# Supplementary material for: Transposon mutagenesis identifies cooperating genetic drivers during keratinocyte transformation and cutaneous squamous cell carcinoma progression
Source: PLoS Genet. 2021 Aug 16;17(8):e1009094. doi: 10.1371/journal.pgen.1009094 (PMC8389471; doi:10.1371/journal.pgen.1009094)
Supplement: S1 Table — (XLSX) [file pgen.1009094.s013.xlsx]

## Sheet: ST1
SB|cuSCC Supplementary Tables for Aiderus, Newberg, and Guzman-Rojas et al., 2021 manuscript: PGENETICS-D-20-01368
Transposon mutagenesis identifies cooperating genetic drivers during keratinocyte transformation and cutaneous squamous cell carcinoma progression. Aziz Aiderus, Justin Y. Newberg, Liliana Guzman-Rojas [...] Michael A. Black, Karen M. Mann, and Michael B. Mann
Correspondence to M.B.M. at Michael.Mann@moffitt.org
S1 Table: Tumor incidence and subgroup classifications by cohort
		Cohort	SB-Onc3|Trp53-KO/+		SB-Onc3|Trp53-R172H/+		SB-Onc3|Trp53+/+		Trp53-R172H/+ Controls			Total # tumors in SB-Onc3 cohorts
	Tumor classifications (↓ subtype table)		# tumors	# mice	# tumors	# mice	# tumors	# mice	# tumors	# mice
	Solid cancers	Cutaneous Squamous Cell Carcinoma	17	10 (20%)	14	7 (15%)	52	20 (24%)	0	0 (0%)		83
		Cutaneous Keratoacanthoma	3	3 (6%)	0	0 (0%)	9	8 (10%)	0	0 (0%)		12
		Hepatocellular Carcinoma	5	5 (10%)	2	1 (2%)	9	9 (11%)	0	0 (0%)		16
		Hepatocellular Adenoma	15	9 (18%)	16	6 (13%)	79	42 (50%)	1	1 (5%)		110
		↓Adenoma, Multiple Types	3	3 (6%)	11	11 (24%)	39	31 (37%)	1	1 (5%)		53
		↓Adenocarcinoma, Multiple Types	10	8 (16%)	10	10 (22%)	9	8 (10%)	2	2 (11%)		29
		↓Carcinoma, Multiple Types	6	6 (12%)	5	5 (11%)	6	6 (7%)	0	0 (0%)		17
		↓Sarcoma	7	7 (14%)	6	6 (13%)	6	6 (7%)	0	0 (0%)		19
		Papilloma	1	1 (2%)	2	2 (4%)	4	3 (4%)	0	0 (0%)		7
		↓Astrocytoma	2	2 (4%)	5	5 (11%)	3	3 (4%)	0	0 (0%)		10
		Hemangiosarcoma	0	0 (0%)	1	1 (2%)	3	3 (4%)	4	4 (21%)		4
		Hemangioma	0	0 (0%)	2	2 (4%)	2	2 (2%)	1	1 (5%)		4
		Fibrosarcoma	4	4 (8%)	4	4 (9%)	2	2 (2%)	1	1 (5%)		10
		Metastasis	2	2 (4%)	7	7 (15%)	2	2 (2%)	0	0 (0%)		11
		Mast Cell Tumor	0	0 (0%)	1	1 (2%)	1	1 (1%)	0	0 (0%)		2
		Trichoepithelioma	0	0 (0%)	0	0 (0%)	1	1 (1%)	0	0 (0%)		1
		Osteosarcoma	1	1 (2%)	4	4 (9%)	0	0 (0%)	1	1 (5%)		5
		Schwannoma	1	1 (2%)	0	0 (0%)	0	0 (0%)	1	1 (5%)		1
		Myoepithlioma	1	1 (2%)	0	0 (0%)	0	0 (0%)	0	0 (0%)		1
		Rhabdomyosarcoma	0	0 (0%)	1	1 (2%)	0	0 (0%)	0	0 (0%)		1
		Medulloblastoma	0	0 (0%)	1	1 (2%)	0	0 (0%)	0	0 (0%)		1
		Hepatoblastoma	0	0 (0%)	0	0 (0%)	0	0 (0%)	0	0 (0%)		0
	Hema*	↓Lymphoma	8	8 (16%)	2	2 (4%)	2	2 (2%)	1	1 (5%)		12
		Leukemia	0	0 (0%)	1	1 (2%)	0	0 (0%)	0	0 (0%)		1
		↓Histocytic Sarcoma	2	2 (4%)	5	5 (11%)	8	8 (10%)	3	3 (16%)		15
		Totals (tumors/mouse)	88 (1.73)	51	100 (2.17)	46	237 (2.72)	87	16 (0.84)	19		425
	Adenocarcinoma observed in...		SB-Onc3|Trp53-KO/+		SB-Onc3|Trp53-R172H/+		SB-Onc3|Trp53+/+		Trp53-R172H/+ Controls
		Liver	0		1		0		1
		Lung	2		3		2		6
		Mammary	2		3		0		1
		Nasal Cavity	1		0		0		0
		Pancreas	2		1		0		1
		Salivary Gland	2		0		0		0
		Shoulder	1		0		0		0
		Thymus	0		0		0		1
		Uterus	1		0		0		0
		Adenocarcinoma Total	11		8		2		10
	Adenoma observed in…		SB-Onc3|Trp53-KO/+		SB-Onc3|Trp53-R172H/+		SB-Onc3|Trp53+/+		Trp53-R172H/+ Controls
		Intestine, Colon	1		1		0		0
		Liver	0		14		0		0
		Lung	1		14		1		2
		Pancreas	0		4		0		5
		Pituitary	1		1		0		4
		Salivary Gland	0		3		0		0
		Sebaceous Gland	0		1		0		0
		Stomach	0		0		0		0
		Adenoma Total	3		38		1		11
	Astrocytoma observed in…		SB-Onc3|Trp53-KO/+		SB-Onc3|Trp53-R172H/+		SB-Onc3|Trp53+/+		Trp53-R172H/+ Controls
		Brain	0		2		1		0
		Spinal Cord	2		3		2		0
		Astrocytoma Total	2		5		3		0
	Carcinoma observed in…		SB-Onc3|Trp53-KO/+		SB-Onc3|Trp53-R172H/+		SB-Onc3|Trp53+/+		Trp53-R172H/+ Controls
		Esophagus	1		0		0		2
		Intestine, Jejunum	3		0		0		0
		Liver	0		2		0		0
		Mesentery/Omentum	2		2		0		1
		Pituitary	0		0		0		2
		Skin	0		1		0		0
		Carcinoma Total	6		5		0		5
	Sarcoma observed in…		SB-Onc3|Trp53-KO/+		SB-Onc3|Trp53-R172H/+		SB-Onc3|Trp53+/+		Trp53-R172H/+ Controls
		Heart	1		0		0		1
		Liver	2		1		0		0
		Mesentery/Omentum	1		2		0		1
		Nasal Cavity	3		3		0		4
		Sarcoma Total	7		6		0		6
	Hystocytic Sarcoma observed in…		SB-Onc3|Trp53-KO/+		SB-Onc3|Trp53-R172H/+		SB-Onc3|Trp53+/+		Trp53-R172H/+ Controls
		Bone Marrow	0		0		2		0
		Doudenum	0		0		1		0
		Gall Bladder	0		0		0		1
		Intestine, Rectum	0		0		1		0
		Kidney	0		1		2		0
		Liver	1		1		2		0
		Lung	1		2		3		0
		Lymph Node, Mandibular	0		0		1		1
		Lymph Node, Mesenteric	0		1		2		1
		Lymph Node, Other	0		0		1		0
		Mammary	1		0		0		0
		Pancreas	1		2		3		0
		Salivary Gland	0		0		1		0
		Spleen	0		1		3		2
		Thymus	0		0		1		0
		Hystocytic Sarcoma Total	4		8		23		5
	Lymphoma observed in…		SB-Onc3|Trp53-KO/+		SB-Onc3|Trp53-R172H/+		SB-Onc3|Trp53+/+		Trp53-R172H/+ Controls
		Adrenal	0		0		0		1
		Bone Marrow	5		0		2		5
		Brain	0		0		1		2
		Gall Bladder	1		0		2		0
		Heart	1		1		2		1
		Intestine, Colon	1		0		0		0
		Intestine, Dodenum	0		0		0		2
		Intestine, Ileum	0		0		0		1
		Intestine, Jejunum	1		0		0		1
		Kidney	1		0		1		3
		Liver	5		1		2		8
		Lung	3		2		3		5
		Lymph Node, Mandibular	3		2		5		5
		Lymph Node, Mesenteric	3		1		5		8
		Lymph Node, Other	1		0		4		2
		Lymph Node, Poplietal	0		0		2		3
		Lymph Node, Renal	1		0		0		0
		Lymph Node, Superficial	1		0		0		0
		Nasal Cavity	0		0		0		1
		Nerve & Ganglion	1		0		0		0
		Omentum	0		0		1		0
		Ovary	0		0		0		1
		Pancreas	3		0		5		0
		Pituitary	0		1		1		1
		Pleura	0		0		1		0
		Salivary Gland	1		0		3		2
		Spinal Cord	0		0		0		1
		Spleen	5		1		5		10
		Thymus	5		2		5		5
		Uterus	0		0		0		1
		Vertebre	1		0		0		2
		Lymphoma Total	43		11		50		71
	*hematologic cancers, often observed within many different tissue histologies at time of necropsy (see accompanying table)
