# Supplementary material for: Transposon mutagenesis identifies cooperating genetic drivers during keratinocyte transformation and cutaneous squamous cell carcinoma progression
Source: PLoS Genet. 2021 Aug 16;17(8):e1009094. doi: 10.1371/journal.pgen.1009094 (PMC8389471; doi:10.1371/journal.pgen.1009094)
Supplement: S2 Table — (XLSX) [file pgen.1009094.s014.xlsx]

## Sheet: ST2
SB|cuSCC Supplementary Tables for Aiderus, Newberg, and Guzman-Rojas et al., 2021 manuscript: PGENETICS-D-20-01368
Transposon mutagenesis identifies cooperating genetic drivers during keratinocyte transformation and cutaneous squamous cell carcinoma progression. Aziz Aiderus, Justin Y. Newberg, Liliana Guzman-Rojas [...] Michael A. Black, Karen M. Mann, and Michael B. Mann
Correspondence to M.B.M. at Michael.Mann@moffitt.org
S2 Table: Specimen metafile data for projects sequenced using SBCapSeq protocol with Ion Torrent Proton sequencer
Investigators	Cohort	Seq platform	Seq Protocol	dataset	tag	mouseID	transposon	transposase	inducer	Trp53 sensitizer genotype	Pten sensitizer genotype	diagnosis	organ	sex	Donor	drivercutoff	specimenID	Experimental replicates by barcode field tag	tissue	reads	irdr	Sample	Reads	Reads Containing IRDR	Reads with IRDR and no neighboring vector	Reads with IRDR, no neighboring vector, and mappable mouse element	Reads with IRDR, no neighboring vector, unique mouse TA element	Normalized, filtered TA site reads
Michael Mann	scc_sbcapture	Ion_Proton	SBCapSeq	cuSCC-Onc3	HMRI00158.IMCB-Fern0108-MS-4	IMCB-Fern0108	12740/0	Rosa26-LSL-SB11	Bact-cre	Trp53 +/+	Pten +/+	Squamous cell carcinoma	Skin	M	chr9		IMCB-Fern0108-MS-4	HMRI00158	MS-4	11591011	590801	HMRI00158.IMCB-Fern0108-MS-4	11591011	590801	590801	280070	272968	272663
Michael Mann	scc_sbcapture	Ion_Proton	SBCapSeq	cuSCC-Onc3	HMRI00159.IMCB-Fern0205-MS-1	IMCB-Fern0205	12740/0	Rosa26-LSL-SB11	Bact-cre	Trp53 +/+	Pten +/+	Squamous cell carcinoma	Skin	F	chr9		IMCB-Fern0205-MS-1	HMRI00159	MS-1	10614141	433584	HMRI00159.IMCB-Fern0205-MS-1	10614141	433584	433584	195763	189296	186641
Michael Mann	scc_sbcapture	Ion_Proton	SBCapSeq	cuSCC-Onc3	HMRI00160.IMCB-Fern0203-MS-1	IMCB-Fern0203	12740/0	Rosa26-LSL-SB11	Bact-cre	Trp53 +/+	Pten +/+	Squamous cell carcinoma	Skin	F	chr9		IMCB-Fern0203-MS-1	HMRI00160	MS-1	10415984	11576	HMRI00160.IMCB-Fern0203-MS-1	10415984	11576	11576	5865	5711	5601
Michael Mann	scc_sbcapture	Ion_Proton	SBCapSeq	cuSCC-Onc3	HMRI00161.IMCB-Fern0199-MS-1	IMCB-Fern0199	12740/0	Rosa26-LSL-SB11	Bact-cre	Trp53 +/+	Pten +/+	Squamous cell carcinoma	Skin	M	chr9		IMCB-Fern0199-MS-1	HMRI00161	MS-1	7972885	98484	HMRI00161.IMCB-Fern0199-MS-1	7972885	98484	98484	48571	47326	48412
Michael Mann	scc_sbcapture	Ion_Proton	SBCapSeq	cuSCC-Onc3	HMRI00162.IMCB-Fern0141-MS-7	IMCB-Fern0141	12740/0	Rosa26-LSL-SB11	Bact-cre	Trp53 +/+	Pten +/+	Squamous cell carcinoma	Skin	M	chr9		IMCB-Fern0141-MS-7	HMRI00162	MS-7	7361538	450092	HMRI00162.IMCB-Fern0141-MS-7	7361538	450092	450092	236401	230315	229948
Michael Mann	scc_sbcapture	Ion_Proton	SBCapSeq	cuSCC-Onc3	HMRI00163.IMCB-Fern0230-MS-3	IMCB-Fern0230	12740/0	Rosa26-LSL-SB11	Bact-cre	Trp53 +/+	Pten +/+	Squamous cell carcinoma	Skin	M	chr9		IMCB-Fern0230-MS-3	HMRI00163	MS-3	5959633	258164	HMRI00163.IMCB-Fern0230-MS-3	5959633	258164	258164	134470	129594	131539
Michael Mann	scc_sbcapture	Ion_Proton	SBCapSeq	cuSCC-Onc3	HMRI00164.IMCB-Fern0106-MS-1	IMCB-Fern0106	12740/0	Rosa26-LSL-SB11	Bact-cre	Trp53 +/+	Pten +/+	Squamous cell carcinoma	Skin	M	chr9		IMCB-Fern0106-MS-1	HMRI00164	MS-1	5769505	176986	HMRI00164.IMCB-Fern0106-MS-1	5769505	176986	176986	90897	88282	90233
Michael Mann	scc_sbcapture	Ion_Proton	SBCapSeq	cuSCC-Onc3	HMRI00165.IMCB-Fern0320-MS-1	IMCB-Fern0320	12740/0	Rosa26-LSL-SB11	Bact-cre	Trp53 +/+	Pten +/+	Squamous cell carcinoma	Skin	F	chr9		IMCB-Fern0320-MS-1	HMRI00165	MS-1	8521237	235615	HMRI00165.IMCB-Fern0320-MS-1	8521237	235615	235615	109232	105759	107121
Michael Mann	scc_sbcapture	Ion_Proton	SBCapSeq	cuSCC-Onc3	HMRI00400.IMCB-Tan0123-MS-8	IMCB-Tan0123	12740/0	Rosa26-LSL-SB11	Bact-cre	Trp53 KO/+	Pten +/+	Squamous cell carcinoma	Skin	M	chr9		IMCB-Tan0123-MS-8	HMRI00400	MS-8	8120127	571442	HMRI00400.IMCB-Tan0123-MS-8	8120127	571442	571442	321567	314995	313851
Michael Mann	scc_sbcapture	Ion_Proton	SBCapSeq	cuSCC-Onc3	HMRI00401.IMCB-Tan0157-MS-1	IMCB-Tan0157	12740/0	Rosa26-LSL-SB11	Bact-cre	Trp53 +/+	Pten +/+	Squamous cell carcinoma	Skin	M	chr9		IMCB-Tan0157-MS-1	HMRI00401	MS-1	9232195	453604	HMRI00401.IMCB-Tan0157-MS-1	9232195	453604	453604	269480	263978	264095
Michael Mann	scc_sbcapture	Ion_Proton	SBCapSeq	cuSCC-Onc3	HMRI00402.IMCB-Tan0182-MS-2	IMCB-Tan0182	12740/0	Rosa26-LSL-SB11	Bact-cre	Trp53 +/+	Pten +/+	Squamous cell carcinoma	Skin	M	chr9		IMCB-Tan0182-MS-2	HMRI00402	MS-2	7346416	382886	HMRI00402.IMCB-Tan0182-MS-2	7346416	382886	382886	205748	200574	202691
Michael Mann	scc_sbcapture	Ion_Proton	SBCapSeq	cuSCC-Onc3	HMRI00404.IMCB-Tan0265-MS-4	IMCB-Tan0265	12740/0	Rosa26-LSL-SB11	Bact-cre	Trp53 KO/+	Pten +/+	Squamous cell carcinoma	Skin	M	chr9		IMCB-Tan0265-MS-4	HMRI00404	MS-4	8704096	514352	HMRI00404.IMCB-Tan0265-MS-4	8704096	514352	514352	269658	264735	265766
Michael Mann	scc_sbcapture	Ion_Proton	SBCapSeq	cuSCC-Onc3	HMRI00407.IMCB-Fern0104-MS-1	IMCB-Fern0104	12740/0	Rosa26-LSL-SB11	Bact-cre	Trp53 R172H/+	Pten +/+	Squamous cell carcinoma	Skin	F	chr9		IMCB-Fern0104-MS-1	HMRI00407	MS-1	8567665	661624	HMRI00407.IMCB-Fern0104-MS-1	8567665	661624	661624	428177	420982	388282
Michael Mann	scc_sbcapture	Ion_Proton	SBCapSeq	cuSCC-Onc3	HMRI00408.IMCB-Fern0079-MS-2	IMCB-Fern0079	12740/0	Rosa26-LSL-SB11	Bact-cre	Trp53 R172H/+	Pten +/+	Squamous cell carcinoma	Skin	M	chr9		IMCB-Fern0079-MS-2	HMRI00408	MS-2	7041624	458277	HMRI00408.IMCB-Fern0079-MS-2	7041624	458277	458277	273313	268736	268704
Michael Mann	scc_sbcapture	Ion_Proton	SBCapSeq	cuSCC-Onc3	HMRI00409.IMCB-Fern0098-MS-1	IMCB-Fern0098	12740/0	Rosa26-LSL-SB11	Bact-cre	Trp53 +/+	Pten +/+	Squamous cell carcinoma	Skin	M	chr9		IMCB-Fern0098-MS-1	HMRI00409	MS-1	7403277	207663	HMRI00409.IMCB-Fern0098-MS-1	7403277	207663	207663	128064	126168	123764
Michael Mann	scc_sbcapture	Ion_Proton	SBCapSeq	cuSCC-Onc3	HMRI00410.IMCB-Tan0107-MS-14	IMCB-Tan0107	12740/0	Rosa26-LSL-SB11	Bact-cre	Trp53 +/+	Pten +/+	Squamous cell carcinoma	Skin	M	chr9		IMCB-Tan0107-MS-14	HMRI00410	MS-14	7411431	439772	HMRI00410.IMCB-Tan0107-MS-14	7411431	439772	439772	246048	242965	245103
Michael Mann	scc_sbcapture	Ion_Proton	SBCapSeq	cuSCC-Onc3	HMRI00411.IMCB-Fern0075-MS-1	IMCB-Fern0075	12740/0	Rosa26-LSL-SB11	Bact-cre	Trp53 R172H/+	Pten +/+	Squamous cell carcinoma	Skin	F	chr9		IMCB-Fern0075-MS-1	HMRI00411	MS-1	8554148	284364	HMRI00411.IMCB-Fern0075-MS-1	8554148	284364	284364	171803	168494	169032
Michael Mann	scc_sbcapture	Ion_Proton	SBCapSeq	cuSCC-Onc3	HMRI00412.IMCB-Tan0119-MS-3	IMCB-Tan0119	12740/0	Rosa26-LSL-SB11	Bact-cre	Trp53 +/+	Pten +/+	Squamous cell carcinoma	Skin	M	chr9		IMCB-Tan0119-MS-3	HMRI00412	MS-3	6178866	308617	HMRI00412.IMCB-Tan0119-MS-3	6178866	308617	308617	182850	180208	179882
Michael Mann	scc_sbcapture	Ion_Proton	SBCapSeq	cuSCC-Onc3	HMRI00413.IMCB-Tan0135-MS-4	IMCB-Tan0135	12740/0	Rosa26-LSL-SB11	Bact-cre	Trp53 +/+	Pten +/+	Squamous cell carcinoma	Skin	M	chr9		IMCB-Tan0135-MS-4	HMRI00413	MS-4	8791833	570331	HMRI00413.IMCB-Tan0135-MS-4	8791833	570331	570331	334001	329050	328020
Michael Mann	scc_sbcapture	Ion_Proton	SBCapSeq	cuSCC-Onc3	HMRI00414.IMCB-Fern0001-MS-2	IMCB-Fern0001	12740/0	Rosa26-LSL-SB11	Bact-cre	Trp53 +/+	Pten +/+	Squamous cell carcinoma	Skin	F	chr9		IMCB-Fern0001-MS-2	HMRI00414	MS-2	8294069	480412	HMRI00414.IMCB-Fern0001-MS-2	8294069	480412	480412	302964	299196	299084
Michael Mann	scc_sbcapture	Ion_Proton	SBCapSeq	cuSCC-Onc3	HMRI00415.IMCB-Tan0159-MS-3	IMCB-Tan0159	12740/0	Rosa26-LSL-SB11	Bact-cre	Trp53 KO/+	Pten +/+	Squamous cell carcinoma	Skin	M	chr9		IMCB-Tan0159-MS-3	HMRI00415	MS-3	7496011	561930	HMRI00415.IMCB-Tan0159-MS-3	7496011	561930	561930	348192	342866	343106
Michael Mann	scc_sbcapture	Ion_Proton	SBCapSeq	cuSCC-Onc3	HMRI00416.IMCB-Tan0171-MS-3	IMCB-Tan0171	12740/0	Rosa26-LSL-SB11	Bact-cre	Trp53 +/+	Pten +/+	Squamous cell carcinoma	Skin	M	chr9		IMCB-Tan0171-MS-3	HMRI00416	MS-3	8385920	600966	HMRI00416.IMCB-Tan0171-MS-3	8385920	600966	600966	371280	366552	363538
Michael Mann	scc_sbcapture	Ion_Proton	SBCapSeq	cuSCC-Onc3	HMRI00417.IMCB-Tan0173-MS-2	IMCB-Tan0173	12740/0	Rosa26-LSL-SB11	Bact-cre	Trp53 KO/+	Pten +/+	Squamous cell carcinoma	Skin	F	chr9		IMCB-Tan0173-MS-2	HMRI00417	MS-2	7479069	614696	HMRI00417.IMCB-Tan0173-MS-2	7479069	614696	614696	370345	361142	359992
Michael Mann	scc_sbcapture	Ion_Proton	SBCapSeq	cuSCC-Onc3	HMRI00418.IMCB-Tan0176-MS-1	IMCB-Tan0176	12740/0	Rosa26-LSL-SB11	Bact-cre	Trp53 KO/+	Pten +/+	Squamous cell carcinoma	Skin	F	chr9		IMCB-Tan0176-MS-1	HMRI00418	MS-1	7987995	622336	HMRI00418.IMCB-Tan0176-MS-1	7987995	622336	622336	353256	348453	342975
Michael Mann	scc_sbcapture	Ion_Proton	SBCapSeq	cuSCC-Onc3	HMRI00419.IMCB-Tan0180-MS-5	IMCB-Tan0180	12740/0	Rosa26-LSL-SB11	Bact-cre	Trp53 +/+	Pten +/+	Squamous cell carcinoma	Skin	M	chr9		IMCB-Tan0180-MS-5	HMRI00419	MS-5	6736223	384881	HMRI00419.IMCB-Tan0180-MS-5	6736223	384881	384881	206046	202549	202699
Michael Mann	scc_sbcapture	Ion_Proton	SBCapSeq	cuSCC-Onc3	HMRI00420.IMCB-Tan0280-MS-2	IMCB-Tan0280	12740/0	Rosa26-LSL-SB11	Bact-cre	Trp53 +/+	Pten +/+	Squamous cell carcinoma	Skin	M	chr9		IMCB-Tan0280-MS-2	HMRI00420	MS-2	8231198	627019	HMRI00420.IMCB-Tan0280-MS-2	8231198	627019	627019	384361	379563	376045
Michael Mann	scc_sbcapture	Ion_Proton	SBCapSeq	cuSCC-Onc3	HMRI00421.IMCB-Tan0282-MS-2	IMCB-Tan0282	12740/0	Rosa26-LSL-SB11	Bact-cre	Trp53 KO/+	Pten +/+	Squamous cell carcinoma	Skin	F	chr9		IMCB-Tan0282-MS-2	HMRI00421	MS-2	7513667	63582	HMRI00421.IMCB-Tan0282-MS-2	7513667	63582	63582	35602	35130	34543
Michael Mann	scc_sbcapture	Ion_Proton	SBCapSeq	cuSCC-Onc3	HMRI00422.IMCB-Tan0285-MS-1	IMCB-Tan0285	12740/0	Rosa26-LSL-SB11	Bact-cre	Trp53 +/+	Pten +/+	Squamous cell carcinoma	Skin	F	chr9		IMCB-Tan0285-MS-1	HMRI00422	MS-1	7102599	402481	HMRI00422.IMCB-Tan0285-MS-1	7102599	402481	402481	246403	240634	238248
Michael Mann	scc_sbcapture	Ion_Proton	SBCapSeq	cuSCC-Onc3	HMRI00423.IMCB-Tan0099-MS-9	IMCB-Tan0099	12740/0	Rosa26-LSL-SB11	Bact-cre	Trp53 +/+	Pten +/+	Squamous cell carcinoma	Skin	M	chr9		IMCB-Tan0099-MS-9	HMRI00423	MS-9	2684074	151192	HMRI00423.IMCB-Tan0099-MS-9	2684074	151192	151192	92258	90787	87017
Michael Mann	scc_sbcapture	Ion_Proton	SBCapSeq	cuSCC-Onc3	HMRI00424.IMCB-Tan0184-MS-1	IMCB-Tan0184	12740/0	Rosa26-LSL-SB11	Bact-cre	Trp53 KO/+	Pten +/+	Squamous cell carcinoma	Skin	M	chr9		IMCB-Tan0184-MS-1	HMRI00424	MS-1	2115950	109400	HMRI00424.IMCB-Tan0184-MS-1	2115950	109400	109400	62160	60924	60440
Michael Mann	scc_sbcapture	Ion_Proton	SBCapSeq	cuSCC-Onc3	HMRI00425.IMCB-Tan0185-MS-3	IMCB-Tan0185	12740/0	Rosa26-LSL-SB11	Bact-cre	Trp53 +/+	Pten +/+	Squamous cell carcinoma	Skin	M	chr9		IMCB-Tan0185-MS-3	HMRI00425	MS-3	2688561	183752	HMRI00425.IMCB-Tan0185-MS-3	2688561	183752	183752	105344	103105	102190
Michael Mann	scc_sbcapture	Ion_Proton	SBCapSeq	cuSCC-Onc3	HMRI00426.IMCB-Tan0201-MS-1	IMCB-Tan0201	12740/0	Rosa26-LSL-SB11	Bact-cre	Trp53 +/+	Pten +/+	Squamous cell carcinoma	Skin	M	chr9		IMCB-Tan0201-MS-1	HMRI00426	MS-1	4565418	424368	HMRI00426.IMCB-Tan0201-MS-1	4565418	424368	424368	254297	249135	250706
Michael Mann	scc_sbcapture	Ion_Proton	SBCapSeq	cuSCC-Onc3	HMRI00427.IMCB-Tan0209-MS-1	IMCB-Tan0209	12740/0	Rosa26-LSL-SB11	Bact-cre	Trp53 +/+	Pten +/+	Squamous cell carcinoma	Skin	F	chr9		IMCB-Tan0209-MS-1	HMRI00427	MS-1	3288520	236522	HMRI00427.IMCB-Tan0209-MS-1	3288520	236522	236522	140816	138318	136739
Michael Mann	scc_sbcapture	Ion_Proton	SBCapSeq	cuSCC-Onc3	HMRI00428.IMCB-Tan0211-MS-1	IMCB-Tan0211	12740/0	Rosa26-LSL-SB11	Bact-cre	Trp53 +/+	Pten +/+	Squamous cell carcinoma	Skin	F	chr9		IMCB-Tan0211-MS-1	HMRI00428	MS-1	5740888	507437	HMRI00428.IMCB-Tan0211-MS-1	5740888	507437	507437	297351	293240	294453
Michael Mann	scc_sbcapture	Ion_Proton	SBCapSeq	cuSCC-Onc3	HMRI00429.IMCB-Tan0215-MS-4	IMCB-Tan0215	12740/0	Rosa26-LSL-SB11	Bact-cre	Trp53 +/+	Pten +/+	Squamous cell carcinoma	Skin	M	chr9		IMCB-Tan0215-MS-4	HMRI00429	MS-4	3291135	317640	HMRI00429.IMCB-Tan0215-MS-4	3291135	317640	317640	198820	195448	194250
Michael Mann	scc_sbcapture	Ion_Proton	SBCapSeq	cuSCC-Onc3	HMRI00430.IMCB-Tan0216-MS-3	IMCB-Tan0216	12740/0	Rosa26-LSL-SB11	Bact-cre	Trp53 KO/+	Pten +/+	Squamous cell carcinoma	Skin	M	chr9		IMCB-Tan0216-MS-3	HMRI00430	MS-3	3528723	273139	HMRI00430.IMCB-Tan0216-MS-3	3528723	273139	273139	156192	153911	152116
Michael Mann	scc_sbcapture	Ion_Proton	SBCapSeq	cuSCC-Onc3	HMRI00431.IMCB-Tan0266-MS-1	IMCB-Tan0266	12740/0	Rosa26-LSL-SB11	Bact-cre	Trp53 KO/+	Pten +/+	Squamous cell carcinoma	Skin	M	chr9		IMCB-Tan0266-MS-1	HMRI00431	MS-1	3672056	227007	HMRI00431.IMCB-Tan0266-MS-1	3672056	227007	227007	127872	125143	122066
Michael Mann	scc_sbcapture	Ion_Proton	SBCapSeq	cuSCC-Onc3	HMRI00432.IMCB-Fern0174-MS-1	IMCB-Fern0174	12740/0	Rosa26-LSL-SB11	Bact-cre	Trp53 R172H/+	Pten +/+	Squamous cell carcinoma	Skin	F	chr9		IMCB-Fern0174-MS-1	HMRI00432	MS-1	3661924	237229	HMRI00432.IMCB-Fern0174-MS-1	3661924	237229	237229	140466	137865	134750
Michael Mann	scc_sbcapture	Ion_Proton	SBCapSeq	cuSCC-Onc3	HMRI00433.IMCB-Fern0171-MS-6	IMCB-Fern0171	12740/0	Rosa26-LSL-SB11	Bact-cre	Trp53 +/+	Pten +/+	Squamous cell carcinoma	Skin	M	chr9		IMCB-Fern0171-MS-6	HMRI00433	MS-6	3594872	174765	HMRI00433.IMCB-Fern0171-MS-6	3594872	174765	174765	106198	104772	103596
Michael Mann	scc_sbcapture	Ion_Proton	SBCapSeq	cuSCC-Onc3	HMRI00434.IMCB-Fern0080-MS-1	IMCB-Fern0080	12740/0	Rosa26-LSL-SB11	Bact-cre	Trp53 R172H/+	Pten +/+	Squamous cell carcinoma	Skin	M	chr9		IMCB-Fern0080-MS-1	HMRI00434	MS-1	5507826	325650	HMRI00434.IMCB-Fern0080-MS-1	5507826	325650	325650	186043	184033	176709
Michael Mann	scc_sbcapture	Ion_Proton	SBCapSeq	cuSCC-Onc3	HMRI00435.IMCB-Fern0110-MS-2	IMCB-Fern0110	12740/0	Rosa26-LSL-SB11	Bact-cre	Trp53 R172H/+	Pten +/+	Squamous cell carcinoma	Skin	M	chr9		IMCB-Fern0110-MS-2	HMRI00435	MS-2	4606601	379070	HMRI00435.IMCB-Fern0110-MS-2	4606601	379070	379070	222812	219167	218846
Michael Mann	scc_sbcapture	Ion_Proton	SBCapSeq	cuSCC-Onc3	HMRI00436.IMCB-Fern0158-MS-5	IMCB-Fern0158	12740/0	Rosa26-LSL-SB11	Bact-cre	Trp53 +/+	Pten +/+	Squamous cell carcinoma	Skin	M	chr9		IMCB-Fern0158-MS-5	HMRI00436	MS-5	5201190	348619	HMRI00436.IMCB-Fern0158-MS-5	5201190	348619	348619	208762	205909	205745
Michael Mann	scc_sbcapture	Ion_Proton	SBCapSeq	cuSCC-Onc3	HMRI00437.IMCB-Fern0201-MS-1	IMCB-Fern0201	12740/0	Rosa26-LSL-SB11	Bact-cre	Trp53 +/+	Pten +/+	Squamous cell carcinoma	Skin	M	chr9		IMCB-Fern0201-MS-1	HMRI00437	MS-1	3684027	286391	HMRI00437.IMCB-Fern0201-MS-1	3684027	286391	286391	187004	184303	181855
Michael Mann	scc_sbcapture	Ion_Proton	SBCapSeq	cuSCC-Onc3	HMRI00438.IMCB-Fern0172-MS-1	IMCB-Fern0172	12740/0	Rosa26-LSL-SB11	Bact-cre	Trp53 +/+	Pten +/+	Squamous cell carcinoma	Skin	F	chr9		IMCB-Fern0172-MS-1	HMRI00438	MS-1	2610289	160779	HMRI00438.IMCB-Fern0172-MS-1	2610289	160779	160779	98702	97010	96565
Michael Mann	scc_sbcapture	Ion_Proton	SBCapSeq	cuSCC-Onc3	HMRI00439.IMCB-Fern0192-MS-1	IMCB-Fern0192	12740/0	Rosa26-LSL-SB11	Bact-cre	Trp53 +/+	Pten +/+	Squamous cell carcinoma	Skin	M	chr9		IMCB-Fern0192-MS-1	HMRI00439	MS-1	4316304	240997	HMRI00439.IMCB-Fern0192-MS-1	4316304	240997	240997	133725	131311	131957
Michael Mann	scc_sbcapture	Ion_Proton	SBCapSeq	cuSCC-Onc3	HMRI00440.IMCB-Fern0209-MS-1	IMCB-Fern0209	12740/0	Rosa26-LSL-SB11	Bact-cre	Trp53 R172H/+	Pten +/+	Squamous cell carcinoma	Skin	F	chr9		IMCB-Fern0209-MS-1	HMRI00440	MS-1	3925819	225442	HMRI00440.IMCB-Fern0209-MS-1	3925819	225442	225442	121671	119511	119082
Michael Mann	scc_sbcapture	Ion_Proton	SBCapSeq	cuSCC-Onc3	HMRI00441.IMCB-Fern0178-MS-2	IMCB-Fern0178	12740/0	Rosa26-LSL-SB11	Bact-cre	Trp53 +/+	Pten +/+	Squamous cell carcinoma	Skin	M	chr9		IMCB-Fern0178-MS-2	HMRI00441	MS-2	3658777	243628	HMRI00441.IMCB-Fern0178-MS-2	3658777	243628	243628	147084	141314	142330
Michael Mann	scc_sbcapture	Ion_Proton	SBCapSeq	cuSCC-Onc3	HMRI00442.IMCB-Fern0127-MS-2	IMCB-Fern0127	12740/0	Rosa26-LSL-SB11	Bact-cre	Trp53 R172H/+	Pten +/+	Squamous cell carcinoma	Skin	M	chr9		IMCB-Fern0127-MS-2	HMRI00442	MS-2	4024910	260885	HMRI00442.IMCB-Fern0127-MS-2	4024910	260885	260885	165655	162258	162743
Michael Mann	scc_sbcapture	Ion_Proton	SBCapSeq	cuSCC-Onc3	HMRI00443.IMCB-Fern0183-MS-1	IMCB-Fern0183	12740/0	Rosa26-LSL-SB11	Bact-cre	Trp53 R172H/+	Pten +/+	Squamous cell carcinoma	Skin	F	chr9		IMCB-Fern0183-MS-1	HMRI00443	MS-1	4092648	240110	HMRI00443.IMCB-Fern0183-MS-1	4092648	240110	240110	136955	134066	130986
Michael Mann	scc_sbcapture	Ion_Proton	SBCapSeq	cuSCC-Onc3	HMRI00444.IMCB-Fern0162-MS-1	IMCB-Fern0162	12740/0	Rosa26-LSL-SB11	Bact-cre	Trp53 +/+	Pten +/+	Squamous cell carcinoma	Skin	F	chr9		IMCB-Fern0162-MS-1	HMRI00444	MS-1	3544900	253696	HMRI00444.IMCB-Fern0162-MS-1	3544900	253696	253696	155700	152594	153531
Michael Mann	scc_sbcapture	Ion_Proton	SBCapSeq	cuSCC-Onc3	HMRI00445.IMCB-Fern0196-MS-2	IMCB-Fern0196	12740/0	Rosa26-LSL-SB11	Bact-cre	Trp53 +/+	Pten +/+	Squamous cell carcinoma	Skin	M	chr9		IMCB-Fern0196-MS-2	HMRI00445	MS-2	4827459	338407	HMRI00445.IMCB-Fern0196-MS-2	4827459	338407	338407	207761	203552	205573
Michael Mann	scc_sbcapture	Ion_Proton	SBCapSeq	cuSCC-Onc3	HMRI00446.IMCB-Fern0202-MS-1	IMCB-Fern0202	12740/0	Rosa26-LSL-SB11	Bact-cre	Trp53 +/+	Pten +/+	Squamous cell carcinoma	Skin	F	chr9		IMCB-Fern0202-MS-1	HMRI00446	MS-1	3860040	256987	HMRI00446.IMCB-Fern0202-MS-1	3860040	256987	256987	146242	142675	144388
Michael Mann	scc_sbcapture	Ion_Proton	SBCapSeq	cuSCC-Onc3	HMRI00447.IMCB-Fern0312-MS-1	IMCB-Fern0312	12740/0	Rosa26-LSL-SB11	Bact-cre	Trp53 R172H/+	Pten +/+	Squamous cell carcinoma	Skin	M	chr9		IMCB-Fern0312-MS-1	HMRI00447	MS-1	4448752	273270	HMRI00447.IMCB-Fern0312-MS-1	4448752	273270	273270	157349	152037	167923
Michael Mann	scc_sbcapture	Ion_Proton	SBCapSeq	cuSCC-Onc3	HMRI00448.IMCB-Fern0304-MS-3	IMCB-Fern0304	12740/0	Rosa26-LSL-SB11	Bact-cre	Trp53 R172H/+	Pten +/+	Squamous cell carcinoma	Skin	F	chr9		IMCB-Fern0304-MS-3	HMRI00448	MS-3	2809430	118919	HMRI00448.IMCB-Fern0304-MS-3	2809430	118919	118919	68433	67200	65100
Michael Mann	scc_sbcapture	Ion_Proton	SBCapSeq	cuSCC-Onc3	HMRI00449.IMCB-Fern0224-MS-4	IMCB-Fern0224	12740/0	Rosa26-LSL-SB11	Bact-cre	Trp53 +/+	Pten +/+	Squamous cell carcinoma	Skin	F	chr9		IMCB-Fern0224-MS-4	HMRI00449	MS-4	5051140	281987	HMRI00449.IMCB-Fern0224-MS-4	5051140	281987	281987	160174	156766	156756
Michael Mann	scc_sbcapture	Ion_Proton	SBCapSeq	cuSCC-Onc3	HMRI00450.IMCB-Fern0310-MS-1	IMCB-Fern0310	12740/0	Rosa26-LSL-SB11	Bact-cre	Trp53 +/+	Pten +/+	Squamous cell carcinoma	Skin	F	chr9		IMCB-Fern0310-MS-1	HMRI00450	MS-1	3605442	241832	HMRI00450.IMCB-Fern0310-MS-1	3605442	241832	241832	126522	124187	124651
Michael Mann	scc_sbcapture	Ion_Proton	SBCapSeq	cuSCC-Onc3	HMRI00451.IMCB-Fern0305-MS-3	IMCB-Fern0305	12740/0	Rosa26-LSL-SB11	Bact-cre	Trp53 +/+	Pten +/+	Squamous cell carcinoma	Skin	F	chr9		IMCB-Fern0305-MS-3	HMRI00451	MS-3	3368281	294927	HMRI00451.IMCB-Fern0305-MS-3	3368281	294927	294927	183906	178823	180374
Michael Mann	scc_sbcapture	Ion_Proton	SBCapSeq	cuSCC-Onc3	HMRI00452.IMCB-Fern0188-MS-2	IMCB-Fern0188	12740/0	Rosa26-LSL-SB11	Bact-cre	Trp53 +/+	Pten +/+	Squamous cell carcinoma	Skin	F	chr9		IMCB-Fern0188-MS-2	HMRI00452	MS-2	2951593	136714	HMRI00452.IMCB-Fern0188-MS-2	2951593	136714	136714	78752	77136	76413
Michael Mann	scc_sbcapture	Ion_Proton	SBCapSeq	cuSCC-Onc3	HMRI00453.IMCB-Fern0307-MS-1	IMCB-Fern0307	12740/0	Rosa26-LSL-SB11	Bact-cre	Trp53 +/+	Pten +/+	Squamous cell carcinoma	Skin	F	chr9		IMCB-Fern0307-MS-1	HMRI00453	MS-1	3554631	210340	HMRI00453.IMCB-Fern0307-MS-1	3554631	210340	210340	123847	121194	122348
Michael Mann	scc_sbcapture	Ion_Proton	SBCapSeq	cuSCC-Onc3	HMRI00454.IMCB-Fern0196-MS-1	IMCB-Fern0196	12740/0	Rosa26-LSL-SB11	Bact-cre	Trp53 +/+	Pten +/+	Squamous cell carcinoma	Skin	M	chr9		IMCB-Fern0196-MS-1	HMRI00454	MS-1	5512063	320287	HMRI00454.IMCB-Fern0196-MS-1	5512063	320287	320287	176694	173147	171532
Michael Mann	ka_sbcapture	Ion_Proton	SBCapSeq	cuKA-Onc3	HMRI00466.IMCB-Tar0044-MS-4	IMCB-Tar0044	12740/0	Rosa26-LSL-SB11	Bact-cre	Trp53 +/+	Pten +/+	Keratoacanthoma	Skin	M	chr9		IMCB-Tar0044-MS-4	HMRI00466	MS-4	6766950	297748	HMRI00466.IMCB-Tar0044-MS-4	6766950	297748	297748	189061	185924	183496
Michael Mann	ka_sbcapture	Ion_Proton	SBCapSeq	cuKA-Onc3	HMRI00467.IMCB-Tar0044-MS-2	IMCB-Tar0044	12740/0	Rosa26-LSL-SB11	Bact-cre	Trp53 +/+	Pten +/+	Keratoacanthoma	Skin	M	chr9		IMCB-Tar0044-MS-2	HMRI00467	MS-2	5964893	269954	HMRI00467.IMCB-Tar0044-MS-2	5964893	269954	269954	162040	158844	158017
Michael Mann	ka_sbcapture	Ion_Proton	SBCapSeq	cuKA-Onc3	HMRI00468.IMCB-Soot0023-MS-1	IMCB-Soot0023	12740/0	Rosa26-LSL-SB11	Bact-cre	Trp53 KO/+	Pten +/+	Keratoacanthoma	Skin	M	chr9		IMCB-Soot0023-MS-1	HMRI00468	MS-1	5084128	166766	HMRI00468.IMCB-Soot0023-MS-1	5084128	166766	166766	97604	96023	95795
Michael Mann	ka_sbcapture	Ion_Proton	SBCapSeq	cuKA-Onc3	HMRI00469.IMCB-Tan0159-MS-3	IMCB-Tan0159	12740/0	Rosa26-LSL-SB11	Bact-cre	Trp53 KO/+	Pten +/+	Keratoacanthoma	Skin	M	chr9		IMCB-Tan0159-MS-3	HMRI00469	MS-3	6456770	299723	HMRI00469.IMCB-Tan0159-MS-3	6456770	299723	299723	180322	177211	178075
Michael Mann	ka_sbcapture	Ion_Proton	SBCapSeq	cuKA-Onc3	HMRI00470.IMCB-Tar0007-MS-1	IMCB-Tar0007	12740/0	Rosa26-LSL-SB11	Bact-cre	Trp53 +/+	Pten +/+	Keratoacanthoma	Skin	M	chr9		IMCB-Tar0007-MS-1	HMRI00470	MS-1	8475797	459828	HMRI00470.IMCB-Tar0007-MS-1	8475797	459828	459828	254808	250898	250613
Michael Mann	ka_sbcapture	Ion_Proton	SBCapSeq	cuKA-Onc3	HMRI00471.IMCB-Tar0089-MS-1	IMCB-Tar0089	12740/0	Rosa26-LSL-SB11	Bact-cre	Trp53 +/+	Pten +/+	Keratoacanthoma	Skin	M	chr9		IMCB-Tar0089-MS-1	HMRI00471	MS-1	8327241	276903	HMRI00471.IMCB-Tar0089-MS-1	8327241	276903	276903	144847	143028	141347
Michael Mann	ka_sbcapture	Ion_Proton	SBCapSeq	cuKA-Onc3	HMRI00472.IMCB-Tar0118-MS-1	IMCB-Tar0118	12740/0	Rosa26-LSL-SB11	Bact-cre	Trp53 +/+	Pten +/+	Keratoacanthoma	Skin	M	chr9		IMCB-Tar0118-MS-1	HMRI00472	MS-1	7643571	429159	HMRI00472.IMCB-Tar0118-MS-1	7643571	429159	429159	253259	249883	249387
Michael Mann	ka_sbcapture	Ion_Proton	SBCapSeq	cuKA-Onc3	HMRI00473.IMCB-Tan0265-MS-6	IMCB-Tan0265	12740/0	Rosa26-LSL-SB11	Bact-cre	Trp53 KO/+	Pten +/+	Keratoacanthoma	Skin	M	chr9		IMCB-Tan0265-MS-6	HMRI00473	MS-6	6546049	337925	HMRI00473.IMCB-Tan0265-MS-6	6546049	337925	337925	209767	205931	206429
Michael Mann	ka_sbcapture	Ion_Proton	SBCapSeq	cuKA-Onc3	HMRI00474.IMCB-Tar0017-MS-2	IMCB-Tar0017	12740/0	Rosa26-LSL-SB11	Bact-cre	Trp53 +/+	Pten +/+	Keratoacanthoma	Skin	M	chr9		IMCB-Tar0017-MS-2	HMRI00474	MS-2	6949524	235971	HMRI00474.IMCB-Tar0017-MS-2	6949524	235971	235971	150330	148380	147466
Michael Mann	ka_sbcapture	Ion_Proton	SBCapSeq	cuKA-Onc3	HMRI00475.IMCB-Tan0171-MS-3	IMCB-Tan0171	12740/0	Rosa26-LSL-SB11	Bact-cre	Trp53 +/+	Pten +/+	Keratoacanthoma	Skin	M	chr9		IMCB-Tan0171-MS-3	HMRI00475	MS-3	8203068	467070	HMRI00475.IMCB-Tan0171-MS-3	8203068	467070	467070	322829	317696	317730
Michael Mann	ka_sbcapture	Ion_Proton	SBCapSeq	cuKA-Onc3	HMRI00476.IMCB-Soot0036-MS-2	IMCB-Soot0036	12740/0	Rosa26-LSL-SB11	Bact-cre	Trp53 KO/+	Pten +/+	Keratoacanthoma	Skin	M	chr9		IMCB-Soot0036-MS-2	HMRI00476	MS-2	6404958	260030	HMRI00476.IMCB-Soot0036-MS-2	6404958	260030	260030	160345	155651	156925
Michael Mann	ctl_sbcapture	Ion_Proton	SBCapSeq	Normal skin-Onc3 Trp53 cohort	HMRI00599.IMCB-Soot0008-SKD	IMCB-Soot0008	12740/0	Rosa26-LSL-SB11	Bact-cre	Trp53 R172H/+	Pten +/+	Normal skin	Skin	M	chr9		IMCB-Soot0008-SKD	HMRI00599	SKD	1936225	127018	HMRI00599.IMCB-Soot0008-SKD	1936225	127018	127018	75723	74551	73668
Michael Mann	ctl_sbcapture	Ion_Proton	SBCapSeq	Normal skin-Onc3 Trp53 cohort	HMRI00600.IMCB-Soot0008-SKTL	IMCB-Soot0008	12740/0	Rosa26-LSL-SB11	Bact-cre	Trp53 R172H/+	Pten +/+	Normal skin	Skin	M	chr9		IMCB-Soot0008-SKTL	HMRI00600	SKTL	1999203	117319	HMRI00600.IMCB-Soot0008-SKTL	1999203	117319	117319	63834	63035	61183
Michael Mann	ctl_sbcapture	Ion_Proton	SBCapSeq	Normal skin-Onc3 Trp53 cohort	HMRI00601.IMCB-Soot0010-SKD	IMCB-Soot0010	12740/0	Rosa26-LSL-SB11	Bact-cre	Trp53 R172H/+	Pten +/+	Normal skin	Skin	M	chr9		IMCB-Soot0010-SKD	HMRI00601	SKD	8951975	73356	HMRI00601.IMCB-Soot0010-SKD	8951975	73356	73356	237	207	1
Michael Mann	ctl_sbcapture	Ion_Proton	SBCapSeq	Normal skin-Onc3 Trp53 cohort	HMRI00602.IMCB-Soot0010-SKTL	IMCB-Soot0010	12740/0	Rosa26-LSL-SB11	Bact-cre	Trp53 R172H/+	Pten +/+	Normal skin	Skin	M	chr9		IMCB-Soot0010-SKTL	HMRI00602	SKTL	6014779	45502	HMRI00602.IMCB-Soot0010-SKTL	6014779	45502	45502	238	225	93
Michael Mann	ctl_sbcapture	Ion_Proton	SBCapSeq	Normal skin-Onc3 Trp53 cohort	HMRI00603.IMCB-Soot0013-SKD	IMCB-Soot0013	12740/0	Rosa26-LSL-SB11	Bact-cre	Trp53 R172H/+	Pten +/+	Normal skin	Skin	M	chr9		IMCB-Soot0013-SKD	HMRI00603	SKD	2085475	152514	HMRI00603.IMCB-Soot0013-SKD	2085475	152514	152514	86917	85208	83984
Michael Mann	ctl_sbcapture	Ion_Proton	SBCapSeq	Normal skin-Onc3 Trp53 cohort	HMRI00604.IMCB-Soot0013-SKTL	IMCB-Soot0013	12740/0	Rosa26-LSL-SB11	Bact-cre	Trp53 R172H/+	Pten +/+	Normal skin	Skin	M	chr9		IMCB-Soot0013-SKTL	HMRI00604	SKTL	3430535	170187	HMRI00604.IMCB-Soot0013-SKTL	3430535	170187	170187	86344	85308	82574
Michael Mann	ctl_sbcapture	Ion_Proton	SBCapSeq	Normal skin-Onc3 Trp53 cohort	HMRI00605.IMCB-Soot0016-SKD	IMCB-Soot0016	12740/0	Rosa26-LSL-SB11	Bact-cre	Trp53 R172H/+	Pten +/+	Normal skin	Skin	M	chr9		IMCB-Soot0016-SKD	HMRI00605	SKD	1764501	150970	HMRI00605.IMCB-Soot0016-SKD	1764501	150970	150970	93660	92352	90773
Michael Mann	ctl_sbcapture	Ion_Proton	SBCapSeq	Normal skin-Onc3 Trp53 cohort	HMRI00606.IMCB-Soot0016-SKTL	IMCB-Soot0016	12740/0	Rosa26-LSL-SB11	Bact-cre	Trp53 R172H/+	Pten +/+	Normal skin	Skin	M	chr9		IMCB-Soot0016-SKTL	HMRI00606	SKTL	2011055	107104	HMRI00606.IMCB-Soot0016-SKTL	2011055	107104	107104	58399	57681	56064
Michael Mann	ctl_sbcapture	Ion_Proton	SBCapSeq	Normal skin-Onc3 Trp53 cohort	HMRI00607.IMCB-Soot0023-SKD	IMCB-Soot0023	12740/0	Rosa26-LSL-SB11	Bact-cre	Trp53 KO/+	Pten +/+	Normal skin	Skin	M	chr9		IMCB-Soot0023-SKD	HMRI00607	SKD	1703310	107409	HMRI00607.IMCB-Soot0023-SKD	1703310	107409	107409	64517	63091	61006
Michael Mann	ctl_sbcapture	Ion_Proton	SBCapSeq	Normal skin-Onc3 Trp53 cohort	HMRI00608.IMCB-Soot0023-SKTL	IMCB-Soot0023	12740/0	Rosa26-LSL-SB11	Bact-cre	Trp53 KO/+	Pten +/+	Normal skin	Skin	M	chr9		IMCB-Soot0023-SKTL	HMRI00608	SKTL	1744368	94579	HMRI00608.IMCB-Soot0023-SKTL	1744368	94579	94579	52288	51551	49757
Michael Mann	ctl_sbcapture	Ion_Proton	SBCapSeq	Normal skin-Onc3 Trp53 cohort	HMRI00609.IMCB-Soot0028-SKD	IMCB-Soot0028	12740/0	Rosa26-LSL-SB11	Bact-cre	Trp53 KO/+	Pten +/+	Normal skin	Skin	M	chr9		IMCB-Soot0028-SKD	HMRI00609	SKD	1992008	136806	HMRI00609.IMCB-Soot0028-SKD	1992008	136806	136806	81520	80084	77297
Michael Mann	ctl_sbcapture	Ion_Proton	SBCapSeq	Normal skin-Onc3 Trp53 cohort	HMRI00610.IMCB-Soot0028-SKTL	IMCB-Soot0028	12740/0	Rosa26-LSL-SB11	Bact-cre	Trp53 KO/+	Pten +/+	Normal skin	Skin	M	chr9		IMCB-Soot0028-SKTL	HMRI00610	SKTL	2457886	140979	HMRI00610.IMCB-Soot0028-SKTL	2457886	140979	140979	78864	77531	76034
Michael Mann	ctl_sbcapture	Ion_Proton	SBCapSeq	Normal skin-Onc3 Trp53 cohort	HMRI00611.IMCB-Soot0033-SKD	IMCB-Soot0033	12740/0	Rosa26-LSL-SB11	Bact-cre	Trp53 R172H/+	Pten +/+	Normal skin	Skin	M	chr9		IMCB-Soot0033-SKD	HMRI00611, HMRI00674	SKD	2172236	135133	HMRI00611.IMCB-Soot0033-SKD	2762811	174884	174884	104913	103180	99894
Michael Mann	ctl_sbcapture	Ion_Proton	SBCapSeq	Normal skin-Onc3 Trp53 cohort	HMRI00612.IMCB-Soot0033-SKTL	IMCB-Soot0033	12740/0	Rosa26-LSL-SB11	Bact-cre	Trp53 R172H/+	Pten +/+	Normal skin	Skin	M	chr9		IMCB-Soot0033-SKTL	HMRI00612, HMRI00675	SKTL	2763790	172237	HMRI00612.IMCB-Soot0033-SKTL	3271038	196177	196177	109818	108215	106229
Michael Mann	ctl_sbcapture	Ion_Proton	SBCapSeq	Normal skin-Onc3 Trp53 cohort	HMRI00613.IMCB-Soot0036-SKTL	IMCB-Soot0036	12740/0	Rosa26-LSL-SB11	Bact-cre	Trp53 KO/+	Pten +/+	Normal skin	Skin	M	chr9		IMCB-Soot0036-SKTL	HMRI00613	SKTL	1611049	89726	HMRI00613.IMCB-Soot0036-SKTL	1611049	89726	89726	50226	49334	48710
Michael Mann	ctl_sbcapture	Ion_Proton	SBCapSeq	Normal skin-Onc3 Trp53 cohort	HMRI00614.IMCB-Tar0007-SKD	IMCB-Tar0007	12740/0	Rosa26-LSL-SB11	Bact-cre	Trp53 +/+	Pten +/+	Normal skin	Skin	M	chr9		IMCB-Tar0007-SKD	HMRI00614	SKD	2251019	157439	HMRI00614.IMCB-Tar0007-SKD	2251019	157439	157439	91921	90847	88592
Michael Mann	ctl_sbcapture	Ion_Proton	SBCapSeq	Normal skin-Onc3 Trp53 cohort	HMRI00615.IMCB-Soot0036-SKD	IMCB-Soot0036	12740/0	Rosa26-LSL-SB11	Bact-cre	Trp53 KO/+	Pten +/+	Normal skin	Skin	M	chr9		IMCB-Soot0036-SKD	HMRI00615	SKD	3234938	208071	HMRI00615.IMCB-Soot0036-SKD	3234938	208071	208071	125571	123836	121172
Michael Mann	ctl_sbcapture	Ion_Proton	SBCapSeq	Normal skin-Onc3 Trp53 cohort	HMRI00616.IMCB-Tar0007-SKTL	IMCB-Tar0007	12740/0	Rosa26-LSL-SB11	Bact-cre	Trp53 +/+	Pten +/+	Normal skin	Skin	M	chr9		IMCB-Tar0007-SKTL	HMRI00616	SKTL	3396209	151901	HMRI00616.IMCB-Tar0007-SKTL	3396209	151901	151901	81886	80464	78588
Michael Mann	ctl_sbcapture	Ion_Proton	SBCapSeq	Normal skin-Onc3 Trp53 cohort	HMRI00617.IMCB-Tar0017-SKD	IMCB-Tar0017	12740/0	Rosa26-LSL-SB11	Bact-cre	Trp53 +/+	Pten +/+	Normal skin	Skin	M	chr9		IMCB-Tar0017-SKD	HMRI00617	SKD	3543624	227524	HMRI00617.IMCB-Tar0017-SKD	3543624	227524	227524	133618	131759	128938
Michael Mann	ctl_sbcapture	Ion_Proton	SBCapSeq	Normal skin-Onc3 Trp53 cohort	HMRI00618.IMCB-Tar0017-SKTL	IMCB-Tar0017	12740/0	Rosa26-LSL-SB11	Bact-cre	Trp53 +/+	Pten +/+	Normal skin	Skin	M	chr9		IMCB-Tar0017-SKTL	HMRI00618	SKTL	3733256	208220	HMRI00618.IMCB-Tar0017-SKTL	3733256	208220	208220	115126	113339	109980
Michael Mann	ctl_sbcapture	Ion_Proton	SBCapSeq	Normal skin-Onc3 Trp53 cohort	HMRI00619.IMCB-Tar0028-SKD	IMCB-Tar0028	12740/0	Rosa26-LSL-SB11	Bact-cre	Trp53 +/+	Pten +/+	Normal skin	Skin	M	chr9		IMCB-Tar0028-SKD	HMRI00619	SKD	3408743	213849	HMRI00619.IMCB-Tar0028-SKD	3408743	213849	213849	130309	128221	123946
Michael Mann	ctl_sbcapture	Ion_Proton	SBCapSeq	Normal skin-Onc3 Trp53 cohort	HMRI00620.IMCB-Tar0028-SKTL	IMCB-Tar0028	12740/0	Rosa26-LSL-SB11	Bact-cre	Trp53 +/+	Pten +/+	Normal skin	Skin	M	chr9		IMCB-Tar0028-SKTL	HMRI00620	SKTL	3602527	197664	HMRI00620.IMCB-Tar0028-SKTL	3602527	197664	197664	109845	107706	105228
Michael Mann	ctl_sbcapture	Ion_Proton	SBCapSeq	Normal skin-Onc3 Trp53 cohort	HMRI00621.IMCB-Tar0029-SKD	IMCB-Tar0029	12740/0	Rosa26-LSL-SB11	Bact-cre	Trp53 +/+	Pten +/+	Normal skin	Skin	M	chr9		IMCB-Tar0029-SKD	HMRI00621	SKD	3364257	201088	HMRI00621.IMCB-Tar0029-SKD	3364257	201088	201088	119646	117485	115113
Michael Mann	ctl_sbcapture	Ion_Proton	SBCapSeq	Normal skin-Onc3 Trp53 cohort	HMRI00622.IMCB-Tar0029-SKTL	IMCB-Tar0029	12740/0	Rosa26-LSL-SB11	Bact-cre	Trp53 +/+	Pten +/+	Normal skin	Skin	M	chr9		IMCB-Tar0029-SKTL	HMRI00622	SKTL	4313415	229896	HMRI00622.IMCB-Tar0029-SKTL	4313415	229896	229896	130350	127759	125677
Michael Mann	ctl_sbcapture	Ion_Proton	SBCapSeq	Normal skin-Onc3 Trp53 cohort	HMRI00623.IMCB-Tar0042-SKD	IMCB-Tar0042	12740/0	Rosa26-LSL-SB11	Bact-cre	Trp53 +/+	Pten +/+	Normal skin	Skin	M	chr9		IMCB-Tar0042-SKD	HMRI00623	SKD	3065732	185210	HMRI00623.IMCB-Tar0042-SKD	3065732	185210	185210	107709	105914	103689
Michael Mann	ctl_sbcapture	Ion_Proton	SBCapSeq	Normal skin-Onc3 Trp53 cohort	HMRI00624.IMCB-Tar0042-SKTL	IMCB-Tar0042	12740/0	Rosa26-LSL-SB11	Bact-cre	Trp53 +/+	Pten +/+	Normal skin	Skin	M	chr9		IMCB-Tar0042-SKTL	HMRI00624	SKTL	3476634	162594	HMRI00624.IMCB-Tar0042-SKTL	3476634	162594	162594	93803	92545	89413
Michael Mann	ctl_sbcapture	Ion_Proton	SBCapSeq	Normal skin-Onc3 Trp53 cohort	HMRI00625.IMCB-Tar0044-SKD	IMCB-Tar0044	12740/0	Rosa26-LSL-SB11	Bact-cre	Trp53 +/+	Pten +/+	Normal skin	Skin	M	chr9		IMCB-Tar0044-SKD	HMRI00625, HMRI00676	SKD	3718569	220748	HMRI00625.IMCB-Tar0044-SKD	4178544	249287	249287	140485	137966	137006
Michael Mann	ctl_sbcapture	Ion_Proton	SBCapSeq	Normal skin-Onc3 Trp53 cohort	HMRI00626.IMCB-Tar0044-SKTL	IMCB-Tar0044	12740/0	Rosa26-LSL-SB11	Bact-cre	Trp53 +/+	Pten +/+	Normal skin	Skin	M	chr9		IMCB-Tar0044-SKTL	HMRI00626, HMRI00677	SKTL	3857056	203641	HMRI00626.IMCB-Tar0044-SKTL	4379097	229905	229905	128857	126526	124173
Michael Mann	ctl_sbcapture	Ion_Proton	SBCapSeq	Normal skin-Onc3 Trp53 cohort	HMRI00627.IMCB-Tar0057-SKD	IMCB-Tar0057	12740/0	Rosa26-LSL-SB11	Bact-cre	Trp53 +/+	Pten +/+	Normal skin	Skin	F	chr9		IMCB-Tar0057-SKD	HMRI00627	SKD	4331502	269676	HMRI00627.IMCB-Tar0057-SKD	4331502	269676	269676	158454	155088	151950
Michael Mann	ctl_sbcapture	Ion_Proton	SBCapSeq	Normal skin-Onc3 Trp53 cohort	HMRI00628.IMCB-Tar0057-SKTL	IMCB-Tar0057	12740/0	Rosa26-LSL-SB11	Bact-cre	Trp53 +/+	Pten +/+	Normal skin	Skin	F	chr9		IMCB-Tar0057-SKTL	HMRI00628	SKTL	4426172	207996	HMRI00628.IMCB-Tar0057-SKTL	4426172	207996	207996	114719	112668	110688
Michael Mann	ctl_sbcapture	Ion_Proton	SBCapSeq	Normal skin-Onc3 Trp53 cohort	HMRI00629.IMCB-Tar0089-SKD	IMCB-Tar0089	12740/0	Rosa26-LSL-SB11	Bact-cre	Trp53 +/+	Pten +/+	Normal skin	Skin	M	chr9		IMCB-Tar0089-SKD	HMRI00629	SKD	4028346	236401	HMRI00629.IMCB-Tar0089-SKD	4028346	236401	236401	133628	131012	128802
Michael Mann	ctl_sbcapture	Ion_Proton	SBCapSeq	Normal skin-Onc3 Trp53 cohort	HMRI00630.IMCB-Tar0089-SKTL	IMCB-Tar0089	12740/0	Rosa26-LSL-SB11	Bact-cre	Trp53 +/+	Pten +/+	Normal skin	Skin	M	chr9		IMCB-Tar0089-SKTL	HMRI00630	SKTL	3915874	194468	HMRI00630.IMCB-Tar0089-SKTL	3915874	194468	194468	104896	103050	100723
Michael Mann	ctlsand_sbcapture	Ion_Proton	SBCapSeq	Normal skin-Onc3 Pten cohort	HMRI00664.HMRI-Sand61130025-SKD	HMRI-Sand61130025	6113/0	Rosa26-LSL-SB11	K5-cre	Trp53 +/+	Pten CKO/+	Normal skin	Skin	F	chr1		HMRI-Sand61130025-SKD	HMRI00664	SKD	2148099	65145	HMRI00664.HMRI-Sand61130025-SKD	2148099	65145	65145	30146	29686	28750
Michael Mann	ctlsand_sbcapture	Ion_Proton	SBCapSeq	Normal skin-Onc3 Pten cohort	HMRI00665.HMRI-Sand61130025-SKTL	HMRI-Sand61130025	6113/0	Rosa26-LSL-SB11	K5-cre	Trp53 +/+	Pten CKO/+	Normal skin	Skin	F	chr1		HMRI-Sand61130025-SKTL	HMRI00665	SKTL	1930149	66159	HMRI00665.HMRI-Sand61130025-SKTL	1930149	66159	66159	34427	33933	32980
Michael Mann	ctlsand_sbcapture	Ion_Proton	SBCapSeq	Normal skin-Onc3 Pten cohort	HMRI00666.HMRI-Sand61130045-SKD	HMRI-Sand61130045	6113/0	Rosa26-LSL-SB11	K5-cre	Trp53 +/+	Pten CKO/+	Normal skin	Skin	F	chr1		HMRI-Sand61130045-SKD	HMRI00666	SKD	2062875	44781	HMRI00666.HMRI-Sand61130045-SKD	2062875	44781	44781	19205	18845	18383
Michael Mann	ctlsand_sbcapture	Ion_Proton	SBCapSeq	Normal skin-Onc3 Pten cohort	HMRI00667.HMRI-Sand61130045-SKTL	HMRI-Sand61130045	6113/0	Rosa26-LSL-SB11	K5-cre	Trp53 +/+	Pten CKO/+	Normal skin	Skin	F	chr1		HMRI-Sand61130045-SKTL	HMRI00667	SKTL	1500970	37900	HMRI00667.HMRI-Sand61130045-SKTL	1500970	37900	37900	18415	18160	17930
Michael Mann	ctlsand_sbcapture	Ion_Proton	SBCapSeq	Normal skin-Onc3 Pten cohort	HMRI00668.HMRI-Sand61130046-SKD	HMRI-Sand61130046	6113/0	Rosa26-LSL-SB11	K5-cre	Trp53 +/+	Pten CKO/+	Normal skin	Skin	F	chr1		HMRI-Sand61130046-SKD	HMRI00668	SKD	2954452	86788	HMRI00668.HMRI-Sand61130046-SKD	2954452	86788	86788	40499	39823	38492
Michael Mann	ctlsand_sbcapture	Ion_Proton	SBCapSeq	Normal skin-Onc3 Pten cohort	HMRI00669.HMRI-Sand61130046-SKTL	HMRI-Sand61130046	6113/0	Rosa26-LSL-SB11	K5-cre	Trp53 +/+	Pten CKO/+	Normal skin	Skin	F	chr1		HMRI-Sand61130046-SKTL	HMRI00669	SKTL	2100278	59158	HMRI00669.HMRI-Sand61130046-SKTL	2100278	59158	59158	29591	29091	28246
Michael Mann	ctlsand_sbcapture	Ion_Proton	SBCapSeq	Normal skin-Onc3 Pten cohort	HMRI00670.HMRI-Sand61130048-SKD	HMRI-Sand61130048	6113/0	Rosa26-LSL-SB11	K5-cre	Trp53 +/+	Pten CKO/+	Normal skin	Skin	M	chr1		HMRI-Sand61130048-SKD	HMRI00670	SKD	1935608	50167	HMRI00670.HMRI-Sand61130048-SKD	1935608	50167	50167	23373	23068	22491
Michael Mann	ctlsand_sbcapture	Ion_Proton	SBCapSeq	Normal skin-Onc3 Pten cohort	HMRI00671.HMRI-Sand61130048-SKTL	HMRI-Sand61130048	6113/0	Rosa26-LSL-SB11	K5-cre	Trp53 +/+	Pten CKO/+	Normal skin	Skin	M	chr1		HMRI-Sand61130048-SKTL	HMRI00671	SKTL	1956291	61742	HMRI00671.HMRI-Sand61130048-SKTL	1956291	61742	61742	30572	30136	29293
Michael Mann	ctlsand_sbcapture	Ion_Proton	SBCapSeq	Normal skin-Onc3 Pten cohort	HMRI00672.HMRI-Sand61130049-SKD	HMRI-Sand61130049	6113/0	Rosa26-LSL-SB11	K5-cre	Trp53 +/+	Pten CKO/+	Normal skin	Skin	M	chr1		HMRI-Sand61130049-SKD	HMRI00672	SKD	2246589	57915	HMRI00672.HMRI-Sand61130049-SKD	2246589	57915	57915	24672	24276	23351
Michael Mann	ctlsand_sbcapture	Ion_Proton	SBCapSeq	Normal skin-Onc3 Pten cohort	HMRI00673.HMRI-Sand61130049-SKTL	HMRI-Sand61130049	6113/0	Rosa26-LSL-SB11	K5-cre	Trp53 +/+	Pten CKO/+	Normal skin	Skin	M	chr1		HMRI-Sand61130049-SKTL	HMRI00673	SKTL	2091551	53660	HMRI00673.HMRI-Sand61130049-SKTL	2091551	53660	53660	27129	26778	25928
																						Totals	552914524	29248136	29248136	16857556	16548065	16417377
																						% of Total	1	0.0528981	0.0528981	0.0304885	0.0299288	0.0296924
																						% of Reads with IRDR			1	0.576363	0.565782	0.561314
