# Supplementary material for: Transposon mutagenesis identifies cooperating genetic drivers during keratinocyte transformation and cutaneous squamous cell carcinoma progression
Source: PLoS Genet. 2021 Aug 16;17(8):e1009094. doi: 10.1371/journal.pgen.1009094 (PMC8389471; doi:10.1371/journal.pgen.1009094)
Supplement: S3 Table — (XLSX) [file pgen.1009094.s015.xlsx]

## Sheet: ST3
SB|cuSCC Supplementary Tables for Aiderus, Newberg, and Guzman-Rojas et al., 2021 manuscript: PGENETICS-D-20-01368
Transposon mutagenesis identifies cooperating genetic drivers during keratinocyte transformation and cutaneous squamous cell carcinoma progression. Aziz Aiderus, Justin Y. Newberg, Liliana Guzman-Rojas [...] Michael A. Black, Karen M. Mann, and Michael B. Mann
Correspondence to M.B.M. at Michael.Mann@moffitt.org
S3 Table: Discovery and progression SB Driver Analysis for cuSCC60_SBC
gene, non-donor chromosome (*donor chromsome gene)	locus	strand	fwer_hit	fdr_hit	pattern	chi	pval	pval_fwer	qval	expected	observed	total	length	numta	project	mean	median	offset	scores	strands	tumors
Zmiz1	chr14:26278670-26486233	+	TRUE	TRUE	Activating	712.926	4.62314e-157	9.98552e-153	9.98552e-153	2.29894	42	60	207564	8070.95		8379.79	6662	15000	33447;30519;24022;18512;18411;17653;15793;15470;12678;12364;11815;10231;9843;9770;9581;9414;9161;9076;8848;7311;6827;6497;6473;6122;4932;4637;3937;3752;3383;2799;2522;2080;2044;1093;309;159;146;127;72;42;41;38	+;+;+;+;+;+;+;+;+;+;+;+;+;+;+;+;+;+;+;+;+;+;+;+;+;+;+;+;+;+;+;+;+;+;+;+;-;-;+;-;-;+	HMRI00420.IMCB-Tan0280-MS-2;HMRI00415.IMCB-Tan0159-MS-3;HMRI00419.IMCB-Tan0180-MS-5;HMRI00418.IMCB-Tan0176-MS-1;HMRI00402.IMCB-Tan0182-MS-2;HMRI00422.IMCB-Tan0285-MS-1;HMRI00412.IMCB-Tan0119-MS-3;HMRI00407.IMCB-Fern0104-MS-1;HMRI00410.IMCB-Tan0107-MS-14;HMRI00401.IMCB-Tan0157-MS-1;HMRI00428.IMCB-Tan0211-MS-1;HMRI00450.IMCB-Fern0310-MS-1;HMRI00417.IMCB-Tan0173-MS-2;HMRI00445.IMCB-Fern0196-MS-2;HMR…
Mir7651	chr11:6301632-6301696	+	TRUE	TRUE	Activating	228.843	1.06559e-51	2.30157e-47	7.67189e-48	0.0676482	4	60	65	231.769		11183	10405	15000	23886;12548;8262;36	+;+;+;+	HMRI00404.IMCB-Tan0265-MS-4;HMRI00437.IMCB-Fern0201-MS-1;HMRI00427.IMCB-Tan0209-MS-1;HMRI00442.IMCB-Fern0127-MS-2
Pten	chr19:32832066-32900650	+	TRUE	TRUE	Inactivating	136.352	1.67141e-31	3.61007e-27	6.01679e-28	1.3906	15	60	68585	4833		145.733	101	0	702;270;225;217;167;143;140;101;57;52;39;23;20;19;11	+;-;-;+;-;-;+;+;+;+;+;-;+;-;-	HMRI00448.IMCB-Fern0304-MS-3;HMRI00435.IMCB-Fern0110-MS-2;HMRI00408.IMCB-Fern0079-MS-2;HMRI00426.IMCB-Tan0201-MS-1;HMRI00161.IMCB-Fern0199-MS-1;HMRI00442.IMCB-Fern0127-MS-2;HMRI00454.IMCB-Fern0196-MS-1;HMRI00429.IMCB-Tan0215-MS-4;HMRI00425.IMCB-Tan0185-MS-3;HMRI00452.IMCB-Fern0188-MS-2;HMRI00430.IMCB-Tan0216-MS-3;HMRI00165.IMCB-Fern0320-MS-1;HMRI00404.IMCB-Tan0265-MS-4;HMRI00402.IMCB-Tan0182-MS-2…
Rasa1	chr13:85354303-85429091	-	TRUE	TRUE	Inactivating	131.783	1.66937e-30	3.60568e-26	5.15097e-27	1.80614	17	60	74789	6306		120.824	88	0	326;308;277;182;131;127;120;111;88;85;64;55;53;37;33;32;25	+;+;-;-;+;-;+;-;-;+;+;+;+;+;+;-;+	HMRI00430.IMCB-Tan0216-MS-3;HMRI00415.IMCB-Tan0159-MS-3;HMRI00448.IMCB-Fern0304-MS-3;HMRI00431.IMCB-Tan0266-MS-1;HMRI00432.IMCB-Fern0174-MS-1;HMRI00427.IMCB-Tan0209-MS-1;HMRI00407.IMCB-Fern0104-MS-1;HMRI00443.IMCB-Fern0183-MS-1;HMRI00442.IMCB-Fern0127-MS-2;HMRI00436.IMCB-Fern0158-MS-5;HMRI00451.IMCB-Fern0305-MS-3;HMRI00417.IMCB-Tan0173-MS-2;HMRI00408.IMCB-Fern0079-MS-2;HMRI00446.IMCB-Fern0202-MS-…
Ppp6r3	chr19:3454927-3575749	-	TRUE	TRUE	Inactivating	124.367	7.00112e-29	1.51217e-24	1.89021e-25	1.89451	17	60	120823	6621		142.235	58	0	802;446;340;207;120;110;66;63;58;37;30;28;27;24;21;20;19	+;+;-;+;-;-;-;-;+;-;+;-;-;+;+;-;+	HMRI00404.IMCB-Tan0265-MS-4;HMRI00409.IMCB-Fern0098-MS-1;HMRI00407.IMCB-Fern0104-MS-1;HMRI00430.IMCB-Tan0216-MS-3;HMRI00441.IMCB-Fern0178-MS-2;HMRI00445.IMCB-Fern0196-MS-2;HMRI00426.IMCB-Tan0201-MS-1;HMRI00447.IMCB-Fern0312-MS-1;HMRI00439.IMCB-Fern0192-MS-1;HMRI00432.IMCB-Fern0174-MS-1;HMRI00427.IMCB-Tan0209-MS-1;HMRI00165.IMCB-Fern0320-MS-1;HMRI00159.IMCB-Fern0205-MS-1;HMRI00448.IMCB-Fern0304-MS…
Picalm	chr7:97278741-97357957	+	TRUE	TRUE	Inactivating	117.751	1.96544e-27	4.24516e-23	4.71685e-24	1.77159	16	60	79217	6183		133.438	74	0	557;356;297;185;140;138;93;81;67;62;45;41;26;18;17;12	-;+;+;-;-;-;-;-;-;+;-;-;-;-;-;+	HMRI00420.IMCB-Tan0280-MS-2;HMRI00407.IMCB-Fern0104-MS-1;HMRI00162.IMCB-Fern0141-MS-7;HMRI00432.IMCB-Fern0174-MS-1;HMRI00429.IMCB-Tan0215-MS-4;HMRI00164.IMCB-Fern0106-MS-1;HMRI00446.IMCB-Fern0202-MS-1;HMRI00453.IMCB-Fern0307-MS-1;HMRI00400.IMCB-Tan0123-MS-8;HMRI00431.IMCB-Tan0266-MS-1;HMRI00426.IMCB-Tan0201-MS-1;HMRI00448.IMCB-Fern0304-MS-3;HMRI00425.IMCB-Tan0185-MS-3;HMRI00408.IMCB-Fern0079-MS-2…
Cnot2	chr10:115922216-116018567	-	TRUE	TRUE	Inactivating	114.556	9.84683e-27	2.12682e-22	2.12682e-23	2.02577	17	60	96352	7090		74.2941	72	0	233;137;119;117;107;89;88;78;72;60;33;29;28;28;23;12;10	-;+;+;+;-;+;-;+;-;+;+;-;+;-;-;-;-	HMRI00411.IMCB-Fern0075-MS-1;HMRI00433.IMCB-Fern0171-MS-6;HMRI00408.IMCB-Fern0079-MS-2;HMRI00409.IMCB-Fern0098-MS-1;HMRI00435.IMCB-Fern0110-MS-2;HMRI00164.IMCB-Fern0106-MS-1;HMRI00444.IMCB-Fern0162-MS-1;HMRI00425.IMCB-Tan0185-MS-3;HMRI00420.IMCB-Tan0280-MS-2;HMRI00431.IMCB-Tan0266-MS-1;HMRI00436.IMCB-Fern0158-MS-5;HMRI00429.IMCB-Tan0215-MS-4;HMRI00448.IMCB-Fern0304-MS-3;HMRI00445.IMCB-Fern0196-MS…
Smek1	chr12:102277618-102321912	-	TRUE	TRUE	Indeterminate	97.4306	5.57779e-23	1.20475e-18	8.60534e-20	0.868417	10	60	44295	3001		216.6	67.5	0	790;718;242;202;103;32;30;19;16;14	-;+;-;-;-;-;-;+;+;-	HMRI00401.IMCB-Tan0157-MS-1;HMRI00429.IMCB-Tan0215-MS-4;HMRI00447.IMCB-Fern0312-MS-1;HMRI00441.IMCB-Fern0178-MS-2;HMRI00404.IMCB-Tan0265-MS-4;HMRI00448.IMCB-Fern0304-MS-3;HMRI00413.IMCB-Tan0135-MS-4;HMRI00433.IMCB-Fern0171-MS-6;HMRI00400.IMCB-Tan0123-MS-8;HMRI00435.IMCB-Fern0110-MS-2
Trpc4ap	chr2:155460012-155518120	-	TRUE	TRUE	Indeterminate	96.4189	9.29734e-23	2.00813e-18	1.30027e-19	0.876157	10	60	58109	3028		125.2	77	0	425;280;119;90;85;69;62;56;54;12	+;-;+;+;-;-;+;-;-;-	HMRI00449.IMCB-Fern0224-MS-4;HMRI00410.IMCB-Tan0107-MS-14;HMRI00419.IMCB-Tan0180-MS-5;HMRI00442.IMCB-Fern0127-MS-2;HMRI00416.IMCB-Tan0171-MS-3;HMRI00451.IMCB-Fern0305-MS-3;HMRI00448.IMCB-Fern0304-MS-3;HMRI00439.IMCB-Fern0192-MS-1;HMRI00436.IMCB-Fern0158-MS-5;HMRI00426.IMCB-Tan0201-MS-1
Irf1	chr11:53583515-53591876	+	TRUE	TRUE	Inactivating	96.3489	9.63208e-23	2.08043e-18	1.30027e-19	0.0881323	3	60	8362	302		82.6667	103	0	127;103;18	-;-;-	HMRI00425.IMCB-Tan0185-MS-3;HMRI00434.IMCB-Fern0080-MS-1;HMRI00454.IMCB-Fern0196-MS-1
Rnf40	chr7:134732211-134747119	+	TRUE	TRUE	Inactivating	92.8977	5.50675e-22	1.1894e-17	6.99649e-19	0.159217	4	60	14909	546		54	45	0	112;69;21;14	-;+;-;-	HMRI00425.IMCB-Tan0185-MS-3;HMRI00413.IMCB-Tan0135-MS-4;HMRI00448.IMCB-Fern0304-MS-3;HMRI00447.IMCB-Fern0312-MS-1
Tet2	chr3:133126640-133207354	-	TRUE	TRUE	Inactivating	91.7428	9.8709e-22	2.13202e-17	1.18445e-18	1.27993	12	60	80715	4443		190.75	75	0	1103;457;156;151;140;80;70;54;39;16;13;10	+;-;+;-;-;-;+;+;-;-;-;+	HMRI00419.IMCB-Tan0180-MS-5;HMRI00400.IMCB-Tan0123-MS-8;HMRI00433.IMCB-Fern0171-MS-6;HMRI00422.IMCB-Tan0285-MS-1;HMRI00401.IMCB-Tan0157-MS-1;HMRI00429.IMCB-Tan0215-MS-4;HMRI00402.IMCB-Tan0182-MS-2;HMRI00440.IMCB-Fern0209-MS-1;HMRI00407.IMCB-Fern0104-MS-1;HMRI00445.IMCB-Fern0196-MS-2;HMRI00409.IMCB-Fern0098-MS-1;HMRI00448.IMCB-Fern0304-MS-3
Spred1	chr2:116946806-117008013	+	TRUE	TRUE	Inactivating	89.8673	2.54683e-21	5.5009e-17	2.65479e-18	1.3018	12	60	61208	4520		56.5	36	0	158;138;118;59;43;36;36;21;20;19;17;13	-;+;-;-;+;-;-;+;-;+;+;+	HMRI00425.IMCB-Tan0185-MS-3;HMRI00433.IMCB-Fern0171-MS-6;HMRI00448.IMCB-Fern0304-MS-3;HMRI00445.IMCB-Fern0196-MS-2;HMRI00431.IMCB-Tan0266-MS-1;HMRI00453.IMCB-Fern0307-MS-1;HMRI00447.IMCB-Fern0312-MS-1;HMRI00428.IMCB-Tan0211-MS-1;HMRI00452.IMCB-Fern0188-MS-2;HMRI00427.IMCB-Tan0209-MS-1;HMRI00429.IMCB-Tan0215-MS-4;HMRI00435.IMCB-Fern0110-MS-2
Krr1	chr10:111409750-111425486	+	TRUE	TRUE	Inactivating	89.8408	2.58116e-21	5.57505e-17	2.65479e-18	0.251987	5	60	15737	865		235.6	121	0	816;149;121;55;37	+;-;+;-;-	HMRI00431.IMCB-Tan0266-MS-1;HMRI00409.IMCB-Fern0098-MS-1;HMRI00446.IMCB-Fern0202-MS-1;HMRI00158.IMCB-Fern0108-MS-4;HMRI00448.IMCB-Fern0304-MS-3
Arid4b	chr13:14156050-14291870	+	TRUE	TRUE	Inactivating	84.0709	4.77341e-20	1.03101e-15	4.48264e-17	2.58341	17	60	135821	9098		45	28	0	186;89;68;67;64;55;34;31;28;25;23;20;19;19;14;12;11	-;+;+;-;-;+;-;-;+;+;+;-;-;+;+;-;-	HMRI00450.IMCB-Fern0310-MS-1;HMRI00447.IMCB-Fern0312-MS-1;HMRI00411.IMCB-Fern0075-MS-1;HMRI00445.IMCB-Fern0196-MS-2;HMRI00408.IMCB-Fern0079-MS-2;HMRI00159.IMCB-Fern0205-MS-1;HMRI00452.IMCB-Fern0188-MS-2;HMRI00428.IMCB-Tan0211-MS-1;HMRI00440.IMCB-Fern0209-MS-1;HMRI00442.IMCB-Fern0127-MS-2;HMRI00432.IMCB-Fern0174-MS-1;HMRI00425.IMCB-Tan0185-MS-3;HMRI00441.IMCB-Fern0178-MS-2;HMRI00453.IMCB-Fern0307-…
Rbm17	chr2:11507065-11524826	-	TRUE	TRUE	Indeterminate	81.1985	2.04144e-19	4.40931e-15	1.83721e-16	0.276094	5	60	17762	948		85.4	93	0	171;125;93;20;18	-;+;-;+;-	HMRI00436.IMCB-Fern0158-MS-5;HMRI00416.IMCB-Tan0171-MS-3;HMRI00431.IMCB-Tan0266-MS-1;HMRI00423.IMCB-Tan0099-MS-9;HMRI00425.IMCB-Tan0185-MS-3
Cpne1	chr2:155897576-155937701	-	TRUE	TRUE	Inactivating	78.3377	8.68464e-19	1.8758e-14	7.2146e-16	0.690051	8	60	40126	2380		86.5	65	0	217;141;90;66;64;56;30;28	+;+;+;+;+;+;+;-	HMRI00437.IMCB-Fern0201-MS-1;HMRI00441.IMCB-Fern0178-MS-2;HMRI00434.IMCB-Fern0080-MS-1;HMRI00430.IMCB-Tan0216-MS-3;HMRI00451.IMCB-Fern0305-MS-3;HMRI00444.IMCB-Fern0162-MS-1;HMRI00433.IMCB-Fern0171-MS-6;HMRI00440.IMCB-Fern0209-MS-1
Cnot3	chr7:3596870-3612711	+	TRUE	TRUE	Inactivating	76.7438	1.94633e-18	4.20389e-14	1.557e-15	0.189773	4	60	15842	651		113.25	122	0	193;123;121;16	-;-;-;+	HMRI00436.IMCB-Fern0158-MS-5;HMRI00444.IMCB-Fern0162-MS-1;HMRI00439.IMCB-Fern0192-MS-1;HMRI00442.IMCB-Fern0127-MS-2
Gt(ROSA)26Sor	chr6:113017422-113027238	-	TRUE	TRUE	Activating	74.4846	6.11131e-18	1.31998e-13	4.71422e-15	0.195009	4	60	9817	669		84.25	88	0	148;93;83;13	-;-;-;-	HMRI00424.IMCB-Tan0184-MS-1;HMRI00425.IMCB-Tan0185-MS-3;HMRI00433.IMCB-Fern0171-MS-6;HMRI00431.IMCB-Tan0266-MS-1
Prkar1a	chr11:109512262-109530962	+	TRUE	TRUE	Inactivating	73.7908	8.68503e-18	1.87588e-13	6.25293e-15	0.300769	5	60	18701	1033		90.4	92	0	122;121;92;75;42	-;+;-;-;-	HMRI00446.IMCB-Fern0202-MS-1;HMRI00447.IMCB-Fern0312-MS-1;HMRI00440.IMCB-Fern0209-MS-1;HMRI00427.IMCB-Tan0209-MS-1;HMRI00454.IMCB-Fern0196-MS-1
Znrf2	chr6:54766909-54840218	+	TRUE	TRUE	Indeterminate	73.4324	1.04143e-17	2.24938e-13	7.25607e-15	1.30777	11	60	73310	4541		266.545	76	0	1971;385;146;87;78;76;58;48;40;30;13	+;+;-;-;+;+;+;-;+;-;+	HMRI00162.IMCB-Fern0141-MS-7;HMRI00422.IMCB-Tan0285-MS-1;HMRI00418.IMCB-Tan0176-MS-1;HMRI00439.IMCB-Fern0192-MS-1;HMRI00430.IMCB-Tan0216-MS-3;HMRI00416.IMCB-Tan0171-MS-3;HMRI00433.IMCB-Fern0171-MS-6;HMRI00404.IMCB-Tan0265-MS-4;HMRI00440.IMCB-Fern0209-MS-1;HMRI00453.IMCB-Fern0307-MS-1;HMRI00451.IMCB-Fern0305-MS-3
Dyrk2	chr10:118296404-118305959	-	TRUE	TRUE	Indeterminate	73.1499	1.20169e-17	2.59554e-13	8.11106e-15	0.114073	3	60	9556	391		110.667	82	0	169;82;81	-;-;-	HMRI00410.IMCB-Tan0107-MS-14;HMRI00411.IMCB-Fern0075-MS-1;HMRI00437.IMCB-Fern0201-MS-1
Smad5	chr13:56804370-56843739	+	TRUE	TRUE	Inactivating	73.0313	1.27612e-17	2.75629e-13	8.3524e-15	0.571332	7	60	39370	1968		74.2857	52	0	157;144;73;52;52;28;14	+;+;+;-;-;-;+	HMRI00407.IMCB-Fern0104-MS-1;HMRI00437.IMCB-Fern0201-MS-1;HMRI00431.IMCB-Tan0266-MS-1;HMRI00441.IMCB-Fern0178-MS-2;HMRI00439.IMCB-Fern0192-MS-1;HMRI00430.IMCB-Tan0216-MS-3;HMRI00445.IMCB-Fern0196-MS-2
Hnrnpm	chr17:33783177-33822403	-	TRUE	TRUE	Inactivating	72.6756	1.52812e-17	3.30058e-13	9.70759e-15	0.735211	8	60	39227	2537		112.75	87.5	0	330;159;140;92;83;40;36;22	+;+;+;+;-;+;+;-	HMRI00416.IMCB-Tan0171-MS-3;HMRI00423.IMCB-Tan0099-MS-9;HMRI00430.IMCB-Tan0216-MS-3;HMRI00429.IMCB-Tan0215-MS-4;HMRI00437.IMCB-Fern0201-MS-1;HMRI00425.IMCB-Tan0185-MS-3;HMRI00428.IMCB-Tan0211-MS-1;HMRI00451.IMCB-Fern0305-MS-3
Glud1	chr14:35123912-35158219	+	TRUE	TRUE	Indeterminate	72.2206	1.92439e-17	4.15648e-13	1.15458e-14	0.576814	7	60	34308	1987		89.2857	53	0	238;201;64;53;39;19;11	-;+;+;+;+;+;+	HMRI00400.IMCB-Tan0123-MS-8;HMRI00417.IMCB-Tan0173-MS-2;HMRI00412.IMCB-Tan0119-MS-3;HMRI00436.IMCB-Fern0158-MS-5;HMRI00428.IMCB-Tan0211-MS-1;HMRI00452.IMCB-Fern0188-MS-2;HMRI00450.IMCB-Fern0310-MS-1
Rbm12	chr2:155920617-155937701	-	TRUE	TRUE	Inactivating	70.935	3.69196e-17	7.97427e-13	2.15521e-14	0.311506	5	60	17085	1070		65.8	64	0	141;66;64;30;28	+;+;+;+;-	HMRI00441.IMCB-Fern0178-MS-2;HMRI00430.IMCB-Tan0216-MS-3;HMRI00451.IMCB-Fern0305-MS-3;HMRI00433.IMCB-Fern0171-MS-6;HMRI00440.IMCB-Fern0209-MS-1
Brd4	chr17:32333216-32421078	-	TRUE	TRUE	Inactivating	68.7399	1.12343e-16	2.42649e-12	6.38549e-14	1.37841	11	60	87863	4790		102.091	61	0	229;202;171;153;141;61;44;43;35;26;18	+;+;+;-;+;-;-;-;-;+;-	HMRI00401.IMCB-Tan0157-MS-1;HMRI00410.IMCB-Tan0107-MS-14;HMRI00419.IMCB-Tan0180-MS-5;HMRI00434.IMCB-Fern0080-MS-1;HMRI00409.IMCB-Fern0098-MS-1;HMRI00425.IMCB-Tan0185-MS-3;HMRI00453.IMCB-Fern0307-MS-1;HMRI00162.IMCB-Fern0141-MS-7;HMRI00442.IMCB-Fern0127-MS-2;HMRI00426.IMCB-Tan0201-MS-1;HMRI00161.IMCB-Fern0199-MS-1
Tnrc6b	chr15:80541742-80771516	+	TRUE	TRUE	Indeterminate	65.851	4.86335e-16	1.05043e-11	2.69342e-13	3.76198	19	60	229775	13426		1021	92	0	15480;2108;316;250;162;149;145;143;97;92;81;78;77;58;52;43;24;22;22	-;+;+;+;+;-;+;+;-;-;+;+;+;-;+;-;+;+;+	HMRI00420.IMCB-Tan0280-MS-2;HMRI00416.IMCB-Tan0171-MS-3;HMRI00432.IMCB-Fern0174-MS-1;HMRI00404.IMCB-Tan0265-MS-4;HMRI00442.IMCB-Fern0127-MS-2;HMRI00427.IMCB-Tan0209-MS-1;HMRI00434.IMCB-Fern0080-MS-1;HMRI00433.IMCB-Fern0171-MS-6;HMRI00411.IMCB-Fern0075-MS-1;HMRI00408.IMCB-Fern0079-MS-2;HMRI00454.IMCB-Fern0196-MS-1;HMRI00437.IMCB-Fern0201-MS-1;HMRI00425.IMCB-Tan0185-MS-3;HMRI00409.IMCB-Fern0098-MS-…
Akirin2	chr4:34497863-34514157	+	TRUE	TRUE	Inactivating	64.5617	9.35552e-16	2.0207e-11	4.92853e-13	0.338483	5	60	16295	1163		176.6	116	0	428;171;116;103;65	-;+;-;-;+	HMRI00159.IMCB-Fern0205-MS-1;HMRI00432.IMCB-Fern0174-MS-1;HMRI00440.IMCB-Fern0209-MS-1;HMRI00416.IMCB-Tan0171-MS-3;HMRI00437.IMCB-Fern0201-MS-1
Zfp953	chr13:67440244-67461508	-	TRUE	TRUE	Inactivating	63.4445	1.64945e-15	3.56265e-11	8.28524e-13	0.343702	5	60	21265	1181		57.4	56	0	97;70;56;38;26	-;-;+;+;+	HMRI00408.IMCB-Fern0079-MS-2;HMRI00431.IMCB-Tan0266-MS-1;HMRI00426.IMCB-Tan0201-MS-1;HMRI00429.IMCB-Tan0215-MS-4;HMRI00427.IMCB-Tan0209-MS-1
Zzz3	chr3:152058966-152125790	+	TRUE	TRUE	Indeterminate	63.0177	2.04861e-15	4.42479e-11	1.00563e-12	1.2427	10	60	66825	4312		133.6	124.5	0	441;222;208;152;128;121;21;17;14;12	+;+;+;-;-;+;+;-;+;-	HMRI00438.IMCB-Fern0172-MS-1;HMRI00443.IMCB-Fern0183-MS-1;HMRI00401.IMCB-Tan0157-MS-1;HMRI00402.IMCB-Tan0182-MS-2;HMRI00434.IMCB-Fern0080-MS-1;HMRI00440.IMCB-Fern0209-MS-1;HMRI00448.IMCB-Fern0304-MS-3;HMRI00444.IMCB-Fern0162-MS-1;HMRI00441.IMCB-Fern0178-MS-2;HMRI00454.IMCB-Fern0196-MS-1
Ccm2	chr11:6446889-6496764	+	TRUE	TRUE	Inactivating	62.7435	2.35455e-15	5.0856e-11	1.13013e-12	0.649744	7	60	49876	2240		92.5714	30	0	311;127;122;30;24;22;12	-;-;+;-;+;+;+	HMRI00162.IMCB-Fern0141-MS-7;HMRI00445.IMCB-Fern0196-MS-2;HMRI00444.IMCB-Fern0162-MS-1;HMRI00440.IMCB-Fern0209-MS-1;HMRI00442.IMCB-Fern0127-MS-2;HMRI00453.IMCB-Fern0307-MS-1;HMRI00414.IMCB-Fern0001-MS-2
Ctcf	chr8:108160437-108206822	+	TRUE	TRUE	Inactivating	62.545	2.6043e-15	5.62503e-11	1.19682e-12	0.832857	8	60	46386	2877		52.75	40.5	0	134;72;61;43;38;31;24;19	-;+;-;-;-;+;+;-	HMRI00409.IMCB-Fern0098-MS-1;HMRI00443.IMCB-Fern0183-MS-1;HMRI00425.IMCB-Tan0185-MS-3;HMRI00426.IMCB-Tan0201-MS-1;HMRI00445.IMCB-Fern0196-MS-2;HMRI00435.IMCB-Fern0110-MS-2;HMRI00422.IMCB-Tan0285-MS-1;HMRI00431.IMCB-Tan0266-MS-1
Kmt2c	chr5:24777611-25004601	-	TRUE	TRUE	Inactivating	62.3067	2.93927e-15	6.34853e-11	1.32261e-12	4.27374	20	60	226991	15342		635.6	98.5	0	9412;1067;370;360;243;217;203;123;112;108;89;78;73;54;54;46;27;27;26;23	-;-;+;-;+;+;+;-;+;-;-;+;-;+;+;+;+;-;-;+	HMRI00413.IMCB-Tan0135-MS-4;HMRI00407.IMCB-Fern0104-MS-1;HMRI00416.IMCB-Tan0171-MS-3;HMRI00440.IMCB-Fern0209-MS-1;HMRI00409.IMCB-Fern0098-MS-1;HMRI00400.IMCB-Tan0123-MS-8;HMRI00443.IMCB-Fern0183-MS-1;HMRI00427.IMCB-Tan0209-MS-1;HMRI00431.IMCB-Tan0266-MS-1;HMRI00442.IMCB-Fern0127-MS-2;HMRI00436.IMCB-Fern0158-MS-5;HMRI00448.IMCB-Fern0304-MS-3;HMRI00159.IMCB-Fern0205-MS-1;HMRI00423.IMCB-Tan0099-MS-9…
Atf2	chr2:73654565-73730696	-	TRUE	TRUE	Inactivating	62.0772	3.3026e-15	7.13329e-11	1.45577e-12	1.74488	12	60	76132	6088		93.1667	63	0	237;200;183;139;76;72;54;47;39;29;21;21	-;+;-;+;+;+;+;+;+;-;+;-	HMRI00424.IMCB-Tan0184-MS-1;HMRI00162.IMCB-Fern0141-MS-7;HMRI00401.IMCB-Tan0157-MS-1;HMRI00454.IMCB-Fern0196-MS-1;HMRI00447.IMCB-Fern0312-MS-1;HMRI00425.IMCB-Tan0185-MS-3;HMRI00411.IMCB-Fern0075-MS-1;HMRI00410.IMCB-Tan0107-MS-14;HMRI00448.IMCB-Fern0304-MS-3;HMRI00439.IMCB-Fern0192-MS-1;HMRI00452.IMCB-Fern0188-MS-2;HMRI00427.IMCB-Tan0209-MS-1
Snx2	chr18:53336018-53380514	+	TRUE	TRUE	Indeterminate	61.6118	4.18304e-15	9.03495e-11	1.79054e-12	0.843184	8	60	44497	2913		119.5	133	0	284;188;155;151;115;29;23;11	+;-;+;+;+;-;+;+	HMRI00165.IMCB-Fern0320-MS-1;HMRI00442.IMCB-Fern0127-MS-2;HMRI00436.IMCB-Fern0158-MS-5;HMRI00434.IMCB-Fern0080-MS-1;HMRI00430.IMCB-Tan0216-MS-3;HMRI00429.IMCB-Tan0215-MS-4;HMRI00440.IMCB-Fern0209-MS-1;HMRI00432.IMCB-Fern0174-MS-1
Zfp207	chr11:80196780-80219375	+	TRUE	TRUE	Inactivating	61.5908	4.22785e-15	9.13173e-11	1.79054e-12	0.495965	6	60	22596	1707		59.5	47	0	128;84;47;47;31;20	+;+;-;-;-;+	HMRI00424.IMCB-Tan0184-MS-1;HMRI00442.IMCB-Fern0127-MS-2;HMRI00448.IMCB-Fern0304-MS-3;HMRI00427.IMCB-Tan0209-MS-1;HMRI00430.IMCB-Tan0216-MS-3;HMRI00439.IMCB-Fern0192-MS-1
Mark2	chr19:7349885-7416350	-	TRUE	TRUE	Indeterminate	59.4499	1.25447e-14	2.70953e-10	5.01764e-12	0.868131	8	60	66466	3000		70.625	31.5	0	331;72;35;34;29;24;22;18	+;+;-;-;+;-;-;-	HMRI00423.IMCB-Tan0099-MS-9;HMRI00441.IMCB-Fern0178-MS-2;HMRI00425.IMCB-Tan0185-MS-3;HMRI00452.IMCB-Fern0188-MS-2;HMRI00436.IMCB-Fern0158-MS-5;HMRI00439.IMCB-Fern0192-MS-1;HMRI00430.IMCB-Tan0216-MS-3;HMRI00426.IMCB-Tan0201-MS-1
2010315B03Rik	chr9_random:202786-223677	-	TRUE	TRUE	Indeterminate	58.9204	1.64185e-14	3.54623e-10	6.44768e-12	0.366603	5	60	20892	1260		117.4	49	0	371;109;49;36;22	-;-;+;+;-	HMRI00413.IMCB-Tan0135-MS-4;HMRI00441.IMCB-Fern0178-MS-2;HMRI00445.IMCB-Fern0196-MS-2;HMRI00452.IMCB-Fern0188-MS-2;HMRI00429.IMCB-Tan0215-MS-4
Kansl1	chr11:104194542-104303605	-	TRUE	TRUE	Indeterminate	58.365	2.17732e-14	4.7028e-10	8.39785e-12	2.10701	13	60	109064	7381		117.308	110	0	253;235;229;155;149;149;110;55;50;48;41;36;15	-;+;-;+;+;-;-;-;-;+;-;+;-	HMRI00436.IMCB-Fern0158-MS-5;HMRI00429.IMCB-Tan0215-MS-4;HMRI00443.IMCB-Fern0183-MS-1;HMRI00447.IMCB-Fern0312-MS-1;HMRI00453.IMCB-Fern0307-MS-1;HMRI00434.IMCB-Fern0080-MS-1;HMRI00427.IMCB-Tan0209-MS-1;HMRI00428.IMCB-Tan0211-MS-1;HMRI00440.IMCB-Fern0209-MS-1;HMRI00407.IMCB-Fern0104-MS-1;HMRI00430.IMCB-Tan0216-MS-3;HMRI00448.IMCB-Fern0304-MS-3;HMRI00452.IMCB-Fern0188-MS-2
Zmiz2	chr11:6295127-6306165	+	TRUE	TRUE	Activating	57.1619	4.01368e-14	8.66914e-10	2.40809e-11	0.247376	4	60	11039	849.175		11183	10405	15000	23886;12548;8262;36	+;+;+;+	HMRI00404.IMCB-Tan0265-MS-4;HMRI00437.IMCB-Fern0201-MS-1;HMRI00427.IMCB-Tan0209-MS-1;HMRI00442.IMCB-Fern0127-MS-2
Rybp	chr6:100178558-100237352	-	TRUE	TRUE	Inactivating	56.7889	4.85203e-14	1.04799e-09	1.80688e-11	1.11543	9	60	58795	3865		129.222	136	0	278;206;198;138;136;78;64;43;22	+;+;-;+;-;+;+;+;-	HMRI00404.IMCB-Tan0265-MS-4;HMRI00423.IMCB-Tan0099-MS-9;HMRI00412.IMCB-Tan0119-MS-3;HMRI00432.IMCB-Fern0174-MS-1;HMRI00440.IMCB-Fern0209-MS-1;HMRI00433.IMCB-Fern0171-MS-6;HMRI00429.IMCB-Tan0215-MS-4;HMRI00453.IMCB-Fern0307-MS-1;HMRI00452.IMCB-Fern0188-MS-2
Crebbp	chr16:4084047-4213404	-	TRUE	TRUE	Inactivating	56.1075	6.86149e-14	1.48201e-09	2.51189e-11	2.16917	13	60	129358	7604		60.6923	52	0	235;76;72;72;59;53;52;37;35;33;27;25;13	+;-;-;+;+;+;+;-;+;+;+;+;+	HMRI00159.IMCB-Fern0205-MS-1;HMRI00427.IMCB-Tan0209-MS-1;HMRI00447.IMCB-Fern0312-MS-1;HMRI00442.IMCB-Fern0127-MS-2;HMRI00402.IMCB-Tan0182-MS-2;HMRI00430.IMCB-Tan0216-MS-3;HMRI00437.IMCB-Fern0201-MS-1;HMRI00451.IMCB-Fern0305-MS-3;HMRI00431.IMCB-Tan0266-MS-1;HMRI00453.IMCB-Fern0307-MS-1;HMRI00452.IMCB-Fern0188-MS-2;HMRI00428.IMCB-Tan0211-MS-1;HMRI00448.IMCB-Fern0304-MS-3
Cdk13	chr13:17807795-17896931	-	TRUE	TRUE	Inactivating	55.6168	8.80678e-14	1.90218e-09	3.17029e-11	1.89563	12	60	89137	6625		104.917	49.5	0	518;223;119;109;62;52;47;38;28;26;25;12	-;+;+;+;+;+;-;-;-;-;-;+	HMRI00420.IMCB-Tan0280-MS-2;HMRI00454.IMCB-Fern0196-MS-1;HMRI00441.IMCB-Fern0178-MS-2;HMRI00411.IMCB-Fern0075-MS-1;HMRI00414.IMCB-Fern0001-MS-2;HMRI00430.IMCB-Tan0216-MS-3;HMRI00449.IMCB-Fern0224-MS-4;HMRI00442.IMCB-Fern0127-MS-2;HMRI00415.IMCB-Tan0159-MS-3;HMRI00452.IMCB-Fern0188-MS-2;HMRI00425.IMCB-Tan0185-MS-3;HMRI00445.IMCB-Fern0196-MS-2
Mbnl1	chr3:60276751-60433670	+	TRUE	TRUE	Inactivating	55.3325	1.0177e-13	2.19814e-09	3.6035e-11	3.14968	16	60	156920	11163		74.75	68	0	310;145;103;85;73;73;72;71;65;51;38;32;26;20;16;16	+;-;-;+;-;+;+;-;-;+;-;-;-;-;-;-	HMRI00435.IMCB-Fern0110-MS-2;HMRI00443.IMCB-Fern0183-MS-1;HMRI00407.IMCB-Fern0104-MS-1;HMRI00432.IMCB-Fern0174-MS-1;HMRI00436.IMCB-Fern0158-MS-5;HMRI00428.IMCB-Tan0211-MS-1;HMRI00427.IMCB-Tan0209-MS-1;HMRI00431.IMCB-Tan0266-MS-1;HMRI00441.IMCB-Fern0178-MS-2;HMRI00425.IMCB-Tan0185-MS-3;HMRI00423.IMCB-Tan0099-MS-9;HMRI00430.IMCB-Tan0216-MS-3;HMRI00454.IMCB-Fern0196-MS-1;HMRI00453.IMCB-Fern0307-MS-1…
Taok3	chr5:117570137-117725107	+	TRUE	TRUE	Inactivating	55.069	1.1637e-13	2.51348e-09	3.98965e-11	1.90965	12	60	154971	6675		266.083	114.5	0	1204;1083;254;125;118;117;112;61;50;32;19;18	-;-;-;-;-;+;-;+;-;+;+;-	HMRI00417.IMCB-Tan0173-MS-2;HMRI00415.IMCB-Tan0159-MS-3;HMRI00442.IMCB-Fern0127-MS-2;HMRI00435.IMCB-Fern0110-MS-2;HMRI00421.IMCB-Tan0282-MS-2;HMRI00409.IMCB-Fern0098-MS-1;HMRI00430.IMCB-Tan0216-MS-3;HMRI00446.IMCB-Fern0202-MS-1;HMRI00402.IMCB-Tan0182-MS-2;HMRI00426.IMCB-Tan0201-MS-1;HMRI00443.IMCB-Fern0183-MS-1;HMRI00451.IMCB-Fern0305-MS-3
Prpf38a	chr4:108237471-108251941	-	TRUE	TRUE	Indeterminate	54.6962	1.40678e-13	3.0385e-09	4.74765e-11	0.257216	4	60	14471	883		63.25	62.5	0	112;92;33;16	-;+;+;-	HMRI00402.IMCB-Tan0182-MS-2;HMRI00437.IMCB-Fern0201-MS-1;HMRI00417.IMCB-Tan0173-MS-2;HMRI00425.IMCB-Tan0185-MS-3
Caprin1	chr2:103603101-103637797	-	TRUE	TRUE	Inactivating	54.5395	1.52351e-13	3.29062e-09	5.0625e-11	0.729748	7	60	34697	2518		61.7143	61	0	91;68;63;61;58;58;33	+;+;+;-;+;-;+	HMRI00442.IMCB-Fern0127-MS-2;HMRI00431.IMCB-Tan0266-MS-1;HMRI00424.IMCB-Tan0184-MS-1;HMRI00414.IMCB-Fern0001-MS-2;HMRI00448.IMCB-Fern0304-MS-3;HMRI00440.IMCB-Fern0209-MS-1;HMRI00428.IMCB-Tan0211-MS-1
Jarid2	chr13:44826142-45017012	+	TRUE	TRUE	Inactivating	54.0235	1.98109e-13	4.27896e-09	6.48327e-11	3.2025	16	60	190871	11357		128.938	48	0	519;424;393;152;127;101;83;50;46;40;40;29;22;15;11;11	+;+;-;-;-;-;+;+;-;-;+;+;-;-;-;-	HMRI00407.IMCB-Fern0104-MS-1;HMRI00162.IMCB-Fern0141-MS-7;HMRI00410.IMCB-Tan0107-MS-14;HMRI00414.IMCB-Fern0001-MS-2;HMRI00400.IMCB-Tan0123-MS-8;HMRI00402.IMCB-Tan0182-MS-2;HMRI00158.IMCB-Fern0108-MS-4;HMRI00432.IMCB-Fern0174-MS-1;HMRI00453.IMCB-Fern0307-MS-1;HMRI00447.IMCB-Fern0312-MS-1;HMRI00445.IMCB-Fern0196-MS-2;HMRI00446.IMCB-Fern0202-MS-1;HMRI00429.IMCB-Tan0215-MS-4;HMRI00425.IMCB-Tan0185-MS…
Csde1	chr3:102824468-102862112	+	TRUE	TRUE	Inactivating	53.1031	3.16497e-13	6.83603e-09	1.0203e-10	0.745847	7	60	37645	2574		156	84	0	471;224;155;84;61;59;38	+;+;-;-;-;+;-	HMRI00417.IMCB-Tan0173-MS-2;HMRI00413.IMCB-Tan0135-MS-4;HMRI00401.IMCB-Tan0157-MS-1;HMRI00448.IMCB-Fern0304-MS-3;HMRI00429.IMCB-Tan0215-MS-4;HMRI00428.IMCB-Tan0211-MS-1;HMRI00402.IMCB-Tan0182-MS-2
Mff	chr1:82721492-82748964	+	TRUE	TRUE	Inactivating	52.9426	3.43444e-13	7.41806e-09	1.09089e-10	0.563541	6	60	27473	1941		130.167	50.5	0	418;224;72;29;25;13	-;-;+;+;-;-	HMRI00415.IMCB-Tan0159-MS-3;HMRI00419.IMCB-Tan0180-MS-5;HMRI00425.IMCB-Tan0185-MS-3;HMRI00424.IMCB-Tan0184-MS-1;HMRI00444.IMCB-Fern0162-MS-1;HMRI00411.IMCB-Fern0075-MS-1
Rap1b	chr10:117251652-117283030	-	TRUE	TRUE	Inactivating	52.6839	3.91799e-13	8.46246e-09	1.21488e-10	0.56585	6	60	31379	1949		119.167	98	0	312;159;111;85;35;13	+;+;-;-;-;+	HMRI00400.IMCB-Tan0123-MS-8;HMRI00426.IMCB-Tan0201-MS-1;HMRI00443.IMCB-Fern0183-MS-1;HMRI00424.IMCB-Tan0184-MS-1;HMRI00427.IMCB-Tan0209-MS-1;HMRI00409.IMCB-Fern0098-MS-1
Tubb6	chr18:67550384-67562403	+	TRUE	TRUE	Indeterminate	52.6298	4.02736e-13	8.6987e-09	1.21488e-10	0.154268	3	60	12020	529		107	100	0	135;100;86	+;-;+	HMRI00426.IMCB-Tan0201-MS-1;HMRI00434.IMCB-Fern0080-MS-1;HMRI00408.IMCB-Fern0079-MS-2
Tango2	chr16:18300917-18344025	-	TRUE	TRUE	Inactivating	52.6195	4.04848e-13	8.7443e-09	1.21488e-10	0.566427	6	60	43109	1951		75.8333	34	0	249;114;54;14;13;11	-;+;-;-;+;+	HMRI00159.IMCB-Fern0205-MS-1;HMRI00412.IMCB-Tan0119-MS-3;HMRI00413.IMCB-Tan0135-MS-4;HMRI00428.IMCB-Tan0211-MS-1;HMRI00437.IMCB-Fern0201-MS-1;HMRI00448.IMCB-Fern0304-MS-3
Ppp1r12a	chr10:107599455-107714631	+	TRUE	TRUE	Inactivating	52.6189	4.04978e-13	8.74712e-09	1.21488e-10	2.27295	13	60	115177	7977		96.3846	53	0	286;227;154;130;120;98;53;53;48;41;17;14;12	+;+;+;+;+;-;-;+;-;-;-;-;-	HMRI00431.IMCB-Tan0266-MS-1;HMRI00409.IMCB-Fern0098-MS-1;HMRI00402.IMCB-Tan0182-MS-2;HMRI00432.IMCB-Fern0174-MS-1;HMRI00408.IMCB-Fern0079-MS-2;HMRI00433.IMCB-Fern0171-MS-6;HMRI00439.IMCB-Fern0192-MS-1;HMRI00429.IMCB-Tan0215-MS-4;HMRI00427.IMCB-Tan0209-MS-1;HMRI00430.IMCB-Tan0216-MS-3;HMRI00425.IMCB-Tan0185-MS-3;HMRI00447.IMCB-Fern0312-MS-1;HMRI00451.IMCB-Fern0305-MS-3
Cdk8	chr5:147043250-147114450	+	TRUE	TRUE	Inactivating	52.3225	4.70946e-13	1.0172e-08	1.39342e-10	1.1895	9	60	71201	4125		75.5556	29	0	263;225;62;40;29;20;17;12;12	+;+;-;-;-;-;+;-;-	HMRI00410.IMCB-Tan0107-MS-14;HMRI00413.IMCB-Tan0135-MS-4;HMRI00409.IMCB-Fern0098-MS-1;HMRI00435.IMCB-Fern0110-MS-2;HMRI00446.IMCB-Fern0202-MS-1;HMRI00426.IMCB-Tan0201-MS-1;HMRI00428.IMCB-Tan0211-MS-1;HMRI00450.IMCB-Fern0310-MS-1;HMRI00419.IMCB-Tan0180-MS-5
Pcf11	chr7:99792221-99818422	-	TRUE	TRUE	Indeterminate	51.6389	6.67072e-13	1.44081e-08	1.92108e-10	0.575371	6	60	26202	1982		40.6667	42	0	61;56;42;42;24;19	+;-;-;-;-;+	HMRI00452.IMCB-Fern0188-MS-2;HMRI00443.IMCB-Fern0183-MS-1;HMRI00441.IMCB-Fern0178-MS-2;HMRI00439.IMCB-Fern0192-MS-1;HMRI00427.IMCB-Tan0209-MS-1;HMRI00448.IMCB-Fern0304-MS-3
Mob2	chr7:149194457-149246939	-	TRUE	TRUE	Inactivating	50.8286	1.00793e-12	2.17703e-08	2.79106e-10	0.772858	7	60	52483	2668		37.8571	28	0	118;46;31;28;15;14;13	+;-;+;+;-;-;-	HMRI00432.IMCB-Fern0174-MS-1;HMRI00450.IMCB-Fern0310-MS-1;HMRI00442.IMCB-Fern0127-MS-2;HMRI00445.IMCB-Fern0196-MS-2;HMRI00426.IMCB-Tan0201-MS-1;HMRI00428.IMCB-Tan0211-MS-1;HMRI00427.IMCB-Tan0209-MS-1
Cul3	chr1:80263392-80337005	-	TRUE	TRUE	Inactivating	50.7149	1.06806e-12	2.30691e-08	2.88517e-10	1.74095	11	60	73614	6074		121.636	103	0	243;200;196;145;120;103;103;98;56;40;34	+;-;+;-;-;+;-;-;+;+;-	HMRI00430.IMCB-Tan0216-MS-3;HMRI00402.IMCB-Tan0182-MS-2;HMRI00162.IMCB-Fern0141-MS-7;HMRI00432.IMCB-Fern0174-MS-1;HMRI00404.IMCB-Tan0265-MS-4;HMRI00446.IMCB-Fern0202-MS-1;HMRI00429.IMCB-Tan0215-MS-4;HMRI00431.IMCB-Tan0266-MS-1;HMRI00447.IMCB-Fern0312-MS-1;HMRI00424.IMCB-Tan0184-MS-1;HMRI00423.IMCB-Tan0099-MS-9
Srsf4	chr4:131429553-131457640	+	TRUE	TRUE	Inactivating	50.1072	1.45572e-12	3.1442e-08	3.88173e-10	0.421344	5	60	28088	1449		119.8	65	0	329;147;65;40;18	-;-;-;+;+	HMRI00415.IMCB-Tan0159-MS-3;HMRI00161.IMCB-Fern0199-MS-1;HMRI00451.IMCB-Fern0305-MS-3;HMRI00414.IMCB-Fern0001-MS-2;HMRI00450.IMCB-Fern0310-MS-1
Nf1	chr11:79153393-79395111	+	TRUE	TRUE	Inactivating	50.0317	1.51284e-12	3.26759e-08	3.98487e-10	4.52789	19	60	241719	16302		623.895	71	0	8080;1771;481;270;231;205;198;193;113;71;47;47;39;27;24;17;14;14;12	-;+;+;+;+;+;+;-;-;-;-;-;-;+;-;+;-;-;-	HMRI00437.IMCB-Fern0201-MS-1;HMRI00418.IMCB-Tan0176-MS-1;HMRI00417.IMCB-Tan0173-MS-2;HMRI00435.IMCB-Fern0110-MS-2;HMRI00402.IMCB-Tan0182-MS-2;HMRI00429.IMCB-Tan0215-MS-4;HMRI00442.IMCB-Fern0127-MS-2;HMRI00410.IMCB-Tan0107-MS-14;HMRI00430.IMCB-Tan0216-MS-3;HMRI00448.IMCB-Fern0304-MS-3;HMRI00411.IMCB-Fern0075-MS-1;HMRI00452.IMCB-Fern0188-MS-2;HMRI00427.IMCB-Tan0209-MS-1;HMRI00439.IMCB-Fern0192-MS-1…
Usp9x	chrX:12648623-12750453	+	TRUE	TRUE	Indeterminate	49.7942	1.70744e-12	3.6879e-08	4.44325e-10	2.05622	12	60	101831	7199		194.583	91	0	1119;335;231;168;126;123;59;58;34;32;29;21	+;-;-;+;-;+;+;+;+;-;+;+	HMRI00420.IMCB-Tan0280-MS-2;HMRI00409.IMCB-Fern0098-MS-1;HMRI00431.IMCB-Tan0266-MS-1;HMRI00443.IMCB-Fern0183-MS-1;HMRI00437.IMCB-Fern0201-MS-1;HMRI00428.IMCB-Tan0211-MS-1;HMRI00165.IMCB-Fern0320-MS-1;HMRI00423.IMCB-Tan0099-MS-9;HMRI00453.IMCB-Fern0307-MS-1;HMRI00432.IMCB-Fern0174-MS-1;HMRI00454.IMCB-Fern0196-MS-1;HMRI00445.IMCB-Fern0196-MS-2
Ganab	chr19:8972546-8991232	+	TRUE	TRUE	Indeterminate	49.2708	2.22953e-12	4.81556e-08	5.73281e-10	0.281901	4	60	18687	968		65.5	58.5	0	115;84;33;30	-;+;-;+	HMRI00415.IMCB-Tan0159-MS-3;HMRI00452.IMCB-Fern0188-MS-2;HMRI00159.IMCB-Fern0205-MS-1;HMRI00444.IMCB-Fern0162-MS-1
Usp34	chr11:23206894-23390560	+	TRUE	TRUE	Indeterminate	49.1181	2.41008e-12	5.20553e-08	6.05294e-10	3.79152	17	60	183667	13536		1639.53	119	0	19947;5423;439;438;380;335;272;120;119;103;77;69;49;37;36;14;14	+;+;-;+;+;+;-;+;-;+;-;+;+;+;-;-;+	HMRI00420.IMCB-Tan0280-MS-2;HMRI00444.IMCB-Fern0162-MS-1;HMRI00432.IMCB-Fern0174-MS-1;HMRI00413.IMCB-Tan0135-MS-4;HMRI00412.IMCB-Tan0119-MS-3;HMRI00401.IMCB-Tan0157-MS-1;HMRI00428.IMCB-Tan0211-MS-1;HMRI00445.IMCB-Fern0196-MS-2;HMRI00448.IMCB-Fern0304-MS-3;HMRI00415.IMCB-Tan0159-MS-3;HMRI00427.IMCB-Tan0209-MS-1;HMRI00426.IMCB-Tan0201-MS-1;HMRI00433.IMCB-Fern0171-MS-6;HMRI00439.IMCB-Fern0192-MS-1;H…
Sec24b	chr3:129686102-129763825	-	TRUE	TRUE	Inactivating	48.8649	2.74218e-12	5.92284e-08	6.73632e-10	1.25407	9	60	77724	4352		136.111	101	0	522;176;174;163;101;31;31;14;13	+;+;-;-;+;-;+;+;-	HMRI00417.IMCB-Tan0173-MS-2;HMRI00159.IMCB-Fern0205-MS-1;HMRI00435.IMCB-Fern0110-MS-2;HMRI00447.IMCB-Fern0312-MS-1;HMRI00434.IMCB-Fern0080-MS-1;HMRI00422.IMCB-Tan0285-MS-1;HMRI00411.IMCB-Fern0075-MS-1;HMRI00429.IMCB-Tan0215-MS-4;HMRI00448.IMCB-Fern0304-MS-3
Smap2	chr4:120640921-120689852	-	TRUE	TRUE	Indeterminate	48.8632	2.74455e-12	5.92796e-08	6.73632e-10	0.797843	7	60	48932	2755		125.429	89	0	368;186;131;89;47;36;21	-;-;-;+;+;-;-	HMRI00434.IMCB-Fern0080-MS-1;HMRI00450.IMCB-Fern0310-MS-1;HMRI00446.IMCB-Fern0202-MS-1;HMRI00410.IMCB-Tan0107-MS-14;HMRI00414.IMCB-Fern0001-MS-2;HMRI00439.IMCB-Fern0192-MS-1;HMRI00452.IMCB-Fern0188-MS-2
Lrrc8d	chr5:106128987-106244234	+	TRUE	TRUE	Indeterminate	48.7957	2.84062e-12	6.13546e-08	6.89377e-10	1.51399	10	60	115248	5269		138.7	62.5	0	677;260;119;112;81;44;35;30;19;10	+;-;+;+;-;+;+;+;+;+	HMRI00438.IMCB-Fern0172-MS-1;HMRI00434.IMCB-Fern0080-MS-1;HMRI00417.IMCB-Tan0173-MS-2;HMRI00452.IMCB-Fern0188-MS-2;HMRI00435.IMCB-Fern0110-MS-2;HMRI00159.IMCB-Fern0205-MS-1;HMRI00430.IMCB-Tan0216-MS-3;HMRI00445.IMCB-Fern0196-MS-2;HMRI00431.IMCB-Tan0266-MS-1;HMRI00429.IMCB-Tan0215-MS-4
Wdr33	chr18:31963710-32068641	+	TRUE	TRUE	Indeterminate	48.5602	3.20299e-12	6.91813e-08	7.68681e-10	1.79772	11	60	104932	6276		772	78	0	7208;350;320;214;126;78;48;48;47;43;10	+;-;+;-;+;-;+;-;+;+;+	HMRI00410.IMCB-Tan0107-MS-14;HMRI00408.IMCB-Fern0079-MS-2;HMRI00435.IMCB-Fern0110-MS-2;HMRI00411.IMCB-Fern0075-MS-1;HMRI00426.IMCB-Tan0201-MS-1;HMRI00439.IMCB-Fern0192-MS-1;HMRI00445.IMCB-Fern0196-MS-2;HMRI00425.IMCB-Tan0185-MS-3;HMRI00449.IMCB-Fern0224-MS-4;HMRI00432.IMCB-Fern0174-MS-1;HMRI00429.IMCB-Tan0215-MS-4
Mtdh	chr15:34012473-34072140	+	TRUE	TRUE	Indeterminate	48.5206	3.26842e-12	7.05946e-08	7.75765e-10	1.2609	9	60	59668	4376		269.778	55	0	1446;616;158;69;55;29;22;18;15	+;+;+;+;-;+;+;+;-	HMRI00163.IMCB-Fern0230-MS-3;HMRI00422.IMCB-Tan0285-MS-1;HMRI00165.IMCB-Fern0320-MS-1;HMRI00454.IMCB-Fern0196-MS-1;HMRI00427.IMCB-Tan0209-MS-1;HMRI00445.IMCB-Fern0196-MS-2;HMRI00448.IMCB-Fern0304-MS-3;HMRI00430.IMCB-Tan0216-MS-3;HMRI00452.IMCB-Fern0188-MS-2
Mef2d	chr3:87946316-87973089	+	TRUE	TRUE	Indeterminate	48.4677	3.35776e-12	7.25242e-08	7.88306e-10	0.285966	4	60	26774	982		114.75	86	0	223;99;73;64	-;-;+;+	HMRI00431.IMCB-Tan0266-MS-1;HMRI00424.IMCB-Tan0184-MS-1;HMRI00437.IMCB-Fern0201-MS-1;HMRI00449.IMCB-Fern0224-MS-4
Gna13	chr11:109224107-109262683	+	TRUE	TRUE	Inactivating	48.3398	3.5841e-12	7.7413e-08	8.32398e-10	0.607672	6	60	38577	2094		106.333	56.5	0	342;129;57;56;40;14	+;-;+;+;-;-	HMRI00427.IMCB-Tan0209-MS-1;HMRI00439.IMCB-Fern0192-MS-1;HMRI00400.IMCB-Tan0123-MS-8;HMRI00402.IMCB-Tan0182-MS-2;HMRI00445.IMCB-Fern0196-MS-2;HMRI00430.IMCB-Tan0216-MS-3
Pak2	chr16:32016375-32079428	-	TRUE	TRUE	Inactivating	48.2744	3.7056e-12	8.00372e-08	8.51459e-10	1.02524	8	60	63054	3549		357.25	171.5	0	1466;742;226;219;124;38;25;18	-;-;+;+;-;+;-;+	HMRI00159.IMCB-Fern0205-MS-1;HMRI00416.IMCB-Tan0171-MS-3;HMRI00408.IMCB-Fern0079-MS-2;HMRI00441.IMCB-Fern0178-MS-2;HMRI00436.IMCB-Fern0158-MS-5;HMRI00164.IMCB-Fern0106-MS-1;HMRI00426.IMCB-Tan0201-MS-1;HMRI00407.IMCB-Fern0104-MS-1
Csnk1g3	chr18:54021766-54115338	+	TRUE	TRUE	Indeterminate	48.0486	4.15795e-12	8.98075e-08	9.45342e-10	1.81176	11	60	93573	6326		112.091	72	0	424;205;205;88;75;72;52;40;26;25;21	+;+;-;+;+;-;+;+;-;+;-	HMRI00422.IMCB-Tan0285-MS-1;HMRI00407.IMCB-Fern0104-MS-1;HMRI00404.IMCB-Tan0265-MS-4;HMRI00452.IMCB-Fern0188-MS-2;HMRI00437.IMCB-Fern0201-MS-1;HMRI00428.IMCB-Tan0211-MS-1;HMRI00441.IMCB-Fern0178-MS-2;HMRI00401.IMCB-Tan0157-MS-1;HMRI00439.IMCB-Fern0192-MS-1;HMRI00425.IMCB-Tan0185-MS-3;HMRI00453.IMCB-Fern0307-MS-1
A230046K03Rik	chr10:83006685-83059218	+	TRUE	TRUE	Inactivating	47.8651	4.56587e-12	9.86183e-08	1.02727e-09	1.0321	8	60	52534	3573		85.875	87.5	0	168;145;134;101;74;36;19;10	+;-;-;-;-;-;-;-	HMRI00432.IMCB-Fern0174-MS-1;HMRI00424.IMCB-Tan0184-MS-1;HMRI00430.IMCB-Tan0216-MS-3;HMRI00427.IMCB-Tan0209-MS-1;HMRI00447.IMCB-Fern0312-MS-1;HMRI00404.IMCB-Tan0265-MS-4;HMRI00444.IMCB-Fern0162-MS-1;HMRI00425.IMCB-Tan0185-MS-3
Fam168b	chr1:34870062-34899895	-	TRUE	TRUE	Inactivating	47.6989	4.96966e-12	1.0734e-07	1.10659e-09	0.439287	5	60	29834	1511		84	76	0	162;130;76;31;21	+;+;+;+;+	HMRI00410.IMCB-Tan0107-MS-14;HMRI00423.IMCB-Tan0099-MS-9;HMRI00411.IMCB-Fern0075-MS-1;HMRI00425.IMCB-Tan0185-MS-3;HMRI00429.IMCB-Tan0215-MS-4
Kdm6a	chrX:17739792-17856484	+	TRUE	TRUE	Inactivating	47.5579	5.34042e-12	1.15348e-07	1.17702e-09	2.777	14	60	116693	9801		456.714	92.5	0	4105;1265;242;132;129;124;104;81;66;55;35;28;15;13	-;+;-;+;+;-;+;-;-;-;+;-;+;+	HMRI00163.IMCB-Fern0230-MS-3;HMRI00165.IMCB-Fern0320-MS-1;HMRI00423.IMCB-Tan0099-MS-9;HMRI00432.IMCB-Fern0174-MS-1;HMRI00435.IMCB-Fern0110-MS-2;HMRI00414.IMCB-Fern0001-MS-2;HMRI00436.IMCB-Fern0158-MS-5;HMRI00439.IMCB-Fern0192-MS-1;HMRI00425.IMCB-Tan0185-MS-3;HMRI00402.IMCB-Tan0182-MS-2;HMRI00411.IMCB-Fern0075-MS-1;HMRI00440.IMCB-Fern0209-MS-1;HMRI00450.IMCB-Fern0310-MS-1;HMRI00428.IMCB-Tan0211-MS…
Man1a	chr10:53625838-53795602	-	TRUE	TRUE	Inactivating	47.3637	5.89654e-12	1.27359e-07	1.28646e-09	3.13578	15	60	169765	11112		89.4	79	0	339;171;155;131;98;93;86;79;52;42;33;26;14;11;11	+;+;-;-;+;-;+;+;+;+;-;+;+;+;-	HMRI00419.IMCB-Tan0180-MS-5;HMRI00442.IMCB-Fern0127-MS-2;HMRI00411.IMCB-Fern0075-MS-1;HMRI00162.IMCB-Fern0141-MS-7;HMRI00452.IMCB-Fern0188-MS-2;HMRI00158.IMCB-Fern0108-MS-4;HMRI00431.IMCB-Tan0266-MS-1;HMRI00454.IMCB-Fern0196-MS-1;HMRI00402.IMCB-Tan0182-MS-2;HMRI00449.IMCB-Fern0224-MS-4;HMRI00426.IMCB-Tan0201-MS-1;HMRI00163.IMCB-Fern0230-MS-3;HMRI00445.IMCB-Fern0196-MS-2;HMRI00453.IMCB-Fern0307-MS…
Ncoa2	chr1:13129185-13364164	-	TRUE	TRUE	Inactivating	46.7076	8.24073e-12	1.77991e-07	1.74501e-09	3.53489	16	60	234980	12583		691.812	69	0	9295;713;248;235;107;97;92;74;64;35;34;22;16;13;12;12	+;+;+;-;+;+;-;+;-;+;-;-;-;+;+;+	HMRI00439.IMCB-Fern0192-MS-1;HMRI00418.IMCB-Tan0176-MS-1;HMRI00410.IMCB-Tan0107-MS-14;HMRI00407.IMCB-Fern0104-MS-1;HMRI00443.IMCB-Fern0183-MS-1;HMRI00414.IMCB-Fern0001-MS-2;HMRI00428.IMCB-Tan0211-MS-1;HMRI00431.IMCB-Tan0266-MS-1;HMRI00445.IMCB-Fern0196-MS-2;HMRI00441.IMCB-Fern0178-MS-2;HMRI00422.IMCB-Tan0285-MS-1;HMRI00425.IMCB-Tan0185-MS-3;HMRI00451.IMCB-Fern0305-MS-3;HMRI00165.IMCB-Fern0320-MS-…
Nfatc3	chr8:108583502-108654437	+	TRUE	TRUE	Inactivating	46.2535	1.03899e-11	2.24412e-07	2.17876e-09	1.30777	9	60	70936	4541		111.667	68	0	333;275;121;87;68;58;37;16;10	-;-;+;+;-;+;-;+;+	HMRI00444.IMCB-Fern0162-MS-1;HMRI00407.IMCB-Fern0104-MS-1;HMRI00435.IMCB-Fern0110-MS-2;HMRI00159.IMCB-Fern0205-MS-1;HMRI00452.IMCB-Fern0188-MS-2;HMRI00429.IMCB-Tan0215-MS-4;HMRI00445.IMCB-Fern0196-MS-2;HMRI00431.IMCB-Tan0266-MS-1;HMRI00440.IMCB-Fern0209-MS-1
Ppp1r21	chr17:88929463-88987707	+	TRUE	TRUE	Indeterminate	46.1893	1.07359e-11	2.31886e-07	2.22967e-09	0.834578	7	60	58245	2883		76.5714	68	0	229;83;76;68;37;25;18	+;+;-;+;+;-;+	HMRI00414.IMCB-Fern0001-MS-2;HMRI00443.IMCB-Fern0183-MS-1;HMRI00442.IMCB-Fern0127-MS-2;HMRI00424.IMCB-Tan0184-MS-1;HMRI00448.IMCB-Fern0304-MS-3;HMRI00440.IMCB-Fern0209-MS-1;HMRI00427.IMCB-Tan0209-MS-1
Ndfip1	chr18:38578628-38624060	+	TRUE	TRUE	Inactivating	46.1096	1.11817e-11	2.41512e-07	2.30012e-09	0.835726	7	60	45433	2887		106.143	102	0	209;146;132;102;87;50;17	-;+;-;-;-;+;-	HMRI00424.IMCB-Tan0184-MS-1;HMRI00417.IMCB-Tan0173-MS-2;HMRI00423.IMCB-Tan0099-MS-9;HMRI00408.IMCB-Fern0079-MS-2;HMRI00434.IMCB-Fern0080-MS-1;HMRI00453.IMCB-Fern0307-MS-1;HMRI00444.IMCB-Fern0162-MS-1
Ube2d3	chr3:135101722-135130142	+	TRUE	TRUE	Indeterminate	46.0385	1.15954e-11	2.50449e-07	2.34463e-09	0.632459	6	60	28421	2180		255.833	118.5	0	897;359;162;75;30;12	+;+;-;+;+;+	HMRI00438.IMCB-Fern0172-MS-1;HMRI00429.IMCB-Tan0215-MS-4;HMRI00413.IMCB-Tan0135-MS-4;HMRI00401.IMCB-Tan0157-MS-1;HMRI00447.IMCB-Fern0312-MS-1;HMRI00453.IMCB-Fern0307-MS-1
Anapc7	chr5:122872452-122894920	+	TRUE	TRUE	Inactivating	46.0351	1.16151e-11	2.50876e-07	2.34463e-09	0.299028	4	60	22469	1027		72	82.5	0	113;92;73;10	-;+;-;-	HMRI00411.IMCB-Fern0075-MS-1;HMRI00404.IMCB-Tan0265-MS-4;HMRI00449.IMCB-Fern0224-MS-4;HMRI00452.IMCB-Fern0188-MS-2
Fxr1	chr3:33919000-33968266	+	TRUE	TRUE	Indeterminate	45.9468	1.21509e-11	2.62448e-07	2.43007e-09	1.06551	8	60	49267	3690		135.25	143	0	366;171;163;151;135;53;26;17	-;+;-;+;-;+;+;+	HMRI00419.IMCB-Tan0180-MS-5;HMRI00423.IMCB-Tan0099-MS-9;HMRI00443.IMCB-Fern0183-MS-1;HMRI00432.IMCB-Fern0174-MS-1;HMRI00424.IMCB-Tan0184-MS-1;HMRI00446.IMCB-Fern0202-MS-1;HMRI00442.IMCB-Fern0127-MS-2;HMRI00439.IMCB-Fern0192-MS-1
Kdm4c	chr4:73888400-74051768	+	TRUE	TRUE	Indeterminate	45.7947	1.31316e-11	2.8363e-07	2.60211e-09	3.20795	15	60	163369	11377		181.933	85	0	1241;306;283;220;162;103;97;85;53;45;34;32;27;26;15	+;+;-;+;-;-;-;+;+;+;+;+;+;-;+	HMRI00159.IMCB-Fern0205-MS-1;HMRI00409.IMCB-Fern0098-MS-1;HMRI00415.IMCB-Tan0159-MS-3;HMRI00413.IMCB-Tan0135-MS-4;HMRI00444.IMCB-Fern0162-MS-1;HMRI00440.IMCB-Fern0209-MS-1;HMRI00432.IMCB-Fern0174-MS-1;HMRI00437.IMCB-Fern0201-MS-1;HMRI00453.IMCB-Fern0307-MS-1;HMRI00449.IMCB-Fern0224-MS-4;HMRI00428.IMCB-Tan0211-MS-1;HMRI00417.IMCB-Tan0173-MS-2;HMRI00451.IMCB-Fern0305-MS-3;HMRI00404.IMCB-Tan0265-MS-…
Kat6a	chr8:23970010-24053734	+	TRUE	TRUE	Indeterminate	45.7613	1.33575e-11	2.88509e-07	2.62281e-09	1.58827	10	60	83725	5532		103.6	61	0	288;169;166;144;67;55;54;50;30;13	+;+;+;-;-;+;+;+;+;-	HMRI00413.IMCB-Tan0135-MS-4;HMRI00436.IMCB-Fern0158-MS-5;HMRI00452.IMCB-Fern0188-MS-2;HMRI00432.IMCB-Fern0174-MS-1;HMRI00454.IMCB-Fern0196-MS-1;HMRI00428.IMCB-Tan0211-MS-1;HMRI00425.IMCB-Tan0185-MS-3;HMRI00439.IMCB-Fern0192-MS-1;HMRI00445.IMCB-Fern0196-MS-2;HMRI00434.IMCB-Fern0080-MS-1
Ccnl2	chr4:155186597-155198652	+	TRUE	TRUE	Indeterminate	45.5017	1.52506e-11	3.29399e-07	2.92372e-09	0.175807	3	60	12056	603		63.6667	73	0	87;73;31	+;+;-	HMRI00436.IMCB-Fern0158-MS-5;HMRI00409.IMCB-Fern0098-MS-1;HMRI00430.IMCB-Tan0216-MS-3
Rab2a	chr4:8462790-8534849	+	TRUE	TRUE	Inactivating	45.4959	1.52961e-11	3.3038e-07	2.92372e-09	1.32423	9	60	72060	4599		116.222	45	0	630;101;100;98;45;24;19;18;11	-;-;+;+;+;-;+;-;-	HMRI00413.IMCB-Tan0135-MS-4;HMRI00443.IMCB-Fern0183-MS-1;HMRI00402.IMCB-Tan0182-MS-2;HMRI00408.IMCB-Fern0079-MS-2;HMRI00429.IMCB-Tan0215-MS-4;HMRI00447.IMCB-Fern0312-MS-1;HMRI00425.IMCB-Tan0185-MS-3;HMRI00426.IMCB-Tan0201-MS-1;HMRI00428.IMCB-Tan0211-MS-1
Usp24	chr4:105988817-106113932	+	TRUE	TRUE	Inactivating	45.3461	1.65114e-11	3.5663e-07	3.12833e-09	2.19897	12	60	125116	7711		92.75	64.5	0	317;214;126;118;85;82;47;47;26;20;18;13	-;-;-;+;+;+;+;-;+;-;-;+	HMRI00413.IMCB-Tan0135-MS-4;HMRI00446.IMCB-Fern0202-MS-1;HMRI00441.IMCB-Fern0178-MS-2;HMRI00414.IMCB-Fern0001-MS-2;HMRI00427.IMCB-Tan0209-MS-1;HMRI00442.IMCB-Fern0127-MS-2;HMRI00449.IMCB-Fern0224-MS-4;HMRI00428.IMCB-Tan0211-MS-1;HMRI00416.IMCB-Tan0171-MS-3;HMRI00448.IMCB-Fern0304-MS-3;HMRI00452.IMCB-Fern0188-MS-2;HMRI00429.IMCB-Tan0215-MS-4
Map2k4	chr11:65501745-65601799	-	TRUE	TRUE	Indeterminate	44.7585	2.22901e-11	4.81444e-07	4.15038e-09	1.90768	11	60	100055	6668		1585.91	72	0	16159;565;239;157;97;72;72;35;20;15;14	+;-;+;-;-;-;-;-;-;-;-	HMRI00407.IMCB-Fern0104-MS-1;HMRI00401.IMCB-Tan0157-MS-1;HMRI00443.IMCB-Fern0183-MS-1;HMRI00440.IMCB-Fern0209-MS-1;HMRI00163.IMCB-Fern0230-MS-3;HMRI00453.IMCB-Fern0307-MS-1;HMRI00425.IMCB-Tan0185-MS-3;HMRI00441.IMCB-Fern0178-MS-2;HMRI00452.IMCB-Fern0188-MS-2;HMRI00428.IMCB-Tan0211-MS-1;HMRI00429.IMCB-Tan0215-MS-4
Pik3r1	chr13:102450715-102538172	-	TRUE	TRUE	Inactivating	44.3703	2.71775e-11	5.87007e-07	5.01715e-09	1.34949	9	60	87458	4688		148	134	0	325;225;223;138;134;117;78;60;32	-;+;+;+;-;-;-;+;-	HMRI00401.IMCB-Tan0157-MS-1;HMRI00447.IMCB-Fern0312-MS-1;HMRI00412.IMCB-Tan0119-MS-3;HMRI00439.IMCB-Fern0192-MS-1;HMRI00413.IMCB-Tan0135-MS-4;HMRI00415.IMCB-Tan0159-MS-3;HMRI00414.IMCB-Fern0001-MS-2;HMRI00426.IMCB-Tan0201-MS-1;HMRI00402.IMCB-Tan0182-MS-2
Srgap2	chr1:133181827-133423938	-	TRUE	TRUE	Indeterminate	44.2402	2.9046e-11	6.27365e-07	5.18483e-09	4.05973	17	60	242112	14538		465.294	67	0	5694;773;380;285;147;109;107;70;67;65;58;49;38;22;17;16;13	+;-;-;-;+;+;-;-;-;-;-;-;+;-;-;-;+	HMRI00450.IMCB-Fern0310-MS-1;HMRI00446.IMCB-Fern0202-MS-1;HMRI00414.IMCB-Fern0001-MS-2;HMRI00412.IMCB-Tan0119-MS-3;HMRI00402.IMCB-Tan0182-MS-2;HMRI00434.IMCB-Fern0080-MS-1;HMRI00441.IMCB-Fern0178-MS-2;HMRI00430.IMCB-Tan0216-MS-3;HMRI00437.IMCB-Fern0201-MS-1;HMRI00439.IMCB-Fern0192-MS-1;HMRI00451.IMCB-Fern0305-MS-3;HMRI00164.IMCB-Fern0106-MS-1;HMRI00452.IMCB-Fern0188-MS-2;HMRI00442.IMCB-Fern0127-M…
Ptprc	chr1:139959435-140071882	-	TRUE	TRUE	Inactivating	44.1318	3.06987e-11	6.63062e-07	5.43493e-09	2.24154	12	60	112448	7864		117.75	105	0	322;228;203;146;134;117;93;92;29;23;15;11	-;+;+;+;+;-;-;+;-;-;-;-	HMRI00438.IMCB-Fern0172-MS-1;HMRI00407.IMCB-Fern0104-MS-1;HMRI00447.IMCB-Fern0312-MS-1;HMRI00400.IMCB-Tan0123-MS-8;HMRI00448.IMCB-Fern0304-MS-3;HMRI00443.IMCB-Fern0183-MS-1;HMRI00442.IMCB-Fern0127-MS-2;HMRI00432.IMCB-Fern0174-MS-1;HMRI00428.IMCB-Tan0211-MS-1;HMRI00452.IMCB-Fern0188-MS-2;HMRI00409.IMCB-Fern0098-MS-1;HMRI00450.IMCB-Fern0310-MS-1
Ppp2r5e	chr12:76551867-76697187	-	TRUE	TRUE	Indeterminate	43.5726	4.08528e-11	8.82379e-07	7.15372e-09	2.59638	13	60	145321	9145		71.6154	62	0	173;146;123;93;64;64;62;53;46;41;39;17;10	-;-;-;+;+;+;-;-;-;+;-;+;-	HMRI00407.IMCB-Fern0104-MS-1;HMRI00412.IMCB-Tan0119-MS-3;HMRI00409.IMCB-Fern0098-MS-1;HMRI00439.IMCB-Fern0192-MS-1;HMRI00433.IMCB-Fern0171-MS-6;HMRI00426.IMCB-Tan0201-MS-1;HMRI00431.IMCB-Tan0266-MS-1;HMRI00445.IMCB-Fern0196-MS-2;HMRI00429.IMCB-Tan0215-MS-4;HMRI00454.IMCB-Fern0196-MS-1;HMRI00440.IMCB-Fern0209-MS-1;HMRI00448.IMCB-Fern0304-MS-3;HMRI00425.IMCB-Tan0185-MS-3
Rbm26	chr14:105513735-105576544	-	TRUE	TRUE	Inactivating	43.5513	4.12993e-11	8.92024e-07	7.15372e-09	1.36849	9	60	62810	4755		84.5556	55	0	188;169;131;117;55;40;37;13;11	+;-;+;-;-;+;+;+;+	HMRI00435.IMCB-Fern0110-MS-2;HMRI00408.IMCB-Fern0079-MS-2;HMRI00414.IMCB-Fern0001-MS-2;HMRI00434.IMCB-Fern0080-MS-1;HMRI00448.IMCB-Fern0304-MS-3;HMRI00426.IMCB-Tan0201-MS-1;HMRI00425.IMCB-Tan0185-MS-3;HMRI00427.IMCB-Tan0209-MS-1;HMRI00444.IMCB-Fern0162-MS-1
Kansl1l	chr1:66765816-66864169	-	TRUE	TRUE	Inactivating	43.5465	4.14007e-11	8.94215e-07	7.15372e-09	2.26267	12	60	98354	7940		265.25	51.5	0	2185;329;268;140;64;56;47;31;28;13;12;10	-;+;-;-;-;+;+;-;-;+;-;+	HMRI00441.IMCB-Fern0178-MS-2;HMRI00407.IMCB-Fern0104-MS-1;HMRI00416.IMCB-Tan0171-MS-3;HMRI00430.IMCB-Tan0216-MS-3;HMRI00432.IMCB-Fern0174-MS-1;HMRI00448.IMCB-Fern0304-MS-3;HMRI00445.IMCB-Fern0196-MS-2;HMRI00163.IMCB-Fern0230-MS-3;HMRI00431.IMCB-Tan0266-MS-1;HMRI00425.IMCB-Tan0185-MS-3;HMRI00447.IMCB-Fern0312-MS-1;HMRI00452.IMCB-Fern0188-MS-2
Gsk3b	chr16:38089086-38246165	+	TRUE	TRUE	Indeterminate	43.476	4.29181e-11	9.26987e-07	7.35704e-09	2.95251	14	60	157080	10441		857.357	235	0	5784;2470;1291;802;395;357;289;181;172;122;58;41;24;17	+;+;+;+;+;+;+;+;-;-;+;-;+;-	HMRI00451.IMCB-Fern0305-MS-3;HMRI00447.IMCB-Fern0312-MS-1;HMRI00443.IMCB-Fern0183-MS-1;HMRI00419.IMCB-Tan0180-MS-5;HMRI00411.IMCB-Fern0075-MS-1;HMRI00410.IMCB-Tan0107-MS-14;HMRI00407.IMCB-Fern0104-MS-1;HMRI00423.IMCB-Tan0099-MS-9;HMRI00432.IMCB-Fern0174-MS-1;HMRI00446.IMCB-Fern0202-MS-1;HMRI00426.IMCB-Tan0201-MS-1;HMRI00431.IMCB-Tan0266-MS-1;HMRI00430.IMCB-Tan0216-MS-3;HMRI00436.IMCB-Fern0158-MS-5
Birc6	chr17:74927634-75102696	+	TRUE	TRUE	Inactivating	43.4461	4.35808e-11	9.41301e-07	7.41182e-09	3.32263	15	60	175063	11799		58.8	41	0	148;146;124;95;90;80;42;41;22;21;21;16;14;11;11	-;+;-;-;+;-;+;+;-;-;+;-;-;+;+	HMRI00435.IMCB-Fern0110-MS-2;HMRI00411.IMCB-Fern0075-MS-1;HMRI00427.IMCB-Tan0209-MS-1;HMRI00442.IMCB-Fern0127-MS-2;HMRI00430.IMCB-Tan0216-MS-3;HMRI00433.IMCB-Fern0171-MS-6;HMRI00165.IMCB-Fern0320-MS-1;HMRI00426.IMCB-Tan0201-MS-1;HMRI00432.IMCB-Fern0174-MS-1;HMRI00452.IMCB-Fern0188-MS-2;HMRI00408.IMCB-Fern0079-MS-2;HMRI00444.IMCB-Fern0162-MS-1;HMRI00425.IMCB-Tan0185-MS-3;HMRI00445.IMCB-Fern0196-MS…
Cbfb	chr8:107694573-107741888	+	TRUE	TRUE	Inactivating	42.6181	6.65403e-11	1.4372e-06	1.0806e-08	0.889339	7	60	47316	3074		31.8571	36	0	47;45;37;36;29;18;11	-;+;-;+;-;-;-	HMRI00431.IMCB-Tan0266-MS-1;HMRI00433.IMCB-Fern0171-MS-6;HMRI00447.IMCB-Fern0312-MS-1;HMRI00404.IMCB-Tan0265-MS-4;HMRI00441.IMCB-Fern0178-MS-2;HMRI00448.IMCB-Fern0304-MS-3;HMRI00445.IMCB-Fern0196-MS-2
Khdrbs1	chr4:129380412-129419547	-	TRUE	TRUE	Activating	42.4339	7.31107e-11	1.57912e-06	1.72851e-08	0.892362	7	60	39136	3084.71		94	97	15000	145;129;121;97;80;50;36	+;-;-;-;-;-;-	HMRI00425.IMCB-Tan0185-MS-3;HMRI00441.IMCB-Fern0178-MS-2;HMRI00450.IMCB-Fern0310-MS-1;HMRI00401.IMCB-Tan0157-MS-1;HMRI00443.IMCB-Fern0183-MS-1;HMRI00448.IMCB-Fern0304-MS-3;HMRI00430.IMCB-Tan0216-MS-3
Xrn2	chr2:146838795-146903733	+	TRUE	TRUE	Inactivating	42.0501	8.89629e-11	1.92151e-06	1.42334e-08	1.40477	9	60	64939	4883		98.5556	77	0	393;110;108;87;77;34;34;31;13	+;-;+;-;-;-;+;+;+	HMRI00401.IMCB-Tan0157-MS-1;HMRI00441.IMCB-Fern0178-MS-2;HMRI00439.IMCB-Fern0192-MS-1;HMRI00430.IMCB-Tan0216-MS-3;HMRI00454.IMCB-Fern0196-MS-1;HMRI00451.IMCB-Fern0305-MS-3;HMRI00429.IMCB-Tan0215-MS-4;HMRI00446.IMCB-Fern0202-MS-1;HMRI00452.IMCB-Fern0188-MS-2
Csnk1a1	chr18:61715235-61747953	+	TRUE	TRUE	Inactivating	41.9673	9.28119e-11	2.00465e-06	1.474e-08	0.681705	6	60	32719	2351		76.8333	29.5	0	229;123;32;27;27;23	-;+;+;-;+;-	HMRI00426.IMCB-Tan0201-MS-1;HMRI00440.IMCB-Fern0209-MS-1;HMRI00445.IMCB-Fern0196-MS-2;HMRI00452.IMCB-Fern0188-MS-2;HMRI00427.IMCB-Tan0209-MS-1;HMRI00443.IMCB-Fern0183-MS-1
Ywhaq	chr12:21396189-21423297	-	TRUE	TRUE	Inactivating	41.8331	9.94054e-11	2.14706e-06	1.5672e-08	0.490185	5	60	27109	1687		272.4	54	0	694;558;54;39;17	+;+;+;+;+	HMRI00416.IMCB-Tan0171-MS-3;HMRI00162.IMCB-Fern0141-MS-7;HMRI00421.IMCB-Tan0282-MS-2;HMRI00454.IMCB-Fern0196-MS-1;HMRI00452.IMCB-Fern0188-MS-2
Rabl6	chr2:25438537-25463966	-	TRUE	TRUE	Indeterminate	41.5003	1.17852e-10	2.54548e-06	1.83128e-08	0.326882	4	60	25430	1123		115.25	48.5	0	342;57;40;22	-;-;-;+	HMRI00413.IMCB-Tan0135-MS-4;HMRI00443.IMCB-Fern0183-MS-1;HMRI00427.IMCB-Tan0209-MS-1;HMRI00431.IMCB-Tan0266-MS-1
Arnt	chr3:95238311-95301161	+	TRUE	TRUE	Inactivating	41.4816	1.18985e-10	2.56995e-06	1.83568e-08	1.15248	8	60	62851	3995		830.25	34	0	6059;309;136;36;32;29;23;18	+;-;-;+;+;+;-;-	HMRI00440.IMCB-Fern0209-MS-1;HMRI00407.IMCB-Fern0104-MS-1;HMRI00454.IMCB-Fern0196-MS-1;HMRI00408.IMCB-Fern0079-MS-2;HMRI00430.IMCB-Tan0216-MS-3;HMRI00427.IMCB-Tan0209-MS-1;HMRI00452.IMCB-Fern0188-MS-2;HMRI00428.IMCB-Tan0211-MS-1
Ist1	chr8:112195220-112217194	-	TRUE	TRUE	Inactivating	41.3711	1.25903e-10	2.71938e-06	1.90166e-08	0.327752	4	60	21975	1126		100.5	80.5	0	222;102;59;19	+;+;-;+	HMRI00413.IMCB-Tan0135-MS-4;HMRI00412.IMCB-Tan0119-MS-3;HMRI00432.IMCB-Fern0174-MS-1;HMRI00440.IMCB-Fern0209-MS-1
Rbm39	chr2:155972975-156005974	-	TRUE	TRUE	Inactivating	40.9935	1.52735e-10	3.29893e-06	2.29092e-08	0.694655	6	60	33000	2396		208.333	94.5	0	779;170;102;87;61;51	+;-;-;-;+;+	HMRI00418.IMCB-Tan0176-MS-1;HMRI00165.IMCB-Fern0320-MS-1;HMRI00423.IMCB-Tan0099-MS-9;HMRI00159.IMCB-Fern0205-MS-1;HMRI00441.IMCB-Fern0178-MS-2;HMRI00402.IMCB-Tan0182-MS-2
Spop	chr11:95275396-95354724	+	TRUE	TRUE	Inactivating	40.932	1.57617e-10	3.40438e-06	2.34785e-08	1.43309	9	60	79329	4983		85.3333	52	0	328;108;101;62;52;46;38;21;12	+;-;-;-;+;+;-;-;-	HMRI00404.IMCB-Tan0265-MS-4;HMRI00423.IMCB-Tan0099-MS-9;HMRI00401.IMCB-Tan0157-MS-1;HMRI00445.IMCB-Fern0196-MS-2;HMRI00450.IMCB-Fern0310-MS-1;HMRI00452.IMCB-Fern0188-MS-2;HMRI00414.IMCB-Fern0001-MS-2;HMRI00439.IMCB-Fern0192-MS-1;HMRI00441.IMCB-Fern0178-MS-2
Kat6b	chr14:22318991-22491700	+	TRUE	TRUE	Inactivating	40.4343	2.03335e-10	4.39184e-06	3.00811e-08	2.73191	13	60	172710	9637		226.308	192	0	681;381;350;309;297;220;192;172;102;86;75;46;31	+;+;+;-;-;+;-;-;+;-;-;-;-	HMRI00161.IMCB-Fern0199-MS-1;HMRI00413.IMCB-Tan0135-MS-4;HMRI00408.IMCB-Fern0079-MS-2;HMRI00414.IMCB-Fern0001-MS-2;HMRI00432.IMCB-Fern0174-MS-1;HMRI00416.IMCB-Tan0171-MS-3;HMRI00165.IMCB-Fern0320-MS-1;HMRI00447.IMCB-Fern0312-MS-1;HMRI00431.IMCB-Tan0266-MS-1;HMRI00402.IMCB-Tan0182-MS-2;HMRI00442.IMCB-Fern0127-MS-2;HMRI00448.IMCB-Fern0304-MS-3;HMRI00451.IMCB-Fern0305-MS-3
Chtop	chr3:90302460-90313420	-	TRUE	TRUE	Indeterminate	40.4098	2.05904e-10	4.44732e-06	3.02539e-08	0.1953	3	60	10961	670		33.3333	26	0	62;26;12	+;-;-	HMRI00435.IMCB-Fern0110-MS-2;HMRI00452.IMCB-Fern0188-MS-2;HMRI00453.IMCB-Fern0307-MS-1
Cdc42bpb	chr12:112531182-112615929	-	TRUE	TRUE	Inactivating	40.3696	2.10184e-10	4.53976e-06	3.06741e-08	0.927719	7	60	84748	3208		64.7143	40	0	207;89;40;40;36;26;15	-;+;-;+;+;+;+	HMRI00412.IMCB-Tan0119-MS-3;HMRI00450.IMCB-Fern0310-MS-1;HMRI00447.IMCB-Fern0312-MS-1;HMRI00423.IMCB-Tan0099-MS-9;HMRI00444.IMCB-Fern0162-MS-1;HMRI00432.IMCB-Fern0174-MS-1;HMRI00445.IMCB-Fern0196-MS-2
Ndufab1	chr7:129231557-129245362	-	TRUE	TRUE	Indeterminate	40.2056	2.2859e-10	4.93731e-06	3.31363e-08	0.196172	3	60	13806	673		1888	286	0	5146;286;232	+;+;-	HMRI00427.IMCB-Tan0209-MS-1;HMRI00408.IMCB-Fern0079-MS-2;HMRI00445.IMCB-Fern0196-MS-2
Zfp91Cntf	chr19:12838017-12870613	-	TRUE	TRUE	Indeterminate	40.1379	2.36649e-10	5.11138e-06	3.40759e-08	0.706452	6	60	32597	2437		137	72	0	490;129;73;71;40;19	-;-;+;-;-;-	HMRI00435.IMCB-Fern0110-MS-2;HMRI00408.IMCB-Fern0079-MS-2;HMRI00449.IMCB-Fern0224-MS-4;HMRI00431.IMCB-Tan0266-MS-1;HMRI00442.IMCB-Fern0127-MS-2;HMRI00421.IMCB-Tan0282-MS-2
Sgms1	chr19:32197216-32462944	-	TRUE	TRUE	Inactivating	39.7734	2.85207e-10	6.1602e-06	4.05276e-08	3.92342	16	60	265729	14028		131.438	74.5	0	557;389;184;166;138;118;116;93;56;55;45;43;42;38;32;31	-;+;+;+;+;-;-;-;-;-;+;-;+;+;-;+	HMRI00422.IMCB-Tan0285-MS-1;HMRI00413.IMCB-Tan0135-MS-4;HMRI00435.IMCB-Fern0110-MS-2;HMRI00438.IMCB-Fern0172-MS-1;HMRI00432.IMCB-Fern0174-MS-1;HMRI00429.IMCB-Tan0215-MS-4;HMRI00165.IMCB-Fern0320-MS-1;HMRI00452.IMCB-Fern0188-MS-2;HMRI00440.IMCB-Fern0209-MS-1;HMRI00437.IMCB-Fern0201-MS-1;HMRI00427.IMCB-Tan0209-MS-1;HMRI00450.IMCB-Fern0310-MS-1;HMRI00428.IMCB-Tan0211-MS-1;HMRI00426.IMCB-Tan0201-MS-1…
Trip12	chr1:84717763-84835879	-	TRUE	TRUE	Inactivating	39.6174	3.08922e-10	6.6724e-06	4.30477e-08	2.41585	12	60	118117	8492		1752.5	65.5	0	12223;7970;205;182;101;67;64;62;47;43;36;30	+;+;+;+;-;+;-;-;+;+;+;+	HMRI00411.IMCB-Fern0075-MS-1;HMRI00413.IMCB-Tan0135-MS-4;HMRI00432.IMCB-Fern0174-MS-1;HMRI00453.IMCB-Fern0307-MS-1;HMRI00454.IMCB-Fern0196-MS-1;HMRI00452.IMCB-Fern0188-MS-2;HMRI00424.IMCB-Tan0184-MS-1;HMRI00435.IMCB-Fern0110-MS-2;HMRI00437.IMCB-Fern0201-MS-1;HMRI00443.IMCB-Fern0183-MS-1;HMRI00434.IMCB-Fern0080-MS-1;HMRI00451.IMCB-Fern0305-MS-3
Dennd1b	chr1:140860285-141072619	+	TRUE	TRUE	Inactivating	39.4961	3.28723e-10	7.10009e-06	4.52235e-08	3.94082	16	60	212335	14093		92.5625	52.5	0	331;227;184;139;109;82;73;54;51;45;41;41;41;39;12;12	-;+;+;+;-;+;-;-;+;+;+;-;-;-;+;-	HMRI00401.IMCB-Tan0157-MS-1;HMRI00413.IMCB-Tan0135-MS-4;HMRI00423.IMCB-Tan0099-MS-9;HMRI00164.IMCB-Fern0106-MS-1;HMRI00444.IMCB-Fern0162-MS-1;HMRI00431.IMCB-Tan0266-MS-1;HMRI00430.IMCB-Tan0216-MS-3;HMRI00425.IMCB-Tan0185-MS-3;HMRI00158.IMCB-Fern0108-MS-4;HMRI00445.IMCB-Fern0196-MS-2;HMRI00448.IMCB-Fern0304-MS-3;HMRI00432.IMCB-Fern0174-MS-1;HMRI00428.IMCB-Tan0211-MS-1;HMRI00452.IMCB-Fern0188-MS-2;…
Gigyf2	chr1:89223572-89347385	+	TRUE	TRUE	Inactivating	39.1498	3.92506e-10	8.47773e-06	5.36565e-08	2.43551	12	60	123814	8563		120.75	51.5	0	596;211;163;131;116;66;37;35;34;33;17;10	-;-;+;-;+;+;+;-;-;-;-;+	HMRI00442.IMCB-Fern0127-MS-2;HMRI00431.IMCB-Tan0266-MS-1;HMRI00434.IMCB-Fern0080-MS-1;HMRI00163.IMCB-Fern0230-MS-3;HMRI00448.IMCB-Fern0304-MS-3;HMRI00430.IMCB-Tan0216-MS-3;HMRI00401.IMCB-Tan0157-MS-1;HMRI00414.IMCB-Fern0001-MS-2;HMRI00407.IMCB-Fern0104-MS-1;HMRI00423.IMCB-Tan0099-MS-9;HMRI00443.IMCB-Fern0183-MS-1;HMRI00445.IMCB-Fern0196-MS-2
Strn3	chr12:52709527-52792901	-	TRUE	TRUE	Inactivating	38.8612	4.55037e-10	9.82835e-06	6.10457e-08	1.78845	10	60	83375	6243		70.8	56.5	0	148;126;124;121;60;53;24;20;19;13	-;+;+;-;+;-;+;-;+;+	HMRI00400.IMCB-Tan0123-MS-8;HMRI00433.IMCB-Fern0171-MS-6;HMRI00445.IMCB-Fern0196-MS-2;HMRI00425.IMCB-Tan0185-MS-3;HMRI00431.IMCB-Tan0266-MS-1;HMRI00440.IMCB-Fern0209-MS-1;HMRI00420.IMCB-Tan0280-MS-2;HMRI00437.IMCB-Fern0201-MS-1;HMRI00427.IMCB-Tan0209-MS-1;HMRI00428.IMCB-Tan0211-MS-1
Swap70	chr7:117365216-117427020	+	TRUE	TRUE	Inactivating	38.5417	5.35963e-10	1.15763e-05	7.14584e-08	0.96149	7	60	61805	3326		98.7143	79	0	197;154;104;79;72;50;35	-;-;+;+;-;+;-	HMRI00407.IMCB-Fern0104-MS-1;HMRI00435.IMCB-Fern0110-MS-2;HMRI00423.IMCB-Tan0099-MS-9;HMRI00444.IMCB-Fern0162-MS-1;HMRI00432.IMCB-Fern0174-MS-1;HMRI00425.IMCB-Tan0185-MS-3;HMRI00437.IMCB-Fern0201-MS-1
Map3k3	chr11:105946215-106016748	+	TRUE	TRUE	Inactivating	38.4751	5.54554e-10	1.19778e-05	7.34835e-08	1.21967	8	60	70534	4231		120	115	0	335;147;143;136;94;43;42;20	+;-;-;+;-;-;-;-	HMRI00438.IMCB-Fern0172-MS-1;HMRI00159.IMCB-Fern0205-MS-1;HMRI00449.IMCB-Fern0224-MS-4;HMRI00434.IMCB-Fern0080-MS-1;HMRI00448.IMCB-Fern0304-MS-3;HMRI00400.IMCB-Tan0123-MS-8;HMRI00424.IMCB-Tan0184-MS-1;HMRI00431.IMCB-Tan0266-MS-1
Ranbp9	chr13:43498041-43576342	-	TRUE	TRUE	Inactivating	38.3968	5.77273e-10	1.24685e-05	7.60275e-08	1.50184	9	60	78302	5226		220.667	230	0	424;368;363;286;230;145;102;41;27	+;+;-;-;-;+;+;-;+	HMRI00415.IMCB-Tan0159-MS-3;HMRI00422.IMCB-Tan0285-MS-1;HMRI00410.IMCB-Tan0107-MS-14;HMRI00409.IMCB-Fern0098-MS-1;HMRI00402.IMCB-Tan0182-MS-2;HMRI00414.IMCB-Fern0001-MS-2;HMRI00443.IMCB-Fern0183-MS-1;HMRI00427.IMCB-Tan0209-MS-1;HMRI00411.IMCB-Fern0075-MS-1
Rere	chr4:149656024-149996075	+	TRUE	TRUE	Inactivating	38.2348	6.27231e-10	1.35476e-05	8.16118e-08	4.89243	18	60	340052	17689		564.056	60.5	0	8632;343;208;155;144;114;96;72;61;60;60;59;37;34;30;21;17;10	-;+;-;+;+;+;+;-;-;+;-;+;-;+;-;-;-;+	HMRI00444.IMCB-Fern0162-MS-1;HMRI00401.IMCB-Tan0157-MS-1;HMRI00447.IMCB-Fern0312-MS-1;HMRI00448.IMCB-Fern0304-MS-3;HMRI00412.IMCB-Tan0119-MS-3;HMRI00437.IMCB-Fern0201-MS-1;HMRI00425.IMCB-Tan0185-MS-3;HMRI00431.IMCB-Tan0266-MS-1;HMRI00446.IMCB-Fern0202-MS-1;HMRI00430.IMCB-Tan0216-MS-3;HMRI00443.IMCB-Fern0183-MS-1;HMRI00452.IMCB-Fern0188-MS-2;HMRI00402.IMCB-Tan0182-MS-2;HMRI00439.IMCB-Fern0192-MS-1…
Ube2v1	chr2:167433138-167457505	-	TRUE	TRUE	Inactivating	38.0744	6.8097e-10	1.47083e-05	8.80735e-08	0.20577	3	60	24368	706		53.3333	30	0	107;30;23	+;+;+	HMRI00441.IMCB-Fern0178-MS-2;HMRI00431.IMCB-Tan0266-MS-1;HMRI00423.IMCB-Tan0099-MS-9
Luc7l2	chr6:38501443-38559470	+	TRUE	TRUE	Indeterminate	37.5552	8.88636e-10	1.91936e-05	1.14248e-07	1.24185	8	60	58028	4309		67.375	40.5	0	181;140;71;44;37;35;19;12	+;+;+;+;-;+;+;+	HMRI00442.IMCB-Fern0127-MS-2;HMRI00439.IMCB-Fern0192-MS-1;HMRI00436.IMCB-Fern0158-MS-5;HMRI00453.IMCB-Fern0307-MS-1;HMRI00446.IMCB-Fern0202-MS-1;HMRI00402.IMCB-Tan0182-MS-2;HMRI00428.IMCB-Tan0211-MS-1;HMRI00430.IMCB-Tan0216-MS-3
Utp11l	chr4:124356007-124370798	-	TRUE	TRUE	Inactivating	37.3482	9.88115e-10	2.13423e-05	1.25543e-07	0.20926	3	60	14792	718		32.3333	28	0	55;28;14	+;+;+	HMRI00404.IMCB-Tan0265-MS-4;HMRI00448.IMCB-Fern0304-MS-3;HMRI00402.IMCB-Tan0182-MS-2
Iqgap1	chr7:87856468-87948217	-	TRUE	TRUE	Inactivating	37.256	1.03595e-09	2.23756e-05	1.30851e-07	1.24924	8	60	91750	4335		246.5	137	0	906;384;250;147;127;109;37;12	+;-;-;+;-;+;+;-	HMRI00418.IMCB-Tan0176-MS-1;HMRI00419.IMCB-Tan0180-MS-5;HMRI00432.IMCB-Fern0174-MS-1;HMRI00436.IMCB-Fern0158-MS-5;HMRI00435.IMCB-Fern0110-MS-2;HMRI00447.IMCB-Fern0312-MS-1;HMRI00448.IMCB-Fern0304-MS-3;HMRI00425.IMCB-Tan0185-MS-3
Rad21	chr15:51794149-51823306	-	TRUE	TRUE	Inactivating	37.1817	1.07618e-09	2.32445e-05	1.34361e-07	0.539872	5	60	29158	1859		164.4	172	0	221;200;172;142;87	+;+;-;+;+	HMRI00443.IMCB-Fern0183-MS-1;HMRI00407.IMCB-Fern0104-MS-1;HMRI00421.IMCB-Tan0282-MS-2;HMRI00431.IMCB-Tan0266-MS-1;HMRI00426.IMCB-Tan0201-MS-1
Evi2b	chr11:79326886-79337264	-	TRUE	TRUE	Indeterminate	37.1705	1.08242e-09	2.33791e-05	1.34363e-07	0.210132	3	60	10379	721		93.3333	39	0	231;39;10	+;-;-	HMRI00402.IMCB-Tan0182-MS-2;HMRI00427.IMCB-Tan0209-MS-1;HMRI00439.IMCB-Fern0192-MS-1
Epb4.1l2	chr10:25079603-25243324	+	TRUE	TRUE	Indeterminate	37.0653	1.14238e-09	2.46742e-05	1.40995e-07	2.52735	12	60	163722	8895		1193.17	135	0	12366;575;406;306;206;177;93;85;46;24;22;12	+;+;+;+;-;+;+;+;+;-;-;-	HMRI00429.IMCB-Tan0215-MS-4;HMRI00438.IMCB-Fern0172-MS-1;HMRI00400.IMCB-Tan0123-MS-8;HMRI00404.IMCB-Tan0265-MS-4;HMRI00415.IMCB-Tan0159-MS-3;HMRI00432.IMCB-Fern0174-MS-1;HMRI00430.IMCB-Tan0216-MS-3;HMRI00435.IMCB-Fern0110-MS-2;HMRI00436.IMCB-Fern0158-MS-5;HMRI00442.IMCB-Fern0127-MS-2;HMRI00407.IMCB-Fern0104-MS-1;HMRI00452.IMCB-Fern0188-MS-2
Zfand6	chr7:91763563-91827861	-	TRUE	TRUE	Inactivating	36.8028	1.307e-09	2.82299e-05	1.60397e-07	1.26061	8	60	64299	4375		181.125	78.5	0	631;286;284;100;57;36;34;21	+;-;+;+;-;-;+;-	HMRI00416.IMCB-Tan0171-MS-3;HMRI00438.IMCB-Fern0172-MS-1;HMRI00407.IMCB-Fern0104-MS-1;HMRI00441.IMCB-Fern0178-MS-2;HMRI00427.IMCB-Tan0209-MS-1;HMRI00402.IMCB-Tan0182-MS-2;HMRI00445.IMCB-Fern0196-MS-2;HMRI00439.IMCB-Fern0192-MS-1
Gpcpd1	chr2:132354817-132403984	-	TRUE	TRUE	Inactivating	36.7022	1.37624e-09	2.97253e-05	1.6794e-07	0.998094	7	60	49168	3454		663.571	40	0	4305;157;75;40;33;22;13	+;-;-;+;-;+;-	HMRI00446.IMCB-Fern0202-MS-1;HMRI00415.IMCB-Tan0159-MS-3;HMRI00443.IMCB-Fern0183-MS-1;HMRI00425.IMCB-Tan0185-MS-3;HMRI00454.IMCB-Fern0196-MS-1;HMRI00428.IMCB-Tan0211-MS-1;HMRI00435.IMCB-Fern0110-MS-2
Lnpep	chr17:17664686-17761453	-	TRUE	TRUE	Indeterminate	36.4171	1.59296e-09	3.44064e-05	1.92215e-07	1.87237	10	60	96768	6542		213.8	57.5	0	869;818;141;92;62;53;39;38;14;12	-;-;+;-;+;+;-;-;+;-	HMRI00159.IMCB-Fern0205-MS-1;HMRI00420.IMCB-Tan0280-MS-2;HMRI00442.IMCB-Fern0127-MS-2;HMRI00430.IMCB-Tan0216-MS-3;HMRI00425.IMCB-Tan0185-MS-3;HMRI00401.IMCB-Tan0157-MS-1;HMRI00402.IMCB-Tan0182-MS-2;HMRI00433.IMCB-Fern0171-MS-6;HMRI00440.IMCB-Fern0209-MS-1;HMRI00427.IMCB-Tan0209-MS-1
Cnot4	chr6:34972064-35083737	-	TRUE	TRUE	Inactivating	36.356	1.64374e-09	3.55032e-05	1.9724e-07	2.2076	11	60	111674	7742		234.273	110	0	968;626;304;172;114;110;86;85;47;41;24	+;-;-;-;-;+;-;+;+;+;+	HMRI00159.IMCB-Fern0205-MS-1;HMRI00407.IMCB-Fern0104-MS-1;HMRI00435.IMCB-Fern0110-MS-2;HMRI00447.IMCB-Fern0312-MS-1;HMRI00431.IMCB-Tan0266-MS-1;HMRI00427.IMCB-Tan0209-MS-1;HMRI00402.IMCB-Tan0182-MS-2;HMRI00408.IMCB-Fern0079-MS-2;HMRI00432.IMCB-Fern0174-MS-1;HMRI00429.IMCB-Tan0215-MS-4;HMRI00439.IMCB-Fern0192-MS-1
Tnks	chr8:35892232-36028744	-	TRUE	TRUE	Inactivating	36.1287	1.84708e-09	3.9895e-05	2.20414e-07	2.57099	12	60	136513	9053		163.667	105.5	0	546;428;249;226;197;107;104;32;26;20;16;13	+;-;+;+;+;-;+;+;-;-;+;-	HMRI00401.IMCB-Tan0157-MS-1;HMRI00410.IMCB-Tan0107-MS-14;HMRI00434.IMCB-Fern0080-MS-1;HMRI00411.IMCB-Fern0075-MS-1;HMRI00163.IMCB-Fern0230-MS-3;HMRI00402.IMCB-Tan0182-MS-2;HMRI00430.IMCB-Tan0216-MS-3;HMRI00431.IMCB-Tan0266-MS-1;HMRI00428.IMCB-Tan0211-MS-1;HMRI00440.IMCB-Fern0209-MS-1;HMRI00409.IMCB-Fern0098-MS-1;HMRI00404.IMCB-Tan0265-MS-4
Hmgcr	chr13:97418918-97440891	-	TRUE	TRUE	Indeterminate	35.8922	2.08538e-09	4.50421e-05	2.47484e-07	0.3695	4	60	21974	1270		250.25	129	0	723;134;124;20	+;-;-;+	HMRI00418.IMCB-Tan0176-MS-1;HMRI00444.IMCB-Fern0162-MS-1;HMRI00448.IMCB-Fern0304-MS-3;HMRI00446.IMCB-Fern0202-MS-1
Tnrc6c	chr11:117515602-117624753	+	TRUE	TRUE	Inactivating	35.7499	2.24347e-09	4.84567e-05	2.64791e-07	1.58121	9	60	109152	5507		399.444	62	0	2611;396;202;196;62;43;36;33;16	+;-;+;-;+;+;-;-;+	HMRI00429.IMCB-Tan0215-MS-4;HMRI00407.IMCB-Fern0104-MS-1;HMRI00404.IMCB-Tan0265-MS-4;HMRI00165.IMCB-Fern0320-MS-1;HMRI00433.IMCB-Fern0171-MS-6;HMRI00439.IMCB-Fern0192-MS-1;HMRI00453.IMCB-Fern0307-MS-1;HMRI00428.IMCB-Tan0211-MS-1;HMRI00409.IMCB-Fern0098-MS-1
Susd6	chr12:81891518-81981820	+	TRUE	TRUE	Inactivating	35.6964	2.30594e-09	4.98061e-05	2.70685e-07	1.58291	9	60	90303	5513		98.5556	55	0	350;148;110;87;55;52;50;20;15	-;-;+;+;+;-;-;+;-	HMRI00409.IMCB-Fern0098-MS-1;HMRI00435.IMCB-Fern0110-MS-2;HMRI00438.IMCB-Fern0172-MS-1;HMRI00431.IMCB-Tan0266-MS-1;HMRI00453.IMCB-Fern0307-MS-1;HMRI00425.IMCB-Tan0185-MS-3;HMRI00428.IMCB-Tan0211-MS-1;HMRI00452.IMCB-Fern0188-MS-2;HMRI00430.IMCB-Tan0216-MS-3
Map3k8	chr18:4331324-4352951	-	TRUE	TRUE	Indeterminate	35.5578	2.47588e-09	5.34766e-05	2.87508e-07	0.372398	4	60	21628	1280		46.5	34	0	95;43;25;23	-;+;+;-	HMRI00443.IMCB-Fern0183-MS-1;HMRI00425.IMCB-Tan0185-MS-3;HMRI00442.IMCB-Fern0127-MS-2;HMRI00445.IMCB-Fern0196-MS-2
Smg6	chr11:74739373-74977950	+	TRUE	TRUE	Indeterminate	35.3615	2.73852e-09	5.91494e-05	3.16307e-07	3.79206	15	60	238578	13538		117.467	49	0	321;291;249;209;187;113;92;49;46;44;41;38;34;25;23	-;+;+;-;-;-;+;+;+;+;-;+;-;+;+	HMRI00443.IMCB-Fern0183-MS-1;HMRI00409.IMCB-Fern0098-MS-1;HMRI00428.IMCB-Tan0211-MS-1;HMRI00159.IMCB-Fern0205-MS-1;HMRI00433.IMCB-Fern0171-MS-6;HMRI00442.IMCB-Fern0127-MS-2;HMRI00400.IMCB-Tan0123-MS-8;HMRI00437.IMCB-Fern0201-MS-1;HMRI00430.IMCB-Tan0216-MS-3;HMRI00444.IMCB-Fern0162-MS-1;HMRI00427.IMCB-Tan0209-MS-1;HMRI00447.IMCB-Fern0312-MS-1;HMRI00425.IMCB-Tan0185-MS-3;HMRI00432.IMCB-Fern0174-MS-…
Zdhhc20	chr14:58451538-58509099	-	TRUE	TRUE	Inactivating	35.3327	2.77926e-09	6.00292e-05	3.19304e-07	1.02724	7	60	57562	3556		1336.29	58	0	8973;152;98;58;39;20;14	+;+;+;-;-;-;-	HMRI00162.IMCB-Fern0141-MS-7;HMRI00428.IMCB-Tan0211-MS-1;HMRI00440.IMCB-Fern0209-MS-1;HMRI00444.IMCB-Fern0162-MS-1;HMRI00411.IMCB-Fern0075-MS-1;HMRI00430.IMCB-Tan0216-MS-3;HMRI00452.IMCB-Fern0188-MS-2
Tmbim6	chr15:99223377-99240480	+	TRUE	TRUE	Indeterminate	35.255	2.89236e-09	6.2472e-05	3.288e-07	0.220018	3	60	17104	755		8122.33	42	0	24298;42;27	-;+;-	HMRI00415.IMCB-Tan0159-MS-3;HMRI00441.IMCB-Fern0178-MS-2;HMRI00402.IMCB-Tan0182-MS-2
Dicer1	chr12:105925951-105990162	-	TRUE	TRUE	Inactivating	35.1768	3.01086e-09	6.50315e-05	3.39033e-07	1.03067	7	60	64212	3568		100.286	55	0	282;205;97;55;36;17;10	-;-;+;+;-;+;-	HMRI00410.IMCB-Tan0107-MS-14;HMRI00447.IMCB-Fern0312-MS-1;HMRI00439.IMCB-Fern0192-MS-1;HMRI00402.IMCB-Tan0182-MS-2;HMRI00452.IMCB-Fern0188-MS-2;HMRI00437.IMCB-Fern0201-MS-1;HMRI00445.IMCB-Fern0196-MS-2
Fez2	chr17:78768551-78817492	-	TRUE	TRUE	Indeterminate	35.1749	3.01376e-09	6.50943e-05	3.39033e-07	0.783773	6	60	48942	2706		81.8333	56.5	0	202;96;61;52;52;28	+;-;-;+;-;-	HMRI00420.IMCB-Tan0280-MS-2;HMRI00402.IMCB-Tan0182-MS-2;HMRI00425.IMCB-Tan0185-MS-3;HMRI00445.IMCB-Fern0196-MS-2;HMRI00432.IMCB-Fern0174-MS-1;HMRI00448.IMCB-Fern0304-MS-3
Spin1	chr13:51196248-51247931	+	TRUE	TRUE	Inactivating	35.1252	3.0917e-09	6.67776e-05	3.45998e-07	0.784634	6	60	51684	2709		1657.5	71	0	9573;165;71;71;47;18	+;-;+;+;-;-	HMRI00454.IMCB-Fern0196-MS-1;HMRI00437.IMCB-Fern0201-MS-1;HMRI00445.IMCB-Fern0196-MS-2;HMRI00430.IMCB-Tan0216-MS-3;HMRI00427.IMCB-Tan0209-MS-1;HMRI00431.IMCB-Tan0266-MS-1
Zfp1	chr8:114167342-114194911	+	TRUE	TRUE	Indeterminate	34.6172	4.01342e-09	8.66858e-05	4.44542e-07	0.380801	4	60	27570	1309		105.5	54.5	0	273;64;45;40	+;+;+;-	HMRI00422.IMCB-Tan0285-MS-1;HMRI00432.IMCB-Fern0174-MS-1;HMRI00451.IMCB-Fern0305-MS-3;HMRI00411.IMCB-Fern0075-MS-1
Rnf2	chr1:153316535-153347953	-	TRUE	TRUE	Indeterminate	34.5064	4.24861e-09	9.17657e-05	4.65816e-07	0.573351	5	60	31419	1975		181.2	62	0	479;319;62;30;16	-;-;+;+;-	HMRI00415.IMCB-Tan0159-MS-3;HMRI00414.IMCB-Fern0001-MS-2;HMRI00448.IMCB-Fern0304-MS-3;HMRI00420.IMCB-Tan0280-MS-2;HMRI00407.IMCB-Fern0104-MS-1
Lpcat3	chr6:124613121-124654734	+	TRUE	TRUE	Inactivating	34.355	4.59209e-09	9.91845e-05	4.94306e-07	0.575371	5	60	41614	1982		138.2	138	0	334;142;138;60;17	+;-;-;-;+	HMRI00411.IMCB-Fern0075-MS-1;HMRI00451.IMCB-Fern0305-MS-3;HMRI00409.IMCB-Fern0098-MS-1;HMRI00443.IMCB-Fern0183-MS-1;HMRI00404.IMCB-Tan0265-MS-4
Tet3	chr6:83312367-83391672	-	TRUE	TRUE	Inactivating	34.3133	4.6917e-09	0.000101336	5.01663e-07	1.05009	7	60	79306	3636		134.571	39	0	681;124;49;39;20;19;10	+;+;+;-;-;-;+	HMRI00164.IMCB-Fern0106-MS-1;HMRI00428.IMCB-Tan0211-MS-1;HMRI00453.IMCB-Fern0307-MS-1;HMRI00408.IMCB-Fern0079-MS-2;HMRI00430.IMCB-Tan0216-MS-3;HMRI00425.IMCB-Tan0185-MS-3;HMRI00427.IMCB-Tan0209-MS-1
Pum1	chr4:130219273-130337479	+	TRUE	TRUE	Indeterminate	34.2492	4.84887e-09	0.000104731	5.15915e-07	1.95389	10	60	118207	6833		97	96.5	0	187;162;142;107;101;92;84;60;21;14	-;-;+;+;+;+;+;-;-;+	HMRI00414.IMCB-Fern0001-MS-2;HMRI00439.IMCB-Fern0192-MS-1;HMRI00444.IMCB-Fern0162-MS-1;HMRI00452.IMCB-Fern0188-MS-2;HMRI00425.IMCB-Tan0185-MS-3;HMRI00423.IMCB-Tan0099-MS-9;HMRI00430.IMCB-Tan0216-MS-3;HMRI00435.IMCB-Fern0110-MS-2;HMRI00411.IMCB-Fern0075-MS-1;HMRI00448.IMCB-Fern0304-MS-3
Ktn1	chr14:48268985-48356239	+	TRUE	TRUE	Inactivating	34.22	4.92195e-09	0.000106309	5.21123e-07	1.63114	9	60	87255	5684		112	68	0	273;255;165;92;68;52;48;45;10	-;-;+;-;+;+;-;+;-	HMRI00401.IMCB-Tan0157-MS-1;HMRI00414.IMCB-Fern0001-MS-2;HMRI00413.IMCB-Tan0135-MS-4;HMRI00435.IMCB-Fern0110-MS-2;HMRI00421.IMCB-Tan0282-MS-2;HMRI00452.IMCB-Fern0188-MS-2;HMRI00427.IMCB-Tan0209-MS-1;HMRI00440.IMCB-Fern0209-MS-1;HMRI00424.IMCB-Tan0184-MS-1
Fbxo46	chr7:19705207-19723610	+	TRUE	TRUE	Indeterminate	34.2072	4.95461e-09	0.000107015	5.22022e-07	0.225832	3	60	18404	775		200	82	0	488;82;30	+;-;-	HMRI00408.IMCB-Fern0079-MS-2;HMRI00445.IMCB-Fern0196-MS-2;HMRI00448.IMCB-Fern0304-MS-3
Zc3h7b	chr15:81575277-81626699	+	TRUE	TRUE	Indeterminate	34.1621	5.07076e-09	0.000109523	5.31667e-07	0.577967	5	60	51423	1991		124.8	19	0	385;195;19;13;12	-;+;+;+;-	HMRI00412.IMCB-Tan0119-MS-3;HMRI00413.IMCB-Tan0135-MS-4;HMRI00429.IMCB-Tan0215-MS-4;HMRI00400.IMCB-Tan0123-MS-8;HMRI00445.IMCB-Fern0196-MS-2
Nr3c1	chr18:39570198-39646899	-	TRUE	TRUE	Inactivating	33.8219	6.03962e-09	0.00013045	6.30192e-07	1.64467	9	60	76702	5732		100.222	48	0	519;88;65;57;48;43;32;31;19	-;+;+;-;+;+;-;+;-	HMRI00424.IMCB-Tan0184-MS-1;HMRI00429.IMCB-Tan0215-MS-4;HMRI00427.IMCB-Tan0209-MS-1;HMRI00425.IMCB-Tan0185-MS-3;HMRI00430.IMCB-Tan0216-MS-3;HMRI00451.IMCB-Fern0305-MS-3;HMRI00431.IMCB-Tan0266-MS-1;HMRI00441.IMCB-Fern0178-MS-2;HMRI00440.IMCB-Fern0209-MS-1
Rabgap1	chr2:37298804-37421957	+	TRUE	TRUE	Inactivating	33.7293	6.33383e-09	0.000136804	6.57713e-07	2.32239	11	60	123154	8155		75.8182	68	0	186;168;133;81;78;68;38;31;22;17;12	-;-;-;-;+;-;+;+;+;+;-	HMRI00401.IMCB-Tan0157-MS-1;HMRI00420.IMCB-Tan0280-MS-2;HMRI00435.IMCB-Fern0110-MS-2;HMRI00414.IMCB-Fern0001-MS-2;HMRI00407.IMCB-Fern0104-MS-1;HMRI00447.IMCB-Fern0312-MS-1;HMRI00445.IMCB-Fern0196-MS-2;HMRI00428.IMCB-Tan0211-MS-1;HMRI00451.IMCB-Fern0305-MS-3;HMRI00436.IMCB-Fern0158-MS-5;HMRI00425.IMCB-Tan0185-MS-3
Phf21a	chr2:92024338-92204823	+	TRUE	TRUE	Inactivating	33.4347	7.36992e-09	0.000159183	7.58013e-07	3.09433	13	60	180486	10960		75	38	0	293;263;109;60;55;50;38;24;23;21;15;12;12	-;+;-;-;-;-;-;+;+;+;+;+;-	HMRI00413.IMCB-Tan0135-MS-4;HMRI00454.IMCB-Fern0196-MS-1;HMRI00443.IMCB-Fern0183-MS-1;HMRI00440.IMCB-Fern0209-MS-1;HMRI00423.IMCB-Tan0099-MS-9;HMRI00437.IMCB-Fern0201-MS-1;HMRI00402.IMCB-Tan0182-MS-2;HMRI00451.IMCB-Fern0305-MS-3;HMRI00430.IMCB-Tan0216-MS-3;HMRI00453.IMCB-Fern0307-MS-1;HMRI00432.IMCB-Fern0174-MS-1;HMRI00452.IMCB-Fern0188-MS-2;HMRI00448.IMCB-Fern0304-MS-3
Cpsf7	chr19:10599733-10622225	+	TRUE	TRUE	Inactivating	33.3867	7.55396e-09	0.000163158	7.7326e-07	0.392388	4	60	22493	1349		73.75	38	0	193;45;31;26	+;-;-;-	HMRI00447.IMCB-Fern0312-MS-1;HMRI00427.IMCB-Tan0209-MS-1;HMRI00161.IMCB-Fern0199-MS-1;HMRI00452.IMCB-Fern0188-MS-2
Wls	chr3:159502658-159598139	+	TRUE	TRUE	Indeterminate	33.3546	7.67975e-09	0.000165875	7.82429e-07	1.9897	10	60	95482	6961		97.6	48	0	253;206;191;97;49;47;45;43;31;14	-;-;+;-;-;+;+;+;+;+	HMRI00413.IMCB-Tan0135-MS-4;HMRI00426.IMCB-Tan0201-MS-1;HMRI00404.IMCB-Tan0265-MS-4;HMRI00435.IMCB-Fern0110-MS-2;HMRI00441.IMCB-Fern0178-MS-2;HMRI00445.IMCB-Fern0196-MS-2;HMRI00427.IMCB-Tan0209-MS-1;HMRI00432.IMCB-Fern0174-MS-1;HMRI00424.IMCB-Tan0184-MS-1;HMRI00431.IMCB-Tan0266-MS-1
Cab39	chr1:87690021-87748152	+	TRUE	TRUE	Inactivating	33.2197	8.23121e-09	0.000177786	8.34676e-07	1.07578	7	60	58132	3726		77.4286	90	0	143;143;108;90;32;13;13	+;-;+;-;-;+;-	HMRI00437.IMCB-Fern0201-MS-1;HMRI00400.IMCB-Tan0123-MS-8;HMRI00408.IMCB-Fern0079-MS-2;HMRI00441.IMCB-Fern0178-MS-2;HMRI00404.IMCB-Tan0265-MS-4;HMRI00452.IMCB-Fern0188-MS-2;HMRI00447.IMCB-Fern0312-MS-1
Camk2d	chr3:126299868-126549244	+	TRUE	TRUE	Inactivating	33.103	8.74055e-09	0.000188787	8.78079e-07	4.392	16	60	249377	15788		83.5	65.5	0	202;173;150;132;128;108;78;67;64;59;54;46;30;18;16;11	-;+;-;-;-;-;-;-;+;+;-;-;-;+;+;+	HMRI00417.IMCB-Tan0173-MS-2;HMRI00445.IMCB-Fern0196-MS-2;HMRI00448.IMCB-Fern0304-MS-3;HMRI00437.IMCB-Fern0201-MS-1;HMRI00450.IMCB-Fern0310-MS-1;HMRI00407.IMCB-Fern0104-MS-1;HMRI00438.IMCB-Fern0172-MS-1;HMRI00432.IMCB-Fern0174-MS-1;HMRI00429.IMCB-Tan0215-MS-4;HMRI00454.IMCB-Fern0196-MS-1;HMRI00428.IMCB-Tan0211-MS-1;HMRI00425.IMCB-Tan0185-MS-3;HMRI00427.IMCB-Tan0209-MS-1;HMRI00452.IMCB-Fern0188-MS-…
Fer	chr17:64213329-64488846	+	TRUE	TRUE	Indeterminate	33.0775	8.85576e-09	0.000191276	8.85535e-07	4.85316	17	60	275518	17539		437.471	152	0	4252;652;617;443;275;268;248;161;152;83;80;69;46;32;27;17;15	-;+;-;+;-;+;+;+;+;-;+;+;+;+;-;+;-	HMRI00441.IMCB-Fern0178-MS-2;HMRI00158.IMCB-Fern0108-MS-4;HMRI00436.IMCB-Fern0158-MS-5;HMRI00426.IMCB-Tan0201-MS-1;HMRI00404.IMCB-Tan0265-MS-4;HMRI00413.IMCB-Tan0135-MS-4;HMRI00442.IMCB-Fern0127-MS-2;HMRI00437.IMCB-Fern0201-MS-1;HMRI00409.IMCB-Fern0098-MS-1;HMRI00427.IMCB-Tan0209-MS-1;HMRI00402.IMCB-Tan0182-MS-2;HMRI00425.IMCB-Tan0185-MS-3;HMRI00429.IMCB-Tan0215-MS-4;HMRI00411.IMCB-Fern0075-MS-1;…
Yy1	chr12:110031520-110054842	+	TRUE	TRUE	Inactivating	33.0611	8.93087e-09	0.000192898	8.88931e-07	0.395574	4	60	23323	1360		68.75	52	0	146;55;49;25	-;-;-;+	HMRI00412.IMCB-Tan0119-MS-3;HMRI00429.IMCB-Tan0215-MS-4;HMRI00424.IMCB-Tan0184-MS-1;HMRI00421.IMCB-Tan0282-MS-2
Eif1a	chr18:46757357-46769879	+	TRUE	TRUE	Indeterminate	33.0193	9.12464e-09	0.000197083	9.01065e-07	0.232808	3	60	12523	799		124	122	0	179;122;71	+;-;-	HMRI00402.IMCB-Tan0182-MS-2;HMRI00454.IMCB-Fern0196-MS-1;HMRI00437.IMCB-Fern0201-MS-1
Mbnl2	chr14:120674890-120830920	+	TRUE	TRUE	Indeterminate	33.0169	9.13622e-09	0.000197333	9.01065e-07	2.35569	11	60	156031	8275		126.091	94	0	315;308;184;158;95;94;66;59;42;41;25	+;+;+;-;-;+;+;-;+;-;+	HMRI00443.IMCB-Fern0183-MS-1;HMRI00400.IMCB-Tan0123-MS-8;HMRI00426.IMCB-Tan0201-MS-1;HMRI00163.IMCB-Fern0230-MS-3;HMRI00447.IMCB-Fern0312-MS-1;HMRI00445.IMCB-Fern0196-MS-2;HMRI00452.IMCB-Fern0188-MS-2;HMRI00434.IMCB-Fern0080-MS-1;HMRI00428.IMCB-Tan0211-MS-1;HMRI00436.IMCB-Fern0158-MS-5;HMRI00430.IMCB-Tan0216-MS-3
Rnf19b	chr4:128735514-128761770	+	TRUE	TRUE	Inactivating	32.8857	9.77392e-09	0.000211107	9.55235e-07	0.397312	4	60	26257	1366		182	113.5	0	433;157;70;68	-;-;+;-	HMRI00433.IMCB-Fern0171-MS-6;HMRI00410.IMCB-Tan0107-MS-14;HMRI00448.IMCB-Fern0304-MS-3;HMRI00408.IMCB-Fern0079-MS-2
Tra2a	chr6:49193919-49214051	-	TRUE	TRUE	Indeterminate	32.7986	1.02218e-08	0.000220781	9.9451e-07	0.398181	4	60	20133	1369		91.25	56	0	235;93;19;18	+;-;+;-	HMRI00159.IMCB-Fern0205-MS-1;HMRI00449.IMCB-Fern0224-MS-4;HMRI00428.IMCB-Tan0211-MS-1;HMRI00448.IMCB-Fern0304-MS-3
Eif4e	chr3:138189154-138220563	+	TRUE	TRUE	Inactivating	32.6003	1.13195e-08	0.000244489	1.08662e-06	0.599887	5	60	31410	2067		38.6	22	0	78;59;22;20;14	-;-;-;+;-	HMRI00417.IMCB-Tan0173-MS-2;HMRI00451.IMCB-Fern0305-MS-3;HMRI00427.IMCB-Tan0209-MS-1;HMRI00428.IMCB-Tan0211-MS-1;HMRI00165.IMCB-Fern0320-MS-1
Minos1	chr4:138657728-138687028	-	TRUE	TRUE	Indeterminate	32.511	1.18519e-08	0.000255989	1.13269e-06	0.401077	4	60	29301	1379		84	80	0	152;82;78;24	-;+;+;-	HMRI00446.IMCB-Fern0202-MS-1;HMRI00437.IMCB-Fern0201-MS-1;HMRI00452.IMCB-Fern0188-MS-2;HMRI00422.IMCB-Tan0285-MS-1
Esyt2	chr12:117519694-117611571	+	TRUE	TRUE	Inactivating	32.3031	1.31904e-08	0.0002849	1.25506e-06	1.69846	9	60	91878	5923		161.111	40	0	1029;138;78;77;40;34;26;14;14	+;-;-;-;+;-;+;+;-	HMRI00162.IMCB-Fern0141-MS-7;HMRI00429.IMCB-Tan0215-MS-4;HMRI00454.IMCB-Fern0196-MS-1;HMRI00446.IMCB-Fern0202-MS-1;HMRI00439.IMCB-Fern0192-MS-1;HMRI00402.IMCB-Tan0182-MS-2;HMRI00443.IMCB-Fern0183-MS-1;HMRI00432.IMCB-Fern0174-MS-1;HMRI00425.IMCB-Tan0185-MS-3
Meis1	chr11:18780430-18918972	-	TRUE	TRUE	Inactivating	32.1108	1.45625e-08	0.000314536	1.37954e-06	2.3995	11	60	138543	8433		77.9091	49	0	238;149;118;69;59;49;47;43;43;26;16	+;+;+;-;+;-;-;+;+;+;-	HMRI00417.IMCB-Tan0173-MS-2;HMRI00400.IMCB-Tan0123-MS-8;HMRI00452.IMCB-Fern0188-MS-2;HMRI00160.IMCB-Fern0203-MS-1;HMRI00430.IMCB-Tan0216-MS-3;HMRI00449.IMCB-Fern0224-MS-4;HMRI00429.IMCB-Tan0215-MS-4;HMRI00442.IMCB-Fern0127-MS-2;HMRI00428.IMCB-Tan0211-MS-1;HMRI00431.IMCB-Tan0266-MS-1;HMRI00451.IMCB-Fern0305-MS-3
Ambra1	chr2:91570294-91759006	+	TRUE	TRUE	Indeterminate	31.7758	1.73036e-08	0.000373741	1.63206e-06	3.19543	13	60	188713	11331		80.2308	54	0	415;97;77;70;68;59;54;51;45;45;28;20;14	+;-;+;+;+;+;-;+;+;+;-;-;+	HMRI00417.IMCB-Tan0173-MS-2;HMRI00426.IMCB-Tan0201-MS-1;HMRI00436.IMCB-Fern0158-MS-5;HMRI00442.IMCB-Fern0127-MS-2;HMRI00443.IMCB-Fern0183-MS-1;HMRI00409.IMCB-Fern0098-MS-1;HMRI00407.IMCB-Fern0104-MS-1;HMRI00448.IMCB-Fern0304-MS-3;HMRI00445.IMCB-Fern0196-MS-2;HMRI00402.IMCB-Tan0182-MS-2;HMRI00452.IMCB-Fern0188-MS-2;HMRI00428.IMCB-Tan0211-MS-1;HMRI00425.IMCB-Tan0185-MS-3
Chaf1b	chr16:93884145-93906351	+	TRUE	TRUE	Indeterminate	31.6764	1.8212e-08	0.000393361	1.71026e-06	0.241236	3	60	22207	828		409	361	0	843;361;23	+;-;+	HMRI00419.IMCB-Tan0180-MS-5;HMRI00437.IMCB-Fern0201-MS-1;HMRI00440.IMCB-Fern0209-MS-1
Lrrfip1	chr1:92895303-93025521	+	TRUE	TRUE	Indeterminate	31.6218	1.87317e-08	0.000404585	1.74916e-06	1.72379	9	60	130219	6013		107.889	92	0	350;136;132;99;92;55;55;38;14	+;-;+;+;+;-;+;+;-	HMRI00408.IMCB-Fern0079-MS-2;HMRI00163.IMCB-Fern0230-MS-3;HMRI00437.IMCB-Fern0201-MS-1;HMRI00431.IMCB-Tan0266-MS-1;HMRI00409.IMCB-Fern0098-MS-1;HMRI00425.IMCB-Tan0185-MS-3;HMRI00423.IMCB-Tan0099-MS-9;HMRI00416.IMCB-Tan0171-MS-3;HMRI00400.IMCB-Tan0123-MS-8
Abhd17b	chr19:21727798-21760127	+	TRUE	TRUE	Indeterminate	31.6159	1.87881e-08	0.000405804	1.74916e-06	0.61459	5	60	32330	2118		75	52	0	163;128;52;21;11	+;-;+;+;+	HMRI00449.IMCB-Fern0224-MS-4;HMRI00400.IMCB-Tan0123-MS-8;HMRI00426.IMCB-Tan0201-MS-1;HMRI00448.IMCB-Fern0304-MS-3;HMRI00437.IMCB-Fern0201-MS-1
Pum2	chr12:8680939-8759389	+	TRUE	TRUE	Inactivating	31.5622	1.93149e-08	0.000417183	1.79049e-06	1.72604	9	60	78451	6021		109.556	28	0	417;271;133;92;28;14;11;10;10	+;-;-;-;-;+;+;+;-	HMRI00420.IMCB-Tan0280-MS-2;HMRI00400.IMCB-Tan0123-MS-8;HMRI00412.IMCB-Tan0119-MS-3;HMRI00453.IMCB-Fern0307-MS-1;HMRI00428.IMCB-Tan0211-MS-1;HMRI00446.IMCB-Fern0202-MS-1;HMRI00445.IMCB-Fern0196-MS-2;HMRI00443.IMCB-Fern0183-MS-1;HMRI00425.IMCB-Tan0185-MS-3
Ylpm1	chr12:86337270-86411465	+	TRUE	TRUE	Inactivating	31.5011	1.99329e-08	0.00043053	1.83987e-06	1.41128	8	60	74196	4906		105.25	109	0	177;129;125;112;106;104;77;12	-;-;+;+;-;-;+;+	HMRI00433.IMCB-Fern0171-MS-6;HMRI00402.IMCB-Tan0182-MS-2;HMRI00429.IMCB-Tan0215-MS-4;HMRI00161.IMCB-Fern0199-MS-1;HMRI00414.IMCB-Fern0001-MS-2;HMRI00437.IMCB-Fern0201-MS-1;HMRI00423.IMCB-Tan0099-MS-9;HMRI00448.IMCB-Fern0304-MS-3
Atf7	chr15:102367074-102455852	-	TRUE	TRUE	Inactivating	31.4302	2.06744e-08	0.000446545	1.90019e-06	1.41355	8	60	88779	4914		59.5	47.5	0	194;73;65;63;32;25;13;11	-;-;+;+;+;-;-;+	HMRI00432.IMCB-Fern0174-MS-1;HMRI00443.IMCB-Fern0183-MS-1;HMRI00427.IMCB-Tan0209-MS-1;HMRI00409.IMCB-Fern0098-MS-1;HMRI00453.IMCB-Fern0307-MS-1;HMRI00410.IMCB-Tan0107-MS-14;HMRI00425.IMCB-Tan0185-MS-3;HMRI00415.IMCB-Tan0159-MS-3
Nufip2	chr11:77499640-77531468	+	TRUE	TRUE	Inactivating	31.2244	2.29857e-08	0.000496467	2.0948e-06	0.620643	5	60	31829	2139		1432.8	88	0	6909;131;88;23;13	+;-;-;-;+	HMRI00445.IMCB-Fern0196-MS-2;HMRI00434.IMCB-Fern0080-MS-1;HMRI00429.IMCB-Tan0215-MS-4;HMRI00454.IMCB-Fern0196-MS-1;HMRI00453.IMCB-Fern0307-MS-1
Tmem59	chr4:106851234-106873601	+	TRUE	TRUE	Inactivating	30.9753	2.61338e-08	0.000564463	2.36291e-06	0.417291	4	60	22368	1435		176.5	119.5	0	434;202;37;33	+;-;-;-	HMRI00417.IMCB-Tan0173-MS-2;HMRI00401.IMCB-Tan0157-MS-1;HMRI00425.IMCB-Tan0185-MS-3;HMRI00410.IMCB-Tan0107-MS-14
Rai1	chr11:59918514-60012697	+	TRUE	TRUE	Inactivating	30.8875	2.73433e-08	0.000590589	2.46079e-06	1.1351	7	60	94184	3934		67.4286	51	0	141;100;87;51;42;31;20	+;-;-;+;-;-;-	HMRI00432.IMCB-Fern0174-MS-1;HMRI00418.IMCB-Tan0176-MS-1;HMRI00454.IMCB-Fern0196-MS-1;HMRI00448.IMCB-Fern0304-MS-3;HMRI00440.IMCB-Fern0209-MS-1;HMRI00452.IMCB-Fern0188-MS-2;HMRI00424.IMCB-Tan0184-MS-1
Tmem161b	chr13:84361900-84435571	+	TRUE	TRUE	Inactivating	30.7509	2.93361e-08	0.00063363	2.62917e-06	1.43564	8	60	73672	4992		124.5	74.5	0	452;199;110;90;59;41;23;22	-;+;+;+;-;-;+;-	HMRI00404.IMCB-Tan0265-MS-4;HMRI00401.IMCB-Tan0157-MS-1;HMRI00415.IMCB-Tan0159-MS-3;HMRI00427.IMCB-Tan0209-MS-1;HMRI00408.IMCB-Fern0079-MS-2;HMRI00452.IMCB-Fern0188-MS-2;HMRI00431.IMCB-Tan0266-MS-1;HMRI00413.IMCB-Tan0135-MS-4
Akap13	chr7:82600419-82899495	+	TRUE	TRUE	Inactivating	30.7154	2.98785e-08	0.000645345	2.66672e-06	5.06508	17	60	299077	18350		225.647	77	0	1999;516;314;229;149;133;96;81;77;69;54;49;20;13;13;12;12	-;-;+;+;-;+;-;-;+;+;+;-;+;+;-;+;+	HMRI00418.IMCB-Tan0176-MS-1;HMRI00413.IMCB-Tan0135-MS-4;HMRI00410.IMCB-Tan0107-MS-14;HMRI00443.IMCB-Fern0183-MS-1;HMRI00409.IMCB-Fern0098-MS-1;HMRI00400.IMCB-Tan0123-MS-8;HMRI00445.IMCB-Fern0196-MS-2;HMRI00431.IMCB-Tan0266-MS-1;HMRI00448.IMCB-Fern0304-MS-3;HMRI00402.IMCB-Tan0182-MS-2;HMRI00425.IMCB-Tan0185-MS-3;HMRI00440.IMCB-Fern0209-MS-1;HMRI00426.IMCB-Tan0201-MS-1;HMRI00429.IMCB-Tan0215-MS-4;H…
Thrap3	chr4:125841326-125879954	-	TRUE	TRUE	Inactivating	30.6964	3.01728e-08	0.000651702	2.6819e-06	0.629001	5	60	38629	2168		93.4	46	0	273;93;46;41;14	+;+;-;+;-	HMRI00401.IMCB-Tan0157-MS-1;HMRI00447.IMCB-Fern0312-MS-1;HMRI00453.IMCB-Fern0307-MS-1;HMRI00427.IMCB-Tan0209-MS-1;HMRI00451.IMCB-Fern0305-MS-3
Mink1	chr11:70376382-70427984	+	TRUE	TRUE	Indeterminate	30.5176	3.30851e-08	0.000714606	2.90934e-06	0.631882	5	60	51603	2178		63.6	76	0	93;77;76;61;11	-;-;+;+;+	HMRI00161.IMCB-Fern0199-MS-1;HMRI00442.IMCB-Fern0127-MS-2;HMRI00427.IMCB-Tan0209-MS-1;HMRI00401.IMCB-Tan0157-MS-1;HMRI00445.IMCB-Fern0196-MS-2
Csnk2a1	chr2:152052575-152107587	+	TRUE	TRUE	Indeterminate	30.5146	3.31356e-08	0.000715697	2.90934e-06	0.873864	6	60	55013	3020		103.167	53.5	0	333;101;57;50;49;29	+;+;-;+;+;+	HMRI00407.IMCB-Fern0104-MS-1;HMRI00416.IMCB-Tan0171-MS-3;HMRI00425.IMCB-Tan0185-MS-3;HMRI00448.IMCB-Fern0304-MS-3;HMRI00450.IMCB-Fern0310-MS-1;HMRI00444.IMCB-Fern0162-MS-1
Fbxl21	chr13:56623868-56639147	+	TRUE	TRUE	Indeterminate	30.3417	3.62249e-08	0.000782421	3.1677e-06	0.250244	3	60	15280	859		40	26	0	83;26;11	-;-;+	HMRI00408.IMCB-Fern0079-MS-2;HMRI00440.IMCB-Fern0209-MS-1;HMRI00451.IMCB-Fern0305-MS-3
Map3k2	chr18:32322742-32396405	+	TRUE	TRUE	Inactivating	30.3185	3.66614e-08	0.00079185	3.19294e-06	1.45007	8	60	73664	5043		52.625	45.5	0	111;88;77;49;42;19;18;17	-;+;-;-;-;+;+;+	HMRI00437.IMCB-Fern0201-MS-1;HMRI00431.IMCB-Tan0266-MS-1;HMRI00425.IMCB-Tan0185-MS-3;HMRI00413.IMCB-Tan0135-MS-4;HMRI00426.IMCB-Tan0201-MS-1;HMRI00450.IMCB-Fern0310-MS-1;HMRI00402.IMCB-Tan0182-MS-2;HMRI00453.IMCB-Fern0307-MS-1
Fgfr1op2	chr6:146526432-146547720	+	TRUE	TRUE	Indeterminate	30.2772	3.74493e-08	0.000808868	3.24847e-06	0.425107	4	60	21289	1462		153.25	31	0	531;33;29;20	-;-;+;+	HMRI00438.IMCB-Fern0172-MS-1;HMRI00425.IMCB-Tan0185-MS-3;HMRI00446.IMCB-Fern0202-MS-1;HMRI00429.IMCB-Tan0215-MS-4
Lmo4	chr3:143851493-143868219	-	TRUE	TRUE	Indeterminate	30.2177	3.86171e-08	0.000834091	3.33636e-06	0.251115	3	60	16727	862		132.333	54	0	330;54;13	+;-;-	HMRI00435.IMCB-Fern0110-MS-2;HMRI00430.IMCB-Tan0216-MS-3;HMRI00446.IMCB-Fern0202-MS-1
Tbl1xr1	chr3:21975573-22115516	+	TRUE	TRUE	Inactivating	30.1311	4.03811e-08	0.000872191	3.47486e-06	2.50137	11	60	139944	8801		88.4545	40	0	295;209;186;64;59;40;33;33;28;13;13	-;-;+;-;-;-;-;-;-;-;-	HMRI00414.IMCB-Fern0001-MS-2;HMRI00442.IMCB-Fern0127-MS-2;HMRI00448.IMCB-Fern0304-MS-3;HMRI00443.IMCB-Fern0183-MS-1;HMRI00446.IMCB-Fern0202-MS-1;HMRI00441.IMCB-Fern0178-MS-2;HMRI00440.IMCB-Fern0209-MS-1;HMRI00402.IMCB-Tan0182-MS-2;HMRI00449.IMCB-Fern0224-MS-4;HMRI00424.IMCB-Tan0184-MS-1;HMRI00163.IMCB-Fern0230-MS-3
Gypc	chr18:32687973-32719688	-	TRUE	TRUE	Indeterminate	30.1005	4.10224e-08	0.000886042	3.50214e-06	0.427133	4	60	31716	1469		114.5	92	0	260;96;88;14	-;-;+;+	HMRI00416.IMCB-Tan0171-MS-3;HMRI00410.IMCB-Tan0107-MS-14;HMRI00159.IMCB-Fern0205-MS-1;HMRI00425.IMCB-Tan0185-MS-3
Tpp2	chr1:43990851-44059816	+	TRUE	TRUE	Inactivating	29.9361	4.46529e-08	0.000964458	3.79708e-06	1.46309	8	60	68966	5089		761.375	56.5	0	4845;932;133;83;30;27;22;19	-;-;-;+;+;-;-;+	HMRI00162.IMCB-Fern0141-MS-7;HMRI00159.IMCB-Fern0205-MS-1;HMRI00407.IMCB-Fern0104-MS-1;HMRI00444.IMCB-Fern0162-MS-1;HMRI00412.IMCB-Tan0119-MS-3;HMRI00439.IMCB-Fern0192-MS-1;HMRI00427.IMCB-Tan0209-MS-1;HMRI00443.IMCB-Fern0183-MS-1
Ppp3ca	chr3:136333029-136600691	+	TRUE	TRUE	Indeterminate	29.8791	4.59834e-08	0.000993196	3.89488e-06	4.66361	16	60	267663	16817		486.812	97	0	5516;741;339;245;197;189;144;105;89;62;46;42;25;18;18;13	+;+;+;-;-;+;+;-;-;-;-;+;+;+;+;+	HMRI00435.IMCB-Fern0110-MS-2;HMRI00400.IMCB-Tan0123-MS-8;HMRI00407.IMCB-Fern0104-MS-1;HMRI00440.IMCB-Fern0209-MS-1;HMRI00412.IMCB-Tan0119-MS-3;HMRI00401.IMCB-Tan0157-MS-1;HMRI00441.IMCB-Fern0178-MS-2;HMRI00431.IMCB-Tan0266-MS-1;HMRI00402.IMCB-Tan0182-MS-2;HMRI00448.IMCB-Fern0304-MS-3;HMRI00427.IMCB-Tan0209-MS-1;HMRI00428.IMCB-Tan0211-MS-1;HMRI00410.IMCB-Tan0107-MS-14;HMRI00425.IMCB-Tan0185-MS-3;H…
1810026B05Rik	chr7:80684683-80703281	-	TRUE	TRUE	Inactivating	29.8262	4.72565e-08	0.00102069	3.98708e-06	0.430316	4	60	18599	1480		92	52	0	229;54;50;35	+;+;-;+	HMRI00440.IMCB-Fern0209-MS-1;HMRI00425.IMCB-Tan0185-MS-3;HMRI00448.IMCB-Fern0304-MS-3;HMRI00450.IMCB-Fern0310-MS-1
Bbx	chr16:50191956-50432502	-	TRUE	TRUE	Inactivating	29.7972	4.79679e-08	0.00103606	4.02648e-06	4.67097	16	60	240547	16845		77.75	64	0	228;193;152;97;85;84;84;64;64;51;35;30;25;19;18;15	+;+;+;-;-;+;-;+;+;+;-;-;+;-;+;+	HMRI00408.IMCB-Fern0079-MS-2;HMRI00430.IMCB-Tan0216-MS-3;HMRI00454.IMCB-Fern0196-MS-1;HMRI00409.IMCB-Fern0098-MS-1;HMRI00426.IMCB-Tan0201-MS-1;HMRI00407.IMCB-Fern0104-MS-1;HMRI00402.IMCB-Tan0182-MS-2;HMRI00440.IMCB-Fern0209-MS-1;HMRI00424.IMCB-Tan0184-MS-1;HMRI00431.IMCB-Tan0266-MS-1;HMRI00428.IMCB-Tan0211-MS-1;HMRI00437.IMCB-Fern0201-MS-1;HMRI00429.IMCB-Tan0215-MS-4;HMRI00445.IMCB-Fern0196-MS-2;…
Ccny	chr18:9314041-9450148	-	TRUE	TRUE	Indeterminate	29.792	4.80962e-08	0.00103883	4.02648e-06	2.14688	10	60	136108	7524		80.3	80.5	0	149;134;130;94;81;80;42;33;32;28	-;-;+;-;-;-;-;-;-;+	HMRI00447.IMCB-Fern0312-MS-1;HMRI00422.IMCB-Tan0285-MS-1;HMRI00411.IMCB-Fern0075-MS-1;HMRI00400.IMCB-Tan0123-MS-8;HMRI00437.IMCB-Fern0201-MS-1;HMRI00402.IMCB-Tan0182-MS-2;HMRI00410.IMCB-Tan0107-MS-14;HMRI00428.IMCB-Tan0211-MS-1;HMRI00417.IMCB-Tan0173-MS-2;HMRI00451.IMCB-Fern0305-MS-3
Snx6	chr12:55847343-55896649	-	TRUE	TRUE	Inactivating	29.5295	5.50709e-08	0.00118948	4.57491e-06	0.648304	5	60	49307	2235		72.6	33	0	199;100;33;17;14	+;+;-;+;+	HMRI00410.IMCB-Tan0107-MS-14;HMRI00421.IMCB-Tan0282-MS-2;HMRI00431.IMCB-Tan0266-MS-1;HMRI00452.IMCB-Fern0188-MS-2;HMRI00435.IMCB-Fern0110-MS-2
Ecd	chr14:21139080-21167343	-	TRUE	TRUE	Indeterminate	29.4345	5.78402e-08	0.00124929	4.76828e-06	0.434946	4	60	28264	1496		687.5	346	0	2025;470;222;33	+;-;+;-	HMRI00417.IMCB-Tan0173-MS-2;HMRI00434.IMCB-Fern0080-MS-1;HMRI00407.IMCB-Fern0104-MS-1;HMRI00425.IMCB-Tan0185-MS-3
Ralgapa1	chr12:56703876-56922503	-	TRUE	TRUE	Inactivating	29.4234	5.81714e-08	0.00125644	4.77736e-06	4.23655	15	60	218628	15202		255.8	62	0	2470;366;229;129;108;88;85;62;53;53;51;49;45;35;14	+;+;+;+;+;+;+;+;+;+;+;+;-;-;-	HMRI00446.IMCB-Fern0202-MS-1;HMRI00413.IMCB-Tan0135-MS-4;HMRI00416.IMCB-Tan0171-MS-3;HMRI00404.IMCB-Tan0265-MS-4;HMRI00411.IMCB-Fern0075-MS-1;HMRI00402.IMCB-Tan0182-MS-2;HMRI00452.IMCB-Fern0188-MS-2;HMRI00431.IMCB-Tan0266-MS-1;HMRI00430.IMCB-Tan0216-MS-3;HMRI00161.IMCB-Fern0199-MS-1;HMRI00428.IMCB-Tan0211-MS-1;HMRI00417.IMCB-Tan0173-MS-2;HMRI00432.IMCB-Fern0174-MS-1;HMRI00427.IMCB-Tan0209-MS-1;HM…
Sp3	chr2:72774489-72818503	-	TRUE	TRUE	Inactivating	29.3177	6.14306e-08	0.00132684	5.02591e-06	0.900513	6	60	44015	3113		195	107.5	0	648;259;108;107;28;20	-;+;-;-;+;+	HMRI00407.IMCB-Fern0104-MS-1;HMRI00436.IMCB-Fern0158-MS-5;HMRI00401.IMCB-Tan0157-MS-1;HMRI00446.IMCB-Fern0202-MS-1;HMRI00454.IMCB-Fern0196-MS-1;HMRI00432.IMCB-Fern0174-MS-1
Ahcyl1	chr3:107466037-107499466	-	TRUE	TRUE	Inactivating	29.2946	6.21677e-08	0.00134276	5.06702e-06	0.652336	5	60	33430	2249		53.4	62	0	74;67;62;52;12	-;+;-;+;+	HMRI00427.IMCB-Tan0209-MS-1;HMRI00423.IMCB-Tan0099-MS-9;HMRI00440.IMCB-Fern0209-MS-1;HMRI00428.IMCB-Tan0211-MS-1;HMRI00426.IMCB-Tan0201-MS-1
Pan3	chr5:148242155-148360077	+	TRUE	TRUE	Indeterminate	29.273	6.2865e-08	0.00135782	5.10459e-06	2.17196	10	60	117923	7614		78.7	50.5	0	290;99;96;75;61;40;39;36;35;16	-;-;+;+;-;-;+;+;+;+	HMRI00417.IMCB-Tan0173-MS-2;HMRI00447.IMCB-Fern0312-MS-1;HMRI00444.IMCB-Fern0162-MS-1;HMRI00440.IMCB-Fern0209-MS-1;HMRI00163.IMCB-Fern0230-MS-3;HMRI00427.IMCB-Tan0209-MS-1;HMRI00425.IMCB-Tan0185-MS-3;HMRI00439.IMCB-Fern0192-MS-1;HMRI00422.IMCB-Tan0285-MS-1;HMRI00453.IMCB-Fern0307-MS-1
Klhl6	chr16:19946585-19983122	-	TRUE	TRUE	Indeterminate	29.0791	6.9481e-08	0.00150072	5.61241e-06	0.65608	5	60	36538	2262		66.8	65	0	109;89;65;44;27	-;+;-;+;-	HMRI00422.IMCB-Tan0285-MS-1;HMRI00439.IMCB-Fern0192-MS-1;HMRI00411.IMCB-Fern0075-MS-1;HMRI00452.IMCB-Fern0188-MS-2;HMRI00440.IMCB-Fern0209-MS-1
Arhgap35	chr7:17079821-17200342	-	TRUE	TRUE	Inactivating	29.0748	6.96387e-08	0.00150413	5.61241e-06	1.8258	9	60	120522	6376		576.111	138	0	3842;525;320;158;138;90;71;24;17	+;+;-;+;-;-;+;+;-	HMRI00442.IMCB-Fern0127-MS-2;HMRI00404.IMCB-Tan0265-MS-4;HMRI00427.IMCB-Tan0209-MS-1;HMRI00435.IMCB-Fern0110-MS-2;HMRI00447.IMCB-Fern0312-MS-1;HMRI00408.IMCB-Fern0079-MS-2;HMRI00430.IMCB-Tan0216-MS-3;HMRI00452.IMCB-Fern0188-MS-2;HMRI00428.IMCB-Tan0211-MS-1
Mob1a	chr6:83276032-83290943	+	TRUE	TRUE	Indeterminate	29.062	7.00988e-08	0.00151406	5.62849e-06	0.25954	3	60	14912	891		63.6667	65	0	108;65;18	+;-;-	HMRI00410.IMCB-Tan0107-MS-14;HMRI00451.IMCB-Fern0305-MS-3;HMRI00453.IMCB-Fern0307-MS-1
Srpk2	chr5:23009173-23122389	-	TRUE	TRUE	Inactivating	28.8776	7.71007e-08	0.0016653	6.16642e-06	1.83422	9	60	113217	6406		134.111	79	0	432;340;120;108;79;48;33;30;17	-;+;+;-;+;+;-;-;-	HMRI00414.IMCB-Fern0001-MS-2;HMRI00448.IMCB-Fern0304-MS-3;HMRI00443.IMCB-Fern0183-MS-1;HMRI00430.IMCB-Tan0216-MS-3;HMRI00437.IMCB-Fern0201-MS-1;HMRI00427.IMCB-Tan0209-MS-1;HMRI00408.IMCB-Fern0079-MS-2;HMRI00445.IMCB-Fern0196-MS-2;HMRI00409.IMCB-Fern0098-MS-1
Mbtd1	chr11:93747532-93808298	+	TRUE	TRUE	Indeterminate	28.8708	7.73693e-08	0.0016711	6.16642e-06	1.19206	7	60	60767	4134		75.7143	57	0	281;75;59;57;32;15;11	+;-;+;+;+;+;+	HMRI00162.IMCB-Fern0141-MS-7;HMRI00445.IMCB-Fern0196-MS-2;HMRI00417.IMCB-Tan0173-MS-2;HMRI00430.IMCB-Tan0216-MS-3;HMRI00439.IMCB-Fern0192-MS-1;HMRI00444.IMCB-Fern0162-MS-1;HMRI00451.IMCB-Fern0305-MS-3
Usp15	chr10:122542061-122634075	-	TRUE	TRUE	Inactivating	28.444	9.64476e-08	0.00208317	7.60282e-06	1.85302	9	60	92015	6473		228.222	49	0	1387;362;98;58;49;38;26;23;13	+;+;-;-;-;+;+;-;-	HMRI00410.IMCB-Tan0107-MS-14;HMRI00407.IMCB-Fern0104-MS-1;HMRI00417.IMCB-Tan0173-MS-2;HMRI00435.IMCB-Fern0110-MS-2;HMRI00448.IMCB-Fern0304-MS-3;HMRI00409.IMCB-Fern0098-MS-1;HMRI00400.IMCB-Tan0123-MS-8;HMRI00442.IMCB-Fern0127-MS-2;HMRI00452.IMCB-Fern0188-MS-2
Tmcc1	chr6:115968635-116143392	-	TRUE	TRUE	Inactivating	28.2528	1.06458e-07	0.0022994	8.35439e-06	3.01104	12	60	174758	10655		89.6667	56	0	312;186;159;76;68;57;55;53;43;28;25;14	-;-;-;+;+;+;+;+;+;-;-;+	HMRI00422.IMCB-Tan0285-MS-1;HMRI00417.IMCB-Tan0173-MS-2;HMRI00423.IMCB-Tan0099-MS-9;HMRI00443.IMCB-Fern0183-MS-1;HMRI00418.IMCB-Tan0176-MS-1;HMRI00425.IMCB-Tan0185-MS-3;HMRI00432.IMCB-Fern0174-MS-1;HMRI00426.IMCB-Tan0201-MS-1;HMRI00400.IMCB-Tan0123-MS-8;HMRI00452.IMCB-Fern0188-MS-2;HMRI00409.IMCB-Fern0098-MS-1;HMRI00441.IMCB-Fern0178-MS-2
Eif2s2	chr2:154697145-154718642	-	TRUE	TRUE	Inactivating	28.2404	1.07142e-07	0.00231416	8.35439e-06	0.449702	4	60	21498	1547		22.75	22	0	34;26;18;13	+;+;+;-	HMRI00428.IMCB-Tan0211-MS-1;HMRI00452.IMCB-Fern0188-MS-2;HMRI00444.IMCB-Fern0162-MS-1;HMRI00451.IMCB-Fern0305-MS-3
Rassf2	chr2:131818585-131855724	-	TRUE	TRUE	Indeterminate	28.2404	1.07142e-07	0.00231416	8.35439e-06	0.449702	4	60	37140	1547		42	38	0	67;49;27;25	-;-;+;+	HMRI00447.IMCB-Fern0312-MS-1;HMRI00429.IMCB-Tan0215-MS-4;HMRI00404.IMCB-Tan0265-MS-4;HMRI00431.IMCB-Tan0266-MS-1
Arid1b	chr17:4995073-5347656	+	TRUE	TRUE	Indeterminate	28.2257	1.07961e-07	0.00233185	8.38795e-06	4.81726	16	60	352584	17402		104.625	105	0	255;177;168;161;146;138;117;109;101;91;78;33;31;28;22;19	+;+;+;-;-;+;-;+;+;+;-;-;-;+;+;+	HMRI00434.IMCB-Fern0080-MS-1;HMRI00407.IMCB-Fern0104-MS-1;HMRI00427.IMCB-Tan0209-MS-1;HMRI00408.IMCB-Fern0079-MS-2;HMRI00440.IMCB-Fern0209-MS-1;HMRI00449.IMCB-Fern0224-MS-4;HMRI00416.IMCB-Tan0171-MS-3;HMRI00441.IMCB-Fern0178-MS-2;HMRI00454.IMCB-Fern0196-MS-1;HMRI00445.IMCB-Fern0196-MS-2;HMRI00163.IMCB-Fern0230-MS-3;HMRI00451.IMCB-Fern0305-MS-3;HMRI00428.IMCB-Tan0211-MS-1;HMRI00452.IMCB-Fern0188-M…
Ppp4r1	chr17:66132694-66191266	+	TRUE	TRUE	Inactivating	28.1329	1.13263e-07	0.00244636	8.7683e-06	0.928578	6	60	58573	3211		152.833	50.5	0	510;253;59;42;33;20	+;-;-;+;-;-	HMRI00436.IMCB-Fern0158-MS-5;HMRI00162.IMCB-Fern0141-MS-7;HMRI00444.IMCB-Fern0162-MS-1;HMRI00437.IMCB-Fern0201-MS-1;HMRI00427.IMCB-Tan0209-MS-1;HMRI00428.IMCB-Tan0211-MS-1
Thap2	chr10:114807021-114821491	-	TRUE	TRUE	Indeterminate	28.0158	1.20328e-07	0.00259896	9.24897e-06	0.267673	3	60	14471	919		96	64	0	186;64;38	-;-;+	HMRI00414.IMCB-Fern0001-MS-2;HMRI00430.IMCB-Tan0216-MS-3;HMRI00426.IMCB-Tan0201-MS-1
Mef2a	chr7:74376048-74517744	-	TRUE	TRUE	Inactivating	27.8537	1.30844e-07	0.0028261	1.00216e-05	2.6303	11	60	141697	9268		91.9091	77	0	283;212;132;102;89;77;29;24;23;23;17	+;-;-;+;-;-;-;+;+;-;+	HMRI00420.IMCB-Tan0280-MS-2;HMRI00163.IMCB-Fern0230-MS-3;HMRI00430.IMCB-Tan0216-MS-3;HMRI00414.IMCB-Fern0001-MS-2;HMRI00454.IMCB-Fern0196-MS-1;HMRI00449.IMCB-Fern0224-MS-4;HMRI00428.IMCB-Tan0211-MS-1;HMRI00443.IMCB-Fern0183-MS-1;HMRI00445.IMCB-Fern0196-MS-2;HMRI00423.IMCB-Tan0099-MS-9;HMRI00402.IMCB-Tan0182-MS-2
Ep300	chr15:81416643-81482507	+	TRUE	TRUE	Inactivating	27.763	1.37122e-07	0.0029617	1.04285e-05	1.22592	7	60	65865	4253		156.286	118	0	502;260;165;118;25;14;10	+;-;-;+;+;-;+	HMRI00412.IMCB-Tan0119-MS-3;HMRI00414.IMCB-Fern0001-MS-2;HMRI00165.IMCB-Fern0320-MS-1;HMRI00401.IMCB-Tan0157-MS-1;HMRI00450.IMCB-Fern0310-MS-1;HMRI00447.IMCB-Fern0312-MS-1;HMRI00443.IMCB-Fern0183-MS-1
Notch1	chr2:26313421-26359342	-	TRUE	TRUE	Indeterminate	27.7496	1.38076e-07	0.00298231	1.04642e-05	0.456066	4	60	45922	1569		6664.25	6269	0	13916;12297;241;203	-;-;+;+	HMRI00162.IMCB-Fern0141-MS-7;HMRI00449.IMCB-Fern0224-MS-4;HMRI00159.IMCB-Fern0205-MS-1;HMRI00442.IMCB-Fern0127-MS-2
Atp13a3	chr16:30312509-30388616	-	TRUE	TRUE	Inactivating	27.7387	1.38856e-07	0.00299916	1.04866e-05	1.54281	8	60	76108	5371		218.375	198.5	0	406;399;391;278;119;101;27;26	-;-;+;+;+;+;+;+	HMRI00407.IMCB-Fern0104-MS-1;HMRI00426.IMCB-Tan0201-MS-1;HMRI00158.IMCB-Fern0108-MS-4;HMRI00410.IMCB-Tan0107-MS-14;HMRI00404.IMCB-Tan0265-MS-4;HMRI00409.IMCB-Fern0098-MS-1;HMRI00160.IMCB-Fern0203-MS-1;HMRI00430.IMCB-Tan0216-MS-3
Fut8	chr12:78339090-78576983	+	TRUE	TRUE	Inactivating	27.7006	1.41617e-07	0.00305879	1.06578e-05	4.38697	15	60	237894	15769		114.533	104	0	313;211;207;193;172;122;118;104;88;63;47;37;21;12;10	-;-;+;-;+;+;-;+;-;-;+;+;-;-;-	HMRI00412.IMCB-Tan0119-MS-3;HMRI00418.IMCB-Tan0176-MS-1;HMRI00432.IMCB-Fern0174-MS-1;HMRI00443.IMCB-Fern0183-MS-1;HMRI00407.IMCB-Fern0104-MS-1;HMRI00454.IMCB-Fern0196-MS-1;HMRI00159.IMCB-Fern0205-MS-1;HMRI00430.IMCB-Tan0216-MS-3;HMRI00448.IMCB-Fern0304-MS-3;HMRI00442.IMCB-Fern0127-MS-2;HMRI00451.IMCB-Fern0305-MS-3;HMRI00429.IMCB-Tan0215-MS-4;HMRI00440.IMCB-Fern0209-MS-1;HMRI00453.IMCB-Fern0307-MS…
Nlrp4g	chr9_random:113043-134706	+	TRUE	TRUE	Indeterminate	27.6576	1.44804e-07	0.00312762	1.08598e-05	0.270577	3	60	21664	929		82.3333	26	0	210;26;11	+;-;+	HMRI00440.IMCB-Fern0209-MS-1;HMRI00407.IMCB-Fern0104-MS-1;HMRI00425.IMCB-Tan0185-MS-3
Ube2d2a	chr18:35931212-35966826	+	TRUE	TRUE	Indeterminate	27.6232	1.47401e-07	0.00318372	1.09783e-05	0.682568	5	60	35615	2354		86.6	36	0	242;114;36;23;18	+;+;+;-;+	HMRI00414.IMCB-Fern0001-MS-2;HMRI00453.IMCB-Fern0307-MS-1;HMRI00434.IMCB-Fern0080-MS-1;HMRI00415.IMCB-Tan0159-MS-3;HMRI00450.IMCB-Fern0310-MS-1
Fryl	chr5:73411429-73647857	-	TRUE	TRUE	Indeterminate	27.6141	1.48093e-07	0.00319865	1.09919e-05	3.48246	13	60	236429	12389		118.923	84	0	360;327;210;112;98;88;84;70;61;55;49;19;13	-;-;+;-;-;+;-;+;+;-;-;+;-	HMRI00435.IMCB-Fern0110-MS-2;HMRI00411.IMCB-Fern0075-MS-1;HMRI00408.IMCB-Fern0079-MS-2;HMRI00436.IMCB-Fern0158-MS-5;HMRI00443.IMCB-Fern0183-MS-1;HMRI00413.IMCB-Tan0135-MS-4;HMRI00426.IMCB-Tan0201-MS-1;HMRI00432.IMCB-Fern0174-MS-1;HMRI00430.IMCB-Tan0216-MS-3;HMRI00446.IMCB-Fern0202-MS-1;HMRI00425.IMCB-Tan0185-MS-3;HMRI00452.IMCB-Fern0188-MS-2;HMRI00429.IMCB-Tan0215-MS-4
Cep83os	chr10:94136237-94151358	-	TRUE	TRUE	Indeterminate	27.5516	1.52958e-07	0.00330373	1.13142e-05	0.271448	3	60	15122	932		44.3333	29	0	86;29;18	-;-;-	HMRI00437.IMCB-Fern0201-MS-1;HMRI00427.IMCB-Tan0209-MS-1;HMRI00442.IMCB-Fern0127-MS-2
Rbl2	chr8:93593955-93647743	+	TRUE	TRUE	Indeterminate	27.4884	1.58037e-07	0.00341343	1.16499e-05	0.944608	6	60	53789	3267		94.8333	75.5	0	209;156;88;63;28;25	+;-;-;+;+;+	HMRI00432.IMCB-Fern0174-MS-1;HMRI00451.IMCB-Fern0305-MS-3;HMRI00444.IMCB-Fern0162-MS-1;HMRI00448.IMCB-Fern0304-MS-3;HMRI00425.IMCB-Tan0185-MS-3;HMRI00453.IMCB-Fern0307-MS-1
Tlk1	chr2:70550464-70663537	-	TRUE	TRUE	Inactivating	27.4742	1.59201e-07	0.00343858	1.16958e-05	2.26378	10	60	113074	7944		100.1	47.5	0	457;183;114;57;50;45;29;26;20;20	-;-;+;+;-;+;+;+;-;-	HMRI00417.IMCB-Tan0173-MS-2;HMRI00436.IMCB-Fern0158-MS-5;HMRI00447.IMCB-Fern0312-MS-1;HMRI00431.IMCB-Tan0266-MS-1;HMRI00437.IMCB-Fern0201-MS-1;HMRI00445.IMCB-Fern0196-MS-2;HMRI00426.IMCB-Tan0201-MS-1;HMRI00448.IMCB-Fern0304-MS-3;HMRI00428.IMCB-Tan0211-MS-1;HMRI00425.IMCB-Tan0185-MS-3
Ublcp1	chr11:44268072-44284050	-	TRUE	TRUE	Indeterminate	27.2724	1.76718e-07	0.00381693	1.29387e-05	0.273771	3	60	15979	940		134.667	95	0	257;95;52	-;-;-	HMRI00411.IMCB-Fern0075-MS-1;HMRI00435.IMCB-Fern0110-MS-2;HMRI00452.IMCB-Fern0188-MS-2
Osbp	chr19:12040333-12068604	+	TRUE	TRUE	Indeterminate	27.2298	1.80653e-07	0.00390193	1.31378e-05	0.463008	4	60	28272	1593		87.75	53	0	234;90;16;11	+;-;+;+	HMRI00440.IMCB-Fern0209-MS-1;HMRI00410.IMCB-Tan0107-MS-14;HMRI00448.IMCB-Fern0304-MS-3;HMRI00433.IMCB-Fern0171-MS-6
Supt20	chr3:54497026-54520759	+	TRUE	TRUE	Indeterminate	27.2298	1.80653e-07	0.00390193	1.31378e-05	0.463008	4	60	23734	1593		95.25	72.5	0	214;110;35;22	+;+;+;+	HMRI00165.IMCB-Fern0320-MS-1;HMRI00436.IMCB-Fern0158-MS-5;HMRI00450.IMCB-Fern0310-MS-1;HMRI00445.IMCB-Fern0196-MS-2
Rbbp4	chr4:128984343-129012614	-	TRUE	TRUE	Indeterminate	27.1872	1.84678e-07	0.00398887	1.33855e-05	0.463586	4	60	28272	1595		76.75	30.5	0	232;38;23;14	+;+;-;-	HMRI00436.IMCB-Fern0158-MS-5;HMRI00448.IMCB-Fern0304-MS-3;HMRI00428.IMCB-Tan0211-MS-1;HMRI00431.IMCB-Tan0266-MS-1
Kdm5b	chr1:136456754-136529455	+	TRUE	TRUE	Indeterminate	27.0707	1.96144e-07	0.0042365	1.41689e-05	1.2481	7	60	72702	4331		158.429	136	0	395;166;148;136;133;86;45	+;+;+;+;-;-;+	HMRI00413.IMCB-Tan0135-MS-4;HMRI00440.IMCB-Fern0209-MS-1;HMRI00429.IMCB-Tan0215-MS-4;HMRI00445.IMCB-Fern0196-MS-2;HMRI00434.IMCB-Fern0080-MS-1;HMRI00446.IMCB-Fern0202-MS-1;HMRI00431.IMCB-Tan0266-MS-1
Prdm2	chr4:142697293-142802612	-	TRUE	TRUE	Inactivating	27.051	1.98158e-07	0.00428001	1.42667e-05	1.56964	8	60	105320	5466		45.875	30	0	161;54;50;33;27;17;14;11	-;+;-;+;-;-;+;+	HMRI00159.IMCB-Fern0205-MS-1;HMRI00425.IMCB-Tan0185-MS-3;HMRI00430.IMCB-Tan0216-MS-3;HMRI00432.IMCB-Fern0174-MS-1;HMRI00449.IMCB-Fern0224-MS-4;HMRI00452.IMCB-Fern0188-MS-2;HMRI00407.IMCB-Fern0104-MS-1;HMRI00445.IMCB-Fern0196-MS-2
Mkln1	chr6:31348827-31459477	+	TRUE	TRUE	Inactivating	27.0052	2.02907e-07	0.00438259	1.45244e-05	2.28907	10	60	110651	8035		92.9	73.5	0	191;184;171;149;96;51;44;17;16;10	+;-;-;-;-;-;+;+;-;+	HMRI00432.IMCB-Fern0174-MS-1;HMRI00408.IMCB-Fern0079-MS-2;HMRI00430.IMCB-Tan0216-MS-3;HMRI00411.IMCB-Fern0075-MS-1;HMRI00439.IMCB-Fern0192-MS-1;HMRI00443.IMCB-Fern0183-MS-1;HMRI00427.IMCB-Tan0209-MS-1;HMRI00426.IMCB-Tan0201-MS-1;HMRI00428.IMCB-Tan0211-MS-1;HMRI00407.IMCB-Fern0104-MS-1
Ube2g2	chr10:77085065-77108735	+	TRUE	TRUE	Indeterminate	26.9639	2.0729e-07	0.00447726	1.47668e-05	0.276385	3	60	23671	949		44	41	0	55;41;36	-;+;-	HMRI00417.IMCB-Tan0173-MS-2;HMRI00442.IMCB-Fern0127-MS-2;HMRI00432.IMCB-Fern0174-MS-1
Cnot1	chr8:98243350-98331362	-	TRUE	TRUE	Indeterminate	26.9588	2.07838e-07	0.0044891	1.47668e-05	1.57331	8	60	88013	5479		50	33.5	0	183;61;51;39;28;16;12;10	-;+;-;-;-;+;+;-	HMRI00414.IMCB-Fern0001-MS-2;HMRI00452.IMCB-Fern0188-MS-2;HMRI00425.IMCB-Tan0185-MS-3;HMRI00448.IMCB-Fern0304-MS-3;HMRI00424.IMCB-Tan0184-MS-1;HMRI00431.IMCB-Tan0266-MS-1;HMRI00434.IMCB-Fern0080-MS-1;HMRI00432.IMCB-Fern0174-MS-1
Zfp644	chr5:107045759-107125849	-	TRUE	TRUE	Inactivating	26.8952	2.14787e-07	0.00463919	1.51865e-05	1.57585	8	60	80091	5488		148.875	145.5	0	364;226;180;153;138;78;30;22	+;-;+;+;-;+;+;-	HMRI00165.IMCB-Fern0320-MS-1;HMRI00440.IMCB-Fern0209-MS-1;HMRI00447.IMCB-Fern0312-MS-1;HMRI00433.IMCB-Fern0171-MS-6;HMRI00442.IMCB-Fern0127-MS-2;HMRI00428.IMCB-Tan0211-MS-1;HMRI00432.IMCB-Fern0174-MS-1;HMRI00427.IMCB-Tan0209-MS-1
Sec16a	chr2:26264950-26300736	-	TRUE	TRUE	Inactivating	26.892	2.15152e-07	0.00464706	1.51865e-05	0.467635	4	60	35787	1609		110.25	95.5	0	223;161;30;27	-;+;+;+	HMRI00443.IMCB-Fern0183-MS-1;HMRI00432.IMCB-Fern0174-MS-1;HMRI00435.IMCB-Fern0110-MS-2;HMRI00429.IMCB-Tan0215-MS-4
Pdilt	chr7:126630100-126666996	-	TRUE	TRUE	Inactivating	26.8086	2.24639e-07	0.00485198	1.56012e-05	0.468791	4	60	36897	1613		58.5	56	0	107;93;19;15	+;+;-;+	HMRI00408.IMCB-Fern0079-MS-2;HMRI00430.IMCB-Tan0216-MS-3;HMRI00431.IMCB-Tan0266-MS-1;HMRI00433.IMCB-Fern0171-MS-6
Ube2g1	chr11:72420762-72499983	+	TRUE	TRUE	Indeterminate	26.7828	2.27658e-07	0.00491719	1.57602e-05	1.58037	8	60	79222	5504		312	94.5	0	1473;555;208;103;86;46;13;12	+;+;+;+;-;+;+;+	HMRI00421.IMCB-Tan0282-MS-2;HMRI00416.IMCB-Tan0171-MS-3;HMRI00410.IMCB-Tan0107-MS-14;HMRI00440.IMCB-Fern0209-MS-1;HMRI00448.IMCB-Fern0304-MS-3;HMRI00435.IMCB-Fern0110-MS-2;HMRI00428.IMCB-Tan0211-MS-1;HMRI00426.IMCB-Tan0201-MS-1
Utrn	chr10:12101985-12581533	-	TRUE	TRUE	Inactivating	26.4973	2.63905e-07	0.00570007	1.81531e-05	7.67937	21	60	479549	28701		162.286	72	0	913;374;334;271;237;225;193;189;175;110;72;69;60;56;33;24;18;16;14;14;11	+;-;-;-;+;-;+;-;+;-;+;+;+;-;-;-;+;-;-;+;+	HMRI00159.IMCB-Fern0205-MS-1;HMRI00417.IMCB-Tan0173-MS-2;HMRI00410.IMCB-Tan0107-MS-14;HMRI00454.IMCB-Fern0196-MS-1;HMRI00422.IMCB-Tan0285-MS-1;HMRI00446.IMCB-Fern0202-MS-1;HMRI00447.IMCB-Fern0312-MS-1;HMRI00413.IMCB-Tan0135-MS-4;HMRI00162.IMCB-Fern0141-MS-7;HMRI00402.IMCB-Tan0182-MS-2;HMRI00432.IMCB-Fern0174-MS-1;HMRI00452.IMCB-Fern0188-MS-2;HMRI00437.IMCB-Fern0201-MS-1;HMRI00448.IMCB-Fern0304-MS…
Hivep2	chr10:13686184-13871184	+	TRUE	TRUE	Indeterminate	26.4392	2.71967e-07	0.00587421	1.8641e-05	3.13578	12	60	185001	11112		1132.25	112.5	0	6371;5597;821;194;126;115;110;89;68;40;28;28	+;+;-;+;-;+;+;-;+;+;+;+	HMRI00163.IMCB-Fern0230-MS-3;HMRI00430.IMCB-Tan0216-MS-3;HMRI00159.IMCB-Fern0205-MS-1;HMRI00407.IMCB-Fern0104-MS-1;HMRI00434.IMCB-Fern0080-MS-1;HMRI00411.IMCB-Fern0075-MS-1;HMRI00408.IMCB-Fern0079-MS-2;HMRI00447.IMCB-Fern0312-MS-1;HMRI00435.IMCB-Fern0110-MS-2;HMRI00442.IMCB-Fern0127-MS-2;HMRI00428.IMCB-Tan0211-MS-1;HMRI00425.IMCB-Tan0185-MS-3
Stat3	chr11:100748123-100800825	-	TRUE	TRUE	Inactivating	26.4338	2.72723e-07	0.00589055	1.8641e-05	0.705876	5	60	52703	2435		59.4	27	0	213;29;27;14;14	+;-;+;+;-	HMRI00438.IMCB-Fern0172-MS-1;HMRI00442.IMCB-Fern0127-MS-2;HMRI00411.IMCB-Fern0075-MS-1;HMRI00446.IMCB-Fern0202-MS-1;HMRI00409.IMCB-Fern0098-MS-1
Tnrc6a	chr7:130267398-130338810	+	TRUE	TRUE	Inactivating	26.3282	2.88053e-07	0.00622165	1.95649e-05	1.27283	7	60	71413	4418		129.286	90	0	434;124;107;90;62;53;35	-;-;+;+;+;-;-	HMRI00454.IMCB-Fern0196-MS-1;HMRI00162.IMCB-Fern0141-MS-7;HMRI00424.IMCB-Tan0184-MS-1;HMRI00439.IMCB-Fern0192-MS-1;HMRI00428.IMCB-Tan0211-MS-1;HMRI00425.IMCB-Tan0185-MS-3;HMRI00411.IMCB-Fern0075-MS-1
Bmpr2	chr1:59821122-59934925	+	TRUE	TRUE	Inactivating	26.1824	3.10636e-07	0.00670944	2.0967e-05	2.33489	10	60	113804	8200		822.9	88	0	7590;140;138;120;118;58;22;17;15;11	-;-;-;+;+;-;+;-;+;+	HMRI00449.IMCB-Fern0224-MS-4;HMRI00400.IMCB-Tan0123-MS-8;HMRI00441.IMCB-Fern0178-MS-2;HMRI00447.IMCB-Fern0312-MS-1;HMRI00402.IMCB-Tan0182-MS-2;HMRI00409.IMCB-Fern0098-MS-1;HMRI00452.IMCB-Fern0188-MS-2;HMRI00428.IMCB-Tan0211-MS-1;HMRI00431.IMCB-Tan0266-MS-1;HMRI00451.IMCB-Fern0305-MS-3
Zfc3h1	chr10:114822014-114869827	+	TRUE	TRUE	Inactivating	26.1177	3.21218e-07	0.00693799	2.14799e-05	0.980653	6	60	47814	3393		190.5	124.5	0	461;340;185;64;64;29	+;-;+;-;-;+	HMRI00417.IMCB-Tan0173-MS-2;HMRI00404.IMCB-Tan0265-MS-4;HMRI00427.IMCB-Tan0209-MS-1;HMRI00451.IMCB-Fern0305-MS-3;HMRI00414.IMCB-Fern0001-MS-2;HMRI00445.IMCB-Fern0196-MS-2
1700025G04Rik	chr1:153731653-153937450	-	TRUE	TRUE	Inactivating	26.1003	3.24129e-07	0.00700087	2.16076e-05	3.1603	12	60	205798	11202		856.167	130	0	8875;336;286;174;162;144;116;102;39;15;13;12	-;-;-;+;+;+;-;-;-;+;+;+	HMRI00429.IMCB-Tan0215-MS-4;HMRI00445.IMCB-Fern0196-MS-2;HMRI00400.IMCB-Tan0123-MS-8;HMRI00442.IMCB-Fern0127-MS-2;HMRI00413.IMCB-Tan0135-MS-4;HMRI00441.IMCB-Fern0178-MS-2;HMRI00425.IMCB-Tan0185-MS-3;HMRI00426.IMCB-Tan0201-MS-1;HMRI00449.IMCB-Fern0224-MS-4;HMRI00450.IMCB-Fern0310-MS-1;HMRI00430.IMCB-Tan0216-MS-3;HMRI00452.IMCB-Fern0188-MS-2
Zdhhc18	chr4:133162906-133189344	-	TRUE	TRUE	Indeterminate	26.0729	3.28767e-07	0.00710103	2.18493e-05	0.284224	3	60	26439	976		45	41	0	55;41;39	-;-;-	HMRI00165.IMCB-Fern0320-MS-1;HMRI00422.IMCB-Tan0285-MS-1;HMRI00442.IMCB-Fern0127-MS-2
Taok1	chr11:77342663-77421317	-	TRUE	TRUE	Indeterminate	26.0006	3.4132e-07	0.00737217	2.2614e-05	1.61253	8	60	78655	5618		113.75	82.5	0	319;185;149;122;43;43;39;10	+;-;-;-;-;+;-;-	HMRI00409.IMCB-Fern0098-MS-1;HMRI00422.IMCB-Tan0285-MS-1;HMRI00440.IMCB-Fern0209-MS-1;HMRI00431.IMCB-Tan0266-MS-1;HMRI00441.IMCB-Fern0178-MS-2;HMRI00436.IMCB-Fern0158-MS-5;HMRI00448.IMCB-Fern0304-MS-3;HMRI00453.IMCB-Fern0307-MS-1
Tcf4	chr18:69504145-69847621	+	TRUE	TRUE	Indeterminate	25.9918	3.42867e-07	0.00740558	2.2647e-05	5.55434	17	60	343477	20238		612.765	110	0	5966;1960;1154;227;209;197;140;139;110;84;61;57;47;34;12;10;10	+;-;+;+;+;-;+;+;+;+;-;+;+;+;-;+;-	HMRI00453.IMCB-Fern0307-MS-1;HMRI00413.IMCB-Tan0135-MS-4;HMRI00444.IMCB-Fern0162-MS-1;HMRI00408.IMCB-Fern0079-MS-2;HMRI00422.IMCB-Tan0285-MS-1;HMRI00429.IMCB-Tan0215-MS-4;HMRI00447.IMCB-Fern0312-MS-1;HMRI00445.IMCB-Fern0196-MS-2;HMRI00435.IMCB-Fern0110-MS-2;HMRI00442.IMCB-Fern0127-MS-2;HMRI00400.IMCB-Tan0123-MS-8;HMRI00452.IMCB-Fern0188-MS-2;HMRI00428.IMCB-Tan0211-MS-1;HMRI00402.IMCB-Tan0182-MS-2…
Akt3	chr1:178952245-179178898	-	TRUE	TRUE	Inactivating	25.87	3.65205e-07	0.00788805	2.40489e-05	4.55981	15	60	226654	16423		148.267	104	0	761;211;171;171;168;130;117;104;99;66;65;65;43;29;24	+;+;-;-;+;-;-;-;+;+;+;+;-;-;-	HMRI00419.IMCB-Tan0180-MS-5;HMRI00400.IMCB-Tan0123-MS-8;HMRI00402.IMCB-Tan0182-MS-2;HMRI00161.IMCB-Fern0199-MS-1;HMRI00450.IMCB-Fern0310-MS-1;HMRI00417.IMCB-Tan0173-MS-2;HMRI00443.IMCB-Fern0183-MS-1;HMRI00447.IMCB-Fern0312-MS-1;HMRI00436.IMCB-Fern0158-MS-5;HMRI00432.IMCB-Fern0174-MS-1;HMRI00428.IMCB-Tan0211-MS-1;HMRI00425.IMCB-Tan0185-MS-3;HMRI00423.IMCB-Tan0099-MS-9;HMRI00442.IMCB-Fern0127-MS-2;…
Fam193a	chr5:34712581-34829107	+	TRUE	TRUE	Inactivating	25.8574	3.67593e-07	0.00793963	2.41326e-05	1.97404	9	60	116527	6905		78	47	0	209;146;103;92;47;37;31;20;17	-;-;+;-;-;+;+;+;+	HMRI00443.IMCB-Fern0183-MS-1;HMRI00430.IMCB-Tan0216-MS-3;HMRI00404.IMCB-Tan0265-MS-4;HMRI00448.IMCB-Fern0304-MS-3;HMRI00410.IMCB-Tan0107-MS-14;HMRI00435.IMCB-Fern0110-MS-2;HMRI00437.IMCB-Fern0201-MS-1;HMRI00436.IMCB-Fern0158-MS-5;HMRI00452.IMCB-Fern0188-MS-2
Taf5	chr19:47142237-47157969	+	TRUE	TRUE	Indeterminate	25.8184	3.75103e-07	0.00810186	2.45511e-05	0.286547	3	60	15733	984		73	44	0	159;44;16	-;+;+	HMRI00423.IMCB-Tan0099-MS-9;HMRI00447.IMCB-Fern0312-MS-1;HMRI00159.IMCB-Fern0205-MS-1
Ice1	chr13:70727566-70776512	-	TRUE	TRUE	Indeterminate	25.8072	3.77278e-07	0.00814884	2.46188e-05	0.71882	5	60	48947	2480		164.6	73	0	531;149;73;59;11	+;-;+;-;-	HMRI00401.IMCB-Tan0157-MS-1;HMRI00448.IMCB-Fern0304-MS-3;HMRI00159.IMCB-Fern0205-MS-1;HMRI00425.IMCB-Tan0185-MS-3;HMRI00407.IMCB-Fern0104-MS-1
Srfbp1	chr18:52625346-52650392	+	TRUE	TRUE	Inactivating	25.7613	3.86355e-07	0.00834487	2.51352e-05	0.483826	4	60	25047	1665		259.5	90.5	0	831;121;60;26	-;+;-;-	HMRI00422.IMCB-Tan0285-MS-1;HMRI00410.IMCB-Tan0107-MS-14;HMRI00402.IMCB-Tan0182-MS-2;HMRI00444.IMCB-Fern0162-MS-1
Tdrp	chr8:13952007-13974777	-	TRUE	TRUE	Indeterminate	25.6614	4.06888e-07	0.00878838	2.63915e-05	0.287998	3	60	22771	989		45	42	0	78;42;15	-;-;+	HMRI00425.IMCB-Tan0185-MS-3;HMRI00453.IMCB-Fern0307-MS-1;HMRI00444.IMCB-Fern0162-MS-1
Elmo1	chr13:20182375-20700222	+	TRUE	TRUE	Inactivating	25.6124	4.17345e-07	0.00901424	2.69887e-05	7.80958	21	60	517848	29234		77.4286	46	0	322;234;233;113;80;79;78;67;55;53;46;44;37;35;33;30;27;19;15;14;12	+;-;+;+;+;+;-;+;+;-;-;-;+;-;-;-;+;+;+;-;+	HMRI00433.IMCB-Fern0171-MS-6;HMRI00409.IMCB-Fern0098-MS-1;HMRI00410.IMCB-Tan0107-MS-14;HMRI00448.IMCB-Fern0304-MS-3;HMRI00400.IMCB-Tan0123-MS-8;HMRI00407.IMCB-Fern0104-MS-1;HMRI00454.IMCB-Fern0196-MS-1;HMRI00452.IMCB-Fern0188-MS-2;HMRI00445.IMCB-Fern0196-MS-2;HMRI00163.IMCB-Fern0230-MS-3;HMRI00436.IMCB-Fern0158-MS-5;HMRI00429.IMCB-Tan0215-MS-4;HMRI00442.IMCB-Fern0127-MS-2;HMRI00425.IMCB-Tan0185-M…
H2afy	chr13:56174982-56236911	-	TRUE	TRUE	Inactivating	25.6034	4.19291e-07	0.00905627	2.70337e-05	0.723134	5	60	61930	2495		40.4	24	0	73;66;24;22;17	+;+;-;-;+	HMRI00421.IMCB-Tan0282-MS-2;HMRI00451.IMCB-Fern0305-MS-3;HMRI00425.IMCB-Tan0185-MS-3;HMRI00448.IMCB-Fern0304-MS-3;HMRI00429.IMCB-Tan0215-MS-4
Gatad2b	chr3:90145575-90162042	+	TRUE	TRUE	Indeterminate	25.568	4.27072e-07	0.00922433	2.74534e-05	0.288869	3	60	16468	992		143.333	123	0	188;123;119	+;-;-	HMRI00430.IMCB-Tan0216-MS-3;HMRI00447.IMCB-Fern0312-MS-1;HMRI00436.IMCB-Fern0158-MS-5
Lpp	chr16:24393435-24992664	+	TRUE	TRUE	Inactivating	25.5468	4.31778e-07	0.00932596	2.76735e-05	9.62928	24	60	599230	36869		437.75	79.5	0	3924;3117;855;597;457;300;255;154;145;128;113;85;74;51;40;33;33;29;27;25;18;17;15;14	-;-;+;+;+;+;+;+;-;-;-;-;+;-;-;+;-;-;-;-;-;+;-;+	HMRI00435.IMCB-Fern0110-MS-2;HMRI00418.IMCB-Tan0176-MS-1;HMRI00416.IMCB-Tan0171-MS-3;HMRI00407.IMCB-Fern0104-MS-1;HMRI00404.IMCB-Tan0265-MS-4;HMRI00165.IMCB-Fern0320-MS-1;HMRI00401.IMCB-Tan0157-MS-1;HMRI00413.IMCB-Tan0135-MS-4;HMRI00402.IMCB-Tan0182-MS-2;HMRI00411.IMCB-Fern0075-MS-1;HMRI00417.IMCB-Tan0173-MS-2;HMRI00445.IMCB-Fern0196-MS-2;HMRI00426.IMCB-Tan0201-MS-1;HMRI00429.IMCB-Tan0215-MS-4;HM…
2410003L11Rik	chr11:97459824-97484207	+	TRUE	TRUE	Indeterminate	25.506	4.4101e-07	0.00952537	2.81816e-05	0.28945	3	60	24384	994		331	215	0	758;215;20	+;-;-	HMRI00420.IMCB-Tan0280-MS-2;HMRI00432.IMCB-Fern0174-MS-1;HMRI00451.IMCB-Fern0305-MS-3
Trappc6b	chr12:60144078-60162459	-	TRUE	TRUE	Indeterminate	25.4751	4.48127e-07	0.0096791	2.84679e-05	0.28974	3	60	18382	995		145.333	36	0	375;36;25	+;-;+	HMRI00415.IMCB-Tan0159-MS-3;HMRI00425.IMCB-Tan0185-MS-3;HMRI00446.IMCB-Fern0202-MS-1
Entpd6	chr2:150574816-150597410	+	TRUE	TRUE	Indeterminate	25.3522	4.77612e-07	0.0103159	3.01636e-05	0.290901	3	60	22595	999		230.667	139	0	499;139;54	+;-;-	HMRI00415.IMCB-Tan0159-MS-3;HMRI00449.IMCB-Fern0224-MS-4;HMRI00439.IMCB-Fern0192-MS-1
Vta1	chr10:14375138-14425295	-	TRUE	TRUE	Indeterminate	25.3102	4.88118e-07	0.0105429	3.07372e-05	1.00324	6	60	50158	3472		86.8333	52.5	0	223;147;61;44;32;14	-;-;+;-;-;-	HMRI00415.IMCB-Tan0159-MS-3;HMRI00429.IMCB-Tan0215-MS-4;HMRI00454.IMCB-Fern0196-MS-1;HMRI00423.IMCB-Tan0099-MS-9;HMRI00430.IMCB-Tan0216-MS-3;HMRI00442.IMCB-Fern0127-MS-2
Slmap	chr14:27232660-27353226	-	TRUE	TRUE	Inactivating	24.9859	5.77523e-07	0.0124739	3.57419e-05	2.40504	10	60	120567	8453		103.9	99	0	305;176;114;110;109;89;54;38;32;12	-;-;+;+;-;-;-;+;+;+	HMRI00418.IMCB-Tan0176-MS-1;HMRI00429.IMCB-Tan0215-MS-4;HMRI00443.IMCB-Fern0183-MS-1;HMRI00434.IMCB-Fern0080-MS-1;HMRI00433.IMCB-Fern0171-MS-6;HMRI00440.IMCB-Fern0209-MS-1;HMRI00445.IMCB-Fern0196-MS-2;HMRI00428.IMCB-Tan0211-MS-1;HMRI00160.IMCB-Fern0203-MS-1;HMRI00404.IMCB-Tan0265-MS-4
Specc1l	chr10:74674817-74775145	+	TRUE	TRUE	Indeterminate	24.9248	5.96101e-07	0.0128752	3.67863e-05	1.65904	8	60	100329	5783		192.375	104	0	581;465;138;107;101;84;45;18	+;+;+;-;+;-;+;+	HMRI00433.IMCB-Fern0171-MS-6;HMRI00410.IMCB-Tan0107-MS-14;HMRI00439.IMCB-Fern0192-MS-1;HMRI00430.IMCB-Tan0216-MS-3;HMRI00428.IMCB-Tan0211-MS-1;HMRI00437.IMCB-Fern0201-MS-1;HMRI00446.IMCB-Fern0202-MS-1;HMRI00440.IMCB-Fern0209-MS-1
Sppl3	chr5:115461532-115548799	+	TRUE	TRUE	Indeterminate	24.8143	6.31259e-07	0.0136346	3.88449e-05	1.3265	7	60	87268	4607		159.857	125	0	420;237;151;125;81;64;41	+;-;+;+;+;+;-	HMRI00443.IMCB-Fern0183-MS-1;HMRI00415.IMCB-Tan0159-MS-3;HMRI00408.IMCB-Fern0079-MS-2;HMRI00414.IMCB-Fern0001-MS-2;HMRI00452.IMCB-Fern0188-MS-2;HMRI00427.IMCB-Tan0209-MS-1;HMRI00446.IMCB-Fern0202-MS-1
Atp11b	chr3:35653059-35755198	+	TRUE	TRUE	Inactivating	24.5032	7.41857e-07	0.0160234	4.5392e-05	2.04421	9	60	102140	7156		586.889	49	0	4948;81;61;55;49;41;21;14;12	-;-;+;-;-;-;+;-;+	HMRI00445.IMCB-Fern0196-MS-2;HMRI00409.IMCB-Fern0098-MS-1;HMRI00413.IMCB-Tan0135-MS-4;HMRI00448.IMCB-Fern0304-MS-3;HMRI00424.IMCB-Tan0184-MS-1;HMRI00451.IMCB-Fern0305-MS-3;HMRI00423.IMCB-Tan0099-MS-9;HMRI00453.IMCB-Fern0307-MS-1;HMRI00429.IMCB-Tan0215-MS-4
Spty2d1	chr7:54245765-54263784	-	TRUE	TRUE	Inactivating	24.4609	7.58315e-07	0.0163788	4.62679e-05	0.299609	3	60	18020	1029		320	389	0	500;389;71	+;+;+	HMRI00419.IMCB-Tan0180-MS-5;HMRI00433.IMCB-Fern0171-MS-6;HMRI00430.IMCB-Tan0216-MS-3
Trmt11	chr10:30254030-30320555	-	TRUE	TRUE	Inactivating	24.4349	7.6863e-07	0.0166017	4.67652e-05	1.02896	6	60	66526	3562		136.667	88	0	328;280;90;86;23;13	-;+;+;-;+;-	HMRI00413.IMCB-Tan0135-MS-4;HMRI00435.IMCB-Fern0110-MS-2;HMRI00439.IMCB-Fern0192-MS-1;HMRI00426.IMCB-Tan0201-MS-1;HMRI00432.IMCB-Fern0174-MS-1;HMRI00427.IMCB-Tan0209-MS-1
Chst11	chr10:82448241-82658636	+	TRUE	TRUE	Inactivating	24.3465	8.04719e-07	0.0173811	4.86983e-05	2.44437	10	60	210396	8595		576.7	328.5	0	2972;748;664;394;351;306;192;67;59;14	-;-;-;+;+;+;-;-;-;-	HMRI00441.IMCB-Fern0178-MS-2;HMRI00162.IMCB-Fern0141-MS-7;HMRI00420.IMCB-Tan0280-MS-2;HMRI00413.IMCB-Tan0135-MS-4;HMRI00407.IMCB-Fern0104-MS-1;HMRI00411.IMCB-Fern0075-MS-1;HMRI00402.IMCB-Tan0182-MS-2;HMRI00436.IMCB-Fern0158-MS-5;HMRI00445.IMCB-Fern0196-MS-2;HMRI00449.IMCB-Fern0224-MS-4
Tmem204	chr17:25194646-25218059	-	TRUE	TRUE	Indeterminate	24.3461	8.04912e-07	0.0173853	4.86983e-05	0.300769	3	60	23414	1033		274.333	31	0	773;31;19	-;+;-	HMRI00158.IMCB-Fern0108-MS-4;HMRI00453.IMCB-Fern0307-MS-1;HMRI00428.IMCB-Tan0211-MS-1
Zeb1	chr18:5591857-5775466	+	TRUE	TRUE	Indeterminate	24.317	8.17135e-07	0.0176493	4.92997e-05	2.86073	11	60	183610	10106		460.364	117	0	3897;333;169;132;128;117;108;58;51;41;30	+;+;+;-;-;+;-;-;+;+;+	HMRI00410.IMCB-Tan0107-MS-14;HMRI00443.IMCB-Fern0183-MS-1;HMRI00423.IMCB-Tan0099-MS-9;HMRI00447.IMCB-Fern0312-MS-1;HMRI00425.IMCB-Tan0185-MS-3;HMRI00424.IMCB-Tan0184-MS-1;HMRI00435.IMCB-Fern0110-MS-2;HMRI00431.IMCB-Tan0266-MS-1;HMRI00427.IMCB-Tan0209-MS-1;HMRI00453.IMCB-Fern0307-MS-1;HMRI00428.IMCB-Tan0211-MS-1
Hlf	chr11:90197848-90252231	-	TRUE	TRUE	Indeterminate	24.1946	8.70771e-07	0.0188078	5.23894e-05	0.754469	5	60	54384	2604		127.4	41	0	296;249;41;34;17	-;-;-;-;+	HMRI00416.IMCB-Tan0171-MS-3;HMRI00411.IMCB-Fern0075-MS-1;HMRI00158.IMCB-Fern0108-MS-4;HMRI00449.IMCB-Fern0224-MS-4;HMRI00408.IMCB-Fern0079-MS-2
Med13l	chr5:119010727-119215446	+	TRUE	TRUE	Inactivating	24.1559	8.88438e-07	0.0191894	5.32394e-05	2.87225	11	60	204720	10148		726.364	65	0	7115;213;157;136;128;65;63;39;32;30;12	+;-;-;-;-;-;-;+;-;+;+	HMRI00435.IMCB-Fern0110-MS-2;HMRI00446.IMCB-Fern0202-MS-1;HMRI00165.IMCB-Fern0320-MS-1;HMRI00401.IMCB-Tan0157-MS-1;HMRI00163.IMCB-Fern0230-MS-3;HMRI00442.IMCB-Fern0127-MS-2;HMRI00452.IMCB-Fern0188-MS-2;HMRI00432.IMCB-Fern0174-MS-1;HMRI00431.IMCB-Tan0266-MS-1;HMRI00429.IMCB-Tan0215-MS-4;HMRI00443.IMCB-Fern0183-MS-1
Map4k3	chr17:80979852-81127365	-	TRUE	TRUE	Inactivating	24.1529	8.89829e-07	0.0192194	5.32394e-05	2.45655	10	60	147514	8639		142.4	78	0	405;375;185;136;86;70;67;38;33;29	+;+;+;-;-;+;-;+;+;-	HMRI00414.IMCB-Fern0001-MS-2;HMRI00418.IMCB-Tan0176-MS-1;HMRI00436.IMCB-Fern0158-MS-5;HMRI00427.IMCB-Tan0209-MS-1;HMRI00442.IMCB-Fern0127-MS-2;HMRI00425.IMCB-Tan0185-MS-3;HMRI00435.IMCB-Fern0110-MS-2;HMRI00437.IMCB-Fern0201-MS-1;HMRI00440.IMCB-Fern0209-MS-1;HMRI00160.IMCB-Fern0203-MS-1
Ewsr1	chr11:4969689-4999091	-	TRUE	TRUE	Indeterminate	24.1148	9.07583e-07	0.0196029	5.41516e-05	0.509546	4	60	29403	1754		146.5	39	0	483;44;34;25	-;-;+;+	HMRI00422.IMCB-Tan0285-MS-1;HMRI00448.IMCB-Fern0304-MS-3;HMRI00425.IMCB-Tan0185-MS-3;HMRI00437.IMCB-Fern0201-MS-1
Snx13	chr12:35731860-35832149	+	TRUE	TRUE	Inactivating	23.9052	1.01196e-06	0.0218574	6.02133e-05	2.07688	9	60	100290	7273		98.2222	55	0	264;161;152;119;55;51;28;27;27	+;+;-;-;-;-;+;-;-	HMRI00401.IMCB-Tan0157-MS-1;HMRI00444.IMCB-Fern0162-MS-1;HMRI00436.IMCB-Fern0158-MS-5;HMRI00430.IMCB-Tan0216-MS-3;HMRI00425.IMCB-Tan0185-MS-3;HMRI00429.IMCB-Tan0215-MS-4;HMRI00445.IMCB-Fern0196-MS-2;HMRI00452.IMCB-Fern0188-MS-2;HMRI00446.IMCB-Fern0202-MS-1
Micu2	chr14:58535116-58618099	-	TRUE	TRUE	Indeterminate	23.701	1.12524e-06	0.0243041	6.67694e-05	1.36905	7	60	82984	4757		124.571	31	0	551;141;89;31;26;20;14	-;-;-;+;-;-;-	HMRI00158.IMCB-Fern0108-MS-4;HMRI00437.IMCB-Fern0201-MS-1;HMRI00401.IMCB-Tan0157-MS-1;HMRI00451.IMCB-Fern0305-MS-3;HMRI00415.IMCB-Tan0159-MS-3;HMRI00425.IMCB-Tan0185-MS-3;HMRI00411.IMCB-Fern0075-MS-1
Mark3	chr12:112812720-112894438	+	TRUE	TRUE	Inactivating	23.6866	1.13367e-06	0.024486	6.7085e-05	1.36962	7	60	81719	4759		35.4286	25	0	70;58;44;25;21;17;13	-;-;+;-;-;+;+	HMRI00444.IMCB-Fern0162-MS-1;HMRI00431.IMCB-Tan0266-MS-1;HMRI00452.IMCB-Fern0188-MS-2;HMRI00453.IMCB-Fern0307-MS-1;HMRI00430.IMCB-Tan0216-MS-3;HMRI00425.IMCB-Tan0185-MS-3;HMRI00439.IMCB-Fern0192-MS-1
Commd1	chr11:22799727-22882284	-	TRUE	TRUE	Inactivating	23.6437	1.15928e-06	0.0250392	6.84132e-05	1.37132	7	60	82558	4765		94.2857	73	0	239;126;109;73;70;27;16	+;-;-;+;+;+;+	HMRI00427.IMCB-Tan0209-MS-1;HMRI00444.IMCB-Fern0162-MS-1;HMRI00447.IMCB-Fern0312-MS-1;HMRI00441.IMCB-Fern0178-MS-2;HMRI00443.IMCB-Fern0183-MS-1;HMRI00432.IMCB-Fern0174-MS-1;HMRI00426.IMCB-Tan0201-MS-1
Rbm25	chr12:84973183-85024073	+	TRUE	TRUE	Indeterminate	23.6128	1.17799e-06	0.0254435	6.93169e-05	1.05437	6	60	50891	3651		235.833	133.5	0	784;238;144;123;81;45	+;+;+;-;+;+	HMRI00420.IMCB-Tan0280-MS-2;HMRI00400.IMCB-Tan0123-MS-8;HMRI00407.IMCB-Fern0104-MS-1;HMRI00443.IMCB-Fern0183-MS-1;HMRI00441.IMCB-Fern0178-MS-2;HMRI00159.IMCB-Fern0205-MS-1
Wac	chr18:7868829-7929026	+	TRUE	TRUE	Inactivating	23.6079	1.18101e-06	0.0255086	6.93169e-05	1.37274	7	60	60198	4770		90.4286	57	0	219;190;61;57;48;38;20	-;-;-;+;-;+;-	HMRI00443.IMCB-Fern0183-MS-1;HMRI00412.IMCB-Tan0119-MS-3;HMRI00436.IMCB-Fern0158-MS-5;HMRI00452.IMCB-Fern0188-MS-2;HMRI00430.IMCB-Tan0216-MS-3;HMRI00427.IMCB-Tan0209-MS-1;HMRI00448.IMCB-Fern0304-MS-3
Ppp3r1	chr11:17059300-17100383	+	TRUE	TRUE	Indeterminate	23.564	1.20828e-06	0.0260976	7.07253e-05	0.769411	5	60	41084	2656		67.2	77	0	121;108;77;18;12	+;-;+;+;+	HMRI00447.IMCB-Fern0312-MS-1;HMRI00427.IMCB-Tan0209-MS-1;HMRI00452.IMCB-Fern0188-MS-2;HMRI00164.IMCB-Fern0106-MS-1;HMRI00446.IMCB-Fern0202-MS-1
Zc3h14	chr12:99985177-100025984	+	TRUE	TRUE	Indeterminate	23.481	1.26152e-06	0.0272476	7.36422e-05	0.771422	5	60	40808	2663		159	131	0	317;142;131;124;81	+;-;+;+;+	HMRI00415.IMCB-Tan0159-MS-3;HMRI00400.IMCB-Tan0123-MS-8;HMRI00421.IMCB-Tan0282-MS-2;HMRI00433.IMCB-Fern0171-MS-6;HMRI00404.IMCB-Tan0265-MS-4
Arhgap21	chr2:20769545-20889348	-	TRUE	TRUE	Inactivating	23.2494	1.42295e-06	0.0307343	8.1591e-05	2.11398	9	60	119804	7406		111.778	111	0	196;161;137;125;111;92;90;72;22	+;+;+;-;-;+;-;+;-	HMRI00416.IMCB-Tan0171-MS-3;HMRI00440.IMCB-Fern0209-MS-1;HMRI00443.IMCB-Fern0183-MS-1;HMRI00423.IMCB-Tan0099-MS-9;HMRI00409.IMCB-Fern0098-MS-1;HMRI00422.IMCB-Tan0285-MS-1;HMRI00442.IMCB-Fern0127-MS-2;HMRI00428.IMCB-Tan0211-MS-1;HMRI00454.IMCB-Fern0196-MS-1
Mier1	chr4:102786994-102838359	+	TRUE	TRUE	Indeterminate	23.2478	1.42413e-06	0.0307598	8.1591e-05	1.06608	6	60	51366	3692		103.333	86.5	0	210;140;91;82;58;39	-;+;+;+;-;+	HMRI00408.IMCB-Fern0079-MS-2;HMRI00441.IMCB-Fern0178-MS-2;HMRI00451.IMCB-Fern0305-MS-3;HMRI00439.IMCB-Fern0192-MS-1;HMRI00429.IMCB-Tan0215-MS-4;HMRI00425.IMCB-Tan0185-MS-3
Tspan14	chr14:41719732-41780096	-	TRUE	TRUE	Indeterminate	23.1767	1.47776e-06	0.0319181	8.44395e-05	0.77889	5	60	60365	2689		51	20	0	153;52;20;20;10	+;+;-;-;-	HMRI00413.IMCB-Tan0135-MS-4;HMRI00452.IMCB-Fern0188-MS-2;HMRI00453.IMCB-Fern0307-MS-1;HMRI00426.IMCB-Tan0201-MS-1;HMRI00160.IMCB-Fern0203-MS-1
Dnajc7	chr11:100444149-100481482	-	TRUE	TRUE	Indeterminate	23.0482	1.5799e-06	0.0341243	8.98007e-05	0.527744	4	60	37334	1817		110.75	109	0	198;142;76;27	+;-;-;+	HMRI00413.IMCB-Tan0135-MS-4;HMRI00401.IMCB-Tan0157-MS-1;HMRI00449.IMCB-Fern0224-MS-4;HMRI00424.IMCB-Tan0184-MS-1
Denr	chr5:124357283-124378841	+	TRUE	TRUE	Indeterminate	23.0344	1.59131e-06	0.0343708	9.0212e-05	0.314698	3	60	21559	1081		51.6667	59	0	61;59;35	+;+;+	HMRI00424.IMCB-Tan0184-MS-1;HMRI00453.IMCB-Fern0307-MS-1;HMRI00430.IMCB-Tan0216-MS-3
Dars	chr1:130260283-130313993	-	TRUE	TRUE	Indeterminate	23.0206	1.60274e-06	0.0346177	9.06221e-05	1.0735	6	60	53711	3718		131.833	125	0	335;183;144;106;12;11	-;-;-;+;-;-	HMRI00400.IMCB-Tan0123-MS-8;HMRI00444.IMCB-Fern0162-MS-1;HMRI00447.IMCB-Fern0312-MS-1;HMRI00413.IMCB-Tan0135-MS-4;HMRI00440.IMCB-Fern0209-MS-1;HMRI00446.IMCB-Fern0202-MS-1
Tnfaip8	chr18:50139080-50252883	+	TRUE	TRUE	Indeterminate	22.9536	1.65958e-06	0.0358452	9.35907e-05	1.75191	8	60	113804	6113		2292.38	65.5	0	17775;232;121;81;50;34;27;19	+;+;+;-;+;-;+;+	HMRI00420.IMCB-Tan0280-MS-2;HMRI00447.IMCB-Fern0312-MS-1;HMRI00446.IMCB-Fern0202-MS-1;HMRI00402.IMCB-Tan0182-MS-2;HMRI00427.IMCB-Tan0209-MS-1;HMRI00435.IMCB-Fern0110-MS-2;HMRI00440.IMCB-Fern0209-MS-1;HMRI00425.IMCB-Tan0185-MS-3
Dnajc19	chr3:33956201-33980276	-	TRUE	TRUE	Indeterminate	22.9343	1.67633e-06	0.0362071	9.42893e-05	0.529765	4	60	24076	1824		168.5	149	0	366;163;135;10	-;-;-;-	HMRI00419.IMCB-Tan0180-MS-5;HMRI00443.IMCB-Fern0183-MS-1;HMRI00424.IMCB-Tan0184-MS-1;HMRI00428.IMCB-Tan0211-MS-1
Shoc2	chr19:54018795-54107768	+	TRUE	TRUE	Inactivating	22.8412	1.75951e-06	0.0380036	9.87107e-05	1.75754	8	60	88974	6133		70.25	51	0	193;125;64;61;41;38;22;18	-;-;-;+;+;-;+;+	HMRI00447.IMCB-Fern0312-MS-1;HMRI00410.IMCB-Tan0107-MS-14;HMRI00439.IMCB-Fern0192-MS-1;HMRI00431.IMCB-Tan0266-MS-1;HMRI00440.IMCB-Fern0209-MS-1;HMRI00454.IMCB-Fern0196-MS-1;HMRI00446.IMCB-Fern0202-MS-1;HMRI00430.IMCB-Tan0216-MS-3
Dyrk1a	chr16:94791812-94917126	+	TRUE	TRUE	Inactivating	22.7864	1.81043e-06	0.0391034	0.000101304	2.14103	9	60	125315	7503		42.2222	40	0	119;46;44;41;40;33;24;23;10	+;-;-;-;-;+;+;-;+	HMRI00402.IMCB-Tan0182-MS-2;HMRI00437.IMCB-Fern0201-MS-1;HMRI00427.IMCB-Tan0209-MS-1;HMRI00408.IMCB-Fern0079-MS-2;HMRI00430.IMCB-Tan0216-MS-3;HMRI00448.IMCB-Fern0304-MS-3;HMRI00444.IMCB-Fern0162-MS-1;HMRI00400.IMCB-Tan0123-MS-8;HMRI00428.IMCB-Tan0211-MS-1
Dpm1	chr2:168034547-168055879	-	TRUE	TRUE	Indeterminate	22.7758	1.82047e-06	0.0393203	0.000101603	0.317599	3	60	21333	1091		56.6667	47	0	99;47;24	+;-;+	HMRI00435.IMCB-Fern0110-MS-2;HMRI00441.IMCB-Fern0178-MS-2;HMRI00448.IMCB-Fern0304-MS-3
Mapkapk2	chr1:132950280-132994120	-	TRUE	TRUE	Indeterminate	22.7251	1.86908e-06	0.0403703	0.000104047	0.53352	4	60	43841	1837		176.25	124.5	0	397;155;94;59	+;-;-;+	HMRI00407.IMCB-Fern0104-MS-1;HMRI00437.IMCB-Fern0201-MS-1;HMRI00419.IMCB-Tan0180-MS-5;HMRI00441.IMCB-Fern0178-MS-2
Ythdf3	chr3:16083182-16117038	+	TRUE	TRUE	Inactivating	22.6752	1.91827e-06	0.0414327	0.000106511	0.791526	5	60	33857	2733		52.8	41	0	93;70;41;35;25	-;-;+;+;-	HMRI00428.IMCB-Tan0211-MS-1;HMRI00448.IMCB-Fern0304-MS-3;HMRI00443.IMCB-Fern0183-MS-1;HMRI00450.IMCB-Fern0310-MS-1;HMRI00427.IMCB-Tan0209-MS-1
Bptf	chr11:106894394-106993236	-	TRUE	TRUE	Inactivating	22.5773	2.0186e-06	0.0435998	0.000111721	1.41496	7	60	98843	4919		312.571	165	0	1231;333;244;165;130;45;40	+;+;-;-;+;-;+	HMRI00428.IMCB-Tan0211-MS-1;HMRI00159.IMCB-Fern0205-MS-1;HMRI00400.IMCB-Tan0123-MS-8;HMRI00431.IMCB-Tan0266-MS-1;HMRI00416.IMCB-Tan0171-MS-3;HMRI00422.IMCB-Tan0285-MS-1;HMRI00418.IMCB-Tan0176-MS-1
Cux1	chr5:136724004-137043360	-	TRUE	TRUE	Inactivating	22.5736	2.02244e-06	0.0436827	0.000111721	4.40312	14	60	319357	15830		85.9286	51.5	0	238;157;153;149;125;114;58;45;45;41;32;19;17;10	-;-;+;-;-;-;+;-;-;-;+;+;+;+	HMRI00407.IMCB-Fern0104-MS-1;HMRI00438.IMCB-Fern0172-MS-1;HMRI00433.IMCB-Fern0171-MS-6;HMRI00424.IMCB-Tan0184-MS-1;HMRI00430.IMCB-Tan0216-MS-3;HMRI00450.IMCB-Fern0310-MS-1;HMRI00444.IMCB-Fern0162-MS-1;HMRI00452.IMCB-Fern0188-MS-2;HMRI00428.IMCB-Tan0211-MS-1;HMRI00421.IMCB-Tan0282-MS-2;HMRI00408.IMCB-Fern0079-MS-2;HMRI00409.IMCB-Fern0098-MS-1;HMRI00427.IMCB-Tan0209-MS-1;HMRI00448.IMCB-Fern0304-MS-3
Atl3	chr19:7568529-7613099	+	TRUE	TRUE	Inactivating	22.5635	2.03309e-06	0.0439126	0.000112022	0.794398	5	60	44571	2743		63.8	57	0	109;88;57;55;10	-;+;-;-;+	HMRI00407.IMCB-Fern0104-MS-1;HMRI00404.IMCB-Tan0265-MS-4;HMRI00419.IMCB-Tan0180-MS-5;HMRI00430.IMCB-Tan0216-MS-3;HMRI00410.IMCB-Tan0107-MS-14
Pja2	chr17:64630354-64681223	-	TRUE	TRUE	Inactivating	22.5254	2.07387e-06	0.0447935	0.000113978	1.09005	6	60	50870	3776		209.833	88.5	0	624;419;115;62;24;15	+;-;+;+;+;-	HMRI00418.IMCB-Tan0176-MS-1;HMRI00413.IMCB-Tan0135-MS-4;HMRI00427.IMCB-Tan0209-MS-1;HMRI00402.IMCB-Tan0182-MS-2;HMRI00439.IMCB-Fern0192-MS-1;HMRI00437.IMCB-Fern0201-MS-1
Stxbp3a	chr3:108596097-108643420	-	TRUE	TRUE	Indeterminate	22.4969	2.10482e-06	0.045462	0.000115386	0.79612	5	60	47324	2749		132.4	65	0	444;102;65;41;10	-;-;-;-;-	HMRI00432.IMCB-Fern0174-MS-1;HMRI00431.IMCB-Tan0266-MS-1;HMRI00425.IMCB-Tan0185-MS-3;HMRI00415.IMCB-Tan0159-MS-3;HMRI00423.IMCB-Tan0099-MS-9
Slc45a4	chr15:73410720-73455174	-	TRUE	TRUE	Indeterminate	22.4404	2.16766e-06	0.0468194	0.00011853	0.538717	4	60	44455	1855		197.75	108.5	0	563;201;16;11	-;-;-;+	HMRI00416.IMCB-Tan0171-MS-3;HMRI00408.IMCB-Fern0079-MS-2;HMRI00452.IMCB-Fern0188-MS-2;HMRI00432.IMCB-Fern0174-MS-1
Cramp1l	chr17:25098170-25152175	-	FALSE	TRUE	Inactivating	22.4086	2.20391e-06	0.0476022	0.000120207	0.798417	5	60	54006	2757		275	46	0	1191;52;46;44;42	+;+;+;-;+	HMRI00415.IMCB-Tan0159-MS-3;HMRI00402.IMCB-Tan0182-MS-2;HMRI00448.IMCB-Fern0304-MS-3;HMRI00451.IMCB-Fern0305-MS-3;HMRI00443.IMCB-Fern0183-MS-1
Eri3	chr4:117222928-117346902	+	FALSE	TRUE	Inactivating	22.2959	2.33699e-06	0.0504767	0.000126826	1.78536	8	60	123975	6232		115.375	61.5	0	530;113;110;63;60;24;12;11	-;+;-;-;-;-;-;-	HMRI00401.IMCB-Tan0157-MS-1;HMRI00454.IMCB-Fern0196-MS-1;HMRI00426.IMCB-Tan0201-MS-1;HMRI00430.IMCB-Tan0216-MS-3;HMRI00431.IMCB-Tan0266-MS-1;HMRI00441.IMCB-Fern0178-MS-2;HMRI00427.IMCB-Tan0209-MS-1;HMRI00404.IMCB-Tan0265-MS-4
Zfr	chr15:12047605-12115205	+	FALSE	TRUE	Inactivating	22.2523	2.39075e-06	0.0516378	0.000129418	1.42884	7	60	67601	4968		237.286	87	0	796;562;158;87;37;11;10	-;-;+;+;-;-;+	HMRI00159.IMCB-Fern0205-MS-1;HMRI00454.IMCB-Fern0196-MS-1;HMRI00449.IMCB-Fern0224-MS-4;HMRI00408.IMCB-Fern0079-MS-2;HMRI00425.IMCB-Tan0185-MS-3;HMRI00422.IMCB-Tan0285-MS-1;HMRI00432.IMCB-Fern0174-MS-1
Mgea5	chr19:45824748-45857781	-	FALSE	TRUE	Indeterminate	22.2228	2.42774e-06	0.0524367	0.000131092	0.542759	4	60	33034	1869		144	113	0	335;202;24;15	+;-;-;+	HMRI00413.IMCB-Tan0135-MS-4;HMRI00407.IMCB-Fern0104-MS-1;HMRI00432.IMCB-Fern0174-MS-1;HMRI00452.IMCB-Fern0188-MS-2
Wapal	chr14:35487113-35561169	+	FALSE	TRUE	Inactivating	22.089	2.60294e-06	0.056221	0.000139853	1.43592	7	60	74057	4993		85.8571	34	0	338;111;45;34;31;29;13	+;+;-;+;-;-;+	HMRI00412.IMCB-Tan0119-MS-3;HMRI00447.IMCB-Fern0312-MS-1;HMRI00427.IMCB-Tan0209-MS-1;HMRI00443.IMCB-Fern0183-MS-1;HMRI00401.IMCB-Tan0157-MS-1;HMRI00425.IMCB-Tan0185-MS-3;HMRI00165.IMCB-Fern0320-MS-1
Sbf2	chr7:117451526-117758434	-	FALSE	TRUE	Inactivating	22.0789	2.6167e-06	0.0565181	0.000140243	5.49865	16	60	306909	20022		122.75	74	0	490;437;159;151;124;123;92;76;72;55;46;42;39;35;13;10	+;-;-;+;+;+;-;-;+;-;+;-;+;+;-;+	HMRI00413.IMCB-Tan0135-MS-4;HMRI00415.IMCB-Tan0159-MS-3;HMRI00412.IMCB-Tan0119-MS-3;HMRI00408.IMCB-Fern0079-MS-2;HMRI00436.IMCB-Fern0158-MS-5;HMRI00432.IMCB-Fern0174-MS-1;HMRI00431.IMCB-Tan0266-MS-1;HMRI00450.IMCB-Fern0310-MS-1;HMRI00427.IMCB-Tan0209-MS-1;HMRI00446.IMCB-Fern0202-MS-1;HMRI00428.IMCB-Tan0211-MS-1;HMRI00438.IMCB-Fern0172-MS-1;HMRI00426.IMCB-Tan0201-MS-1;HMRI00437.IMCB-Fern0201-MS-1;…
Ptbp2	chr3:119421659-119486306	-	FALSE	TRUE	Inactivating	22.0566	2.64732e-06	0.0571794	0.000141533	1.43734	7	60	64648	4998		590.857	619	0	1333;1004;977;619;84;69;50	-;-;+;+;+;+;-	HMRI00158.IMCB-Fern0108-MS-4;HMRI00417.IMCB-Tan0173-MS-2;HMRI00162.IMCB-Fern0141-MS-7;HMRI00416.IMCB-Tan0171-MS-3;HMRI00441.IMCB-Fern0178-MS-2;HMRI00428.IMCB-Tan0211-MS-1;HMRI00452.IMCB-Fern0188-MS-2
Herc4	chr10:62706544-62780629	+	FALSE	TRUE	Activating	21.9919	2.73807e-06	0.0591396	0.000145664	1.44017	7	60	74086	5008		188.143	71	0	843;261;81;71;34;16;11	+;-;+;+;+;+;+	HMRI00418.IMCB-Tan0176-MS-1;HMRI00400.IMCB-Tan0123-MS-8;HMRI00409.IMCB-Fern0098-MS-1;HMRI00448.IMCB-Fern0304-MS-3;HMRI00402.IMCB-Tan0182-MS-2;HMRI00431.IMCB-Tan0266-MS-1;HMRI00452.IMCB-Fern0188-MS-2
Rsbn1l	chr5:20398841-20457640	-	FALSE	TRUE	Indeterminate	21.9158	2.84881e-06	0.0615313	0.000151183	1.11115	6	60	58800	3850		147	164	0	258;246;236;92;31;19	-;+;-;-;-;-	HMRI00413.IMCB-Tan0135-MS-4;HMRI00409.IMCB-Fern0098-MS-1;HMRI00420.IMCB-Tan0280-MS-2;HMRI00453.IMCB-Fern0307-MS-1;HMRI00423.IMCB-Tan0099-MS-9;HMRI00437.IMCB-Fern0201-MS-1
Rin2	chr2:145611851-145713352	+	FALSE	TRUE	Inactivating	21.9017	2.86972e-06	0.0619831	0.000151919	1.44413	7	60	101502	5022		80.2857	107	0	146;129;112;107;30;21;17	-;+;-;-;+;-;+	HMRI00430.IMCB-Tan0216-MS-3;HMRI00442.IMCB-Fern0127-MS-2;HMRI00440.IMCB-Fern0209-MS-1;HMRI00431.IMCB-Tan0266-MS-1;HMRI00426.IMCB-Tan0201-MS-1;HMRI00443.IMCB-Fern0183-MS-1;HMRI00454.IMCB-Fern0196-MS-1
Man2a1	chr17:64950988-65104450	+	FALSE	TRUE	Activating	21.8734	2.91245e-06	0.062906	0.000153804	2.61017	10	60	153463	9195		184.1	29	0	620;528;528;39;32;26;26;18;14;10	+;-;+;-;+;+;+;+;+;+	HMRI00417.IMCB-Tan0173-MS-2;HMRI00438.IMCB-Fern0172-MS-1;HMRI00158.IMCB-Fern0108-MS-4;HMRI00448.IMCB-Fern0304-MS-3;HMRI00159.IMCB-Fern0205-MS-1;HMRI00408.IMCB-Fern0079-MS-2;HMRI00160.IMCB-Fern0203-MS-1;HMRI00446.IMCB-Fern0202-MS-1;HMRI00429.IMCB-Tan0215-MS-4;HMRI00426.IMCB-Tan0201-MS-1
Mga	chr2:119722963-119795317	+	FALSE	TRUE	Inactivating	21.8058	3.01693e-06	0.0651626	0.000158305	1.44838	7	60	72355	5037		92	104	0	174;163;124;104;32;29;18	+;+;-;+;-;-;+	HMRI00447.IMCB-Fern0312-MS-1;HMRI00426.IMCB-Tan0201-MS-1;HMRI00430.IMCB-Tan0216-MS-3;HMRI00427.IMCB-Tan0209-MS-1;HMRI00436.IMCB-Fern0158-MS-5;HMRI00454.IMCB-Fern0196-MS-1;HMRI00452.IMCB-Fern0188-MS-2
Ammecr1	chrX:139288016-139401271	-	FALSE	TRUE	Inactivating	21.7814	3.05551e-06	0.065996	0.000159797	2.20231	9	60	113256	7723		69.7778	42	0	176;155;98;43;42;40;26;24;24	+;-;+;-;-;+;-;-;+	HMRI00444.IMCB-Fern0162-MS-1;HMRI00447.IMCB-Fern0312-MS-1;HMRI00410.IMCB-Tan0107-MS-14;HMRI00427.IMCB-Tan0209-MS-1;HMRI00404.IMCB-Tan0265-MS-4;HMRI00432.IMCB-Fern0174-MS-1;HMRI00424.IMCB-Tan0184-MS-1;HMRI00454.IMCB-Fern0196-MS-1;HMRI00439.IMCB-Fern0192-MS-1
Nap1l4	chr7:150699483-150735025	-	FALSE	TRUE	Indeterminate	21.7526	3.10173e-06	0.0669943	0.000161822	0.551708	4	60	35543	1900		112	116.5	0	156;133;100;59	-;+;-;-	HMRI00410.IMCB-Tan0107-MS-14;HMRI00429.IMCB-Tan0215-MS-4;HMRI00404.IMCB-Tan0265-MS-4;HMRI00161.IMCB-Fern0199-MS-1
Ube2e1	chr14:19115242-19164358	-	FALSE	TRUE	Indeterminate	21.7202	3.1546e-06	0.0681362	0.000164184	0.816788	5	60	49117	2821		60.2	54	0	132;91;54;12;12	-;-;-;-;+	HMRI00432.IMCB-Fern0174-MS-1;HMRI00428.IMCB-Tan0211-MS-1;HMRI00427.IMCB-Tan0209-MS-1;HMRI00443.IMCB-Fern0183-MS-1;HMRI00425.IMCB-Tan0185-MS-3
Itgb5	chr16:33829750-33949424	+	FALSE	TRUE	Inactivating	21.6977	3.19176e-06	0.0689387	0.000165718	1.45319	7	60	119675	5054		75.1429	67	0	148;137;118;67;20;19;17	+;+;-;+;-;-;-	HMRI00427.IMCB-Tan0209-MS-1;HMRI00402.IMCB-Tan0182-MS-2;HMRI00411.IMCB-Fern0075-MS-1;HMRI00431.IMCB-Tan0266-MS-1;HMRI00429.IMCB-Tan0215-MS-4;HMRI00445.IMCB-Fern0196-MS-2;HMRI00443.IMCB-Fern0183-MS-1
Stom	chr2:35169509-35192529	-	FALSE	TRUE	Indeterminate	21.669	3.23989e-06	0.0699783	0.000167814	0.330652	3	60	23021	1136		160.333	111	0	294;111;76	-;-;+	HMRI00408.IMCB-Fern0079-MS-2;HMRI00432.IMCB-Fern0174-MS-1;HMRI00427.IMCB-Tan0209-MS-1
Hibadh	chr6:52496223-52590294	-	FALSE	TRUE	Indeterminate	21.6223	3.31964e-06	0.0717009	0.000171533	1.82102	8	60	94072	6359		95.5	60	0	310;138;76;65;55;54;38;28	-;-;+;+;-;-;-;+	HMRI00422.IMCB-Tan0285-MS-1;HMRI00400.IMCB-Tan0123-MS-8;HMRI00435.IMCB-Fern0110-MS-2;HMRI00443.IMCB-Fern0183-MS-1;HMRI00432.IMCB-Fern0174-MS-1;HMRI00444.IMCB-Fern0162-MS-1;HMRI00426.IMCB-Tan0201-MS-1;HMRI00452.IMCB-Fern0188-MS-2
Ccdc82	chr9_random:372078-417453	+	FALSE	TRUE	Indeterminate	21.5634	3.42321e-06	0.073938	0.000176463	0.821093	5	60	45376	2836		111.8	97	0	241;113;97;89;19	+;-;-;+;+	HMRI00410.IMCB-Tan0107-MS-14;HMRI00435.IMCB-Fern0110-MS-2;HMRI00429.IMCB-Tan0215-MS-4;HMRI00426.IMCB-Tan0201-MS-1;HMRI00448.IMCB-Fern0304-MS-3
Nup98	chr7:109267913-109358680	-	FALSE	TRUE	Inactivating	21.555	3.43832e-06	0.0742644	0.00017682	1.82467	8	60	90768	6372		46.375	17.5	0	254;22;21;19;16;15;13;11	-;-;+;+;+;-;+;+	HMRI00416.IMCB-Tan0171-MS-3;HMRI00424.IMCB-Tan0184-MS-1;HMRI00428.IMCB-Tan0211-MS-1;HMRI00453.IMCB-Fern0307-MS-1;HMRI00402.IMCB-Tan0182-MS-2;HMRI00427.IMCB-Tan0209-MS-1;HMRI00452.IMCB-Fern0188-MS-2;HMRI00426.IMCB-Tan0201-MS-1
Notch2	chr3:97817460-97954290	+	FALSE	TRUE	Inactivating	21.5395	3.46624e-06	0.0748673	0.000177832	1.82552	8	60	136831	6375		79.25	31	0	384;78;56;31;31;20;17;17	-;+;-;-;+;+;-;-	HMRI00159.IMCB-Fern0205-MS-1;HMRI00448.IMCB-Fern0304-MS-3;HMRI00445.IMCB-Fern0196-MS-2;HMRI00430.IMCB-Tan0216-MS-3;HMRI00408.IMCB-Fern0079-MS-2;HMRI00163.IMCB-Fern0230-MS-3;HMRI00451.IMCB-Fern0305-MS-3;HMRI00438.IMCB-Fern0172-MS-1
Elf2	chr3:51056641-51144566	-	FALSE	TRUE	Inactivating	21.4963	3.54514e-06	0.0765714	0.00018102	1.46224	7	60	87926	5086		274.857	129	0	1138;318;235;129;48;34;22	-;+;+;-;+;+;-	HMRI00159.IMCB-Fern0205-MS-1;HMRI00408.IMCB-Fern0079-MS-2;HMRI00447.IMCB-Fern0312-MS-1;HMRI00432.IMCB-Fern0174-MS-1;HMRI00402.IMCB-Tan0182-MS-2;HMRI00450.IMCB-Fern0310-MS-1;HMRI00425.IMCB-Tan0185-MS-3
Nbeal1	chr1:60237442-60391549	+	FALSE	TRUE	Inactivating	21.4791	3.57698e-06	0.0772592	0.000182215	3.07905	11	60	154108	10904		84.4545	82	0	230;152;96;91;90;82;66;55;40;15;12	-;+;-;-;+;+;-;+;+;-;+	HMRI00400.IMCB-Tan0123-MS-8;HMRI00408.IMCB-Fern0079-MS-2;HMRI00442.IMCB-Fern0127-MS-2;HMRI00426.IMCB-Tan0201-MS-1;HMRI00164.IMCB-Fern0106-MS-1;HMRI00447.IMCB-Fern0312-MS-1;HMRI00424.IMCB-Tan0184-MS-1;HMRI00411.IMCB-Fern0075-MS-1;HMRI00425.IMCB-Tan0185-MS-3;HMRI00448.IMCB-Fern0304-MS-3;HMRI00428.IMCB-Tan0211-MS-1
Sp4	chr12:119470158-119539913	-	FALSE	TRUE	Indeterminate	21.4214	3.68625e-06	0.0796194	0.00018734	1.46564	7	60	69756	5098		80.1429	29	0	210;136;131;29;24;19;12	-;-;-;-;-;+;+	HMRI00409.IMCB-Fern0098-MS-1;HMRI00401.IMCB-Tan0157-MS-1;HMRI00407.IMCB-Fern0104-MS-1;HMRI00433.IMCB-Fern0171-MS-6;HMRI00452.IMCB-Fern0188-MS-2;HMRI00410.IMCB-Tan0107-MS-14;HMRI00428.IMCB-Tan0211-MS-1
Sugp2	chr8:72758124-72787004	+	FALSE	TRUE	Indeterminate	21.4118	3.70487e-06	0.0800216	0.000187844	0.333843	3	60	28881	1147		81.6667	51	0	171;51;23	+;+;+	HMRI00431.IMCB-Tan0266-MS-1;HMRI00453.IMCB-Fern0307-MS-1;HMRI00444.IMCB-Fern0162-MS-1
Gng7	chr10:80411368-80477670	-	FALSE	TRUE	Indeterminate	21.3411	3.84406e-06	0.0830278	0.000193538	0.559789	4	60	66303	1928		415.75	87.5	0	1424;107;68;64	+;-;-;-	HMRI00400.IMCB-Tan0123-MS-8;HMRI00435.IMCB-Fern0110-MS-2;HMRI00447.IMCB-Fern0312-MS-1;HMRI00411.IMCB-Fern0075-MS-1
B630005N14Rik	chr6:13575674-13627966	-	FALSE	TRUE	Inactivating	21.3221	3.88227e-06	0.0838532	0.000194555	1.13253	6	60	52293	3925		39.8333	34	0	70;69;46;22;19;13	+;-;+;+;+;+	HMRI00432.IMCB-Fern0174-MS-1;HMRI00425.IMCB-Tan0185-MS-3;HMRI00163.IMCB-Fern0230-MS-3;HMRI00436.IMCB-Fern0158-MS-5;HMRI00428.IMCB-Tan0211-MS-1;HMRI00160.IMCB-Fern0203-MS-1
Mapk1	chr16:16983474-17047546	+	FALSE	TRUE	Inactivating	21.3221	3.88227e-06	0.0838532	0.000194555	1.13253	6	60	64073	3925		191.333	195.5	0	367;247;200;191;74;69	+;+;-;-;-;+	HMRI00412.IMCB-Tan0119-MS-3;HMRI00410.IMCB-Tan0107-MS-14;HMRI00162.IMCB-Fern0141-MS-7;HMRI00444.IMCB-Fern0162-MS-1;HMRI00436.IMCB-Fern0158-MS-5;HMRI00447.IMCB-Fern0312-MS-1
Copg1	chr6:87837933-87863588	+	FALSE	TRUE	Indeterminate	21.2507	4.02964e-06	0.0870363	0.000201473	0.335873	3	60	25656	1154		369.333	110	0	966;110;32	-;-;+	HMRI00413.IMCB-Tan0135-MS-4;HMRI00410.IMCB-Tan0107-MS-14;HMRI00442.IMCB-Fern0127-MS-2
Usp33	chr3:152009441-152056578	+	FALSE	TRUE	Indeterminate	21.2448	4.04208e-06	0.0873049	0.000201628	0.829988	5	60	47138	2867		68.8	47	0	196;48;47;42;11	+;-;-;+;+	HMRI00400.IMCB-Tan0123-MS-8;HMRI00448.IMCB-Fern0304-MS-3;HMRI00159.IMCB-Fern0205-MS-1;HMRI00452.IMCB-Fern0188-MS-2;HMRI00451.IMCB-Fern0305-MS-3
Rab10	chr12:3247427-3309969	-	FALSE	TRUE	Indeterminate	21.2216	4.09132e-06	0.0883685	0.000203614	1.13624	6	60	62543	3938		44	30	0	134;46;31;29;14;10	-;-;-;-;-;+	HMRI00415.IMCB-Tan0159-MS-3;HMRI00445.IMCB-Fern0196-MS-2;HMRI00447.IMCB-Fern0312-MS-1;HMRI00404.IMCB-Tan0265-MS-4;HMRI00430.IMCB-Tan0216-MS-3;HMRI00407.IMCB-Fern0104-MS-1
Ppp6c	chr2:39052317-39081858	-	FALSE	TRUE	Indeterminate	21.0687	4.43107e-06	0.0957066	0.000218508	0.565272	4	60	29542	1947		52.25	43	0	99;45;41;24	-;+;-;+	HMRI00427.IMCB-Tan0209-MS-1;HMRI00442.IMCB-Fern0127-MS-2;HMRI00433.IMCB-Fern0171-MS-6;HMRI00452.IMCB-Fern0188-MS-2
Ino80	chr2:119198778-119303365	-	FALSE	TRUE	Inactivating	21.0012	4.59004e-06	0.0991403	0.000225832	1.85526	8	60	104588	6481		126.25	59.5	0	539;138;100;64;55;48;44;22	+;+;-;-;+;-;+;-	HMRI00413.IMCB-Tan0135-MS-4;HMRI00435.IMCB-Fern0110-MS-2;HMRI00430.IMCB-Tan0216-MS-3;HMRI00437.IMCB-Fern0201-MS-1;HMRI00436.IMCB-Fern0158-MS-5;HMRI00423.IMCB-Tan0099-MS-9;HMRI00448.IMCB-Fern0304-MS-3;HMRI00402.IMCB-Tan0182-MS-2
Mycbp2	chr14:103512627-103746017	-	FALSE	TRUE	Inactivating	20.9818	4.63679e-06	0.10015	0.000227614	4.57933	14	60	233391	16497		245.071	102.5	0	2064;225;165;157;142;140;103;102;82;79;75;54;23;20	+;+;-;-;+;-;+;+;-;-;-;+;-;+	HMRI00425.IMCB-Tan0185-MS-3;HMRI00439.IMCB-Fern0192-MS-1;HMRI00402.IMCB-Tan0182-MS-2;HMRI00408.IMCB-Fern0079-MS-2;HMRI00161.IMCB-Fern0199-MS-1;HMRI00440.IMCB-Fern0209-MS-1;HMRI00453.IMCB-Fern0307-MS-1;HMRI00423.IMCB-Tan0099-MS-9;HMRI00446.IMCB-Fern0202-MS-1;HMRI00431.IMCB-Tan0266-MS-1;HMRI00421.IMCB-Tan0282-MS-2;HMRI00409.IMCB-Fern0098-MS-1;HMRI00442.IMCB-Fern0127-MS-2;HMRI00164.IMCB-Fern0106-MS-1
Abi1	chr2:22795508-22895761	-	FALSE	TRUE	Indeterminate	20.9563	4.69878e-06	0.101489	0.000230134	1.85778	8	60	100254	6490		191.25	103	0	906;152;139;124;82;58;55;14	+;-;-;-;+;-;-;+	HMRI00159.IMCB-Fern0205-MS-1;HMRI00424.IMCB-Tan0184-MS-1;HMRI00436.IMCB-Fern0158-MS-5;HMRI00408.IMCB-Fern0079-MS-2;HMRI00437.IMCB-Fern0201-MS-1;HMRI00448.IMCB-Fern0304-MS-3;HMRI00425.IMCB-Tan0185-MS-3;HMRI00410.IMCB-Tan0107-MS-14
Phf20l1	chr15:66409133-66476817	+	FALSE	TRUE	Inactivating	20.9437	4.72979e-06	0.102159	0.000230865	1.4877	7	60	67685	5176		77.5714	66	0	142;102;82;66;59;58;34	-;-;+;+;+;-;+	HMRI00443.IMCB-Fern0183-MS-1;HMRI00414.IMCB-Fern0001-MS-2;HMRI00437.IMCB-Fern0201-MS-1;HMRI00440.IMCB-Fern0209-MS-1;HMRI00446.IMCB-Fern0202-MS-1;HMRI00409.IMCB-Fern0098-MS-1;HMRI00430.IMCB-Tan0216-MS-3
Rab5a	chr17:53618558-53647003	+	FALSE	TRUE	Indeterminate	20.9416	4.73509e-06	0.102273	0.000230865	0.567869	4	60	28446	1956		315	326	0	524;448;204;84	-;+;-;+	HMRI00432.IMCB-Fern0174-MS-1;HMRI00407.IMCB-Fern0104-MS-1;HMRI00422.IMCB-Tan0285-MS-1;HMRI00412.IMCB-Tan0119-MS-3
Kdm3a	chr6:71538963-71582911	-	FALSE	TRUE	Indeterminate	20.8736	4.90605e-06	0.105966	0.000238125	0.840602	5	60	43949	2904		57.8	74	0	97;78;74;28;12	-;-;+;+;-	HMRI00429.IMCB-Tan0215-MS-4;HMRI00421.IMCB-Tan0282-MS-2;HMRI00426.IMCB-Tan0201-MS-1;HMRI00424.IMCB-Tan0184-MS-1;HMRI00451.IMCB-Fern0305-MS-3
Zfp148	chr16:33380860-33503989	+	FALSE	TRUE	Inactivating	20.8305	5.01764e-06	0.108376	0.000242995	2.26378	9	60	123130	7944		134.333	62	0	466;224;206;149;62;51;19;16;16	-;+;+;-;-;-;-;+;-	HMRI00407.IMCB-Fern0104-MS-1;HMRI00409.IMCB-Fern0098-MS-1;HMRI00435.IMCB-Fern0110-MS-2;HMRI00430.IMCB-Tan0216-MS-3;HMRI00428.IMCB-Tan0211-MS-1;HMRI00427.IMCB-Tan0209-MS-1;HMRI00440.IMCB-Fern0209-MS-1;HMRI00449.IMCB-Fern0224-MS-4;HMRI00438.IMCB-Fern0172-MS-1
Lsm12	chr11:102024802-102046570	-	FALSE	TRUE	Indeterminate	20.7791	5.1543e-06	0.111328	0.000249055	0.341962	3	60	21769	1175		294	34	0	825;34;23	+;-;-	HMRI00438.IMCB-Fern0172-MS-1;HMRI00432.IMCB-Fern0174-MS-1;HMRI00427.IMCB-Tan0209-MS-1
Ppp2cb	chr8:34710092-34730276	+	FALSE	TRUE	Indeterminate	20.757	5.21394e-06	0.112616	0.000250815	0.342252	3	60	20185	1176		78.3333	48	0	171;48;16	+;-;-	HMRI00413.IMCB-Tan0135-MS-4;HMRI00443.IMCB-Fern0183-MS-1;HMRI00440.IMCB-Fern0209-MS-1
Impad1	chr4:4691500-4720453	-	FALSE	TRUE	Inactivating	20.7323	5.28178e-06	0.114081	0.000253514	0.572197	4	60	28954	1971		41.75	45	0	57;55;35;20	+;-;+;+	HMRI00446.IMCB-Fern0202-MS-1;HMRI00431.IMCB-Tan0266-MS-1;HMRI00445.IMCB-Fern0196-MS-2;HMRI00428.IMCB-Tan0211-MS-1
Cntrl	chr2:34965011-35034342	+	FALSE	TRUE	Inactivating	20.7141	5.33215e-06	0.115169	0.000255364	1.15533	6	60	69332	4005		175	106.5	0	600;142;126;87;84;11	-;+;-;+;+;-	HMRI00159.IMCB-Fern0205-MS-1;HMRI00442.IMCB-Fern0127-MS-2;HMRI00435.IMCB-Fern0110-MS-2;HMRI00427.IMCB-Tan0209-MS-1;HMRI00437.IMCB-Fern0201-MS-1;HMRI00451.IMCB-Fern0305-MS-3
Fyn	chr10:39089604-39285180	+	FALSE	TRUE	Inactivating	20.6778	5.43423e-06	0.117374	0.000259677	2.69917	10	60	195577	9518		127.1	83.5	0	379;179;174;161;87;80;75;64;44;28	-;+;-;-;-;-;+;-;+;+	HMRI00414.IMCB-Fern0001-MS-2;HMRI00436.IMCB-Fern0158-MS-5;HMRI00442.IMCB-Fern0127-MS-2;HMRI00163.IMCB-Fern0230-MS-3;HMRI00441.IMCB-Fern0178-MS-2;HMRI00408.IMCB-Fern0079-MS-2;HMRI00404.IMCB-Tan0265-MS-4;HMRI00452.IMCB-Fern0188-MS-2;HMRI00425.IMCB-Tan0185-MS-3;HMRI00424.IMCB-Tan0184-MS-1
Slc25a31	chr3:40512792-40530016	+	FALSE	TRUE	Indeterminate	20.5821	5.71267e-06	0.123388	0.000269995	0.344572	3	60	17225	1184		94.3333	78	0	184;78;21	-;+;-	HMRI00159.IMCB-Fern0205-MS-1;HMRI00425.IMCB-Tan0185-MS-3;HMRI00411.IMCB-Fern0075-MS-1
Traf2	chr2:25373501-25402460	-	FALSE	TRUE	Indeterminate	20.5821	5.71267e-06	0.123388	0.000269995	0.344572	3	60	28960	1184		78	90	0	114;90;30	-;+;-	HMRI00402.IMCB-Tan0182-MS-2;HMRI00426.IMCB-Tan0201-MS-1;HMRI00423.IMCB-Tan0099-MS-9
Stk24	chr14:121685562-121778452	-	FALSE	TRUE	Inactivating	20.566	5.76099e-06	0.124432	0.000271685	1.16103	6	60	92891	4025		71.1667	61	0	130;114;66;56;46;15	+;+;+;+;+;+	HMRI00446.IMCB-Fern0202-MS-1;HMRI00427.IMCB-Tan0209-MS-1;HMRI00445.IMCB-Fern0196-MS-2;HMRI00409.IMCB-Fern0098-MS-1;HMRI00436.IMCB-Fern0158-MS-5;HMRI00426.IMCB-Tan0201-MS-1
Ptpre	chr7:142729506-142877977	+	FALSE	TRUE	Indeterminate	20.4858	6.00752e-06	0.129757	0.000282694	1.8847	8	60	148472	6586		168.75	58.5	0	524;413;212;79;38;30;28;26	-;+;-;+;+;+;+;-	HMRI00162.IMCB-Fern0141-MS-7;HMRI00408.IMCB-Fern0079-MS-2;HMRI00423.IMCB-Tan0099-MS-9;HMRI00453.IMCB-Fern0307-MS-1;HMRI00402.IMCB-Tan0182-MS-2;HMRI00451.IMCB-Fern0305-MS-3;HMRI00427.IMCB-Tan0209-MS-1;HMRI00429.IMCB-Tan0215-MS-4
Cblb	chr16:52031661-52208159	+	FALSE	TRUE	Inactivating	20.4149	6.23432e-06	0.134655	0.000292094	3.17038	11	60	176499	11239		52.7273	47	0	157;127;51;51;47;47;39;21;18;12;10	-;-;+;-;+;+;+;-;+;-;+	HMRI00422.IMCB-Tan0285-MS-1;HMRI00442.IMCB-Fern0127-MS-2;HMRI00440.IMCB-Fern0209-MS-1;HMRI00425.IMCB-Tan0185-MS-3;HMRI00441.IMCB-Fern0178-MS-2;HMRI00429.IMCB-Tan0215-MS-4;HMRI00449.IMCB-Fern0224-MS-4;HMRI00451.IMCB-Fern0305-MS-3;HMRI00410.IMCB-Tan0107-MS-14;HMRI00436.IMCB-Fern0158-MS-5;HMRI00454.IMCB-Fern0196-MS-1
Osbpl9	chr4:108733749-108874877	-	FALSE	TRUE	Inactivating	20.3656	6.39709e-06	0.138171	0.000299071	2.29518	9	60	141129	8057		68	65	0	156;114;92;67;65;49;42;15;12	+;-;+;+;+;+;+;+;+	HMRI00411.IMCB-Fern0075-MS-1;HMRI00446.IMCB-Fern0202-MS-1;HMRI00423.IMCB-Tan0099-MS-9;HMRI00439.IMCB-Fern0192-MS-1;HMRI00404.IMCB-Tan0265-MS-4;HMRI00437.IMCB-Fern0201-MS-1;HMRI00427.IMCB-Tan0209-MS-1;HMRI00160.IMCB-Fern0203-MS-1;HMRI00428.IMCB-Tan0211-MS-1
4930595D18Rik	chr12:112398060-112422702	-	FALSE	TRUE	Indeterminate	20.303	6.60982e-06	0.142766	0.000308008	0.348341	3	60	24643	1197		2056.67	94	0	6055;94;21	+;-;-	HMRI00445.IMCB-Fern0196-MS-2;HMRI00441.IMCB-Fern0178-MS-2;HMRI00425.IMCB-Tan0185-MS-3
Ncor1	chr11:62129927-62270834	-	FALSE	TRUE	Inactivating	20.2865	6.66684e-06	0.143997	0.000309671	2.72971	10	60	140908	9629		99.2	58.5	0	386;218;105;67;59;58;40;38;11;10	+;-;-;+;+;+;+;+;-;-	HMRI00401.IMCB-Tan0157-MS-1;HMRI00400.IMCB-Tan0123-MS-8;HMRI00408.IMCB-Fern0079-MS-2;HMRI00433.IMCB-Fern0171-MS-6;HMRI00453.IMCB-Fern0307-MS-1;HMRI00448.IMCB-Fern0304-MS-3;HMRI00452.IMCB-Fern0188-MS-2;HMRI00409.IMCB-Fern0098-MS-1;HMRI00431.IMCB-Tan0266-MS-1;HMRI00427.IMCB-Tan0209-MS-1
D17Wsu92e	chr17:27888176-27957487	-	FALSE	TRUE	Indeterminate	20.2351	6.84858e-06	0.147922	0.00031743	0.85953	5	60	69312	2970		150.2	93	0	280;237;93;83;58	-;-;+;+;-	HMRI00447.IMCB-Fern0312-MS-1;HMRI00404.IMCB-Tan0265-MS-4;HMRI00432.IMCB-Fern0174-MS-1;HMRI00411.IMCB-Fern0075-MS-1;HMRI00428.IMCB-Tan0211-MS-1
Snx5	chr2:144075858-144096638	-	FALSE	TRUE	Indeterminate	20.2183	6.90891e-06	0.149226	0.000319177	0.349501	3	60	20781	1201		213.667	229	0	317;229;95	+;-;+	HMRI00410.IMCB-Tan0107-MS-14;HMRI00161.IMCB-Fern0199-MS-1;HMRI00442.IMCB-Fern0127-MS-2
Atp6v0d1	chr8:108048369-108089940	-	FALSE	TRUE	Indeterminate	20.2164	6.91582e-06	0.149375	0.000319177	0.58316	4	60	41572	2009		62.5	38.5	0	160;51;26;13	+;+;-;-	HMRI00410.IMCB-Tan0107-MS-14;HMRI00428.IMCB-Tan0211-MS-1;HMRI00442.IMCB-Fern0127-MS-2;HMRI00453.IMCB-Fern0307-MS-1
Fam172a	chr13:77847950-78305501	+	FALSE	TRUE	Indeterminate	20.1889	7.01605e-06	0.15154	0.000323112	7.49373	19	60	457552	27944		89.5789	70	0	466;183;105;96;90;87;84;83;71;70;63;59;49;49;48;34;30;23;12	+;-;+;+;-;+;+;+;+;+;-;-;+;-;+;-;+;-;+	HMRI00401.IMCB-Tan0157-MS-1;HMRI00432.IMCB-Fern0174-MS-1;HMRI00409.IMCB-Fern0098-MS-1;HMRI00423.IMCB-Tan0099-MS-9;HMRI00447.IMCB-Fern0312-MS-1;HMRI00435.IMCB-Fern0110-MS-2;HMRI00452.IMCB-Fern0188-MS-2;HMRI00454.IMCB-Fern0196-MS-1;HMRI00442.IMCB-Fern0127-MS-2;HMRI00441.IMCB-Fern0178-MS-2;HMRI00436.IMCB-Fern0158-MS-5;HMRI00161.IMCB-Fern0199-MS-1;HMRI00425.IMCB-Tan0185-MS-3;HMRI00408.IMCB-Fern0079-M…
Trappc8	chr18:20975724-21054579	-	FALSE	TRUE	Inactivating	20.1742	7.07013e-06	0.152708	0.00032491	1.52473	7	60	78856	5307		151.857	69	0	409;373;89;69;56;48;19	+;+;-;-;+;-;+	HMRI00417.IMCB-Tan0173-MS-2;HMRI00438.IMCB-Fern0172-MS-1;HMRI00444.IMCB-Fern0162-MS-1;HMRI00431.IMCB-Tan0266-MS-1;HMRI00413.IMCB-Tan0135-MS-4;HMRI00437.IMCB-Fern0201-MS-1;HMRI00445.IMCB-Fern0196-MS-2
Zkscan2	chr7:130622153-130643963	-	FALSE	TRUE	Indeterminate	20.1552	7.14072e-06	0.154232	0.000326764	0.35037	3	60	21811	1204		343.333	130	0	818;130;82	-;+;+	HMRI00422.IMCB-Tan0285-MS-1;HMRI00407.IMCB-Fern0104-MS-1;HMRI00441.IMCB-Fern0178-MS-2
F11r	chr1:173367691-173394724	+	FALSE	TRUE	Indeterminate	20.0715	7.46007e-06	0.16113	0.000339221	0.35153	3	60	27034	1208		160	128	0	245;128;107	+;+;-	HMRI00423.IMCB-Tan0099-MS-9;HMRI00434.IMCB-Fern0080-MS-1;HMRI00432.IMCB-Fern0174-MS-1
Samd9l	chr6:3322256-3349571	-	FALSE	TRUE	Indeterminate	20.0507	7.54177e-06	0.162895	0.000342216	0.35182	3	60	27316	1209		90	87	0	138;87;45	+;-;-	HMRI00434.IMCB-Fern0080-MS-1;HMRI00440.IMCB-Fern0209-MS-1;HMRI00432.IMCB-Fern0174-MS-1
Ahctf1	chr1:181675034-181734146	-	FALSE	TRUE	Inactivating	20.0239	7.64797e-06	0.165188	0.000346307	1.18239	6	60	59113	4100		230.167	149.5	0	473;472;208;91;69;68	+;+;-;-;+;+	HMRI00407.IMCB-Fern0104-MS-1;HMRI00412.IMCB-Tan0119-MS-3;HMRI00165.IMCB-Fern0320-MS-1;HMRI00431.IMCB-Tan0266-MS-1;HMRI00446.IMCB-Fern0202-MS-1;HMRI00441.IMCB-Fern0178-MS-2
Ube3c	chr5:29895781-30002617	+	FALSE	TRUE	Inactivating	19.848	8.38526e-06	0.181113	0.000378107	1.92253	8	60	106837	6721		1070.5	51	0	8151;163;105;74;28;18;14;11	+;-;-;-;-;-;+;-	HMRI00418.IMCB-Tan0176-MS-1;HMRI00411.IMCB-Fern0075-MS-1;HMRI00423.IMCB-Tan0099-MS-9;HMRI00413.IMCB-Tan0135-MS-4;HMRI00435.IMCB-Fern0110-MS-2;HMRI00419.IMCB-Tan0180-MS-5;HMRI00425.IMCB-Tan0185-MS-3;HMRI00443.IMCB-Fern0183-MS-1
Uba1	chrX:20235427-20260305	+	FALSE	TRUE	Indeterminate	19.783	8.67515e-06	0.187375	0.000389552	0.355589	3	60	24879	1222		74.6667	92	0	116;92;16	+;+;+	HMRI00426.IMCB-Tan0201-MS-1;HMRI00432.IMCB-Fern0174-MS-1;HMRI00442.IMCB-Fern0127-MS-2
Atp2b1	chr10:98377785-98488777	+	FALSE	TRUE	Indeterminate	19.6641	9.23203e-06	0.199403	0.000411989	1.93373	8	60	110993	6761		127.875	89.5	0	419;174;154;103;76;57;30;10	-;+;-;+;+;+;+;+	HMRI00413.IMCB-Tan0135-MS-4;HMRI00423.IMCB-Tan0099-MS-9;HMRI00431.IMCB-Tan0266-MS-1;HMRI00433.IMCB-Fern0171-MS-6;HMRI00442.IMCB-Fern0127-MS-2;HMRI00432.IMCB-Fern0174-MS-1;HMRI00425.IMCB-Tan0185-MS-3;HMRI00434.IMCB-Fern0080-MS-1
Pip4k2a	chr2:18763882-18919748	-	FALSE	TRUE	Inactivating	19.6526	9.28756e-06	0.200602	0.000413612	2.34515	9	60	155867	8237		252.444	63	0	1645;222;101;76;63;53;50;46;16	-;+;+;-;+;-;+;-;+	HMRI00435.IMCB-Fern0110-MS-2;HMRI00159.IMCB-Fern0205-MS-1;HMRI00434.IMCB-Fern0080-MS-1;HMRI00408.IMCB-Fern0079-MS-2;HMRI00454.IMCB-Fern0196-MS-1;HMRI00428.IMCB-Tan0211-MS-1;HMRI00431.IMCB-Tan0266-MS-1;HMRI00436.IMCB-Fern0158-MS-5;HMRI00452.IMCB-Fern0188-MS-2
Son	chr16:91648068-91679437	+	FALSE	TRUE	Inactivating	19.6052	9.52117e-06	0.205648	0.000420957	0.596715	4	60	31370	2056		132	39.5	0	437;51;28;12	-;-;+;-	HMRI00162.IMCB-Fern0141-MS-7;HMRI00445.IMCB-Fern0196-MS-2;HMRI00426.IMCB-Tan0201-MS-1;HMRI00427.IMCB-Tan0209-MS-1
Coro7	chr16:4626883-4679720	-	FALSE	TRUE	Indeterminate	19.5166	9.97315e-06	0.21541	0.000439612	0.598734	4	60	52838	2063		484.5	153.5	0	1569;157;150;62	+;-;-;-	HMRI00410.IMCB-Tan0107-MS-14;HMRI00159.IMCB-Fern0205-MS-1;HMRI00433.IMCB-Fern0171-MS-6;HMRI00453.IMCB-Fern0307-MS-1
Ankrd11	chr8:125407721-125566184	-	FALSE	TRUE	Indeterminate	19.4719	1.02093e-05	0.22051	0.000447042	2.35819	9	60	158464	8284		194.111	193	0	373;340;291;246;193;153;55;55;41	-;-;+;+;-;-;-;-;-	HMRI00444.IMCB-Fern0162-MS-1;HMRI00416.IMCB-Tan0171-MS-3;HMRI00427.IMCB-Tan0209-MS-1;HMRI00435.IMCB-Fern0110-MS-2;HMRI00447.IMCB-Fern0312-MS-1;HMRI00431.IMCB-Tan0266-MS-1;HMRI00440.IMCB-Fern0209-MS-1;HMRI00425.IMCB-Tan0185-MS-3;HMRI00448.IMCB-Fern0304-MS-3
Vdac1	chr11:52174616-52202898	+	FALSE	TRUE	Indeterminate	19.4614	1.02655e-05	0.221725	0.00044793	0.360226	3	60	28283	1238		263	84	0	682;84;23	+;+;+	HMRI00413.IMCB-Tan0135-MS-4;HMRI00431.IMCB-Tan0266-MS-1;HMRI00412.IMCB-Tan0119-MS-3
Rock1	chr18:10064398-10181790	-	FALSE	TRUE	Inactivating	19.3918	1.06464e-05	0.229951	0.000462679	2.36402	9	60	117393	8305		137	102	0	478;314;135;113;102;30;27;23;11	+;-;+;-;+;+;-;+;-	HMRI00408.IMCB-Fern0079-MS-2;HMRI00414.IMCB-Fern0001-MS-2;HMRI00407.IMCB-Fern0104-MS-1;HMRI00436.IMCB-Fern0158-MS-5;HMRI00442.IMCB-Fern0127-MS-2;HMRI00425.IMCB-Tan0185-MS-3;HMRI00413.IMCB-Tan0135-MS-4;HMRI00423.IMCB-Tan0099-MS-9;HMRI00445.IMCB-Fern0196-MS-2
Rnf10	chr5:115691778-115722904	-	FALSE	TRUE	Indeterminate	19.2256	1.16144e-05	0.25086	0.000502725	0.363704	3	60	31127	1250		44	29	0	87;29;16	+;+;-	HMRI00425.IMCB-Tan0185-MS-3;HMRI00449.IMCB-Fern0224-MS-4;HMRI00428.IMCB-Tan0211-MS-1
Canx	chr11:50107458-50139175	-	FALSE	TRUE	Inactivating	19.1805	1.18924e-05	0.256863	0.0005127	0.606519	4	60	31718	2090		53.25	56.5	0	86;84;29;14	+;+;-;+	HMRI00448.IMCB-Fern0304-MS-3;HMRI00441.IMCB-Fern0178-MS-2;HMRI00427.IMCB-Tan0209-MS-1;HMRI00443.IMCB-Fern0183-MS-1
Ppp4r2	chr6:100783631-100818711	+	FALSE	TRUE	Indeterminate	19.107	1.23591e-05	0.266945	0.000531763	0.608248	4	60	35081	2096		125.75	135.5	0	213;148;123;19	+;+;-;+	HMRI00449.IMCB-Fern0224-MS-4;HMRI00407.IMCB-Fern0104-MS-1;HMRI00423.IMCB-Tan0099-MS-9;HMRI00444.IMCB-Fern0162-MS-1
Ap1g1	chr8:112302482-112388109	+	FALSE	TRUE	Inactivating	19.0939	1.24439e-05	0.268777	0.000534347	1.58008	7	60	85628	5503		71	83	0	102;98;88;83;52;48;26	-;+;+;-;+;-;-	HMRI00426.IMCB-Tan0201-MS-1;HMRI00435.IMCB-Fern0110-MS-2;HMRI00440.IMCB-Fern0209-MS-1;HMRI00430.IMCB-Tan0216-MS-3;HMRI00421.IMCB-Tan0282-MS-2;HMRI00431.IMCB-Tan0266-MS-1;HMRI00425.IMCB-Tan0185-MS-3
Ptbp3	chr4:59484739-59562236	-	FALSE	TRUE	Indeterminate	19.0833	1.25133e-05	0.270275	0.00053626	1.58065	7	60	77498	5505		64	71	0	136;92;72;71;29;28;20	+;-;-;-;-;+;-	HMRI00453.IMCB-Fern0307-MS-1;HMRI00448.IMCB-Fern0304-MS-3;HMRI00437.IMCB-Fern0201-MS-1;HMRI00410.IMCB-Tan0107-MS-14;HMRI00426.IMCB-Tan0201-MS-1;HMRI00400.IMCB-Tan0123-MS-8;HMRI00431.IMCB-Tan0266-MS-1
Slc39a9	chr12:81745201-81784329	+	FALSE	TRUE	Indeterminate	19.0704	1.25983e-05	0.272111	0.000537769	0.609113	4	60	39129	2099		40	21.5	0	105;24;19;12	+;-;+;-	HMRI00445.IMCB-Fern0196-MS-2;HMRI00454.IMCB-Fern0196-MS-1;HMRI00404.IMCB-Tan0265-MS-4;HMRI00435.IMCB-Fern0110-MS-2
Foxn3	chr12:100433303-100688284	-	FALSE	TRUE	Indeterminate	18.902	1.37608e-05	0.297219	0.00058623	3.31068	11	60	254982	11755		120.455	75	0	391;214;202;107;107;75;73;49;46;33;28	-;+;-;-;+;+;-;-;-;+;-	HMRI00416.IMCB-Tan0171-MS-3;HMRI00434.IMCB-Fern0080-MS-1;HMRI00410.IMCB-Tan0107-MS-14;HMRI00448.IMCB-Fern0304-MS-3;HMRI00413.IMCB-Tan0135-MS-4;HMRI00445.IMCB-Fern0196-MS-2;HMRI00425.IMCB-Tan0185-MS-3;HMRI00423.IMCB-Tan0099-MS-9;HMRI00411.IMCB-Fern0075-MS-1;HMRI00452.IMCB-Fern0188-MS-2;HMRI00428.IMCB-Tan0211-MS-1
Spag9	chr11:93857404-93987396	+	FALSE	TRUE	Inactivating	18.8908	1.38419e-05	0.298971	0.000588526	2.40116	9	60	129993	8439		186.667	80	0	508;381;320;264;80;79;20;15;13	-;+;-;-;+;-;-;+;+	HMRI00422.IMCB-Tan0285-MS-1;HMRI00165.IMCB-Fern0320-MS-1;HMRI00413.IMCB-Tan0135-MS-4;HMRI00443.IMCB-Fern0183-MS-1;HMRI00431.IMCB-Tan0266-MS-1;HMRI00447.IMCB-Fern0312-MS-1;HMRI00412.IMCB-Tan0119-MS-3;HMRI00425.IMCB-Tan0185-MS-3;HMRI00409.IMCB-Fern0098-MS-1
Rock2	chr12:16901783-16995080	+	FALSE	TRUE	Inactivating	18.7266	1.50867e-05	0.325857	0.000638935	1.99306	8	60	93298	6973		145.5	102.5	0	346;318;189;131;74;51;42;13	-;+;-;+;-;+;-;+	HMRI00408.IMCB-Fern0079-MS-2;HMRI00407.IMCB-Fern0104-MS-1;HMRI00401.IMCB-Tan0157-MS-1;HMRI00440.IMCB-Fern0209-MS-1;HMRI00423.IMCB-Tan0099-MS-9;HMRI00430.IMCB-Tan0216-MS-3;HMRI00404.IMCB-Tan0265-MS-4;HMRI00427.IMCB-Tan0209-MS-1
Pigu	chr2:155103987-155183160	-	FALSE	TRUE	Inactivating	18.7125	1.51985e-05	0.328272	0.000642411	1.23758	6	60	79174	4294		105.167	49	0	381;91;51;47;34;27	-;+;+;-;+;-	HMRI00407.IMCB-Fern0104-MS-1;HMRI00432.IMCB-Fern0174-MS-1;HMRI00449.IMCB-Fern0224-MS-4;HMRI00434.IMCB-Fern0080-MS-1;HMRI00445.IMCB-Fern0196-MS-2;HMRI00410.IMCB-Tan0107-MS-14
Dleu2	chr14:62221672-62301210	-	FALSE	TRUE	Inactivating	18.7067	1.52447e-05	0.32927	0.000643106	1.60096	7	60	79539	5577		120	108	0	235;215;151;108;86;28;17	+;+;-;+;+;+;-	HMRI00410.IMCB-Tan0107-MS-14;HMRI00448.IMCB-Fern0304-MS-3;HMRI00401.IMCB-Tan0157-MS-1;HMRI00428.IMCB-Tan0211-MS-1;HMRI00433.IMCB-Fern0171-MS-6;HMRI00425.IMCB-Tan0185-MS-3;HMRI00451.IMCB-Fern0305-MS-3
Vps13d	chr4:144562524-144784908	-	FALSE	TRUE	Inactivating	18.6279	1.5888e-05	0.343166	0.000667638	3.33755	11	60	222385	11854		221.727	115	0	780;758;273;130;122;115;92;87;51;20;11	-;-;+;-;-;+;-;-;+;+;+	HMRI00162.IMCB-Fern0141-MS-7;HMRI00413.IMCB-Tan0135-MS-4;HMRI00401.IMCB-Tan0157-MS-1;HMRI00447.IMCB-Fern0312-MS-1;HMRI00410.IMCB-Tan0107-MS-14;HMRI00434.IMCB-Fern0080-MS-1;HMRI00432.IMCB-Fern0174-MS-1;HMRI00442.IMCB-Fern0127-MS-2;HMRI00452.IMCB-Fern0188-MS-2;HMRI00428.IMCB-Tan0211-MS-1;HMRI00400.IMCB-Tan0123-MS-8
Tle4	chr19:14522561-14672673	-	FALSE	TRUE	Inactivating	18.5619	1.64471e-05	0.355241	0.000687121	2.87362	10	60	150113	10153		89.1	55	0	332;120;119;82;64;46;45;44;25;14	+;+;-;-;-;+;-;+;+;+	HMRI00159.IMCB-Fern0205-MS-1;HMRI00431.IMCB-Tan0266-MS-1;HMRI00437.IMCB-Fern0201-MS-1;HMRI00427.IMCB-Tan0209-MS-1;HMRI00425.IMCB-Tan0185-MS-3;HMRI00445.IMCB-Fern0196-MS-2;HMRI00428.IMCB-Tan0211-MS-1;HMRI00452.IMCB-Fern0188-MS-2;HMRI00404.IMCB-Tan0265-MS-4;HMRI00448.IMCB-Fern0304-MS-3
Osbpl8	chr10:110601857-110734303	+	FALSE	TRUE	Inactivating	18.5134	1.68711e-05	0.364398	0.000703471	2.42998	9	60	132447	8543		176.667	68	0	650;462;114;95;68;59;56;51;35	-;+;-;-;-;-;+;+;+	HMRI00435.IMCB-Fern0110-MS-2;HMRI00407.IMCB-Fern0104-MS-1;HMRI00163.IMCB-Fern0230-MS-3;HMRI00451.IMCB-Fern0305-MS-3;HMRI00442.IMCB-Fern0127-MS-2;HMRI00443.IMCB-Fern0183-MS-1;HMRI00428.IMCB-Tan0211-MS-1;HMRI00425.IMCB-Tan0185-MS-3;HMRI00426.IMCB-Tan0201-MS-1
Eea1	chr10:95403296-95508152	+	FALSE	TRUE	Inactivating	18.4762	1.72038e-05	0.371585	0.000715963	2.00956	8	60	104857	7032		87.625	75	0	191;123;116;92;58;54;45;22	-;-;+;+;+;-;+;-	HMRI00426.IMCB-Tan0201-MS-1;HMRI00415.IMCB-Tan0159-MS-3;HMRI00425.IMCB-Tan0185-MS-3;HMRI00423.IMCB-Tan0099-MS-9;HMRI00452.IMCB-Fern0188-MS-2;HMRI00424.IMCB-Tan0184-MS-1;HMRI00446.IMCB-Fern0202-MS-1;HMRI00445.IMCB-Fern0196-MS-2
Setd5	chr6:113027632-113103418	+	FALSE	TRUE	Inactivating	18.4257	1.76655e-05	0.381556	0.000732354	1.61648	7	60	75787	5632		174.286	64	0	878;139;72;64;37;19;11	+;-;+;+;-;+;-	HMRI00438.IMCB-Fern0172-MS-1;HMRI00424.IMCB-Tan0184-MS-1;HMRI00450.IMCB-Fern0310-MS-1;HMRI00441.IMCB-Fern0178-MS-2;HMRI00434.IMCB-Fern0080-MS-1;HMRI00417.IMCB-Tan0173-MS-2;HMRI00445.IMCB-Fern0196-MS-2
Qk	chr17:10399335-10512226	-	FALSE	TRUE	Indeterminate	18.3851	1.80466e-05	0.389788	0.000746721	2.43994	9	60	112892	8579		212.778	51	0	1292;257;99;63;51;48;42;39;24	-;-;-;-;-;+;+;+;-	HMRI00413.IMCB-Tan0135-MS-4;HMRI00400.IMCB-Tan0123-MS-8;HMRI00445.IMCB-Fern0196-MS-2;HMRI00164.IMCB-Fern0106-MS-1;HMRI00425.IMCB-Tan0185-MS-3;HMRI00451.IMCB-Fern0305-MS-3;HMRI00452.IMCB-Fern0188-MS-2;HMRI00408.IMCB-Fern0079-MS-2;HMRI00449.IMCB-Fern0224-MS-4
Zfml	chr6:83864346-83936865	+	FALSE	TRUE	Inactivating	18.3501	1.83807e-05	0.397005	0.000758304	1.62071	7	60	72520	5647		74.4286	54	0	172;132;98;54;28;26;11	+;-;-;+;-;+;-	HMRI00409.IMCB-Fern0098-MS-1;HMRI00432.IMCB-Fern0174-MS-1;HMRI00413.IMCB-Tan0135-MS-4;HMRI00422.IMCB-Tan0285-MS-1;HMRI00447.IMCB-Fern0312-MS-1;HMRI00440.IMCB-Fern0209-MS-1;HMRI00452.IMCB-Fern0188-MS-2
Rab3gap2	chr1:187028046-187110625	+	FALSE	TRUE	Inactivating	18.2254	1.96246e-05	0.423871	0.000799757	1.25948	6	60	82580	4371		107.5	65	0	357;90;84;46;44;24	-;+;-;-;-;-	HMRI00400.IMCB-Tan0123-MS-8;HMRI00427.IMCB-Tan0209-MS-1;HMRI00411.IMCB-Fern0075-MS-1;HMRI00407.IMCB-Fern0104-MS-1;HMRI00450.IMCB-Fern0310-MS-1;HMRI00432.IMCB-Fern0174-MS-1
Angptl1	chr1:158769153-158791209	+	FALSE	TRUE	Indeterminate	18.2192	1.96885e-05	0.425251	0.00080085	0.379352	3	60	22057	1304		202	51	0	506;51;49	+;+;+	HMRI00415.IMCB-Tan0159-MS-3;HMRI00408.IMCB-Fern0079-MS-2;HMRI00452.IMCB-Fern0188-MS-2
Dnajc1	chr2:18127959-18314457	-	FALSE	TRUE	Indeterminate	18.1898	1.9995e-05	0.431873	0.000811791	3.38148	11	60	186499	12016		115.909	72	0	491;168;135;126;124;72;43;39;37;24;16	-;+;+;+;+;-;-;-;-;-;-	HMRI00433.IMCB-Fern0171-MS-6;HMRI00407.IMCB-Fern0104-MS-1;HMRI00161.IMCB-Fern0199-MS-1;HMRI00453.IMCB-Fern0307-MS-1;HMRI00445.IMCB-Fern0196-MS-2;HMRI00425.IMCB-Tan0185-MS-3;HMRI00428.IMCB-Tan0211-MS-1;HMRI00427.IMCB-Tan0209-MS-1;HMRI00444.IMCB-Fern0162-MS-1;HMRI00426.IMCB-Tan0201-MS-1;HMRI00431.IMCB-Tan0266-MS-1
Rmnd5a	chr6:71338627-71390631	-	FALSE	TRUE	Indeterminate	18.1805	2.00927e-05	0.433982	0.000814225	0.92686	5	60	52005	3205		129.6	38	0	528;43;38;20;19	+;-;-;-;-	HMRI00416.IMCB-Tan0171-MS-3;HMRI00411.IMCB-Fern0075-MS-1;HMRI00441.IMCB-Fern0178-MS-2;HMRI00440.IMCB-Fern0209-MS-1;HMRI00429.IMCB-Tan0215-MS-4
Mgrn1	chr16:4886099-4938296	+	FALSE	TRUE	Indeterminate	18.1667	2.02383e-05	0.437127	0.00081859	0.631306	4	60	52198	2176		183.75	178.5	0	292;243;114;86	+;-;+;+	HMRI00422.IMCB-Tan0285-MS-1;HMRI00442.IMCB-Fern0127-MS-2;HMRI00410.IMCB-Tan0107-MS-14;HMRI00165.IMCB-Fern0320-MS-1
C230091D08Rik	chr7:66563293-66579519	-	FALSE	TRUE	Inactivating	18.1303	2.06296e-05	0.445579	0.000832819	0.380801	3	60	16227	1309		84	69	0	170;69;13	+;+;+	HMRI00447.IMCB-Fern0312-MS-1;HMRI00164.IMCB-Fern0106-MS-1;HMRI00426.IMCB-Tan0201-MS-1
Exoc2	chr13:30905786-31065916	-	FALSE	TRUE	Indeterminate	18.1268	2.06672e-05	0.446391	0.000832819	2.91254	10	60	160131	10295		91.8	67	0	309;155;123;107;71;63;33;29;18;10	-;-;-;-;-;-;+;+;+;+	HMRI00435.IMCB-Fern0110-MS-2;HMRI00447.IMCB-Fern0312-MS-1;HMRI00404.IMCB-Tan0265-MS-4;HMRI00437.IMCB-Fern0201-MS-1;HMRI00448.IMCB-Fern0304-MS-3;HMRI00441.IMCB-Fern0178-MS-2;HMRI00410.IMCB-Tan0107-MS-14;HMRI00445.IMCB-Fern0196-MS-2;HMRI00453.IMCB-Fern0307-MS-1;HMRI00451.IMCB-Fern0305-MS-3
Cltc	chr11:86508154-86570994	-	FALSE	TRUE	Inactivating	18.1141	2.08058e-05	0.449384	0.000836841	1.26459	6	60	62841	4389		96.3333	76.5	0	175;129;78;75;62;59	-;+;-;+;+;+	HMRI00428.IMCB-Tan0211-MS-1;HMRI00432.IMCB-Fern0174-MS-1;HMRI00434.IMCB-Fern0080-MS-1;HMRI00427.IMCB-Tan0209-MS-1;HMRI00435.IMCB-Fern0110-MS-2;HMRI00445.IMCB-Fern0196-MS-2
Wnk1	chr6:119873986-119988673	-	FALSE	TRUE	Inactivating	18.1004	2.09557e-05	0.452622	0.000841305	2.46236	9	60	114688	8660		123	49	0	309;270;204;174;49;43;27;17;14	-;+;+;-;-;-;+;+;-	HMRI00432.IMCB-Fern0174-MS-1;HMRI00401.IMCB-Tan0157-MS-1;HMRI00415.IMCB-Tan0159-MS-3;HMRI00409.IMCB-Fern0098-MS-1;HMRI00428.IMCB-Tan0211-MS-1;HMRI00451.IMCB-Fern0305-MS-3;HMRI00402.IMCB-Tan0182-MS-2;HMRI00439.IMCB-Fern0192-MS-1;HMRI00416.IMCB-Tan0171-MS-3
Ttc39c	chr18:12802041-12895561	+	FALSE	TRUE	Inactivating	18.0649	2.135e-05	0.461138	0.000855544	1.26686	6	60	93521	4397		149.5	47.5	0	606;172;60;35;14;10	-;-;+;+;-;-	HMRI00417.IMCB-Tan0173-MS-2;HMRI00433.IMCB-Fern0171-MS-6;HMRI00411.IMCB-Fern0075-MS-1;HMRI00408.IMCB-Fern0079-MS-2;HMRI00410.IMCB-Tan0107-MS-14;HMRI00428.IMCB-Tan0211-MS-1
Elmo2	chr2:165113530-165151979	-	FALSE	TRUE	Indeterminate	18.042	2.16082e-05	0.466715	0.000862723	0.382249	3	60	38450	1314		184.333	189	0	351;189;13	+;+;-	HMRI00412.IMCB-Tan0119-MS-3;HMRI00437.IMCB-Fern0201-MS-1;HMRI00439.IMCB-Fern0192-MS-1
Erp44	chr4:48206202-48292461	-	FALSE	TRUE	Inactivating	18.042	2.1609e-05	0.466733	0.000862723	1.63818	7	60	86260	5709		87.2857	50	0	320;81;60;50;41;40;19	-;+;+;+;-;+;-	HMRI00408.IMCB-Fern0079-MS-2;HMRI00447.IMCB-Fern0312-MS-1;HMRI00432.IMCB-Fern0174-MS-1;HMRI00444.IMCB-Fern0162-MS-1;HMRI00428.IMCB-Tan0211-MS-1;HMRI00427.IMCB-Tan0209-MS-1;HMRI00425.IMCB-Tan0185-MS-3
Fto	chr8:93837423-94192332	+	FALSE	TRUE	Inactivating	18.0111	2.19625e-05	0.474368	0.000875218	4.95311	14	60	354910	17921		80.7143	44.5	0	326;162;145;140;66;48;47;42;36;33;31;26;17;11	+;-;-;-;-;+;+;-;+;-;-;-;-;-	HMRI00412.IMCB-Tan0119-MS-3;HMRI00409.IMCB-Fern0098-MS-1;HMRI00442.IMCB-Fern0127-MS-2;HMRI00416.IMCB-Tan0171-MS-3;HMRI00429.IMCB-Tan0215-MS-4;HMRI00448.IMCB-Fern0304-MS-3;HMRI00427.IMCB-Tan0209-MS-1;HMRI00450.IMCB-Fern0310-MS-1;HMRI00425.IMCB-Tan0185-MS-3;HMRI00447.IMCB-Fern0312-MS-1;HMRI00435.IMCB-Fern0110-MS-2;HMRI00424.IMCB-Tan0184-MS-1;HMRI00428.IMCB-Tan0211-MS-1;HMRI00445.IMCB-Fern0196-MS-2
Mbd5	chr2:48805027-49172589	+	FALSE	TRUE	Inactivating	18.0016	2.2072e-05	0.476734	0.000877148	6.6696	17	60	367563	24625		90.8824	78	0	218;190;185;185;146;128;107;93;78;53;43;27;23;21;19;17;12	-;+;+;+;+;+;+;+;-;-;-;-;+;+;-;+;-	HMRI00422.IMCB-Tan0285-MS-1;HMRI00413.IMCB-Tan0135-MS-4;HMRI00426.IMCB-Tan0201-MS-1;HMRI00408.IMCB-Fern0079-MS-2;HMRI00441.IMCB-Fern0178-MS-2;HMRI00454.IMCB-Fern0196-MS-1;HMRI00439.IMCB-Fern0192-MS-1;HMRI00436.IMCB-Fern0158-MS-5;HMRI00443.IMCB-Fern0183-MS-1;HMRI00427.IMCB-Tan0209-MS-1;HMRI00400.IMCB-Tan0123-MS-8;HMRI00445.IMCB-Fern0196-MS-2;HMRI00425.IMCB-Tan0185-MS-3;HMRI00430.IMCB-Tan0216-MS-3;…
Atad2b	chr12:4924158-5054216	+	FALSE	TRUE	Inactivating	17.9999	2.20922e-05	0.477169	0.000877148	2.47039	9	60	130059	8689		752	50	0	5915;347;273;122;50;17;16;15;13	+;-;+;+;+;-;-;-;+	HMRI00444.IMCB-Fern0162-MS-1;HMRI00443.IMCB-Fern0183-MS-1;HMRI00407.IMCB-Fern0104-MS-1;HMRI00431.IMCB-Tan0266-MS-1;HMRI00428.IMCB-Tan0211-MS-1;HMRI00446.IMCB-Fern0202-MS-1;HMRI00454.IMCB-Fern0196-MS-1;HMRI00423.IMCB-Tan0099-MS-9;HMRI00433.IMCB-Fern0171-MS-6
Sec62	chr3:30691797-30720185	+	FALSE	TRUE	Inactivating	17.9094	2.3168e-05	0.500406	0.000916494	0.637933	4	60	28389	2199		81.75	81.5	0	133;94;69;31	-;-;-;-	HMRI00409.IMCB-Fern0098-MS-1;HMRI00435.IMCB-Fern0110-MS-2;HMRI00419.IMCB-Tan0180-MS-5;HMRI00401.IMCB-Tan0157-MS-1
Foxj3	chr4:119212265-119301724	+	FALSE	TRUE	Indeterminate	17.8662	2.36992e-05	0.511879	0.000934086	1.64833	7	60	89460	5745		113.429	67	0	240;236;131;67;57;37;26	+;+;-;+;-;+;+	HMRI00422.IMCB-Tan0285-MS-1;HMRI00407.IMCB-Fern0104-MS-1;HMRI00402.IMCB-Tan0182-MS-2;HMRI00163.IMCB-Fern0230-MS-3;HMRI00448.IMCB-Fern0304-MS-3;HMRI00444.IMCB-Fern0162-MS-1;HMRI00427.IMCB-Tan0209-MS-1
Zfp91	chr19:12841428-12870613	-	FALSE	TRUE	Indeterminate	17.7554	2.51208e-05	0.542585	0.000986637	0.641966	4	60	29186	2213		155.5	56.5	0	490;73;40;19	-;+;-;-	HMRI00435.IMCB-Fern0110-MS-2;HMRI00449.IMCB-Fern0224-MS-4;HMRI00442.IMCB-Fern0127-MS-2;HMRI00421.IMCB-Tan0282-MS-2
Ankrd12	chr17:66316840-66426386	-	FALSE	TRUE	Inactivating	17.7551	2.51239e-05	0.54265	0.000986637	1.65481	7	60	109547	5768		43.2857	36	0	83;77;55;36;22;19;11	-;-;-;-;+;+;+	HMRI00451.IMCB-Fern0305-MS-3;HMRI00439.IMCB-Fern0192-MS-1;HMRI00441.IMCB-Fern0178-MS-2;HMRI00448.IMCB-Fern0304-MS-3;HMRI00163.IMCB-Fern0230-MS-3;HMRI00424.IMCB-Tan0184-MS-1;HMRI00426.IMCB-Tan0201-MS-1
Ankrd17	chr5:90656190-90795211	-	FALSE	TRUE	Indeterminate	17.7249	2.55269e-05	0.551355	0.00100064	2.9495	10	60	139022	10430		89.5	90	0	145;129;116;116;92;88;87;59;38;25	-;-;+;-;+;+;-;-;-;-	HMRI00424.IMCB-Tan0184-MS-1;HMRI00414.IMCB-Fern0001-MS-2;HMRI00407.IMCB-Fern0104-MS-1;HMRI00401.IMCB-Tan0157-MS-1;HMRI00431.IMCB-Tan0266-MS-1;HMRI00449.IMCB-Fern0224-MS-4;HMRI00434.IMCB-Fern0080-MS-1;HMRI00425.IMCB-Tan0185-MS-3;HMRI00439.IMCB-Fern0192-MS-1;HMRI00450.IMCB-Fern0310-MS-1
Npc1	chr18:12348202-12394895	-	FALSE	TRUE	Inactivating	17.6683	2.62978e-05	0.568007	0.001029	0.644271	4	60	46694	2221		111.25	78.5	0	253;90;67;35	+;+;+;+	HMRI00422.IMCB-Tan0285-MS-1;HMRI00431.IMCB-Tan0266-MS-1;HMRI00435.IMCB-Fern0110-MS-2;HMRI00409.IMCB-Fern0098-MS-1
Dock8	chr19:25074018-25276922	+	FALSE	TRUE	Inactivating	17.6312	2.68151e-05	0.579179	0.00104734	2.95826	10	60	202905	10462		1039.2	54	0	9638;319;171;73;62;46;45;16;12;10	-;-;-;+;+;+;-;-;+;-	HMRI00451.IMCB-Fern0305-MS-3;HMRI00435.IMCB-Fern0110-MS-2;HMRI00446.IMCB-Fern0202-MS-1;HMRI00425.IMCB-Tan0185-MS-3;HMRI00429.IMCB-Tan0215-MS-4;HMRI00439.IMCB-Fern0192-MS-1;HMRI00428.IMCB-Tan0211-MS-1;HMRI00448.IMCB-Fern0304-MS-3;HMRI00159.IMCB-Fern0205-MS-1;HMRI00447.IMCB-Fern0312-MS-1
Btbd7	chr12:104022857-104116616	-	FALSE	TRUE	Inactivating	17.5879	2.74332e-05	0.592529	0.00106955	1.66467	7	60	93760	5803		128	41	0	461;186;148;41;30;17;13	-;+;+;-;+;-;-	HMRI00433.IMCB-Fern0171-MS-6;HMRI00161.IMCB-Fern0199-MS-1;HMRI00411.IMCB-Fern0075-MS-1;HMRI00448.IMCB-Fern0304-MS-3;HMRI00402.IMCB-Tan0182-MS-2;HMRI00427.IMCB-Tan0209-MS-1;HMRI00429.IMCB-Tan0215-MS-4
Orc3	chr4:34514029-34562191	-	FALSE	TRUE	Indeterminate	17.55	2.79845e-05	0.604437	0.00108764	0.949759	5	60	48163	3285		90.8	43	0	223;142;43;29;17	-;-;-;+;-	HMRI00162.IMCB-Fern0141-MS-7;HMRI00434.IMCB-Fern0080-MS-1;HMRI00430.IMCB-Tan0216-MS-3;HMRI00425.IMCB-Tan0185-MS-3;HMRI00402.IMCB-Tan0182-MS-2
Smg1	chr7:125274825-125387151	-	FALSE	TRUE	Indeterminate	17.5294	2.82892e-05	0.611018	0.00109698	2.07464	8	60	112327	7265		64.5	20	0	391;27;25;23;17;12;11;10	-;-;-;-;+;-;+;-	HMRI00417.IMCB-Tan0173-MS-2;HMRI00431.IMCB-Tan0266-MS-1;HMRI00430.IMCB-Tan0216-MS-3;HMRI00158.IMCB-Fern0108-MS-4;HMRI00428.IMCB-Tan0211-MS-1;HMRI00450.IMCB-Fern0310-MS-1;HMRI00423.IMCB-Tan0099-MS-9;HMRI00448.IMCB-Fern0304-MS-3
Npepps	chr11:97067170-97141890	-	FALSE	TRUE	Inactivating	17.5009	2.87179e-05	0.620277	0.00110962	1.29357	6	60	74721	4491		108.5	37.5	0	302;251;59;16;13;10	+;+;-;+;-;-	HMRI00404.IMCB-Tan0265-MS-4;HMRI00163.IMCB-Fern0230-MS-3;HMRI00429.IMCB-Tan0215-MS-4;HMRI00452.IMCB-Fern0188-MS-2;HMRI00444.IMCB-Fern0162-MS-1;HMRI00443.IMCB-Fern0183-MS-1
Parp8	chr13:117643630-117814323	-	FALSE	TRUE	Indeterminate	17.4948	2.88097e-05	0.62226	0.00111118	2.97112	10	60	170694	10509		224.4	141	0	594;570;378;207;172;110;91;60;48;14	-;-;-;+;+;-;-;+;+;-	HMRI00417.IMCB-Tan0173-MS-2;HMRI00401.IMCB-Tan0157-MS-1;HMRI00400.IMCB-Tan0123-MS-8;HMRI00435.IMCB-Fern0110-MS-2;HMRI00413.IMCB-Tan0135-MS-4;HMRI00165.IMCB-Fern0320-MS-1;HMRI00447.IMCB-Fern0312-MS-1;HMRI00448.IMCB-Fern0304-MS-3;HMRI00412.IMCB-Tan0119-MS-3;HMRI00451.IMCB-Fern0305-MS-3
Pcgf3	chr5:108890350-108932118	+	FALSE	TRUE	Indeterminate	17.4853	2.8954e-05	0.625377	0.00111475	0.649168	4	60	41769	2238		126.25	102	0	250;143;61;51	-;+;-;+	HMRI00447.IMCB-Fern0312-MS-1;HMRI00440.IMCB-Fern0209-MS-1;HMRI00425.IMCB-Tan0185-MS-3;HMRI00446.IMCB-Fern0202-MS-1
Ss18	chr18:14784137-14841423	-	FALSE	TRUE	Inactivating	17.4811	2.9018e-05	0.626759	0.00111523	0.952334	5	60	57287	3294		230.6	84	0	927;103;84;20;19	+;+;+;-;+	HMRI00158.IMCB-Fern0108-MS-4;HMRI00435.IMCB-Fern0110-MS-2;HMRI00441.IMCB-Fern0178-MS-2;HMRI00428.IMCB-Tan0211-MS-1;HMRI00447.IMCB-Fern0312-MS-1
Edem3	chr1:153602503-153669458	+	FALSE	TRUE	Inactivating	17.4657	2.92541e-05	0.631859	0.00112134	1.29527	6	60	66956	4497		248	59	0	933;355;59;59;44;38	-;+;-;-;-;-	HMRI00434.IMCB-Fern0080-MS-1;HMRI00415.IMCB-Tan0159-MS-3;HMRI00450.IMCB-Fern0310-MS-1;HMRI00440.IMCB-Fern0209-MS-1;HMRI00427.IMCB-Tan0209-MS-1;HMRI00425.IMCB-Tan0185-MS-3
Paip1	chr13:120217406-120249130	+	FALSE	TRUE	Inactivating	17.4639	2.92808e-05	0.632437	0.00112134	0.649744	4	60	31725	2240		37.75	22.5	0	90;29;16;16	+;-;-;-	HMRI00435.IMCB-Fern0110-MS-2;HMRI00454.IMCB-Fern0196-MS-1;HMRI00452.IMCB-Fern0188-MS-2;HMRI00443.IMCB-Fern0183-MS-1
Mtmr6	chr14:60884041-60921208	+	FALSE	TRUE	Inactivating	17.4214	2.99438e-05	0.646757	0.00114222	0.650896	4	60	37168	2244		70.75	65	0	142;80;50;11	-;-;-;+	HMRI00404.IMCB-Tan0265-MS-4;HMRI00450.IMCB-Fern0310-MS-1;HMRI00428.IMCB-Tan0211-MS-1;HMRI00448.IMCB-Fern0304-MS-3
Wdr45b	chr11:121188516-121215761	-	FALSE	TRUE	Indeterminate	17.3765	3.06598e-05	0.662222	0.00116383	0.393547	3	60	27246	1353		38	40	0	47;40;27	-;-;+	HMRI00443.IMCB-Fern0183-MS-1;HMRI00439.IMCB-Fern0192-MS-1;HMRI00430.IMCB-Tan0216-MS-3
Vps54	chr11:21139034-21221136	+	FALSE	TRUE	Inactivating	17.3386	3.1277e-05	0.675551	0.00118518	1.6796	7	60	82103	5856		146.571	76	0	562;212;83;76;50;22;21	-;-;-;+;-;-;-	HMRI00444.IMCB-Fern0162-MS-1;HMRI00423.IMCB-Tan0099-MS-9;HMRI00431.IMCB-Tan0266-MS-1;HMRI00447.IMCB-Fern0312-MS-1;HMRI00448.IMCB-Fern0304-MS-3;HMRI00429.IMCB-Tan0215-MS-4;HMRI00427.IMCB-Tan0209-MS-1
Kcmf1	chr6:72791107-72849973	-	FALSE	TRUE	Indeterminate	17.3293	3.1431e-05	0.678879	0.00118893	0.958057	5	60	58867	3314		153.4	70	0	532;82;70;62;21	-;-;-;-;-	HMRI00436.IMCB-Fern0158-MS-5;HMRI00449.IMCB-Fern0224-MS-4;HMRI00415.IMCB-Tan0159-MS-3;HMRI00431.IMCB-Tan0266-MS-1;HMRI00452.IMCB-Fern0188-MS-2
Zmym4	chr4:126539064-126645167	-	FALSE	TRUE	Inactivating	17.2844	3.21822e-05	0.695104	0.00121522	2.09223	8	60	106104	7328		97	63.5	0	361;113;91;75;52;49;20;15	-;+;-;+;+;-;+;-	HMRI00414.IMCB-Fern0001-MS-2;HMRI00452.IMCB-Fern0188-MS-2;HMRI00443.IMCB-Fern0183-MS-1;HMRI00409.IMCB-Fern0098-MS-1;HMRI00437.IMCB-Fern0201-MS-1;HMRI00431.IMCB-Tan0266-MS-1;HMRI00428.IMCB-Tan0211-MS-1;HMRI00402.IMCB-Tan0182-MS-2
Ankmy2	chr12:36883710-36923878	+	FALSE	TRUE	Indeterminate	17.2632	3.25437e-05	0.702912	0.00122672	0.655216	4	60	40169	2259		39.5	35	0	75;49;21;13	+;+;+;-	HMRI00416.IMCB-Tan0171-MS-3;HMRI00430.IMCB-Tan0216-MS-3;HMRI00442.IMCB-Fern0127-MS-2;HMRI00453.IMCB-Fern0307-MS-1
Ep400	chr5:111093391-111199736	-	FALSE	TRUE	Inactivating	17.2411	3.29231e-05	0.711106	0.00123671	1.68551	7	60	106346	5877		230.571	43	0	986;456;67;43;26;23;13	-;-;+;-;+;-;+	HMRI00450.IMCB-Fern0310-MS-1;HMRI00408.IMCB-Fern0079-MS-2;HMRI00407.IMCB-Fern0104-MS-1;HMRI00448.IMCB-Fern0304-MS-3;HMRI00415.IMCB-Tan0159-MS-3;HMRI00414.IMCB-Fern0001-MS-2;HMRI00437.IMCB-Fern0201-MS-1
Rbms1	chr2:60590009-60801261	-	FALSE	TRUE	Inactivating	17.223	3.32395e-05	0.71794	0.00124642	3.483	11	60	211253	12391		107.818	49	0	282;229;213;205;86;49;47;30;24;11;10	-;+;-;-;+;-;+;-;+;+;+	HMRI00442.IMCB-Fern0127-MS-2;HMRI00426.IMCB-Tan0201-MS-1;HMRI00454.IMCB-Fern0196-MS-1;HMRI00430.IMCB-Tan0216-MS-3;HMRI00450.IMCB-Fern0310-MS-1;HMRI00447.IMCB-Fern0312-MS-1;HMRI00453.IMCB-Fern0307-MS-1;HMRI00446.IMCB-Fern0202-MS-1;HMRI00445.IMCB-Fern0196-MS-2;HMRI00409.IMCB-Fern0098-MS-1;HMRI00428.IMCB-Tan0211-MS-1
Rasa3	chr8:13567217-13677587	-	FALSE	TRUE	Indeterminate	17.1935	3.37585e-05	0.72915	0.00126369	1.30862	6	60	110371	4544		56.6667	61.5	0	99;64;62;61;44;10	-;-;-;-;+;+	HMRI00437.IMCB-Fern0201-MS-1;HMRI00451.IMCB-Fern0305-MS-3;HMRI00425.IMCB-Tan0185-MS-3;HMRI00450.IMCB-Fern0310-MS-1;HMRI00424.IMCB-Tan0184-MS-1;HMRI00429.IMCB-Tan0215-MS-4
Ago2	chr15:72932054-73015377	-	FALSE	TRUE	Indeterminate	17.1719	3.41458e-05	0.737515	0.00127598	0.964064	5	60	83324	3335		73.2	81	0	125;101;81;30;29	+;+;-;-;-	HMRI00159.IMCB-Fern0205-MS-1;HMRI00412.IMCB-Tan0119-MS-3;HMRI00431.IMCB-Tan0266-MS-1;HMRI00427.IMCB-Tan0209-MS-1;HMRI00452.IMCB-Fern0188-MS-2
Nnt	chr13:120123123-120197945	-	FALSE	TRUE	Indeterminate	17.1478	3.45813e-05	0.746921	0.00129002	1.31089	6	60	74823	4552		51	32.5	0	105;101;39;26;23;12	+;-;-;-;+;-	HMRI00409.IMCB-Fern0098-MS-1;HMRI00451.IMCB-Fern0305-MS-3;HMRI00449.IMCB-Fern0224-MS-4;HMRI00437.IMCB-Fern0201-MS-1;HMRI00424.IMCB-Tan0184-MS-1;HMRI00452.IMCB-Fern0188-MS-2
Sbno2	chr10:79519758-79565447	-	FALSE	TRUE	Indeterminate	17.0984	3.54922e-05	0.766597	0.00131944	0.39847	3	60	45690	1370		153.333	82	0	325;82;53	-;-;+	HMRI00161.IMCB-Fern0199-MS-1;HMRI00424.IMCB-Tan0184-MS-1;HMRI00425.IMCB-Tan0185-MS-3
Mex3c	chr18:73732358-73752232	+	FALSE	TRUE	Inactivating	17.0823	3.57951e-05	0.773139	0.00132842	0.39876	3	60	19875	1371		16	14	0	21;14;13	-;-;-	HMRI00450.IMCB-Fern0310-MS-1;HMRI00432.IMCB-Fern0174-MS-1;HMRI00452.IMCB-Fern0188-MS-2
Tgfbr3	chr5:107535588-107718614	-	FALSE	TRUE	Indeterminate	17.0388	3.66233e-05	0.791026	0.0013545	2.55	9	60	183027	8977		272	152	0	779;594;382;162;152;149;97;94;39	-;+;-;-;-;+;-;-;-	HMRI00401.IMCB-Tan0157-MS-1;HMRI00158.IMCB-Fern0108-MS-4;HMRI00413.IMCB-Tan0135-MS-4;HMRI00400.IMCB-Tan0123-MS-8;HMRI00447.IMCB-Fern0312-MS-1;HMRI00402.IMCB-Tan0182-MS-2;HMRI00448.IMCB-Fern0304-MS-3;HMRI00410.IMCB-Tan0107-MS-14;HMRI00443.IMCB-Fern0183-MS-1
Ankrd13c	chr3:157610429-157669801	+	FALSE	TRUE	Indeterminate	17.0091	3.72003e-05	0.803489	0.00137349	0.970357	5	60	59373	3357		37.4	33	0	62;40;33;28;24	-;+;+;-;+	HMRI00402.IMCB-Tan0182-MS-2;HMRI00436.IMCB-Fern0158-MS-5;HMRI00427.IMCB-Tan0209-MS-1;HMRI00445.IMCB-Fern0196-MS-2;HMRI00428.IMCB-Tan0211-MS-1
Hnrnpf	chr6:117850357-117875640	+	FALSE	TRUE	Inactivating	16.97	3.79761e-05	0.820245	0.00139974	0.400787	3	60	25284	1378		74.3333	45	0	160;45;18	-;-;-	HMRI00432.IMCB-Fern0174-MS-1;HMRI00425.IMCB-Tan0185-MS-3;HMRI00451.IMCB-Fern0305-MS-3
Cdc37l1	chr19:29064841-29101168	+	FALSE	TRUE	Indeterminate	16.9327	3.8729e-05	0.836508	0.00142506	0.664431	4	60	36328	2291		57.75	41.5	0	137;56;27;11	+;-;+;+	HMRI00440.IMCB-Fern0209-MS-1;HMRI00441.IMCB-Fern0178-MS-2;HMRI00429.IMCB-Tan0215-MS-4;HMRI00432.IMCB-Fern0174-MS-1
Tram1	chr1:13554773-13579991	-	FALSE	TRUE	Indeterminate	16.9222	3.89439e-05	0.84115	0.00143053	0.401656	3	60	25219	1381		77.3333	64	0	135;64;33	-;+;-	HMRI00447.IMCB-Fern0312-MS-1;HMRI00446.IMCB-Fern0202-MS-1;HMRI00430.IMCB-Tan0216-MS-3
Asxl1	chr2:153171874-153229743	+	FALSE	TRUE	Indeterminate	16.8849	3.97161e-05	0.857828	0.00145511	0.97522	5	60	57870	3374		78.4	91	0	106;96;91;78;21	+;+;-;-;+	HMRI00413.IMCB-Tan0135-MS-4;HMRI00454.IMCB-Fern0196-MS-1;HMRI00402.IMCB-Tan0182-MS-2;HMRI00422.IMCB-Tan0285-MS-1;HMRI00452.IMCB-Fern0188-MS-2
4921511C10Rik	chr3:79016840-79057835	+	FALSE	TRUE	Inactivating	16.8718	3.9992e-05	0.863787	0.00146017	0.666159	4	60	40996	2297		44	44	0	64;50;38;24	+;-;-;-	HMRI00451.IMCB-Fern0305-MS-3;HMRI00428.IMCB-Tan0211-MS-1;HMRI00425.IMCB-Tan0185-MS-3;HMRI00453.IMCB-Fern0307-MS-1
Rtf1	chr2:119500803-119561143	+	FALSE	TRUE	Inactivating	16.8704	4.00213e-05	0.86442	0.00146017	0.975792	5	60	60341	3376		107.4	102	0	206;108;102;74;47	+;-;-;-;+	HMRI00404.IMCB-Tan0265-MS-4;HMRI00440.IMCB-Fern0209-MS-1;HMRI00423.IMCB-Tan0099-MS-9;HMRI00433.IMCB-Fern0171-MS-6;HMRI00441.IMCB-Fern0178-MS-2
Stx7	chr10:23869122-23908765	+	FALSE	TRUE	Indeterminate	16.8616	4.02058e-05	0.868405	0.00146443	0.666447	4	60	39644	2298		57.25	52.5	0	114;58;47;10	-;+;-;+	HMRI00443.IMCB-Fern0183-MS-1;HMRI00408.IMCB-Fern0079-MS-2;HMRI00159.IMCB-Fern0205-MS-1;HMRI00451.IMCB-Fern0305-MS-3
Erbb2ip	chr13:104608865-104710666	-	FALSE	TRUE	Inactivating	16.8446	4.05682e-05	0.876232	0.0014739	2.12458	8	60	101802	7444		92.375	85.5	0	189;161;125;120;51;37;36;20	-;+;-;-;+;+;+;+	HMRI00404.IMCB-Tan0265-MS-4;HMRI00437.IMCB-Fern0201-MS-1;HMRI00440.IMCB-Fern0209-MS-1;HMRI00443.IMCB-Fern0183-MS-1;HMRI00447.IMCB-Fern0312-MS-1;HMRI00423.IMCB-Tan0099-MS-9;HMRI00426.IMCB-Tan0201-MS-1;HMRI00427.IMCB-Tan0209-MS-1
Anxa11	chr14:26661640-26706290	+	FALSE	TRUE	Inactivating	16.843	4.06025e-05	0.876973	0.0014739	0.403104	3	60	44651	1386		135	77	0	293;77;35	-;-;-	HMRI00435.IMCB-Fern0110-MS-2;HMRI00447.IMCB-Fern0312-MS-1;HMRI00421.IMCB-Tan0282-MS-2
Smim14	chr5:65839993-65884074	-	FALSE	TRUE	Inactivating	16.8313	4.0853e-05	0.882384	0.00148051	0.667311	4	60	44082	2301		103.25	89	0	186;110;68;49	+;+;+;-	HMRI00428.IMCB-Tan0211-MS-1;HMRI00421.IMCB-Tan0282-MS-2;HMRI00437.IMCB-Fern0201-MS-1;HMRI00404.IMCB-Tan0265-MS-4
Smoc2	chr17:14416512-14541797	+	FALSE	TRUE	Inactivating	16.7913	4.17233e-05	0.901181	0.00150952	1.71338	7	60	125286	5976		440.857	138	0	2250;256;225;138;93;85;39	-;+;+;-;+;-;+	HMRI00158.IMCB-Fern0108-MS-4;HMRI00436.IMCB-Fern0158-MS-5;HMRI00434.IMCB-Fern0080-MS-1;HMRI00163.IMCB-Fern0230-MS-3;HMRI00439.IMCB-Fern0192-MS-1;HMRI00428.IMCB-Tan0211-MS-1;HMRI00411.IMCB-Fern0075-MS-1
Mitf	chr6:97757051-97971352	+	FALSE	TRUE	Inactivating	16.7762	4.20575e-05	0.9084	0.00151653	3.53219	11	60	214302	12573		775.273	114	0	6526;699;488;315;152;114;92;44;36;36;26	-;-;-;+;-;-;+;-;-;-;+	HMRI00411.IMCB-Fern0075-MS-1;HMRI00421.IMCB-Tan0282-MS-2;HMRI00438.IMCB-Fern0172-MS-1;HMRI00413.IMCB-Tan0135-MS-4;HMRI00436.IMCB-Fern0158-MS-5;HMRI00437.IMCB-Fern0201-MS-1;HMRI00427.IMCB-Tan0209-MS-1;HMRI00409.IMCB-Fern0098-MS-1;HMRI00452.IMCB-Fern0188-MS-2;HMRI00425.IMCB-Tan0185-MS-3;HMRI00449.IMCB-Fern0224-MS-4
Cwc22	chr2:77733709-77784413	-	FALSE	TRUE	Inactivating	16.7476	4.26965e-05	0.922203	0.00153445	0.980653	5	60	50705	3393		73.2	66	0	170;69;66;46;15	+;+;+;+;+	HMRI00414.IMCB-Fern0001-MS-2;HMRI00431.IMCB-Tan0266-MS-1;HMRI00162.IMCB-Fern0141-MS-7;HMRI00428.IMCB-Tan0211-MS-1;HMRI00452.IMCB-Fern0188-MS-2
Senp7	chr16:56075516-56190144	+	FALSE	TRUE	Inactivating	16.689	4.40365e-05	0.951145	0.00157735	2.13629	8	60	114629	7486		2109.38	33	0	16466;182;115;34;32;20;16;10	+;-;+;-;-;+;-;+	HMRI00417.IMCB-Tan0173-MS-2;HMRI00411.IMCB-Fern0075-MS-1;HMRI00441.IMCB-Fern0178-MS-2;HMRI00409.IMCB-Fern0098-MS-1;HMRI00431.IMCB-Tan0266-MS-1;HMRI00424.IMCB-Tan0184-MS-1;HMRI00428.IMCB-Tan0211-MS-1;HMRI00159.IMCB-Fern0205-MS-1
Tbc1d15	chr10:114634926-114688549	-	FALSE	TRUE	Indeterminate	16.6831	4.41729e-05	0.954091	0.00157962	0.983227	5	60	53624	3402		127.4	122	0	230;138;122;97;50	+;-;-;-;+	HMRI00434.IMCB-Fern0080-MS-1;HMRI00401.IMCB-Tan0157-MS-1;HMRI00437.IMCB-Fern0201-MS-1;HMRI00442.IMCB-Fern0127-MS-2;HMRI00421.IMCB-Tan0282-MS-2
Fam65b	chr13:24674057-24825675	+	FALSE	TRUE	Indeterminate	16.6522	4.48989e-05	0.969771	0.00160293	2.13908	8	60	151619	7496		211.125	64	0	1152;202;101;79;49;47;35;24	+;-;+;+;-;+;-;+	HMRI00162.IMCB-Fern0141-MS-7;HMRI00158.IMCB-Fern0108-MS-4;HMRI00440.IMCB-Fern0209-MS-1;HMRI00407.IMCB-Fern0104-MS-1;HMRI00444.IMCB-Fern0162-MS-1;HMRI00436.IMCB-Fern0158-MS-5;HMRI00445.IMCB-Fern0196-MS-2;HMRI00426.IMCB-Tan0201-MS-1
Mprip	chr11:59475996-59594362	+	FALSE	TRUE	Inactivating	16.6449	4.50719e-05	0.973508	0.00160645	1.72266	7	60	118367	6009		68	45	0	185;106;67;45;35;19;19	-;-;-;-;+;+;+	HMRI00414.IMCB-Fern0001-MS-2;HMRI00422.IMCB-Tan0285-MS-1;HMRI00442.IMCB-Fern0127-MS-2;HMRI00431.IMCB-Tan0266-MS-1;HMRI00413.IMCB-Tan0135-MS-4;HMRI00446.IMCB-Fern0202-MS-1;HMRI00162.IMCB-Fern0141-MS-7
Kdm3b	chr18:34936661-34999024	+	FALSE	TRUE	Inactivating	16.6118	4.58637e-05	0.990609	0.00163175	0.986086	5	60	62364	3412		197	104	0	397;349;104;83;52	-;-;-;-;-	HMRI00436.IMCB-Fern0158-MS-5;HMRI00162.IMCB-Fern0141-MS-7;HMRI00452.IMCB-Fern0188-MS-2;HMRI00454.IMCB-Fern0196-MS-1;HMRI00437.IMCB-Fern0201-MS-1
Fem1c	chr18:46664259-46685625	-	FALSE	TRUE	Indeterminate	16.609	4.5933e-05	0.992106	0.00163175	0.407447	3	60	21367	1401		69	84	0	88;84;35	-;+;-	HMRI00443.IMCB-Fern0183-MS-1;HMRI00452.IMCB-Fern0188-MS-2;HMRI00428.IMCB-Tan0211-MS-1
Wbp1l	chr19:46673595-46731879	+	FALSE	TRUE	Indeterminate	16.572	4.68365e-05	1	0.0016584	0.674796	4	60	58285	2327		59.75	58.5	0	73;62;55;49	-;+;-;+	HMRI00429.IMCB-Tan0215-MS-4;HMRI00425.IMCB-Tan0185-MS-3;HMRI00428.IMCB-Tan0211-MS-1;HMRI00431.IMCB-Tan0266-MS-1
Rheb	chr5:24308640-24348179	-	FALSE	TRUE	Indeterminate	16.5229	4.80672e-05	1	0.00169919	0.676236	4	60	39540	2332		52.25	48	0	100;82;14;13	-;-;+;-	HMRI00443.IMCB-Fern0183-MS-1;HMRI00408.IMCB-Fern0079-MS-2;HMRI00425.IMCB-Tan0185-MS-3;HMRI00427.IMCB-Tan0209-MS-1
Cdc73	chr1:145454628-145549814	-	FALSE	TRUE	Inactivating	16.4336	5.03839e-05	1	0.00177817	2.1558	8	60	95187	7556		86.5	34.5	0	265;145;143;38;31;29;23;18	-;+;-;-;+;-;+;+	HMRI00161.IMCB-Fern0199-MS-1;HMRI00433.IMCB-Fern0171-MS-6;HMRI00400.IMCB-Tan0123-MS-8;HMRI00423.IMCB-Tan0099-MS-9;HMRI00401.IMCB-Tan0157-MS-1;HMRI00409.IMCB-Fern0098-MS-1;HMRI00439.IMCB-Fern0192-MS-1;HMRI00427.IMCB-Tan0209-MS-1
Pank3	chr11:35582996-35604787	+	FALSE	TRUE	Indeterminate	16.4254	5.06028e-05	1	0.00178298	0.410922	3	60	21792	1413		120.667	61	0	270;61;31	+;+;+	HMRI00159.IMCB-Fern0205-MS-1;HMRI00409.IMCB-Fern0098-MS-1;HMRI00450.IMCB-Fern0310-MS-1
Cept1	chr3:106305177-106350720	-	FALSE	TRUE	Inactivating	16.4146	5.08908e-05	1	0.00178854	0.994092	5	60	45544	3440		56.2	33	0	120;80;33;25;23	+;+;-;+;-	HMRI00438.IMCB-Fern0172-MS-1;HMRI00414.IMCB-Fern0001-MS-2;HMRI00453.IMCB-Fern0307-MS-1;HMRI00425.IMCB-Tan0185-MS-3;HMRI00430.IMCB-Tan0216-MS-3
Cyb5a	chr18:85020805-85049255	+	FALSE	TRUE	Indeterminate	16.4102	5.1009e-05	1	0.00178854	0.411211	3	60	28451	1414		60.6667	68	0	101;68;13	+;-;-	HMRI00433.IMCB-Fern0171-MS-6;HMRI00430.IMCB-Tan0216-MS-3;HMRI00447.IMCB-Fern0312-MS-1
Ints12	chr3:132754916-132773949	+	FALSE	TRUE	Indeterminate	16.4102	5.1009e-05	1	0.00178854	0.411211	3	60	19034	1414		386.667	158	0	883;158;119	-;+;-	HMRI00407.IMCB-Fern0104-MS-1;HMRI00447.IMCB-Fern0312-MS-1;HMRI00437.IMCB-Fern0201-MS-1
Cdc42	chr4:136875610-136913674	-	FALSE	TRUE	Indeterminate	16.3669	5.21887e-05	1	0.00182694	0.680841	4	60	38065	2348		19.75	19.5	0	27;23;16;13	-;+;+;-	HMRI00164.IMCB-Fern0106-MS-1;HMRI00452.IMCB-Fern0188-MS-2;HMRI00427.IMCB-Tan0209-MS-1;HMRI00441.IMCB-Fern0178-MS-2
Ppp1cb	chr5:32761342-32796085	+	FALSE	TRUE	Indeterminate	16.3283	5.32638e-05	1	0.00186156	0.681993	4	60	34744	2352		180.25	103.5	0	487;116;91;27	+;-;+;-	HMRI00159.IMCB-Fern0205-MS-1;HMRI00437.IMCB-Fern0201-MS-1;HMRI00447.IMCB-Fern0312-MS-1;HMRI00452.IMCB-Fern0188-MS-2
Nsmce2	chr15:59205752-59433239	+	FALSE	TRUE	Inactivating	16.2802	5.46321e-05	1	0.0019063	3.5886	11	60	227488	12782		881.091	75	0	8205;331;315;290;282;75;55;52;48;24;15	+;-;-;-;-;+;+;+;+;+;-	HMRI00427.IMCB-Tan0209-MS-1;HMRI00413.IMCB-Tan0135-MS-4;HMRI00422.IMCB-Tan0285-MS-1;HMRI00404.IMCB-Tan0265-MS-4;HMRI00400.IMCB-Tan0123-MS-8;HMRI00454.IMCB-Fern0196-MS-1;HMRI00426.IMCB-Tan0201-MS-1;HMRI00443.IMCB-Fern0183-MS-1;HMRI00431.IMCB-Tan0266-MS-1;HMRI00429.IMCB-Tan0215-MS-4;HMRI00432.IMCB-Fern0174-MS-1
Psmd1	chr1:87961193-88035870	+	FALSE	TRUE	Inactivating	16.2404	5.57907e-05	1	0.00194358	1.35771	6	60	74678	4717		200.167	91.5	0	661;327;96;87;17;13	-;+;+;-;-;-	HMRI00407.IMCB-Fern0104-MS-1;HMRI00434.IMCB-Fern0080-MS-1;HMRI00437.IMCB-Fern0201-MS-1;HMRI00439.IMCB-Fern0192-MS-1;HMRI00441.IMCB-Fern0178-MS-2;HMRI00453.IMCB-Fern0307-MS-1
Spred2	chr11:19824444-19922600	+	FALSE	TRUE	Inactivating	16.2298	5.61034e-05	1	0.00195133	1.35828	6	60	98157	4719		104.167	40	0	344;162;56;24;23;16	+;+;-;-;+;-	HMRI00422.IMCB-Tan0285-MS-1;HMRI00431.IMCB-Tan0266-MS-1;HMRI00453.IMCB-Fern0307-MS-1;HMRI00407.IMCB-Fern0104-MS-1;HMRI00428.IMCB-Tan0211-MS-1;HMRI00452.IMCB-Fern0188-MS-2
Kctd1	chr18:15127193-15309955	-	FALSE	TRUE	Inactivating	16.2231	5.63039e-05	1	0.00195516	2.62203	9	60	182763	9238		705	69	0	5137;754;179;122;69;30;26;18;10	+;+;+;+;+;-;-;-;-	HMRI00444.IMCB-Fern0162-MS-1;HMRI00435.IMCB-Fern0110-MS-2;HMRI00430.IMCB-Tan0216-MS-3;HMRI00432.IMCB-Fern0174-MS-1;HMRI00451.IMCB-Fern0305-MS-3;HMRI00429.IMCB-Tan0215-MS-4;HMRI00402.IMCB-Tan0182-MS-2;HMRI00448.IMCB-Fern0304-MS-3;HMRI00453.IMCB-Fern0307-MS-1
Ugp2	chr11:21221128-21271270	-	FALSE	TRUE	Inactivating	16.2139	5.65787e-05	1	0.00196155	1.00238	5	60	50143	3469		51.2	30	0	110;84;30;22;10	+;-;+;+;-	HMRI00426.IMCB-Tan0201-MS-1;HMRI00445.IMCB-Fern0196-MS-2;HMRI00442.IMCB-Fern0127-MS-2;HMRI00437.IMCB-Fern0201-MS-1;HMRI00425.IMCB-Tan0185-MS-3
Jmjd1c	chr10:66590005-66719074	+	FALSE	TRUE	Inactivating	16.1717	5.78532e-05	1	0.00200252	2.62672	9	60	129070	9255		114.889	63	0	292;268;213;81;63;53;33;20;11	+;-;-;-;-;+;+;-;+	HMRI00422.IMCB-Tan0285-MS-1;HMRI00164.IMCB-Fern0106-MS-1;HMRI00415.IMCB-Tan0159-MS-3;HMRI00437.IMCB-Fern0201-MS-1;HMRI00450.IMCB-Fern0310-MS-1;HMRI00409.IMCB-Fern0098-MS-1;HMRI00431.IMCB-Tan0266-MS-1;HMRI00425.IMCB-Tan0185-MS-3;HMRI00427.IMCB-Tan0209-MS-1
Mecom	chr3:29850217-30408409	-	FALSE	TRUE	Indeterminate	16.133	5.90452e-05	1	0.00204051	8.92758	20	60	558193	33883		139.1	64	0	737;437;240;230;205;182;118;90;67;67;61;57;48;45;40;40;39;38;28;13	-;-;-;+;+;-;-;+;-;+;+;-;+;+;-;-;-;-;-;-	HMRI00407.IMCB-Fern0104-MS-1;HMRI00423.IMCB-Tan0099-MS-9;HMRI00165.IMCB-Fern0320-MS-1;HMRI00441.IMCB-Fern0178-MS-2;HMRI00454.IMCB-Fern0196-MS-1;HMRI00408.IMCB-Fern0079-MS-2;HMRI00410.IMCB-Tan0107-MS-14;HMRI00427.IMCB-Tan0209-MS-1;HMRI00443.IMCB-Fern0183-MS-1;HMRI00450.IMCB-Fern0310-MS-1;HMRI00425.IMCB-Tan0185-MS-3;HMRI00446.IMCB-Fern0202-MS-1;HMRI00402.IMCB-Tan0182-MS-2;HMRI00447.IMCB-Fern0312-MS…
Agtpbp1	chr13:59550895-59658708	-	FALSE	TRUE	Inactivating	16.122	5.93887e-05	1	0.00204892	1.75669	7	60	107814	6130		192.429	81	0	660;248;208;81;69;62;19	-;+;+;+;+;+;-	HMRI00162.IMCB-Fern0141-MS-7;HMRI00426.IMCB-Tan0201-MS-1;HMRI00420.IMCB-Tan0280-MS-2;HMRI00443.IMCB-Fern0183-MS-1;HMRI00442.IMCB-Fern0127-MS-2;HMRI00448.IMCB-Fern0304-MS-3;HMRI00427.IMCB-Tan0209-MS-1
Raly	chr2:154616845-154692997	+	FALSE	TRUE	Inactivating	16.1192	5.94783e-05	1	0.00204892	1.36423	6	60	76153	4740		115	113	0	185;137;116;110;75;67	+;+;-;-;+;-	HMRI00415.IMCB-Tan0159-MS-3;HMRI00408.IMCB-Fern0079-MS-2;HMRI00437.IMCB-Fern0201-MS-1;HMRI00450.IMCB-Fern0310-MS-1;HMRI00443.IMCB-Fern0183-MS-1;HMRI00425.IMCB-Tan0185-MS-3
Papd4	chr13:93917354-93962238	-	FALSE	TRUE	Indeterminate	16.0165	6.27919e-05	1	0.00215619	1.01067	5	60	44885	3498		66.4	47	0	156;83;47;27;19	-;-;-;-;+	HMRI00440.IMCB-Fern0209-MS-1;HMRI00448.IMCB-Fern0304-MS-3;HMRI00402.IMCB-Tan0182-MS-2;HMRI00427.IMCB-Tan0209-MS-1;HMRI00408.IMCB-Fern0079-MS-2
Vps13b	chr15:35301300-35860984	+	FALSE	TRUE	Inactivating	15.9999	6.33457e-05	1	0.00216831	8.95792	20	60	559685	34011		475.55	62.5	0	7127;690;589;187;157;124;95;93;85;81;44;44;35;34;30;27;23;20;14;12	-;+;-;+;-;-;-;-;-;-;-;+;-;+;+;+;-;+;+;-	HMRI00162.IMCB-Fern0141-MS-7;HMRI00417.IMCB-Tan0173-MS-2;HMRI00414.IMCB-Fern0001-MS-2;HMRI00441.IMCB-Fern0178-MS-2;HMRI00434.IMCB-Fern0080-MS-1;HMRI00426.IMCB-Tan0201-MS-1;HMRI00442.IMCB-Fern0127-MS-2;HMRI00400.IMCB-Tan0123-MS-8;HMRI00440.IMCB-Fern0209-MS-1;HMRI00437.IMCB-Fern0201-MS-1;HMRI00411.IMCB-Fern0075-MS-1;HMRI00452.IMCB-Fern0188-MS-2;HMRI00448.IMCB-Fern0304-MS-3;HMRI00413.IMCB-Tan0135-MS…
Chd1	chr17:15841930-15909576	+	FALSE	TRUE	Indeterminate	15.994	6.35441e-05	1	0.00217166	1.37104	6	60	67647	4764		89.3333	30	0	386;60;33;27;18;12	+;+;+;+;-;+	HMRI00413.IMCB-Tan0135-MS-4;HMRI00446.IMCB-Fern0202-MS-1;HMRI00431.IMCB-Tan0266-MS-1;HMRI00445.IMCB-Fern0196-MS-2;HMRI00423.IMCB-Tan0099-MS-9;HMRI00452.IMCB-Fern0188-MS-2
Smad4	chr18:73798666-73863395	-	FALSE	TRUE	Indeterminate	15.9828	6.3919e-05	1	0.00218102	1.0121	5	60	64730	3503		146.2	87	0	401;165;87;45;33	-;-;-;-;+	HMRI00162.IMCB-Fern0141-MS-7;HMRI00426.IMCB-Tan0201-MS-1;HMRI00429.IMCB-Tan0215-MS-4;HMRI00447.IMCB-Fern0312-MS-1;HMRI00445.IMCB-Fern0196-MS-2
Ankfy1	chr11:72503503-72585648	+	FALSE	TRUE	Indeterminate	15.9577	6.47734e-05	1	0.00220669	1.37302	6	60	82146	4771		48	37	0	125;54;42;32;25;10	+;+;-;+;+;-	HMRI00449.IMCB-Fern0224-MS-4;HMRI00443.IMCB-Fern0183-MS-1;HMRI00409.IMCB-Fern0098-MS-1;HMRI00425.IMCB-Tan0185-MS-3;HMRI00428.IMCB-Tan0211-MS-1;HMRI00402.IMCB-Tan0182-MS-2
BC030336	chr7:127821133-127878368	+	FALSE	TRUE	Inactivating	15.9493	6.50629e-05	1	0.00221306	1.01353	5	60	57236	3508		70.6	37	0	152;109;37;36;19	-;-;+;-;+	HMRI00447.IMCB-Fern0312-MS-1;HMRI00422.IMCB-Tan0285-MS-1;HMRI00451.IMCB-Fern0305-MS-3;HMRI00425.IMCB-Tan0185-MS-3;HMRI00433.IMCB-Fern0171-MS-6
Naa30	chr14:49791901-49810706	+	FALSE	TRUE	Indeterminate	15.9365	6.5503e-05	1	0.00222453	0.420475	3	60	18806	1446		106.667	120	0	133;120;67	-;-;+	HMRI00427.IMCB-Tan0209-MS-1;HMRI00402.IMCB-Tan0182-MS-2;HMRI00448.IMCB-Fern0304-MS-3
Msn	chrX:93291383-93363892	+	FALSE	TRUE	Indeterminate	15.8906	6.71095e-05	1	0.00226484	1.37671	6	60	72510	4784		1529.67	75.5	0	8847;92;80;71;48;40	+;-;+;+;+;+	HMRI00435.IMCB-Fern0110-MS-2;HMRI00400.IMCB-Tan0123-MS-8;HMRI00421.IMCB-Tan0282-MS-2;HMRI00431.IMCB-Tan0266-MS-1;HMRI00439.IMCB-Fern0192-MS-1;HMRI00409.IMCB-Fern0098-MS-1
Hnrnpr	chr4:135866856-135901894	+	FALSE	TRUE	Inactivating	15.8471	6.86724e-05	1	0.00231397	0.69667	4	60	35039	2403		36.5	30.5	0	72;46;15;13	-;-;-;-	HMRI00400.IMCB-Tan0123-MS-8;HMRI00437.IMCB-Fern0201-MS-1;HMRI00446.IMCB-Fern0202-MS-1;HMRI00444.IMCB-Fern0162-MS-1
Slc23a2	chr2:131878231-131970844	-	FALSE	TRUE	Inactivating	15.7933	7.06518e-05	1	0.0023659	1.38209	6	60	92614	4803		98.8333	86.5	0	195;185;112;61;26;14	+;-;+;-;+;-	HMRI00411.IMCB-Fern0075-MS-1;HMRI00422.IMCB-Tan0285-MS-1;HMRI00409.IMCB-Fern0098-MS-1;HMRI00443.IMCB-Fern0183-MS-1;HMRI00418.IMCB-Tan0176-MS-1;HMRI00445.IMCB-Fern0196-MS-2
Med26	chr8:75018457-75072209	-	FALSE	TRUE	Indeterminate	15.6822	7.4925e-05	1	0.00250124	0.701849	4	60	53753	2421		247.5	219	0	518;262;176;34	-;+;+;-	HMRI00414.IMCB-Fern0001-MS-2;HMRI00435.IMCB-Fern0110-MS-2;HMRI00422.IMCB-Tan0285-MS-1;HMRI00452.IMCB-Fern0188-MS-2
Cd47	chr16:49855766-49911796	+	FALSE	TRUE	Indeterminate	15.6058	7.80136e-05	1	0.00260033	1.02838	5	60	56031	3560		69.2	32	0	216;73;32;15;10	+;+;+;-;+	HMRI00434.IMCB-Fern0080-MS-1;HMRI00435.IMCB-Fern0110-MS-2;HMRI00441.IMCB-Fern0178-MS-2;HMRI00425.IMCB-Tan0185-MS-3;HMRI00163.IMCB-Fern0230-MS-3
Lrp6	chr6:134396495-134516931	-	FALSE	TRUE	Inactivating	15.585	7.88783e-05	1	0.00262511	2.22346	8	60	120437	7799		2138.25	85.5	0	9651;7020;161;119;52;43;37;23	+;-;+;+;-;+;+;+	HMRI00435.IMCB-Fern0110-MS-2;HMRI00158.IMCB-Fern0108-MS-4;HMRI00415.IMCB-Tan0159-MS-3;HMRI00437.IMCB-Fern0201-MS-1;HMRI00165.IMCB-Fern0320-MS-1;HMRI00426.IMCB-Tan0201-MS-1;HMRI00404.IMCB-Tan0265-MS-4;HMRI00444.IMCB-Fern0162-MS-1
Brwd1	chr16:96213698-96304035	-	FALSE	TRUE	Inactivating	15.581	7.90453e-05	1	0.00262661	1.394	6	60	90338	4845		40.1667	32.5	0	98;39;39;26;25;14	+;-;-;+;+;+	HMRI00430.IMCB-Tan0216-MS-3;HMRI00436.IMCB-Fern0158-MS-5;HMRI00407.IMCB-Fern0104-MS-1;HMRI00425.IMCB-Tan0185-MS-3;HMRI00447.IMCB-Fern0312-MS-1;HMRI00454.IMCB-Fern0196-MS-1
Lcorl	chr5:46088422-46248779	-	FALSE	TRUE	Inactivating	15.5581	8.00071e-05	1	0.00265449	3.16766	10	60	160358	11229		120.5	110.5	0	222;213;193;191;142;79;78;49;23;15	+;+;+;+;-;-;+;+;-;+	HMRI00442.IMCB-Fern0127-MS-2;HMRI00431.IMCB-Tan0266-MS-1;HMRI00415.IMCB-Tan0159-MS-3;HMRI00408.IMCB-Fern0079-MS-2;HMRI00404.IMCB-Tan0265-MS-4;HMRI00422.IMCB-Tan0285-MS-1;HMRI00427.IMCB-Tan0209-MS-1;HMRI00413.IMCB-Tan0135-MS-4;HMRI00425.IMCB-Tan0185-MS-3;HMRI00428.IMCB-Tan0211-MS-1
Tm9sf4	chr2:152987036-153036199	+	FALSE	TRUE	Indeterminate	15.3953	8.72052e-05	1	0.00287564	0.711055	4	60	49164	2453		46	23.5	0	124;26;21;13	+;+;+;+	HMRI00439.IMCB-Fern0192-MS-1;HMRI00428.IMCB-Tan0211-MS-1;HMRI00452.IMCB-Fern0188-MS-2;HMRI00437.IMCB-Fern0201-MS-1
Psme4	chr11:30671774-30780361	+	FALSE	TRUE	Indeterminate	15.3874	8.75711e-05	1	0.00287912	2.23987	8	60	108588	7858		131	63.5	0	634;140;82;69;58;31;21;13	+;+;-;+;+;-;+;-	HMRI00419.IMCB-Tan0180-MS-5;HMRI00413.IMCB-Tan0135-MS-4;HMRI00427.IMCB-Tan0209-MS-1;HMRI00447.IMCB-Fern0312-MS-1;HMRI00436.IMCB-Fern0158-MS-5;HMRI00449.IMCB-Fern0224-MS-4;HMRI00429.IMCB-Tan0215-MS-4;HMRI00425.IMCB-Tan0185-MS-3
Arglu1	chr8:8666575-8690537	-	FALSE	TRUE	Indeterminate	15.3872	8.75773e-05	1	0.00287912	0.431763	3	60	23963	1485		38	36	0	68;36;10	+;-;-	HMRI00439.IMCB-Fern0192-MS-1;HMRI00418.IMCB-Tan0176-MS-1;HMRI00423.IMCB-Tan0099-MS-9
Rtn3	chr19:7500384-7557781	-	FALSE	TRUE	Indeterminate	15.3805	8.78916e-05	1	0.00288506	1.03838	5	60	57398	3595		100.8	61	0	234;157;61;38;14	-;+;+;-;-	HMRI00408.IMCB-Fern0079-MS-2;HMRI00430.IMCB-Tan0216-MS-3;HMRI00445.IMCB-Fern0196-MS-2;HMRI00158.IMCB-Fern0108-MS-4;HMRI00452.IMCB-Fern0188-MS-2
Prrc2c	chr1:164601915-164670687	-	FALSE	TRUE	Indeterminate	15.3676	8.84939e-05	1	0.00289165	1.40618	6	60	68773	4888		144.833	50	0	516;212;66;34;22;19	-;-;-;+;-;-	HMRI00415.IMCB-Tan0159-MS-3;HMRI00404.IMCB-Tan0265-MS-4;HMRI00432.IMCB-Fern0174-MS-1;HMRI00411.IMCB-Fern0075-MS-1;HMRI00428.IMCB-Tan0211-MS-1;HMRI00402.IMCB-Tan0182-MS-2
Chd9	chr8:93352733-93578407	+	FALSE	TRUE	Inactivating	15.3547	8.91008e-05	1	0.00290708	3.69933	11	60	225675	13193		143.455	54	0	607;399;226;103;68;54;44;33;21;12;11	+;-;+;-;+;+;+;-;-;+;-	HMRI00404.IMCB-Tan0265-MS-4;HMRI00417.IMCB-Tan0173-MS-2;HMRI00422.IMCB-Tan0285-MS-1;HMRI00430.IMCB-Tan0216-MS-3;HMRI00454.IMCB-Fern0196-MS-1;HMRI00448.IMCB-Fern0304-MS-3;HMRI00452.IMCB-Fern0188-MS-2;HMRI00431.IMCB-Tan0266-MS-1;HMRI00437.IMCB-Fern0201-MS-1;HMRI00428.IMCB-Tan0211-MS-1;HMRI00432.IMCB-Fern0174-MS-1
Tm9sf3	chr19:41285331-41338494	-	FALSE	TRUE	Indeterminate	15.3423	8.96854e-05	1	0.00292174	1.0401	5	60	53164	3601		61	38	0	130;87;38;38;12	-;-;-;+;-	HMRI00427.IMCB-Tan0209-MS-1;HMRI00432.IMCB-Fern0174-MS-1;HMRI00440.IMCB-Fern0209-MS-1;HMRI00428.IMCB-Tan0211-MS-1;HMRI00411.IMCB-Fern0075-MS-1
Eif4enif1	chr11:3102355-3144591	+	FALSE	TRUE	Inactivating	15.3072	9.13676e-05	1	0.00297206	0.713931	4	60	42237	2463		40.75	38.5	0	73;61;16;13	-;-;-;+	HMRI00421.IMCB-Tan0282-MS-2;HMRI00404.IMCB-Tan0265-MS-4;HMRI00454.IMCB-Fern0196-MS-1;HMRI00429.IMCB-Tan0215-MS-4
Atxn1	chr13:45645124-46060360	-	FALSE	TRUE	Inactivating	15.2818	9.2606e-05	1	0.00299426	5.94976	15	60	415237	21780		136.2	91	0	581;278;276;143;109;107;99;91;90;86;72;53;23;20;15	-;-;-;-;+;+;+;+;-;+;-;+;-;+;+	HMRI00159.IMCB-Fern0205-MS-1;HMRI00407.IMCB-Fern0104-MS-1;HMRI00408.IMCB-Fern0079-MS-2;HMRI00404.IMCB-Tan0265-MS-4;HMRI00442.IMCB-Fern0127-MS-2;HMRI00402.IMCB-Tan0182-MS-2;HMRI00428.IMCB-Tan0211-MS-1;HMRI00440.IMCB-Fern0209-MS-1;HMRI00424.IMCB-Tan0184-MS-1;HMRI00418.IMCB-Tan0176-MS-1;HMRI00432.IMCB-Fern0174-MS-1;HMRI00429.IMCB-Tan0215-MS-4;HMRI00448.IMCB-Fern0304-MS-3;HMRI00452.IMCB-Fern0188-MS-2…
Dync1i2	chr2:71049762-71101359	+	FALSE	TRUE	Indeterminate	15.279	9.27431e-05	1	0.00299426	1.04295	5	60	51598	3611		187.4	235	0	256;250;235;113;83	+;-;-;+;+	HMRI00450.IMCB-Fern0310-MS-1;HMRI00443.IMCB-Fern0183-MS-1;HMRI00408.IMCB-Fern0079-MS-2;HMRI00452.IMCB-Fern0188-MS-2;HMRI00425.IMCB-Tan0185-MS-3
Ufl1	chr4:25175732-25208968	-	FALSE	TRUE	Indeterminate	15.2722	9.30778e-05	1	0.00300058	0.715081	4	60	33237	2467		56.75	55	0	96;61;49;21	-;-;-;+	HMRI00424.IMCB-Tan0184-MS-1;HMRI00407.IMCB-Fern0104-MS-1;HMRI00440.IMCB-Fern0209-MS-1;HMRI00158.IMCB-Fern0108-MS-4
Traf3	chr12:112404580-112505366	+	FALSE	TRUE	Inactivating	15.2307	9.51434e-05	1	0.0030626	1.41411	6	60	100787	4916		1143.5	98	0	6055;576;102;94;21;13	+;-;+;-;-;-	HMRI00445.IMCB-Fern0196-MS-2;HMRI00417.IMCB-Tan0173-MS-2;HMRI00158.IMCB-Fern0108-MS-4;HMRI00441.IMCB-Fern0178-MS-2;HMRI00425.IMCB-Tan0185-MS-3;HMRI00431.IMCB-Tan0266-MS-1
Ywhaz	chr15:36700015-36726684	-	FALSE	TRUE	Inactivating	15.2241	9.54765e-05	1	0.00306875	0.435236	3	60	26670	1497		75.3333	67	0	96;67;63	+;+;+	HMRI00441.IMCB-Fern0178-MS-2;HMRI00428.IMCB-Tan0211-MS-1;HMRI00408.IMCB-Fern0079-MS-2
Zc3h4	chr7:16986544-17023045	+	FALSE	TRUE	Indeterminate	15.1035	0.000101774	1	0.00325663	0.43784	3	60	36502	1506		102.333	108	0	187;108;12	+;-;-	HMRI00431.IMCB-Tan0266-MS-1;HMRI00426.IMCB-Tan0201-MS-1;HMRI00445.IMCB-Fern0196-MS-2
Lonp2	chr8:89147941-89240535	+	FALSE	TRUE	Indeterminate	15.0571	0.000104305	1	0.00333268	1.42431	6	60	92595	4952		41.8333	26	0	97;76;31;21;16;10	+;+;+;+;-;-	HMRI00430.IMCB-Tan0216-MS-3;HMRI00452.IMCB-Fern0188-MS-2;HMRI00425.IMCB-Tan0185-MS-3;HMRI00160.IMCB-Fern0203-MS-1;HMRI00165.IMCB-Fern0320-MS-1;HMRI00426.IMCB-Tan0201-MS-1
Hsd17b12	chr2:93872853-93998066	-	FALSE	TRUE	Inactivating	15.0531	0.000104526	1	0.00333481	2.26823	8	60	125214	7960		66.25	63	0	131;114;83;68;58;36;28;12	+;+;-;+;+;-;-;+	HMRI00437.IMCB-Fern0201-MS-1;HMRI00432.IMCB-Fern0174-MS-1;HMRI00433.IMCB-Fern0171-MS-6;HMRI00160.IMCB-Fern0203-MS-1;HMRI00413.IMCB-Tan0135-MS-4;HMRI00426.IMCB-Tan0201-MS-1;HMRI00411.IMCB-Fern0075-MS-1;HMRI00451.IMCB-Fern0305-MS-3
Fcho2	chr13:99493360-99585404	-	FALSE	TRUE	Inactivating	15.0306	0.000105784	1	0.00335182	1.83253	7	60	92045	6400		174.143	190	0	386;222;200;190;112;69;40	-;-;-;+;-;+;+	HMRI00407.IMCB-Fern0104-MS-1;HMRI00416.IMCB-Tan0171-MS-3;HMRI00435.IMCB-Fern0110-MS-2;HMRI00447.IMCB-Fern0312-MS-1;HMRI00450.IMCB-Fern0310-MS-1;HMRI00451.IMCB-Fern0305-MS-3;HMRI00428.IMCB-Tan0211-MS-1
Gnaq	chr19:16207320-16461943	+	FALSE	TRUE	Inactivating	15.0296	0.000105836	1	0.00335182	4.27506	12	60	254624	15347		195.583	96.5	0	1238;225;152;144;119;100;93;82;81;46;39;28	-;+;-;+;-;-;+;+;-;-;+;+	HMRI00158.IMCB-Fern0108-MS-4;HMRI00414.IMCB-Fern0001-MS-2;HMRI00427.IMCB-Tan0209-MS-1;HMRI00442.IMCB-Fern0127-MS-2;HMRI00448.IMCB-Fern0304-MS-3;HMRI00435.IMCB-Fern0110-MS-2;HMRI00164.IMCB-Fern0106-MS-1;HMRI00453.IMCB-Fern0307-MS-1;HMRI00411.IMCB-Fern0075-MS-1;HMRI00408.IMCB-Fern0079-MS-2;HMRI00413.IMCB-Tan0135-MS-4;HMRI00425.IMCB-Tan0185-MS-3
Zmynd11	chr13:9684081-9764560	-	FALSE	TRUE	Inactivating	14.9666	0.000109432	1	0.00346064	1.42969	6	60	80480	4971		173.667	155.5	0	365;287;231;80;57;22	-;+;+;-;-;+	HMRI00159.IMCB-Fern0205-MS-1;HMRI00158.IMCB-Fern0108-MS-4;HMRI00443.IMCB-Fern0183-MS-1;HMRI00410.IMCB-Tan0107-MS-14;HMRI00445.IMCB-Fern0196-MS-2;HMRI00453.IMCB-Fern0307-MS-1
Fam120a	chr13:48974585-49063197	-	FALSE	TRUE	Inactivating	14.9524	0.00011026	1	0.00348174	1.43054	6	60	88613	4974		103	52.5	0	261;203;60;45;33;16	-;+;+;+;-;+	HMRI00413.IMCB-Tan0135-MS-4;HMRI00407.IMCB-Fern0104-MS-1;HMRI00424.IMCB-Tan0184-MS-1;HMRI00447.IMCB-Fern0312-MS-1;HMRI00425.IMCB-Tan0185-MS-3;HMRI00453.IMCB-Fern0307-MS-1
Anxa7	chr14:21274482-21299355	-	FALSE	TRUE	Indeterminate	14.945	0.000110694	1	0.00348524	0.441312	3	60	24874	1518		101.667	15	0	278;15;12	-;+;+	HMRI00414.IMCB-Fern0001-MS-2;HMRI00428.IMCB-Tan0211-MS-1;HMRI00411.IMCB-Fern0075-MS-1
Gbf1	chr19:46227047-46361000	+	FALSE	TRUE	Inactivating	14.9182	0.000112277	1	0.00352994	2.2799	8	60	133954	8002		200.625	136	0	478;435;306;146;126;80;19;15	-;-;-;+;+;-;-;-	HMRI00413.IMCB-Tan0135-MS-4;HMRI00408.IMCB-Fern0079-MS-2;HMRI00163.IMCB-Fern0230-MS-3;HMRI00427.IMCB-Tan0209-MS-1;HMRI00443.IMCB-Fern0183-MS-1;HMRI00401.IMCB-Tan0157-MS-1;HMRI00425.IMCB-Tan0185-MS-3;HMRI00424.IMCB-Tan0184-MS-1
Rcor3	chr1:193922428-193961922	-	FALSE	TRUE	Indeterminate	14.8691	0.000115232	1	0.00361734	0.728598	4	60	39495	2514		75	68.5	0	138;82;55;25	-;+;-;-	HMRI00446.IMCB-Fern0202-MS-1;HMRI00437.IMCB-Fern0201-MS-1;HMRI00434.IMCB-Fern0080-MS-1;HMRI00161.IMCB-Fern0199-MS-1
Eif3e	chr15:43081585-43114282	-	FALSE	TRUE	Indeterminate	14.6775	0.000127558	1	0.00396993	0.735211	4	60	32698	2537		172.25	142	0	308;170;114;97	-;-;-;+	HMRI00422.IMCB-Tan0285-MS-1;HMRI00164.IMCB-Fern0106-MS-1;HMRI00443.IMCB-Fern0183-MS-1;HMRI00439.IMCB-Fern0192-MS-1
Inpp5f	chr7:135754878-135839950	+	FALSE	TRUE	Inactivating	14.63	0.000130817	1	0.00405384	1.45007	6	60	85073	5043		125.667	119	0	261;178;144;94;63;14	-;+;-;-;-;-	HMRI00417.IMCB-Tan0173-MS-2;HMRI00410.IMCB-Tan0107-MS-14;HMRI00431.IMCB-Tan0266-MS-1;HMRI00434.IMCB-Fern0080-MS-1;HMRI00429.IMCB-Tan0215-MS-4;HMRI00164.IMCB-Fern0106-MS-1
Eif2b3	chr4:116692012-116759457	+	FALSE	TRUE	Indeterminate	14.5583	0.000135887	1	0.00419289	1.07664	5	60	67446	3729		80.6	86	0	181;98;86;26;12	+;+;+;-;-	HMRI00449.IMCB-Fern0224-MS-4;HMRI00426.IMCB-Tan0201-MS-1;HMRI00429.IMCB-Tan0215-MS-4;HMRI00431.IMCB-Tan0266-MS-1;HMRI00430.IMCB-Tan0216-MS-3
Gng12	chr6:66846390-66971355	+	FALSE	TRUE	Inactivating	14.5465	0.000136743	1	0.00421327	1.86844	7	60	124966	6528		1463.43	109	0	9440;428;190;109;38;24;15	-;+;+;+;+;-;-	HMRI00454.IMCB-Fern0196-MS-1;HMRI00412.IMCB-Tan0119-MS-3;HMRI00408.IMCB-Fern0079-MS-2;HMRI00415.IMCB-Tan0159-MS-3;HMRI00446.IMCB-Fern0202-MS-1;HMRI00426.IMCB-Tan0201-MS-1;HMRI00445.IMCB-Fern0196-MS-2
Grb10	chr11:11830501-11937423	-	FALSE	TRUE	Inactivating	14.5354	0.000137551	1	0.00422883	1.86928	7	60	106923	6531		26.2857	23	0	44;37;31;23;18;17;14	+;+;-;-;+;-;+	HMRI00443.IMCB-Fern0183-MS-1;HMRI00425.IMCB-Tan0185-MS-3;HMRI00429.IMCB-Tan0215-MS-4;HMRI00430.IMCB-Tan0216-MS-3;HMRI00404.IMCB-Tan0265-MS-4;HMRI00409.IMCB-Fern0098-MS-1;HMRI00428.IMCB-Tan0211-MS-1
Ythdc1	chr5:87233514-87265682	+	FALSE	TRUE	Indeterminate	14.53	0.000137942	1	0.00422883	0.740386	4	60	32169	2555		88.5	37	0	257;51;23;23	-;+;-;+	HMRI00417.IMCB-Tan0173-MS-2;HMRI00401.IMCB-Tan0157-MS-1;HMRI00447.IMCB-Fern0312-MS-1;HMRI00432.IMCB-Fern0174-MS-1
Rtn4	chr11:29592897-29644414	+	FALSE	TRUE	Indeterminate	14.5288	0.000138031	1	0.00422883	1.07806	5	60	51518	3734		207.6	244	0	370;321;244;80;23	-;-;+;+;+	HMRI00414.IMCB-Fern0001-MS-2;HMRI00404.IMCB-Tan0265-MS-4;HMRI00400.IMCB-Tan0123-MS-8;HMRI00441.IMCB-Fern0178-MS-2;HMRI00425.IMCB-Tan0185-MS-3
Tmcc3	chr10:93977601-94053699	+	FALSE	TRUE	Inactivating	14.5288	0.000138031	1	0.00422883	1.07806	5	60	76099	3734		76.2	24	0	173;152;24;22;10	-;-;-;-;-	HMRI00408.IMCB-Fern0079-MS-2;HMRI00427.IMCB-Tan0209-MS-1;HMRI00165.IMCB-Fern0320-MS-1;HMRI00431.IMCB-Tan0266-MS-1;HMRI00446.IMCB-Fern0202-MS-1
Kmt2e	chr5:22940246-23010047	+	FALSE	TRUE	Indeterminate	14.4654	0.000142756	1	0.00436122	1.46026	6	60	69802	5079		119.667	67.5	0	432;113;68;67;22;16	+;-;+;+;-;+	HMRI00414.IMCB-Fern0001-MS-2;HMRI00437.IMCB-Fern0201-MS-1;HMRI00445.IMCB-Fern0196-MS-2;HMRI00160.IMCB-Fern0203-MS-1;HMRI00428.IMCB-Tan0211-MS-1;HMRI00425.IMCB-Tan0185-MS-3
Galnt1	chr18:24363844-24445317	+	FALSE	TRUE	Indeterminate	14.4202	0.000146229	1	0.00446101	1.46309	6	60	81474	5089		61.5	40	0	179;69;45;35;25;16	+;+;-;+;-;+	HMRI00413.IMCB-Tan0135-MS-4;HMRI00410.IMCB-Tan0107-MS-14;HMRI00441.IMCB-Fern0178-MS-2;HMRI00454.IMCB-Fern0196-MS-1;HMRI00432.IMCB-Fern0174-MS-1;HMRI00446.IMCB-Fern0202-MS-1
Ggnbp2	chr11:84645862-84684240	-	FALSE	TRUE	Inactivating	14.4007	0.000147744	1	0.00450089	0.744985	4	60	38379	2571		137.75	77.5	0	377;132;23;19	+;-;+;+	HMRI00415.IMCB-Tan0159-MS-3;HMRI00454.IMCB-Fern0196-MS-1;HMRI00439.IMCB-Fern0192-MS-1;HMRI00425.IMCB-Tan0185-MS-3
Arid1a	chr4:133234922-133309526	-	FALSE	TRUE	Inactivating	14.3942	0.000148255	1	0.0045074	1.08463	5	60	74605	3757		98.2	81	0	274;89;81;26;21	-;+;+;-;+	HMRI00408.IMCB-Fern0079-MS-2;HMRI00432.IMCB-Fern0174-MS-1;HMRI00444.IMCB-Fern0162-MS-1;HMRI00452.IMCB-Fern0188-MS-2;HMRI00436.IMCB-Fern0158-MS-5
Phf12	chr11:77796317-77844037	+	FALSE	TRUE	Indeterminate	14.3927	0.000148375	1	0.0045074	0.745272	4	60	47721	2572		87.25	98.5	0	120;109;88;32	+;-;-;+	HMRI00447.IMCB-Fern0312-MS-1;HMRI00421.IMCB-Tan0282-MS-2;HMRI00429.IMCB-Tan0215-MS-4;HMRI00427.IMCB-Tan0209-MS-1
Smurf1	chr5:145637363-145726699	-	FALSE	TRUE	Indeterminate	14.3826	0.000149173	1	0.00451317	1.0852	5	60	89337	3759		107	50	0	346;95;50;32;12	+;-;-;-;+	HMRI00401.IMCB-Tan0157-MS-1;HMRI00424.IMCB-Tan0184-MS-1;HMRI00441.IMCB-Fern0178-MS-2;HMRI00436.IMCB-Fern0158-MS-5;HMRI00159.IMCB-Fern0205-MS-1
Cep120	chr18:53841376-53904201	-	FALSE	TRUE	Indeterminate	14.3768	0.000149634	1	0.00452019	1.08548	5	60	62826	3760		71.6	22	0	208;97;22;21;10	-;-;-;-;-	HMRI00401.IMCB-Tan0157-MS-1;HMRI00402.IMCB-Tan0182-MS-2;HMRI00453.IMCB-Fern0307-MS-1;HMRI00452.IMCB-Fern0188-MS-2;HMRI00432.IMCB-Fern0174-MS-1
Slk	chr19:47654508-47719736	+	FALSE	TRUE	Inactivating	14.342	0.000152423	1	0.00459802	1.08719	5	60	65229	3766		86.6	54	0	189;131;54;39;20	+;+;-;-;-	HMRI00418.IMCB-Tan0176-MS-1;HMRI00400.IMCB-Tan0123-MS-8;HMRI00447.IMCB-Fern0312-MS-1;HMRI00425.IMCB-Tan0185-MS-3;HMRI00429.IMCB-Tan0215-MS-4
Rab1	chr11:20101604-20126859	+	FALSE	TRUE	Inactivating	14.3355	0.000152949	1	0.00460145	0.455199	3	60	25256	1566		97.3333	20	0	261;20;11	-;-;-	HMRI00408.IMCB-Fern0079-MS-2;HMRI00448.IMCB-Fern0304-MS-3;HMRI00428.IMCB-Tan0211-MS-1
Gramd3	chr18:56591785-56663446	+	FALSE	TRUE	Indeterminate	14.3247	0.000153833	1	0.00462121	1.08805	5	60	71662	3769		102	26	0	399;57;26;17;11	+;-;-;+;+	HMRI00410.IMCB-Tan0107-MS-14;HMRI00436.IMCB-Fern0158-MS-5;HMRI00443.IMCB-Fern0183-MS-1;HMRI00417.IMCB-Tan0173-MS-2;HMRI00165.IMCB-Fern0320-MS-1
Usp7	chr16:8688814-8738435	-	FALSE	TRUE	Indeterminate	14.3208	0.000154155	1	0.00462444	0.747859	4	60	49622	2581		158.25	105.5	0	397;176;35;25	-;-;-;+	HMRI00417.IMCB-Tan0173-MS-2;HMRI00413.IMCB-Tan0135-MS-4;HMRI00448.IMCB-Fern0304-MS-3;HMRI00432.IMCB-Fern0174-MS-1
Sh3glb1	chr3:144346641-144383299	-	FALSE	TRUE	Indeterminate	14.3128	0.000154809	1	0.00463367	0.748147	4	60	36659	2582		110.75	98.5	0	192;128;69;54	-;+;-;-	HMRI00446.IMCB-Fern0202-MS-1;HMRI00410.IMCB-Tan0107-MS-14;HMRI00417.IMCB-Tan0173-MS-2;HMRI00450.IMCB-Fern0310-MS-1
Mllt1	chr17:57032033-57074811	-	FALSE	TRUE	Indeterminate	14.2987	0.000155971	1	0.00465949	0.456066	3	60	42779	1569		71.6667	49	0	147;49;19	+;-;-	HMRI00440.IMCB-Fern0209-MS-1;HMRI00428.IMCB-Tan0211-MS-1;HMRI00425.IMCB-Tan0185-MS-3
Lrig2	chr3:104257905-104315779	-	FALSE	TRUE	Inactivating	14.2901	0.000156687	1	0.00467442	1.08976	5	60	57875	3775		59.6	76	0	87;86;76;34;15	+;+;+;-;+	HMRI00436.IMCB-Fern0158-MS-5;HMRI00402.IMCB-Tan0182-MS-2;HMRI00445.IMCB-Fern0196-MS-2;HMRI00401.IMCB-Tan0157-MS-1;HMRI00448.IMCB-Fern0304-MS-3
Aftph	chr11:20585087-20641559	-	FALSE	TRUE	Indeterminate	14.2556	0.000159584	1	0.00475428	1.09147	5	60	56473	3781		86.4	52	0	237;96;52;25;22	-;-;-;-;-	HMRI00416.IMCB-Tan0171-MS-3;HMRI00426.IMCB-Tan0201-MS-1;HMRI00443.IMCB-Fern0183-MS-1;HMRI00445.IMCB-Fern0196-MS-2;HMRI00448.IMCB-Fern0304-MS-3
Prpf3	chr3:95634544-95659676	-	FALSE	TRUE	Indeterminate	14.2498	0.000160074	1	0.0047623	0.457223	3	60	25133	1573		168.667	15	0	481;15;10	+;+;-	HMRI00447.IMCB-Fern0312-MS-1;HMRI00408.IMCB-Fern0079-MS-2;HMRI00430.IMCB-Tan0216-MS-3
Dennd6a	chr14:27393343-27453808	+	FALSE	TRUE	Indeterminate	14.187	0.000165511	1	0.00489709	1.0949	5	60	60466	3793		1289.4	191	0	4874;1313;191;56;13	+;+;+;+;+	HMRI00418.IMCB-Tan0176-MS-1;HMRI00420.IMCB-Tan0280-MS-2;HMRI00444.IMCB-Fern0162-MS-1;HMRI00428.IMCB-Tan0211-MS-1;HMRI00429.IMCB-Tan0215-MS-4
Ino80dos	chr1:63161044-63204869	+	FALSE	TRUE	Inactivating	14.1392	0.000169767	1	0.00500928	0.754469	4	60	43826	2604		348.5	134	0	1084;148;120;42	-;-;-;+	HMRI00412.IMCB-Tan0119-MS-3;HMRI00411.IMCB-Fern0075-MS-1;HMRI00431.IMCB-Tan0266-MS-1;HMRI00408.IMCB-Fern0079-MS-2
Samsn1	chr16:75859038-75909511	-	FALSE	TRUE	Indeterminate	14.1358	0.000170075	1	0.00501152	1.09746	5	60	50474	3802		66.8	49	0	111;107;49;39;28	+;-;-;-;+	HMRI00402.IMCB-Tan0182-MS-2;HMRI00440.IMCB-Fern0209-MS-1;HMRI00421.IMCB-Tan0282-MS-2;HMRI00428.IMCB-Tan0211-MS-1;HMRI00431.IMCB-Tan0266-MS-1
Cdk19	chr10:40069113-40203624	+	FALSE	TRUE	Inactivating	14.1302	0.000170581	1	0.00501665	2.3507	8	60	134512	8257		121.75	61	0	322;307;167;63;59;32;14;10	-;-;-;+;-;-;+;-	HMRI00422.IMCB-Tan0285-MS-1;HMRI00413.IMCB-Tan0135-MS-4;HMRI00165.IMCB-Fern0320-MS-1;HMRI00430.IMCB-Tan0216-MS-3;HMRI00427.IMCB-Tan0209-MS-1;HMRI00447.IMCB-Fern0312-MS-1;HMRI00451.IMCB-Fern0305-MS-3;HMRI00409.IMCB-Fern0098-MS-1
Ppp1r2	chr16:31251626-31275363	-	FALSE	TRUE	Indeterminate	14.1288	0.000170713	1	0.00501665	0.460116	3	60	23738	1583		58.3333	70	0	91;70;14	+;-;-	HMRI00429.IMCB-Tan0215-MS-4;HMRI00433.IMCB-Fern0171-MS-6;HMRI00440.IMCB-Fern0209-MS-1
Tbc1d8b	chrX:136219534-136288757	+	FALSE	TRUE	Indeterminate	14.126	0.000170964	1	0.00501718	1.48176	6	60	69224	5155		113.333	83.5	0	321;148;90;77;30;14	+;-;-;+;+;+	HMRI00164.IMCB-Fern0106-MS-1;HMRI00432.IMCB-Fern0174-MS-1;HMRI00445.IMCB-Fern0196-MS-2;HMRI00447.IMCB-Fern0312-MS-1;HMRI00440.IMCB-Fern0209-MS-1;HMRI00423.IMCB-Tan0099-MS-9
Nbr1	chr11:101413420-101443265	+	FALSE	TRUE	Indeterminate	14.1167	0.000171808	1	0.00503511	0.460405	3	60	29846	1584		44	22	0	88;22;22	+;-;+	HMRI00420.IMCB-Tan0280-MS-2;HMRI00443.IMCB-Fern0183-MS-1;HMRI00431.IMCB-Tan0266-MS-1
Prkce	chr17:86567124-87057259	+	FALSE	TRUE	Inactivating	14.0577	0.000177286	1	0.00518862	6.17528	15	60	490136	22666		195.733	53	0	1277;833;250;132;92;68;63;53;45;28;27;25;15;15;13	+;-;-;-;+;+;-;+;-;+;+;-;-;-;+	HMRI00420.IMCB-Tan0280-MS-2;HMRI00404.IMCB-Tan0265-MS-4;HMRI00407.IMCB-Fern0104-MS-1;HMRI00427.IMCB-Tan0209-MS-1;HMRI00444.IMCB-Fern0162-MS-1;HMRI00445.IMCB-Fern0196-MS-2;HMRI00432.IMCB-Fern0174-MS-1;HMRI00435.IMCB-Fern0110-MS-2;HMRI00437.IMCB-Fern0201-MS-1;HMRI00425.IMCB-Tan0185-MS-3;HMRI00159.IMCB-Fern0205-MS-1;HMRI00428.IMCB-Tan0211-MS-1;HMRI00453.IMCB-Fern0307-MS-1;HMRI00429.IMCB-Tan0215-MS-4…
R3hdm1	chr1:129999882-130134312	+	FALSE	TRUE	Inactivating	14.0362	0.000179323	1	0.00524112	2.83878	9	60	134431	10026		135	63	0	517;210;194;75;63;61;51;28;16	+;-;+;+;-;+;+;-;-	HMRI00413.IMCB-Tan0135-MS-4;HMRI00438.IMCB-Fern0172-MS-1;HMRI00445.IMCB-Fern0196-MS-2;HMRI00448.IMCB-Fern0304-MS-3;HMRI00425.IMCB-Tan0185-MS-3;HMRI00439.IMCB-Fern0192-MS-1;HMRI00454.IMCB-Fern0196-MS-1;HMRI00423.IMCB-Tan0099-MS-9;HMRI00426.IMCB-Tan0201-MS-1
Etv6	chr6:133985717-134220165	+	FALSE	TRUE	Inactivating	14.0098	0.000181856	1	0.00528655	3.3465	10	60	234449	11887		102.9	59	0	267;235;209;98;82;36;34;26;23;19	-;-;+;-;+;-;-;+;-;-	HMRI00449.IMCB-Fern0224-MS-4;HMRI00415.IMCB-Tan0159-MS-3;HMRI00435.IMCB-Fern0110-MS-2;HMRI00424.IMCB-Tan0184-MS-1;HMRI00443.IMCB-Fern0183-MS-1;HMRI00429.IMCB-Tan0215-MS-4;HMRI00426.IMCB-Tan0201-MS-1;HMRI00428.IMCB-Tan0211-MS-1;HMRI00400.IMCB-Tan0123-MS-8;HMRI00440.IMCB-Fern0209-MS-1
Mep1a	chr17:43611277-43639722	-	FALSE	TRUE	Indeterminate	13.9855	0.000184225	1	0.00534821	0.463586	3	60	28446	1595		55.3333	31	0	118;31;17	-;+;+	HMRI00413.IMCB-Tan0135-MS-4;HMRI00428.IMCB-Tan0211-MS-1;HMRI00425.IMCB-Tan0185-MS-3
Ube2h	chr6:30161288-30254539	-	FALSE	TRUE	Inactivating	13.9732	0.000185433	1	0.00537607	1.49166	6	60	93252	5190		72.8333	44	0	240;70;60;28;23;16	-;-;+;+;+;+	HMRI00417.IMCB-Tan0173-MS-2;HMRI00445.IMCB-Fern0196-MS-2;HMRI00443.IMCB-Fern0183-MS-1;HMRI00425.IMCB-Tan0185-MS-3;HMRI00426.IMCB-Tan0201-MS-1;HMRI00430.IMCB-Tan0216-MS-3
Gnb1	chr4:154865469-154933378	+	FALSE	TRUE	Indeterminate	13.9003	0.000192766	1	0.00555883	1.10944	5	60	67910	3844		32.8	23	0	62;40;23;22;17	+;-;+;+;+	HMRI00417.IMCB-Tan0173-MS-2;HMRI00445.IMCB-Fern0196-MS-2;HMRI00453.IMCB-Fern0307-MS-1;HMRI00435.IMCB-Fern0110-MS-2;HMRI00429.IMCB-Tan0215-MS-4
Smc6	chr12:11272691-11326591	+	FALSE	TRUE	Inactivating	13.8892	0.000193906	1	0.00558424	1.11001	5	60	53901	3846		74.8	58	0	119;105;58;50;42	-;-;-;-;-	HMRI00439.IMCB-Fern0192-MS-1;HMRI00447.IMCB-Fern0312-MS-1;HMRI00424.IMCB-Tan0184-MS-1;HMRI00430.IMCB-Tan0216-MS-3;HMRI00429.IMCB-Tan0215-MS-4
Clip1	chr5:124027802-124134370	-	FALSE	TRUE	Inactivating	13.8697	0.000195932	1	0.00562708	1.49845	6	60	106569	5214		91.1667	60.5	0	300;81;65;56;35;10	+;-;+;+;-;+	HMRI00407.IMCB-Fern0104-MS-1;HMRI00427.IMCB-Tan0209-MS-1;HMRI00437.IMCB-Fern0201-MS-1;HMRI00443.IMCB-Fern0183-MS-1;HMRI00444.IMCB-Fern0162-MS-1;HMRI00428.IMCB-Tan0211-MS-1
Ppap2a	chr13:113590984-113658102	+	FALSE	TRUE	Indeterminate	13.8671	0.000196202	1	0.00562708	1.11115	5	60	67119	3850		80.2	93	0	145;108;93;41;14	-;+;+;+;+	HMRI00413.IMCB-Tan0135-MS-4;HMRI00437.IMCB-Fern0201-MS-1;HMRI00436.IMCB-Fern0158-MS-5;HMRI00447.IMCB-Fern0312-MS-1;HMRI00451.IMCB-Fern0305-MS-3
Mettl16	chr11:74584364-74632194	+	FALSE	TRUE	Inactivating	13.8464	0.000198372	1	0.00567503	0.765388	4	60	47831	2642		235.25	107	0	717;131;83;10	-;+;-;-	HMRI00418.IMCB-Tan0176-MS-1;HMRI00408.IMCB-Fern0079-MS-2;HMRI00431.IMCB-Tan0266-MS-1;HMRI00425.IMCB-Tan0185-MS-3
Tial1	chr7:135583290-135605027	-	FALSE	TRUE	Indeterminate	13.8328	0.000199819	1	0.00569168	0.467346	3	60	21738	1608		119.333	99	0	205;99;54	+;+;-	HMRI00422.IMCB-Tan0285-MS-1;HMRI00447.IMCB-Fern0312-MS-1;HMRI00444.IMCB-Fern0162-MS-1
Wipi1	chr11:109434834-109472703	-	FALSE	TRUE	Indeterminate	13.8328	0.000199819	1	0.00569168	0.467346	3	60	37870	1608		143.667	127	0	277;127;27	-;-;+	HMRI00159.IMCB-Fern0205-MS-1;HMRI00408.IMCB-Fern0079-MS-2;HMRI00421.IMCB-Tan0282-MS-2
Alcam	chr16:52249108-52453110	-	FALSE	TRUE	Inactivating	13.831	0.000200009	1	0.00569168	3.89906	11	60	204003	13937		98.5455	50	0	281;220;177;148;63;50;46;43;27;16;13	-;+;+;-;-;+;+;+;-;+;+	HMRI00413.IMCB-Tan0135-MS-4;HMRI00411.IMCB-Fern0075-MS-1;HMRI00408.IMCB-Fern0079-MS-2;HMRI00447.IMCB-Fern0312-MS-1;HMRI00432.IMCB-Fern0174-MS-1;HMRI00445.IMCB-Fern0196-MS-2;HMRI00426.IMCB-Tan0201-MS-1;HMRI00415.IMCB-Tan0159-MS-3;HMRI00448.IMCB-Fern0304-MS-3;HMRI00428.IMCB-Tan0211-MS-1;HMRI00433.IMCB-Fern0171-MS-6
Camk2g	chr14:21554094-21613310	-	FALSE	TRUE	Indeterminate	13.8237	0.000200788	1	0.00570634	0.76625	4	60	59217	2645		89.5	85.5	0	175;155;16;12	-;-;-;-	HMRI00423.IMCB-Tan0099-MS-9;HMRI00427.IMCB-Tan0209-MS-1;HMRI00442.IMCB-Fern0127-MS-2;HMRI00430.IMCB-Tan0216-MS-3
Ppp2r2a	chr14:67632892-67691308	-	FALSE	TRUE	Indeterminate	13.7955	0.00020382	1	0.0057849	1.11486	5	60	58417	3863		52.2	24	0	140;66;24;21;10	+;-;+;-;-	HMRI00432.IMCB-Fern0174-MS-1;HMRI00454.IMCB-Fern0196-MS-1;HMRI00428.IMCB-Tan0211-MS-1;HMRI00443.IMCB-Fern0183-MS-1;HMRI00445.IMCB-Fern0196-MS-2
Pde7a	chr3:19123108-19211322	-	FALSE	TRUE	Inactivating	13.7502	0.000208799	1	0.00591067	1.50636	6	60	88215	5242		1171	162	0	6420;238;214;110;29;15	-;+;-;-;+;+	HMRI00454.IMCB-Fern0196-MS-1;HMRI00414.IMCB-Fern0001-MS-2;HMRI00438.IMCB-Fern0172-MS-1;HMRI00412.IMCB-Tan0119-MS-3;HMRI00447.IMCB-Fern0312-MS-1;HMRI00428.IMCB-Tan0211-MS-1
Rcor1	chr12:112278008-112351597	+	FALSE	TRUE	Inactivating	13.7408	0.000209844	1	0.00592473	1.11771	5	60	73590	3873		159.8	65	0	569;94;65;49;22	-;-;+;-;+	HMRI00454.IMCB-Fern0196-MS-1;HMRI00428.IMCB-Tan0211-MS-1;HMRI00448.IMCB-Fern0304-MS-3;HMRI00427.IMCB-Tan0209-MS-1;HMRI00444.IMCB-Fern0162-MS-1
Pi4ka	chr16:17280443-17406407	-	FALSE	TRUE	Inactivating	13.6913	0.000215448	1	0.00605919	1.93569	7	60	125965	6768		55.1429	27	0	190;76;32;27;25;22;14	-;-;-;+;-;+;+	HMRI00415.IMCB-Tan0159-MS-3;HMRI00437.IMCB-Fern0201-MS-1;HMRI00427.IMCB-Tan0209-MS-1;HMRI00425.IMCB-Tan0185-MS-3;HMRI00450.IMCB-Fern0310-MS-1;HMRI00428.IMCB-Tan0211-MS-1;HMRI00436.IMCB-Fern0158-MS-5
Dnmt3a	chr12:3806979-3914443	+	FALSE	TRUE	Inactivating	13.6701	0.000217893	1	0.00611998	1.12142	5	60	107465	3886		29.4	21	0	69;30;21;16;11	-;-;-;-;+	HMRI00430.IMCB-Tan0216-MS-3;HMRI00451.IMCB-Fern0305-MS-3;HMRI00431.IMCB-Tan0266-MS-1;HMRI00445.IMCB-Fern0196-MS-2;HMRI00432.IMCB-Fern0174-MS-1
Fchsd2	chr7:108257288-108432919	+	FALSE	TRUE	Indeterminate	13.6656	0.000218423	1	0.0061269	3.38934	10	60	175632	12045		49.8	36.5	0	168;77;49;42;41;32;31;22;19;17	-;+;-;+;+;+;+;-;+;-	HMRI00435.IMCB-Fern0110-MS-2;HMRI00450.IMCB-Fern0310-MS-1;HMRI00430.IMCB-Tan0216-MS-3;HMRI00162.IMCB-Fern0141-MS-7;HMRI00428.IMCB-Tan0211-MS-1;HMRI00413.IMCB-Tan0135-MS-4;HMRI00425.IMCB-Tan0185-MS-3;HMRI00424.IMCB-Tan0184-MS-1;HMRI00431.IMCB-Tan0266-MS-1;HMRI00410.IMCB-Tan0107-MS-14
Cd44	chr2:102651299-102741822	-	FALSE	TRUE	Inactivating	13.6362	0.000221862	1	0.0061912	1.51399	6	60	90524	5269		126.167	69	0	335;233;75;63;30;21	-;+;-;-;+;+	HMRI00414.IMCB-Fern0001-MS-2;HMRI00161.IMCB-Fern0199-MS-1;HMRI00440.IMCB-Fern0209-MS-1;HMRI00162.IMCB-Fern0141-MS-7;HMRI00428.IMCB-Tan0211-MS-1;HMRI00433.IMCB-Fern0171-MS-6
Suv420h1	chr19:3767420-3818303	+	FALSE	TRUE	Indeterminate	13.6288	0.000222743	1	0.00620778	0.77372	4	60	50884	2671		63.5	45.5	0	128;48;43;35	+;-;-;+	HMRI00402.IMCB-Tan0182-MS-2;HMRI00430.IMCB-Tan0216-MS-3;HMRI00427.IMCB-Tan0209-MS-1;HMRI00431.IMCB-Tan0266-MS-1
Cyld	chr8:91220926-91275845	+	FALSE	TRUE	Indeterminate	13.5623	0.000230769	1	0.00641492	1.12712	5	60	54920	3906		2591	68	0	12588;232;68;47;20	+;-;+;-;+	HMRI00401.IMCB-Tan0157-MS-1;HMRI00412.IMCB-Tan0119-MS-3;HMRI00445.IMCB-Fern0196-MS-2;HMRI00435.IMCB-Fern0110-MS-2;HMRI00451.IMCB-Fern0305-MS-3
Plaa	chr4:94231829-94269938	-	FALSE	TRUE	Inactivating	13.5402	0.000233513	1	0.00648285	0.777167	4	60	38110	2683		125.25	57.5	0	348;62;53;38	+;-;+;+	HMRI00414.IMCB-Fern0001-MS-2;HMRI00436.IMCB-Fern0158-MS-5;HMRI00411.IMCB-Fern0075-MS-1;HMRI00452.IMCB-Fern0188-MS-2
Cnot6l	chr5:96499351-96591009	-	FALSE	TRUE	Inactivating	13.5246	0.000235455	1	0.00651642	1.94941	7	60	91659	6817		1027.86	100	0	6580;246;116;100;76;39;38	-;+;+;+;-;+;+	HMRI00413.IMCB-Tan0135-MS-4;HMRI00447.IMCB-Fern0312-MS-1;HMRI00402.IMCB-Tan0182-MS-2;HMRI00425.IMCB-Tan0185-MS-3;HMRI00427.IMCB-Tan0209-MS-1;HMRI00431.IMCB-Tan0266-MS-1;HMRI00428.IMCB-Tan0211-MS-1
Wwp1	chr4:19535445-19636151	-	FALSE	TRUE	Inactivating	13.5212	0.000235878	1	0.00651642	1.94969	7	60	100707	6818		122.857	28	0	519;156;112;28;18;17;10	+;-;-;+;+;-;+	HMRI00158.IMCB-Fern0108-MS-4;HMRI00415.IMCB-Tan0159-MS-3;HMRI00432.IMCB-Fern0174-MS-1;HMRI00427.IMCB-Tan0209-MS-1;HMRI00428.IMCB-Tan0211-MS-1;HMRI00451.IMCB-Fern0305-MS-3;HMRI00431.IMCB-Tan0266-MS-1
Uba3	chr6:97133625-97155641	-	FALSE	TRUE	Inactivating	13.5123	0.000237008	1	0.00651642	0.475442	3	60	22017	1636		48.3333	51	0	82;51;12	+;+;+	HMRI00437.IMCB-Fern0201-MS-1;HMRI00431.IMCB-Tan0266-MS-1;HMRI00401.IMCB-Tan0157-MS-1
Mgll	chr6:88674405-88778354	+	FALSE	TRUE	Inactivating	13.5089	0.000237438	1	0.00651642	1.12997	5	60	103950	3916		115.6	36	0	314;206;36;12;10	-;+;-;-;-	HMRI00400.IMCB-Tan0123-MS-8;HMRI00427.IMCB-Tan0209-MS-1;HMRI00429.IMCB-Tan0215-MS-4;HMRI00451.IMCB-Fern0305-MS-3;HMRI00452.IMCB-Fern0188-MS-2
Rev3l	chr10:39451965-39595011	+	FALSE	TRUE	Inactivating	13.4519	0.000244762	1	0.0067089	2.90349	9	60	143047	10262		283.889	184	0	736;439;436;366;184;167;162;38;27	+;-;+;-;+;-;-;+;+	HMRI00408.IMCB-Fern0079-MS-2;HMRI00410.IMCB-Tan0107-MS-14;HMRI00430.IMCB-Tan0216-MS-3;HMRI00424.IMCB-Tan0184-MS-1;HMRI00401.IMCB-Tan0157-MS-1;HMRI00423.IMCB-Tan0099-MS-9;HMRI00443.IMCB-Fern0183-MS-1;HMRI00437.IMCB-Fern0201-MS-1;HMRI00426.IMCB-Tan0201-MS-1
Ppp3cb	chr14:21318535-21365795	-	FALSE	TRUE	Inactivating	13.4451	0.000245648	1	0.00671629	1.13339	5	60	47261	3928		82.6	25	0	216;141;25;19;12	+;-;-;+;+	HMRI00437.IMCB-Fern0201-MS-1;HMRI00416.IMCB-Tan0171-MS-3;HMRI00408.IMCB-Fern0079-MS-2;HMRI00407.IMCB-Fern0104-MS-1;HMRI00436.IMCB-Fern0158-MS-5
Rprd1a	chr18:24643462-24688705	-	FALSE	TRUE	Indeterminate	13.4451	0.000245653	1	0.00671629	0.780901	4	60	45244	2696		61.5	62	0	109;79;45;13	-;-;-;+	HMRI00443.IMCB-Fern0183-MS-1;HMRI00423.IMCB-Tan0099-MS-9;HMRI00428.IMCB-Tan0211-MS-1;HMRI00451.IMCB-Fern0305-MS-3
Aida	chr1_random:270407-297849	+	FALSE	TRUE	Indeterminate	13.4339	0.000247119	1	0.00673929	0.477466	3	60	27443	1643		99.6667	48	0	235;48;16	+;+;+	HMRI00433.IMCB-Fern0171-MS-6;HMRI00441.IMCB-Fern0178-MS-2;HMRI00426.IMCB-Tan0201-MS-1
Nudt3	chr17:27716326-27760397	-	FALSE	TRUE	Indeterminate	13.4116	0.00025007	1	0.00681117	0.478044	3	60	44072	1645		119.333	111	0	143;111;104	-;-;-	HMRI00454.IMCB-Fern0196-MS-1;HMRI00445.IMCB-Fern0196-MS-2;HMRI00435.IMCB-Fern0110-MS-2
Atp10d	chr5:72594567-72690010	+	FALSE	TRUE	Inactivating	13.3669	0.000256107	1	0.00696681	1.53236	6	60	95444	5334		118.5	26	0	479;149;30;22;16;15	+;+;-;+;-;-	HMRI00448.IMCB-Fern0304-MS-3;HMRI00432.IMCB-Fern0174-MS-1;HMRI00450.IMCB-Fern0310-MS-1;HMRI00413.IMCB-Tan0135-MS-4;HMRI00451.IMCB-Fern0305-MS-3;HMRI00428.IMCB-Tan0211-MS-1
Iqgap2	chr13:96397131-96661877	-	FALSE	TRUE	Indeterminate	13.3382	0.000260053	1	0.00706527	3.96891	11	60	264747	14198		790.455	61	0	7915;258;153;103;75;61;40;39;21;18;12	-;+;-;-;-;+;+;-;-;-;+	HMRI00402.IMCB-Tan0182-MS-2;HMRI00421.IMCB-Tan0282-MS-2;HMRI00454.IMCB-Fern0196-MS-1;HMRI00407.IMCB-Fern0104-MS-1;HMRI00164.IMCB-Fern0106-MS-1;HMRI00442.IMCB-Fern0127-MS-2;HMRI00423.IMCB-Tan0099-MS-9;HMRI00411.IMCB-Fern0075-MS-1;HMRI00420.IMCB-Tan0280-MS-2;HMRI00413.IMCB-Tan0135-MS-4;HMRI00452.IMCB-Fern0188-MS-2
Ash1l	chr3:88769733-88883297	+	FALSE	TRUE	Inactivating	13.3339	0.000260652	1	0.00707265	1.96536	7	60	113565	6874		219.143	22	0	1327;113;30;22;16;14;12	-;-;+;-;+;+;-	HMRI00444.IMCB-Fern0162-MS-1;HMRI00402.IMCB-Tan0182-MS-2;HMRI00425.IMCB-Tan0185-MS-3;HMRI00400.IMCB-Tan0123-MS-8;HMRI00448.IMCB-Fern0304-MS-3;HMRI00417.IMCB-Tan0173-MS-2;HMRI00413.IMCB-Tan0135-MS-4
Gls	chr1:52220293-52290076	-	FALSE	TRUE	Inactivating	13.2813	0.000268061	1	0.00725479	1.53829	6	60	69784	5355		110.333	115	0	196;147;133;97;57;32	+;+;+;+;-;-	HMRI00436.IMCB-Fern0158-MS-5;HMRI00414.IMCB-Fern0001-MS-2;HMRI00441.IMCB-Fern0178-MS-2;HMRI00442.IMCB-Fern0127-MS-2;HMRI00400.IMCB-Tan0123-MS-8;HMRI00437.IMCB-Fern0201-MS-1
Chmp2b	chr16:65539377-65562942	-	FALSE	TRUE	Indeterminate	13.2792	0.000268372	1	0.00725479	0.481513	3	60	23566	1657		83.3333	62	0	165;62;23	-;-;+	HMRI00451.IMCB-Fern0305-MS-3;HMRI00449.IMCB-Fern0224-MS-4;HMRI00431.IMCB-Tan0266-MS-1
Mtmr3	chr11:4380870-4494818	-	FALSE	TRUE	Indeterminate	13.1498	0.000287553	1	0.0077531	1.98103	7	60	113949	6930		134	61	0	507;183;80;61;54;35;18	-;+;-;-;-;-;+	HMRI00162.IMCB-Fern0141-MS-7;HMRI00431.IMCB-Tan0266-MS-1;HMRI00159.IMCB-Fern0205-MS-1;HMRI00426.IMCB-Tan0201-MS-1;HMRI00432.IMCB-Fern0174-MS-1;HMRI00161.IMCB-Fern0199-MS-1;HMRI00428.IMCB-Tan0211-MS-1
Gatad2a	chr8:72430967-72520283	-	FALSE	TRUE	Indeterminate	13.1476	0.000287883	1	0.0077531	1.14963	5	60	89317	3985		65	51	0	156;81;51;20;17	-;-;-;+;-	HMRI00436.IMCB-Fern0158-MS-5;HMRI00414.IMCB-Fern0001-MS-2;HMRI00428.IMCB-Tan0211-MS-1;HMRI00435.IMCB-Fern0110-MS-2;HMRI00454.IMCB-Fern0196-MS-1
8030462N17Rik	chr18:77872019-77952749	-	FALSE	TRUE	Inactivating	13.1283	0.000290862	1	0.00782356	1.54903	6	60	80731	5393		756.333	106	0	3972;316;142;70;20;18	+;+;-;+;+;+	HMRI00441.IMCB-Fern0178-MS-2;HMRI00417.IMCB-Tan0173-MS-2;HMRI00442.IMCB-Fern0127-MS-2;HMRI00439.IMCB-Fern0192-MS-1;HMRI00429.IMCB-Tan0215-MS-4;HMRI00438.IMCB-Fern0172-MS-1
Anapc5	chr5:123237469-123271351	-	FALSE	TRUE	Indeterminate	13.0841	0.00029781	1	0.0080005	0.486716	3	60	33883	1675		99.6667	43	0	231;43;25	-;+;-	HMRI00422.IMCB-Tan0285-MS-1;HMRI00158.IMCB-Fern0108-MS-4;HMRI00404.IMCB-Tan0265-MS-4
Xpo6	chr7:133245232-133343922	-	FALSE	TRUE	Inactivating	13.0805	0.000298385	1	0.00800599	1.55242	6	60	98691	5405		159.167	50.5	0	551;265;56;45;25;13	-;+;-;-;+;+	HMRI00162.IMCB-Fern0141-MS-7;HMRI00443.IMCB-Fern0183-MS-1;HMRI00421.IMCB-Tan0282-MS-2;HMRI00438.IMCB-Fern0172-MS-1;HMRI00428.IMCB-Tan0211-MS-1;HMRI00430.IMCB-Tan0216-MS-3
Insr	chr8:3150921-3279617	-	FALSE	TRUE	Inactivating	13.0492	0.000303409	1	0.00813068	1.9897	7	60	128697	6961		96.8571	32	0	297;190;99;32;25;25;10	+;+;+;+;-;+;+	HMRI00419.IMCB-Tan0180-MS-5;HMRI00414.IMCB-Fern0001-MS-2;HMRI00423.IMCB-Tan0099-MS-9;HMRI00165.IMCB-Fern0320-MS-1;HMRI00431.IMCB-Tan0266-MS-1;HMRI00407.IMCB-Fern0104-MS-1;HMRI00426.IMCB-Tan0201-MS-1
Usp31	chr7:128785534-128850767	-	FALSE	TRUE	Inactivating	13.0454	0.000304037	1	0.0081374	1.15533	5	60	65234	4005		61	42	0	145;91;42;16;11	+;-;+;+;-	HMRI00408.IMCB-Fern0079-MS-2;HMRI00432.IMCB-Fern0174-MS-1;HMRI00400.IMCB-Tan0123-MS-8;HMRI00429.IMCB-Tan0215-MS-4;HMRI00453.IMCB-Fern0307-MS-1
Tex10	chr4:48443827-48486294	-	FALSE	TRUE	Inactivating	13.0321	0.000306201	1	0.00817509	0.797556	4	60	42468	2754		231	32.5	0	845;42;23;14	+;+;+;-	HMRI00416.IMCB-Tan0171-MS-3;HMRI00445.IMCB-Fern0196-MS-2;HMRI00428.IMCB-Tan0211-MS-1;HMRI00427.IMCB-Tan0209-MS-1
Sptbn1	chr11:29999394-30119772	-	FALSE	TRUE	Inactivating	13.0234	0.000307616	1	0.00820273	1.99194	7	60	120379	6969		68.4286	57	0	161;122;66;57;44;19;10	+;-;-;+;+;+;+	HMRI00401.IMCB-Tan0157-MS-1;HMRI00402.IMCB-Tan0182-MS-2;HMRI00431.IMCB-Tan0266-MS-1;HMRI00439.IMCB-Fern0192-MS-1;HMRI00426.IMCB-Tan0201-MS-1;HMRI00162.IMCB-Fern0141-MS-7;HMRI00448.IMCB-Fern0304-MS-3
Exoc5	chr14:49631818-49686342	-	FALSE	TRUE	Inactivating	12.9896	0.000313231	1	0.00833187	1.15846	5	60	54525	4016		343.2	90	0	1352;200;90;63;11	+;+;+;+;-	HMRI00414.IMCB-Fern0001-MS-2;HMRI00435.IMCB-Fern0110-MS-2;HMRI00402.IMCB-Tan0182-MS-2;HMRI00450.IMCB-Fern0310-MS-1;HMRI00454.IMCB-Fern0196-MS-1
Rad23b	chr4:55362913-55405109	+	FALSE	TRUE	Indeterminate	12.9489	0.000320115	1	0.00849405	0.801001	4	60	42197	2766		91.25	86.5	0	156;115;58;36	+;-;+;-	HMRI00431.IMCB-Tan0266-MS-1;HMRI00449.IMCB-Fern0224-MS-4;HMRI00448.IMCB-Fern0304-MS-3;HMRI00443.IMCB-Fern0183-MS-1
Bach1	chr16:87699198-87733591	+	FALSE	TRUE	Indeterminate	12.9459	0.000320623	1	0.00849459	0.490474	3	60	34394	1688		92	110	0	140;110;26	-;+;+	HMRI00454.IMCB-Fern0196-MS-1;HMRI00432.IMCB-Fern0174-MS-1;HMRI00410.IMCB-Tan0107-MS-14
Slain2	chr5:73305600-73370080	+	FALSE	TRUE	Inactivating	12.9442	0.000320921	1	0.00849459	1.16103	5	60	64481	4025		100.8	82	0	172;112;82;75;63	-;-;-;+;+	HMRI00417.IMCB-Tan0173-MS-2;HMRI00430.IMCB-Tan0216-MS-3;HMRI00400.IMCB-Tan0123-MS-8;HMRI00439.IMCB-Fern0192-MS-1;HMRI00434.IMCB-Fern0080-MS-1
Ccnd3	chr17:47641999-47736637	+	FALSE	TRUE	Inactivating	12.9341	0.000322651	1	0.00852146	1.1616	5	60	94639	4027		92	36	0	316;76;36;20;12	-;+;-;-;-	HMRI00438.IMCB-Fern0172-MS-1;HMRI00432.IMCB-Fern0174-MS-1;HMRI00428.IMCB-Tan0211-MS-1;HMRI00425.IMCB-Tan0185-MS-3;HMRI00452.IMCB-Fern0188-MS-2
Pkn2	chr3:142453865-142544968	-	FALSE	TRUE	Inactivating	12.9337	0.000322726	1	0.00852146	1.99977	7	60	91104	6997		88	76	0	209;129;84;76;45;37;36	-;+;+;-;-;+;-	HMRI00439.IMCB-Fern0192-MS-1;HMRI00408.IMCB-Fern0079-MS-2;HMRI00432.IMCB-Fern0174-MS-1;HMRI00430.IMCB-Tan0216-MS-3;HMRI00440.IMCB-Fern0209-MS-1;HMRI00446.IMCB-Fern0202-MS-1;HMRI00454.IMCB-Fern0196-MS-1
Ctnnbl1	chr2:157563136-157717639	+	FALSE	TRUE	Inactivating	12.8542	0.000336731	1	0.00884799	2.00676	7	60	154504	7022		124.429	135	0	316;143;139;135;60;56;22	-;-;+;-;+;-;-	HMRI00161.IMCB-Fern0199-MS-1;HMRI00434.IMCB-Fern0080-MS-1;HMRI00447.IMCB-Fern0312-MS-1;HMRI00426.IMCB-Tan0201-MS-1;HMRI00428.IMCB-Tan0211-MS-1;HMRI00431.IMCB-Tan0266-MS-1;HMRI00425.IMCB-Tan0185-MS-3
Insig2	chr1:123200929-123229166	-	FALSE	TRUE	Indeterminate	12.8306	0.000340989	1	0.00893812	0.493653	3	60	28238	1699		116.333	61	0	274;61;14	-;+;+	HMRI00414.IMCB-Fern0001-MS-2;HMRI00427.IMCB-Tan0209-MS-1;HMRI00432.IMCB-Fern0174-MS-1
Prpf18	chr2:4543212-4573132	-	FALSE	TRUE	Indeterminate	12.8202	0.00034289	1	0.00897706	0.493942	3	60	29921	1700		118.333	46	0	298;46;11	-;+;+	HMRI00446.IMCB-Fern0202-MS-1;HMRI00413.IMCB-Tan0135-MS-4;HMRI00453.IMCB-Fern0307-MS-1
Zfp521	chr18:13845522-14131242	-	FALSE	TRUE	Inactivating	12.7602	0.000354068	1	0.00923614	4.62201	12	60	285721	16659		91.0833	91.5	0	210;196;130;130;107;105;78;51;39;19;18;10	-;-;-;-;+;+;+;+;+;+;+;-	HMRI00408.IMCB-Fern0079-MS-2;HMRI00404.IMCB-Tan0265-MS-4;HMRI00440.IMCB-Fern0209-MS-1;HMRI00435.IMCB-Fern0110-MS-2;HMRI00431.IMCB-Tan0266-MS-1;HMRI00437.IMCB-Fern0201-MS-1;HMRI00444.IMCB-Fern0162-MS-1;HMRI00452.IMCB-Fern0188-MS-2;HMRI00446.IMCB-Fern0202-MS-1;HMRI00447.IMCB-Fern0312-MS-1;HMRI00419.IMCB-Tan0180-MS-5;HMRI00443.IMCB-Fern0183-MS-1
Prrc2b	chr2:32006667-32090057	+	FALSE	TRUE	Indeterminate	12.7374	0.000358424	1	0.00932723	0.8099	4	60	83391	2797		85.5	77	0	175;124;30;13	+;-;-;+	HMRI00440.IMCB-Fern0209-MS-1;HMRI00413.IMCB-Tan0135-MS-4;HMRI00448.IMCB-Fern0304-MS-3;HMRI00436.IMCB-Fern0158-MS-5
Atf1	chr15:100058289-100091679	+	FALSE	TRUE	Indeterminate	12.7272	0.000360379	1	0.00935556	0.496543	3	60	33391	1709		3393.33	29	0	10140;29;11	-;-;+	HMRI00400.IMCB-Tan0123-MS-8;HMRI00404.IMCB-Tan0265-MS-4;HMRI00161.IMCB-Fern0199-MS-1
Zfp395	chr14:65977512-66017767	+	FALSE	TRUE	Indeterminate	12.7272	0.000360379	1	0.00935556	0.496543	3	60	40256	1709		310.333	222	0	652;222;57	-;-;+	HMRI00416.IMCB-Tan0171-MS-3;HMRI00413.IMCB-Tan0135-MS-4;HMRI00446.IMCB-Fern0202-MS-1
Fam13b	chr18:34602004-34666477	-	FALSE	TRUE	Indeterminate	12.7006	0.000365535	1	0.00946666	1.17498	5	60	64474	4074		101	31	0	279;148;31;28;19	-;-;-;+;+	HMRI00400.IMCB-Tan0123-MS-8;HMRI00411.IMCB-Fern0075-MS-1;HMRI00448.IMCB-Fern0304-MS-3;HMRI00409.IMCB-Fern0098-MS-1;HMRI00427.IMCB-Tan0209-MS-1
App	chr16:84954680-85173952	-	FALSE	TRUE	Inactivating	12.6723	0.000371107	1	0.00959946	3.52003	10	60	219273	12528		591	81	0	5157;194;138;111;94;68;46;44;32;26	+;+;-;-;+;-;-;+;+;+	HMRI00165.IMCB-Fern0320-MS-1;HMRI00429.IMCB-Tan0215-MS-4;HMRI00444.IMCB-Fern0162-MS-1;HMRI00408.IMCB-Fern0079-MS-2;HMRI00413.IMCB-Tan0135-MS-4;HMRI00428.IMCB-Tan0211-MS-1;HMRI00421.IMCB-Tan0282-MS-2;HMRI00432.IMCB-Fern0174-MS-1;HMRI00442.IMCB-Fern0127-MS-2;HMRI00443.IMCB-Fern0183-MS-1
Agap3	chr5:23957994-24007865	+	FALSE	TRUE	Indeterminate	12.6047	0.000384787	1	0.00991408	0.500011	3	60	49872	1721		290.333	179	0	647;179;45	+;+;-	HMRI00162.IMCB-Fern0141-MS-7;HMRI00447.IMCB-Fern0312-MS-1;HMRI00402.IMCB-Tan0182-MS-2
Sla	chr15:66612380-66663391	-	FALSE	TRUE	Indeterminate	12.6035	0.000385033	1	0.00991408	0.81564	4	60	51012	2817		1362.25	170.5	0	5087;217;124;21	-;-;-;-	HMRI00408.IMCB-Fern0079-MS-2;HMRI00432.IMCB-Fern0174-MS-1;HMRI00436.IMCB-Fern0158-MS-5;HMRI00423.IMCB-Tan0099-MS-9
Fam208a	chr14:28242032-28296740	+	FALSE	TRUE	Inactivating	12.5884	0.000388146	1	0.00998044	1.18153	5	60	54709	4097		107	112	0	120;118;112;95;90	-;-;+;-;-	HMRI00441.IMCB-Fern0178-MS-2;HMRI00444.IMCB-Fern0162-MS-1;HMRI00440.IMCB-Fern0209-MS-1;HMRI00415.IMCB-Tan0159-MS-3;HMRI00446.IMCB-Fern0202-MS-1
Tmem245	chr4:56888884-56960301	-	FALSE	TRUE	Indeterminate	12.5545	0.000395248	1	0.010151	1.18352	5	60	71418	4104		123.6	85	0	371;94;85;52;16	-;+;+;-;-	HMRI00400.IMCB-Tan0123-MS-8;HMRI00409.IMCB-Fern0098-MS-1;HMRI00427.IMCB-Tan0209-MS-1;HMRI00441.IMCB-Fern0178-MS-2;HMRI00165.IMCB-Fern0320-MS-1
Epc2	chr2:49307005-49407129	+	FALSE	TRUE	Indeterminate	12.5452	0.000397227	1	0.0101717	2.03443	7	60	100125	7121		905.571	205	0	5547;258;209;205;84;20;16	+;+;-;+;+;+;-	HMRI00162.IMCB-Fern0141-MS-7;HMRI00444.IMCB-Fern0162-MS-1;HMRI00407.IMCB-Fern0104-MS-1;HMRI00442.IMCB-Fern0127-MS-2;HMRI00448.IMCB-Fern0304-MS-3;HMRI00431.IMCB-Tan0266-MS-1;HMRI00452.IMCB-Fern0188-MS-2
Skiv2l2	chr13:113657987-113717588	-	FALSE	TRUE	Indeterminate	12.5449	0.000397297	1	0.0101717	1.18409	5	60	59602	4106		326.2	144	0	1124;185;144;114;64	-;-;-;-;-	HMRI00418.IMCB-Tan0176-MS-1;HMRI00425.IMCB-Tan0185-MS-3;HMRI00440.IMCB-Fern0209-MS-1;HMRI00454.IMCB-Fern0196-MS-1;HMRI00421.IMCB-Tan0282-MS-2
Ralbp1	chr17:66197768-66235095	-	FALSE	TRUE	Indeterminate	12.5441	0.00039747	1	0.0101717	0.501745	3	60	37328	1727		190	114	0	428;114;28	-;-;+	HMRI00410.IMCB-Tan0107-MS-14;HMRI00409.IMCB-Fern0098-MS-1;HMRI00439.IMCB-Fern0192-MS-1
Socs5	chr17:87507018-87536925	+	FALSE	TRUE	Indeterminate	12.5139	0.000403934	1	0.0103005	0.502612	3	60	29908	1730		83.6667	49	0	159;49;43	-;-;+	HMRI00449.IMCB-Fern0224-MS-4;HMRI00402.IMCB-Tan0182-MS-2;HMRI00447.IMCB-Fern0312-MS-1
March7	chr2:60047992-60086442	+	FALSE	TRUE	Indeterminate	12.4978	0.000407441	1	0.0103777	0.820232	4	60	38451	2833		48.75	43.5	0	96;71;16;12	-;-;+;+	HMRI00431.IMCB-Tan0266-MS-1;HMRI00448.IMCB-Fern0304-MS-3;HMRI00417.IMCB-Tan0173-MS-2;HMRI00444.IMCB-Fern0162-MS-1
Tmem57	chr4:134358675-134409260	-	FALSE	TRUE	Indeterminate	12.4519	0.000417567	1	0.0105857	0.822241	4	60	50586	2840		210	165	0	479;232;98;31	-;-;-;+	HMRI00407.IMCB-Fern0104-MS-1;HMRI00425.IMCB-Tan0185-MS-3;HMRI00428.IMCB-Tan0211-MS-1;HMRI00411.IMCB-Fern0075-MS-1
Fam174a	chr1:97210204-97231861	+	FALSE	TRUE	Indeterminate	12.3648	0.000437506	1	0.0110071	0.506946	3	60	21658	1745		139	60	0	312;60;45	+;-;+	HMRI00438.IMCB-Fern0172-MS-1;HMRI00408.IMCB-Fern0079-MS-2;HMRI00435.IMCB-Fern0110-MS-2
2310035C23Rik	chr1:107560437-107651708	+	FALSE	TRUE	Inactivating	12.3624	0.000438066	1	0.0110071	2.05119	7	60	91272	7181		58.7143	56	0	158;64;62;56;40;21;10	+;+;+;-;-;-;+	HMRI00416.IMCB-Tan0171-MS-3;HMRI00447.IMCB-Fern0312-MS-1;HMRI00425.IMCB-Tan0185-MS-3;HMRI00440.IMCB-Fern0209-MS-1;HMRI00431.IMCB-Tan0266-MS-1;HMRI00412.IMCB-Tan0119-MS-3;HMRI00429.IMCB-Tan0215-MS-4
Atp2a2	chr5:122903521-122952234	-	FALSE	TRUE	Inactivating	12.3609	0.000438422	1	0.0110071	0.826258	4	60	48714	2854		80.75	69.5	0	167;75;64;17	+;-;+;+	HMRI00408.IMCB-Fern0079-MS-2;HMRI00429.IMCB-Tan0215-MS-4;HMRI00439.IMCB-Fern0192-MS-1;HMRI00445.IMCB-Fern0196-MS-2
2610008E11Rik	chr10:78527118-78560345	-	FALSE	TRUE	Indeterminate	12.3549	0.000439819	1	0.0110205	0.507235	3	60	33228	1746		76	79	0	136;79;13	+;-;+	HMRI00409.IMCB-Fern0098-MS-1;HMRI00452.IMCB-Fern0188-MS-2;HMRI00431.IMCB-Tan0266-MS-1
Bfar	chr16:13671950-13703705	+	FALSE	TRUE	Indeterminate	12.3255	0.000446818	1	0.0111829	0.508101	3	60	31756	1749		46.6667	39	0	85;39;16	+;+;-	HMRI00429.IMCB-Tan0215-MS-4;HMRI00446.IMCB-Fern0202-MS-1;HMRI00445.IMCB-Fern0196-MS-2
Lsm14a	chr7:35129738-35174559	-	FALSE	TRUE	Inactivating	12.29	0.000455384	1	0.0113841	0.829414	4	60	44822	2865		137.5	138.5	0	250;166;111;23	+;+;+;-	HMRI00404.IMCB-Tan0265-MS-4;HMRI00443.IMCB-Fern0183-MS-1;HMRI00411.IMCB-Fern0075-MS-1;HMRI00428.IMCB-Tan0211-MS-1
Spopl	chr2:23365573-23427624	-	FALSE	TRUE	Indeterminate	12.2877	0.000455942	1	0.0113848	1.19946	5	60	62052	4160		100.2	31	0	330;100;31;21;19	-;+;+;-;-	HMRI00412.IMCB-Tan0119-MS-3;HMRI00427.IMCB-Tan0209-MS-1;HMRI00432.IMCB-Fern0174-MS-1;HMRI00428.IMCB-Tan0211-MS-1;HMRI00454.IMCB-Fern0196-MS-1
Skap2	chr6:51809163-51962548	-	FALSE	TRUE	Indeterminate	12.2541	0.000464245	1	0.0115745	3.04684	9	60	153386	10786		2699.22	52	0	23493;290;218;87;52;49;44;42;18	-;-;-;+;-;-;+;-;-	HMRI00400.IMCB-Tan0123-MS-8;HMRI00410.IMCB-Tan0107-MS-14;HMRI00401.IMCB-Tan0157-MS-1;HMRI00447.IMCB-Fern0312-MS-1;HMRI00439.IMCB-Fern0192-MS-1;HMRI00442.IMCB-Fern0127-MS-2;HMRI00411.IMCB-Fern0075-MS-1;HMRI00448.IMCB-Fern0304-MS-3;HMRI00435.IMCB-Fern0110-MS-2
Mir1195	chr16:30920639-31275783	-	FALSE	TRUE	Inactivating	12.2526	0.000464611	1	0.0115745	4.70858	12	60	355145	16988		69.1667	48.5	0	202;142;91;72;70;51;46;40;37;33;32;14	-;+;+;+;-;-;+;+;-;+;-;-	HMRI00436.IMCB-Fern0158-MS-5;HMRI00437.IMCB-Fern0201-MS-1;HMRI00429.IMCB-Tan0215-MS-4;HMRI00447.IMCB-Fern0312-MS-1;HMRI00433.IMCB-Fern0171-MS-6;HMRI00443.IMCB-Fern0183-MS-1;HMRI00427.IMCB-Tan0209-MS-1;HMRI00453.IMCB-Fern0307-MS-1;HMRI00450.IMCB-Fern0310-MS-1;HMRI00435.IMCB-Fern0110-MS-2;HMRI00432.IMCB-Fern0174-MS-1;HMRI00440.IMCB-Fern0209-MS-1
Adgrl2	chr3:148478549-148617599	-	FALSE	TRUE	Inactivating	12.2376	0.000468372	1	0.0116548	2.54199	8	60	139051	8948		83.5	78.5	0	184;129;114;83;74;35;29;20	+;+;+;+;-;-;-;-	HMRI00443.IMCB-Fern0183-MS-1;HMRI00433.IMCB-Fern0171-MS-6;HMRI00432.IMCB-Fern0174-MS-1;HMRI00411.IMCB-Fern0075-MS-1;HMRI00408.IMCB-Fern0079-MS-2;HMRI00428.IMCB-Tan0211-MS-1;HMRI00427.IMCB-Tan0209-MS-1;HMRI00425.IMCB-Tan0185-MS-3
Eif2s1	chr12:79963058-79987997	+	FALSE	TRUE	Indeterminate	12.228	0.000470782	1	0.0116878	0.510991	3	60	24940	1759		287.333	229	0	499;229;134	-;+;+	HMRI00407.IMCB-Fern0104-MS-1;HMRI00440.IMCB-Fern0209-MS-1;HMRI00437.IMCB-Fern0201-MS-1
Fam171a1	chr2:3035659-3145081	+	FALSE	TRUE	Indeterminate	12.1981	0.00047839	1	0.0118631	1.61789	6	60	109423	5637		72.3333	65	0	164;103;92;38;24;13	+;-;+;+;+;-	HMRI00426.IMCB-Tan0201-MS-1;HMRI00429.IMCB-Tan0215-MS-4;HMRI00437.IMCB-Fern0201-MS-1;HMRI00440.IMCB-Fern0209-MS-1;HMRI00454.IMCB-Fern0196-MS-1;HMRI00451.IMCB-Fern0305-MS-3
Myh9	chr15:77591014-77672605	-	FALSE	TRUE	Indeterminate	12.1816	0.000482625	1	0.011927	0.834291	4	60	81592	2882		41	17	0	120;18;16;10	+;-;+;-	HMRI00414.IMCB-Fern0001-MS-2;HMRI00429.IMCB-Tan0215-MS-4;HMRI00452.IMCB-Fern0188-MS-2;HMRI00424.IMCB-Tan0184-MS-1
2810474O19Rik	chr6:149257935-149284185	+	FALSE	TRUE	Indeterminate	12.17	0.000485636	1	0.0119877	0.512724	3	60	26251	1765		68	72	0	113;72;19	-;-;+	HMRI00443.IMCB-Fern0183-MS-1;HMRI00446.IMCB-Fern0202-MS-1;HMRI00442.IMCB-Fern0127-MS-2
Cd302	chr2:60090049-60122541	-	FALSE	TRUE	Indeterminate	12.1412	0.0004932	1	0.0121605	0.513591	3	60	32493	1768		45.6667	41	0	72;41;24	-;+;+	HMRI00409.IMCB-Fern0098-MS-1;HMRI00432.IMCB-Fern0174-MS-1;HMRI00428.IMCB-Tan0211-MS-1
Ehmt1	chr2:24646288-24775129	-	FALSE	TRUE	Inactivating	12.1326	0.000495481	1	0.0122028	2.07269	7	60	128842	7258		66.7143	28	0	242;116;36;28;18;16;11	+;+;+;-;+;-;-	HMRI00440.IMCB-Fern0209-MS-1;HMRI00436.IMCB-Fern0158-MS-5;HMRI00432.IMCB-Fern0174-MS-1;HMRI00427.IMCB-Tan0209-MS-1;HMRI00409.IMCB-Fern0098-MS-1;HMRI00452.IMCB-Fern0188-MS-2;HMRI00428.IMCB-Tan0211-MS-1
Lmtk2	chr5:144861304-144949073	+	FALSE	TRUE	Inactivating	12.1156	0.000500019	1	0.0122771	1.20999	5	60	87770	4197		88.6	24	0	297;95;24;15;12	-;+;+;-;-	HMRI00408.IMCB-Fern0079-MS-2;HMRI00416.IMCB-Tan0171-MS-3;HMRI00431.IMCB-Tan0266-MS-1;HMRI00435.IMCB-Fern0110-MS-2;HMRI00437.IMCB-Fern0201-MS-1
Helz	chr11:107409273-107548257	+	FALSE	TRUE	Inactivating	12.1149	0.000500202	1	0.0122771	2.07436	7	60	138985	7264		136.571	151	0	295;254;173;151;54;16;13	+;-;-;-;+;+;+	HMRI00159.IMCB-Fern0205-MS-1;HMRI00407.IMCB-Fern0104-MS-1;HMRI00423.IMCB-Tan0099-MS-9;HMRI00431.IMCB-Tan0266-MS-1;HMRI00429.IMCB-Tan0215-MS-4;HMRI00454.IMCB-Fern0196-MS-1;HMRI00435.IMCB-Fern0110-MS-2
1810013L24Rik	chr16:8830192-8859017	+	FALSE	TRUE	Indeterminate	12.1029	0.000503428	1	0.0123283	0.514746	3	60	28826	1772		38.3333	37	0	45;37;33	-;+;-	HMRI00165.IMCB-Fern0320-MS-1;HMRI00425.IMCB-Tan0185-MS-3;HMRI00430.IMCB-Tan0216-MS-3
Mir99ahg	chr16:77329572-77558673	+	FALSE	TRUE	Indeterminate	12.0952	0.000505505	1	0.0123651	4.73617	12	60	229102	17093		73.75	53.5	0	265;122;86;72;69;54;53;52;34;27;27;24	+;+;-;-;+;+;+;+;+;+;-;-	HMRI00408.IMCB-Fern0079-MS-2;HMRI00435.IMCB-Fern0110-MS-2;HMRI00407.IMCB-Fern0104-MS-1;HMRI00439.IMCB-Fern0192-MS-1;HMRI00437.IMCB-Fern0201-MS-1;HMRI00430.IMCB-Tan0216-MS-3;HMRI00425.IMCB-Tan0185-MS-3;HMRI00400.IMCB-Tan0123-MS-8;HMRI00163.IMCB-Fern0230-MS-3;HMRI00445.IMCB-Fern0196-MS-2;HMRI00427.IMCB-Tan0209-MS-1;HMRI00429.IMCB-Tan0215-MS-4
Ddhd2	chr8:26835795-26864752	-	FALSE	TRUE	Indeterminate	12.0839	0.000508604	1	0.0124214	0.515324	3	60	28958	1774		54	45	0	96;45;21	+;+;-	HMRI00402.IMCB-Tan0182-MS-2;HMRI00427.IMCB-Tan0209-MS-1;HMRI00424.IMCB-Tan0184-MS-1
Pag1	chr3:9687481-9833679	-	FALSE	TRUE	Indeterminate	12.0826	0.000508955	1	0.0124214	2.07743	7	60	146199	7275		49.1429	38	0	97;90;45;38;34;25;15	+;+;-;-;-;-;-	HMRI00448.IMCB-Fern0304-MS-3;HMRI00440.IMCB-Fern0209-MS-1;HMRI00444.IMCB-Fern0162-MS-1;HMRI00431.IMCB-Tan0266-MS-1;HMRI00428.IMCB-Tan0211-MS-1;HMRI00427.IMCB-Tan0209-MS-1;HMRI00164.IMCB-Fern0106-MS-1
Etf1	chr18:35062438-35091657	-	FALSE	TRUE	Indeterminate	12.0743	0.000511208	1	0.0124623	0.515613	3	60	29220	1775		99.6667	74	0	197;74;28	+;-;-	HMRI00440.IMCB-Fern0209-MS-1;HMRI00426.IMCB-Tan0201-MS-1;HMRI00445.IMCB-Fern0196-MS-2
Rbbp5	chr1:134373943-134402242	+	FALSE	TRUE	Indeterminate	12.0458	0.000519081	1	0.0126399	0.516479	3	60	28300	1778		141	62	0	301;62;60	-;-;+	HMRI00414.IMCB-Fern0001-MS-2;HMRI00450.IMCB-Fern0310-MS-1;HMRI00430.IMCB-Tan0216-MS-3
Xiap	chrX:39421012-39462841	+	FALSE	TRUE	Indeterminate	12.0371	0.000521531	1	0.0126853	0.840889	4	60	41830	2905		210.5	154	0	405;176;132;129	+;+;-;-	HMRI00400.IMCB-Tan0123-MS-8;HMRI00431.IMCB-Tan0266-MS-1;HMRI00454.IMCB-Fern0196-MS-1;HMRI00409.IMCB-Fern0098-MS-1
Tcf7l2	chr19:55816299-56008145	+	FALSE	TRUE	Inactivating	12.0043	0.000530775	1	0.0128667	2.56795	8	60	191847	9042		125.5	77.5	0	306;230;227;98;57;37;28;21	-;-;-;+;+;+;-;-	HMRI00423.IMCB-Tan0099-MS-9;HMRI00412.IMCB-Tan0119-MS-3;HMRI00408.IMCB-Fern0079-MS-2;HMRI00426.IMCB-Tan0201-MS-1;HMRI00452.IMCB-Fern0188-MS-2;HMRI00428.IMCB-Tan0211-MS-1;HMRI00449.IMCB-Fern0224-MS-4;HMRI00424.IMCB-Tan0184-MS-1
Ncoa3	chr2:165818136-165898742	+	FALSE	TRUE	Inactivating	11.9829	0.000536914	1	0.0130009	1.21824	5	60	80607	4226		1444.2	73	0	7000;113;73;18;17	+;-;-;+;-	HMRI00163.IMCB-Fern0230-MS-3;HMRI00404.IMCB-Tan0265-MS-4;HMRI00408.IMCB-Fern0079-MS-2;HMRI00454.IMCB-Fern0196-MS-1;HMRI00453.IMCB-Fern0307-MS-1
Nfkb1	chr3:135247618-135354511	-	FALSE	TRUE	Inactivating	11.922	0.000554736	1	0.0133874	1.63959	6	60	106894	5714		123.5	88	0	341;185;118;58;26;13	+;-;+;+;-;-	HMRI00407.IMCB-Fern0104-MS-1;HMRI00447.IMCB-Fern0312-MS-1;HMRI00431.IMCB-Tan0266-MS-1;HMRI00440.IMCB-Fern0209-MS-1;HMRI00402.IMCB-Tan0182-MS-2;HMRI00445.IMCB-Fern0196-MS-2
Fam117b	chr1:59969849-60042192	+	FALSE	TRUE	Inactivating	11.897	0.000562251	1	0.0135385	1.22365	5	60	72344	4245		139.8	69	0	395;164;69;47;24	-;-;-;+;+	HMRI00407.IMCB-Fern0104-MS-1;HMRI00417.IMCB-Tan0173-MS-2;HMRI00448.IMCB-Fern0304-MS-3;HMRI00441.IMCB-Fern0178-MS-2;HMRI00429.IMCB-Tan0215-MS-4
Ankhd1	chr18:36720256-36818562	+	FALSE	TRUE	Inactivating	11.8936	0.000563275	1	0.0135481	2.09557	7	60	98307	7340		161.571	54	0	789;152;54;54;44;28;10	+;-;+;-;+;-;-	HMRI00416.IMCB-Tan0171-MS-3;HMRI00443.IMCB-Fern0183-MS-1;HMRI00452.IMCB-Fern0188-MS-2;HMRI00425.IMCB-Tan0185-MS-3;HMRI00450.IMCB-Fern0310-MS-1;HMRI00430.IMCB-Tan0216-MS-3;HMRI00453.IMCB-Fern0307-MS-1
Plekha2	chr8:26149616-26212283	-	FALSE	TRUE	Indeterminate	11.8887	0.000564744	1	0.0135683	0.847773	4	60	62668	2929		189.75	141.5	0	429;180;103;47	-;-;-;+	HMRI00416.IMCB-Tan0171-MS-3;HMRI00443.IMCB-Fern0183-MS-1;HMRI00414.IMCB-Fern0001-MS-2;HMRI00164.IMCB-Fern0106-MS-1
Hyal5	chr6:24807996-24841958	+	FALSE	TRUE	Indeterminate	11.8862	0.000565504	1	0.0135715	0.52139	3	60	33963	1795		119	144	0	189;144;24	-;-;+	HMRI00417.IMCB-Tan0173-MS-2;HMRI00409.IMCB-Fern0098-MS-1;HMRI00441.IMCB-Fern0178-MS-2
Tbk1	chr10:120983512-121023850	-	FALSE	TRUE	Inactivating	11.8769	0.000568332	1	0.0136242	0.521679	3	60	40339	1796		99.6667	83	0	138;83;78	+;+;+	HMRI00437.IMCB-Fern0201-MS-1;HMRI00413.IMCB-Tan0135-MS-4;HMRI00426.IMCB-Tan0201-MS-1
Ankib1	chr5:3689998-3803124	-	FALSE	TRUE	Inactivating	11.862	0.00057292	1	0.013719	2.09864	7	60	113127	7351		67.7143	44	0	170;92;87;44;41;27;13	-;-;+;+;+;+;+	HMRI00408.IMCB-Fern0079-MS-2;HMRI00421.IMCB-Tan0282-MS-2;HMRI00454.IMCB-Fern0196-MS-1;HMRI00436.IMCB-Fern0158-MS-5;HMRI00159.IMCB-Fern0205-MS-1;HMRI00437.IMCB-Fern0201-MS-1;HMRI00425.IMCB-Tan0185-MS-3
Ptk2	chr15:73035534-73253621	-	FALSE	TRUE	Inactivating	11.8241	0.00058468	1	0.0139541	3.6409	10	60	218088	12976		162.2	122	0	650;230;220;187;186;58;33;26;20;12	-;-;+;+;+;+;-;+;-;-	HMRI00438.IMCB-Fern0172-MS-1;HMRI00454.IMCB-Fern0196-MS-1;HMRI00414.IMCB-Fern0001-MS-2;HMRI00447.IMCB-Fern0312-MS-1;HMRI00439.IMCB-Fern0192-MS-1;HMRI00440.IMCB-Fern0209-MS-1;HMRI00408.IMCB-Fern0079-MS-2;HMRI00452.IMCB-Fern0188-MS-2;HMRI00451.IMCB-Fern0305-MS-3;HMRI00437.IMCB-Fern0201-MS-1
Pter	chr2:12845667-12925081	+	FALSE	TRUE	Inactivating	11.8208	0.000585729	1	0.0139637	1.22848	5	60	79415	4262		74.8	57	0	141;128;57;28;20	-;-;+;-;+	HMRI00446.IMCB-Fern0202-MS-1;HMRI00407.IMCB-Fern0104-MS-1;HMRI00426.IMCB-Tan0201-MS-1;HMRI00452.IMCB-Fern0188-MS-2;HMRI00447.IMCB-Fern0312-MS-1
Exoc6b	chr6:84568479-85019507	-	FALSE	TRUE	Inactivating	11.769	0.000602239	1	0.0143257	7.3087	16	60	451029	27193		95.75	84	0	268;180;168;154;101;99;98;84;84;79;66;50;42;35;14;10	-;-;+;+;+;+;+;+;+;-;+;+;-;-;-;+	HMRI00409.IMCB-Fern0098-MS-1;HMRI00412.IMCB-Tan0119-MS-3;HMRI00411.IMCB-Fern0075-MS-1;HMRI00447.IMCB-Fern0312-MS-1;HMRI00431.IMCB-Tan0266-MS-1;HMRI00402.IMCB-Tan0182-MS-2;HMRI00424.IMCB-Tan0184-MS-1;HMRI00413.IMCB-Tan0135-MS-4;HMRI00410.IMCB-Tan0107-MS-14;HMRI00434.IMCB-Fern0080-MS-1;HMRI00400.IMCB-Tan0123-MS-8;HMRI00427.IMCB-Tan0209-MS-1;HMRI00426.IMCB-Tan0201-MS-1;HMRI00439.IMCB-Fern0192-MS-1;H…
Rp2h	chrX:19941606-19982779	+	FALSE	TRUE	Indeterminate	11.755	0.000606808	1	0.0144185	0.854082	4	60	41174	2951		48.5	39	0	105;62;16;11	+;+;-;-	HMRI00408.IMCB-Fern0079-MS-2;HMRI00453.IMCB-Fern0307-MS-1;HMRI00411.IMCB-Fern0075-MS-1;HMRI00452.IMCB-Fern0188-MS-2
Brd7	chr8:90856209-90886090	-	FALSE	TRUE	Inactivating	11.6933	0.000627251	1	0.014839	0.527455	3	60	29882	1816		66.3333	60	0	88;60;51	+;+;+	HMRI00448.IMCB-Fern0304-MS-3;HMRI00449.IMCB-Fern0224-MS-4;HMRI00416.IMCB-Tan0171-MS-3
Gdi2	chr13:3537320-3565507	+	FALSE	TRUE	Indeterminate	11.6933	0.000627251	1	0.014839	0.527455	3	60	28188	1816		64	51	0	113;51;28	+;-;-	HMRI00452.IMCB-Fern0188-MS-2;HMRI00440.IMCB-Fern0209-MS-1;HMRI00428.IMCB-Tan0211-MS-1
Zcchc11	chr4:108132030-108232020	+	FALSE	TRUE	Inactivating	11.6744	0.000633674	1	0.0149582	2.11705	7	60	99991	7417		22	18	0	37;31;26;18;14;14;14	+;-;-;-;-;+;+	HMRI00453.IMCB-Fern0307-MS-1;HMRI00428.IMCB-Tan0211-MS-1;HMRI00433.IMCB-Fern0171-MS-6;HMRI00159.IMCB-Fern0205-MS-1;HMRI00429.IMCB-Tan0215-MS-4;HMRI00425.IMCB-Tan0185-MS-3;HMRI00409.IMCB-Fern0098-MS-1
Cnst	chr1:181476659-181557604	+	FALSE	TRUE	Indeterminate	11.6528	0.000641058	1	0.0151159	1.23929	5	60	80946	4300		49.4	62	0	88;64;62;21;12	-;+;+;+;+	HMRI00426.IMCB-Tan0201-MS-1;HMRI00428.IMCB-Tan0211-MS-1;HMRI00441.IMCB-Fern0178-MS-2;HMRI00402.IMCB-Tan0182-MS-2;HMRI00442.IMCB-Fern0127-MS-2
Plcg2	chr8:120022190-120159042	+	FALSE	TRUE	Inactivating	11.6093	0.000656217	1	0.0154229	1.66495	6	60	136853	5804		1558.33	112.5	0	8861;205;151;74;46;13	+;+;-;-;+;-	HMRI00162.IMCB-Fern0141-MS-7;HMRI00410.IMCB-Tan0107-MS-14;HMRI00440.IMCB-Fern0209-MS-1;HMRI00442.IMCB-Fern0127-MS-2;HMRI00424.IMCB-Tan0184-MS-1;HMRI00423.IMCB-Tan0099-MS-9
Stk4	chr2:163899913-163981257	+	FALSE	TRUE	Inactivating	11.5743	0.000668688	1	0.0156479	1.24441	5	60	81345	4318		1625.4	163	0	7461;293;163;145;65	+;+;-;-;-	HMRI00439.IMCB-Fern0192-MS-1;HMRI00419.IMCB-Tan0180-MS-5;HMRI00407.IMCB-Fern0104-MS-1;HMRI00402.IMCB-Tan0182-MS-2;HMRI00421.IMCB-Tan0282-MS-2
Bdp1	chr13:100787948-100874025	-	FALSE	TRUE	Inactivating	11.548	0.00067821	1	0.0158535	1.67002	6	60	86078	5822		73.5	34	0	289;49;37;31;21;14	+;-;+;+;+;+	HMRI00159.IMCB-Fern0205-MS-1;HMRI00409.IMCB-Fern0098-MS-1;HMRI00160.IMCB-Fern0203-MS-1;HMRI00407.IMCB-Fern0104-MS-1;HMRI00425.IMCB-Tan0185-MS-3;HMRI00440.IMCB-Fern0209-MS-1
Larp4	chr15:99800495-99846789	+	FALSE	TRUE	Inactivating	11.5229	0.00068744	1	0.0160173	0.865264	4	60	46295	2990		371.75	43.5	0	1388;44;43;12	-;-;-;+	HMRI00413.IMCB-Tan0135-MS-4;HMRI00454.IMCB-Fern0196-MS-1;HMRI00441.IMCB-Fern0178-MS-2;HMRI00424.IMCB-Tan0184-MS-1
Nfxl1	chr5:72904542-72950884	-	FALSE	TRUE	Indeterminate	11.5229	0.00068744	1	0.0160173	0.865264	4	60	46343	2990		59.75	59	0	109;82;36;12	-;-;-;-	HMRI00417.IMCB-Tan0173-MS-2;HMRI00451.IMCB-Fern0305-MS-3;HMRI00437.IMCB-Fern0201-MS-1;HMRI00448.IMCB-Fern0304-MS-3
R3hdm2	chr10:126827366-126936440	+	FALSE	TRUE	Inactivating	11.5006	0.000695724	1	0.0161928	1.67397	6	60	109075	5836		511.5	82	0	2708;136;82;82;39;22	+;+;-;-;-;-	HMRI00436.IMCB-Fern0158-MS-5;HMRI00422.IMCB-Tan0285-MS-1;HMRI00447.IMCB-Fern0312-MS-1;HMRI00425.IMCB-Tan0185-MS-3;HMRI00443.IMCB-Fern0183-MS-1;HMRI00428.IMCB-Tan0211-MS-1
Sec11a	chr7:88060264-88092436	-	FALSE	TRUE	Indeterminate	11.4607	0.000710823	1	0.0165087	0.534963	3	60	32173	1842		18.6667	14	0	29;14;13	-;-;+	HMRI00402.IMCB-Tan0182-MS-2;HMRI00427.IMCB-Tan0209-MS-1;HMRI00443.IMCB-Fern0183-MS-1
Fam3c	chr6:22256521-22306081	-	FALSE	TRUE	Indeterminate	11.4469	0.000716118	1	0.016612	0.868991	4	60	49561	3003		97	70	0	230;114;26;18	+;-;-;+	HMRI00162.IMCB-Fern0141-MS-7;HMRI00411.IMCB-Fern0075-MS-1;HMRI00428.IMCB-Tan0211-MS-1;HMRI00441.IMCB-Fern0178-MS-2
Runx2	chr17:44632935-44951746	-	FALSE	TRUE	Inactivating	11.4451	0.00071681	1	0.016612	4.85421	12	60	318812	17543		109	60	0	399;271;142;132;88;67;53;46;39;38;22;11	+;+;-;+;-;-;-;+;-;+;-;-	HMRI00419.IMCB-Tan0180-MS-5;HMRI00407.IMCB-Fern0104-MS-1;HMRI00165.IMCB-Fern0320-MS-1;HMRI00449.IMCB-Fern0224-MS-4;HMRI00163.IMCB-Fern0230-MS-3;HMRI00421.IMCB-Tan0282-MS-2;HMRI00450.IMCB-Fern0310-MS-1;HMRI00424.IMCB-Tan0184-MS-1;HMRI00428.IMCB-Tan0211-MS-1;HMRI00430.IMCB-Tan0216-MS-3;HMRI00451.IMCB-Fern0305-MS-3;HMRI00423.IMCB-Tan0099-MS-9
Zc3h13	chr14:75684179-75744233	+	FALSE	TRUE	Indeterminate	11.3939	0.000736872	1	0.0170039	1.25635	5	60	60055	4360		189.2	195	0	371;202;195;132;46	+;+;+;-;-	HMRI00407.IMCB-Fern0104-MS-1;HMRI00443.IMCB-Fern0183-MS-1;HMRI00436.IMCB-Fern0158-MS-5;HMRI00432.IMCB-Fern0174-MS-1;HMRI00445.IMCB-Fern0196-MS-2
Nexn	chr3:151899947-151929284	-	FALSE	TRUE	Indeterminate	11.3644	0.000748671	1	0.017221	0.538139	3	60	29338	1853		23.6667	24	0	32;24;15	-;+;-	HMRI00453.IMCB-Fern0307-MS-1;HMRI00418.IMCB-Tan0176-MS-1;HMRI00443.IMCB-Fern0183-MS-1
Atg16l1	chr1:89652585-89689003	+	FALSE	TRUE	Indeterminate	11.3557	0.000752187	1	0.0172835	0.538428	3	60	36419	1854		629.333	290	0	1398;290;200	-;+;+	HMRI00417.IMCB-Tan0173-MS-2;HMRI00416.IMCB-Tan0171-MS-3;HMRI00414.IMCB-Fern0001-MS-2
Stap1	chr5:86500852-86533018	+	FALSE	TRUE	Indeterminate	11.347	0.000755716	1	0.0173461	0.538717	3	60	32167	1855		18.6667	15	0	27;15;14	-;+;+	HMRI00445.IMCB-Fern0196-MS-2;HMRI00422.IMCB-Tan0285-MS-1;HMRI00453.IMCB-Fern0307-MS-1
Xylt1	chr7:124524492-124811144	+	FALSE	TRUE	Inactivating	11.3438	0.000756989	1	0.0173569	3.71359	10	60	286653	13246		62.2	30	0	170;130;129;64;38;22;22;20;14;13	-;+;-;-;+;-;-;+;+;-	HMRI00433.IMCB-Fern0171-MS-6;HMRI00163.IMCB-Fern0230-MS-3;HMRI00444.IMCB-Fern0162-MS-1;HMRI00443.IMCB-Fern0183-MS-1;HMRI00411.IMCB-Fern0075-MS-1;HMRI00442.IMCB-Fern0127-MS-2;HMRI00425.IMCB-Tan0185-MS-3;HMRI00431.IMCB-Tan0266-MS-1;HMRI00439.IMCB-Fern0192-MS-1;HMRI00448.IMCB-Fern0304-MS-3
Golph3	chr15:12251250-12281022	+	FALSE	TRUE	Indeterminate	11.3209	0.000766381	1	0.0175399	0.539583	3	60	29773	1858		123.333	70	0	270;70;30	+;-;-	HMRI00433.IMCB-Fern0171-MS-6;HMRI00424.IMCB-Tan0184-MS-1;HMRI00454.IMCB-Fern0196-MS-1
Lamc1	chr1:155066051-155179916	-	FALSE	TRUE	Inactivating	11.3201	0.000766736	1	0.0175399	1.68917	6	60	113866	5890		312.333	202	0	1145;291;255;149;22;12	+;-;+;-;-;+	HMRI00158.IMCB-Fern0108-MS-4;HMRI00409.IMCB-Fern0098-MS-1;HMRI00400.IMCB-Tan0123-MS-8;HMRI00407.IMCB-Fern0104-MS-1;HMRI00160.IMCB-Fern0203-MS-1;HMRI00448.IMCB-Fern0304-MS-3
Ube4b	chr4:148702524-148800740	-	FALSE	TRUE	Inactivating	11.3092	0.000771233	1	0.0176087	1.26203	5	60	98217	4380		95.2	65	0	274;70;65;42;25	+;+;-;+;+	HMRI00422.IMCB-Tan0285-MS-1;HMRI00442.IMCB-Fern0127-MS-2;HMRI00443.IMCB-Fern0183-MS-1;HMRI00160.IMCB-Fern0203-MS-1;HMRI00433.IMCB-Fern0171-MS-6
Dgcr8	chr16:18254057-18289261	-	FALSE	TRUE	Indeterminate	11.295	0.000777161	1	0.0177253	0.540449	3	60	35205	1861		75.3333	64	0	145;64;17	-;-;-	HMRI00449.IMCB-Fern0224-MS-4;HMRI00448.IMCB-Fern0304-MS-3;HMRI00400.IMCB-Tan0123-MS-8
Mbp	chr18:82644514-82755029	+	FALSE	TRUE	Inactivating	11.2882	0.00078002	1	0.0177704	1.26345	5	60	110516	4385		49	46	0	77;74;46;32;16	-;-;+;+;-	HMRI00448.IMCB-Fern0304-MS-3;HMRI00442.IMCB-Fern0127-MS-2;HMRI00159.IMCB-Fern0205-MS-1;HMRI00444.IMCB-Fern0162-MS-1;HMRI00430.IMCB-Tan0216-MS-3
Ssh1	chr5:114392227-114443766	-	FALSE	TRUE	Indeterminate	11.2864	0.00078078	1	0.0177704	0.540738	3	60	51540	1862		106.667	20	0	283;20;17	+;-;+	HMRI00162.IMCB-Fern0141-MS-7;HMRI00404.IMCB-Tan0265-MS-4;HMRI00408.IMCB-Fern0079-MS-2
Phc3	chr3:30798216-30868337	-	FALSE	TRUE	Inactivating	11.2756	0.00078533	1	0.0178551	1.26431	5	60	70122	4388		58.4	28	0	165;73;28;16;10	-;+;+;+;-	HMRI00425.IMCB-Tan0185-MS-3;HMRI00427.IMCB-Tan0209-MS-1;HMRI00160.IMCB-Fern0203-MS-1;HMRI00445.IMCB-Fern0196-MS-2;HMRI00408.IMCB-Fern0079-MS-2
Rft1	chr14:31467560-31504499	+	FALSE	TRUE	Indeterminate	11.2692	0.000788058	1	0.0178916	0.541315	3	60	36940	1864		191.667	84	0	476;84;15	+;-;+	HMRI00422.IMCB-Tan0285-MS-1;HMRI00413.IMCB-Tan0135-MS-4;HMRI00450.IMCB-Fern0310-MS-1
Atl2	chr17:80247729-80295463	-	FALSE	TRUE	Indeterminate	11.2572	0.000793161	1	0.0179575	0.87845	4	60	47735	3036		371.25	342.5	0	751;487;198;49	-;-;+;-	HMRI00158.IMCB-Fern0108-MS-4;HMRI00162.IMCB-Fern0141-MS-7;HMRI00408.IMCB-Fern0079-MS-2;HMRI00447.IMCB-Fern0312-MS-1
Esco1	chr18:10566509-10610350	-	FALSE	TRUE	Inactivating	11.2572	0.000793161	1	0.0179575	0.87845	4	60	43842	3036		39	34.5	0	72;50;19;15	+;+;-;+	HMRI00428.IMCB-Tan0211-MS-1;HMRI00434.IMCB-Fern0080-MS-1;HMRI00402.IMCB-Tan0182-MS-2;HMRI00432.IMCB-Fern0174-MS-1
Ebf1	chr11:44431601-44821598	+	FALSE	TRUE	Inactivating	11.2112	0.000813045	1	0.0183117	6.13947	14	60	389998	22525		252	61	0	1426;751;663;202;127;81;79;43;37;32;28;25;19;15	+;+;-;+;-;+;+;+;-;-;+;-;-;-	HMRI00419.IMCB-Tan0180-MS-5;HMRI00416.IMCB-Tan0171-MS-3;HMRI00162.IMCB-Fern0141-MS-7;HMRI00165.IMCB-Fern0320-MS-1;HMRI00447.IMCB-Fern0312-MS-1;HMRI00431.IMCB-Tan0266-MS-1;HMRI00454.IMCB-Fern0196-MS-1;HMRI00445.IMCB-Fern0196-MS-2;HMRI00163.IMCB-Fern0230-MS-3;HMRI00425.IMCB-Tan0185-MS-3;HMRI00436.IMCB-Fern0158-MS-5;HMRI00158.IMCB-Fern0108-MS-4;HMRI00414.IMCB-Fern0001-MS-2;HMRI00452.IMCB-Fern0188-MS…
Grb2	chr11:115505457-115569911	-	FALSE	TRUE	Indeterminate	11.1949	0.00082024	1	0.0184545	0.881602	4	60	64455	3047		81.5	49.5	0	215;77;22;12	-;-;-;+	HMRI00407.IMCB-Fern0104-MS-1;HMRI00436.IMCB-Fern0158-MS-5;HMRI00452.IMCB-Fern0188-MS-2;HMRI00430.IMCB-Tan0216-MS-3
Lrch3	chr16:32914185-33016115	+	FALSE	TRUE	Indeterminate	11.1919	0.000821566	1	0.0184651	1.70015	6	60	101931	5929		98.3333	46.5	0	341;135;69;24;11;10	-;-;+;+;+;+	HMRI00442.IMCB-Fern0127-MS-2;HMRI00453.IMCB-Fern0307-MS-1;HMRI00436.IMCB-Fern0158-MS-5;HMRI00445.IMCB-Fern0196-MS-2;HMRI00425.IMCB-Tan0185-MS-3;HMRI00417.IMCB-Tan0173-MS-2
Mtmr12	chr15:12134848-12201995	+	FALSE	TRUE	Indeterminate	11.1836	0.00082524	1	0.0185223	0.882175	4	60	67148	3049		79.75	84.5	0	103;87;82;47	+;-;-;+	HMRI00162.IMCB-Fern0141-MS-7;HMRI00427.IMCB-Tan0209-MS-1;HMRI00410.IMCB-Tan0107-MS-14;HMRI00431.IMCB-Tan0266-MS-1
Drosha	chr15:12754569-12865046	+	FALSE	TRUE	Inactivating	11.1723	0.000830274	1	0.0186028	1.70184	6	60	110478	5935		243.667	139	0	862;231;176;102;75;16	-;+;-;+;+;-	HMRI00418.IMCB-Tan0176-MS-1;HMRI00413.IMCB-Tan0135-MS-4;HMRI00407.IMCB-Fern0104-MS-1;HMRI00439.IMCB-Fern0192-MS-1;HMRI00452.IMCB-Fern0188-MS-2;HMRI00411.IMCB-Fern0075-MS-1
Fbxw11	chr11:32542554-32646814	+	FALSE	TRUE	Inactivating	11.1528	0.000839057	1	0.0187581	1.70353	6	60	104261	5941		96.1667	68	0	256;134;75;61;26;25	+;-;+;-;+;-	HMRI00435.IMCB-Fern0110-MS-2;HMRI00454.IMCB-Fern0196-MS-1;HMRI00430.IMCB-Tan0216-MS-3;HMRI00432.IMCB-Fern0174-MS-1;HMRI00447.IMCB-Fern0312-MS-1;HMRI00425.IMCB-Tan0185-MS-3
Ell	chr8:73063573-73116757	+	FALSE	TRUE	Indeterminate	11.1496	0.000840478	1	0.0187581	0.545357	3	60	53185	1878		221.333	44	0	604;44;16	-;+;+	HMRI00417.IMCB-Tan0173-MS-2;HMRI00439.IMCB-Fern0192-MS-1;HMRI00424.IMCB-Tan0184-MS-1
Tusc3	chr8:40068920-40250468	+	FALSE	TRUE	Inactivating	11.1492	0.000840681	1	0.0187581	2.66833	8	60	181549	9406		881.375	193	0	5294;866;377;199;187;55;41;32	-;+;+;-;-;-;-;-	HMRI00454.IMCB-Fern0196-MS-1;HMRI00420.IMCB-Tan0280-MS-2;HMRI00400.IMCB-Tan0123-MS-8;HMRI00432.IMCB-Fern0174-MS-1;HMRI00413.IMCB-Tan0135-MS-4;HMRI00441.IMCB-Fern0178-MS-2;HMRI00431.IMCB-Tan0266-MS-1;HMRI00445.IMCB-Fern0196-MS-2
Rnf130	chr11:49838832-49939221	+	FALSE	TRUE	Inactivating	11.1268	0.000850883	1	0.0189271	1.70578	6	60	100390	5949		103.5	41	0	444;65;49;33;16;14	-;-;+;-;+;+	HMRI00416.IMCB-Tan0171-MS-3;HMRI00431.IMCB-Tan0266-MS-1;HMRI00429.IMCB-Tan0215-MS-4;HMRI00448.IMCB-Fern0304-MS-3;HMRI00451.IMCB-Fern0305-MS-3;HMRI00428.IMCB-Tan0211-MS-1
Ctnnd1	chr2:84440937-84490897	-	FALSE	TRUE	Inactivating	11.1107	0.000858329	1	0.0190731	0.885901	4	60	49961	3062		81	69	0	128;73;65;58	+;+;+;-	HMRI00401.IMCB-Tan0157-MS-1;HMRI00449.IMCB-Fern0224-MS-4;HMRI00439.IMCB-Fern0192-MS-1;HMRI00162.IMCB-Fern0141-MS-7
Yipf1	chr4:106986967-107032428	+	FALSE	TRUE	Indeterminate	11.0654	0.000879536	1	0.0194842	0.548244	3	60	45462	1888		44	19	0	103;19;10	+;+;+	HMRI00436.IMCB-Fern0158-MS-5;HMRI00452.IMCB-Fern0188-MS-2;HMRI00449.IMCB-Fern0224-MS-4
Cmtr1	chr17:29797545-29840304	+	FALSE	TRUE	Indeterminate	11.032	0.000895544	1	0.0197982	0.549399	3	60	42760	1892		278.333	338	0	475;338;22	-;+;+	HMRI00415.IMCB-Tan0159-MS-3;HMRI00413.IMCB-Tan0135-MS-4;HMRI00431.IMCB-Tan0266-MS-1
Znrf1	chr8:114060539-114149930	+	FALSE	TRUE	Indeterminate	10.9908	0.000915632	1	0.0201598	1.28391	5	60	89392	4457		2102.6	53	0	10326;54;53;46;34	+;+;+;-;-	HMRI00414.IMCB-Fern0001-MS-2;HMRI00452.IMCB-Fern0188-MS-2;HMRI00424.IMCB-Tan0184-MS-1;HMRI00425.IMCB-Tan0185-MS-3;HMRI00444.IMCB-Fern0162-MS-1
Vav2	chr2:27119154-27282345	-	FALSE	TRUE	Inactivating	10.9885	0.000916765	1	0.0201642	1.71788	6	60	163192	5992		156.5	128.5	0	325;223;145;112;87;47	+;+;-;+;+;+	HMRI00415.IMCB-Tan0159-MS-3;HMRI00412.IMCB-Tan0119-MS-3;HMRI00428.IMCB-Tan0211-MS-1;HMRI00421.IMCB-Tan0282-MS-2;HMRI00441.IMCB-Fern0178-MS-2;HMRI00444.IMCB-Fern0162-MS-1
Ankrd50	chr3:38348182-38383738	-	FALSE	TRUE	Indeterminate	10.9738	0.000924096	1	0.0202841	0.551419	3	60	35557	1899		1957.67	156	0	5692;156;25	+;-;+	HMRI00445.IMCB-Fern0196-MS-2;HMRI00409.IMCB-Fern0098-MS-1;HMRI00452.IMCB-Fern0188-MS-2
Crim1	chr17:78599587-78775932	+	FALSE	TRUE	Indeterminate	10.8765	0.000973944	1	0.0212702	2.7022	8	60	176346	9529		185	207	0	309;278;258;238;176;135;60;26	+;+;-;-;+;+;+;+	HMRI00438.IMCB-Fern0172-MS-1;HMRI00413.IMCB-Tan0135-MS-4;HMRI00419.IMCB-Tan0180-MS-5;HMRI00442.IMCB-Fern0127-MS-2;HMRI00426.IMCB-Tan0201-MS-1;HMRI00445.IMCB-Fern0196-MS-2;HMRI00432.IMCB-Fern0174-MS-1;HMRI00440.IMCB-Fern0209-MS-1
Dgkd	chr1:89749861-89841064	+	FALSE	TRUE	Indeterminate	10.8699	0.000977379	1	0.0213021	1.29243	5	60	91204	4487		71	58	0	162;66;58;48;21	+;+;-;+;+	HMRI00445.IMCB-Fern0196-MS-2;HMRI00440.IMCB-Fern0209-MS-1;HMRI00425.IMCB-Tan0185-MS-3;HMRI00448.IMCB-Fern0304-MS-3;HMRI00428.IMCB-Tan0211-MS-1
Pdcd10	chr3:75320411-75360774	-	FALSE	TRUE	Indeterminate	10.8632	0.000980966	1	0.0213587	0.898794	4	60	40364	3107		97	72.5	0	213;113;32;30	-;+;+;-	HMRI00442.IMCB-Fern0127-MS-2;HMRI00432.IMCB-Fern0174-MS-1;HMRI00410.IMCB-Tan0107-MS-14;HMRI00431.IMCB-Tan0266-MS-1
4930523C07Rik	chr1:161974510-162008717	+	FALSE	TRUE	Inactivating	10.8506	0.000987628	1	0.0214682	0.555749	3	60	34208	1914		84.3333	100	0	112;100;41	-;-;-	HMRI00445.IMCB-Fern0196-MS-2;HMRI00436.IMCB-Fern0158-MS-5;HMRI00442.IMCB-Fern0127-MS-2
Tcerg1	chr18:42671140-42735439	+	FALSE	TRUE	Indeterminate	10.85	0.000987983	1	0.0214682	1.29385	5	60	64300	4492		151.6	162	0	258;215;162;85;38	-;-;+;+;+	HMRI00410.IMCB-Tan0107-MS-14;HMRI00411.IMCB-Fern0075-MS-1;HMRI00430.IMCB-Tan0216-MS-3;HMRI00408.IMCB-Fern0079-MS-2;HMRI00447.IMCB-Fern0312-MS-1
Ssh2	chr11:77029926-77273721	+	FALSE	TRUE	Inactivating	10.8136	0.00100758	1	0.0218366	4.37637	11	60	243796	15729		183.636	108	0	538;437;324;197;163;108;66;59;53;43;32	-;-;+;+;+;-;-;-;+;-;-	HMRI00418.IMCB-Tan0176-MS-1;HMRI00158.IMCB-Fern0108-MS-4;HMRI00447.IMCB-Fern0312-MS-1;HMRI00436.IMCB-Fern0158-MS-5;HMRI00159.IMCB-Fern0205-MS-1;HMRI00408.IMCB-Fern0079-MS-2;HMRI00428.IMCB-Tan0211-MS-1;HMRI00445.IMCB-Fern0196-MS-2;HMRI00444.IMCB-Fern0162-MS-1;HMRI00425.IMCB-Tan0185-MS-3;HMRI00443.IMCB-Fern0183-MS-1
Btbd3	chr2:138082319-138113158	+	FALSE	TRUE	Indeterminate	10.81	0.00100953	1	0.0218366	0.557192	3	60	30840	1919		96	86	0	138;86;64	-;-;+	HMRI00433.IMCB-Fern0171-MS-6;HMRI00450.IMCB-Fern0310-MS-1;HMRI00423.IMCB-Tan0099-MS-9
Fam222b	chr11:77908174-77970841	+	FALSE	TRUE	Inactivating	10.8092	0.00100999	1	0.0218366	0.901659	4	60	62668	3117		310	153	0	921;254;52;13	-;+;-;-	HMRI00161.IMCB-Fern0199-MS-1;HMRI00423.IMCB-Tan0099-MS-9;HMRI00430.IMCB-Tan0216-MS-3;HMRI00425.IMCB-Tan0185-MS-3
Hipk1	chr3:103543737-103595486	-	FALSE	TRUE	Indeterminate	10.8092	0.00100999	1	0.0218366	0.901659	4	60	51750	3117		132.25	119.5	0	242;133;106;48	-;+;-;-	HMRI00400.IMCB-Tan0123-MS-8;HMRI00411.IMCB-Fern0075-MS-1;HMRI00407.IMCB-Fern0104-MS-1;HMRI00436.IMCB-Fern0158-MS-5
Lrch1	chr14:75154479-75347684	-	FALSE	TRUE	Inactivating	10.7873	0.00102201	1	0.0220743	2.71348	8	60	193206	9570		303.5	195.5	0	1078;543;294;251;140;91;20;11	+;+;-;-;-;+;-;+	HMRI00443.IMCB-Fern0183-MS-1;HMRI00444.IMCB-Fern0162-MS-1;HMRI00158.IMCB-Fern0108-MS-4;HMRI00401.IMCB-Tan0157-MS-1;HMRI00412.IMCB-Tan0119-MS-3;HMRI00450.IMCB-Fern0310-MS-1;HMRI00428.IMCB-Tan0211-MS-1;HMRI00431.IMCB-Tan0266-MS-1
Uhrf2	chr19:30105002-30168214	+	FALSE	TRUE	Indeterminate	10.7665	0.00103352	1	0.0222784	1.29982	5	60	63213	4513		85	32	0	314;42;32;26;11	+;-;+;+;+	HMRI00415.IMCB-Tan0159-MS-3;HMRI00402.IMCB-Tan0182-MS-2;HMRI00401.IMCB-Tan0157-MS-1;HMRI00446.IMCB-Fern0202-MS-1;HMRI00428.IMCB-Tan0211-MS-1
Ate1	chr7:137535007-137663883	-	FALSE	TRUE	Inactivating	10.7576	0.00103852	1	0.022364	2.21233	7	60	128877	7759		176.857	39	0	580;469;108;39;17;15;10	-;-;+;-;-;+;+	HMRI00413.IMCB-Tan0135-MS-4;HMRI00159.IMCB-Fern0205-MS-1;HMRI00443.IMCB-Fern0183-MS-1;HMRI00431.IMCB-Tan0266-MS-1;HMRI00409.IMCB-Fern0098-MS-1;HMRI00163.IMCB-Fern0230-MS-3;HMRI00435.IMCB-Fern0110-MS-2
Dcaf6	chr1:167259631-167390594	-	FALSE	TRUE	Indeterminate	10.7042	0.00106895	1	0.0229733	2.21817	7	60	130964	7780		38.1429	32	0	121;41;41;32;11;11;10	-;+;-;-;-;-;-	HMRI00435.IMCB-Fern0110-MS-2;HMRI00452.IMCB-Fern0188-MS-2;HMRI00411.IMCB-Fern0075-MS-1;HMRI00432.IMCB-Fern0174-MS-1;HMRI00447.IMCB-Fern0312-MS-1;HMRI00426.IMCB-Tan0201-MS-1;HMRI00440.IMCB-Fern0209-MS-1
Hipk3	chr2:104266638-104334646	-	FALSE	TRUE	Inactivating	10.6957	0.00107386	1	0.0230559	1.30493	5	60	68009	4531		354.4	54	0	1579;102;54;26;11	+;+;+;+;-	HMRI00159.IMCB-Fern0205-MS-1;HMRI00435.IMCB-Fern0110-MS-2;HMRI00438.IMCB-Fern0172-MS-1;HMRI00412.IMCB-Tan0119-MS-3;HMRI00402.IMCB-Tan0182-MS-2
Snd1	chr6:28430347-28838832	+	FALSE	TRUE	Inactivating	10.6739	0.00108655	1	0.0232821	6.26251	14	60	408486	23010		99.7143	62.5	0	281;275;153;151;104;93;64;61;55;50;38;31;25;15	-;-;+;-;+;-;-;-;-;-;-;+;-;-	HMRI00159.IMCB-Fern0205-MS-1;HMRI00417.IMCB-Tan0173-MS-2;HMRI00447.IMCB-Fern0312-MS-1;HMRI00442.IMCB-Fern0127-MS-2;HMRI00440.IMCB-Fern0209-MS-1;HMRI00408.IMCB-Fern0079-MS-2;HMRI00413.IMCB-Tan0135-MS-4;HMRI00427.IMCB-Tan0209-MS-1;HMRI00444.IMCB-Fern0162-MS-1;HMRI00451.IMCB-Fern0305-MS-3;HMRI00424.IMCB-Tan0184-MS-1;HMRI00446.IMCB-Fern0202-MS-1;HMRI00452.IMCB-Fern0188-MS-2;HMRI00448.IMCB-Fern0304-MS…
Ttc17	chr2:94140922-94246846	-	FALSE	TRUE	Indeterminate	10.6628	0.00109312	1	0.0233996	1.74713	6	60	105925	6096		58.6667	24.5	0	145;130;29;20;16;12	-;+;-;-;-;-	HMRI00159.IMCB-Fern0205-MS-1;HMRI00440.IMCB-Fern0209-MS-1;HMRI00427.IMCB-Tan0209-MS-1;HMRI00452.IMCB-Fern0188-MS-2;HMRI00409.IMCB-Fern0098-MS-1;HMRI00448.IMCB-Fern0304-MS-3
Stxbp5	chr10:9475344-9620838	-	FALSE	TRUE	Inactivating	10.6412	0.00110597	1	0.0235812	2.73219	8	60	145495	9638		52.5	42	0	141;63;49;44;40;33;29;21	+;+;+;-;-;+;-;+	HMRI00454.IMCB-Fern0196-MS-1;HMRI00425.IMCB-Tan0185-MS-3;HMRI00439.IMCB-Fern0192-MS-1;HMRI00440.IMCB-Fern0209-MS-1;HMRI00435.IMCB-Fern0110-MS-2;HMRI00424.IMCB-Tan0184-MS-1;HMRI00433.IMCB-Fern0171-MS-6;HMRI00452.IMCB-Fern0188-MS-2
Rps6ka5	chr12:101787987-101963238	-	FALSE	TRUE	Indeterminate	10.6345	0.00110997	1	0.0236049	3.26777	9	60	175252	11597		184	43	0	651;526;288;48;43;38;26;19;17	-;-;+;-;+;-;-;+;-	HMRI00407.IMCB-Fern0104-MS-1;HMRI00418.IMCB-Tan0176-MS-1;HMRI00409.IMCB-Fern0098-MS-1;HMRI00443.IMCB-Fern0183-MS-1;HMRI00427.IMCB-Tan0209-MS-1;HMRI00440.IMCB-Fern0209-MS-1;HMRI00452.IMCB-Fern0188-MS-2;HMRI00422.IMCB-Tan0285-MS-1;HMRI00411.IMCB-Fern0075-MS-1
1200014J11Rik	chr11:72861368-72897081	+	FALSE	TRUE	Indeterminate	10.6339	0.00111036	1	0.0236049	0.563541	3	60	35714	1941		99.3333	47	0	210;47;41	+;+;+	HMRI00414.IMCB-Fern0001-MS-2;HMRI00451.IMCB-Fern0305-MS-3;HMRI00426.IMCB-Tan0201-MS-1
Zfp942	chr17:22063929-22099431	-	FALSE	TRUE	Indeterminate	10.6339	0.00111036	1	0.0236049	0.563541	3	60	35503	1941		49.6667	41	0	81;41;27	-;-;-	HMRI00430.IMCB-Tan0216-MS-3;HMRI00451.IMCB-Fern0305-MS-3;HMRI00441.IMCB-Fern0178-MS-2
Spast	chr17:74738326-74790453	+	FALSE	TRUE	Indeterminate	10.6283	0.0011137	1	0.0236527	0.911397	4	60	52128	3151		740.75	195	0	2509;245;145;64	+;+;+;+	HMRI00435.IMCB-Fern0110-MS-2;HMRI00417.IMCB-Tan0173-MS-2;HMRI00402.IMCB-Tan0182-MS-2;HMRI00436.IMCB-Fern0158-MS-5
Sdcbp	chr4:6292826-6323269	+	FALSE	TRUE	Inactivating	10.5944	0.0011343	1	0.0240195	0.564984	3	60	30444	1946		78.3333	25	0	189;25;21	-;-;-	HMRI00413.IMCB-Tan0135-MS-4;HMRI00432.IMCB-Fern0174-MS-1;HMRI00434.IMCB-Fern0080-MS-1
Mnat1	chr12:74224703-74374975	+	FALSE	TRUE	Inactivating	10.5923	0.0011356	1	0.0240233	2.73852	8	60	150273	9661		135.5	51.5	0	724;106;88;61;42;30;23;10	-;+;+;-;+;-;-;-	HMRI00413.IMCB-Tan0135-MS-4;HMRI00443.IMCB-Fern0183-MS-1;HMRI00447.IMCB-Fern0312-MS-1;HMRI00414.IMCB-Fern0001-MS-2;HMRI00452.IMCB-Fern0188-MS-2;HMRI00454.IMCB-Fern0196-MS-1;HMRI00425.IMCB-Tan0185-MS-3;HMRI00162.IMCB-Fern0141-MS-7
Aknad1	chr3:108542575-108585227	+	FALSE	TRUE	Indeterminate	10.5708	0.00114886	1	0.0242801	0.56585	3	60	42653	1949		86.6667	42	0	207;42;11	+;-;-	HMRI00434.IMCB-Fern0080-MS-1;HMRI00430.IMCB-Tan0216-MS-3;HMRI00428.IMCB-Tan0211-MS-1
Sec31a	chr5:100790667-100845253	-	FALSE	TRUE	Indeterminate	10.555	0.00115874	1	0.0244313	0.915407	4	60	54587	3165		89.25	71	0	198;95;47;17	-;-;-;-	HMRI00411.IMCB-Fern0075-MS-1;HMRI00434.IMCB-Fern0080-MS-1;HMRI00402.IMCB-Tan0182-MS-2;HMRI00453.IMCB-Fern0307-MS-1
Memo1	chr17:74600039-74694203	-	FALSE	TRUE	Inactivating	10.5407	0.00116775	1	0.0245831	1.75838	6	60	94165	6136		105.833	70	0	249;185;99;41;35;26	-;+;-;+;-;+	HMRI00443.IMCB-Fern0183-MS-1;HMRI00411.IMCB-Fern0075-MS-1;HMRI00421.IMCB-Tan0282-MS-2;HMRI00451.IMCB-Fern0305-MS-3;HMRI00426.IMCB-Tan0201-MS-1;HMRI00445.IMCB-Fern0196-MS-2
Epn2	chr11:61330750-61393189	-	FALSE	TRUE	Indeterminate	10.529	0.00117516	1	0.0246669	0.916839	4	60	62440	3170		79.75	60	0	161;60;60;38	+;+;-;-	HMRI00402.IMCB-Tan0182-MS-2;HMRI00452.IMCB-Fern0188-MS-2;HMRI00429.IMCB-Tan0215-MS-4;HMRI00404.IMCB-Tan0265-MS-4
Ints3	chr3:90195301-90237558	-	FALSE	TRUE	Indeterminate	10.5239	0.0011784	1	0.024711	0.567581	3	60	42258	1955		119.333	128	0	144;128;86	-;+;-	HMRI00452.IMCB-Fern0188-MS-2;HMRI00413.IMCB-Tan0135-MS-4;HMRI00432.IMCB-Fern0174-MS-1
Fubp1	chr3:151873421-151899794	+	FALSE	TRUE	Indeterminate	10.5006	0.00119339	1	0.0249525	0.568447	3	60	26374	1958		39.6667	31	0	60;31;28	-;-;+	HMRI00445.IMCB-Fern0196-MS-2;HMRI00425.IMCB-Tan0185-MS-3;HMRI00441.IMCB-Fern0178-MS-2
Ccdc77	chr6:120274339-120314387	-	FALSE	TRUE	Indeterminate	10.4695	0.00121359	1	0.0253101	0.569601	3	60	40049	1962		71	32	0	158;32;23	+;-;+	HMRI00437.IMCB-Fern0201-MS-1;HMRI00424.IMCB-Tan0184-MS-1;HMRI00433.IMCB-Fern0171-MS-6
Fkbp5	chr17:28535697-28623094	-	FALSE	TRUE	Indeterminate	10.4638	0.00121737	1	0.0253101	1.32196	5	60	87398	4591		44.2	30	0	92;46;30;29;24	+;-;-;+;-	HMRI00427.IMCB-Tan0209-MS-1;HMRI00441.IMCB-Fern0178-MS-2;HMRI00451.IMCB-Fern0305-MS-3;HMRI00404.IMCB-Tan0265-MS-4;HMRI00448.IMCB-Fern0304-MS-3
Lrrc8c	chr5:105948489-106037973	+	FALSE	TRUE	Inactivating	10.441	0.00123251	1	0.0255725	1.32366	5	60	89485	4597		47.2	26	0	112;51;26;24;23	-;-;+;+;-	HMRI00423.IMCB-Tan0099-MS-9;HMRI00443.IMCB-Fern0183-MS-1;HMRI00428.IMCB-Tan0211-MS-1;HMRI00452.IMCB-Fern0188-MS-2;HMRI00426.IMCB-Tan0201-MS-1
Ywhae	chr11:75546388-75579343	+	FALSE	TRUE	Indeterminate	10.4386	0.00123406	1	0.02558	0.570755	3	60	32956	1966		75	72	0	102;72;51	-;-;+	HMRI00421.IMCB-Tan0282-MS-2;HMRI00448.IMCB-Fern0304-MS-3;HMRI00442.IMCB-Fern0127-MS-2
Cul1	chr6:47404322-47476138	+	FALSE	TRUE	Inactivating	10.4296	0.00124014	1	0.0256568	1.32452	5	60	71817	4600		69.4	44	0	214;59;44;18;12	-;+;-;-;-	HMRI00417.IMCB-Tan0173-MS-2;HMRI00162.IMCB-Fern0141-MS-7;HMRI00440.IMCB-Fern0209-MS-1;HMRI00434.IMCB-Fern0080-MS-1;HMRI00448.IMCB-Fern0304-MS-3
Nudcd3	chr11:6005694-6100454	-	FALSE	TRUE	Inactivating	10.4296	0.00124014	1	0.0256568	1.32452	5	60	94761	4600		58.6	29	0	193;39;29;17;15	-;-;+;+;+	HMRI00426.IMCB-Tan0201-MS-1;HMRI00440.IMCB-Fern0209-MS-1;HMRI00423.IMCB-Tan0099-MS-9;HMRI00427.IMCB-Tan0209-MS-1;HMRI00428.IMCB-Tan0211-MS-1
Tmem55a	chr4:14791365-14842407	+	FALSE	TRUE	Indeterminate	10.3696	0.00128105	1	0.0263517	0.925715	4	60	51043	3201		464.75	62	0	1724;93;31;11	-;-;+;+	HMRI00443.IMCB-Fern0183-MS-1;HMRI00400.IMCB-Tan0123-MS-8;HMRI00428.IMCB-Tan0211-MS-1;HMRI00439.IMCB-Fern0192-MS-1
Exoc6	chr19:37624907-37757739	+	FALSE	TRUE	Inactivating	10.3412	0.00130091	1	0.0267349	2.25878	7	60	132833	7926		130	43	0	507;245;60;43;20;18;17	+;+;+;-;-;+;-	HMRI00407.IMCB-Fern0104-MS-1;HMRI00435.IMCB-Fern0110-MS-2;HMRI00402.IMCB-Tan0182-MS-2;HMRI00454.IMCB-Fern0196-MS-1;HMRI00451.IMCB-Fern0305-MS-3;HMRI00430.IMCB-Tan0216-MS-3;HMRI00431.IMCB-Tan0266-MS-1
Amfr	chr8:96495487-96536540	-	FALSE	TRUE	Indeterminate	10.3088	0.00132397	1	0.0271313	0.57566	3	60	41054	1983		32	33	0	38;33;25	-;-;+	HMRI00435.IMCB-Fern0110-MS-2;HMRI00425.IMCB-Tan0185-MS-3;HMRI00428.IMCB-Tan0211-MS-1
Chd6	chr2:160772713-160934822	-	FALSE	TRUE	Inactivating	10.3022	0.0013287	1	0.0272025	2.77673	8	60	162110	9800		410.625	61.5	0	2775;171;127;81;42;40;27;22	+;+;+;+;+;-;-;-	HMRI00449.IMCB-Fern0224-MS-4;HMRI00414.IMCB-Fern0001-MS-2;HMRI00401.IMCB-Tan0157-MS-1;HMRI00409.IMCB-Fern0098-MS-1;HMRI00437.IMCB-Fern0201-MS-1;HMRI00435.IMCB-Fern0110-MS-2;HMRI00452.IMCB-Fern0188-MS-2;HMRI00425.IMCB-Tan0185-MS-3
Diap2	chrX:126284277-127000369	+	FALSE	TRUE	Inactivating	10.2651	0.00135571	1	0.0276768	13.6075	24	60	716093	54888		208.125	87.5	0	2283;344;286;255;207;205;161;157;147;145;130;91;84;81;58;56;54;53;51;50;39;24;23;11	-;-;+;-;-;-;+;-;-;+;-;+;-;+;-;+;-;+;+;+;-;-;-;+	HMRI00441.IMCB-Fern0178-MS-2;HMRI00443.IMCB-Fern0183-MS-1;HMRI00159.IMCB-Fern0205-MS-1;HMRI00432.IMCB-Fern0174-MS-1;HMRI00414.IMCB-Fern0001-MS-2;HMRI00412.IMCB-Tan0119-MS-3;HMRI00442.IMCB-Fern0127-MS-2;HMRI00400.IMCB-Tan0123-MS-8;HMRI00408.IMCB-Fern0079-MS-2;HMRI00434.IMCB-Fern0080-MS-1;HMRI00454.IMCB-Fern0196-MS-1;HMRI00433.IMCB-Fern0171-MS-6;HMRI00423.IMCB-Tan0099-MS-9;HMRI00431.IMCB-Tan0266-MS…
Lamb1	chr12:31950158-32014504	+	FALSE	TRUE	Indeterminate	10.2585	0.00136056	1	0.0277496	0.932013	4	60	64347	3223		1282.5	36	0	5048;58;14;10	+;-;+;-	HMRI00445.IMCB-Fern0196-MS-2;HMRI00422.IMCB-Tan0285-MS-1;HMRI00444.IMCB-Fern0162-MS-1;HMRI00428.IMCB-Tan0211-MS-1
Map3k1	chr13:112536642-112599191	-	FALSE	TRUE	Indeterminate	10.2035	0.00140172	1	0.0284815	0.935162	4	60	62550	3234		51.75	51.5	0	68;65;38;36	-;+;+;-	HMRI00448.IMCB-Fern0304-MS-3;HMRI00431.IMCB-Tan0266-MS-1;HMRI00452.IMCB-Fern0188-MS-2;HMRI00402.IMCB-Tan0182-MS-2
Kif13b	chr14:65271367-65425133	+	FALSE	TRUE	Inactivating	10.1963	0.00140723	1	0.0285665	2.27546	7	60	153767	7986		100.571	51	0	346;149;54;51;51;36;17	-;+;-;-;+;-;+	HMRI00408.IMCB-Fern0079-MS-2;HMRI00447.IMCB-Fern0312-MS-1;HMRI00448.IMCB-Fern0304-MS-3;HMRI00425.IMCB-Tan0185-MS-3;HMRI00404.IMCB-Tan0265-MS-4;HMRI00441.IMCB-Fern0178-MS-2;HMRI00402.IMCB-Tan0182-MS-2
Gpatch2	chr1:189039389-189175308	+	FALSE	TRUE	Inactivating	10.1843	0.00141639	1	0.0286717	2.27684	7	60	135920	7991		83	48	0	295;94;81;48;25;21;17	-;-;-;-;+;-;-	HMRI00413.IMCB-Tan0135-MS-4;HMRI00409.IMCB-Fern0098-MS-1;HMRI00402.IMCB-Tan0182-MS-2;HMRI00437.IMCB-Fern0201-MS-1;HMRI00159.IMCB-Fern0205-MS-1;HMRI00428.IMCB-Tan0211-MS-1;HMRI00432.IMCB-Fern0174-MS-1
Usp47	chr7:119167019-119254900	+	FALSE	TRUE	Indeterminate	10.1815	0.00141853	1	0.028688	1.79238	6	60	87882	6257		115.833	130	0	241;149;146;114;27;18	-;-;+;+;+;+	HMRI00163.IMCB-Fern0230-MS-3;HMRI00417.IMCB-Tan0173-MS-2;HMRI00437.IMCB-Fern0201-MS-1;HMRI00407.IMCB-Fern0104-MS-1;HMRI00447.IMCB-Fern0312-MS-1;HMRI00428.IMCB-Tan0211-MS-1
Ccser2	chr14:37688121-37781950	-	FALSE	TRUE	Indeterminate	10.1728	0.00142525	1	0.0287927	1.79322	6	60	93830	6260		87	98	0	127;124;105;91;47;28	+;-;-;-;-;-	HMRI00423.IMCB-Tan0099-MS-9;HMRI00416.IMCB-Tan0171-MS-3;HMRI00434.IMCB-Fern0080-MS-1;HMRI00432.IMCB-Fern0174-MS-1;HMRI00436.IMCB-Fern0158-MS-5;HMRI00442.IMCB-Fern0127-MS-2
Zfhx4	chr3:5218553-5415855	+	FALSE	TRUE	Indeterminate	10.1495	0.00144337	1	0.0291087	3.9095	10	60	197303	13976		90.3	94.5	0	207;138;119;115;108;81;47;46;22;20	+;-;+;+;-;-;-;+;+;+	HMRI00400.IMCB-Tan0123-MS-8;HMRI00158.IMCB-Fern0108-MS-4;HMRI00436.IMCB-Fern0158-MS-5;HMRI00401.IMCB-Tan0157-MS-1;HMRI00421.IMCB-Tan0282-MS-2;HMRI00447.IMCB-Fern0312-MS-1;HMRI00410.IMCB-Tan0107-MS-14;HMRI00402.IMCB-Tan0182-MS-2;HMRI00427.IMCB-Tan0209-MS-1;HMRI00411.IMCB-Fern0075-MS-1
Klhl24	chr16:20097626-20127817	+	FALSE	TRUE	Indeterminate	10.1368	0.00145341	1	0.0292548	0.582295	3	60	30192	2006		4785.33	84	0	14205;84;67	+;-;+	HMRI00413.IMCB-Tan0135-MS-4;HMRI00442.IMCB-Fern0127-MS-2;HMRI00416.IMCB-Tan0171-MS-3
March6	chr15:31385653-31460792	-	FALSE	TRUE	Inactivating	10.1352	0.00145468	1	0.0292548	1.34693	5	60	75140	4679		59.6	51	0	165;56;51;16;10	-;+;+;+;-	HMRI00432.IMCB-Fern0174-MS-1;HMRI00439.IMCB-Fern0192-MS-1;HMRI00433.IMCB-Fern0171-MS-6;HMRI00426.IMCB-Tan0201-MS-1;HMRI00428.IMCB-Tan0211-MS-1
Amn1	chr6:149106098-149137234	-	FALSE	TRUE	Indeterminate	10.0926	0.00148869	1	0.0298832	0.584025	3	60	31137	2012		42.3333	42	0	63;42;22	-;+;-	HMRI00445.IMCB-Fern0196-MS-2;HMRI00450.IMCB-Fern0310-MS-1;HMRI00437.IMCB-Fern0201-MS-1
Cog5	chr12:32339733-32622495	+	FALSE	TRUE	Indeterminate	10.0742	0.00150364	1	0.0300713	5.12707	12	60	282763	18588		477.333	77.5	0	4623;345;258;97;95;92;63;41;39;32;29;14	+;+;+;+;+;-;+;-;-;+;+;+	HMRI00446.IMCB-Fern0202-MS-1;HMRI00404.IMCB-Tan0265-MS-4;HMRI00407.IMCB-Fern0104-MS-1;HMRI00413.IMCB-Tan0135-MS-4;HMRI00429.IMCB-Tan0215-MS-4;HMRI00430.IMCB-Tan0216-MS-3;HMRI00452.IMCB-Fern0188-MS-2;HMRI00412.IMCB-Tan0119-MS-3;HMRI00442.IMCB-Fern0127-MS-2;HMRI00428.IMCB-Tan0211-MS-1;HMRI00427.IMCB-Tan0209-MS-1;HMRI00440.IMCB-Fern0209-MS-1
Rbpj	chr5:53947017-54048684	+	FALSE	TRUE	Inactivating	10.0432	0.0015291	1	0.0305523	1.80586	6	60	101668	6305		131.5	80	0	409;120;94;66;64;36	-;-;-;-;-;-	HMRI00408.IMCB-Fern0079-MS-2;HMRI00422.IMCB-Tan0285-MS-1;HMRI00437.IMCB-Fern0201-MS-1;HMRI00409.IMCB-Fern0098-MS-1;HMRI00159.IMCB-Fern0205-MS-1;HMRI00453.IMCB-Fern0307-MS-1
Scaf11	chr15:96242128-96291274	-	FALSE	TRUE	Indeterminate	10.0361	0.00153505	1	0.0306145	0.944894	4	60	49147	3268		78.25	31	0	239;34;28;12	-;+;-;-	HMRI00412.IMCB-Tan0119-MS-3;HMRI00404.IMCB-Tan0265-MS-4;HMRI00429.IMCB-Tan0215-MS-4;HMRI00436.IMCB-Fern0158-MS-5
Tor1aip2	chr1:157882793-157915989	+	FALSE	TRUE	Indeterminate	9.99046	0.00157354	1	0.0313532	0.588063	3	60	33197	2026		86.3333	56	0	174;56;29	-;+;+	HMRI00448.IMCB-Fern0304-MS-3;HMRI00428.IMCB-Tan0211-MS-1;HMRI00410.IMCB-Tan0107-MS-14
Extl3	chr14:65670895-65716943	-	FALSE	TRUE	Indeterminate	9.97599	0.00158595	1	0.0315423	0.58864	3	60	46049	2028		112.667	78	0	240;78;20	-;-;+	HMRI00411.IMCB-Fern0075-MS-1;HMRI00433.IMCB-Fern0171-MS-6;HMRI00446.IMCB-Fern0202-MS-1
Recql	chr6:142298861-142335607	-	FALSE	TRUE	Indeterminate	9.96155	0.00159843	1	0.0317314	0.589217	3	60	36747	2030		86.3333	81	0	165;81;13	-;-;-	HMRI00414.IMCB-Fern0001-MS-2;HMRI00432.IMCB-Fern0174-MS-1;HMRI00163.IMCB-Fern0230-MS-3
Wasf2	chr4:132686547-132754245	+	FALSE	TRUE	Indeterminate	9.95852	0.00160106	1	0.0317314	0.949473	4	60	67699	3284		556.5	144.5	0	1863;190;99;74	+;+;-;+	HMRI00158.IMCB-Fern0108-MS-4;HMRI00162.IMCB-Fern0141-MS-7;HMRI00441.IMCB-Fern0178-MS-2;HMRI00431.IMCB-Tan0266-MS-1
Zeb2	chr2:44839031-44968799	-	FALSE	TRUE	Inactivating	9.95766	0.00160182	1	0.0317314	2.30351	7	60	129769	8087		151.143	145	0	411;202;157;145;75;52;16	+;-;+;-;-;+;+	HMRI00415.IMCB-Tan0159-MS-3;HMRI00409.IMCB-Fern0098-MS-1;HMRI00431.IMCB-Tan0266-MS-1;HMRI00447.IMCB-Fern0312-MS-1;HMRI00440.IMCB-Fern0209-MS-1;HMRI00446.IMCB-Fern0202-MS-1;HMRI00421.IMCB-Tan0282-MS-2
Rreb1	chr13:37917906-38043874	+	FALSE	TRUE	Indeterminate	9.94943	0.00160899	1	0.0317957	1.81513	6	60	125969	6338		223.167	62	0	1091;93;66;58;19;12	+;+;-;-;+;+	HMRI00432.IMCB-Fern0174-MS-1;HMRI00430.IMCB-Tan0216-MS-3;HMRI00165.IMCB-Fern0320-MS-1;HMRI00426.IMCB-Tan0201-MS-1;HMRI00445.IMCB-Fern0196-MS-2;HMRI00452.IMCB-Fern0188-MS-2
Prkaa1	chr15:5093860-5131899	+	FALSE	TRUE	Indeterminate	9.94714	0.00161099	1	0.031806	0.589794	3	60	38040	2032		146	97	0	298;97;43	-;+;-	HMRI00401.IMCB-Tan0157-MS-1;HMRI00447.IMCB-Fern0312-MS-1;HMRI00428.IMCB-Tan0211-MS-1
Il1r1	chr1:40281924-40373022	+	FALSE	TRUE	Inactivating	9.93994	0.00161731	1	0.0318724	1.36225	5	60	91099	4733		205.4	126	0	607;138;126;91;65	+;-;-;-;-	HMRI00422.IMCB-Tan0285-MS-1;HMRI00447.IMCB-Fern0312-MS-1;HMRI00413.IMCB-Tan0135-MS-4;HMRI00437.IMCB-Fern0201-MS-1;HMRI00450.IMCB-Fern0310-MS-1
Mbtps2	chrX:153985753-154036647	-	FALSE	TRUE	Indeterminate	9.92005	0.00163488	1	0.0321894	0.951762	4	60	50895	3292		113	111.5	0	154;134;89;75	-;-;+;+	HMRI00432.IMCB-Fern0174-MS-1;HMRI00436.IMCB-Fern0158-MS-5;HMRI00451.IMCB-Fern0305-MS-3;HMRI00426.IMCB-Tan0201-MS-1
Slc20a2	chr8:23587171-23680088	+	FALSE	TRUE	Indeterminate	9.91143	0.00164256	1	0.0322847	1.36452	5	60	92918	4741		67.6	42	0	177;82;42;24;13	+;-;+;-;+	HMRI00450.IMCB-Fern0310-MS-1;HMRI00436.IMCB-Fern0158-MS-5;HMRI00424.IMCB-Tan0184-MS-1;HMRI00432.IMCB-Fern0174-MS-1;HMRI00429.IMCB-Tan0215-MS-4
Mblac2	chr13:81850415-81892274	+	FALSE	TRUE	Indeterminate	9.91125	0.00164271	1	0.0322847	0.591236	3	60	41860	2037		95	94	0	143;94;48	+;-;+	HMRI00446.IMCB-Fern0202-MS-1;HMRI00423.IMCB-Tan0099-MS-9;HMRI00425.IMCB-Tan0185-MS-3
Gpbp1	chr13:112215887-112280249	-	FALSE	TRUE	Indeterminate	9.88656	0.0016649	1	0.0326022	1.3665	5	60	64363	4748		339.4	194	0	1039;224;194;192;48	+;+;-;-;-	HMRI00450.IMCB-Fern0310-MS-1;HMRI00423.IMCB-Tan0099-MS-9;HMRI00404.IMCB-Tan0265-MS-4;HMRI00433.IMCB-Fern0171-MS-6;HMRI00448.IMCB-Fern0304-MS-3
Adcy7	chr8:90796301-90853861	+	FALSE	TRUE	Inactivating	9.84002	0.00170756	1	0.033377	0.59412	3	60	57561	2047		289	203	0	624;203;40	-;-;-	HMRI00162.IMCB-Fern0141-MS-7;HMRI00430.IMCB-Tan0216-MS-3;HMRI00451.IMCB-Fern0305-MS-3
Hook3	chr8:27131892-27229696	-	FALSE	TRUE	Indeterminate	9.82323	0.00172321	1	0.0335917	1.82776	6	60	97805	6383		127.167	107	0	250;212;148;66;53;34	+;+;-;-;-;-	HMRI00449.IMCB-Fern0224-MS-4;HMRI00412.IMCB-Tan0119-MS-3;HMRI00409.IMCB-Fern0098-MS-1;HMRI00439.IMCB-Fern0192-MS-1;HMRI00448.IMCB-Fern0304-MS-3;HMRI00427.IMCB-Tan0209-MS-1
Prmt3	chr7:57033727-57113635	+	FALSE	TRUE	Indeterminate	9.81594	0.00173006	1	0.0336322	1.37217	5	60	79909	4768		54	27	0	183;34;27;14;12	+;+;-;+;+	HMRI00408.IMCB-Fern0079-MS-2;HMRI00425.IMCB-Tan0185-MS-3;HMRI00409.IMCB-Fern0098-MS-1;HMRI00428.IMCB-Tan0211-MS-1;HMRI00432.IMCB-Fern0174-MS-1
Rc3h1	chr1:162836541-162905107	+	FALSE	TRUE	Indeterminate	9.81594	0.00173006	1	0.0336322	1.37217	5	60	68567	4768		106.2	86	0	227;126;86;57;35	+;+;-;+;-	HMRI00402.IMCB-Tan0182-MS-2;HMRI00454.IMCB-Fern0196-MS-1;HMRI00428.IMCB-Tan0211-MS-1;HMRI00425.IMCB-Tan0185-MS-3;HMRI00427.IMCB-Tan0209-MS-1
Sptan1	chr2:29821079-29886970	+	FALSE	TRUE	Inactivating	9.81526	0.0017307	1	0.0336322	0.958057	4	60	65892	3314		50	38	0	114;52;24;10	-;-;-;-	HMRI00447.IMCB-Fern0312-MS-1;HMRI00444.IMCB-Fern0162-MS-1;HMRI00163.IMCB-Fern0230-MS-3;HMRI00162.IMCB-Fern0141-MS-7
Ralgps2	chr1:158734296-158869757	-	FALSE	TRUE	Inactivating	9.81439	0.00173151	1	0.0336322	2.32073	7	60	135462	8149		187.429	110	0	506;362;179;110;55;51;49	+;+;-;-;+;+;+	HMRI00415.IMCB-Tan0159-MS-3;HMRI00447.IMCB-Fern0312-MS-1;HMRI00413.IMCB-Tan0135-MS-4;HMRI00427.IMCB-Tan0209-MS-1;HMRI00429.IMCB-Tan0215-MS-4;HMRI00408.IMCB-Fern0079-MS-2;HMRI00452.IMCB-Fern0188-MS-2
Ncoa7	chr10:30365387-30522913	-	FALSE	TRUE	Inactivating	9.78355	0.0017608	1	0.0340785	2.84811	8	60	157527	10060		111.75	96.5	0	336;151;120;101;92;46;35;13	+;+;-;+;+;-;-;-	HMRI00401.IMCB-Tan0157-MS-1;HMRI00413.IMCB-Tan0135-MS-4;HMRI00408.IMCB-Fern0079-MS-2;HMRI00434.IMCB-Fern0080-MS-1;HMRI00451.IMCB-Fern0305-MS-3;HMRI00452.IMCB-Fern0188-MS-2;HMRI00448.IMCB-Fern0304-MS-3;HMRI00442.IMCB-Fern0127-MS-2
Smap1	chr1:23851663-23929220	-	FALSE	TRUE	Indeterminate	9.7599	0.00178359	1	0.0344578	1.37671	5	60	77558	4784		102.8	63	0	297;71;63;50;33	+;+;-;-;-	HMRI00447.IMCB-Fern0312-MS-1;HMRI00163.IMCB-Fern0230-MS-3;HMRI00432.IMCB-Fern0174-MS-1;HMRI00427.IMCB-Tan0209-MS-1;HMRI00430.IMCB-Tan0216-MS-3
Psip1	chr4:83101584-83132352	-	FALSE	TRUE	Indeterminate	9.74848	0.00179471	1	0.0346415	0.597869	3	60	30769	2060		99.3333	19	0	268;19;11	-;+;-	HMRI00413.IMCB-Tan0135-MS-4;HMRI00428.IMCB-Tan0211-MS-1;HMRI00454.IMCB-Fern0196-MS-1
Rufy2	chr10:62442970-62481490	+	FALSE	TRUE	Inactivating	9.74149	0.00180155	1	0.0347115	0.598157	3	60	38521	2061		271.667	95	0	687;95;33	-;-;-	HMRI00417.IMCB-Tan0173-MS-2;HMRI00427.IMCB-Tan0209-MS-1;HMRI00429.IMCB-Tan0215-MS-4
Nipbl	chr15:8239823-8394463	-	FALSE	TRUE	Inactivating	9.72796	0.00181486	1	0.0349368	3.40803	9	60	154641	12114		49	17	0	197;86;65;27;17;15;14;10;10	+;-;+;+;-;-;-;+;+	HMRI00434.IMCB-Fern0080-MS-1;HMRI00447.IMCB-Fern0312-MS-1;HMRI00428.IMCB-Tan0211-MS-1;HMRI00431.IMCB-Tan0266-MS-1;HMRI00404.IMCB-Tan0265-MS-4;HMRI00426.IMCB-Tan0201-MS-1;HMRI00453.IMCB-Fern0307-MS-1;HMRI00441.IMCB-Fern0178-MS-2;HMRI00425.IMCB-Tan0185-MS-3
Baiap2l1	chr5:145025393-145118981	-	FALSE	TRUE	Inactivating	9.7112	0.00183148	1	0.0352255	1.38068	5	60	93589	4798		1267	214	0	5607;230;214;211;73	+;-;+;+;-	HMRI00451.IMCB-Fern0305-MS-3;HMRI00417.IMCB-Tan0173-MS-2;HMRI00443.IMCB-Fern0183-MS-1;HMRI00437.IMCB-Fern0201-MS-1;HMRI00427.IMCB-Tan0209-MS-1
B4galt6	chr18:20843099-20904905	-	FALSE	TRUE	Indeterminate	9.70726	0.00183541	1	0.0352697	0.964637	4	60	61807	3337		132.5	122.5	0	267;182;63;18	+;-;-;+	HMRI00414.IMCB-Fern0001-MS-2;HMRI00415.IMCB-Tan0159-MS-3;HMRI00423.IMCB-Tan0099-MS-9;HMRI00429.IMCB-Tan0215-MS-4
Fnbp1	chr2:30881725-30997528	-	FALSE	TRUE	Indeterminate	9.6766	0.0018663	1	0.0358313	1.38351	5	60	115804	4808		96	77	0	185;173;77;33;12	-;+;-;-;-	HMRI00442.IMCB-Fern0127-MS-2;HMRI00159.IMCB-Fern0205-MS-1;HMRI00445.IMCB-Fern0196-MS-2;HMRI00452.IMCB-Fern0188-MS-2;HMRI00414.IMCB-Fern0001-MS-2
Apc	chr18:34380637-34481844	+	FALSE	TRUE	Inactivating	9.66614	0.00187695	1	0.0359718	1.84376	6	60	101208	6440		111.333	37.5	0	447;103;43;32;27;16	-;-;-;-;-;-	HMRI00401.IMCB-Tan0157-MS-1;HMRI00445.IMCB-Fern0196-MS-2;HMRI00454.IMCB-Fern0196-MS-1;HMRI00427.IMCB-Tan0209-MS-1;HMRI00436.IMCB-Fern0158-MS-5;HMRI00426.IMCB-Tan0201-MS-1
Gpatch8	chr11:102337229-102417472	-	FALSE	TRUE	Inactivating	9.6628	0.00188037	1	0.0360054	1.38465	5	60	80244	4812		2053	62	0	10060;66;62;61;16	-;+;-;+;+	HMRI00417.IMCB-Tan0173-MS-2;HMRI00425.IMCB-Tan0185-MS-3;HMRI00441.IMCB-Fern0178-MS-2;HMRI00437.IMCB-Fern0201-MS-1;HMRI00428.IMCB-Tan0211-MS-1
Ubn1	chr16:5050160-5086378	+	FALSE	TRUE	Indeterminate	9.64435	0.00189935	1	0.0363045	0.602194	3	60	36219	2075		209.333	170	0	382;170;76	+;+;+	HMRI00428.IMCB-Tan0211-MS-1;HMRI00400.IMCB-Tan0123-MS-8;HMRI00447.IMCB-Fern0312-MS-1
Hipk2	chr6:38647838-38826189	-	FALSE	TRUE	Inactivating	9.63373	0.00191036	1	0.0363541	2.86951	8	60	178352	10138		375.25	115	0	1682;516;404;155;75;58;57;55	+;+;+;-;-;+;+;-	HMRI00159.IMCB-Fern0205-MS-1;HMRI00407.IMCB-Fern0104-MS-1;HMRI00451.IMCB-Fern0305-MS-3;HMRI00437.IMCB-Fern0201-MS-1;HMRI00449.IMCB-Fern0224-MS-4;HMRI00429.IMCB-Tan0215-MS-4;HMRI00430.IMCB-Tan0216-MS-3;HMRI00427.IMCB-Tan0209-MS-1
Adcy9	chr16:4284885-4420498	-	FALSE	TRUE	Inactivating	9.62802	0.00191631	1	0.0364352	1.84768	6	60	135614	6454		60	48.5	0	134;95;60;37;24;10	-;+;-;+;+;+	HMRI00449.IMCB-Fern0224-MS-4;HMRI00452.IMCB-Fern0188-MS-2;HMRI00425.IMCB-Tan0185-MS-3;HMRI00445.IMCB-Fern0196-MS-2;HMRI00432.IMCB-Fern0174-MS-1;HMRI00411.IMCB-Fern0075-MS-1
Ndufs1	chr1:63190165-63223396	-	FALSE	TRUE	Indeterminate	9.60998	0.00193523	1	0.0367625	0.603635	3	60	33232	2080		172.667	81	0	395;81;42	-;+;+	HMRI00415.IMCB-Tan0159-MS-3;HMRI00436.IMCB-Fern0158-MS-5;HMRI00408.IMCB-Fern0079-MS-2
Ndfip2	chr14:105657889-105708515	+	FALSE	TRUE	Indeterminate	9.59623	0.00194977	1	0.0368766	0.971502	4	60	50627	3361		78	80.5	0	136;122;39;15	+;+;-;+	HMRI00443.IMCB-Fern0183-MS-1;HMRI00435.IMCB-Fern0110-MS-2;HMRI00429.IMCB-Tan0215-MS-4;HMRI00428.IMCB-Tan0211-MS-1
Slc9a8	chr2:167247209-167302500	+	FALSE	TRUE	Indeterminate	9.58944	0.00195699	1	0.0369808	0.6045	3	60	55292	2083		71	87	0	100;87;26	+;+;+	HMRI00453.IMCB-Fern0307-MS-1;HMRI00441.IMCB-Fern0178-MS-2;HMRI00439.IMCB-Fern0192-MS-1
Eif4g3	chr4:137549370-137762994	+	FALSE	TRUE	Indeterminate	9.58437	0.00196241	1	0.0370508	2.87663	8	60	213625	10164		88	64	0	284;141;72;66;62;34;32;13	+;+;+;+;-;+;+;-	HMRI00407.IMCB-Fern0104-MS-1;HMRI00431.IMCB-Tan0266-MS-1;HMRI00424.IMCB-Tan0184-MS-1;HMRI00435.IMCB-Fern0110-MS-2;HMRI00451.IMCB-Fern0305-MS-3;HMRI00160.IMCB-Fern0203-MS-1;HMRI00432.IMCB-Fern0174-MS-1;HMRI00452.IMCB-Fern0188-MS-2
Metap2	chr10:93321234-93353947	-	FALSE	TRUE	Indeterminate	9.58261	0.00196429	1	0.0370539	0.604789	3	60	32714	2084		129	147	0	219;147;21	-;-;+	HMRI00442.IMCB-Fern0127-MS-2;HMRI00450.IMCB-Fern0310-MS-1;HMRI00401.IMCB-Tan0157-MS-1
Clint1	chr11:45665465-45724127	+	FALSE	TRUE	Indeterminate	9.57789	0.00196935	1	0.0371169	0.972646	4	60	58663	3365		76.5	50	0	175;68;32;31	+;-;-;+	HMRI00409.IMCB-Fern0098-MS-1;HMRI00404.IMCB-Tan0265-MS-4;HMRI00428.IMCB-Tan0211-MS-1;HMRI00441.IMCB-Fern0178-MS-2
Sbno1	chr5:124818710-124875923	-	FALSE	TRUE	Indeterminate	9.56873	0.00197919	1	0.037205	0.973218	4	60	57214	3367		109.75	77	0	242;101;53;43	-;-;-;+	HMRI00416.IMCB-Tan0171-MS-3;HMRI00417.IMCB-Tan0173-MS-2;HMRI00440.IMCB-Fern0209-MS-1;HMRI00443.IMCB-Fern0183-MS-1
Pank2	chr2:131088235-131124924	+	FALSE	TRUE	Indeterminate	9.56216	0.0019863	1	0.0372315	0.605654	3	60	36690	2087		34.3333	34	0	49;34;20	+;+;-	HMRI00411.IMCB-Fern0075-MS-1;HMRI00448.IMCB-Fern0304-MS-3;HMRI00409.IMCB-Fern0098-MS-1
Vcpip1	chr1:9708702-9738463	-	FALSE	TRUE	Indeterminate	9.55535	0.00199367	1	0.0373149	0.605942	3	60	29762	2088		157.333	161	0	285;161;26	-;+;-	HMRI00423.IMCB-Tan0099-MS-9;HMRI00417.IMCB-Tan0173-MS-2;HMRI00430.IMCB-Tan0216-MS-3
Ascc3	chr10:50312474-50571008	+	FALSE	TRUE	Inactivating	9.54438	0.00200562	1	0.037506	5.24247	12	60	258535	19032		440	65.5	0	3949;496;253;204;129;89;42;39;27;23;15;14	-;+;+;+;-;+;+;-;+;-;-;+	HMRI00436.IMCB-Fern0158-MS-5;HMRI00417.IMCB-Tan0173-MS-2;HMRI00449.IMCB-Fern0224-MS-4;HMRI00435.IMCB-Fern0110-MS-2;HMRI00433.IMCB-Fern0171-MS-6;HMRI00423.IMCB-Tan0099-MS-9;HMRI00409.IMCB-Fern0098-MS-1;HMRI00439.IMCB-Fern0192-MS-1;HMRI00431.IMCB-Tan0266-MS-1;HMRI00430.IMCB-Tan0216-MS-3;HMRI00448.IMCB-Fern0304-MS-3;HMRI00429.IMCB-Tan0215-MS-4
Tmem131	chr1:36849033-36996372	-	FALSE	TRUE	Inactivating	9.52832	0.00202325	1	0.0378029	2.35597	7	60	147340	8276		1142.57	65	0	7292;309;241;65;38;32;21	+;+;+;+;-;+;+	HMRI00436.IMCB-Fern0158-MS-5;HMRI00416.IMCB-Tan0171-MS-3;HMRI00401.IMCB-Tan0157-MS-1;HMRI00443.IMCB-Fern0183-MS-1;HMRI00448.IMCB-Fern0304-MS-3;HMRI00445.IMCB-Fern0196-MS-2;HMRI00451.IMCB-Fern0305-MS-3
Pik3ca	chr3:32335072-32367408	+	FALSE	TRUE	Indeterminate	9.52143	0.00203086	1	0.037847	0.607383	3	60	32337	2093		51	36	0	87;36;30	+;-;-	HMRI00431.IMCB-Tan0266-MS-1;HMRI00442.IMCB-Fern0127-MS-2;HMRI00430.IMCB-Tan0216-MS-3
B4galt5	chr2:167123944-167174678	-	FALSE	TRUE	Indeterminate	9.51466	0.00203836	1	0.037954	0.607672	3	60	50735	2094		255	95	0	646;95;24	-;+;+	HMRI00419.IMCB-Tan0180-MS-5;HMRI00447.IMCB-Fern0312-MS-1;HMRI00430.IMCB-Tan0216-MS-3
Pon2	chr6:5214623-5248373	-	FALSE	TRUE	Indeterminate	9.50115	0.00205343	1	0.0382015	0.608248	3	60	33751	2096		51.3333	55	0	58;55;41	-;+;-	HMRI00402.IMCB-Tan0182-MS-2;HMRI00414.IMCB-Fern0001-MS-2;HMRI00437.IMCB-Fern0201-MS-1
Ttc3	chr16:94592345-94690828	+	FALSE	TRUE	Inactivating	9.496	0.0020592	1	0.038276	1.86143	6	60	98484	6503		76.3333	43	0	250;68;48;38;29;25	+;-;-;+;-;+	HMRI00401.IMCB-Tan0157-MS-1;HMRI00448.IMCB-Fern0304-MS-3;HMRI00453.IMCB-Fern0307-MS-1;HMRI00430.IMCB-Tan0216-MS-3;HMRI00159.IMCB-Fern0205-MS-1;HMRI00444.IMCB-Fern0162-MS-1
Setx	chr2:28980511-29037991	+	FALSE	TRUE	Indeterminate	9.47782	0.00207971	1	0.0386239	0.978938	4	60	57481	3387		3035	76	0	11973;89;63;15	+;-;-;+	HMRI00449.IMCB-Fern0224-MS-4;HMRI00443.IMCB-Fern0183-MS-1;HMRI00448.IMCB-Fern0304-MS-3;HMRI00409.IMCB-Fern0098-MS-1
Eya3	chr4:132194960-132280680	+	FALSE	TRUE	Inactivating	9.46882	0.00208994	1	0.0387805	1.4008	5	60	85721	4869		114.6	81	0	359;105;81;15;13	-;-;-;-;+	HMRI00413.IMCB-Tan0135-MS-4;HMRI00415.IMCB-Tan0159-MS-3;HMRI00428.IMCB-Tan0211-MS-1;HMRI00430.IMCB-Tan0216-MS-3;HMRI00427.IMCB-Tan0209-MS-1
Faf2	chr13:54723144-54765424	+	FALSE	TRUE	Indeterminate	9.46079	0.00209911	1	0.0389173	0.609978	3	60	42281	2102		74.3333	54	0	141;54;28	-;+;+	HMRI00161.IMCB-Fern0199-MS-1;HMRI00442.IMCB-Fern0127-MS-2;HMRI00432.IMCB-Fern0174-MS-1
Rictor	chr15:6658380-6750400	+	FALSE	TRUE	Indeterminate	9.45336	0.00210762	1	0.0390416	1.86592	6	60	92021	6519		122.333	109.5	0	214;163;112;107;70;68	+;+;+;+;-;-	HMRI00426.IMCB-Tan0201-MS-1;HMRI00417.IMCB-Tan0173-MS-2;HMRI00431.IMCB-Tan0266-MS-1;HMRI00450.IMCB-Fern0310-MS-1;HMRI00430.IMCB-Tan0216-MS-3;HMRI00422.IMCB-Tan0285-MS-1
Boc	chr16:44485157-44558983	-	FALSE	TRUE	Inactivating	9.44627	0.00211579	1	0.0391593	0.980939	4	60	73827	3394		286.75	88.5	0	955;124;53;15	+;-;+;+	HMRI00159.IMCB-Fern0205-MS-1;HMRI00450.IMCB-Fern0310-MS-1;HMRI00428.IMCB-Tan0211-MS-1;HMRI00451.IMCB-Fern0305-MS-3
Usp46	chr5:74396061-74464436	-	FALSE	TRUE	Indeterminate	9.43279	0.00213139	1	0.0393807	0.981797	4	60	68376	3397		1859.75	163	0	7101;243;83;12	+;-;+;-	HMRI00445.IMCB-Fern0196-MS-2;HMRI00434.IMCB-Fern0080-MS-1;HMRI00402.IMCB-Tan0182-MS-2;HMRI00426.IMCB-Tan0201-MS-1
Rcbtb1	chr14:59820064-59856102	+	FALSE	TRUE	Indeterminate	9.414	0.00215335	1	0.0397524	0.611996	3	60	36039	2109		167.333	67	0	400;67;35	-;+;+	HMRI00413.IMCB-Tan0135-MS-4;HMRI00445.IMCB-Fern0196-MS-2;HMRI00450.IMCB-Fern0310-MS-1
Inpp4a	chr1:37356682-37467585	+	FALSE	TRUE	Indeterminate	9.36536	0.00221125	1	0.0407515	1.40958	5	60	110904	4900		99.8	36	0	247;174;36;31;11	+;+;+;-;-	HMRI00404.IMCB-Tan0265-MS-4;HMRI00443.IMCB-Fern0183-MS-1;HMRI00428.IMCB-Tan0211-MS-1;HMRI00425.IMCB-Tan0185-MS-3;HMRI00436.IMCB-Fern0158-MS-5
Sarnp	chr10:128258826-128314694	+	FALSE	TRUE	Inactivating	9.35244	0.00222689	1	0.0410048	0.986944	4	60	55869	3415		59.5	40.5	0	136;56;25;21	-;+;-;-	HMRI00436.IMCB-Fern0158-MS-5;HMRI00447.IMCB-Fern0312-MS-1;HMRI00428.IMCB-Tan0211-MS-1;HMRI00442.IMCB-Fern0127-MS-2
Tiam1	chr16:89787355-89974944	-	FALSE	TRUE	Inactivating	9.33357	0.00224993	1	0.0413586	2.38065	7	60	187590	8365		63.7143	62	0	130;69;67;62;49;43;26	+;+;+;+;-;+;+	HMRI00440.IMCB-Fern0209-MS-1;HMRI00163.IMCB-Fern0230-MS-3;HMRI00437.IMCB-Fern0201-MS-1;HMRI00430.IMCB-Tan0216-MS-3;HMRI00442.IMCB-Fern0127-MS-2;HMRI00447.IMCB-Fern0312-MS-1;HMRI00435.IMCB-Fern0110-MS-2
Foxk1	chr5:142877450-142937969	+	FALSE	TRUE	Indeterminate	9.30825	0.00228124	1	0.0418985	0.616608	3	60	60520	2125		19.6667	16	0	33;16;10	+;-;-	HMRI00445.IMCB-Fern0196-MS-2;HMRI00453.IMCB-Fern0307-MS-1;HMRI00427.IMCB-Tan0209-MS-1
Pafah1b1	chr11:74487450-74537886	-	FALSE	TRUE	Indeterminate	9.30377	0.00228682	1	0.0419296	0.990089	4	60	50437	3426		1505.75	107	0	5795;177;37;14	-;+;+;-	HMRI00413.IMCB-Tan0135-MS-4;HMRI00443.IMCB-Fern0183-MS-1;HMRI00440.IMCB-Fern0209-MS-1;HMRI00418.IMCB-Tan0176-MS-1
Rspry1	chr8:97125840-97184176	+	FALSE	TRUE	Indeterminate	9.30377	0.00228682	1	0.0419296	0.990089	4	60	58337	3426		47.25	44	0	85;65;23;16	-;+;+;+	HMRI00417.IMCB-Tan0173-MS-2;HMRI00445.IMCB-Fern0196-MS-2;HMRI00447.IMCB-Fern0312-MS-1;HMRI00442.IMCB-Fern0127-MS-2
Chp1	chr2:119373442-119412758	+	FALSE	TRUE	Indeterminate	9.28207	0.00231408	1	0.0423574	0.617761	3	60	39317	2129		53.6667	63	0	73;63;25	-;+;-	HMRI00443.IMCB-Fern0183-MS-1;HMRI00435.IMCB-Fern0110-MS-2;HMRI00407.IMCB-Fern0104-MS-1
Aak1	chr6:86799510-86953221	+	FALSE	TRUE	Indeterminate	9.27754	0.0023198	1	0.0424263	2.38786	7	60	153712	8391		365.857	185	0	1662;302;187;185;147;67;11	-;+;+;-;+;+;+	HMRI00413.IMCB-Tan0135-MS-4;HMRI00436.IMCB-Fern0158-MS-5;HMRI00435.IMCB-Fern0110-MS-2;HMRI00163.IMCB-Fern0230-MS-3;HMRI00447.IMCB-Fern0312-MS-1;HMRI00411.IMCB-Fern0075-MS-1;HMRI00409.IMCB-Fern0098-MS-1
Gcnt2	chr13:40955136-41056261	+	FALSE	TRUE	Indeterminate	9.26984	0.00232958	1	0.0425691	1.4178	5	60	101126	4929		57.8	47	0	127;58;47;41;16	+;+;+;+;-	HMRI00445.IMCB-Fern0196-MS-2;HMRI00433.IMCB-Fern0171-MS-6;HMRI00452.IMCB-Fern0188-MS-2;HMRI00429.IMCB-Tan0215-MS-4;HMRI00164.IMCB-Fern0106-MS-1
G2e3	chr12:52449216-52477973	+	FALSE	TRUE	Indeterminate	9.2625	0.00233893	1	0.0426677	0.618626	3	60	28758	2132		76.3333	65	0	129;65;35	+;-;+	HMRI00408.IMCB-Fern0079-MS-2;HMRI00442.IMCB-Fern0127-MS-2;HMRI00404.IMCB-Tan0265-MS-4
Stim1	chr7:109416337-109585369	+	FALSE	TRUE	Inactivating	9.25571	0.00234763	1	0.0427542	2.92513	8	60	169033	10341		99.5	64	0	384;156;84;79;49;21;13;10	-;+;+;-;+;-;-;-	HMRI00407.IMCB-Fern0104-MS-1;HMRI00412.IMCB-Tan0119-MS-3;HMRI00428.IMCB-Tan0211-MS-1;HMRI00437.IMCB-Fern0201-MS-1;HMRI00416.IMCB-Tan0171-MS-3;HMRI00429.IMCB-Tan0215-MS-4;HMRI00435.IMCB-Fern0110-MS-2;HMRI00424.IMCB-Tan0184-MS-1
Cpeb4	chr11:31770939-31835635	+	FALSE	TRUE	Indeterminate	9.2437	0.00236307	1	0.0429991	1.42006	5	60	64697	4937		54.4	45	0	115;52;45;39;21	+;-;-;+;+	HMRI00400.IMCB-Tan0123-MS-8;HMRI00443.IMCB-Fern0183-MS-1;HMRI00413.IMCB-Tan0135-MS-4;HMRI00429.IMCB-Tan0215-MS-4;HMRI00428.IMCB-Tan0211-MS-1
Klf13	chr7:71031236-71083801	-	FALSE	TRUE	Inactivating	9.21707	0.00239769	1	0.0435191	0.620643	3	60	52566	2139		28	14	0	57;14;13	+;+;+	HMRI00447.IMCB-Fern0312-MS-1;HMRI00163.IMCB-Fern0230-MS-3;HMRI00424.IMCB-Tan0184-MS-1
Nsd1	chr13:55311142-55419686	+	FALSE	TRUE	Inactivating	9.19197	0.00243079	1	0.0440828	1.89395	6	60	108545	6619		173	85	0	471;368;105;65;18;11	-;+;-;+;-;-	HMRI00411.IMCB-Fern0075-MS-1;HMRI00408.IMCB-Fern0079-MS-2;HMRI00435.IMCB-Fern0110-MS-2;HMRI00452.IMCB-Fern0188-MS-2;HMRI00441.IMCB-Fern0178-MS-2;HMRI00454.IMCB-Fern0196-MS-1
Anapc1	chr2:128435818-128513131	-	FALSE	TRUE	Inactivating	9.18846	0.00243546	1	0.0440943	1.42488	5	60	77314	4954		102.6	41	0	347;100;41;14;11	+;-;+;+;+	HMRI00416.IMCB-Tan0171-MS-3;HMRI00414.IMCB-Fern0001-MS-2;HMRI00436.IMCB-Fern0158-MS-5;HMRI00452.IMCB-Fern0188-MS-2;HMRI00445.IMCB-Fern0196-MS-2
Appl1	chr14:27732173-27783737	-	FALSE	TRUE	Indeterminate	9.17705	0.00245069	1	0.0443016	0.99838	4	60	51565	3455		839.5	191.5	0	2930;309;74;45	+;-;-;-	HMRI00444.IMCB-Fern0162-MS-1;HMRI00431.IMCB-Tan0266-MS-1;HMRI00426.IMCB-Tan0201-MS-1;HMRI00447.IMCB-Fern0312-MS-1
Fars2	chr13:36209511-36629464	+	FALSE	TRUE	Indeterminate	9.15378	0.00248205	1	0.0447928	6.64526	14	60	419954	24528		108.929	92	0	270;198;162;146;131;126;93;91;82;60;59;39;34;34	+;+;-;+;-;+;+;-;-;+;+;+;-;+	HMRI00409.IMCB-Fern0098-MS-1;HMRI00431.IMCB-Tan0266-MS-1;HMRI00435.IMCB-Fern0110-MS-2;HMRI00426.IMCB-Tan0201-MS-1;HMRI00422.IMCB-Tan0285-MS-1;HMRI00450.IMCB-Fern0310-MS-1;HMRI00439.IMCB-Fern0192-MS-1;HMRI00432.IMCB-Fern0174-MS-1;HMRI00440.IMCB-Fern0209-MS-1;HMRI00447.IMCB-Fern0312-MS-1;HMRI00407.IMCB-Fern0104-MS-1;HMRI00165.IMCB-Fern0320-MS-1;HMRI00452.IMCB-Fern0188-MS-2;HMRI00413.IMCB-Tan0135-MS…
Mllt3	chr4:87415828-87679311	-	FALSE	TRUE	Inactivating	9.14806	0.00248981	1	0.0448894	4.70306	11	60	263484	16967		149.636	176	0	301;274;219;207;177;176;119;79;45;39;10	+;+;+;+;+;+;+;-;+;+;-	HMRI00408.IMCB-Fern0079-MS-2;HMRI00165.IMCB-Fern0320-MS-1;HMRI00426.IMCB-Tan0201-MS-1;HMRI00443.IMCB-Fern0183-MS-1;HMRI00429.IMCB-Tan0215-MS-4;HMRI00417.IMCB-Tan0173-MS-2;HMRI00424.IMCB-Tan0184-MS-1;HMRI00432.IMCB-Fern0174-MS-1;HMRI00452.IMCB-Fern0188-MS-2;HMRI00431.IMCB-Tan0266-MS-1;HMRI00425.IMCB-Tan0185-MS-3
Xpo7	chr14:71054052-71166435	-	FALSE	TRUE	Inactivating	9.13052	0.00251381	1	0.0452842	1.90068	6	60	112384	6643		169	107	0	414;327;149;65;45;14	-;+;+;+;+;+	HMRI00401.IMCB-Tan0157-MS-1;HMRI00422.IMCB-Tan0285-MS-1;HMRI00444.IMCB-Fern0162-MS-1;HMRI00450.IMCB-Fern0310-MS-1;HMRI00418.IMCB-Tan0176-MS-1;HMRI00452.IMCB-Fern0188-MS-2
Suco	chr1:163746242-163806792	-	FALSE	TRUE	Inactivating	9.12399	0.00252279	1	0.0453171	1.43054	5	60	60551	4974		59.2	67	0	82;70;67;56;21	+;+;-;+;-	HMRI00452.IMCB-Fern0188-MS-2;HMRI00425.IMCB-Tan0185-MS-3;HMRI00437.IMCB-Fern0201-MS-1;HMRI00451.IMCB-Fern0305-MS-3;HMRI00428.IMCB-Tan0211-MS-1
9330199G10Rik	chr13:19554715-19596236	-	FALSE	TRUE	Indeterminate	9.10801	0.00254493	1	0.0456544	0.625543	3	60	41522	2156		73.3333	33	0	177;33;10	+;-;-	HMRI00408.IMCB-Fern0079-MS-2;HMRI00162.IMCB-Fern0141-MS-7;HMRI00428.IMCB-Tan0211-MS-1
Atp9b	chr18:80930879-81130797	-	FALSE	TRUE	Inactivating	9.05208	0.00262397	1	0.0469298	3.52192	9	60	199919	12535		153.222	156	0	567;215;204;157;156;27;21;21;11	+;+;+;+;-;+;+;-;+	HMRI00164.IMCB-Fern0106-MS-1;HMRI00412.IMCB-Tan0119-MS-3;HMRI00431.IMCB-Tan0266-MS-1;HMRI00433.IMCB-Fern0171-MS-6;HMRI00414.IMCB-Fern0001-MS-2;HMRI00429.IMCB-Tan0215-MS-4;HMRI00430.IMCB-Tan0216-MS-3;HMRI00428.IMCB-Tan0211-MS-1;HMRI00425.IMCB-Tan0185-MS-3
Stim2	chr5:54389761-54512296	+	FALSE	TRUE	Indeterminate	9.0468	0.00263156	1	0.0469744	2.41807	7	60	122536	8500		56.5714	19	0	227;75;32;19;17;15;11	+;-;+;+;+;+;+	HMRI00442.IMCB-Fern0127-MS-2;HMRI00453.IMCB-Fern0307-MS-1;HMRI00435.IMCB-Fern0110-MS-2;HMRI00452.IMCB-Fern0188-MS-2;HMRI00427.IMCB-Tan0209-MS-1;HMRI00448.IMCB-Fern0304-MS-3;HMRI00445.IMCB-Fern0196-MS-2
Mbd2	chr18:70727945-70785785	+	FALSE	TRUE	Indeterminate	9.01014	0.00268486	1	0.047768	1.00953	4	60	57841	3494		424.75	224	0	1229;337;111;22	+;+;+;-	HMRI00419.IMCB-Tan0180-MS-5;HMRI00412.IMCB-Tan0119-MS-3;HMRI00421.IMCB-Tan0282-MS-2;HMRI00425.IMCB-Tan0185-MS-3
Nup153	chr13:46775270-46823218	-	FALSE	TRUE	Indeterminate	8.98902	0.00271606	1	0.0482833	1.01096	4	60	47949	3499		67	52.5	0	145;56;49;18	-;+;-;+	HMRI00454.IMCB-Fern0196-MS-1;HMRI00451.IMCB-Fern0305-MS-3;HMRI00428.IMCB-Tan0211-MS-1;HMRI00415.IMCB-Tan0159-MS-3
Aff1	chr5:104183180-104284341	+	FALSE	TRUE	Inactivating	8.98726	0.00271868	1	0.0482901	1.44271	5	60	101162	5017		324.2	86	0	739;721;86;49;26	+;-;-;+;-	HMRI00413.IMCB-Tan0135-MS-4;HMRI00418.IMCB-Tan0176-MS-1;HMRI00442.IMCB-Fern0127-MS-2;HMRI00454.IMCB-Fern0196-MS-1;HMRI00430.IMCB-Tan0216-MS-3
Prpf39	chr12:66137320-66164373	+	FALSE	TRUE	Indeterminate	8.98197	0.00272656	1	0.0483903	0.631306	3	60	27054	2176		81.6667	87	0	140;87;18	-;+;-	HMRI00436.IMCB-Fern0158-MS-5;HMRI00424.IMCB-Tan0184-MS-1;HMRI00450.IMCB-Fern0310-MS-1
Setd7	chr3:51319239-51364745	-	FALSE	TRUE	Indeterminate	8.95084	0.00277342	1	0.0491412	0.632747	3	60	45507	2181		47.3333	47	0	76;47;19	-;+;+	HMRI00450.IMCB-Fern0310-MS-1;HMRI00426.IMCB-Tan0201-MS-1;HMRI00425.IMCB-Tan0185-MS-3
Fyb	chr15:6529846-6615608	+	FALSE	TRUE	Indeterminate	8.94329	0.00278491	1	0.0493042	1.44668	5	60	85763	5031		111	121	0	176;141;121;89;28	+;+;-;+;-	HMRI00447.IMCB-Fern0312-MS-1;HMRI00410.IMCB-Tan0107-MS-14;HMRI00449.IMCB-Fern0224-MS-4;HMRI00443.IMCB-Fern0183-MS-1;HMRI00436.IMCB-Fern0158-MS-5
Ergic2	chr6:148127839-148160896	-	FALSE	TRUE	Indeterminate	8.93843	0.00279233	1	0.0493952	0.633323	3	60	33058	2183		253	312	0	423;312;24	-;-;+	HMRI00435.IMCB-Fern0110-MS-2;HMRI00401.IMCB-Tan0157-MS-1;HMRI00448.IMCB-Fern0304-MS-3
Tbc1d12	chr19:38911068-38994413	+	FALSE	TRUE	Inactivating	8.9339	0.00279926	1	0.0494772	1.44753	5	60	83346	5034		69	53	0	138;65;53;48;41	-;-;-;-;-	HMRI00442.IMCB-Fern0127-MS-2;HMRI00428.IMCB-Tan0211-MS-1;HMRI00447.IMCB-Fern0312-MS-1;HMRI00431.IMCB-Tan0266-MS-1;HMRI00453.IMCB-Fern0307-MS-1
Cast	chr13:74830741-74946208	-	FALSE	TRUE	Indeterminate	8.92418	0.0028142	1	0.0496329	1.92365	6	60	115468	6725		357.5	95	0	1655;240;155;35;32;28	-;+;+;-;-;-	HMRI00435.IMCB-Fern0110-MS-2;HMRI00447.IMCB-Fern0312-MS-1;HMRI00162.IMCB-Fern0141-MS-7;HMRI00437.IMCB-Fern0201-MS-1;HMRI00425.IMCB-Tan0185-MS-3;HMRI00409.IMCB-Fern0098-MS-1
Sap130	chr18:31794036-31882715	+	FALSE	TRUE	Inactivating	8.91828	0.0028233	1	0.0496329	1.44894	5	60	88680	5039		313.2	191	0	607;564;191;109;95	+;+;-;-;-	HMRI00404.IMCB-Tan0265-MS-4;HMRI00419.IMCB-Tan0180-MS-5;HMRI00428.IMCB-Tan0211-MS-1;HMRI00431.IMCB-Tan0266-MS-1;HMRI00435.IMCB-Fern0110-MS-2
Top2b	chr14:17197719-17263301	+	FALSE	TRUE	Indeterminate	8.91828	0.0028233	1	0.0496329	1.44894	5	60	65583	5039		198	42	0	772;124;42;41;11	-;+;+;+;-	HMRI00419.IMCB-Tan0180-MS-5;HMRI00428.IMCB-Tan0211-MS-1;HMRI00426.IMCB-Tan0201-MS-1;HMRI00453.IMCB-Fern0307-MS-1;HMRI00442.IMCB-Fern0127-MS-2
Txnl1	chr18:63822454-63852013	-	FALSE	TRUE	Indeterminate	8.9075	0.00284001	1	0.0497901	0.634764	3	60	29560	2188		214.333	131	0	499;131;13	-;+;-	HMRI00418.IMCB-Tan0176-MS-1;HMRI00407.IMCB-Fern0104-MS-1;HMRI00446.IMCB-Fern0202-MS-1
Dopey1*	chr9:86360760-86449413	+	TRUE	TRUE	Indeterminate	168.079	1.94e-38	2.51e-35	9.29e-36	10.2316	48	60	88654	5998		490.708	108.5	0	14030;1981;1014;746;664;571;323;311;270;267;234;234;221;213;185;174;169;161;155;138;132;118;114;112;105;99;85;85;81;76;62;62;57;49;39;39;37;27;26;24;23;11;10;9;4;3;3;1	-;-;-;+;-;+;-;+;+;+;+;+;+;+;+;-;-;-;+;+;+;+;+;-;+;+;-;-;+;+;+;-;+;-;+;+;+;+;+;-;+;-;+;+;+;-;-;+	HMRI00412.IMCB-Tan0119-MS-3;HMRI00158.IMCB-Fern0108-MS-4;HMRI00453.IMCB-Fern0307-MS-1;HMRI00164.IMCB-Fern0106-MS-1;HMRI00441.IMCB-Fern0178-MS-2;HMRI00422.IMCB-Tan0285-MS-1;HMRI00413.IMCB-Tan0135-MS-4;HMRI00447.IMCB-Fern0312-MS-1;HMRI00418.IMCB-Tan0176-MS-1;HMRI00432.IMCB-Fern0174-MS-1;HMRI00159.IMCB-Fern0205-MS-1;HMRI00404.IMCB-Tan0265-MS-4;HMRI00430.IMCB-Tan0216-MS-3;HMRI00402.IMCB-Tan0182-MS-2;…
Ibtk*	chr9:85580966-85642941	-	TRUE	TRUE	Inactivating	167.868	2.16e-38	2.79e-35	9.29e-36	7.26336	40	60	61976	4090		346.975	127	0	3809;1914;1510;1112;854;460;382;291;284;262;258;232;220;207;179;157;144;143;135;129;125;108;108;105;91;91;90;86;79;62;61;53;47;31;23;15;15;4;2;1	+;+;+;-;-;+;-;+;+;-;+;-;+;-;+;-;-;+;-;-;-;+;+;-;+;-;-;+;-;+;+;+;+;+;+;+;+;-;+;+	HMRI00454.IMCB-Fern0196-MS-1;HMRI00158.IMCB-Fern0108-MS-4;HMRI00441.IMCB-Fern0178-MS-2;HMRI00447.IMCB-Fern0312-MS-1;HMRI00412.IMCB-Tan0119-MS-3;HMRI00426.IMCB-Tan0201-MS-1;HMRI00421.IMCB-Tan0282-MS-2;HMRI00449.IMCB-Fern0224-MS-4;HMRI00439.IMCB-Fern0192-MS-1;HMRI00408.IMCB-Fern0079-MS-2;HMRI00407.IMCB-Fern0104-MS-1;HMRI00450.IMCB-Fern0310-MS-1;HMRI00159.IMCB-Fern0205-MS-1;HMRI00401.IMCB-Tan0157-MS…
Tpbg*	chr9:85735986-85740662	+	TRUE	TRUE	Indeterminate	151.554	7.93e-35	1.02e-31	2.56e-32	0.385086	8	60	4677	199		114.125	82.5	0	225;216;210;107;58;56;38;3	-;+;+;+;+;-;+;+	HMRI00430.IMCB-Tan0216-MS-3;HMRI00159.IMCB-Fern0205-MS-1;HMRI00409.IMCB-Fern0098-MS-1;HMRI00431.IMCB-Tan0266-MS-1;HMRI00423.IMCB-Tan0099-MS-9;HMRI00442.IMCB-Fern0127-MS-2;HMRI00439.IMCB-Fern0192-MS-1;HMRI00450.IMCB-Fern0310-MS-1
Syncrip*	chr9:88344201-88377235	-	TRUE	TRUE	Inactivating	90.4882	1.86e-21	2.4e-18	4.8e-19	4.53102	24	60	33035	2463		236.833	53	0	2282;1652;277;263;256;138;138;86;82;69;59;55;51;47;45;40;32;32;24;20;20;8;5;3	+;+;+;-;-;+;-;-;-;+;+;-;+;+;-;-;-;+;+;-;-;+;-;-	HMRI00165.IMCB-Fern0320-MS-1;HMRI00424.IMCB-Tan0184-MS-1;HMRI00400.IMCB-Tan0123-MS-8;HMRI00402.IMCB-Tan0182-MS-2;HMRI00413.IMCB-Tan0135-MS-4;HMRI00447.IMCB-Fern0312-MS-1;HMRI00433.IMCB-Fern0171-MS-6;HMRI00432.IMCB-Fern0174-MS-1;HMRI00451.IMCB-Fern0305-MS-3;HMRI00409.IMCB-Fern0098-MS-1;HMRI00404.IMCB-Tan0265-MS-4;HMRI00450.IMCB-Fern0310-MS-1;HMRI00428.IMCB-Tan0211-MS-1;HMRI00426.IMCB-Tan0201-MS-1;…
Phip*	chr9:82759765-82869096	-	TRUE	TRUE	Inactivating	89.5448	3e-21	3.86e-18	6.44e-19	14.5699	46	60	109332	9096		301.413	98.5	0	6575;657;625;569;466;445;435;415;305;273;220;219;203;186;154;154;152;149;147;129;117;117;109;88;88;86;84;77;72;65;60;60;59;44;39;38;36;35;35;27;19;16;7;5;3;1	+;+;+;+;+;+;+;-;+;+;+;-;+;-;-;-;+;-;-;+;-;-;-;-;-;+;-;-;+;-;-;-;-;-;-;-;-;+;+;-;-;-;+;+;+;-	HMRI00408.IMCB-Fern0079-MS-2;HMRI00407.IMCB-Fern0104-MS-1;HMRI00162.IMCB-Fern0141-MS-7;HMRI00414.IMCB-Fern0001-MS-2;HMRI00412.IMCB-Tan0119-MS-3;HMRI00401.IMCB-Tan0157-MS-1;HMRI00410.IMCB-Tan0107-MS-14;HMRI00413.IMCB-Tan0135-MS-4;HMRI00415.IMCB-Tan0159-MS-3;HMRI00436.IMCB-Fern0158-MS-5;HMRI00411.IMCB-Fern0075-MS-1;HMRI00438.IMCB-Fern0172-MS-1;HMRI00409.IMCB-Fern0098-MS-1;HMRI00423.IMCB-Tan0099-MS-…
Ube2cbp*	chr9:86200840-86358523	-	TRUE	TRUE	Indeterminate	67.1552	2.51e-16	3.23e-13	4.62e-14	14.6996	42	60	157684	9195		239.905	122	0	1814;1245;782;631;599;532;437;363;262;235;223;219;215;194;192;186;170;165;145;141;140;104;102;100;100;83;82;79;72;71;70;63;61;42;37;33;20;19;17;14;11;6	-;+;-;-;-;-;+;+;-;-;-;-;-;+;+;-;+;+;-;-;+;-;+;-;-;-;-;-;-;+;+;-;-;-;-;-;-;-;-;+;+;-	HMRI00430.IMCB-Tan0216-MS-3;HMRI00453.IMCB-Fern0307-MS-1;HMRI00407.IMCB-Fern0104-MS-1;HMRI00439.IMCB-Fern0192-MS-1;HMRI00408.IMCB-Fern0079-MS-2;HMRI00165.IMCB-Fern0320-MS-1;HMRI00404.IMCB-Tan0265-MS-4;HMRI00411.IMCB-Fern0075-MS-1;HMRI00159.IMCB-Fern0205-MS-1;HMRI00432.IMCB-Fern0174-MS-1;HMRI00401.IMCB-Tan0157-MS-1;HMRI00443.IMCB-Fern0183-MS-1;HMRI00434.IMCB-Fern0080-MS-1;HMRI00433.IMCB-Fern0171-M…
Stt3a*	chr9:36539997-36575163	-	TRUE	TRUE	Indeterminate	63.2013	1.87e-15	2.41e-12	3.01e-13	4.23232	20	60	35167	2292		93.85	50	0	400;260;220;184;117;115;113;90;61;51;49;42;37;30;27;26;24;23;6;2	+;+;+;-;-;+;+;-;+;-;-;+;-;-;-;-;-;-;-;-	HMRI00438.IMCB-Fern0172-MS-1;HMRI00417.IMCB-Tan0173-MS-2;HMRI00432.IMCB-Fern0174-MS-1;HMRI00402.IMCB-Tan0182-MS-2;HMRI00431.IMCB-Tan0266-MS-1;HMRI00423.IMCB-Tan0099-MS-9;HMRI00414.IMCB-Fern0001-MS-2;HMRI00444.IMCB-Fern0162-MS-1;HMRI00454.IMCB-Fern0196-MS-1;HMRI00453.IMCB-Fern0307-MS-1;HMRI00428.IMCB-Tan0211-MS-1;HMRI00425.IMCB-Tan0185-MS-3;HMRI00441.IMCB-Fern0178-MS-2;HMRI00429.IMCB-Tan0215-MS-4;…
Slc25a36*	chr9:96977429-97011460	-	TRUE	TRUE	Inactivating	62.5559	2.59e-15	3.34e-12	3.71e-13	4.26211	20	60	34032	2309		104.7	73	0	306;279;226;199;163;158;139;121;113;83;63;61;60;55;25;24;8;7;3;1	+;-;-;-;-;+;-;-;+;-;+;+;-;+;+;+;-;-;+;-	HMRI00433.IMCB-Fern0171-MS-6;HMRI00431.IMCB-Tan0266-MS-1;HMRI00159.IMCB-Fern0205-MS-1;HMRI00454.IMCB-Fern0196-MS-1;HMRI00438.IMCB-Fern0172-MS-1;HMRI00432.IMCB-Fern0174-MS-1;HMRI00440.IMCB-Fern0209-MS-1;HMRI00448.IMCB-Fern0304-MS-3;HMRI00400.IMCB-Tan0123-MS-8;HMRI00436.IMCB-Fern0158-MS-5;HMRI00453.IMCB-Fern0307-MS-1;HMRI00445.IMCB-Fern0196-MS-2;HMRI00450.IMCB-Fern0310-MS-1;HMRI00424.IMCB-Tan0184-M…
Senp6*	chr9:79914709-79992587	+	TRUE	TRUE	Inactivating	59.9249	9.85e-15	1.27e-11	1.27e-12	9.29965	31	60	77879	5382		118.968	99	0	386;386;307;218;217;198;186;180;170;153;143;131;120;110;110;99;88;87;70;63;58;49;48;36;20;15;13;9;9;7;2	+;+;+;+;+;-;-;+;-;-;-;-;-;+;+;+;-;+;-;-;+;-;+;+;-;-;+;+;-;+;-	HMRI00407.IMCB-Fern0104-MS-1;HMRI00410.IMCB-Tan0107-MS-14;HMRI00159.IMCB-Fern0205-MS-1;HMRI00440.IMCB-Fern0209-MS-1;HMRI00430.IMCB-Tan0216-MS-3;HMRI00444.IMCB-Fern0162-MS-1;HMRI00158.IMCB-Fern0108-MS-4;HMRI00447.IMCB-Fern0312-MS-1;HMRI00441.IMCB-Fern0178-MS-2;HMRI00432.IMCB-Fern0174-MS-1;HMRI00448.IMCB-Fern0304-MS-3;HMRI00423.IMCB-Tan0099-MS-9;HMRI00431.IMCB-Tan0266-MS-1;HMRI00427.IMCB-Tan0209-MS…
Setd2*	chr9:110435100-110521137	+	TRUE	TRUE	Inactivating	56.2991	6.22e-14	8.02e-11	7.29e-12	9.64894	31	60	86038	5611		375.806	91	0	8291;447;335;313;218;214;159;143;135;131;115;112;110;100;92;91;88;83;69;64;60;53;50;37;36;31;24;24;17;7;1	-;+;+;+;+;-;+;+;+;+;-;-;-;+;+;+;+;+;-;-;-;-;+;-;-;-;+;-;+;+;-	HMRI00428.IMCB-Tan0211-MS-1;HMRI00411.IMCB-Fern0075-MS-1;HMRI00404.IMCB-Tan0265-MS-4;HMRI00408.IMCB-Fern0079-MS-2;HMRI00438.IMCB-Fern0172-MS-1;HMRI00413.IMCB-Tan0135-MS-4;HMRI00430.IMCB-Tan0216-MS-3;HMRI00416.IMCB-Tan0171-MS-3;HMRI00448.IMCB-Fern0304-MS-3;HMRI00443.IMCB-Fern0183-MS-1;HMRI00426.IMCB-Tan0201-MS-1;HMRI00427.IMCB-Tan0209-MS-1;HMRI00436.IMCB-Fern0158-MS-5;HMRI00422.IMCB-Tan0285-MS-1;H…
U2surp*	chr9:95357312-95412415	-	TRUE	TRUE	Inactivating	49.7794	1.72e-12	2.22e-09	1.85e-10	7.21959	25	60	55104	4063		91.32	52	0	832;219;147;135;134;118;81;78;78;67;58;55;52;27;26;26;25;24;23;21;21;19;11;4;2	-;-;-;+;+;+;+;-;+;-;+;-;-;+;-;+;+;+;+;-;-;+;+;-;-	HMRI00413.IMCB-Tan0135-MS-4;HMRI00431.IMCB-Tan0266-MS-1;HMRI00436.IMCB-Fern0158-MS-5;HMRI00443.IMCB-Fern0183-MS-1;HMRI00421.IMCB-Tan0282-MS-2;HMRI00435.IMCB-Fern0110-MS-2;HMRI00423.IMCB-Tan0099-MS-9;HMRI00401.IMCB-Tan0157-MS-1;HMRI00441.IMCB-Fern0178-MS-2;HMRI00442.IMCB-Fern0127-MS-2;HMRI00430.IMCB-Tan0216-MS-3;HMRI00159.IMCB-Fern0205-MS-1;HMRI00417.IMCB-Tan0173-MS-2;HMRI00424.IMCB-Tan0184-MS-1;H…
Zbtb44*	chr9:30838228-30883470	+	TRUE	TRUE	Inactivating	48.8332	2.79e-12	3.59e-09	2.76e-10	5.44769	21	60	45243	2996		42.2381	19	0	140;129;124;80;73;71;70;63;43;19;19;10;9;7;6;6;5;5;5;2;1	+;-;-;+;-;-;+;+;+;+;-;+;+;-;-;+;-;-;-;+;+	HMRI00436.IMCB-Fern0158-MS-5;HMRI00430.IMCB-Tan0216-MS-3;HMRI00400.IMCB-Tan0123-MS-8;HMRI00409.IMCB-Fern0098-MS-1;HMRI00404.IMCB-Tan0265-MS-4;HMRI00415.IMCB-Tan0159-MS-3;HMRI00447.IMCB-Fern0312-MS-1;HMRI00429.IMCB-Tan0215-MS-4;HMRI00445.IMCB-Fern0196-MS-2;HMRI00442.IMCB-Fern0127-MS-2;HMRI00426.IMCB-Tan0201-MS-1;HMRI00428.IMCB-Tan0211-MS-1;HMRI00160.IMCB-Fern0203-MS-1;HMRI00435.IMCB-Fern0110-MS-2;…
Snhg5*	chr9:88415890-88417735	-	TRUE	TRUE	Indeterminate	47.6253	5.16e-12	6.65e-09	4.75e-10	0.168784	3	60	1846	87		25.3333	7	0	65;7;4	-;-;+	HMRI00432.IMCB-Fern0174-MS-1;HMRI00425.IMCB-Tan0185-MS-3;HMRI00409.IMCB-Fern0098-MS-1
Sept7*	chr9:25060039-25116156	+	TRUE	TRUE	Inactivating	46.5082	9.12e-12	1.18e-08	7.84e-10	8.02202	26	60	56118	4563		334.154	73.5	0	5317;814;615;485;266;170;102;100;93;87;85;82;79;68;53;49;44;38;35;28;23;21;16;9;5;4	-;-;+;+;-;-;-;-;+;-;+;+;+;-;-;-;+;-;-;-;+;-;-;-;-;+	HMRI00429.IMCB-Tan0215-MS-4;HMRI00419.IMCB-Tan0180-MS-5;HMRI00400.IMCB-Tan0123-MS-8;HMRI00407.IMCB-Fern0104-MS-1;HMRI00408.IMCB-Fern0079-MS-2;HMRI00443.IMCB-Fern0183-MS-1;HMRI00432.IMCB-Fern0174-MS-1;HMRI00161.IMCB-Fern0199-MS-1;HMRI00447.IMCB-Fern0312-MS-1;HMRI00425.IMCB-Tan0185-MS-3;HMRI00422.IMCB-Tan0285-MS-1;HMRI00433.IMCB-Fern0171-MS-6;HMRI00426.IMCB-Tan0201-MS-1;HMRI00410.IMCB-Tan0107-MS-14…
Zfp560*	chr9:20149579-20189602	-	TRUE	TRUE	Inactivating	45.6514	1.41e-11	1.82e-08	1.14e-09	3.21471	15	60	40024	1719		534.067	30	0	5994;732;586;412;80;79;42;30;20;19;5;4;3;3;2	-;+;-;-;+;-;+;-;+;-;-;+;+;-;+	HMRI00444.IMCB-Fern0162-MS-1;HMRI00413.IMCB-Tan0135-MS-4;HMRI00419.IMCB-Tan0180-MS-5;HMRI00415.IMCB-Tan0159-MS-3;HMRI00410.IMCB-Tan0107-MS-14;HMRI00441.IMCB-Fern0178-MS-2;HMRI00453.IMCB-Fern0307-MS-1;HMRI00402.IMCB-Tan0182-MS-2;HMRI00448.IMCB-Fern0304-MS-3;HMRI00440.IMCB-Fern0209-MS-1;HMRI00425.IMCB-Tan0185-MS-3;HMRI00424.IMCB-Tan0184-MS-1;HMRI00452.IMCB-Fern0188-MS-2;HMRI00432.IMCB-Fern0174-MS-1…
Cwf19l2*	chr9:3404084-3479236	+	TRUE	TRUE	Inactivating	45.2206	1.76e-11	2.27e-08	1.33e-09	8.15198	26	60	75153	4645		225.385	70.5	0	2017;908;662;395;273;225;212;187;185;131;112;72;71;70;56;51;46;41;41;36;30;14;12;6;4;3	-;-;-;+;+;+;-;+;-;-;+;-;-;+;+;+;-;-;+;-;+;+;+;+;+;+	HMRI00441.IMCB-Fern0178-MS-2;HMRI00419.IMCB-Tan0180-MS-5;HMRI00420.IMCB-Tan0280-MS-2;HMRI00159.IMCB-Fern0205-MS-1;HMRI00413.IMCB-Tan0135-MS-4;HMRI00447.IMCB-Fern0312-MS-1;HMRI00408.IMCB-Fern0079-MS-2;HMRI00446.IMCB-Fern0202-MS-1;HMRI00436.IMCB-Fern0158-MS-5;HMRI00404.IMCB-Tan0265-MS-4;HMRI00435.IMCB-Fern0110-MS-2;HMRI00450.IMCB-Fern0310-MS-1;HMRI00416.IMCB-Tan0171-MS-3;HMRI00448.IMCB-Fern0304-MS-…
Tmem115*	chr9:107436275-107440987	+	TRUE	TRUE	Inactivating	44.8167	2.16e-11	2.79e-08	1.55e-09	0.306032	4	60	4713	158		146.75	26	0	534;43;9;1	-;-;-;+	HMRI00413.IMCB-Tan0135-MS-4;HMRI00440.IMCB-Fern0209-MS-1;HMRI00437.IMCB-Fern0201-MS-1;HMRI00452.IMCB-Fern0188-MS-2
Msl2*	chr9:100978485-101007129	+	TRUE	TRUE	Inactivating	44.5913	2.43e-11	3.13e-08	1.65e-09	2.90233	14	60	28645	1546		81.9286	32	0	290;259;158;132;100;79;35;29;26;14;9;9;5;2	+;+;-;+;-;-;+;-;-;-;+;-;-;+	HMRI00444.IMCB-Fern0162-MS-1;HMRI00446.IMCB-Fern0202-MS-1;HMRI00438.IMCB-Fern0172-MS-1;HMRI00429.IMCB-Tan0215-MS-4;HMRI00408.IMCB-Fern0079-MS-2;HMRI00447.IMCB-Fern0312-MS-1;HMRI00445.IMCB-Fern0196-MS-2;HMRI00437.IMCB-Fern0201-MS-1;HMRI00412.IMCB-Tan0119-MS-3;HMRI00425.IMCB-Tan0185-MS-3;HMRI00454.IMCB-Fern0196-MS-1;HMRI00428.IMCB-Tan0211-MS-1;HMRI00442.IMCB-Fern0127-MS-2;HMRI00431.IMCB-Tan0266-MS-1
Morf4l1*	chr9:89986506-90009658	-	TRUE	TRUE	Indeterminate	43.2557	4.8e-11	6.19e-08	3.1e-09	2.60943	13	60	23153	1385		2228.92	62	0	17396;7455;3318;275;142;104;62;61;52;43;37;24;7	-;-;+;-;-;-;-;+;+;-;-;+;-	HMRI00414.IMCB-Fern0001-MS-2;HMRI00401.IMCB-Tan0157-MS-1;HMRI00452.IMCB-Fern0188-MS-2;HMRI00430.IMCB-Tan0216-MS-3;HMRI00423.IMCB-Tan0099-MS-9;HMRI00164.IMCB-Fern0106-MS-1;HMRI00434.IMCB-Fern0080-MS-1;HMRI00440.IMCB-Fern0209-MS-1;HMRI00428.IMCB-Tan0211-MS-1;HMRI00447.IMCB-Fern0312-MS-1;HMRI00453.IMCB-Fern0307-MS-1;HMRI00425.IMCB-Tan0185-MS-3;HMRI00450.IMCB-Fern0310-MS-1
Zfp26*	chr9:20232761-20264604	-	TRUE	TRUE	Inactivating	42.2379	8.08e-11	1.04e-07	4.96e-09	3.77556	16	60	31844	2033		93.6875	51.5	0	378;318;258;84;79;69;62;59;44;44;36;19;19;18;9;3	+;+;-;+;+;-;-;-;-;+;-;-;+;-;-;+	HMRI00410.IMCB-Tan0107-MS-14;HMRI00409.IMCB-Fern0098-MS-1;HMRI00161.IMCB-Fern0199-MS-1;HMRI00431.IMCB-Tan0266-MS-1;HMRI00451.IMCB-Fern0305-MS-3;HMRI00430.IMCB-Tan0216-MS-3;HMRI00437.IMCB-Fern0201-MS-1;HMRI00428.IMCB-Tan0211-MS-1;HMRI00448.IMCB-Fern0304-MS-3;HMRI00402.IMCB-Tan0182-MS-2;HMRI00454.IMCB-Fern0196-MS-1;HMRI00453.IMCB-Fern0307-MS-1;HMRI00427.IMCB-Tan0209-MS-1;HMRI00165.IMCB-Fern0320-MS-…
Rab8b*	chr9:66691470-66767512	-	TRUE	TRUE	Inactivating	41.2584	1.33e-10	1.72e-07	7.81e-09	7.52334	24	60	76043	4251		151.292	97.5	0	786;601;343;241;201;194;192;172;154;143;131;105;90;57;53;35;34;24;18;15;13;13;11;5	+;-;-;+;-;-;+;+;+;+;-;+;-;-;-;+;-;-;+;+;-;+;+;-	HMRI00158.IMCB-Fern0108-MS-4;HMRI00404.IMCB-Tan0265-MS-4;HMRI00165.IMCB-Fern0320-MS-1;HMRI00164.IMCB-Fern0106-MS-1;HMRI00443.IMCB-Fern0183-MS-1;HMRI00417.IMCB-Tan0173-MS-2;HMRI00446.IMCB-Fern0202-MS-1;HMRI00447.IMCB-Fern0312-MS-1;HMRI00415.IMCB-Tan0159-MS-3;HMRI00412.IMCB-Tan0119-MS-3;HMRI00428.IMCB-Tan0211-MS-1;HMRI00438.IMCB-Fern0172-MS-1;HMRI00435.IMCB-Fern0110-MS-2;HMRI00413.IMCB-Tan0135-MS-4…
Pdcd6ip*	chr9:113560861-113617377	-	TRUE	TRUE	Inactivating	40.2322	2.26e-10	2.91e-07	1.26e-08	6.12499	21	60	56517	3398		361.762	45	0	6047;660;116;108;84;74;70;65;58;50;45;43;37;33;27;25;23;17;12;2;1	+;+;+;-;-;-;+;+;+;-;+;-;+;-;-;-;+;-;+;-;+	HMRI00440.IMCB-Fern0209-MS-1;HMRI00438.IMCB-Fern0172-MS-1;HMRI00441.IMCB-Fern0178-MS-2;HMRI00408.IMCB-Fern0079-MS-2;HMRI00443.IMCB-Fern0183-MS-1;HMRI00431.IMCB-Tan0266-MS-1;HMRI00445.IMCB-Fern0196-MS-2;HMRI00447.IMCB-Fern0312-MS-1;HMRI00424.IMCB-Tan0184-MS-1;HMRI00159.IMCB-Fern0205-MS-1;HMRI00423.IMCB-Tan0099-MS-9;HMRI00430.IMCB-Tan0216-MS-3;HMRI00163.IMCB-Fern0230-MS-3;HMRI00435.IMCB-Fern0110-MS…
Chordc1*	chr9:18096710-18118444	+	TRUE	TRUE	Inactivating	39.5137	3.26e-10	4.2e-07	1.75e-08	3.1463	14	60	21735	1681		81.3571	68	0	294;169;125;107;102;78;72;64;44;35;32;8;7;2	-;+;-;+;+;-;+;-;-;-;+;-;-;-	HMRI00444.IMCB-Fern0162-MS-1;HMRI00425.IMCB-Tan0185-MS-3;HMRI00436.IMCB-Fern0158-MS-5;HMRI00439.IMCB-Fern0192-MS-1;HMRI00409.IMCB-Fern0098-MS-1;HMRI00435.IMCB-Fern0110-MS-2;HMRI00427.IMCB-Tan0209-MS-1;HMRI00443.IMCB-Fern0183-MS-1;HMRI00431.IMCB-Tan0266-MS-1;HMRI00430.IMCB-Tan0216-MS-3;HMRI00428.IMCB-Tan0211-MS-1;HMRI00429.IMCB-Tan0215-MS-4;HMRI00412.IMCB-Tan0119-MS-3;HMRI00448.IMCB-Fern0304-MS-3
Pgm3*	chr9:86446082-86465449	-	TRUE	TRUE	Indeterminate	39.371	3.5e-10	4.52e-07	1.81e-08	2.08943	11	60	19368	1102		129.455	84	0	571;222;128;118;85;84;75;49;45;36;11	+;-;-;-;+;-;+;-;+;-;-	HMRI00422.IMCB-Tan0285-MS-1;HMRI00163.IMCB-Fern0230-MS-3;HMRI00404.IMCB-Tan0265-MS-4;HMRI00425.IMCB-Tan0185-MS-3;HMRI00441.IMCB-Fern0178-MS-2;HMRI00447.IMCB-Fern0312-MS-1;HMRI00431.IMCB-Tan0266-MS-1;HMRI00160.IMCB-Fern0203-MS-1;HMRI00439.IMCB-Fern0192-MS-1;HMRI00427.IMCB-Tan0209-MS-1;HMRI00453.IMCB-Fern0307-MS-1
Herpud2*	chr9:24912573-24956280	-	TRUE	TRUE	Inactivating	38.5581	5.31e-10	6.85e-07	2.63e-08	5.32341	19	60	43708	2923		101.263	51	0	372;326;254;234;163;136;92;86;71;51;49;38;16;11;9;8;4;3;1	-;+;-;+;+;-;+;+;+;+;-;-;+;-;+;+;+;-;+	HMRI00400.IMCB-Tan0123-MS-8;HMRI00164.IMCB-Fern0106-MS-1;HMRI00408.IMCB-Fern0079-MS-2;HMRI00454.IMCB-Fern0196-MS-1;HMRI00427.IMCB-Tan0209-MS-1;HMRI00437.IMCB-Fern0201-MS-1;HMRI00422.IMCB-Tan0285-MS-1;HMRI00401.IMCB-Tan0157-MS-1;HMRI00428.IMCB-Tan0211-MS-1;HMRI00445.IMCB-Fern0196-MS-2;HMRI00440.IMCB-Fern0209-MS-1;HMRI00451.IMCB-Fern0305-MS-3;HMRI00414.IMCB-Fern0001-MS-2;HMRI00452.IMCB-Fern0188-MS-…
Arih1*	chr9:59236360-59334181	-	TRUE	TRUE	Inactivating	33.9166	5.75e-09	7.42e-06	2.75e-07	11.9716	30	60	97822	7193		86.9333	55	0	363;257;249;205;164;158;136;125;118;109;84;81;78;69;65;45;39;38;37;29;29;29;26;17;16;16;15;5;4;2	-;+;+;+;-;+;-;+;-;-;-;+;-;+;+;-;+;+;+;+;+;-;-;+;+;-;-;-;-;+	HMRI00410.IMCB-Tan0107-MS-14;HMRI00435.IMCB-Fern0110-MS-2;HMRI00423.IMCB-Tan0099-MS-9;HMRI00436.IMCB-Fern0158-MS-5;HMRI00413.IMCB-Tan0135-MS-4;HMRI00441.IMCB-Fern0178-MS-2;HMRI00430.IMCB-Tan0216-MS-3;HMRI00429.IMCB-Tan0215-MS-4;HMRI00439.IMCB-Fern0192-MS-1;HMRI00426.IMCB-Tan0201-MS-1;HMRI00427.IMCB-Tan0209-MS-1;HMRI00165.IMCB-Fern0320-MS-1;HMRI00432.IMCB-Fern0174-MS-1;HMRI00404.IMCB-Tan0265-MS-4;…
Rbm7*	chr9:48296801-48303435	-	TRUE	TRUE	Inactivating	32.1885	1.4e-08	1.8e-05	6.44e-07	0.839178	6	60	6635	436		61.6667	27	0	180;128;30;24;6;2	-;-;+;-;+;+	HMRI00450.IMCB-Fern0310-MS-1;HMRI00433.IMCB-Fern0171-MS-6;HMRI00448.IMCB-Fern0304-MS-3;HMRI00453.IMCB-Fern0307-MS-1;HMRI00452.IMCB-Fern0188-MS-2;HMRI00445.IMCB-Fern0196-MS-2
Rhoa*	chr9:108208535-108240270	+	TRUE	TRUE	Inactivating	29.6316	5.22e-08	6.73e-05	2.32e-06	3.33684	13	60	31736	1787		130.154	46	0	1113;118;65;58;57;56;46;44;35;35;33;31;1	+;+;-;+;+;-;-;-;-;-;+;-;-	HMRI00400.IMCB-Tan0123-MS-8;HMRI00427.IMCB-Tan0209-MS-1;HMRI00441.IMCB-Fern0178-MS-2;HMRI00426.IMCB-Tan0201-MS-1;HMRI00437.IMCB-Fern0201-MS-1;HMRI00428.IMCB-Tan0211-MS-1;HMRI00451.IMCB-Fern0305-MS-3;HMRI00448.IMCB-Fern0304-MS-3;HMRI00431.IMCB-Tan0266-MS-1;HMRI00430.IMCB-Tan0216-MS-3;HMRI00453.IMCB-Fern0307-MS-1;HMRI00417.IMCB-Tan0173-MS-2;HMRI00402.IMCB-Tan0182-MS-2
Stt3b*	chr9:115151699-115219539	-	TRUE	TRUE	Inactivating	29.3178	6.14e-08	7.92e-05	2.64e-06	7.29414	21	60	67841	4109		425.619	42	0	7666;284;177;130;109;109;77;76;53;50;42;42;25;23;17;17;11;10;10;9;1	+;+;-;+;+;+;-;+;-;+;+;-;-;-;+;-;-;-;+;-;-	HMRI00413.IMCB-Tan0135-MS-4;HMRI00418.IMCB-Tan0176-MS-1;HMRI00404.IMCB-Tan0265-MS-4;HMRI00165.IMCB-Fern0320-MS-1;HMRI00450.IMCB-Fern0310-MS-1;HMRI00442.IMCB-Fern0127-MS-2;HMRI00440.IMCB-Fern0209-MS-1;HMRI00432.IMCB-Fern0174-MS-1;HMRI00443.IMCB-Fern0183-MS-1;HMRI00427.IMCB-Tan0209-MS-1;HMRI00437.IMCB-Fern0201-MS-1;HMRI00436.IMCB-Fern0158-MS-5;HMRI00448.IMCB-Fern0304-MS-3;HMRI00453.IMCB-Fern0307-MS…
Hyls1*	chr9:35368405-35377654	-	TRUE	TRUE	Inactivating	27.0495	1.98e-07	0.000256	7.99e-06	1.2488	7	60	9250	652		29.7143	30	0	60;38;35;30;25;19;1	-;+;-;+;-;+;+	HMRI00440.IMCB-Fern0209-MS-1;HMRI00443.IMCB-Fern0183-MS-1;HMRI00431.IMCB-Tan0266-MS-1;HMRI00437.IMCB-Fern0201-MS-1;HMRI00423.IMCB-Tan0099-MS-9;HMRI00449.IMCB-Fern0224-MS-4;HMRI00425.IMCB-Tan0185-MS-3
Nptn*	chr9:58430046-58500686	+	TRUE	TRUE	Inactivating	26.0985	3.24e-07	0.000418	1.27e-05	8.32244	22	60	70641	4753		502.045	88.5	0	8789;479;255;251;210;166;138;121;111;100;92;85;83;54;24;24;19;17;17;5;3;2	-;-;-;-;+;-;-;+;+;+;-;-;-;+;+;-;-;+;+;+;+;-	HMRI00408.IMCB-Fern0079-MS-2;HMRI00407.IMCB-Fern0104-MS-1;HMRI00422.IMCB-Tan0285-MS-1;HMRI00400.IMCB-Tan0123-MS-8;HMRI00436.IMCB-Fern0158-MS-5;HMRI00444.IMCB-Fern0162-MS-1;HMRI00429.IMCB-Tan0215-MS-4;HMRI00443.IMCB-Fern0183-MS-1;HMRI00431.IMCB-Tan0266-MS-1;HMRI00440.IMCB-Fern0209-MS-1;HMRI00432.IMCB-Fern0174-MS-1;HMRI00433.IMCB-Fern0171-MS-6;HMRI00159.IMCB-Fern0205-MS-1;HMRI00434.IMCB-Fern0080-MS…
Vps26b*	chr9:26812086-26837679	-	TRUE	TRUE	Indeterminate	24.1942	8.71e-07	0.00112	3.21e-05	2.45394	10	60	25594	1300		78.3	28	0	376;152;102;78;37;19;8;6;4;1	-;+;-;+;+;-;-;-;-;+	HMRI00415.IMCB-Tan0159-MS-3;HMRI00431.IMCB-Tan0266-MS-1;HMRI00441.IMCB-Fern0178-MS-2;HMRI00412.IMCB-Tan0119-MS-3;HMRI00432.IMCB-Fern0174-MS-1;HMRI00440.IMCB-Fern0209-MS-1;HMRI00430.IMCB-Tan0216-MS-3;HMRI00429.IMCB-Tan0215-MS-4;HMRI00421.IMCB-Tan0282-MS-2;HMRI00452.IMCB-Fern0188-MS-2
Adam10*	chr9:70526807-70628036	+	TRUE	TRUE	Indeterminate	23.7589	1.09e-06	0.00141	3.91e-05	11.9304	27	60	101230	7164		1469.11	104	0	10928;7464;7229;7144;3434;1197;361;314;242;205;203;160;112;104;94;86;71;67;66;49;41;36;33;12;6;4;4	+;+;+;-;+;+;+;+;-;-;-;+;+;+;+;-;+;+;+;-;+;-;+;-;+;-;+	HMRI00429.IMCB-Tan0215-MS-4;HMRI00426.IMCB-Tan0201-MS-1;HMRI00430.IMCB-Tan0216-MS-3;HMRI00437.IMCB-Fern0201-MS-1;HMRI00163.IMCB-Fern0230-MS-3;HMRI00411.IMCB-Fern0075-MS-1;HMRI00432.IMCB-Fern0174-MS-1;HMRI00412.IMCB-Tan0119-MS-3;HMRI00159.IMCB-Fern0205-MS-1;HMRI00447.IMCB-Fern0312-MS-1;HMRI00433.IMCB-Fern0171-MS-6;HMRI00402.IMCB-Tan0182-MS-2;HMRI00420.IMCB-Tan0280-MS-2;HMRI00442.IMCB-Fern0127-MS-2…
Tgfbr2*	chr9:115996812-116084481	-	TRUE	TRUE	Indeterminate	22.5837	2.01e-06	0.00259	7.01e-05	7.10585	19	60	87670	3993		1487.26	100	0	16188;9913;678;424;160;138;125;117;115;100;68;66;62;51;36;7;5;4;1	-;-;-;-;-;-;-;-;+;-;+;+;-;+;-;-;-;-;-	HMRI00449.IMCB-Fern0224-MS-4;HMRI00158.IMCB-Fern0108-MS-4;HMRI00420.IMCB-Tan0280-MS-2;HMRI00408.IMCB-Fern0079-MS-2;HMRI00402.IMCB-Tan0182-MS-2;HMRI00426.IMCB-Tan0201-MS-1;HMRI00431.IMCB-Tan0266-MS-1;HMRI00416.IMCB-Tan0171-MS-3;HMRI00454.IMCB-Fern0196-MS-1;HMRI00448.IMCB-Fern0304-MS-3;HMRI00439.IMCB-Fern0192-MS-1;HMRI00423.IMCB-Tan0099-MS-9;HMRI00401.IMCB-Tan0157-MS-1;HMRI00429.IMCB-Tan0215-MS-4;H…
Aasdhppt*	chr9:4294792-4309494	-	TRUE	TRUE	Inactivating	22.2619	2.38e-06	0.00307	8.07e-05	2.17256	9	60	14703	1147		685.333	57	0	5564;221;145;125;57;38;13;4;1	+;+;-;-;+;+;+;-;+	HMRI00451.IMCB-Fern0305-MS-3;HMRI00165.IMCB-Fern0320-MS-1;HMRI00432.IMCB-Fern0174-MS-1;HMRI00431.IMCB-Tan0266-MS-1;HMRI00440.IMCB-Fern0209-MS-1;HMRI00436.IMCB-Fern0158-MS-5;HMRI00404.IMCB-Tan0265-MS-4;HMRI00437.IMCB-Fern0201-MS-1;HMRI00435.IMCB-Fern0110-MS-2
St3gal4*	chr9:34854163-34924395	-	TRUE	TRUE	Inactivating	21.9782	2.76e-06	0.00355	9.11e-05	4.98087	15	60	70233	2723		139.867	28	0	705;613;258;150;145;90;33;28;20;17;16;11;6;3;3	-;-;+;+;-;+;-;+;+;-;+;-;+;+;+	HMRI00415.IMCB-Tan0159-MS-3;HMRI00425.IMCB-Tan0185-MS-3;HMRI00427.IMCB-Tan0209-MS-1;HMRI00437.IMCB-Fern0201-MS-1;HMRI00159.IMCB-Fern0205-MS-1;HMRI00443.IMCB-Fern0183-MS-1;HMRI00430.IMCB-Tan0216-MS-3;HMRI00424.IMCB-Tan0184-MS-1;HMRI00452.IMCB-Fern0188-MS-2;HMRI00451.IMCB-Fern0305-MS-3;HMRI00440.IMCB-Fern0209-MS-1;HMRI00439.IMCB-Fern0192-MS-1;HMRI00431.IMCB-Tan0266-MS-1;HMRI00448.IMCB-Fern0304-MS-3…
Pus3*	chr9:35367050-35374985	+	TRUE	TRUE	Inactivating	21.7124	3.17e-06	0.00408	0.000102	1.11838	6	60	7936	583		31.5	32.5	0	60;38;35;30;25;1	-;+;-;+;-;+	HMRI00440.IMCB-Fern0209-MS-1;HMRI00443.IMCB-Fern0183-MS-1;HMRI00431.IMCB-Tan0266-MS-1;HMRI00437.IMCB-Fern0201-MS-1;HMRI00423.IMCB-Tan0099-MS-9;HMRI00425.IMCB-Tan0185-MS-3
Tmem30a*	chr9:79616747-79641237	-	TRUE	TRUE	Indeterminate	21.4968	3.54e-06	0.00457	0.000111	3.53896	12	60	24491	1900		671.333	41.5	0	7552;134;96;60;57;44;39;25;19;18;11;1	+;-;-;-;-;+;-;-;-;+;-;-	HMRI00429.IMCB-Tan0215-MS-4;HMRI00423.IMCB-Tan0099-MS-9;HMRI00442.IMCB-Fern0127-MS-2;HMRI00163.IMCB-Fern0230-MS-3;HMRI00447.IMCB-Fern0312-MS-1;HMRI00430.IMCB-Tan0216-MS-3;HMRI00412.IMCB-Tan0119-MS-3;HMRI00452.IMCB-Fern0188-MS-2;HMRI00165.IMCB-Fern0320-MS-1;HMRI00448.IMCB-Fern0304-MS-3;HMRI00424.IMCB-Tan0184-MS-1;HMRI00425.IMCB-Tan0185-MS-3
Arpp19*	chr9:74885420-74908120	+	TRUE	TRUE	Inactivating	21.3647	3.8e-06	0.00489	0.000115	3.0886	11	60	22701	1649		18.6364	21	0	40;36;31;29;26;21;8;6;3;3;2	+;+;-;+;-;-;+;-;+;-;+	HMRI00451.IMCB-Fern0305-MS-3;HMRI00442.IMCB-Fern0127-MS-2;HMRI00448.IMCB-Fern0304-MS-3;HMRI00453.IMCB-Fern0307-MS-1;HMRI00411.IMCB-Fern0075-MS-1;HMRI00452.IMCB-Fern0188-MS-2;HMRI00400.IMCB-Tan0123-MS-8;HMRI00160.IMCB-Fern0203-MS-1;HMRI00447.IMCB-Fern0312-MS-1;HMRI00159.IMCB-Fern0205-MS-1;HMRI00425.IMCB-Tan0185-MS-3
Tcf12*	chr9:71692058-71959626	-	TRUE	TRUE	Inactivating	21.3462	3.83e-06	0.00494	0.000115	25.3247	43	60	267569	18985		678.488	136	0	9663;8073;3418;1758;581;475;366;341;339;295;293;286;282;263;244;230;224;189;183;157;154;136;125;117;102;87;85;81;80;70;70;64;63;63;50;43;33;29;23;21;11;6;2	-;-;+;+;-;+;-;+;-;-;-;-;+;-;+;+;-;-;-;+;+;-;+;+;-;-;-;-;+;-;-;-;-;+;+;+;+;+;+;-;+;+;-	HMRI00436.IMCB-Fern0158-MS-5;HMRI00426.IMCB-Tan0201-MS-1;HMRI00454.IMCB-Fern0196-MS-1;HMRI00158.IMCB-Fern0108-MS-4;HMRI00162.IMCB-Fern0141-MS-7;HMRI00407.IMCB-Fern0104-MS-1;HMRI00438.IMCB-Fern0172-MS-1;HMRI00412.IMCB-Tan0119-MS-3;HMRI00404.IMCB-Tan0265-MS-4;HMRI00433.IMCB-Fern0171-MS-6;HMRI00414.IMCB-Fern0001-MS-2;HMRI00401.IMCB-Tan0157-MS-1;HMRI00422.IMCB-Tan0285-MS-1;HMRI00425.IMCB-Tan0185-MS-3…
Wdr82*	chr9:106073259-106094037	+	TRUE	TRUE	Indeterminate	20.9273	4.77e-06	0.00615	0.00014	2.25736	9	60	20779	1193		133.778	81	0	350;330;186;126;81;68;44;10;9	-;+;+;+;+;+;-;+;+	HMRI00409.IMCB-Fern0098-MS-1;HMRI00416.IMCB-Tan0171-MS-3;HMRI00437.IMCB-Fern0201-MS-1;HMRI00430.IMCB-Tan0216-MS-3;HMRI00164.IMCB-Fern0106-MS-1;HMRI00439.IMCB-Fern0192-MS-1;HMRI00427.IMCB-Tan0209-MS-1;HMRI00431.IMCB-Tan0266-MS-1;HMRI00452.IMCB-Fern0188-MS-2
Arhgef12*	chr9:42771924-42913801	-	TRUE	TRUE	Inactivating	20.0914	7.38e-06	0.00952	0.000211	13.5011	28	60	141878	8295		182.964	70	0	2466;527;316;279;248;126;124;121;119;110;96;82;81;75;65;61;58;48;46;29;13;9;9;7;4;2;1;1	-;+;+;-;+;+;-;+;-;-;+;-;-;+;+;-;-;+;+;-;-;+;-;+;-;+;-;+	HMRI00158.IMCB-Fern0108-MS-4;HMRI00436.IMCB-Fern0158-MS-5;HMRI00422.IMCB-Tan0285-MS-1;HMRI00408.IMCB-Fern0079-MS-2;HMRI00423.IMCB-Tan0099-MS-9;HMRI00437.IMCB-Fern0201-MS-1;HMRI00402.IMCB-Tan0182-MS-2;HMRI00452.IMCB-Fern0188-MS-2;HMRI00443.IMCB-Fern0183-MS-1;HMRI00432.IMCB-Fern0174-MS-1;HMRI00439.IMCB-Fern0192-MS-1;HMRI00165.IMCB-Fern0320-MS-1;HMRI00446.IMCB-Fern0202-MS-1;HMRI00447.IMCB-Fern0312-M…
Cyb5r4*	chr9:86916863-86972609	+	TRUE	TRUE	Inactivating	19.6275	9.41e-06	0.0121	0.000261	5.83329	16	60	55747	3224		647.125	50	0	9114;279;189;179;170;104;84;58;42;33;32;26;18;14;11;1	-;+;+;-;+;+;-;-;+;-;-;-;+;-;-;+	HMRI00428.IMCB-Tan0211-MS-1;HMRI00410.IMCB-Tan0107-MS-14;HMRI00431.IMCB-Tan0266-MS-1;HMRI00408.IMCB-Fern0079-MS-2;HMRI00433.IMCB-Fern0171-MS-6;HMRI00453.IMCB-Fern0307-MS-1;HMRI00450.IMCB-Fern0310-MS-1;HMRI00432.IMCB-Fern0174-MS-1;HMRI00454.IMCB-Fern0196-MS-1;HMRI00440.IMCB-Fern0209-MS-1;HMRI00446.IMCB-Fern0202-MS-1;HMRI00443.IMCB-Fern0183-MS-1;HMRI00402.IMCB-Tan0182-MS-2;HMRI00425.IMCB-Tan0185-MS…
Msantd4*	chr9:4383536-4386869	+	TRUE	TRUE	Indeterminate	19.6072	9.51e-06	0.0123	0.000261	0.358109	3	60	3334	185		88	105	0	154;105;5	+;-;-	HMRI00431.IMCB-Tan0266-MS-1;HMRI00444.IMCB-Fern0162-MS-1;HMRI00404.IMCB-Tan0265-MS-4
Cul5*	chr9:53422686-53475612	-	TRUE	TRUE	Inactivating	19.2619	1.14e-05	0.0147	0.000306	5.8871	16	60	52927	3256		1066.75	66	0	9594;6370;250;180;154;126;104;70;62;41;30;29;21;13;13;11	+;-;+;+;-;+;-;+;+;-;-;+;-;-;-;-	HMRI00437.IMCB-Fern0201-MS-1;HMRI00163.IMCB-Fern0230-MS-3;HMRI00430.IMCB-Tan0216-MS-3;HMRI00413.IMCB-Tan0135-MS-4;HMRI00408.IMCB-Fern0079-MS-2;HMRI00425.IMCB-Tan0185-MS-3;HMRI00447.IMCB-Fern0312-MS-1;HMRI00433.IMCB-Fern0171-MS-6;HMRI00429.IMCB-Tan0215-MS-4;HMRI00428.IMCB-Tan0211-MS-1;HMRI00452.IMCB-Fern0188-MS-2;HMRI00426.IMCB-Tan0201-MS-1;HMRI00409.IMCB-Fern0098-MS-1;HMRI00446.IMCB-Fern0202-MS-1…
Vwa5a*	chr9:38525852-38550922	+	TRUE	TRUE	Indeterminate	19.0211	1.29e-05	0.0167	0.00034	3.29916	11	60	25071	1766		112.273	44	0	495;283;112;102;100;44;38;36;12;7;6	+;+;-;+;+;+;-;+;-;+;+	HMRI00412.IMCB-Tan0119-MS-3;HMRI00436.IMCB-Fern0158-MS-5;HMRI00447.IMCB-Fern0312-MS-1;HMRI00442.IMCB-Fern0127-MS-2;HMRI00441.IMCB-Fern0178-MS-2;HMRI00425.IMCB-Tan0185-MS-3;HMRI00439.IMCB-Fern0192-MS-1;HMRI00161.IMCB-Fern0199-MS-1;HMRI00408.IMCB-Fern0079-MS-2;HMRI00454.IMCB-Fern0196-MS-1;HMRI00434.IMCB-Fern0080-MS-1
Sacm1l*	chr9:123438999-123501716	+	TRUE	TRUE	Inactivating	18.3811	1.81e-05	0.0233	0.000466	7.20498	18	60	62718	4054		99.2222	30	0	398;309;297;293;109;104;71;56;36;24;23;21;17;13;9;4;1;1	+;-;-;-;-;+;+;-;+;+;-;-;-;-;-;+;+;-	HMRI00423.IMCB-Tan0099-MS-9;HMRI00407.IMCB-Fern0104-MS-1;HMRI00413.IMCB-Tan0135-MS-4;HMRI00454.IMCB-Fern0196-MS-1;HMRI00446.IMCB-Fern0202-MS-1;HMRI00448.IMCB-Fern0304-MS-3;HMRI00427.IMCB-Tan0209-MS-1;HMRI00451.IMCB-Fern0305-MS-3;HMRI00408.IMCB-Fern0079-MS-2;HMRI00417.IMCB-Tan0173-MS-2;HMRI00452.IMCB-Fern0188-MS-2;HMRI00402.IMCB-Tan0182-MS-2;HMRI00400.IMCB-Tan0123-MS-8;HMRI00428.IMCB-Tan0211-MS-1;…
Hmgn3*	chr9:83003548-83040214	-	TRUE	TRUE	Inactivating	17.1851	3.39e-05	0.0437	0.000857	3.9949	12	60	36667	2157		58.1667	45.5	0	244;112;63;60;54;53;38;35;14;11;8;6	-;+;+;+;-;-;+;+;-;+;-;-	HMRI00419.IMCB-Tan0180-MS-5;HMRI00450.IMCB-Fern0310-MS-1;HMRI00443.IMCB-Fern0183-MS-1;HMRI00447.IMCB-Fern0312-MS-1;HMRI00425.IMCB-Tan0185-MS-3;HMRI00163.IMCB-Fern0230-MS-3;HMRI00446.IMCB-Fern0202-MS-1;HMRI00452.IMCB-Fern0188-MS-2;HMRI00453.IMCB-Fern0307-MS-1;HMRI00408.IMCB-Fern0079-MS-2;HMRI00448.IMCB-Fern0304-MS-3;HMRI00451.IMCB-Fern0305-MS-3
Msantd2*	chr9:37296905-37331735	+	TRUE	TRUE	Inactivating	16.9387	3.86e-05	0.0498	0.000957	4.02487	12	60	34831	2174		86.6667	57	0	239;228;148;104;77;67;47;40;34;27;23;6	-;+;+;+;+;-;+;+;-;+;-;-	HMRI00402.IMCB-Tan0182-MS-2;HMRI00411.IMCB-Fern0075-MS-1;HMRI00435.IMCB-Fern0110-MS-2;HMRI00454.IMCB-Fern0196-MS-1;HMRI00447.IMCB-Fern0312-MS-1;HMRI00427.IMCB-Tan0209-MS-1;HMRI00409.IMCB-Fern0098-MS-1;HMRI00425.IMCB-Tan0185-MS-3;HMRI00426.IMCB-Tan0201-MS-1;HMRI00430.IMCB-Tan0216-MS-3;HMRI00441.IMCB-Fern0178-MS-2;HMRI00444.IMCB-Fern0162-MS-1
Zc3h12c*	chr9:51920089-51976216	-	FALSE	TRUE	Inactivating	16.8104	4.13e-05	0.0532	0.001	6.88062	17	60	56128	3855		254.765	46	0	2816;332;324;267;174;132;62;53;46;43;26;23;10;9;8;3;3	+;+;-;+;-;-;-;+;-;+;-;+;-;+;-;+;+	HMRI00441.IMCB-Fern0178-MS-2;HMRI00423.IMCB-Tan0099-MS-9;HMRI00411.IMCB-Fern0075-MS-1;HMRI00422.IMCB-Tan0285-MS-1;HMRI00414.IMCB-Fern0001-MS-2;HMRI00431.IMCB-Tan0266-MS-1;HMRI00450.IMCB-Fern0310-MS-1;HMRI00428.IMCB-Tan0211-MS-1;HMRI00165.IMCB-Fern0320-MS-1;HMRI00425.IMCB-Tan0185-MS-3;HMRI00445.IMCB-Fern0196-MS-2;HMRI00452.IMCB-Fern0188-MS-2;HMRI00451.IMCB-Fern0305-MS-3;HMRI00407.IMCB-Fern0104-MS-…
Taf1d*	chr9:15110657-15121441	+	FALSE	TRUE	Inactivating	16.3744	5.2e-05	0.067	0.00124	1.35058	6	60	10785	706		98.1667	77.5	0	249;129;85;70;46;10	+;-;-;-;+;-	HMRI00448.IMCB-Fern0304-MS-3;HMRI00450.IMCB-Fern0310-MS-1;HMRI00447.IMCB-Fern0312-MS-1;HMRI00440.IMCB-Fern0209-MS-1;HMRI00426.IMCB-Tan0201-MS-1;HMRI00163.IMCB-Fern0230-MS-3
Stag1*	chr9:100544041-100858963	+	FALSE	TRUE	Inactivating	16.2347	5.6e-05	0.0721	0.00131	28.4166	44	60	314923	22666		500.295	106	0	9411;2872;1795;954;740;647;499;477;456;390;363;359;295;207;175;171;149;139;137;132;123;107;105;105;102;99;94;91;91;82;77;76;74;62;60;54;52;51;43;35;34;16;7;5	+;+;-;+;-;+;+;+;-;-;+;-;+;-;-;-;+;-;-;+;-;+;+;+;-;-;-;+;+;+;-;+;-;+;-;-;-;-;-;-;+;+;+;-	HMRI00439.IMCB-Fern0192-MS-1;HMRI00433.IMCB-Fern0171-MS-6;HMRI00159.IMCB-Fern0205-MS-1;HMRI00416.IMCB-Tan0171-MS-3;HMRI00450.IMCB-Fern0310-MS-1;HMRI00417.IMCB-Tan0173-MS-2;HMRI00413.IMCB-Tan0135-MS-4;HMRI00420.IMCB-Tan0280-MS-2;HMRI00435.IMCB-Fern0110-MS-2;HMRI00414.IMCB-Fern0001-MS-2;HMRI00412.IMCB-Tan0119-MS-3;HMRI00410.IMCB-Tan0107-MS-14;HMRI00404.IMCB-Tan0265-MS-4;HMRI00411.IMCB-Fern0075-MS-1…
Arih2*	chr9:108505273-108551711	-	FALSE	TRUE	Indeterminate	16.1493	5.85e-05	0.0755	0.00135	4.66478	13	60	46439	2540		86.0769	44	0	271;204;201;164;122;59;44;16;15;11;7;4;1	+;-;-;-;+;-;+;+;-;-;-;-;-	HMRI00425.IMCB-Tan0185-MS-3;HMRI00454.IMCB-Fern0196-MS-1;HMRI00400.IMCB-Tan0123-MS-8;HMRI00402.IMCB-Tan0182-MS-2;HMRI00409.IMCB-Fern0098-MS-1;HMRI00446.IMCB-Fern0202-MS-1;HMRI00431.IMCB-Tan0266-MS-1;HMRI00433.IMCB-Fern0171-MS-6;HMRI00437.IMCB-Fern0201-MS-1;HMRI00426.IMCB-Tan0201-MS-1;HMRI00428.IMCB-Tan0211-MS-1;HMRI00448.IMCB-Fern0304-MS-3;HMRI00443.IMCB-Fern0183-MS-1
Tmod3*	chr9:75345590-75407464	-	FALSE	TRUE	Inactivating	15.9747	6.42e-05	0.0827	0.00145	6.42606	16	60	61875	3579		487.938	62.5	0	6096;588;248;199;192;110;95;65;60;45;44;42;15;6;1;1	-;-;+;-;+;-;+;+;+;+;+;-;+;-;+;+	HMRI00422.IMCB-Tan0285-MS-1;HMRI00401.IMCB-Tan0157-MS-1;HMRI00423.IMCB-Tan0099-MS-9;HMRI00433.IMCB-Fern0171-MS-6;HMRI00442.IMCB-Fern0127-MS-2;HMRI00438.IMCB-Fern0172-MS-1;HMRI00427.IMCB-Tan0209-MS-1;HMRI00429.IMCB-Tan0215-MS-4;HMRI00439.IMCB-Fern0192-MS-1;HMRI00453.IMCB-Fern0307-MS-1;HMRI00447.IMCB-Fern0312-MS-1;HMRI00408.IMCB-Fern0079-MS-2;HMRI00441.IMCB-Fern0178-MS-2;HMRI00425.IMCB-Tan0185-MS-3…
Srpr*	chr9:35018787-35024588	+	FALSE	TRUE	Indeterminate	15.8769	6.76e-05	0.0871	0.0015	0.421671	3	60	5802	218		59.6667	31	0	145;31;3	+;+;+	HMRI00440.IMCB-Fern0209-MS-1;HMRI00439.IMCB-Fern0192-MS-1;HMRI00452.IMCB-Fern0188-MS-2
Fam118b*	chr9:35024549-35075390	-	FALSE	TRUE	Inactivating	15.8509	6.85e-05	0.0883	0.0015	5.27051	14	60	50842	2892		93.2857	74	0	290;231;164;121;103;88;85;63;61;32;30;22;11;5	+;-;+;+;+;-;+;-;-;+;+;-;+;-	HMRI00417.IMCB-Tan0173-MS-2;HMRI00447.IMCB-Fern0312-MS-1;HMRI00434.IMCB-Fern0080-MS-1;HMRI00448.IMCB-Fern0304-MS-3;HMRI00411.IMCB-Fern0075-MS-1;HMRI00427.IMCB-Tan0209-MS-1;HMRI00429.IMCB-Tan0215-MS-4;HMRI00449.IMCB-Fern0224-MS-4;HMRI00437.IMCB-Fern0201-MS-1;HMRI00400.IMCB-Tan0123-MS-8;HMRI00452.IMCB-Fern0188-MS-2;HMRI00439.IMCB-Fern0192-MS-1;HMRI00444.IMCB-Fern0162-MS-1;HMRI00409.IMCB-Fern0098-MS…
Rdx*	chr9:51855254-51896843	+	FALSE	TRUE	Indeterminate	15.6571	7.59e-05	0.0979	0.00163	5.30124	14	60	41590	2910		99.5	60	0	492;196;130;121;110;68;66;54;48;32;29;20;19;8	+;+;-;+;-;+;-;-;+;-;+;+;+;+	HMRI00416.IMCB-Tan0171-MS-3;HMRI00407.IMCB-Fern0104-MS-1;HMRI00400.IMCB-Tan0123-MS-8;HMRI00446.IMCB-Fern0202-MS-1;HMRI00445.IMCB-Fern0196-MS-2;HMRI00438.IMCB-Fern0172-MS-1;HMRI00429.IMCB-Tan0215-MS-4;HMRI00404.IMCB-Tan0265-MS-4;HMRI00452.IMCB-Fern0188-MS-2;HMRI00426.IMCB-Tan0201-MS-1;HMRI00453.IMCB-Fern0307-MS-1;HMRI00430.IMCB-Tan0216-MS-3;HMRI00427.IMCB-Tan0209-MS-1;HMRI00444.IMCB-Fern0162-MS-1
Fam46a*	chr9:85214045-85220757	-	FALSE	TRUE	Indeterminate	15.3877	8.76e-05	0.113	0.00181	0.711302	4	60	6713	369		179.25	124	0	466;242;6;3	-;-;-;+	HMRI00415.IMCB-Tan0159-MS-3;HMRI00433.IMCB-Fern0171-MS-6;HMRI00413.IMCB-Tan0135-MS-4;HMRI00451.IMCB-Fern0305-MS-3
Polr2m*	chr9:71326243-71333790	-	FALSE	TRUE	Indeterminate	15.3877	8.76e-05	0.113	0.00181	0.711302	4	60	7548	369		161.75	120	0	374;153;87;33	-;-;+;-	HMRI00408.IMCB-Fern0079-MS-2;HMRI00413.IMCB-Tan0135-MS-4;HMRI00409.IMCB-Fern0098-MS-1;HMRI00417.IMCB-Tan0173-MS-2
1190002N15Rik*	chr9:94418282-94438500	-	FALSE	TRUE	Indeterminate	15.3675	8.85e-05	0.114	0.00181	2.70244	9	60	20219	1436		46.4444	32	0	150;93;64;43;32;24;10;1;1	-;-;-;-;-;-;+;+;-	HMRI00434.IMCB-Fern0080-MS-1;HMRI00442.IMCB-Fern0127-MS-2;HMRI00454.IMCB-Fern0196-MS-1;HMRI00411.IMCB-Fern0075-MS-1;HMRI00158.IMCB-Fern0108-MS-4;HMRI00427.IMCB-Tan0209-MS-1;HMRI00443.IMCB-Fern0183-MS-1;HMRI00436.IMCB-Fern0158-MS-5;HMRI00435.IMCB-Fern0110-MS-2
Fyco1*	chr9:123698617-123761020	-	FALSE	TRUE	Indeterminate	15.2518	9.41e-05	0.121	0.0019	6.56003	16	60	62404	3660		233.062	158.5	0	841;739;506;304;258;219;209;188;129;126;109;50;23;17;9;2	-;+;-;+;-;-;-;+;-;-;-;+;-;-;+;-	HMRI00419.IMCB-Tan0180-MS-5;HMRI00407.IMCB-Fern0104-MS-1;HMRI00159.IMCB-Fern0205-MS-1;HMRI00412.IMCB-Tan0119-MS-3;HMRI00443.IMCB-Fern0183-MS-1;HMRI00415.IMCB-Tan0159-MS-3;HMRI00440.IMCB-Fern0209-MS-1;HMRI00411.IMCB-Fern0075-MS-1;HMRI00431.IMCB-Tan0266-MS-1;HMRI00164.IMCB-Fern0106-MS-1;HMRI00430.IMCB-Tan0216-MS-3;HMRI00421.IMCB-Tan0282-MS-2;HMRI00447.IMCB-Fern0312-MS-1;HMRI00425.IMCB-Tan0185-MS-3;…
Me1*	chr9:86474969-86589947	-	FALSE	TRUE	Inactivating	15.1815	9.77e-05	0.126	0.00194	11.9475	24	60	114979	7176		461.75	111	0	7125;752;680;489;375;327;214;195;180;131;130;123;99;62;33;30;29;22;21;20;16;16;9;4	-;-;-;+;+;+;-;+;-;+;+;-;+;-;+;-;-;-;+;-;-;-;-;+	HMRI00158.IMCB-Fern0108-MS-4;HMRI00417.IMCB-Tan0173-MS-2;HMRI00415.IMCB-Tan0159-MS-3;HMRI00408.IMCB-Fern0079-MS-2;HMRI00439.IMCB-Fern0192-MS-1;HMRI00165.IMCB-Fern0320-MS-1;HMRI00409.IMCB-Fern0098-MS-1;HMRI00454.IMCB-Fern0196-MS-1;HMRI00433.IMCB-Fern0171-MS-6;HMRI00448.IMCB-Fern0304-MS-3;HMRI00434.IMCB-Fern0080-MS-1;HMRI00437.IMCB-Fern0201-MS-1;HMRI00431.IMCB-Tan0266-MS-1;HMRI00428.IMCB-Tan0211-MS…
Ppp2r3a*	chr9:101007319-101154162	-	FALSE	TRUE	Inactivating	15.098	0.000102	0.132	0.00199	14.2056	27	60	146844	8820		810.481	71	0	11555;7723;401;397;374;219;210;156;155;132;109;83;78;71;67;40;34;17;14;13;13;8;6;4;2;1;1	+;-;+;-;-;+;-;-;+;+;-;-;+;+;-;+;-;+;+;-;-;-;-;+;+;-;-	HMRI00404.IMCB-Tan0265-MS-4;HMRI00451.IMCB-Fern0305-MS-3;HMRI00401.IMCB-Tan0157-MS-1;HMRI00412.IMCB-Tan0119-MS-3;HMRI00165.IMCB-Fern0320-MS-1;HMRI00429.IMCB-Tan0215-MS-4;HMRI00454.IMCB-Fern0196-MS-1;HMRI00437.IMCB-Fern0201-MS-1;HMRI00439.IMCB-Fern0192-MS-1;HMRI00411.IMCB-Fern0075-MS-1;HMRI00408.IMCB-Fern0079-MS-2;HMRI00447.IMCB-Fern0312-MS-1;HMRI00402.IMCB-Tan0182-MS-2;HMRI00416.IMCB-Tan0171-MS-3…
Mtmr2*	chr9:13553624-13610925	+	FALSE	TRUE	Inactivating	14.9079	0.000113	0.146	0.00217	6.62602	16	60	57302	3700		118.062	34	0	944;265;180;138;70;65;51;35;33;31;30;18;13;11;4;1	-;-;-;-;+;+;+;+;+;-;-;+;-;+;-;+	HMRI00419.IMCB-Tan0180-MS-5;HMRI00407.IMCB-Fern0104-MS-1;HMRI00159.IMCB-Fern0205-MS-1;HMRI00428.IMCB-Tan0211-MS-1;HMRI00443.IMCB-Fern0183-MS-1;HMRI00452.IMCB-Fern0188-MS-2;HMRI00413.IMCB-Tan0135-MS-4;HMRI00448.IMCB-Fern0304-MS-3;HMRI00431.IMCB-Tan0266-MS-1;HMRI00426.IMCB-Tan0201-MS-1;HMRI00402.IMCB-Tan0182-MS-2;HMRI00441.IMCB-Fern0178-MS-2;HMRI00425.IMCB-Tan0185-MS-3;HMRI00444.IMCB-Fern0162-MS-1;…
Ubp1*	chr9:113840051-113886319	+	FALSE	TRUE	Inactivating	14.2693	0.000158	0.204	0.00296	4.94989	13	60	46269	2705		76.9231	62	0	226;139;121;109;83;74;62;54;52;27;23;22;8	+;+;-;+;-;+;+;+;-;+;-;-;-	HMRI00400.IMCB-Tan0123-MS-8;HMRI00165.IMCB-Fern0320-MS-1;HMRI00447.IMCB-Fern0312-MS-1;HMRI00423.IMCB-Tan0099-MS-9;HMRI00429.IMCB-Tan0215-MS-4;HMRI00450.IMCB-Fern0310-MS-1;HMRI00446.IMCB-Fern0202-MS-1;HMRI00453.IMCB-Fern0307-MS-1;HMRI00435.IMCB-Fern0110-MS-2;HMRI00424.IMCB-Tan0184-MS-1;HMRI00428.IMCB-Tan0211-MS-1;HMRI00452.IMCB-Fern0188-MS-2;HMRI00444.IMCB-Fern0162-MS-1
Rnf111*	chr9:70273235-70351532	-	FALSE	TRUE	Indeterminate	14.2223	0.000162	0.209	0.00299	8.04583	18	60	78298	4578		342	93	0	4118;733;237;166;131;129;119;106;93;93;57;50;49;43;12;9;6;5	-;+;+;-;-;+;-;-;-;+;-;-;+;+;-;+;-;-	HMRI00446.IMCB-Fern0202-MS-1;HMRI00426.IMCB-Tan0201-MS-1;HMRI00415.IMCB-Tan0159-MS-3;HMRI00404.IMCB-Tan0265-MS-4;HMRI00163.IMCB-Fern0230-MS-3;HMRI00433.IMCB-Fern0171-MS-6;HMRI00430.IMCB-Tan0216-MS-3;HMRI00443.IMCB-Fern0183-MS-1;HMRI00445.IMCB-Fern0196-MS-2;HMRI00427.IMCB-Tan0209-MS-1;HMRI00447.IMCB-Fern0312-MS-1;HMRI00453.IMCB-Fern0307-MS-1;HMRI00449.IMCB-Fern0224-MS-4;HMRI00431.IMCB-Tan0266-MS-1…
Zfp949*	chr9:88442857-88465924	+	FALSE	TRUE	Indeterminate	14.1251	0.000171	0.22	0.00311	2.35118	8	60	23068	1244		105.875	110.5	0	189;159;127;127;94;86;43;22	+;+;-;-;-;+;+;+	HMRI00159.IMCB-Fern0205-MS-1;HMRI00435.IMCB-Fern0110-MS-2;HMRI00417.IMCB-Tan0173-MS-2;HMRI00164.IMCB-Fern0106-MS-1;HMRI00426.IMCB-Tan0201-MS-1;HMRI00401.IMCB-Tan0157-MS-1;HMRI00431.IMCB-Tan0266-MS-1;HMRI00424.IMCB-Tan0184-MS-1
Cbl*	chr9:43957344-44042129	-	FALSE	TRUE	Indeterminate	13.9151	0.000191	0.247	0.00338	8.11716	18	60	84786	4623		68.6111	44.5	0	315;310;94;73;72;65;54;52;49;40;31;29;29;8;5;4;3;2	+;-;-;-;-;+;-;-;+;-;-;-;-;-;-;-;+;-	HMRI00158.IMCB-Fern0108-MS-4;HMRI00411.IMCB-Fern0075-MS-1;HMRI00431.IMCB-Tan0266-MS-1;HMRI00445.IMCB-Fern0196-MS-2;HMRI00408.IMCB-Fern0079-MS-2;HMRI00430.IMCB-Tan0216-MS-3;HMRI00451.IMCB-Fern0305-MS-3;HMRI00437.IMCB-Fern0201-MS-1;HMRI00444.IMCB-Fern0162-MS-1;HMRI00432.IMCB-Fern0174-MS-1;HMRI00435.IMCB-Fern0110-MS-2;HMRI00443.IMCB-Fern0183-MS-1;HMRI00440.IMCB-Fern0209-MS-1;HMRI00452.IMCB-Fern0188-…
Bckdhb*	chr9:83818743-84017847	+	FALSE	TRUE	Indeterminate	13.38	0.000254	0.328	0.00443	17.1897	30	60	199105	11177		101	81	0	456;416;192;185;154;151;133;130;116;106;93;93;88;82;81;81;79;69;67;45;40;27;27;24;24;23;21;11;9;7	+;+;-;-;-;+;+;+;+;-;+;-;-;-;+;+;+;+;+;+;-;+;-;+;+;+;+;+;+;+	HMRI00408.IMCB-Fern0079-MS-2;HMRI00424.IMCB-Tan0184-MS-1;HMRI00447.IMCB-Fern0312-MS-1;HMRI00409.IMCB-Fern0098-MS-1;HMRI00414.IMCB-Fern0001-MS-2;HMRI00450.IMCB-Fern0310-MS-1;HMRI00427.IMCB-Tan0209-MS-1;HMRI00423.IMCB-Tan0099-MS-9;HMRI00430.IMCB-Tan0216-MS-3;HMRI00436.IMCB-Fern0158-MS-5;HMRI00402.IMCB-Tan0182-MS-2;HMRI00407.IMCB-Fern0104-MS-1;HMRI00435.IMCB-Fern0110-MS-2;HMRI00446.IMCB-Fern0202-MS-…
Rfx7*	chr9:72380046-72470756	+	FALSE	TRUE	Inactivating	13.2543	0.000272	0.351	0.00465	11.0637	22	60	90711	6562		221.364	77	0	2712;494;274;164;153;145;144;138;100;99;81;73;65;61;61;32;24;16;16;9;8;1	-;+;+;+;-;+;+;+;-;-;-;-;-;+;-;-;+;+;-;+;-;+	HMRI00164.IMCB-Fern0106-MS-1;HMRI00438.IMCB-Fern0172-MS-1;HMRI00401.IMCB-Tan0157-MS-1;HMRI00409.IMCB-Fern0098-MS-1;HMRI00436.IMCB-Fern0158-MS-5;HMRI00443.IMCB-Fern0183-MS-1;HMRI00444.IMCB-Fern0162-MS-1;HMRI00428.IMCB-Tan0211-MS-1;HMRI00450.IMCB-Fern0310-MS-1;HMRI00447.IMCB-Fern0312-MS-1;HMRI00427.IMCB-Tan0209-MS-1;HMRI00410.IMCB-Tan0107-MS-14;HMRI00425.IMCB-Tan0185-MS-3;HMRI00163.IMCB-Fern0230-MS…
Dync1li1*	chr9:114597948-114632895	+	FALSE	TRUE	Indeterminate	13.2378	0.000274	0.354	0.00465	3.44429	10	60	34948	1847		544.2	26	0	5174;80;57;30;30;22;19;15;13;2	+;-;+;-;+;+;+;-;+;-	HMRI00435.IMCB-Fern0110-MS-2;HMRI00439.IMCB-Fern0192-MS-1;HMRI00443.IMCB-Fern0183-MS-1;HMRI00452.IMCB-Fern0188-MS-2;HMRI00426.IMCB-Tan0201-MS-1;HMRI00425.IMCB-Tan0185-MS-3;HMRI00428.IMCB-Tan0211-MS-1;HMRI00440.IMCB-Fern0209-MS-1;HMRI00407.IMCB-Fern0104-MS-1;HMRI00450.IMCB-Fern0310-MS-1
Peak1*	chr9:56048935-56265857	-	FALSE	TRUE	Inactivating	13.1009	0.000295	0.38	0.00494	20.6759	34	60	216923	14243		157.324	118.5	0	630;465;442;425;328;285;238;221;220;185;180;175;167;157;127;125;122;115;106;102;97;75;52;52;52;48;39;38;38;21;16;3;2;1	-;+;+;-;-;+;+;-;-;-;-;+;-;+;+;+;-;-;+;-;+;-;-;-;-;+;+;-;-;+;-;-;+;+	HMRI00438.IMCB-Fern0172-MS-1;HMRI00404.IMCB-Tan0265-MS-4;HMRI00414.IMCB-Fern0001-MS-2;HMRI00401.IMCB-Tan0157-MS-1;HMRI00440.IMCB-Fern0209-MS-1;HMRI00432.IMCB-Fern0174-MS-1;HMRI00431.IMCB-Tan0266-MS-1;HMRI00426.IMCB-Tan0201-MS-1;HMRI00427.IMCB-Tan0209-MS-1;HMRI00400.IMCB-Tan0123-MS-8;HMRI00444.IMCB-Fern0162-MS-1;HMRI00409.IMCB-Fern0098-MS-1;HMRI00446.IMCB-Fern0202-MS-1;HMRI00447.IMCB-Fern0312-MS-1…
Cep57*	chr9:13612231-13631551	-	FALSE	TRUE	Inactivating	12.7675	0.000353	0.455	0.00568	2.48509	8	60	19321	1317		83.625	65	0	209;191;101;74;56;20;10;8	-;-;+;+;-;+;+;+	HMRI00421.IMCB-Tan0282-MS-2;HMRI00440.IMCB-Fern0209-MS-1;HMRI00432.IMCB-Fern0174-MS-1;HMRI00412.IMCB-Tan0119-MS-3;HMRI00402.IMCB-Tan0182-MS-2;HMRI00442.IMCB-Fern0127-MS-2;HMRI00427.IMCB-Tan0209-MS-1;HMRI00433.IMCB-Fern0171-MS-6
Tbc1d2b*	chr9:90096886-90165607	-	FALSE	TRUE	Inactivating	12.5803	0.00039	0.502	0.0062	5.85012	14	60	68722	3234		345.571	59	0	3549;547;248;78;72;67;61;57;51;50;20;20;16;2	-;+;+;+;+;+;-;-;+;+;+;-;-;-	HMRI00445.IMCB-Fern0196-MS-2;HMRI00402.IMCB-Tan0182-MS-2;HMRI00415.IMCB-Tan0159-MS-3;HMRI00440.IMCB-Fern0209-MS-1;HMRI00400.IMCB-Tan0123-MS-8;HMRI00436.IMCB-Fern0158-MS-5;HMRI00423.IMCB-Tan0099-MS-9;HMRI00435.IMCB-Fern0110-MS-2;HMRI00429.IMCB-Tan0215-MS-4;HMRI00453.IMCB-Fern0307-MS-1;HMRI00451.IMCB-Fern0305-MS-3;HMRI00401.IMCB-Tan0157-MS-1;HMRI00452.IMCB-Fern0188-MS-2;HMRI00425.IMCB-Tan0185-MS-3
Arhgap32*	chr9:31923720-32073096	+	FALSE	TRUE	Indeterminate	11.7052	0.000623	0.803	0.00945	15.4196	27	60	149377	9752		103.889	54	0	419;331;304;290;214;167;141;137;133;107;105;77;69;54;52;34;29;27;21;19;15;13;13;13;12;6;3	+;+;-;+;+;+;+;-;+;-;+;-;-;+;+;-;+;-;+;-;+;+;+;+;-;-;+	HMRI00159.IMCB-Fern0205-MS-1;HMRI00410.IMCB-Tan0107-MS-14;HMRI00422.IMCB-Tan0285-MS-1;HMRI00423.IMCB-Tan0099-MS-9;HMRI00438.IMCB-Fern0172-MS-1;HMRI00447.IMCB-Fern0312-MS-1;HMRI00446.IMCB-Fern0202-MS-1;HMRI00454.IMCB-Fern0196-MS-1;HMRI00415.IMCB-Tan0159-MS-3;HMRI00431.IMCB-Tan0266-MS-1;HMRI00440.IMCB-Fern0209-MS-1;HMRI00428.IMCB-Tan0211-MS-1;HMRI00426.IMCB-Tan0201-MS-1;HMRI00439.IMCB-Fern0192-MS-1…
Smarcc1*	chr9:110034527-110142682	+	FALSE	TRUE	Inactivating	11.6456	0.000644	0.83	0.00947	10.8326	21	60	108156	6404		583.905	45	0	10159;1079;179;147;129;87;70;70;60;50;45;45;42;34;20;18;7;7;7;4;3	+;-;-;-;-;-;-;+;+;+;-;+;+;-;-;-;-;+;+;+;+	HMRI00409.IMCB-Fern0098-MS-1;HMRI00420.IMCB-Tan0280-MS-2;HMRI00438.IMCB-Fern0172-MS-1;HMRI00433.IMCB-Fern0171-MS-6;HMRI00407.IMCB-Fern0104-MS-1;HMRI00162.IMCB-Fern0141-MS-7;HMRI00411.IMCB-Fern0075-MS-1;HMRI00440.IMCB-Fern0209-MS-1;HMRI00431.IMCB-Tan0266-MS-1;HMRI00413.IMCB-Tan0135-MS-4;HMRI00437.IMCB-Fern0201-MS-1;HMRI00408.IMCB-Fern0079-MS-2;HMRI00428.IMCB-Tan0211-MS-1;HMRI00434.IMCB-Fern0080-MS…
Cwc15*	chr9:14305062-14315064	+	FALSE	TRUE	Indeterminate	11.5362	0.000683	0.88	0.00989	1.24691	5	60	10003	651		19.2	17	0	38;18;17;14;9	+;+;+;-;+	HMRI00432.IMCB-Fern0174-MS-1;HMRI00414.IMCB-Fern0001-MS-2;HMRI00446.IMCB-Fern0202-MS-1;HMRI00408.IMCB-Fern0079-MS-2;HMRI00450.IMCB-Fern0310-MS-1
Clasp2*	chr9:113650590-113828815	+	FALSE	TRUE	Inactivating	11.3586	0.000751	0.968	0.0108	17.1957	29	60	178226	11182		173.379	121	0	936;389;388;362;298;255;244;224;196;186;157;148;143;129;121;118;118;102;93;84;65;54;51;49;48;26;23;15;6	-;-;-;-;+;-;+;-;+;-;-;-;+;-;+;-;+;-;-;-;-;+;+;+;-;-;+;+;-	HMRI00158.IMCB-Fern0108-MS-4;HMRI00438.IMCB-Fern0172-MS-1;HMRI00422.IMCB-Tan0285-MS-1;HMRI00419.IMCB-Tan0180-MS-5;HMRI00410.IMCB-Tan0107-MS-14;HMRI00448.IMCB-Fern0304-MS-3;HMRI00432.IMCB-Fern0174-MS-1;HMRI00421.IMCB-Tan0282-MS-2;HMRI00409.IMCB-Fern0098-MS-1;HMRI00415.IMCB-Tan0159-MS-3;HMRI00433.IMCB-Fern0171-MS-6;HMRI00443.IMCB-Fern0183-MS-1;HMRI00435.IMCB-Fern0110-MS-2;HMRI00450.IMCB-Fern0310-MS…
Zfp266*	chr9:20299512-20325863	-	FALSE	TRUE	Indeterminate	11.2571	0.000793	1	0.0112	3.17872	9	60	26352	1699		130.333	87	0	432;284;125;113;87;41;41;35;15	-;-;-;+;-;-;-;-;-	HMRI00435.IMCB-Fern0110-MS-2;HMRI00434.IMCB-Fern0080-MS-1;HMRI00402.IMCB-Tan0182-MS-2;HMRI00444.IMCB-Fern0162-MS-1;HMRI00448.IMCB-Fern0304-MS-3;HMRI00425.IMCB-Tan0185-MS-3;HMRI00409.IMCB-Fern0098-MS-1;HMRI00441.IMCB-Fern0178-MS-2;HMRI00428.IMCB-Tan0211-MS-1
Fam76b*	chr9:13632170-13650966	+	FALSE	TRUE	Indeterminate	11.1832	0.000825	1	0.0116	2.66417	8	60	18797	1415		77.125	37	0	359;76;59;44;30;21;16;12	-;-;+;+;-;+;+;+	HMRI00404.IMCB-Tan0265-MS-4;HMRI00450.IMCB-Fern0310-MS-1;HMRI00443.IMCB-Fern0183-MS-1;HMRI00447.IMCB-Fern0312-MS-1;HMRI00411.IMCB-Fern0075-MS-1;HMRI00440.IMCB-Fern0209-MS-1;HMRI00442.IMCB-Fern0127-MS-2;HMRI00445.IMCB-Fern0196-MS-2
Bnip2*	chr9:69837272-69859466	+	FALSE	TRUE	Indeterminate	10.6318	0.00111	1	0.0154	2.7334	8	60	22195	1453		104.875	43.5	0	329;292;90;51;36;24;11;6	+;+;+;-;+;-;-;+	HMRI00414.IMCB-Fern0001-MS-2;HMRI00450.IMCB-Fern0310-MS-1;HMRI00415.IMCB-Tan0159-MS-3;HMRI00442.IMCB-Fern0127-MS-2;HMRI00427.IMCB-Tan0209-MS-1;HMRI00428.IMCB-Tan0211-MS-1;HMRI00435.IMCB-Fern0110-MS-2;HMRI00425.IMCB-Tan0185-MS-3
Twf2*	chr9:106105438-106117718	+	FALSE	TRUE	Inactivating	10.5217	0.00118	1	0.0162	0.917239	4	60	12281	477		52.75	44	0	120;55;33;3	-;-;+;-	HMRI00401.IMCB-Tan0157-MS-1;HMRI00159.IMCB-Fern0205-MS-1;HMRI00446.IMCB-Fern0202-MS-1;HMRI00430.IMCB-Tan0216-MS-3
Armc8*	chr9:99378809-99469318	-	FALSE	TRUE	Indeterminate	10.0266	0.00154	1	0.0205	9.89701	19	60	90510	5775		214.895	75	0	1244;733;670;313;311;161;150;100;76;75;56;55;47;42;16;11;10;9;4	+;-;-;-;+;-;+;-;-;-;-;+;-;-;-;+;-;+;+	HMRI00418.IMCB-Tan0176-MS-1;HMRI00422.IMCB-Tan0285-MS-1;HMRI00417.IMCB-Tan0173-MS-2;HMRI00442.IMCB-Fern0127-MS-2;HMRI00415.IMCB-Tan0159-MS-3;HMRI00414.IMCB-Fern0001-MS-2;HMRI00427.IMCB-Tan0209-MS-1;HMRI00428.IMCB-Tan0211-MS-1;HMRI00409.IMCB-Fern0098-MS-1;HMRI00434.IMCB-Fern0080-MS-1;HMRI00413.IMCB-Tan0135-MS-4;HMRI00436.IMCB-Fern0158-MS-5;HMRI00446.IMCB-Fern0202-MS-1;HMRI00447.IMCB-Fern0312-MS-1;…
Snx19*	chr9:30234913-30274311	+	FALSE	TRUE	Indeterminate	10.0248	0.00154	1	0.0205	3.93134	10	60	39399	2121		261	110	0	1606;247;174;162;133;87;87;63;30;21	+;+;+;-;-;+;-;+;-;+	HMRI00418.IMCB-Tan0176-MS-1;HMRI00440.IMCB-Fern0209-MS-1;HMRI00443.IMCB-Fern0183-MS-1;HMRI00432.IMCB-Fern0174-MS-1;HMRI00424.IMCB-Tan0184-MS-1;HMRI00426.IMCB-Tan0201-MS-1;HMRI00165.IMCB-Fern0320-MS-1;HMRI00437.IMCB-Fern0201-MS-1;HMRI00453.IMCB-Fern0307-MS-1;HMRI00431.IMCB-Tan0266-MS-1
Amotl1*	chr9:14346410-14419444	-	FALSE	TRUE	Inactivating	9.74605	0.0018	1	0.0234	5.83498	13	60	73035	3225		181.769	39	0	1284;467;215;117;79;49;39;34;24;22;13;13;7	+;-;+;-;+;-;+;-;-;+;-;+;+	HMRI00421.IMCB-Tan0282-MS-2;HMRI00400.IMCB-Tan0123-MS-8;HMRI00427.IMCB-Tan0209-MS-1;HMRI00414.IMCB-Fern0001-MS-2;HMRI00159.IMCB-Fern0205-MS-1;HMRI00447.IMCB-Fern0312-MS-1;HMRI00452.IMCB-Fern0188-MS-2;HMRI00411.IMCB-Fern0075-MS-1;HMRI00424.IMCB-Tan0184-MS-1;HMRI00428.IMCB-Tan0211-MS-1;HMRI00431.IMCB-Tan0266-MS-1;HMRI00425.IMCB-Tan0185-MS-3;HMRI00433.IMCB-Fern0171-MS-6
Sesn3*	chr9:14080744-14130578	+	FALSE	TRUE	Inactivating	9.59839	0.00195	1	0.0249	5.8703	13	60	49835	3246		145.462	65	0	878;357;240;111;85;75;65;24;14;13;11;11;7	+;+;+;-;-;+;+;-;-;+;-;+;-	HMRI00419.IMCB-Tan0180-MS-5;HMRI00162.IMCB-Fern0141-MS-7;HMRI00436.IMCB-Fern0158-MS-5;HMRI00435.IMCB-Fern0110-MS-2;HMRI00449.IMCB-Fern0224-MS-4;HMRI00425.IMCB-Tan0185-MS-3;HMRI00438.IMCB-Fern0172-MS-1;HMRI00450.IMCB-Fern0310-MS-1;HMRI00453.IMCB-Fern0307-MS-1;HMRI00448.IMCB-Fern0304-MS-3;HMRI00432.IMCB-Fern0174-MS-1;HMRI00430.IMCB-Tan0216-MS-3;HMRI00428.IMCB-Tan0211-MS-1
Rasgrf1*	chr9:89804612-89921817	+	FALSE	TRUE	Indeterminate	9.53466	0.00202	1	0.0252	9.33182	18	60	117206	5403		607.889	112	0	6234;2410;837;250;242;186;168;126;120;104;64;40;39;36;34;26;23;3	+;+;+;-;-;+;-;+;+;+;+;-;+;-;-;+;+;-	HMRI00433.IMCB-Fern0171-MS-6;HMRI00432.IMCB-Fern0174-MS-1;HMRI00431.IMCB-Tan0266-MS-1;HMRI00426.IMCB-Tan0201-MS-1;HMRI00415.IMCB-Tan0159-MS-3;HMRI00408.IMCB-Fern0079-MS-2;HMRI00450.IMCB-Fern0310-MS-1;HMRI00159.IMCB-Fern0205-MS-1;HMRI00440.IMCB-Fern0209-MS-1;HMRI00165.IMCB-Fern0320-MS-1;HMRI00409.IMCB-Fern0098-MS-1;HMRI00422.IMCB-Tan0285-MS-1;HMRI00436.IMCB-Fern0158-MS-5;HMRI00446.IMCB-Fern0202-MS…
Pias1*	chr9:62727883-62828686	-	FALSE	TRUE	Inactivating	9.29954	0.00229	1	0.0284	10.8942	20	60	100804	6446		91.8	79	0	278;222;185;178;176;133;120;119;97;82;76;42;34;28;22;19;14;9;1;1	-;-;+;+;+;-;+;-;+;-;+;+;+;-;+;+;-;-;+;+	HMRI00423.IMCB-Tan0099-MS-9;HMRI00416.IMCB-Tan0171-MS-3;HMRI00432.IMCB-Fern0174-MS-1;HMRI00409.IMCB-Fern0098-MS-1;HMRI00421.IMCB-Tan0282-MS-2;HMRI00400.IMCB-Tan0123-MS-8;HMRI00449.IMCB-Fern0224-MS-4;HMRI00431.IMCB-Tan0266-MS-1;HMRI00430.IMCB-Tan0216-MS-3;HMRI00426.IMCB-Tan0201-MS-1;HMRI00454.IMCB-Fern0196-MS-1;HMRI00427.IMCB-Tan0209-MS-1;HMRI00450.IMCB-Fern0310-MS-1;HMRI00439.IMCB-Fern0192-MS-1;H…
Rab11a*	chr9:64563106-64585563	-	FALSE	TRUE	Inactivating	8.99	0.00271	1	0.0328	2.96572	8	60	22458	1581		91.5	81	0	287;104;92;84;78;48;22;17	+;+;+;+;-;-;-;-	HMRI00423.IMCB-Tan0099-MS-9;HMRI00435.IMCB-Fern0110-MS-2;HMRI00433.IMCB-Fern0171-MS-6;HMRI00432.IMCB-Fern0174-MS-1;HMRI00444.IMCB-Fern0162-MS-1;HMRI00439.IMCB-Fern0192-MS-1;HMRI00428.IMCB-Tan0211-MS-1;HMRI00161.IMCB-Fern0199-MS-1
Rp9*	chr9:22252755-22272800	-	FALSE	TRUE	Inactivating	8.9825	0.00273	1	0.0328	1.9171	6	60	20046	1009		160	90.5	0	516;202;126;55;53;8	-;+;-;+;-;+	HMRI00412.IMCB-Tan0119-MS-3;HMRI00400.IMCB-Tan0123-MS-8;HMRI00440.IMCB-Fern0209-MS-1;HMRI00435.IMCB-Fern0110-MS-2;HMRI00428.IMCB-Tan0211-MS-1;HMRI00425.IMCB-Tan0185-MS-3
Tmppe*	chr9:114310212-114320319	+	FALSE	TRUE	Indeterminate	8.78547	0.00304	1	0.0359	0.640516	3	60	10108	332		71.3333	52	0	159;52;3	-;+;+	HMRI00447.IMCB-Fern0312-MS-1;HMRI00443.IMCB-Fern0183-MS-1;HMRI00432.IMCB-Fern0174-MS-1
Map4*	chr9:109834277-109986458	+	FALSE	TRUE	Inactivating	8.72386	0.00314	1	0.0368	14.2613	24	60	152182	8862		1206.58	91	0	22790;3763;383;247;247;177;152;148;145;125;102;94;88;78;73;73;72;69;65;25;17;15;7;3	-;+;-;-;-;-;-;-;+;+;-;+;-;-;+;+;+;-;+;-;-;-;+;+	HMRI00417.IMCB-Tan0173-MS-2;HMRI00454.IMCB-Fern0196-MS-1;HMRI00416.IMCB-Tan0171-MS-3;HMRI00443.IMCB-Fern0183-MS-1;HMRI00414.IMCB-Fern0001-MS-2;HMRI00401.IMCB-Tan0157-MS-1;HMRI00450.IMCB-Fern0310-MS-1;HMRI00425.IMCB-Tan0185-MS-3;HMRI00422.IMCB-Tan0285-MS-1;HMRI00440.IMCB-Fern0209-MS-1;HMRI00452.IMCB-Fern0188-MS-2;HMRI00409.IMCB-Fern0098-MS-1;HMRI00426.IMCB-Tan0201-MS-1;HMRI00451.IMCB-Fern0305-MS-3…
Etfa*	chr9:55302242-55360050	-	FALSE	TRUE	Inactivating	8.65432	0.00326	1	0.0379	6.78391	14	60	57809	3796		226.786	41	0	1970;631;124;104;98;59;47;35;34;30;29;8;5;1	-;+;-;+;-;+;-;-;+;-;+;-;-;+	HMRI00420.IMCB-Tan0280-MS-2;HMRI00158.IMCB-Fern0108-MS-4;HMRI00439.IMCB-Fern0192-MS-1;HMRI00452.IMCB-Fern0188-MS-2;HMRI00437.IMCB-Fern0201-MS-1;HMRI00417.IMCB-Tan0173-MS-2;HMRI00454.IMCB-Fern0196-MS-1;HMRI00427.IMCB-Tan0209-MS-1;HMRI00425.IMCB-Tan0185-MS-3;HMRI00433.IMCB-Fern0171-MS-6;HMRI00428.IMCB-Tan0211-MS-1;HMRI00445.IMCB-Fern0196-MS-2;HMRI00453.IMCB-Fern0307-MS-1;HMRI00435.IMCB-Fern0110-MS-2
Nck1*	chr9:100395421-100446472	-	FALSE	TRUE	Inactivating	8.55678	0.00344	1	0.0393	6.135	13	60	51052	3404		51.4615	30	0	199;101;77;55;54;42;30;29;25;22;18;12;5	+;+;+;+;+;-;+;-;-;-;+;-;+	HMRI00404.IMCB-Tan0265-MS-4;HMRI00165.IMCB-Fern0320-MS-1;HMRI00440.IMCB-Fern0209-MS-1;HMRI00417.IMCB-Tan0173-MS-2;HMRI00437.IMCB-Fern0201-MS-1;HMRI00425.IMCB-Tan0185-MS-3;HMRI00429.IMCB-Tan0215-MS-4;HMRI00424.IMCB-Tan0184-MS-1;HMRI00432.IMCB-Fern0174-MS-1;HMRI00452.IMCB-Fern0188-MS-2;HMRI00431.IMCB-Tan0266-MS-1;HMRI00445.IMCB-Fern0196-MS-2;HMRI00451.IMCB-Fern0305-MS-3
Psma4*	chr9:54798665-54805837	+	FALSE	TRUE	Indeterminate	8.47147	0.00361	1	0.0408	0.655831	3	60	7173	340		55.3333	39	0	114;39;13	+;+;+	HMRI00431.IMCB-Tan0266-MS-1;HMRI00440.IMCB-Fern0209-MS-1;HMRI00443.IMCB-Fern0183-MS-1
Zbtb38*	chr9:96585841-96632094	-	FALSE	TRUE	Indeterminate	8.24156	0.00409	1	0.0455	4.27788	10	60	46254	2318		145.6	33	0	882;224;131;116;33;33;12;11;8;6	+;-;-;+;+;-;-;+;-;-	HMRI00412.IMCB-Tan0119-MS-3;HMRI00404.IMCB-Tan0265-MS-4;HMRI00437.IMCB-Fern0201-MS-1;HMRI00427.IMCB-Tan0209-MS-1;HMRI00443.IMCB-Fern0183-MS-1;HMRI00426.IMCB-Tan0201-MS-1;HMRI00441.IMCB-Fern0178-MS-2;HMRI00450.IMCB-Fern0310-MS-1;HMRI00453.IMCB-Fern0307-MS-1;HMRI00423.IMCB-Tan0099-MS-9
Snrk*	chr9:122026383-122078820	+	FALSE	TRUE	Inactivating	8.1387	0.00433	1	0.0469	4.93095	11	60	52438	2694		73.0909	65	0	252;126;97;86;73;65;59;27;12;5;2	+;-;-;+;+;-;-;-;-;-;-	HMRI00161.IMCB-Fern0199-MS-1;HMRI00409.IMCB-Fern0098-MS-1;HMRI00427.IMCB-Tan0209-MS-1;HMRI00431.IMCB-Tan0266-MS-1;HMRI00426.IMCB-Tan0201-MS-1;HMRI00451.IMCB-Fern0305-MS-3;HMRI00443.IMCB-Fern0183-MS-1;HMRI00446.IMCB-Fern0202-MS-1;HMRI00428.IMCB-Tan0211-MS-1;HMRI00445.IMCB-Fern0196-MS-2;HMRI00453.IMCB-Fern0307-MS-1
Azi2*	chr9:117949639-117978912	+	FALSE	TRUE	Indeterminate	8.09479	0.00444	1	0.0477	3.69922	9	60	29274	1990		250.111	104	0	1191;362;272;115;104;89;50;39;29	-;-;+;+;+;+;+;+;+	HMRI00413.IMCB-Tan0135-MS-4;HMRI00412.IMCB-Tan0119-MS-3;HMRI00441.IMCB-Fern0178-MS-2;HMRI00433.IMCB-Fern0171-MS-6;HMRI00451.IMCB-Fern0305-MS-3;HMRI00447.IMCB-Fern0312-MS-1;HMRI00416.IMCB-Tan0171-MS-3;HMRI00425.IMCB-Tan0185-MS-3;HMRI00430.IMCB-Tan0216-MS-3
Atp1b3*	chr9:96233094-96264718	-	FALSE	TRUE	Activating	8.00471	0.00467	1	0.0497	3.71699	9	60	31625	2000		1647	98	0	9283;4997;280;131;98;16;12;5;1	+;-;-;-;-;-;-;-;-	HMRI00428.IMCB-Tan0211-MS-1;HMRI00441.IMCB-Fern0178-MS-2;HMRI00425.IMCB-Tan0185-MS-3;HMRI00162.IMCB-Fern0141-MS-7;HMRI00430.IMCB-Tan0216-MS-3;HMRI00407.IMCB-Fern0104-MS-1;HMRI00440.IMCB-Fern0209-MS-1;HMRI00437.IMCB-Fern0201-MS-1;HMRI00449.IMCB-Fern0224-MS-4
Pkm*	chr9:59504174-59527182	+	FALSE	TRUE	Indeterminate	7.99062	0.0047	1	0.0497	2.03577	6	60	23009	1073		128.167	100.5	0	219;196;117;84;84;69	+;-;+;+;-;+	HMRI00432.IMCB-Fern0174-MS-1;HMRI00446.IMCB-Fern0202-MS-1;HMRI00439.IMCB-Fern0192-MS-1;HMRI00453.IMCB-Fern0307-MS-1;HMRI00429.IMCB-Tan0215-MS-4;HMRI00402.IMCB-Tan0182-MS-2
Mir7-1	chr13:58494139-58494247	-	FALSE	FALSE	-	487.09	6.12311e-108	1.32253e-103	6.61265e-104	0.00204469	1	60	109	7		81	81	0	81	+	HMRI00450.IMCB-Fern0310-MS-1
Hist1h4b	chr13:23848805-23849255	+	FALSE	FALSE	-	226.26	3.89947e-51	8.42247e-47	2.80749e-47	0.00438137	1	60	451	15		116	116	0	116	-	HMRI00425.IMCB-Tan0185-MS-3
Gps2	chr11:69727693-69730093	+	FALSE	FALSE	-	153.532	2.9306e-35	6.32981e-31	1.58245e-31	0.0254062	2	60	2401	87		1383.5	1383.5	0	2541;226	-;+	HMRI00441.IMCB-Fern0178-MS-2;HMRI00418.IMCB-Tan0176-MS-1
Cldn22	chr8:48909835-48910829	+	FALSE	FALSE	-	140.677	1.89319e-32	4.0891e-28	8.1782e-29	0.00701	1	60	995	24		55	55	0	55	+	HMRI00453.IMCB-Fern0307-MS-1
Mesp1	chr7:86937126-86938476	-	FALSE	FALSE	-	112.15	3.31266e-26	7.15501e-22	6.50455e-23	0.00876233	1	60	1351	30		14	14	0	14	-	HMRI00412.IMCB-Tan0119-MS-3
Mblac1	chr5:138635541-138636849	+	FALSE	FALSE	-	101.777	6.21411e-24	1.34219e-19	1.11849e-20	0.00963847	1	60	1309	33		40	40	0	40	+	HMRI00444.IMCB-Fern0162-MS-1
Cntf	chr19:12838017-12840122	-	FALSE	FALSE	-	100.677	1.08251e-23	2.33811e-19	1.79855e-20	0.0382501	2	60	2106	131		100	100	0	129;71	-;-	HMRI00408.IMCB-Fern0079-MS-2;HMRI00431.IMCB-Tan0266-MS-1
B3galt4	chr17:34086856-34088433	-	FALSE	FALSE	-	90.5629	1.79193e-21	3.87038e-17	2.03704e-18	0.0108066	1	60	1578	37		660	660	0	660	-	HMRI00416.IMCB-Tan0171-MS-3
Rps2	chr17:24857007-24858872	+	FALSE	FALSE	-	85.8186	1.97227e-20	4.25991e-16	1.93632e-17	0.0113907	1	60	1866	39		74	74	0	74	+	HMRI00447.IMCB-Fern0312-MS-1
Olfr653	chr7:111728137-111729183	+	FALSE	FALSE	-	74.1162	7.36503e-18	1.59077e-13	5.48542e-15	0.0131429	1	60	1047	45		12	12	0	12	-	HMRI00443.IMCB-Fern0183-MS-1
Olfr1110	chr2:86975537-86976476	-	FALSE	FALSE	-	72.4627	1.7022e-17	3.67659e-13	1.05045e-14	0.0134349	1	60	940	46		379	379	0	379	+	HMRI00435.IMCB-Fern0110-MS-2
Olfr6	chr7:114099497-114100448	-	FALSE	FALSE	-	65.1678	6.87845e-16	1.48568e-11	3.71419e-13	0.014895	1	60	952	51		20	20	0	20	-	HMRI00428.IMCB-Tan0211-MS-1
Eif4a1	chr11:69480437-69485925	-	FALSE	FALSE	-	63.6217	1.50759e-15	3.25624e-11	7.75296e-13	0.0592596	2	60	5489	203		56	56	0	97;15	-;+	HMRI00408.IMCB-Fern0079-MS-2;HMRI00432.IMCB-Fern0174-MS-1
Olfr1135	chr2:87511589-87512522	-	FALSE	FALSE	-	62.6353	2.48754e-15	5.37284e-11	1.16801e-12	0.015479	1	60	934	53		29	29	0	29	-	HMRI00424.IMCB-Tan0184-MS-1
Ier3	chr17:35958657-35959856	+	FALSE	FALSE	-	60.287	8.19857e-15	1.77081e-10	3.34115e-12	0.016063	1	60	1200	55		266	266	0	266	-	HMRI00422.IMCB-Tan0285-MS-1
Odf3b	chr15:89207879-89209685	-	FALSE	FALSE	-	60.287	8.19857e-15	1.77081e-10	3.34115e-12	0.016063	1	60	1807	55		127	127	0	127	+	HMRI00446.IMCB-Fern0202-MS-1
4930488L21Rik	chr8:96335593-96337455	-	FALSE	FALSE	-	57.0684	4.20923e-14	9.09152e-10	1.595e-11	0.016939	1	60	1863	58		126	126	0	126	+	HMRI00434.IMCB-Fern0080-MS-1
4930577N17Rik	chr3:51080682-51082329	+	FALSE	FALSE	-	55.1014	1.14467e-13	2.47237e-09	3.9877e-11	0.017523	1	60	1648	60		48	48	0	48	+	HMRI00402.IMCB-Tan0182-MS-2
1700003D09Rik	chr11:98212031-98219597	-	FALSE	FALSE	-	52.0692	5.35793e-13	1.15726e-08	1.56386e-10	0.0715108	2	60	7567	245		296.5	296.5	0	374;219	+;+	HMRI00411.IMCB-Fern0075-MS-1;HMRI00429.IMCB-Tan0215-MS-4
Hba-x	chr11:32176599-32178115	+	FALSE	FALSE	-	51.5365	7.02782e-13	1.51794e-08	1.99729e-10	0.018691	1	60	1517	64		60	60	0	60	+	HMRI00428.IMCB-Tan0211-MS-1
Sh2b1	chr7:133610506-133618644	-	FALSE	FALSE	-	50.9527	9.46191e-13	2.04368e-08	2.65413e-10	0.0729691	2	60	8139	250		82	82	0	141;23	+;+	HMRI00425.IMCB-Tan0185-MS-3;HMRI00410.IMCB-Tan0107-MS-14
Olfr791	chr10:128963284-128964223	+	FALSE	FALSE	-	50.7138	1.06863e-12	2.30814e-08	2.88517e-10	0.018983	1	60	940	65		17	17	0	17	+	HMRI00412.IMCB-Tan0119-MS-3
Mea1	chr17:46817401-46820075	+	FALSE	FALSE	-	49.1422	2.3806e-12	5.14185e-08	6.04924e-10	0.0195669	1	60	2675	67		81	81	0	81	+	HMRI00428.IMCB-Tan0211-MS-1
Ocel1	chr8:73895196-73897588	+	FALSE	FALSE	-	46.9533	7.27003e-12	1.57025e-07	1.57025e-09	0.0204429	1	60	2393	70		13	13	0	13	+	HMRI00425.IMCB-Tan0185-MS-3
0610030E20Rik	chr6:72297310-72303154	+	FALSE	FALSE	-	46.9008	7.46736e-12	1.61287e-07	1.59691e-09	0.0788016	2	60	5845	270		29	29	0	37;21	+;-	HMRI00434.IMCB-Fern0080-MS-1;HMRI00452.IMCB-Fern0188-MS-2
Ubc	chr5:125866334-125870387	-	FALSE	FALSE	-	45.5953	1.45389e-11	3.14026e-07	2.82906e-09	0.0210268	1	60	4054	72		41	41	0	41	-	HMRI00427.IMCB-Tan0209-MS-1
Fam122a	chr19:24550268-24551964	-	FALSE	FALSE	-	44.3108	2.80165e-11	6.05128e-07	5.04273e-09	0.0216108	1	60	1697	74		64	64	0	64	+	HMRI00409.IMCB-Fern0098-MS-1
Rraga	chr4:86221576-86223187	+	FALSE	FALSE	-	44.3108	2.80165e-11	6.05128e-07	5.04273e-09	0.0216108	1	60	1612	74		62	62	0	62	-	HMRI00440.IMCB-Fern0209-MS-1
Vmn1r236	chr17:21423496-21424617	+	FALSE	FALSE	-	44.3108	2.80165e-11	6.05128e-07	5.04273e-09	0.0216108	1	60	1122	74		11	11	0	11	-	HMRI00427.IMCB-Tan0209-MS-1
Ppp1r1b	chr11:98210051-98219109	+	FALSE	FALSE	-	43.2465	4.82604e-11	1.04238e-06	8.14357e-09	0.0849251	2	60	9059	291		296.5	296.5	0	374;219	+;+	HMRI00411.IMCB-Fern0075-MS-1;HMRI00429.IMCB-Tan0215-MS-4
Ascl1	chr10:86953785-86956405	-	FALSE	FALSE	-	43.0939	5.21736e-11	1.1269e-06	8.66844e-09	0.0221947	1	60	2621	76		100	100	0	100	-	HMRI00439.IMCB-Fern0192-MS-1
Chst14	chr2:118752232-118754319	+	FALSE	FALSE	-	43.0939	5.21736e-11	1.1269e-06	8.66844e-09	0.0221947	1	60	2088	76		61	61	0	61	-	HMRI00431.IMCB-Tan0266-MS-1
Clec2d	chr6:129130632-129136553	+	FALSE	FALSE	-	42.9258	5.68553e-11	1.22802e-06	9.30317e-09	0.0855082	2	60	5922	293		430.5	430.5	0	837;24	+;+	HMRI00401.IMCB-Tan0157-MS-1;HMRI00441.IMCB-Fern0178-MS-2
Ftsj3	chr11:106110457-106117116	-	FALSE	FALSE	-	42.9258	5.68553e-11	1.22802e-06	9.30317e-09	0.0855082	2	60	6660	293		85	85	0	109;61	+;+	HMRI00427.IMCB-Tan0209-MS-1;HMRI00429.IMCB-Tan0215-MS-4
Cox5b	chr1:36748331-36750233	+	FALSE	FALSE	-	42.5092	7.03497e-11	1.51948e-06	1.13394e-08	0.0224867	1	60	1903	77		80	80	0	80	-	HMRI00427.IMCB-Tan0209-MS-1
Gng10	chr4:59048027-59054771	+	FALSE	FALSE	-	41.6858	1.07182e-10	2.31502e-06	1.67755e-08	0.0878407	2	60	6745	301		108	108	0	193;23	-;-	HMRI00164.IMCB-Fern0106-MS-1;HMRI00428.IMCB-Tan0211-MS-1
Arf5	chr6:28373639-28376499	+	FALSE	FALSE	-	41.3842	1.25063e-10	2.70124e-06	1.90166e-08	0.0230706	1	60	2861	79		54	54	0	54	+	HMRI00453.IMCB-Fern0307-MS-1
Gsx2	chr5:75471625-75473918	+	FALSE	FALSE	-	41.3842	1.25063e-10	2.70124e-06	1.90166e-08	0.0230706	1	60	2294	79		745	745	0	745	-	HMRI00158.IMCB-Fern0108-MS-4
Slc25a29	chr12:110064087-110074086	-	FALSE	FALSE	-	39.8059	2.80498e-10	6.05848e-06	4.01224e-08	0.0916307	2	60	10000	314		12.5	12.5	0	15;10	+;+	HMRI00425.IMCB-Tan0185-MS-3;HMRI00427.IMCB-Tan0209-MS-1
Rpl24	chr16:55966387-55971550	+	FALSE	FALSE	-	39.6677	3.01061e-10	6.50262e-06	4.22248e-08	0.0919223	2	60	5164	315		45	45	0	72;18	-;+	HMRI00434.IMCB-Fern0080-MS-1;HMRI00427.IMCB-Tan0209-MS-1
Spink12	chr18:44264176-44268197	+	FALSE	FALSE	-	39.6677	3.01061e-10	6.50262e-06	4.22248e-08	0.0919223	2	60	4022	315		122	122	0	138;106	-;+	HMRI00421.IMCB-Tan0282-MS-2;HMRI00436.IMCB-Fern0158-MS-5
Pura	chr18:36440815-36447898	+	FALSE	FALSE	-	39.5304	3.22989e-10	6.97623e-06	4.47194e-08	0.0922138	2	60	7084	316		46.5	46.5	0	50;43	+;+	HMRI00429.IMCB-Tan0215-MS-4;HMRI00445.IMCB-Fern0196-MS-2
Ndufa13	chr8:72418080-72426457	-	FALSE	FALSE	-	38.9898	4.26019e-10	9.20158e-06	5.75099e-08	0.0933799	2	60	8378	320		38.5	38.5	0	63;14	+;-	HMRI00428.IMCB-Tan0211-MS-1;HMRI00448.IMCB-Fern0304-MS-3
Trim15	chr17:36997635-37004155	-	FALSE	FALSE	-	38.9898	4.26019e-10	9.20158e-06	5.75099e-08	0.0933799	2	60	6521	320		31.5	31.5	0	44;19	+;+	HMRI00443.IMCB-Fern0183-MS-1;HMRI00451.IMCB-Fern0305-MS-3
Hnrnpdl	chr5:100462597-100468241	-	FALSE	FALSE	-	38.3328	5.96501e-10	1.28838e-05	7.80838e-08	0.0948375	2	60	5645	325		67	67	0	105;29	-;-	HMRI00447.IMCB-Fern0312-MS-1;HMRI00432.IMCB-Fern0174-MS-1
Kcnrg	chr14:62226293-62231670	+	FALSE	FALSE	-	37.4464	9.39608e-10	2.02946e-05	1.20086e-07	0.096878	2	60	5378	332		97	97	0	108;86	+;+	HMRI00428.IMCB-Tan0211-MS-1;HMRI00433.IMCB-Fern0171-MS-6
Ahsa1	chr12:88607677-88614902	+	FALSE	FALSE	-	37.1999	1.06617e-09	2.30281e-05	1.33884e-07	0.097461	2	60	7226	334		114.5	114.5	0	174;55	+;+	HMRI00416.IMCB-Tan0171-MS-3;HMRI00444.IMCB-Fern0162-MS-1
4930555B12Rik	chrX:112040597-112042206	+	FALSE	FALSE	-	36.518	1.51263e-09	3.26713e-05	1.83547e-07	0.0259901	1	60	1610	89		718	718	0	718	-	HMRI00438.IMCB-Fern0172-MS-1
Emp3	chr7:53173392-53176796	-	FALSE	FALSE	-	35.6732	2.33356e-09	5.04026e-05	2.72446e-07	0.026574	1	60	3405	91		159	159	0	159	-	HMRI00423.IMCB-Tan0099-MS-9
Galr2	chr11:116142252-116145252	+	FALSE	FALSE	-	35.2645	2.87826e-09	6.21675e-05	3.288e-07	0.0268659	1	60	3001	92		33	33	0	33	+	HMRI00429.IMCB-Tan0215-MS-4
Lefty1	chr1:182865169-182868532	+	FALSE	FALSE	-	34.8647	3.53431e-09	7.63376e-05	3.93493e-07	0.0271579	1	60	3364	93		14	14	0	14	+	HMRI00436.IMCB-Fern0158-MS-5
Srp9	chr1:184054867-184062546	+	FALSE	FALSE	-	34.5648	4.12287e-09	8.905e-05	4.54337e-07	0.104165	2	60	7680	357		89.5	89.5	0	141;38	+;+	HMRI00401.IMCB-Tan0157-MS-1;HMRI00439.IMCB-Fern0192-MS-1
Rilp	chr11:75323595-75326668	+	FALSE	FALSE	-	34.4734	4.32122e-09	9.3334e-05	4.71384e-07	0.0274498	1	60	3074	94		208	208	0	208	-	HMRI00159.IMCB-Fern0205-MS-1
Tmem171	chr13:99456192-99464786	-	FALSE	FALSE	-	34.458	4.35557e-09	9.4076e-05	4.72744e-07	0.104456	2	60	8595	358		66.5	66.5	0	117;16	-;-	HMRI00402.IMCB-Tan0182-MS-2;HMRI00427.IMCB-Tan0209-MS-1
Nlgn2	chr11:69636624-69648351	-	FALSE	FALSE	-	34.3517	4.60001e-09	9.93556e-05	4.94306e-07	0.104748	2	60	11728	359		139	139	0	203;75	+;+	HMRI00432.IMCB-Fern0174-MS-1;HMRI00407.IMCB-Fern0104-MS-1
Tmem179b	chr19:8847011-8848957	-	FALSE	FALSE	-	33.7152	6.38001e-09	0.000137802	6.59339e-07	0.0280336	1	60	1947	96		114	114	0	114	-	HMRI00436.IMCB-Fern0158-MS-5
Kctd12	chr14:103375797-103381854	-	FALSE	FALSE	-	33.1212	8.65894e-09	0.000187024	8.73946e-07	0.108245	2	60	6058	371		128	128	0	195;61	-;-	HMRI00433.IMCB-Fern0171-MS-6;HMRI00441.IMCB-Fern0178-MS-2
Ptms	chr6:124863692-124867964	-	FALSE	FALSE	-	32.988	9.27295e-09	0.000200286	9.10393e-07	0.0286175	1	60	4273	98		403	403	0	403	+	HMRI00413.IMCB-Tan0135-MS-4
Rps12	chr10:23504988-23507015	-	FALSE	FALSE	-	32.6354	1.1117e-08	0.000240116	1.07398e-06	0.0289094	1	60	2028	99		100	100	0	100	-	HMRI00442.IMCB-Fern0127-MS-2
Atp5j2	chr5:145944574-145952461	-	FALSE	FALSE	-	32.6317	1.11381e-08	0.000240572	1.07398e-06	0.109702	2	60	7888	376		64	64	0	96;32	-;-	HMRI00407.IMCB-Fern0104-MS-1;HMRI00428.IMCB-Tan0211-MS-1
Ankrd39	chr1:36595017-36604046	-	FALSE	FALSE	-	31.4182	2.08023e-08	0.000449308	1.90385e-06	0.11349	2	60	9030	389		18	18	0	24;12	-;-	HMRI00423.IMCB-Tan0099-MS-9;HMRI00428.IMCB-Tan0211-MS-1
Cd79b	chr11:106172654-106175843	-	FALSE	FALSE	-	30.9743	2.61463e-08	0.000564734	2.36291e-06	0.030369	1	60	3190	104		387	387	0	387	-	HMRI00410.IMCB-Tan0107-MS-14
Siglecf	chr7:50606710-50614840	+	FALSE	FALSE	-	30.5387	3.27279e-08	0.00070689	2.89709e-06	0.116404	2	60	8131	399		46	46	0	67;25	+;-	HMRI00443.IMCB-Fern0183-MS-1;HMRI00430.IMCB-Tan0216-MS-3
Psmg4	chr13:34254832-34270041	+	FALSE	FALSE	-	30.1153	4.07112e-08	0.000879321	3.48937e-06	0.117861	2	60	15210	404		166	166	0	203;129	-;-	HMRI00419.IMCB-Tan0180-MS-5;HMRI00402.IMCB-Tan0182-MS-2
Ddx56	chr11:6157547-6167732	-	FALSE	FALSE	-	29.5399	5.47774e-08	0.00118314	4.5681e-06	0.119901	2	60	10186	411		69.5	69.5	0	113;26	+;-	HMRI00431.IMCB-Tan0266-MS-1;HMRI00448.IMCB-Fern0304-MS-3
Hras	chr7:148375832-148379903	-	FALSE	FALSE	-	29.4658	5.69131e-08	0.00122927	4.70983e-06	0.0318286	1	60	4072	109		86	86	0	86	-	HMRI00427.IMCB-Tan0209-MS-1
Abhd16a	chr17:35226235-35239932	+	FALSE	FALSE	-	28.7512	8.22977e-08	0.00177755	6.5351e-06	0.122814	2	60	13698	421		71	71	0	79;63	+;+	HMRI00442.IMCB-Fern0127-MS-2;HMRI00440.IMCB-Fern0209-MS-1
Nfkbia	chr12:56590395-56593634	-	FALSE	FALSE	-	28.6253	8.78253e-08	0.00189694	6.94849e-06	0.0327043	1	60	3240	112		12	12	0	12	-	HMRI00453.IMCB-Fern0307-MS-1
BC020402	chr10:7398768-7400956	-	FALSE	FALSE	-	28.0897	1.15823e-07	0.00250167	8.93453e-06	0.0332881	1	60	2189	114		62	62	0	62	-	HMRI00428.IMCB-Tan0211-MS-1
Rab24	chr13:55420583-55423341	-	FALSE	FALSE	-	27.8288	1.32538e-07	0.00286269	1.01155e-05	0.03358	1	60	2759	115		14	14	0	14	-	HMRI00427.IMCB-Tan0209-MS-1
Tchp	chr5:115157787-115172336	+	FALSE	FALSE	-	27.6363	1.46406e-07	0.00316222	1.09419e-05	0.127184	2	60	14550	436		85.5	85.5	0	103;68	-;+	HMRI00426.IMCB-Tan0201-MS-1;HMRI00448.IMCB-Fern0304-MS-3
Lrrc8e	chr8:4226826-4237470	+	FALSE	FALSE	-	27.0035	2.03082e-07	0.00438638	1.45244e-05	0.129806	2	60	10645	445		145	145	0	270;20	-;+	HMRI00411.IMCB-Fern0075-MS-1;HMRI00436.IMCB-Fern0158-MS-5
Sdsl	chr5:120908210-120922772	-	FALSE	FALSE	-	26.8664	2.18015e-07	0.00470891	1.53385e-05	0.130388	2	60	14563	447		68.5	68.5	0	86;51	-;-	HMRI00417.IMCB-Tan0173-MS-2;HMRI00452.IMCB-Fern0188-MS-2
1700037C18Rik	chr16:3905797-3908689	-	FALSE	FALSE	-	26.8293	2.22242e-07	0.0048002	1.54845e-05	0.0347475	1	60	2893	119		129	129	0	129	-	HMRI00427.IMCB-Tan0209-MS-1
1700054K19Rik	chr6:112160701-112162512	+	FALSE	FALSE	-	26.8293	2.22242e-07	0.0048002	1.54845e-05	0.0347475	1	60	1812	119		52	52	0	52	-	HMRI00426.IMCB-Tan0201-MS-1
4930471G03Rik	chr18:36265856-36269608	+	FALSE	FALSE	-	26.8293	2.22242e-07	0.0048002	1.54845e-05	0.0347475	1	60	3753	119		13	13	0	13	+	HMRI00450.IMCB-Fern0310-MS-1
Snrpf	chr10:93045773-93052403	-	FALSE	FALSE	-	26.663	2.42216e-07	0.00523162	1.67144e-05	0.131262	2	60	6631	450		155	155	0	220;90	-;-	HMRI00436.IMCB-Fern0158-MS-5;HMRI00447.IMCB-Fern0312-MS-1
Dbnl	chr11:5688485-5700983	+	FALSE	FALSE	-	26.33	2.87789e-07	0.00621595	1.95649e-05	0.132718	2	60	12499	455		76	76	0	124;28	-;-	HMRI00444.IMCB-Fern0162-MS-1;HMRI00445.IMCB-Fern0196-MS-2
Mrps30	chr13:119168916-119176059	-	FALSE	FALSE	-	26.1988	3.08014e-07	0.00665279	2.08551e-05	0.133301	2	60	7144	457		107.5	107.5	0	165;50	-;+	HMRI00426.IMCB-Tan0201-MS-1;HMRI00441.IMCB-Fern0178-MS-2
Ccna2	chr3:36463786-36470918	-	FALSE	FALSE	-	26.1336	3.18583e-07	0.00688108	2.14364e-05	0.133592	2	60	7133	458		4674	4674	0	9241;107	+;+	HMRI00435.IMCB-Fern0110-MS-2;HMRI00409.IMCB-Fern0098-MS-1
Bcl7c	chr7:134848491-134852280	-	FALSE	FALSE	-	26.1227	3.2039e-07	0.0069201	2.14799e-05	0.0356232	1	60	3790	122		120	120	0	120	-	HMRI00423.IMCB-Tan0099-MS-9
Txndc15	chr13:55816010-55827588	+	FALSE	FALSE	-	25.4975	4.42952e-07	0.00956733	2.82222e-05	0.136505	2	60	11579	468		55	55	0	63;47	+;-	HMRI00408.IMCB-Fern0079-MS-2;HMRI00427.IMCB-Tan0209-MS-1
Htra2	chr6:83001261-83004565	-	FALSE	FALSE	-	25.4501	4.53969e-07	0.00980529	2.87545e-05	0.0364988	1	60	3305	125		126	126	0	126	-	HMRI00442.IMCB-Fern0127-MS-2
Phospho2	chr2:69627793-69635225	+	FALSE	FALSE	-	25.2506	5.03427e-07	0.0108735	3.16091e-05	0.13767	2	60	7433	472		63.5	63.5	0	86;41	-;+	HMRI00441.IMCB-Fern0178-MS-2;HMRI00435.IMCB-Fern0110-MS-2
A930013F10Rik	chr8:23744856-23747281	-	FALSE	FALSE	-	25.233	5.08043e-07	0.0109732	3.16231e-05	0.0367907	1	60	2426	126		30	30	0	30	+	HMRI00428.IMCB-Tan0211-MS-1
AW112010	chr19:11122101-11125056	-	FALSE	FALSE	-	25.233	5.08043e-07	0.0109732	3.16231e-05	0.0367907	1	60	2956	126		131	131	0	131	-	HMRI00435.IMCB-Fern0110-MS-2
Cxcl3	chr5:91215126-91217119	+	FALSE	FALSE	-	25.233	5.08043e-07	0.0109732	3.16231e-05	0.0367907	1	60	1994	126		36	36	0	36	-	HMRI00424.IMCB-Tan0184-MS-1
Tgfbr3l	chr8:4248213-4251423	+	FALSE	FALSE	-	25.0194	5.67567e-07	0.0122589	3.52267e-05	0.0370826	1	60	3211	127		142	142	0	142	-	HMRI00410.IMCB-Tan0107-MS-14
Psmb11	chr14:55244146-55248393	+	FALSE	FALSE	-	24.602	7.04775e-07	0.0152224	4.32456e-05	0.0376663	1	60	4248	129		55	55	0	55	+	HMRI00440.IMCB-Fern0209-MS-1
Zbtb33	chrX:35542969-35550223	+	FALSE	FALSE	-	23.4711	1.26804e-06	0.0273884	7.38233e-05	0.146697	2	60	7255	503		58	58	0	91;25	+;+	HMRI00442.IMCB-Fern0127-MS-2;HMRI00163.IMCB-Fern0230-MS-3
Adat3	chr10:80065624-80070399	+	FALSE	FALSE	-	23.4242	1.2993e-06	0.0280637	7.52377e-05	0.0394175	1	60	4776	135		295	295	0	295	+	HMRI00163.IMCB-Fern0230-MS-3
Ctgf	chr10:24315247-24318488	+	FALSE	FALSE	-	23.4242	1.2993e-06	0.0280637	7.52377e-05	0.0394175	1	60	3242	135		172	172	0	172	-	HMRI00158.IMCB-Fern0108-MS-4
Srsf7	chr17:80599419-80606645	-	FALSE	FALSE	-	23.3638	1.34076e-06	0.0289591	7.74307e-05	0.14728	2	60	7227	505		88.5	88.5	0	131;46	+;+	HMRI00433.IMCB-Fern0171-MS-6;HMRI00431.IMCB-Tan0266-MS-1
Lzic	chr4:148859441-148870776	+	FALSE	FALSE	-	23.3105	1.37844e-06	0.029773	7.93947e-05	0.147571	2	60	11336	506		118	118	0	126;110	+;+	HMRI00442.IMCB-Fern0127-MS-2;HMRI00436.IMCB-Fern0158-MS-5
Cox6a1	chr5:115795662-115798964	-	FALSE	FALSE	-	23.0546	1.57464e-06	0.0340107	8.97379e-05	0.0400012	1	60	3303	137		21	21	0	21	+	HMRI00424.IMCB-Tan0184-MS-1
Ctrb1	chr8:114210409-114214910	-	FALSE	FALSE	-	22.3469	2.27586e-06	0.0491563	0.000123819	0.0411686	1	60	4502	141		88	88	0	88	-	HMRI00449.IMCB-Fern0224-MS-4
Arpc3	chr5:122841936-122856187	+	FALSE	FALSE	-	22.0916	2.59945e-06	0.0561455	0.000139853	0.154559	2	60	14252	530		53	53	0	88;18	+;+	HMRI00409.IMCB-Fern0098-MS-1;HMRI00427.IMCB-Tan0209-MS-1
Klk1b16	chr7:51392136-51396974	+	FALSE	FALSE	-	22.0078	2.71539e-06	0.0586497	0.000144814	0.0417523	1	60	4839	143		27	27	0	27	+	HMRI00440.IMCB-Fern0209-MS-1
Atf5	chr7:52067625-52072028	-	FALSE	FALSE	-	21.8419	2.96068e-06	0.0639477	0.00015597	0.0420441	1	60	4404	144		113	113	0	113	+	HMRI00401.IMCB-Tan0157-MS-1
Ykt6	chr11:5855760-5867783	+	FALSE	FALSE	-	21.804	3.01967e-06	0.0652219	0.000158305	0.156305	2	60	12024	536		171.5	171.5	0	321;22	-;+	HMRI00411.IMCB-Fern0075-MS-1;HMRI00428.IMCB-Tan0211-MS-1
Prl8a9	chr13:27649869-27656473	-	FALSE	FALSE	-	21.5228	3.49639e-06	0.0755186	0.000178954	0.158052	2	60	6605	542		63.5	63.5	0	111;16	+;-	HMRI00447.IMCB-Fern0312-MS-1;HMRI00163.IMCB-Fern0230-MS-3
A630019I02Rik	chr13:93864787-93868923	+	FALSE	FALSE	-	21.3575	3.81119e-06	0.0823178	0.000192331	0.0429197	1	60	4137	147		430	430	0	430	-	HMRI00407.IMCB-Fern0104-MS-1
Pnrc1	chr4:33332397-33335762	-	FALSE	FALSE	-	21.3575	3.81119e-06	0.0823178	0.000192331	0.0429197	1	60	3366	147		117	117	0	117	+	HMRI00159.IMCB-Fern0205-MS-1
F630111L10Rik	chr3:58950217-58957550	-	FALSE	FALSE	-	21.2026	4.13201e-06	0.0892472	0.000204456	0.16009	2	60	7334	549		121	121	0	222;20	+;-	HMRI00433.IMCB-Fern0171-MS-6;HMRI00427.IMCB-Tan0209-MS-1
1700023C21Rik	chr11:109707191-109709790	+	FALSE	FALSE	-	21.2005	4.13663e-06	0.0893471	0.000204456	0.0432115	1	60	2600	148		329	329	0	329	-	HMRI00431.IMCB-Tan0266-MS-1
Tspyl4	chr10:34017226-34021126	+	FALSE	FALSE	-	21.2005	4.13663e-06	0.0893471	0.000204456	0.0432115	1	60	3901	148		13	13	0	13	+	HMRI00425.IMCB-Tan0185-MS-3
Sftpc	chr14:70920748-70923888	-	FALSE	FALSE	-	20.8926	4.85763e-06	0.10492	0.000236306	0.0437952	1	60	3141	150		107	107	0	107	-	HMRI00442.IMCB-Fern0127-MS-2
Tug1	chr11:3539787-3548817	-	FALSE	FALSE	-	20.7591	5.20824e-06	0.112493	0.000250815	0.163001	2	60	9031	559		78.5	78.5	0	128;29	-;-	HMRI00432.IMCB-Fern0174-MS-1;HMRI00440.IMCB-Fern0209-MS-1
Masp2	chr4:147976652-147989589	+	FALSE	FALSE	-	20.6724	5.44971e-06	0.117708	0.000259842	0.163583	2	60	12938	561		126	126	0	223;29	+;+	HMRI00431.IMCB-Tan0266-MS-1;HMRI00402.IMCB-Tan0182-MS-2
Snai1	chr2:167363726-167368311	+	FALSE	FALSE	-	20.5929	5.68069e-06	0.122697	0.000269664	0.0443788	1	60	4586	152		32	32	0	32	+	HMRI00410.IMCB-Tan0107-MS-14
Spon2	chr5:33556166-33560887	-	FALSE	FALSE	-	20.5929	5.68069e-06	0.122697	0.000269664	0.0443788	1	60	4722	152		76	76	0	76	+	HMRI00422.IMCB-Tan0285-MS-1
Ubald1	chr16:4874778-4879851	-	FALSE	FALSE	-	20.446	6.13389e-06	0.132486	0.000288013	0.0446706	1	60	5074	153		18	18	0	18	-	HMRI00444.IMCB-Fern0162-MS-1
Ccdc103	chr11:102742557-102746529	+	FALSE	FALSE	-	20.3009	6.61678e-06	0.142916	0.000308008	0.0449625	1	60	3973	154		21	21	0	21	-	HMRI00409.IMCB-Fern0098-MS-1
Eif4e1b	chr13:54885358-54889819	+	FALSE	FALSE	-	20.1578	7.13085e-06	0.154019	0.000326764	0.0452543	1	60	4462	155		16	16	0	16	+	HMRI00439.IMCB-Fern0192-MS-1
Cables2	chr2:179993243-180008170	-	FALSE	FALSE	-	20.1231	7.26149e-06	0.156841	0.000331588	0.167367	2	60	14928	574		92.5	92.5	0	170;15	+;-	HMRI00454.IMCB-Fern0196-MS-1;HMRI00429.IMCB-Tan0215-MS-4
Hmgcl	chr4:135502367-135518532	+	FALSE	FALSE	-	20.0819	7.41968e-06	0.160258	0.000338096	0.167658	2	60	16166	575		101.5	101.5	0	162;41	-;-	HMRI00415.IMCB-Tan0159-MS-3;HMRI00437.IMCB-Fern0201-MS-1
Isca1	chr13:59856775-59871150	-	FALSE	FALSE	-	19.8779	8.25477e-06	0.178295	0.000373002	0.169113	2	60	14376	580		42.5	42.5	0	66;19	+;-	HMRI00443.IMCB-Fern0183-MS-1;HMRI00450.IMCB-Fern0310-MS-1
Nras	chr3:102862207-102871837	+	FALSE	FALSE	-	19.8376	8.43092e-06	0.182099	0.000379374	0.169404	2	60	9631	581		51.5	51.5	0	76;27	+;-	HMRI00427.IMCB-Tan0209-MS-1;HMRI00400.IMCB-Tan0123-MS-8
Fam32a	chr8:74743628-74747674	+	FALSE	FALSE	-	19.7393	8.87576e-06	0.191708	0.000397734	0.0461297	1	60	4047	158		21	21	0	21	-	HMRI00450.IMCB-Fern0310-MS-1
Rbmx	chrX:54636524-54646213	-	FALSE	FALSE	-	19.6775	9.16741e-06	0.198007	0.000409952	0.170568	2	60	9690	585		50	50	0	71;29	+;-	HMRI00452.IMCB-Fern0188-MS-2;HMRI00400.IMCB-Tan0123-MS-8
Ecm1	chr3:95538070-95543492	-	FALSE	FALSE	-	19.6033	9.53043e-06	0.205848	0.000420957	0.0464216	1	60	5423	159		114	114	0	114	-	HMRI00417.IMCB-Tan0173-MS-2
Pygo2	chr3:89234135-89239052	+	FALSE	FALSE	-	19.6033	9.53043e-06	0.205848	0.000420957	0.0464216	1	60	4918	159		57	57	0	57	-	HMRI00442.IMCB-Fern0127-MS-2
Toe1	chr4:116476607-116480164	-	FALSE	FALSE	-	19.6033	9.53043e-06	0.205848	0.000420957	0.0464216	1	60	3558	159		86	86	0	86	+	HMRI00165.IMCB-Fern0320-MS-1
Gpr22	chr12:32391731-32398791	-	FALSE	FALSE	-	19.4805	1.01632e-05	0.219515	0.000446168	0.172024	2	60	7061	590		301.5	301.5	0	345;258	+;+	HMRI00404.IMCB-Tan0265-MS-4;HMRI00407.IMCB-Fern0104-MS-1
Polg2	chr11:106629517-106640851	-	FALSE	FALSE	-	19.4805	1.01632e-05	0.219515	0.000446168	0.172024	2	60	11335	590		62.5	62.5	0	113;12	-;-	HMRI00401.IMCB-Tan0157-MS-1;HMRI00424.IMCB-Tan0184-MS-1
Mafg	chr11:120489666-120494861	-	FALSE	FALSE	-	19.469	1.02245e-05	0.220839	0.000447042	0.0467134	1	60	5196	160		36	36	0	36	-	HMRI00425.IMCB-Tan0185-MS-3
Igsf6	chr7:128207580-128218044	-	FALSE	FALSE	-	19.4026	1.05861e-05	0.228649	0.000460985	0.172606	2	60	10465	592		12	12	0	12;12	-;+	HMRI00446.IMCB-Fern0202-MS-1;HMRI00427.IMCB-Tan0209-MS-1
Thtpa	chr14:55713620-55717832	+	FALSE	FALSE	-	19.3364	1.09597e-05	0.236718	0.000475338	0.0470052	1	60	4213	161		56	56	0	56	+	HMRI00409.IMCB-Fern0098-MS-1
Shisa8	chr15:82037381-82043245	-	FALSE	FALSE	-	19.2054	1.17379e-05	0.253527	0.000507054	0.047297	1	60	5865	162		479	479	0	479	+	HMRI00436.IMCB-Fern0158-MS-5
Myc	chr15:61816895-61821916	+	FALSE	FALSE	-	19.0761	1.2561e-05	0.271306	0.000537239	0.0475888	1	60	5022	163		41	41	0	41	-	HMRI00431.IMCB-Tan0266-MS-1
Ppp1cc	chr5:122608287-122625278	+	FALSE	FALSE	-	18.7983	1.45297e-05	0.313826	0.000616555	0.177262	2	60	16992	608		160	160	0	301;19	-;-	HMRI00418.IMCB-Tan0176-MS-1;HMRI00415.IMCB-Tan0159-MS-3
Cst3	chr2:148697467-148701204	-	FALSE	FALSE	-	18.6973	1.53195e-05	0.330887	0.000645003	0.0484642	1	60	3738	166		257	257	0	257	+	HMRI00413.IMCB-Tan0135-MS-4
Cdsn	chr17:35689072-35694125	+	FALSE	FALSE	-	18.5741	1.63423e-05	0.352976	0.000684063	0.048756	1	60	5054	167		25	25	0	25	-	HMRI00415.IMCB-Tan0159-MS-3
Mnd1-ps	chr14:10716608-10719382	+	FALSE	FALSE	-	18.5741	1.63423e-05	0.352976	0.000684063	0.048756	1	60	2775	167		81	81	0	81	+	HMRI00447.IMCB-Fern0312-MS-1
Zfp511	chr7:147222289-147226504	+	FALSE	FALSE	-	18.4524	1.74201e-05	0.376257	0.000723572	0.0490478	1	60	4216	168		10605	10605	0	10605	+	HMRI00426.IMCB-Tan0201-MS-1
2210420H20Rik	chr18:82923896-82928431	-	FALSE	FALSE	-	18.3321	1.85554e-05	0.400777	0.000758304	0.0493396	1	60	4536	169		58	58	0	58	-	HMRI00440.IMCB-Fern0209-MS-1
Nhp2	chr11:51433274-51437216	+	FALSE	FALSE	-	18.3321	1.85554e-05	0.400777	0.000758304	0.0493396	1	60	3943	169		12	12	0	12	+	HMRI00425.IMCB-Tan0185-MS-3
Rab26	chr17:24665998-24670692	-	FALSE	FALSE	-	18.3321	1.85554e-05	0.400777	0.000758304	0.0493396	1	60	4695	169		11	11	0	11	-	HMRI00401.IMCB-Tan0157-MS-1
Sepw1	chr7:16502556-16507720	-	FALSE	FALSE	-	18.3321	1.85554e-05	0.400777	0.000758304	0.0493396	1	60	5165	169		138	138	0	138	+	HMRI00447.IMCB-Fern0312-MS-1
Tnfsf14	chr17:57328896-57333604	-	FALSE	FALSE	-	18.3321	1.85554e-05	0.400777	0.000758304	0.0493396	1	60	4709	169		60	60	0	60	-	HMRI00437.IMCB-Fern0201-MS-1
Hnrnph3	chr10:62477411-62486597	-	FALSE	FALSE	-	18.3304	1.85723e-05	0.401143	0.000758304	0.181045	2	60	9187	621		64	64	0	95;33	-;-	HMRI00427.IMCB-Tan0209-MS-1;HMRI00429.IMCB-Tan0215-MS-4
Nxnl2	chr13:51266393-51270556	+	FALSE	FALSE	-	17.9796	2.23281e-05	0.482264	0.000884889	0.050215	1	60	4164	172		1692	1692	0	1692	+	HMRI00407.IMCB-Fern0104-MS-1
4833439L19Rik	chr13:54652578-54666743	-	FALSE	FALSE	-	17.8818	2.35062e-05	0.50771	0.000928171	0.184827	2	60	14166	634		49.5	49.5	0	84;15	-;-	HMRI00425.IMCB-Tan0185-MS-3;HMRI00437.IMCB-Fern0201-MS-1
Prl5a1	chr13:28234352-28243464	+	FALSE	FALSE	-	17.5491	2.7998e-05	0.604729	0.00108764	0.187736	2	60	9113	644		22.5	22.5	0	28;17	+;-	HMRI00430.IMCB-Tan0216-MS-3;HMRI00425.IMCB-Tan0185-MS-3
Srsf3	chr17:29169604-29180317	+	FALSE	FALSE	-	17.5164	2.84836e-05	0.615217	0.00110254	0.188027	2	60	10714	645		135	135	0	257;13	-;+	HMRI00422.IMCB-Tan0285-MS-1;HMRI00429.IMCB-Tan0215-MS-4
Aes	chr10:81022188-81029116	+	FALSE	FALSE	-	17.4188	2.99846e-05	0.647637	0.00114222	0.0516739	1	60	6929	177		61	61	0	61	+	HMRI00417.IMCB-Tan0173-MS-2
Mir17hg	chr14:115443611-115445950	+	FALSE	FALSE	-	17.4188	2.99846e-05	0.647637	0.00114222	0.0516739	1	60	2340	177		76	76	0	76	+	HMRI00159.IMCB-Fern0205-MS-1
Ddx23	chr15:98475937-98493320	-	FALSE	FALSE	-	17.3867	3.04957e-05	0.658676	0.00115964	0.189191	2	60	17384	649		151	151	0	157;145	+;-	HMRI00442.IMCB-Fern0127-MS-2;HMRI00440.IMCB-Fern0209-MS-1
Adrbk1	chr19:4285998-4306222	-	FALSE	FALSE	-	17.2585	3.26231e-05	0.704627	0.00122757	0.190355	2	60	20225	653		122.5	122.5	0	128;117	-;+	HMRI00158.IMCB-Fern0108-MS-4;HMRI00439.IMCB-Fern0192-MS-1
Dcstamp	chr15:39577475-39592484	+	FALSE	FALSE	-	17.1005	3.54523e-05	0.765733	0.00131944	0.191809	2	60	15010	658		291	291	0	513;69	-;-	HMRI00412.IMCB-Tan0119-MS-3;HMRI00424.IMCB-Tan0184-MS-1
Rcc2	chr4:140257387-140279135	+	FALSE	FALSE	-	17.0692	3.60415e-05	0.778461	0.00133527	0.1921	2	60	21749	659		72	72	0	101;43	-;-	HMRI00402.IMCB-Tan0182-MS-2;HMRI00424.IMCB-Tan0184-MS-1
Slc2a3	chr6:122677826-122692763	-	FALSE	FALSE	-	16.8834	3.97479e-05	0.858515	0.00145511	0.193845	2	60	14938	665		42	42	0	54;30	-;-	HMRI00435.IMCB-Fern0110-MS-2;HMRI00429.IMCB-Tan0215-MS-4
Trp53i13	chr11:77321600-77326775	-	FALSE	FALSE	-	16.7864	4.18331e-05	0.903554	0.00151096	0.0534246	1	60	5176	183		230	230	0	230	-	HMRI00444.IMCB-Fern0162-MS-1
Arl1	chr10:88194158-88205947	+	FALSE	FALSE	-	16.7614	4.23877e-05	0.915531	0.00152589	0.195009	2	60	11790	669		150	150	0	259;41	+;+	HMRI00427.IMCB-Tan0209-MS-1;HMRI00417.IMCB-Tan0173-MS-2
Zfp709	chr8:74405966-74416464	+	FALSE	FALSE	-	16.7311	4.30695e-05	0.930258	0.00154528	0.1953	2	60	10499	670		31	31	0	45;17	+;-	HMRI00449.IMCB-Fern0224-MS-4;HMRI00425.IMCB-Tan0185-MS-3
Tpbpa	chr13:61040052-61043296	-	FALSE	FALSE	-	16.5847	4.65254e-05	1	0.00165009	0.0540081	1	60	3245	185		89	89	0	89	+	HMRI00165.IMCB-Fern0320-MS-1
Scamp3	chr3:88981406-88986692	+	FALSE	FALSE	-	16.0991	6.01121e-05	1	0.00206745	0.0554669	1	60	5287	190		70	70	0	70	+	HMRI00430.IMCB-Tan0216-MS-3
Ppia	chr11:6315872-6319813	+	FALSE	FALSE	-	16.0051	6.31733e-05	1	0.00216584	0.0557587	1	60	3942	191		63	63	0	63	-	HMRI00425.IMCB-Tan0185-MS-3
Snx32	chr19:5495277-5510489	-	FALSE	FALSE	-	15.9189	6.61162e-05	1	0.00224183	0.203444	2	60	15213	698		142	142	0	263;21	-;+	HMRI00416.IMCB-Tan0171-MS-3;HMRI00400.IMCB-Tan0123-MS-8
Hint1	chr11:54679939-54683998	+	FALSE	FALSE	-	15.912	6.63569e-05	1	0.00224295	0.0560504	1	60	4060	192		765	765	0	765	+	HMRI00418.IMCB-Tan0176-MS-1
Vegfb	chr19:7056961-7062141	-	FALSE	FALSE	-	15.912	6.63569e-05	1	0.00224295	0.0560504	1	60	5181	192		73	73	0	73	-	HMRI00432.IMCB-Fern0174-MS-1
Ndufa7	chr17:33961516-33975261	+	FALSE	FALSE	-	15.8357	6.90855e-05	1	0.00232065	0.204316	2	60	13746	701		107	107	0	196;18	-;+	HMRI00402.IMCB-Tan0182-MS-2;HMRI00453.IMCB-Fern0307-MS-1
Zmym3	chrX:98599722-98616024	-	FALSE	FALSE	-	15.8357	6.90855e-05	1	0.00232065	0.204316	2	60	16303	701		86.5	86.5	0	110;63	-;-	HMRI00444.IMCB-Fern0162-MS-1;HMRI00446.IMCB-Fern0202-MS-1
Csnk2b	chr17:35253139-35258998	-	FALSE	FALSE	-	15.8199	6.96663e-05	1	0.00233653	0.0563422	1	60	5860	193		33	33	0	33	-	HMRI00433.IMCB-Fern0171-MS-6
Chst12	chr5:140981562-141001192	+	FALSE	FALSE	-	15.7807	7.11242e-05	1	0.00237804	0.204898	2	60	19631	703		232.5	232.5	0	280;185	+;+	HMRI00158.IMCB-Fern0108-MS-4;HMRI00443.IMCB-Fern0183-MS-1
4930430F21Rik	chr15:30968880-30973086	+	FALSE	FALSE	-	15.5492	8.0384e-05	1	0.00265883	0.0572174	1	60	4207	196		76	76	0	76	+	HMRI00408.IMCB-Fern0079-MS-2
Polr3d	chr14:70838554-70843278	-	FALSE	FALSE	-	15.5492	8.0384e-05	1	0.00265883	0.0572174	1	60	4725	196		222	222	0	222	+	HMRI00413.IMCB-Tan0135-MS-4
Patz1	chr11:3189133-3209086	+	FALSE	FALSE	-	15.4042	8.67955e-05	1	0.00286651	0.208969	2	60	19954	717		185.5	185.5	0	360;11	-;+	HMRI00407.IMCB-Fern0104-MS-1;HMRI00447.IMCB-Fern0312-MS-1
Prr14	chr7:134615127-134620272	+	FALSE	FALSE	-	15.3734	8.82227e-05	1	0.00288715	0.0578009	1	60	5146	198		87	87	0	87	+	HMRI00409.IMCB-Fern0098-MS-1
Sf3a2	chr10:80261479-80267667	+	FALSE	FALSE	-	15.3734	8.82227e-05	1	0.00288715	0.0578009	1	60	6189	198		165	165	0	165	+	HMRI00423.IMCB-Tan0099-MS-9
Dpp10	chr1:125228714-125942136	-	FALSE	FALSE	-	15.2889	9.22557e-05	1	0.00299086	12.1842	0	60	713423	48217				0
Eif1ad	chr19:5366812-5371511	+	FALSE	FALSE	-	15.2868	9.2361e-05	1	0.00299086	0.0580927	1	60	4700	199		73	73	0	73	-	HMRI00446.IMCB-Fern0202-MS-1
Smim5	chr11:115761452-115767583	+	FALSE	FALSE	-	15.2868	9.2361e-05	1	0.00299086	0.0580927	1	60	6132	199		44	44	0	44	+	HMRI00452.IMCB-Fern0188-MS-2
Ctsf	chr19:4855128-4860912	+	FALSE	FALSE	-	15.201	9.66502e-05	1	0.00310185	0.0583844	1	60	5785	200		70	70	0	70	+	HMRI00453.IMCB-Fern0307-MS-1
Ankrd40	chr11:94189314-94203161	+	FALSE	FALSE	-	15.1186	0.000100962	1	0.00323544	0.212168	2	60	13848	728		194	194	0	358;30	-;-	HMRI00404.IMCB-Tan0265-MS-4;HMRI00448.IMCB-Fern0304-MS-3
2310040G24Rik	chr6:86433369-86438221	-	FALSE	FALSE	-	15.0321	0.000105696	1	0.00335182	0.0589679	1	60	4853	202		111	111	0	111	+	HMRI00427.IMCB-Tan0209-MS-1
Atf6b	chr17:34784090-34792019	+	FALSE	FALSE	-	15.0321	0.000105696	1	0.00335182	0.0589679	1	60	7930	202		236	236	0	236	-	HMRI00443.IMCB-Fern0183-MS-1
Tmem265	chr7:134704736-134708784	+	FALSE	FALSE	-	15.0321	0.000105696	1	0.00335182	0.0589679	1	60	4049	202		11	11	0	11	-	HMRI00415.IMCB-Tan0159-MS-3
Kprp	chr3:92626995-92631169	-	FALSE	FALSE	-	14.9489	0.000110461	1	0.00348299	0.0592596	1	60	4175	203		78	78	0	78	-	HMRI00427.IMCB-Tan0209-MS-1
Ccdc42b	chr5:121078343-121084244	-	FALSE	FALSE	-	14.8665	0.000115392	1	0.00361734	0.0595513	1	60	5902	204		178	178	0	178	+	HMRI00161.IMCB-Fern0199-MS-1
Rnase9	chr14:51658133-51661542	-	FALSE	FALSE	-	14.785	0.000120493	1	0.00377176	0.0598431	1	60	3410	205		34	34	0	34	-	HMRI00426.IMCB-Tan0201-MS-1
Arhgef16	chr4:153652578-153674004	-	FALSE	FALSE	-	14.743	0.000123205	1	0.00385109	0.216529	2	60	21427	743		7211.5	7211.5	0	14156;267	+;+	HMRI00401.IMCB-Tan0157-MS-1;HMRI00159.IMCB-Fern0205-MS-1
Zbed3	chr13:96093559-96107797	+	FALSE	FALSE	-	14.7185	0.000124816	1	0.00389582	0.21682	2	60	14239	744		281.5	281.5	0	496;67	+;-	HMRI00162.IMCB-Fern0141-MS-7;HMRI00443.IMCB-Fern0183-MS-1
Cnpy2	chr10:127759514-127764243	+	FALSE	FALSE	-	14.7042	0.000125767	1	0.00391984	0.0601348	1	60	4730	206		15	15	0	15	-	HMRI00425.IMCB-Tan0185-MS-3
Zfp719	chr7:50834955-50849080	+	FALSE	FALSE	-	14.6697	0.00012809	1	0.00398073	0.217402	2	60	14126	746		97	97	0	182;12	+;-	HMRI00408.IMCB-Fern0079-MS-2;HMRI00435.IMCB-Fern0110-MS-2
Tomm34	chr2:163879275-163896905	-	FALSE	FALSE	-	14.6454	0.000129752	1	0.00402658	0.217692	2	60	17631	747		184	184	0	354;14	+;-	HMRI00408.IMCB-Fern0079-MS-2;HMRI00452.IMCB-Fern0188-MS-2
Bcdin3d	chr15:99300514-99305161	-	FALSE	FALSE	-	14.6242	0.00013122	1	0.00406049	0.0604265	1	60	4648	207		25	25	0	25	+	HMRI00432.IMCB-Fern0174-MS-1
Lyrm9	chr11:78640096-78657401	+	FALSE	FALSE	-	14.597	0.000133127	1	0.00411361	0.218274	2	60	17306	749		77	77	0	128;26	+;+	HMRI00417.IMCB-Tan0173-MS-2;HMRI00430.IMCB-Tan0216-MS-3
1110004F10Rik	chr7:123236893-123248724	+	FALSE	FALSE	-	14.501	0.000140088	1	0.00428577	0.219437	2	60	11832	753		37	37	0	44;30	-;-	HMRI00441.IMCB-Fern0178-MS-2;HMRI00427.IMCB-Tan0209-MS-1
Tmem91	chr7:26454158-26460185	-	FALSE	FALSE	-	14.3888	0.000148687	1	0.00451051	0.0613017	1	60	6028	210		228	228	0	228	-	HMRI00410.IMCB-Tan0107-MS-14
Clk1	chr1:58468831-58480932	-	FALSE	FALSE	-	14.3824	0.000149192	1	0.00451317	0.22089	2	60	12102	758		24.5	24.5	0	34;15	+;-	HMRI00450.IMCB-Fern0310-MS-1;HMRI00448.IMCB-Fern0304-MS-3
Cnih1	chr14:47395241-47408032	-	FALSE	FALSE	-	14.3354	0.000152963	1	0.00460145	0.221472	2	60	12792	760		64.5	64.5	0	116;13	-;+	HMRI00428.IMCB-Tan0211-MS-1;HMRI00402.IMCB-Tan0182-MS-2
Krt78	chr15:101776434-101784718	-	FALSE	FALSE	-	14.3118	0.000154892	1	0.00463367	0.0615934	1	60	8285	211		59	59	0	59	-	HMRI00433.IMCB-Fern0171-MS-6
Mroh6	chr15:75713363-75719153	-	FALSE	FALSE	-	14.2355	0.000161295	1	0.00478547	0.0618851	1	60	5791	212		101	101	0	101	-	HMRI00427.IMCB-Tan0209-MS-1
Zdhhc22	chr12:88324330-88329626	-	FALSE	FALSE	-	14.2355	0.000161295	1	0.00478547	0.0618851	1	60	5297	212		28	28	0	28	-	HMRI00429.IMCB-Tan0215-MS-4
Sh2b3	chr5:122265489-122286868	-	FALSE	FALSE	-	14.219	0.00016272	1	0.00482112	0.222925	2	60	21380	765		24.5	24.5	0	35;14	-;-	HMRI00451.IMCB-Fern0305-MS-3;HMRI00452.IMCB-Fern0188-MS-2
Fam173b	chr15:31531870-31547290	+	FALSE	FALSE	-	14.1729	0.000166759	1	0.00492725	0.223507	2	60	15421	767		29.5	29.5	0	31;28	-;-	HMRI00445.IMCB-Fern0196-MS-2;HMRI00424.IMCB-Tan0184-MS-1
2510039O18Rik	chr4:147315003-147321423	+	FALSE	FALSE	-	14.0111	0.000181738	1	0.00528655	0.0627603	1	60	6421	215		194	194	0	194	+	HMRI00425.IMCB-Tan0185-MS-3
Gstm1	chr3:107815167-107820891	-	FALSE	FALSE	-	14.0111	0.000181738	1	0.00528655	0.0627603	1	60	5725	215		100	100	0	100	-	HMRI00432.IMCB-Fern0174-MS-1
Oas1d	chr5:121364826-121371656	+	FALSE	FALSE	-	14.0111	0.000181738	1	0.00528655	0.0627603	1	60	6831	215		216	216	0	216	-	HMRI00420.IMCB-Tan0280-MS-2
Timm8a1	chrX:131071796-131076168	-	FALSE	FALSE	-	13.9376	0.000188977	1	0.00547148	0.063052	1	60	4373	216		191	191	0	191	-	HMRI00432.IMCB-Fern0174-MS-1
Cd164	chr10:41239305-41250848	+	FALSE	FALSE	-	13.9234	0.000190409	1	0.00549819	0.226704	2	60	11544	778		13	13	0	15;11	+;+	HMRI00454.IMCB-Fern0196-MS-1;HMRI00445.IMCB-Fern0196-MS-2
Tardbp	chr4:147986490-148001105	-	FALSE	FALSE	-	13.9234	0.000190409	1	0.00549819	0.226704	2	60	14616	778		126	126	0	223;29	+;+	HMRI00431.IMCB-Tan0266-MS-1;HMRI00402.IMCB-Tan0182-MS-2
Il1rapl1	chrX:83992580-85360962	-	FALSE	FALSE	-	13.865	0.000196426	1	0.00562708	21.8835	8	60	1368383	99834		52.125	43.5	0	97;96;78;49;38;34;15;10	+;+;-;+;+;-;+;+	HMRI00446.IMCB-Fern0202-MS-1;HMRI00420.IMCB-Tan0280-MS-2;HMRI00443.IMCB-Fern0183-MS-1;HMRI00451.IMCB-Fern0305-MS-3;HMRI00431.IMCB-Tan0266-MS-1;HMRI00159.IMCB-Fern0205-MS-1;HMRI00448.IMCB-Fern0304-MS-3;HMRI00440.IMCB-Fern0209-MS-1
Kcnk15	chr2:163679485-163684610	+	FALSE	FALSE	-	13.8649	0.000196436	1	0.00562708	0.0633437	1	60	5126	217		31	31	0	31	+	HMRI00437.IMCB-Fern0201-MS-1
Otud3	chr4:138451293-138469862	-	FALSE	FALSE	-	13.8345	0.000199636	1	0.00569168	0.227867	2	60	18570	782		26.5	26.5	0	41;12	+;-	HMRI00452.IMCB-Fern0188-MS-2;HMRI00431.IMCB-Tan0266-MS-1
Polr2g	chr19:8867618-8873047	-	FALSE	FALSE	-	13.7928	0.000204118	1	0.00578576	0.0636354	1	60	5430	218		43	43	0	43	-	HMRI00431.IMCB-Tan0266-MS-1
Klhdc2	chr12:70397667-70411674	+	FALSE	FALSE	-	13.7465	0.000209212	1	0.00591462	0.22903	2	60	14008	786		95.5	95.5	0	115;76	-;+	HMRI00452.IMCB-Fern0188-MS-2;HMRI00422.IMCB-Tan0285-MS-1
Gjd2	chr2:113835336-113839355	-	FALSE	FALSE	-	13.7214	0.000212029	1	0.00597081	0.0639271	1	60	4020	219		20	20	0	20	-	HMRI00423.IMCB-Tan0099-MS-9
Rgs19	chr2:181423123-181428682	-	FALSE	FALSE	-	13.7214	0.000212029	1	0.00597081	0.0639271	1	60	5560	219		31	31	0	31	+	HMRI00423.IMCB-Tan0099-MS-9
Gstk1	chr6:42195933-42200440	+	FALSE	FALSE	-	13.6506	0.000220172	1	0.006152	0.0642188	1	60	4508	220		10	10	0	10	+	HMRI00419.IMCB-Tan0180-MS-5
Klk15	chr7:51189140-51194960	+	FALSE	FALSE	-	13.6506	0.000220172	1	0.006152	0.0642188	1	60	5821	220		214	214	0	214	-	HMRI00433.IMCB-Fern0171-MS-6
Sprtn	chr8:127421785-127427713	+	FALSE	FALSE	-	13.6506	0.000220172	1	0.006152	0.0642188	1	60	5929	220		8168	8168	0	8168	+	HMRI00435.IMCB-Fern0110-MS-2
Mdc1	chr17:35978442-35996615	+	FALSE	FALSE	-	13.5731	0.000229446	1	0.00638634	0.231355	2	60	18174	794		146.5	146.5	0	171;122	+;-	HMRI00449.IMCB-Fern0224-MS-4;HMRI00428.IMCB-Tan0211-MS-1
B130006D01Rik	chr11:95584899-95588087	+	FALSE	FALSE	-	13.511	0.000237173	1	0.00651642	0.0648022	1	60	3189	222		82	82	0	82	-	HMRI00440.IMCB-Fern0209-MS-1
Btg1	chr10:96079634-96085445	+	FALSE	FALSE	-	13.511	0.000237173	1	0.00651642	0.0648022	1	60	5812	222		28	28	0	28	+	HMRI00431.IMCB-Tan0266-MS-1
Suv420h2	chr7:4691728-4699116	+	FALSE	FALSE	-	13.511	0.000237173	1	0.00651642	0.0648022	1	60	7389	222		109	109	0	109	-	HMRI00443.IMCB-Fern0183-MS-1
Traf4	chr11:77971924-77979052	-	FALSE	FALSE	-	13.511	0.000237173	1	0.00651642	0.0648022	1	60	7129	222		11	11	0	11	-	HMRI00448.IMCB-Fern0304-MS-3
Anp32e	chr3:95733179-95751310	+	FALSE	FALSE	-	13.509	0.000237417	1	0.00651642	0.232227	2	60	18132	797		70	70	0	124;16	-;+	HMRI00444.IMCB-Fern0162-MS-1;HMRI00448.IMCB-Fern0304-MS-3
D330041H03Rik	chr17:24546425-24551458	-	FALSE	FALSE	-	13.4421	0.00024604	1	0.00671836	0.0650939	1	60	5034	223		39	39	0	39	-	HMRI00427.IMCB-Tan0209-MS-1
Snrpa1	chr7:73205221-73219473	+	FALSE	FALSE	-	13.3196	0.000262639	1	0.00711762	0.234843	2	60	14253	806		42.5	42.5	0	61;24	+;-	HMRI00425.IMCB-Tan0185-MS-3;HMRI00445.IMCB-Fern0196-MS-2
Fuca1	chr4:135476640-135496215	+	FALSE	FALSE	-	13.2575	0.000271496	1	0.00733005	0.235715	2	60	19576	809		109	109	0	133;85	+;+	HMRI00413.IMCB-Tan0135-MS-4;HMRI00431.IMCB-Tan0266-MS-1
Clp1	chr2:84563278-84567425	-	FALSE	FALSE	-	13.0416	0.000304653	1	0.00814382	0.0668441	1	60	4148	229		61	61	0	61	-	HMRI00431.IMCB-Tan0266-MS-1
Timm9	chr12:72224158-72237662	-	FALSE	FALSE	-	13.0133	0.000309279	1	0.00823688	0.239202	2	60	13505	821		29	29	0	29;29	-;-	HMRI00452.IMCB-Fern0188-MS-2;HMRI00425.IMCB-Tan0185-MS-3
Eaf1	chr14:32308264-32323044	+	FALSE	FALSE	-	12.9534	0.000319334	1	0.00848375	0.240074	2	60	14781	824		210	210	0	233;187	-;+	HMRI00413.IMCB-Tan0135-MS-4;HMRI00414.IMCB-Fern0001-MS-2
Psma7	chr2:179771071-179777169	-	FALSE	FALSE	-	12.9127	0.00032636	1	0.00860691	0.0674274	1	60	6099	231		150	150	0	150	-	HMRI00436.IMCB-Fern0158-MS-5
2810004N23Rik	chr8:127363254-127386929	-	FALSE	FALSE	-	12.894	0.000329641	1	0.00868282	0.240946	2	60	23676	827		47	47	0	75;19	+;-	HMRI00447.IMCB-Fern0312-MS-1;HMRI00430.IMCB-Tan0216-MS-3
Tgm7	chr2:120919324-120935527	-	FALSE	FALSE	-	12.8546	0.000336654	1	0.00884799	0.241527	2	60	16204	829		88	88	0	112;64	+;+	HMRI00437.IMCB-Fern0201-MS-1;HMRI00402.IMCB-Tan0182-MS-2
Cdc42ep1	chr15:78673076-78681332	+	FALSE	FALSE	-	12.8491	0.000337641	1	0.00886113	0.0677191	1	60	8257	232		303	303	0	303	-	HMRI00413.IMCB-Tan0135-MS-4
2700081O15Rik	chr19:7492114-7500394	+	FALSE	FALSE	-	12.7861	0.000349213	1	0.00913154	0.0680108	1	60	8281	233		889	889	0	889	+	HMRI00451.IMCB-Fern0305-MS-3
Safb2	chr17:56702364-56724006	-	FALSE	FALSE	-	12.7764	0.000351028	1	0.00916791	0.242689	2	60	21643	833		55	55	0	56;54	-;+	HMRI00442.IMCB-Fern0127-MS-2;HMRI00430.IMCB-Tan0216-MS-3
Wdyhv1	chr15:57972990-57990209	+	FALSE	FALSE	-	12.7569	0.000354695	1	0.00924132	0.24298	2	60	17220	834		93.5	93.5	0	129;58	+;+	HMRI00432.IMCB-Fern0174-MS-1;HMRI00430.IMCB-Tan0216-MS-3
Hnrnpul2	chr19:8893890-8908632	+	FALSE	FALSE	-	12.7182	0.000362117	1	0.0093894	0.243561	2	60	14743	836		65.5	65.5	0	107;24	-;-	HMRI00428.IMCB-Tan0211-MS-1;HMRI00452.IMCB-Fern0188-MS-2
Xcl1	chr1:166861778-166865641	-	FALSE	FALSE	-	12.6616	0.000373248	1	0.00964328	0.0685941	1	60	3864	235		63	63	0	63	+	HMRI00441.IMCB-Fern0178-MS-2
Arf1	chr11:59024913-59041769	-	FALSE	FALSE	-	12.6031	0.000385107	1	0.00991408	0.245304	2	60	16857	842		124.5	124.5	0	156;93	+;+	HMRI00423.IMCB-Tan0099-MS-9;HMRI00446.IMCB-Fern0202-MS-1
Leng1	chr7:3611708-3617442	-	FALSE	FALSE	-	12.5392	0.000398502	1	0.010174	0.0691775	1	60	5735	237		21	21	0	21	-	HMRI00427.IMCB-Tan0209-MS-1
Shisa2	chr14:60244117-60250497	+	FALSE	FALSE	-	12.5392	0.000398502	1	0.010174	0.0691775	1	60	6381	237		32	32	0	32	+	HMRI00426.IMCB-Tan0201-MS-1
Med31	chr11:72025225-72029094	-	FALSE	FALSE	-	12.4788	0.000411598	1	0.0104589	0.0694692	1	60	3870	238		28	28	0	28	+	HMRI00429.IMCB-Tan0215-MS-4
Neurod1	chr2:79292797-79296793	-	FALSE	FALSE	-	12.4788	0.000411598	1	0.0104589	0.0694692	1	60	3997	238		53	53	0	53	+	HMRI00424.IMCB-Tan0184-MS-1
Tbc1d20	chr2:152119607-152138326	+	FALSE	FALSE	-	12.4522	0.000417493	1	0.0105857	0.247629	2	60	18720	850		41.5	41.5	0	69;14	+;+	HMRI00163.IMCB-Fern0230-MS-3;HMRI00454.IMCB-Fern0196-MS-1
Fabp7	chr10:57504728-57508256	+	FALSE	FALSE	-	12.4189	0.000425012	1	0.0107618	0.0697608	1	60	3529	239		17	17	0	17	-	HMRI00451.IMCB-Fern0305-MS-3
3110002H16Rik	chr18:12327238-12348478	+	FALSE	FALSE	-	12.3779	0.000434453	1	0.0109752	0.248791	2	60	21241	854		104.5	104.5	0	126;83	-;-	HMRI00407.IMCB-Fern0104-MS-1;HMRI00448.IMCB-Fern0304-MS-3
Eqtn	chr4:94573957-94595534	-	FALSE	FALSE	-	12.3779	0.000434453	1	0.0109752	0.248791	2	60	21578	854		63	63	0	94;32	+;+	HMRI00433.IMCB-Fern0171-MS-6;HMRI00445.IMCB-Fern0196-MS-2
Alg2	chr4:47482704-47487239	-	FALSE	FALSE	-	12.3595	0.00043875	1	0.0110071	0.0700525	1	60	4536	240		33	33	0	33	-	HMRI00429.IMCB-Tan0215-MS-4
G530011O06Rik	chrX:166412974-166416849	-	FALSE	FALSE	-	12.3595	0.00043875	1	0.0110071	0.0700525	1	60	3876	240		65	65	0	65	-	HMRI00413.IMCB-Tan0135-MS-4
Pramef12	chr4:143981576-143998367	-	FALSE	FALSE	-	12.3594	0.000438775	1	0.0110071	0.249082	2	60	16792	855		403	403	0	415;391	+;+	HMRI00159.IMCB-Fern0205-MS-1;HMRI00427.IMCB-Tan0209-MS-1
Nfyb	chr10:82211444-82226886	-	FALSE	FALSE	-	12.2312	0.000469959	1	0.0116808	0.251115	2	60	15443	862		77	77	0	86;68	+;+	HMRI00402.IMCB-Tan0182-MS-2;HMRI00454.IMCB-Fern0196-MS-1
Ctsll3	chr13:60899610-60904205	-	FALSE	FALSE	-	12.1842	0.00048195	1	0.011924	0.0709275	1	60	4596	243		2247	2247	0	2247	+	HMRI00408.IMCB-Fern0079-MS-2
Gins2	chr8:123105165-123112975	-	FALSE	FALSE	-	12.1842	0.00048195	1	0.011924	0.0709275	1	60	7811	243		106	106	0	106	-	HMRI00435.IMCB-Fern0110-MS-2
Btbd19	chr4:116791822-116798330	-	FALSE	FALSE	-	12.1268	0.000497028	1	0.012227	0.0712191	1	60	6509	244		24	24	0	24	-	HMRI00437.IMCB-Fern0201-MS-1
Map7d1	chr4:125909411-125933563	-	FALSE	FALSE	-	12.1052	0.000502816	1	0.0123273	0.253149	2	60	24153	869		75	75	0	134;16	-;+	HMRI00422.IMCB-Tan0285-MS-1;HMRI00402.IMCB-Tan0182-MS-2
Gkn3	chr6:87333312-87338929	-	FALSE	FALSE	-	12.0133	0.000528228	1	0.0128193	0.0718025	1	60	5618	246		34	34	0	34	+	HMRI00432.IMCB-Fern0174-MS-1
Trappc6a	chr7:20094077-20101494	+	FALSE	FALSE	-	12.0133	0.000528228	1	0.0128193	0.0718025	1	60	7418	246		48	48	0	48	-	HMRI00434.IMCB-Fern0080-MS-1
Hus1	chr11:8893139-8911194	-	FALSE	FALSE	-	11.9287	0.000552769	1	0.0133549	0.256054	2	60	18056	879		318	318	0	576;60	+;-	HMRI00407.IMCB-Fern0104-MS-1;HMRI00448.IMCB-Fern0304-MS-3
Itprip	chr19:47969085-47993789	-	FALSE	FALSE	-	11.9287	0.000552769	1	0.0133549	0.256054	2	60	24705	879		44.5	44.5	0	74;15	-;-	HMRI00439.IMCB-Fern0192-MS-1;HMRI00164.IMCB-Fern0106-MS-1
Abhd10	chr16:45729837-45743068	-	FALSE	FALSE	-	11.9112	0.000557965	1	0.0134503	0.256345	2	60	13232	880		74.5	74.5	0	91;58	-;-	HMRI00437.IMCB-Fern0201-MS-1;HMRI00428.IMCB-Tan0211-MS-1
2210407C18Rik	chr11:58421707-58426994	-	FALSE	FALSE	-	11.8465	0.00057771	1	0.0138183	0.0726774	1	60	5288	249		60	60	0	60	-	HMRI00432.IMCB-Fern0174-MS-1
Mat2b	chr11:40492815-40508705	-	FALSE	FALSE	-	11.8419	0.000579123	1	0.0138368	0.257507	2	60	15891	884		51	51	0	66;36	+;+	HMRI00422.IMCB-Tan0285-MS-1;HMRI00427.IMCB-Tan0209-MS-1
Serp1	chr3:58325892-58329806	-	FALSE	FALSE	-	11.7917	0.000594938	1	0.0141677	0.0729691	1	60	3915	250		235	235	0	235	-	HMRI00437.IMCB-Fern0201-MS-1
Fbxo17	chr7:29501808-29523159	+	FALSE	FALSE	-	11.7391	0.000611998	1	0.0145259	0.259249	2	60	21352	890		244	244	0	457;31	-;+	HMRI00412.IMCB-Tan0119-MS-3;HMRI00451.IMCB-Fern0305-MS-3
Zfp748	chr13:67639576-67654088	-	FALSE	FALSE	-	11.7221	0.000617612	1	0.014643	0.25954	2	60	14513	891		138	138	0	257;19	-;+	HMRI00431.IMCB-Tan0266-MS-1;HMRI00444.IMCB-Fern0162-MS-1
Ndufs7	chr10:79712196-79719537	+	FALSE	FALSE	-	11.6836	0.000630523	1	0.0149001	0.0735523	1	60	7342	252		18	18	0	18	+	HMRI00427.IMCB-Tan0209-MS-1
6030458C11Rik	chr15:12737931-12754412	-	FALSE	FALSE	-	11.6377	0.000646272	1	0.0152223	0.260992	2	60	16482	896		22.5	22.5	0	29;16	-;-	HMRI00433.IMCB-Fern0171-MS-6;HMRI00425.IMCB-Tan0185-MS-3
Setd8	chr5:124889938-124912316	+	FALSE	FALSE	-	11.621	0.000652123	1	0.0153434	0.261283	2	60	22379	897		241.5	241.5	0	425;58	+;+	HMRI00158.IMCB-Fern0108-MS-4;HMRI00429.IMCB-Tan0215-MS-4
Lrrc32	chr7:105642731-105650340	+	FALSE	FALSE	-	11.5772	0.000667643	1	0.0156404	0.0741356	1	60	7610	254		89	89	0	89	+	HMRI00450.IMCB-Fern0310-MS-1
Slc36a1os	chr11:55005220-55011184	-	FALSE	FALSE	-	11.5772	0.000667643	1	0.0156404	0.0741356	1	60	5965	254		161	161	0	161	-	HMRI00159.IMCB-Fern0205-MS-1
Smok2b	chr17:13423128-13430055	+	FALSE	FALSE	-	11.5772	0.000667643	1	0.0156404	0.0741356	1	60	6928	254		133	133	0	133	-	HMRI00449.IMCB-Fern0224-MS-4
Evi2a	chr11:79340062-79344111	-	FALSE	FALSE	-	11.5247	0.000686791	1	0.0160173	0.0744273	1	60	4050	255		57	57	0	57	-	HMRI00435.IMCB-Fern0110-MS-2
Rnf139	chr15:58720783-58733945	+	FALSE	FALSE	-	11.4882	0.000700389	1	0.0162839	0.263606	2	60	13163	905		119.5	119.5	0	129;110	-;-	HMRI00423.IMCB-Tan0099-MS-9;HMRI00408.IMCB-Fern0079-MS-2
Il5	chr11:53534295-53538605	+	FALSE	FALSE	-	11.4207	0.000726285	1	0.0167955	0.0750105	1	60	4311	257		71	71	0	71	+	HMRI00442.IMCB-Fern0127-MS-2
Rpl37rt	chr5:115552930-115560277	-	FALSE	FALSE	-	11.4207	0.000726285	1	0.0167955	0.0750105	1	60	7348	257		53	53	0	53	+	HMRI00427.IMCB-Tan0209-MS-1
Adsl	chr15:80778919-80801377	+	FALSE	FALSE	-	11.4064	0.000731898	1	0.0169072	0.265059	2	60	22459	910		19.5	19.5	0	23;16	+;-	HMRI00432.IMCB-Fern0174-MS-1;HMRI00453.IMCB-Fern0307-MS-1
Pisd-ps1	chr11:3024023-3031947	+	FALSE	FALSE	-	11.3694	0.00074664	1	0.0171926	0.0753022	1	60	7925	258		158	158	0	158	-	HMRI00411.IMCB-Fern0075-MS-1
Pisd-ps3	chr11:3024029-3031945	+	FALSE	FALSE	-	11.3694	0.00074664	1	0.0171926	0.0753022	1	60	7917	258		158	158	0	158	-	HMRI00411.IMCB-Fern0075-MS-1
Fbrs	chr7:134628734-134635027	+	FALSE	FALSE	-	11.3185	0.000767407	1	0.0175399	0.0755938	1	60	6294	259		96	96	0	96	-	HMRI00434.IMCB-Fern0080-MS-1
Krt40	chr11:99398798-99404472	-	FALSE	FALSE	-	11.2679	0.000788591	1	0.0178916	0.0758854	1	60	5675	260		28	28	0	28	-	HMRI00426.IMCB-Tan0201-MS-1
Cd72	chr4:43460595-43467498	-	FALSE	FALSE	-	11.2177	0.000810196	1	0.0182857	0.0761771	1	60	6904	261		74	74	0	74	+	HMRI00423.IMCB-Tan0099-MS-9
Nr4a1	chr15:101097276-101105225	+	FALSE	FALSE	-	11.2177	0.000810196	1	0.0182857	0.0761771	1	60	7950	261		19	19	0	19	+	HMRI00427.IMCB-Tan0209-MS-1
Wdr83	chr8:87598933-87604645	-	FALSE	FALSE	-	11.2177	0.000810196	1	0.0182857	0.0761771	1	60	5713	261		47	47	0	47	+	HMRI00425.IMCB-Tan0185-MS-3
[truncated: 119 more rows]
