# Supplementary material for: Transposon mutagenesis identifies cooperating genetic drivers during keratinocyte transformation and cutaneous squamous cell carcinoma progression
Source: PLoS Genet. 2021 Aug 16;17(8):e1009094. doi: 10.1371/journal.pgen.1009094 (PMC8389471; doi:10.1371/journal.pgen.1009094)
Supplement: S4 Table — (XLSX) [file pgen.1009094.s016.xlsx]

## Sheet: ST4
SB|cuSCC Supplementary Tables for Aiderus, Newberg, and Guzman-Rojas et al., 2021 manuscript: PGENETICS-D-20-01368
Transposon mutagenesis identifies cooperating genetic drivers during keratinocyte transformation and cutaneous squamous cell carcinoma progression. Aziz Aiderus, Justin Y. Newberg, Liliana Guzman-Rojas [...] Michael A. Black, Karen M. Mann, and Michael B. Mann
Correspondence to M.B.M. at Michael.Mann@moffitt.org
S4 Table: Trunk SB Driver Analysis for cuSCC60_SBC
gene, non-donor chromosome (*donor chromsome gene)	locus	strand	fwer_hit	fdr_hit	pattern	chi	pval	pval_fwer	qval	expected	observed	total	length	numta	project	mean	median	offset	scores	strands	tumors
Zmiz1	chr14:26278670-26486233	+	TRUE	TRUE	Activating	5450.05	0	0	0	0.222744	35	60	207564	7527		10037.9	9076	0	33447;30519;24022;18512;18411;17653;15793;15470;12678;12364;11815;10231;9843;9770;9581;9414;9161;9076;8848;7311;6827;6497;6473;6122;4932;4637;3937;3752;3383;2799;2522;2080;2044;1093;309	+;+;+;+;+;+;+;+;+;+;+;+;+;+;+;+;+;+;+;+;+;+;+;+;+;+;+;+;+;+;+;+;+;+;+	HMRI00420.IMCB-Tan0280-MS-2;HMRI00415.IMCB-Tan0159-MS-3;HMRI00419.IMCB-Tan0180-MS-5;HMRI00418.IMCB-Tan0176-MS-1;HMRI00402.IMCB-Tan0182-MS-2;HMRI00422.IMCB-Tan0285-MS-1;HMRI00412.IMCB-Tan0119-MS-3;HMRI00407.IMCB-Fern0104-MS-1;HMRI00410.IMCB-Tan0107-MS-14;HMRI00401.IMCB-Tan0157-MS-1;HMRI00428.IMCB-Tan0211-MS-1;HMRI00450.IMCB-Fern0310-MS-1;HMRI00417.IMCB-Tan0173-MS-2;HMRI00445.IMCB-Fern0196-MS-2;HMR…
Zmiz2	chr11:6295127-6306165	+	TRUE	TRUE	Indeterminate	836.33	6.82e-184	1.47e-179	4.91e-180	0.0106867	3	60	11039	360		14898.7	12548	0	23886;12548;8262	+;+;+	HMRI00404.IMCB-Tan0265-MS-4;HMRI00437.IMCB-Fern0201-MS-1;HMRI00427.IMCB-Tan0209-MS-1
Chst11	chr10:82448241-82658636	+	TRUE	TRUE	Inactivating	130.411	3.33e-30	7.2e-26	3.13e-27	0.25423	6	60	210396	8595		905.833	529	0	2972;748;664;394;351;306	-;-;-;+;+;+	HMRI00441.IMCB-Fern0178-MS-2;HMRI00162.IMCB-Fern0141-MS-7;HMRI00420.IMCB-Tan0280-MS-2;HMRI00413.IMCB-Tan0135-MS-4;HMRI00407.IMCB-Fern0104-MS-1;HMRI00411.IMCB-Fern0075-MS-1
Gsk3b	chr16:38089086-38246165	+	TRUE	TRUE	Indeterminate	105.513	9.43e-25	2.04e-20	6.17e-22	0.308585	6	60	157080	10441		1849.83	1046.5	0	5784;2470;1291;802;395;357	+;+;+;+;+;+	HMRI00451.IMCB-Fern0305-MS-3;HMRI00447.IMCB-Fern0312-MS-1;HMRI00443.IMCB-Fern0183-MS-1;HMRI00419.IMCB-Tan0180-MS-5;HMRI00411.IMCB-Fern0075-MS-1;HMRI00410.IMCB-Tan0107-MS-14
Usp34	chr11:23206894-23390560	+	TRUE	TRUE	Activating	100.597	1.13e-23	2.43e-19	1.16e-20	0.431942	7	60	183667	14641.5		3921.57	439	15000	19947;5423;489;439;438;380;335	+;+;+;-;+;+;+	HMRI00420.IMCB-Tan0280-MS-2;HMRI00444.IMCB-Fern0162-MS-1;HMRI00416.IMCB-Tan0171-MS-3;HMRI00432.IMCB-Fern0174-MS-1;HMRI00413.IMCB-Tan0135-MS-4;HMRI00412.IMCB-Tan0119-MS-3;HMRI00401.IMCB-Tan0157-MS-1
Ptbp2	chr3:119421659-119486306	-	TRUE	TRUE	Indeterminate	100.455	1.21e-23	2.62e-19	6.84e-21	0.148067	4	60	64648	4998		983.25	990.5	0	1333;1004;977;619	-;-;+;+	HMRI00158.IMCB-Fern0108-MS-4;HMRI00417.IMCB-Tan0173-MS-2;HMRI00162.IMCB-Fern0141-MS-7;HMRI00416.IMCB-Tan0171-MS-3
Zgrf1	chr3:127256406-127320941	+	TRUE	TRUE	Indeterminate	69.7777	6.64e-17	1.43e-12	2.08e-14	0.119174	3	60	64536	4021		488	346	0	804;346;314	+;+;+	HMRI00424.IMCB-Tan0184-MS-1;HMRI00408.IMCB-Fern0079-MS-2;HMRI00407.IMCB-Fern0104-MS-1
Epb4.1l2	chr10:25079603-25243324	+	TRUE	TRUE	Indeterminate	53.3172	2.84e-13	6.13e-09	6.45e-11	0.26307	4	60	163722	8895		3413.25	490.5	0	12366;575;406;306	+;+;+;+	HMRI00429.IMCB-Tan0215-MS-4;HMRI00438.IMCB-Fern0172-MS-1;HMRI00400.IMCB-Tan0123-MS-8;HMRI00404.IMCB-Tan0265-MS-4
Ranbp9	chr13:43498041-43576342	-	TRUE	TRUE	Indeterminate	52.4273	4.46e-13	9.64e-09	9.74e-11	0.154806	3	60	78302	5226		385	368	0	424;368;363	+;+;-	HMRI00415.IMCB-Tan0159-MS-3;HMRI00422.IMCB-Tan0285-MS-1;HMRI00410.IMCB-Tan0107-MS-14
Atp13a3	chr16:30312509-30388616	-	TRUE	TRUE	Indeterminate	50.8652	9.89e-13	2.14e-08	2.02e-10	0.159091	3	60	76108	5371		398.667	399	0	406;399;391	-;-;+	HMRI00407.IMCB-Fern0104-MS-1;HMRI00426.IMCB-Tan0201-MS-1;HMRI00158.IMCB-Fern0108-MS-4
Kat6b	chr14:22318991-22491700	+	TRUE	TRUE	Indeterminate	48.6717	3.03e-12	6.54e-08	5.84e-10	0.284922	4	60	172710	9637		430.25	365.5	0	681;381;350;309	+;+;+;-	HMRI00161.IMCB-Fern0199-MS-1;HMRI00413.IMCB-Tan0135-MS-4;HMRI00408.IMCB-Fern0079-MS-2;HMRI00414.IMCB-Fern0001-MS-2
Fnip1	chr11:54251680-54331743	+	TRUE	TRUE	Indeterminate	45.767	1.33e-11	2.88e-07	2.4e-09	0.174898	3	60	80064	5906		891.333	777	0	1189;777;708	+;-;+	HMRI00419.IMCB-Tan0180-MS-5;HMRI00450.IMCB-Fern0310-MS-1;HMRI00159.IMCB-Fern0205-MS-1
Rev3l	chr10:39451965-39595011	+	TRUE	TRUE	Indeterminate	45.2821	1.71e-11	3.68e-07	3e-09	0.303318	4	60	143047	10262		494.25	437.5	0	736;439;436;366	+;-;+;-	HMRI00408.IMCB-Fern0079-MS-2;HMRI00410.IMCB-Tan0107-MS-14;HMRI00430.IMCB-Tan0216-MS-3;HMRI00424.IMCB-Tan0184-MS-1
Wdr33	chr18:31963710-32068641	+	TRUE	TRUE	Indeterminate	42.751	6.22e-11	1.34e-06	1.01e-08	0.185825	3	60	104932	6276		2626	350	0	7208;350;320	+;-;+	HMRI00410.IMCB-Tan0107-MS-14;HMRI00408.IMCB-Fern0079-MS-2;HMRI00435.IMCB-Fern0110-MS-2
Arhgap35	chr7:17079821-17200342	-	TRUE	TRUE	Indeterminate	41.9962	9.15e-11	1.98e-06	1.43e-08	0.188777	3	60	120522	6376		1562.33	525	0	3842;525;320	+;+;-	HMRI00442.IMCB-Fern0127-MS-2;HMRI00404.IMCB-Tan0265-MS-4;HMRI00427.IMCB-Tan0209-MS-1
Ppp6r3	chr19:3454927-3575749	-	TRUE	TRUE	Indeterminate	40.2435	2.24e-10	4.84e-06	3.19e-08	0.19601	3	60	120823	6621		529.333	446	0	802;446;340	+;+;-	HMRI00404.IMCB-Tan0265-MS-4;HMRI00409.IMCB-Fern0098-MS-1;HMRI00407.IMCB-Fern0104-MS-1
Mitf	chr6:97757051-97971352	+	TRUE	TRUE	Inactivating	35.6894	2.31e-09	5e-05	2.86e-07	0.371252	4	60	214302	12573		2007	593.5	0	6526;699;488;315	-;-;-;+	HMRI00411.IMCB-Fern0075-MS-1;HMRI00421.IMCB-Tan0282-MS-2;HMRI00438.IMCB-Fern0172-MS-1;HMRI00413.IMCB-Tan0135-MS-4
Cnot4	chr6:34972064-35083737	-	TRUE	TRUE	Indeterminate	33.6443	6.62e-09	0.000143	7.68e-07	0.229085	3	60	111674	7742		632.667	626	0	968;626;304	+;-;-	HMRI00159.IMCB-Fern0205-MS-1;HMRI00407.IMCB-Fern0104-MS-1;HMRI00435.IMCB-Fern0110-MS-2
Gbf1	chr19:46227047-46361000	+	TRUE	TRUE	Inactivating	32.3791	1.27e-08	0.000274	1.42e-06	0.236751	3	60	133954	8002		406.333	435	0	478;435;306	-;-;-	HMRI00413.IMCB-Tan0135-MS-4;HMRI00408.IMCB-Fern0079-MS-2;HMRI00163.IMCB-Fern0230-MS-3
Spag9	chr11:93857404-93987396	+	TRUE	TRUE	Indeterminate	30.4291	3.46e-08	0.000747945	3.38e-06	0.249633	3	60	129993	8439		403	381	0	508;381;320	-;+;-	HMRI00422.IMCB-Tan0285-MS-1;HMRI00165.IMCB-Fern0320-MS-1;HMRI00413.IMCB-Tan0135-MS-4
Tgfbr3	chr5:107535588-107718614	-	TRUE	TRUE	Indeterminate	28.2908	1.04e-07	0.00225471	9.28e-06	0.265485	3	60	183027	8977		585	594	0	779;594;382	-;+;-	HMRI00401.IMCB-Tan0157-MS-1;HMRI00158.IMCB-Fern0108-MS-4;HMRI00413.IMCB-Tan0135-MS-4
Kmt2c	chr5:24777611-25004601	-	TRUE	TRUE	Indeterminate	28.0253	1.2e-07	0.00258632	1.04e-05	0.45247	4	60	226991	15342		2802.25	718.5	0	9412;1067;370;360	-;-;+;-	HMRI00413.IMCB-Tan0135-MS-4;HMRI00407.IMCB-Fern0104-MS-1;HMRI00416.IMCB-Tan0171-MS-3;HMRI00440.IMCB-Fern0209-MS-1
Syne2	chr12:76919304-77211915	+	TRUE	TRUE	Indeterminate	27.7001	1.42e-07	0.00305955	1.21e-05	0.456718	4	60	292612	15487		1027.75	868.5	0	1933;880;857;441	+;+;+;-	HMRI00413.IMCB-Tan0135-MS-4;HMRI00418.IMCB-Tan0176-MS-1;HMRI00162.IMCB-Fern0141-MS-7;HMRI00438.IMCB-Fern0172-MS-1
Man2a1	chr17:64950988-65104450	+	TRUE	TRUE	Indeterminate	27.4961	1.57e-07	0.00339996	1.34e-05	0.271907	3	60	153463	9195		558.667	528	0	620;528;528	+;-;+	HMRI00417.IMCB-Tan0173-MS-2;HMRI00438.IMCB-Fern0172-MS-1;HMRI00158.IMCB-Fern0108-MS-4
Tusc3	chr8:40068920-40250468	+	TRUE	TRUE	Indeterminate	26.7622	2.3e-07	0.00496978	1.89e-05	0.278121	3	60	181549	9406		2179	866	0	5294;866;377	-;+;+	HMRI00454.IMCB-Fern0196-MS-1;HMRI00420.IMCB-Tan0280-MS-2;HMRI00400.IMCB-Tan0123-MS-8
Xkr6	chr14:64225366-64439247	+	TRUE	TRUE	Indeterminate	25.3369	4.81e-07	0.0103979	3.69e-05	0.291046	3	60	213882	9845		390.667	326	0	542;326;304	-;+;-	HMRI00418.IMCB-Tan0176-MS-1;HMRI00165.IMCB-Fern0320-MS-1;HMRI00413.IMCB-Tan0135-MS-4
Hipk2	chr6:38647838-38826189	-	TRUE	TRUE	Inactivating	24.4549	7.61e-07	0.0164303	5.59e-05	0.299669	3	60	178352	10138		867.333	516	0	1682;516;404	+;+;+	HMRI00159.IMCB-Fern0205-MS-1;HMRI00407.IMCB-Fern0104-MS-1;HMRI00451.IMCB-Fern0305-MS-3
Fer	chr17:64213329-64488846	+	TRUE	TRUE	Indeterminate	23.6822	1.14e-06	0.0245428	7.94e-05	0.516772	4	60	275518	17539		1491	634.5	0	4252;652;617;443	-;+;-;+	HMRI00441.IMCB-Fern0178-MS-2;HMRI00158.IMCB-Fern0108-MS-4;HMRI00436.IMCB-Fern0158-MS-5;HMRI00426.IMCB-Tan0201-MS-1
Parp8	chr13:117643630-117814323	-	TRUE	TRUE	Indeterminate	23.4093	1.31e-06	0.0282831	8.95e-05	0.310586	3	60	170694	10509		514	570	0	594;570;378	-;-;-	HMRI00417.IMCB-Tan0173-MS-2;HMRI00401.IMCB-Tan0157-MS-1;HMRI00400.IMCB-Tan0123-MS-8
Lpp	chr16:24393435-24992664	+	TRUE	TRUE	Indeterminate	22.9064	1.7e-06	0.0367371	0.000114	1.07727	6	60	599230	36869		1541.67	726	0	3924;3117;855;597;457;300	-;-;+;+;+;+	HMRI00435.IMCB-Fern0110-MS-2;HMRI00418.IMCB-Tan0176-MS-1;HMRI00416.IMCB-Tan0171-MS-3;HMRI00407.IMCB-Fern0104-MS-1;HMRI00404.IMCB-Tan0265-MS-4;HMRI00165.IMCB-Fern0320-MS-1
Pvt1	chr15:61869541-62082530	+	TRUE	TRUE	Inactivating	22.7561	1.84e-06	0.039725	0.000122	0.317822	3	60	212990	10755		373.333	320	0	493;320;307	-;-;-	HMRI00162.IMCB-Fern0141-MS-7;HMRI00417.IMCB-Tan0173-MS-2;HMRI00414.IMCB-Fern0001-MS-2
Hivep2	chr10:13686184-13871184	+	FALSE	TRUE	Indeterminate	21.8601	2.93e-06	0.0633416	0.00019	0.328321	3	60	185001	11112		4263	5597	0	6371;5597;821	+;+;-	HMRI00163.IMCB-Fern0230-MS-3;HMRI00430.IMCB-Tan0216-MS-3;HMRI00159.IMCB-Fern0205-MS-1
Jarid2	chr13:44826142-45017012	+	FALSE	TRUE	Indeterminate	21.2782	3.97e-06	0.0857952	0.000252	0.335524	3	60	190871	11357		445.333	424	0	519;424;393	+;+;-	HMRI00407.IMCB-Fern0104-MS-1;HMRI00162.IMCB-Fern0141-MS-7;HMRI00410.IMCB-Tan0107-MS-14
Pdzrn3	chr6:101099600-101327891	-	FALSE	TRUE	Indeterminate	19.9257	8.05e-06	0.173896	0.000476	0.353569	3	60	228292	11971		2887.33	330	0	8004;330;328	-;+;-	HMRI00445.IMCB-Fern0196-MS-2;HMRI00420.IMCB-Tan0280-MS-2;HMRI00163.IMCB-Fern0230-MS-3
Ptpn4	chr1:121554669-121733648	-	FALSE	TRUE	Indeterminate	19.4867	1.01e-05	0.218803	0.000591	0.359856	3	60	178980	12185		893.333	641	0	1696;641;343	-;+;-	HMRI00430.IMCB-Tan0216-MS-3;HMRI00408.IMCB-Fern0079-MS-2;HMRI00410.IMCB-Tan0107-MS-14
Nsmce2	chr15:59205752-59433239	+	FALSE	TRUE	Indeterminate	18.3408	1.85e-05	0.398955	0.00102823	0.37739	3	60	227488	12782		2950.33	331	0	8205;331;315	+;-;-	HMRI00427.IMCB-Tan0209-MS-1;HMRI00413.IMCB-Tan0135-MS-4;HMRI00422.IMCB-Tan0285-MS-1
Tnrc6b	chr15:80541742-80771516	+	FALSE	TRUE	Indeterminate	17.2205	3.33e-05	0.718864	0.00175761	0.396293	3	60	229775	13426		5968	2108	0	15480;2108;316	-;+;+	HMRI00420.IMCB-Tan0280-MS-2;HMRI00416.IMCB-Tan0171-MS-3;HMRI00432.IMCB-Fern0174-MS-1
Stk39	chr2:68048503-68310038	-	FALSE	TRUE	Indeterminate	15.6195	7.74e-05	1	0.00360525	0.426915	3	60	261536	14470		609	391	0	1050;391;386	+;-;+	HMRI00401.IMCB-Tan0157-MS-1;HMRI00411.IMCB-Fern0075-MS-1;HMRI00412.IMCB-Tan0119-MS-3
Srgap2	chr1:133181827-133423938	-	FALSE	TRUE	Indeterminate	15.5234	8.15e-05	1	0.00377708	0.428908	3	60	242112	14538		2282.33	773	0	5694;773;380	+;-;-	HMRI00450.IMCB-Fern0310-MS-1;HMRI00446.IMCB-Fern0202-MS-1;HMRI00414.IMCB-Fern0001-MS-2
Ssh2	chr11:77029926-77273721	+	FALSE	TRUE	Indeterminate	13.9765	0.000185	1	0.00779367	0.463806	3	60	243796	15729		433	437	0	538;437;324	-;-;+	HMRI00418.IMCB-Tan0176-MS-1;HMRI00158.IMCB-Fern0108-MS-4;HMRI00447.IMCB-Fern0312-MS-1
Nf1	chr11:79153393-79395111	+	FALSE	TRUE	Indeterminate	13.3145	0.000263	1	0.010716	0.480582	3	60	241719	16302		3444	1771	0	8080;1771;481	-;+;+	HMRI00437.IMCB-Fern0201-MS-1;HMRI00418.IMCB-Tan0176-MS-1;HMRI00417.IMCB-Tan0173-MS-2
Ldlrad4	chr18:68092910-68415203	+	FALSE	TRUE	Indeterminate	13.0048	0.000311	1	0.0123813	0.488865	3	60	322294	16585		453.333	417	0	621;417;322	-;-;+	HMRI00408.IMCB-Fern0079-MS-2;HMRI00162.IMCB-Fern0141-MS-7;HMRI00419.IMCB-Tan0180-MS-5
2210408I21Rik	chr13:77274796-77752940	+	FALSE	TRUE	Inactivating	12.9098	0.000327	1	0.0129412	0.80263	4	60	478145	27357		391	397.5	0	439;411;384;330	-;-;-;+	HMRI00414.IMCB-Fern0001-MS-2;HMRI00419.IMCB-Tan0180-MS-5;HMRI00438.IMCB-Fern0172-MS-1;HMRI00427.IMCB-Tan0209-MS-1
Ppp3ca	chr3:136333029-136600691	+	FALSE	TRUE	Indeterminate	12.7589	0.000354	1	0.0138391	0.495654	3	60	267663	16817		2198.67	741	0	5516;741;339	+;+;+	HMRI00435.IMCB-Fern0110-MS-2;HMRI00400.IMCB-Tan0123-MS-8;HMRI00407.IMCB-Fern0104-MS-1
Dclk1	chr3:55046447-55342990	+	FALSE	TRUE	Inactivating	12.5913	0.000388	1	0.0147895	0.500393	3	60	296544	16979		532	531	0	684;531;381	-;-;-	HMRI00159.IMCB-Fern0205-MS-1;HMRI00416.IMCB-Tan0171-MS-3;HMRI00163.IMCB-Fern0230-MS-3
Akap13	chr7:82600419-82899495	+	FALSE	TRUE	Indeterminate	11.2942	0.000778	1	0.0274851	0.540477	3	60	299077	18350		943	516	0	1999;516;314	-;-;+	HMRI00418.IMCB-Tan0176-MS-1;HMRI00413.IMCB-Tan0135-MS-4;HMRI00410.IMCB-Tan0107-MS-14
Pde1a	chr2:79674609-79969569	-	FALSE	TRUE	Indeterminate	11.2315	0.000804	1	0.0282498	0.542581	3	60	294961	18422		463.333	446	0	602;446;342	-;+;+	HMRI00407.IMCB-Fern0104-MS-1;HMRI00419.IMCB-Tan0180-MS-5;HMRI00416.IMCB-Tan0171-MS-3
Snx29	chr16:11322996-11755566	+	FALSE	TRUE	Indeterminate	11.1746	0.000829	1	0.0289825	0.544509	3	60	432571	18488		2547.67	511	0	6769;511;363	-;+;+	HMRI00163.IMCB-Fern0230-MS-3;HMRI00416.IMCB-Tan0171-MS-3;HMRI00417.IMCB-Tan0173-MS-2
Ehbp1	chr11:21905828-22186798	-	FALSE	TRUE	Indeterminate	10.8554	0.000985	1	0.0337194	0.55558	3	60	280971	18867		842.667	739	0	1196;739;593	-;-;-	HMRI00162.IMCB-Fern0141-MS-7;HMRI00427.IMCB-Tan0209-MS-1;HMRI00417.IMCB-Tan0173-MS-2
Dopey1*	chr9:86360760-86449413	+	TRUE	TRUE	Indeterminate	168.079	1.94e-38	2.51e-35	9.29e-36	10.2316	48	60	88654	5998		490.708	108.5	0	14030;1981;1014;746;664;571;323;311;270;267;234;234;221;213;185;174;169;161;155;138;132;118;114;112;105;99;85;85;81;76;62;62;57;49;39;39;37;27;26;24;23;11;10;9;4;3;3;1	-;-;-;+;-;+;-;+;+;+;+;+;+;+;+;-;-;-;+;+;+;+;+;-;+;+;-;-;+;+;+;-;+;-;+;+;+;+;+;-;+;-;+;+;+;-;-;+	HMRI00412.IMCB-Tan0119-MS-3;HMRI00158.IMCB-Fern0108-MS-4;HMRI00453.IMCB-Fern0307-MS-1;HMRI00164.IMCB-Fern0106-MS-1;HMRI00441.IMCB-Fern0178-MS-2;HMRI00422.IMCB-Tan0285-MS-1;HMRI00413.IMCB-Tan0135-MS-4;HMRI00447.IMCB-Fern0312-MS-1;HMRI00418.IMCB-Tan0176-MS-1;HMRI00432.IMCB-Fern0174-MS-1;HMRI00159.IMCB-Fern0205-MS-1;HMRI00404.IMCB-Tan0265-MS-4;HMRI00430.IMCB-Tan0216-MS-3;HMRI00402.IMCB-Tan0182-MS-2;…
Ibtk*	chr9:85580966-85642941	-	TRUE	TRUE	Inactivating	167.868	2.16e-38	2.79e-35	9.29e-36	7.26336	40	60	61976	4090		346.975	127	0	3809;1914;1510;1112;854;460;382;291;284;262;258;232;220;207;179;157;144;143;135;129;125;108;108;105;91;91;90;86;79;62;61;53;47;31;23;15;15;4;2;1	+;+;+;-;-;+;-;+;+;-;+;-;+;-;+;-;-;+;-;-;-;+;+;-;+;-;-;+;-;+;+;+;+;+;+;+;+;-;+;+	HMRI00454.IMCB-Fern0196-MS-1;HMRI00158.IMCB-Fern0108-MS-4;HMRI00441.IMCB-Fern0178-MS-2;HMRI00447.IMCB-Fern0312-MS-1;HMRI00412.IMCB-Tan0119-MS-3;HMRI00426.IMCB-Tan0201-MS-1;HMRI00421.IMCB-Tan0282-MS-2;HMRI00449.IMCB-Fern0224-MS-4;HMRI00439.IMCB-Fern0192-MS-1;HMRI00408.IMCB-Fern0079-MS-2;HMRI00407.IMCB-Fern0104-MS-1;HMRI00450.IMCB-Fern0310-MS-1;HMRI00159.IMCB-Fern0205-MS-1;HMRI00401.IMCB-Tan0157-MS…
Tpbg*	chr9:85735986-85740662	+	TRUE	TRUE	Indeterminate	151.554	7.93e-35	1.02e-31	2.56e-32	0.385086	8	60	4677	199		114.125	82.5	0	225;216;210;107;58;56;38;3	-;+;+;+;+;-;+;+	HMRI00430.IMCB-Tan0216-MS-3;HMRI00159.IMCB-Fern0205-MS-1;HMRI00409.IMCB-Fern0098-MS-1;HMRI00431.IMCB-Tan0266-MS-1;HMRI00423.IMCB-Tan0099-MS-9;HMRI00442.IMCB-Fern0127-MS-2;HMRI00439.IMCB-Fern0192-MS-1;HMRI00450.IMCB-Fern0310-MS-1
Syncrip*	chr9:88344201-88377235	-	TRUE	TRUE	Inactivating	90.4882	1.86e-21	2.4e-18	4.8e-19	4.53102	24	60	33035	2463		236.833	53	0	2282;1652;277;263;256;138;138;86;82;69;59;55;51;47;45;40;32;32;24;20;20;8;5;3	+;+;+;-;-;+;-;-;-;+;+;-;+;+;-;-;-;+;+;-;-;+;-;-	HMRI00165.IMCB-Fern0320-MS-1;HMRI00424.IMCB-Tan0184-MS-1;HMRI00400.IMCB-Tan0123-MS-8;HMRI00402.IMCB-Tan0182-MS-2;HMRI00413.IMCB-Tan0135-MS-4;HMRI00447.IMCB-Fern0312-MS-1;HMRI00433.IMCB-Fern0171-MS-6;HMRI00432.IMCB-Fern0174-MS-1;HMRI00451.IMCB-Fern0305-MS-3;HMRI00409.IMCB-Fern0098-MS-1;HMRI00404.IMCB-Tan0265-MS-4;HMRI00450.IMCB-Fern0310-MS-1;HMRI00428.IMCB-Tan0211-MS-1;HMRI00426.IMCB-Tan0201-MS-1;…
Phip*	chr9:82759765-82869096	-	TRUE	TRUE	Inactivating	89.5448	3e-21	3.86e-18	6.44e-19	14.5699	46	60	109332	9096		301.413	98.5	0	6575;657;625;569;466;445;435;415;305;273;220;219;203;186;154;154;152;149;147;129;117;117;109;88;88;86;84;77;72;65;60;60;59;44;39;38;36;35;35;27;19;16;7;5;3;1	+;+;+;+;+;+;+;-;+;+;+;-;+;-;-;-;+;-;-;+;-;-;-;-;-;+;-;-;+;-;-;-;-;-;-;-;-;+;+;-;-;-;+;+;+;-	HMRI00408.IMCB-Fern0079-MS-2;HMRI00407.IMCB-Fern0104-MS-1;HMRI00162.IMCB-Fern0141-MS-7;HMRI00414.IMCB-Fern0001-MS-2;HMRI00412.IMCB-Tan0119-MS-3;HMRI00401.IMCB-Tan0157-MS-1;HMRI00410.IMCB-Tan0107-MS-14;HMRI00413.IMCB-Tan0135-MS-4;HMRI00415.IMCB-Tan0159-MS-3;HMRI00436.IMCB-Fern0158-MS-5;HMRI00411.IMCB-Fern0075-MS-1;HMRI00438.IMCB-Fern0172-MS-1;HMRI00409.IMCB-Fern0098-MS-1;HMRI00423.IMCB-Tan0099-MS-…
Ube2cbp*	chr9:86200840-86358523	-	TRUE	TRUE	Indeterminate	67.1552	2.51e-16	3.23e-13	4.62e-14	14.6996	42	60	157684	9195		239.905	122	0	1814;1245;782;631;599;532;437;363;262;235;223;219;215;194;192;186;170;165;145;141;140;104;102;100;100;83;82;79;72;71;70;63;61;42;37;33;20;19;17;14;11;6	-;+;-;-;-;-;+;+;-;-;-;-;-;+;+;-;+;+;-;-;+;-;+;-;-;-;-;-;-;+;+;-;-;-;-;-;-;-;-;+;+;-	HMRI00430.IMCB-Tan0216-MS-3;HMRI00453.IMCB-Fern0307-MS-1;HMRI00407.IMCB-Fern0104-MS-1;HMRI00439.IMCB-Fern0192-MS-1;HMRI00408.IMCB-Fern0079-MS-2;HMRI00165.IMCB-Fern0320-MS-1;HMRI00404.IMCB-Tan0265-MS-4;HMRI00411.IMCB-Fern0075-MS-1;HMRI00159.IMCB-Fern0205-MS-1;HMRI00432.IMCB-Fern0174-MS-1;HMRI00401.IMCB-Tan0157-MS-1;HMRI00443.IMCB-Fern0183-MS-1;HMRI00434.IMCB-Fern0080-MS-1;HMRI00433.IMCB-Fern0171-M…
Stt3a*	chr9:36539997-36575163	-	TRUE	TRUE	Indeterminate	63.2013	1.87e-15	2.41e-12	3.01e-13	4.23232	20	60	35167	2292		93.85	50	0	400;260;220;184;117;115;113;90;61;51;49;42;37;30;27;26;24;23;6;2	+;+;+;-;-;+;+;-;+;-;-;+;-;-;-;-;-;-;-;-	HMRI00438.IMCB-Fern0172-MS-1;HMRI00417.IMCB-Tan0173-MS-2;HMRI00432.IMCB-Fern0174-MS-1;HMRI00402.IMCB-Tan0182-MS-2;HMRI00431.IMCB-Tan0266-MS-1;HMRI00423.IMCB-Tan0099-MS-9;HMRI00414.IMCB-Fern0001-MS-2;HMRI00444.IMCB-Fern0162-MS-1;HMRI00454.IMCB-Fern0196-MS-1;HMRI00453.IMCB-Fern0307-MS-1;HMRI00428.IMCB-Tan0211-MS-1;HMRI00425.IMCB-Tan0185-MS-3;HMRI00441.IMCB-Fern0178-MS-2;HMRI00429.IMCB-Tan0215-MS-4;…
Slc25a36*	chr9:96977429-97011460	-	TRUE	TRUE	Inactivating	62.5559	2.59e-15	3.34e-12	3.71e-13	4.26211	20	60	34032	2309		104.7	73	0	306;279;226;199;163;158;139;121;113;83;63;61;60;55;25;24;8;7;3;1	+;-;-;-;-;+;-;-;+;-;+;+;-;+;+;+;-;-;+;-	HMRI00433.IMCB-Fern0171-MS-6;HMRI00431.IMCB-Tan0266-MS-1;HMRI00159.IMCB-Fern0205-MS-1;HMRI00454.IMCB-Fern0196-MS-1;HMRI00438.IMCB-Fern0172-MS-1;HMRI00432.IMCB-Fern0174-MS-1;HMRI00440.IMCB-Fern0209-MS-1;HMRI00448.IMCB-Fern0304-MS-3;HMRI00400.IMCB-Tan0123-MS-8;HMRI00436.IMCB-Fern0158-MS-5;HMRI00453.IMCB-Fern0307-MS-1;HMRI00445.IMCB-Fern0196-MS-2;HMRI00450.IMCB-Fern0310-MS-1;HMRI00424.IMCB-Tan0184-M…
Senp6*	chr9:79914709-79992587	+	TRUE	TRUE	Inactivating	59.9249	9.85e-15	1.27e-11	1.27e-12	9.29965	31	60	77879	5382		118.968	99	0	386;386;307;218;217;198;186;180;170;153;143;131;120;110;110;99;88;87;70;63;58;49;48;36;20;15;13;9;9;7;2	+;+;+;+;+;-;-;+;-;-;-;-;-;+;+;+;-;+;-;-;+;-;+;+;-;-;+;+;-;+;-	HMRI00407.IMCB-Fern0104-MS-1;HMRI00410.IMCB-Tan0107-MS-14;HMRI00159.IMCB-Fern0205-MS-1;HMRI00440.IMCB-Fern0209-MS-1;HMRI00430.IMCB-Tan0216-MS-3;HMRI00444.IMCB-Fern0162-MS-1;HMRI00158.IMCB-Fern0108-MS-4;HMRI00447.IMCB-Fern0312-MS-1;HMRI00441.IMCB-Fern0178-MS-2;HMRI00432.IMCB-Fern0174-MS-1;HMRI00448.IMCB-Fern0304-MS-3;HMRI00423.IMCB-Tan0099-MS-9;HMRI00431.IMCB-Tan0266-MS-1;HMRI00427.IMCB-Tan0209-MS…
Setd2*	chr9:110435100-110521137	+	TRUE	TRUE	Inactivating	56.2991	6.22e-14	8.02e-11	7.29e-12	9.64894	31	60	86038	5611		375.806	91	0	8291;447;335;313;218;214;159;143;135;131;115;112;110;100;92;91;88;83;69;64;60;53;50;37;36;31;24;24;17;7;1	-;+;+;+;+;-;+;+;+;+;-;-;-;+;+;+;+;+;-;-;-;-;+;-;-;-;+;-;+;+;-	HMRI00428.IMCB-Tan0211-MS-1;HMRI00411.IMCB-Fern0075-MS-1;HMRI00404.IMCB-Tan0265-MS-4;HMRI00408.IMCB-Fern0079-MS-2;HMRI00438.IMCB-Fern0172-MS-1;HMRI00413.IMCB-Tan0135-MS-4;HMRI00430.IMCB-Tan0216-MS-3;HMRI00416.IMCB-Tan0171-MS-3;HMRI00448.IMCB-Fern0304-MS-3;HMRI00443.IMCB-Fern0183-MS-1;HMRI00426.IMCB-Tan0201-MS-1;HMRI00427.IMCB-Tan0209-MS-1;HMRI00436.IMCB-Fern0158-MS-5;HMRI00422.IMCB-Tan0285-MS-1;H…
U2surp*	chr9:95357312-95412415	-	TRUE	TRUE	Inactivating	49.7794	1.72e-12	2.22e-09	1.85e-10	7.21959	25	60	55104	4063		91.32	52	0	832;219;147;135;134;118;81;78;78;67;58;55;52;27;26;26;25;24;23;21;21;19;11;4;2	-;-;-;+;+;+;+;-;+;-;+;-;-;+;-;+;+;+;+;-;-;+;+;-;-	HMRI00413.IMCB-Tan0135-MS-4;HMRI00431.IMCB-Tan0266-MS-1;HMRI00436.IMCB-Fern0158-MS-5;HMRI00443.IMCB-Fern0183-MS-1;HMRI00421.IMCB-Tan0282-MS-2;HMRI00435.IMCB-Fern0110-MS-2;HMRI00423.IMCB-Tan0099-MS-9;HMRI00401.IMCB-Tan0157-MS-1;HMRI00441.IMCB-Fern0178-MS-2;HMRI00442.IMCB-Fern0127-MS-2;HMRI00430.IMCB-Tan0216-MS-3;HMRI00159.IMCB-Fern0205-MS-1;HMRI00417.IMCB-Tan0173-MS-2;HMRI00424.IMCB-Tan0184-MS-1;H…
Zbtb44*	chr9:30838228-30883470	+	TRUE	TRUE	Inactivating	48.8332	2.79e-12	3.59e-09	2.76e-10	5.44769	21	60	45243	2996		42.2381	19	0	140;129;124;80;73;71;70;63;43;19;19;10;9;7;6;6;5;5;5;2;1	+;-;-;+;-;-;+;+;+;+;-;+;+;-;-;+;-;-;-;+;+	HMRI00436.IMCB-Fern0158-MS-5;HMRI00430.IMCB-Tan0216-MS-3;HMRI00400.IMCB-Tan0123-MS-8;HMRI00409.IMCB-Fern0098-MS-1;HMRI00404.IMCB-Tan0265-MS-4;HMRI00415.IMCB-Tan0159-MS-3;HMRI00447.IMCB-Fern0312-MS-1;HMRI00429.IMCB-Tan0215-MS-4;HMRI00445.IMCB-Fern0196-MS-2;HMRI00442.IMCB-Fern0127-MS-2;HMRI00426.IMCB-Tan0201-MS-1;HMRI00428.IMCB-Tan0211-MS-1;HMRI00160.IMCB-Fern0203-MS-1;HMRI00435.IMCB-Fern0110-MS-2;…
Snhg5*	chr9:88415890-88417735	-	TRUE	TRUE	Indeterminate	47.6253	5.16e-12	6.65e-09	4.75e-10	0.168784	3	60	1846	87		25.3333	7	0	65;7;4	-;-;+	HMRI00432.IMCB-Fern0174-MS-1;HMRI00425.IMCB-Tan0185-MS-3;HMRI00409.IMCB-Fern0098-MS-1
Sept7*	chr9:25060039-25116156	+	TRUE	TRUE	Inactivating	46.5082	9.12e-12	1.18e-08	7.84e-10	8.02202	26	60	56118	4563		334.154	73.5	0	5317;814;615;485;266;170;102;100;93;87;85;82;79;68;53;49;44;38;35;28;23;21;16;9;5;4	-;-;+;+;-;-;-;-;+;-;+;+;+;-;-;-;+;-;-;-;+;-;-;-;-;+	HMRI00429.IMCB-Tan0215-MS-4;HMRI00419.IMCB-Tan0180-MS-5;HMRI00400.IMCB-Tan0123-MS-8;HMRI00407.IMCB-Fern0104-MS-1;HMRI00408.IMCB-Fern0079-MS-2;HMRI00443.IMCB-Fern0183-MS-1;HMRI00432.IMCB-Fern0174-MS-1;HMRI00161.IMCB-Fern0199-MS-1;HMRI00447.IMCB-Fern0312-MS-1;HMRI00425.IMCB-Tan0185-MS-3;HMRI00422.IMCB-Tan0285-MS-1;HMRI00433.IMCB-Fern0171-MS-6;HMRI00426.IMCB-Tan0201-MS-1;HMRI00410.IMCB-Tan0107-MS-14…
Zfp560*	chr9:20149579-20189602	-	TRUE	TRUE	Inactivating	45.6514	1.41e-11	1.82e-08	1.14e-09	3.21471	15	60	40024	1719		534.067	30	0	5994;732;586;412;80;79;42;30;20;19;5;4;3;3;2	-;+;-;-;+;-;+;-;+;-;-;+;+;-;+	HMRI00444.IMCB-Fern0162-MS-1;HMRI00413.IMCB-Tan0135-MS-4;HMRI00419.IMCB-Tan0180-MS-5;HMRI00415.IMCB-Tan0159-MS-3;HMRI00410.IMCB-Tan0107-MS-14;HMRI00441.IMCB-Fern0178-MS-2;HMRI00453.IMCB-Fern0307-MS-1;HMRI00402.IMCB-Tan0182-MS-2;HMRI00448.IMCB-Fern0304-MS-3;HMRI00440.IMCB-Fern0209-MS-1;HMRI00425.IMCB-Tan0185-MS-3;HMRI00424.IMCB-Tan0184-MS-1;HMRI00452.IMCB-Fern0188-MS-2;HMRI00432.IMCB-Fern0174-MS-1…
Cwf19l2*	chr9:3404084-3479236	+	TRUE	TRUE	Inactivating	45.2206	1.76e-11	2.27e-08	1.33e-09	8.15198	26	60	75153	4645		225.385	70.5	0	2017;908;662;395;273;225;212;187;185;131;112;72;71;70;56;51;46;41;41;36;30;14;12;6;4;3	-;-;-;+;+;+;-;+;-;-;+;-;-;+;+;+;-;-;+;-;+;+;+;+;+;+	HMRI00441.IMCB-Fern0178-MS-2;HMRI00419.IMCB-Tan0180-MS-5;HMRI00420.IMCB-Tan0280-MS-2;HMRI00159.IMCB-Fern0205-MS-1;HMRI00413.IMCB-Tan0135-MS-4;HMRI00447.IMCB-Fern0312-MS-1;HMRI00408.IMCB-Fern0079-MS-2;HMRI00446.IMCB-Fern0202-MS-1;HMRI00436.IMCB-Fern0158-MS-5;HMRI00404.IMCB-Tan0265-MS-4;HMRI00435.IMCB-Fern0110-MS-2;HMRI00450.IMCB-Fern0310-MS-1;HMRI00416.IMCB-Tan0171-MS-3;HMRI00448.IMCB-Fern0304-MS-…
Tmem115*	chr9:107436275-107440987	+	TRUE	TRUE	Inactivating	44.8167	2.16e-11	2.79e-08	1.55e-09	0.306032	4	60	4713	158		146.75	26	0	534;43;9;1	-;-;-;+	HMRI00413.IMCB-Tan0135-MS-4;HMRI00440.IMCB-Fern0209-MS-1;HMRI00437.IMCB-Fern0201-MS-1;HMRI00452.IMCB-Fern0188-MS-2
Msl2*	chr9:100978485-101007129	+	TRUE	TRUE	Inactivating	44.5913	2.43e-11	3.13e-08	1.65e-09	2.90233	14	60	28645	1546		81.9286	32	0	290;259;158;132;100;79;35;29;26;14;9;9;5;2	+;+;-;+;-;-;+;-;-;-;+;-;-;+	HMRI00444.IMCB-Fern0162-MS-1;HMRI00446.IMCB-Fern0202-MS-1;HMRI00438.IMCB-Fern0172-MS-1;HMRI00429.IMCB-Tan0215-MS-4;HMRI00408.IMCB-Fern0079-MS-2;HMRI00447.IMCB-Fern0312-MS-1;HMRI00445.IMCB-Fern0196-MS-2;HMRI00437.IMCB-Fern0201-MS-1;HMRI00412.IMCB-Tan0119-MS-3;HMRI00425.IMCB-Tan0185-MS-3;HMRI00454.IMCB-Fern0196-MS-1;HMRI00428.IMCB-Tan0211-MS-1;HMRI00442.IMCB-Fern0127-MS-2;HMRI00431.IMCB-Tan0266-MS-1
Morf4l1*	chr9:89986506-90009658	-	TRUE	TRUE	Indeterminate	43.2557	4.8e-11	6.19e-08	3.1e-09	2.60943	13	60	23153	1385		2228.92	62	0	17396;7455;3318;275;142;104;62;61;52;43;37;24;7	-;-;+;-;-;-;-;+;+;-;-;+;-	HMRI00414.IMCB-Fern0001-MS-2;HMRI00401.IMCB-Tan0157-MS-1;HMRI00452.IMCB-Fern0188-MS-2;HMRI00430.IMCB-Tan0216-MS-3;HMRI00423.IMCB-Tan0099-MS-9;HMRI00164.IMCB-Fern0106-MS-1;HMRI00434.IMCB-Fern0080-MS-1;HMRI00440.IMCB-Fern0209-MS-1;HMRI00428.IMCB-Tan0211-MS-1;HMRI00447.IMCB-Fern0312-MS-1;HMRI00453.IMCB-Fern0307-MS-1;HMRI00425.IMCB-Tan0185-MS-3;HMRI00450.IMCB-Fern0310-MS-1
Zfp26*	chr9:20232761-20264604	-	TRUE	TRUE	Inactivating	42.2379	8.08e-11	1.04e-07	4.96e-09	3.77556	16	60	31844	2033		93.6875	51.5	0	378;318;258;84;79;69;62;59;44;44;36;19;19;18;9;3	+;+;-;+;+;-;-;-;-;+;-;-;+;-;-;+	HMRI00410.IMCB-Tan0107-MS-14;HMRI00409.IMCB-Fern0098-MS-1;HMRI00161.IMCB-Fern0199-MS-1;HMRI00431.IMCB-Tan0266-MS-1;HMRI00451.IMCB-Fern0305-MS-3;HMRI00430.IMCB-Tan0216-MS-3;HMRI00437.IMCB-Fern0201-MS-1;HMRI00428.IMCB-Tan0211-MS-1;HMRI00448.IMCB-Fern0304-MS-3;HMRI00402.IMCB-Tan0182-MS-2;HMRI00454.IMCB-Fern0196-MS-1;HMRI00453.IMCB-Fern0307-MS-1;HMRI00427.IMCB-Tan0209-MS-1;HMRI00165.IMCB-Fern0320-MS-…
Rab8b*	chr9:66691470-66767512	-	TRUE	TRUE	Inactivating	41.2584	1.33e-10	1.72e-07	7.81e-09	7.52334	24	60	76043	4251		151.292	97.5	0	786;601;343;241;201;194;192;172;154;143;131;105;90;57;53;35;34;24;18;15;13;13;11;5	+;-;-;+;-;-;+;+;+;+;-;+;-;-;-;+;-;-;+;+;-;+;+;-	HMRI00158.IMCB-Fern0108-MS-4;HMRI00404.IMCB-Tan0265-MS-4;HMRI00165.IMCB-Fern0320-MS-1;HMRI00164.IMCB-Fern0106-MS-1;HMRI00443.IMCB-Fern0183-MS-1;HMRI00417.IMCB-Tan0173-MS-2;HMRI00446.IMCB-Fern0202-MS-1;HMRI00447.IMCB-Fern0312-MS-1;HMRI00415.IMCB-Tan0159-MS-3;HMRI00412.IMCB-Tan0119-MS-3;HMRI00428.IMCB-Tan0211-MS-1;HMRI00438.IMCB-Fern0172-MS-1;HMRI00435.IMCB-Fern0110-MS-2;HMRI00413.IMCB-Tan0135-MS-4…
Pdcd6ip*	chr9:113560861-113617377	-	TRUE	TRUE	Inactivating	40.2322	2.26e-10	2.91e-07	1.26e-08	6.12499	21	60	56517	3398		361.762	45	0	6047;660;116;108;84;74;70;65;58;50;45;43;37;33;27;25;23;17;12;2;1	+;+;+;-;-;-;+;+;+;-;+;-;+;-;-;-;+;-;+;-;+	HMRI00440.IMCB-Fern0209-MS-1;HMRI00438.IMCB-Fern0172-MS-1;HMRI00441.IMCB-Fern0178-MS-2;HMRI00408.IMCB-Fern0079-MS-2;HMRI00443.IMCB-Fern0183-MS-1;HMRI00431.IMCB-Tan0266-MS-1;HMRI00445.IMCB-Fern0196-MS-2;HMRI00447.IMCB-Fern0312-MS-1;HMRI00424.IMCB-Tan0184-MS-1;HMRI00159.IMCB-Fern0205-MS-1;HMRI00423.IMCB-Tan0099-MS-9;HMRI00430.IMCB-Tan0216-MS-3;HMRI00163.IMCB-Fern0230-MS-3;HMRI00435.IMCB-Fern0110-MS…
Chordc1*	chr9:18096710-18118444	+	TRUE	TRUE	Inactivating	39.5137	3.26e-10	4.2e-07	1.75e-08	3.1463	14	60	21735	1681		81.3571	68	0	294;169;125;107;102;78;72;64;44;35;32;8;7;2	-;+;-;+;+;-;+;-;-;-;+;-;-;-	HMRI00444.IMCB-Fern0162-MS-1;HMRI00425.IMCB-Tan0185-MS-3;HMRI00436.IMCB-Fern0158-MS-5;HMRI00439.IMCB-Fern0192-MS-1;HMRI00409.IMCB-Fern0098-MS-1;HMRI00435.IMCB-Fern0110-MS-2;HMRI00427.IMCB-Tan0209-MS-1;HMRI00443.IMCB-Fern0183-MS-1;HMRI00431.IMCB-Tan0266-MS-1;HMRI00430.IMCB-Tan0216-MS-3;HMRI00428.IMCB-Tan0211-MS-1;HMRI00429.IMCB-Tan0215-MS-4;HMRI00412.IMCB-Tan0119-MS-3;HMRI00448.IMCB-Fern0304-MS-3
Pgm3*	chr9:86446082-86465449	-	TRUE	TRUE	Indeterminate	39.371	3.5e-10	4.52e-07	1.81e-08	2.08943	11	60	19368	1102		129.455	84	0	571;222;128;118;85;84;75;49;45;36;11	+;-;-;-;+;-;+;-;+;-;-	HMRI00422.IMCB-Tan0285-MS-1;HMRI00163.IMCB-Fern0230-MS-3;HMRI00404.IMCB-Tan0265-MS-4;HMRI00425.IMCB-Tan0185-MS-3;HMRI00441.IMCB-Fern0178-MS-2;HMRI00447.IMCB-Fern0312-MS-1;HMRI00431.IMCB-Tan0266-MS-1;HMRI00160.IMCB-Fern0203-MS-1;HMRI00439.IMCB-Fern0192-MS-1;HMRI00427.IMCB-Tan0209-MS-1;HMRI00453.IMCB-Fern0307-MS-1
Herpud2*	chr9:24912573-24956280	-	TRUE	TRUE	Inactivating	38.5581	5.31e-10	6.85e-07	2.63e-08	5.32341	19	60	43708	2923		101.263	51	0	372;326;254;234;163;136;92;86;71;51;49;38;16;11;9;8;4;3;1	-;+;-;+;+;-;+;+;+;+;-;-;+;-;+;+;+;-;+	HMRI00400.IMCB-Tan0123-MS-8;HMRI00164.IMCB-Fern0106-MS-1;HMRI00408.IMCB-Fern0079-MS-2;HMRI00454.IMCB-Fern0196-MS-1;HMRI00427.IMCB-Tan0209-MS-1;HMRI00437.IMCB-Fern0201-MS-1;HMRI00422.IMCB-Tan0285-MS-1;HMRI00401.IMCB-Tan0157-MS-1;HMRI00428.IMCB-Tan0211-MS-1;HMRI00445.IMCB-Fern0196-MS-2;HMRI00440.IMCB-Fern0209-MS-1;HMRI00451.IMCB-Fern0305-MS-3;HMRI00414.IMCB-Fern0001-MS-2;HMRI00452.IMCB-Fern0188-MS-…
Arih1*	chr9:59236360-59334181	-	TRUE	TRUE	Inactivating	33.9166	5.75e-09	7.42e-06	2.75e-07	11.9716	30	60	97822	7193		86.9333	55	0	363;257;249;205;164;158;136;125;118;109;84;81;78;69;65;45;39;38;37;29;29;29;26;17;16;16;15;5;4;2	-;+;+;+;-;+;-;+;-;-;-;+;-;+;+;-;+;+;+;+;+;-;-;+;+;-;-;-;-;+	HMRI00410.IMCB-Tan0107-MS-14;HMRI00435.IMCB-Fern0110-MS-2;HMRI00423.IMCB-Tan0099-MS-9;HMRI00436.IMCB-Fern0158-MS-5;HMRI00413.IMCB-Tan0135-MS-4;HMRI00441.IMCB-Fern0178-MS-2;HMRI00430.IMCB-Tan0216-MS-3;HMRI00429.IMCB-Tan0215-MS-4;HMRI00439.IMCB-Fern0192-MS-1;HMRI00426.IMCB-Tan0201-MS-1;HMRI00427.IMCB-Tan0209-MS-1;HMRI00165.IMCB-Fern0320-MS-1;HMRI00432.IMCB-Fern0174-MS-1;HMRI00404.IMCB-Tan0265-MS-4;…
Rbm7*	chr9:48296801-48303435	-	TRUE	TRUE	Inactivating	32.1885	1.4e-08	1.8e-05	6.44e-07	0.839178	6	60	6635	436		61.6667	27	0	180;128;30;24;6;2	-;-;+;-;+;+	HMRI00450.IMCB-Fern0310-MS-1;HMRI00433.IMCB-Fern0171-MS-6;HMRI00448.IMCB-Fern0304-MS-3;HMRI00453.IMCB-Fern0307-MS-1;HMRI00452.IMCB-Fern0188-MS-2;HMRI00445.IMCB-Fern0196-MS-2
Rhoa*	chr9:108208535-108240270	+	TRUE	TRUE	Inactivating	29.6316	5.22e-08	6.73e-05	2.32e-06	3.33684	13	60	31736	1787		130.154	46	0	1113;118;65;58;57;56;46;44;35;35;33;31;1	+;+;-;+;+;-;-;-;-;-;+;-;-	HMRI00400.IMCB-Tan0123-MS-8;HMRI00427.IMCB-Tan0209-MS-1;HMRI00441.IMCB-Fern0178-MS-2;HMRI00426.IMCB-Tan0201-MS-1;HMRI00437.IMCB-Fern0201-MS-1;HMRI00428.IMCB-Tan0211-MS-1;HMRI00451.IMCB-Fern0305-MS-3;HMRI00448.IMCB-Fern0304-MS-3;HMRI00431.IMCB-Tan0266-MS-1;HMRI00430.IMCB-Tan0216-MS-3;HMRI00453.IMCB-Fern0307-MS-1;HMRI00417.IMCB-Tan0173-MS-2;HMRI00402.IMCB-Tan0182-MS-2
Stt3b*	chr9:115151699-115219539	-	TRUE	TRUE	Inactivating	29.3178	6.14e-08	7.92e-05	2.64e-06	7.29414	21	60	67841	4109		425.619	42	0	7666;284;177;130;109;109;77;76;53;50;42;42;25;23;17;17;11;10;10;9;1	+;+;-;+;+;+;-;+;-;+;+;-;-;-;+;-;-;-;+;-;-	HMRI00413.IMCB-Tan0135-MS-4;HMRI00418.IMCB-Tan0176-MS-1;HMRI00404.IMCB-Tan0265-MS-4;HMRI00165.IMCB-Fern0320-MS-1;HMRI00450.IMCB-Fern0310-MS-1;HMRI00442.IMCB-Fern0127-MS-2;HMRI00440.IMCB-Fern0209-MS-1;HMRI00432.IMCB-Fern0174-MS-1;HMRI00443.IMCB-Fern0183-MS-1;HMRI00427.IMCB-Tan0209-MS-1;HMRI00437.IMCB-Fern0201-MS-1;HMRI00436.IMCB-Fern0158-MS-5;HMRI00448.IMCB-Fern0304-MS-3;HMRI00453.IMCB-Fern0307-MS…
Hyls1*	chr9:35368405-35377654	-	TRUE	TRUE	Inactivating	27.0495	1.98e-07	0.000256	7.99e-06	1.2488	7	60	9250	652		29.7143	30	0	60;38;35;30;25;19;1	-;+;-;+;-;+;+	HMRI00440.IMCB-Fern0209-MS-1;HMRI00443.IMCB-Fern0183-MS-1;HMRI00431.IMCB-Tan0266-MS-1;HMRI00437.IMCB-Fern0201-MS-1;HMRI00423.IMCB-Tan0099-MS-9;HMRI00449.IMCB-Fern0224-MS-4;HMRI00425.IMCB-Tan0185-MS-3
Nptn*	chr9:58430046-58500686	+	TRUE	TRUE	Inactivating	26.0985	3.24e-07	0.000418	1.27e-05	8.32244	22	60	70641	4753		502.045	88.5	0	8789;479;255;251;210;166;138;121;111;100;92;85;83;54;24;24;19;17;17;5;3;2	-;-;-;-;+;-;-;+;+;+;-;-;-;+;+;-;-;+;+;+;+;-	HMRI00408.IMCB-Fern0079-MS-2;HMRI00407.IMCB-Fern0104-MS-1;HMRI00422.IMCB-Tan0285-MS-1;HMRI00400.IMCB-Tan0123-MS-8;HMRI00436.IMCB-Fern0158-MS-5;HMRI00444.IMCB-Fern0162-MS-1;HMRI00429.IMCB-Tan0215-MS-4;HMRI00443.IMCB-Fern0183-MS-1;HMRI00431.IMCB-Tan0266-MS-1;HMRI00440.IMCB-Fern0209-MS-1;HMRI00432.IMCB-Fern0174-MS-1;HMRI00433.IMCB-Fern0171-MS-6;HMRI00159.IMCB-Fern0205-MS-1;HMRI00434.IMCB-Fern0080-MS…
Vps26b*	chr9:26812086-26837679	-	TRUE	TRUE	Indeterminate	24.1942	8.71e-07	0.00112	3.21e-05	2.45394	10	60	25594	1300		78.3	28	0	376;152;102;78;37;19;8;6;4;1	-;+;-;+;+;-;-;-;-;+	HMRI00415.IMCB-Tan0159-MS-3;HMRI00431.IMCB-Tan0266-MS-1;HMRI00441.IMCB-Fern0178-MS-2;HMRI00412.IMCB-Tan0119-MS-3;HMRI00432.IMCB-Fern0174-MS-1;HMRI00440.IMCB-Fern0209-MS-1;HMRI00430.IMCB-Tan0216-MS-3;HMRI00429.IMCB-Tan0215-MS-4;HMRI00421.IMCB-Tan0282-MS-2;HMRI00452.IMCB-Fern0188-MS-2
Adam10*	chr9:70526807-70628036	+	TRUE	TRUE	Indeterminate	23.7589	1.09e-06	0.00141	3.91e-05	11.9304	27	60	101230	7164		1469.11	104	0	10928;7464;7229;7144;3434;1197;361;314;242;205;203;160;112;104;94;86;71;67;66;49;41;36;33;12;6;4;4	+;+;+;-;+;+;+;+;-;-;-;+;+;+;+;-;+;+;+;-;+;-;+;-;+;-;+	HMRI00429.IMCB-Tan0215-MS-4;HMRI00426.IMCB-Tan0201-MS-1;HMRI00430.IMCB-Tan0216-MS-3;HMRI00437.IMCB-Fern0201-MS-1;HMRI00163.IMCB-Fern0230-MS-3;HMRI00411.IMCB-Fern0075-MS-1;HMRI00432.IMCB-Fern0174-MS-1;HMRI00412.IMCB-Tan0119-MS-3;HMRI00159.IMCB-Fern0205-MS-1;HMRI00447.IMCB-Fern0312-MS-1;HMRI00433.IMCB-Fern0171-MS-6;HMRI00402.IMCB-Tan0182-MS-2;HMRI00420.IMCB-Tan0280-MS-2;HMRI00442.IMCB-Fern0127-MS-2…
Tgfbr2*	chr9:115996812-116084481	-	TRUE	TRUE	Indeterminate	22.5837	2.01e-06	0.00259	7.01e-05	7.10585	19	60	87670	3993		1487.26	100	0	16188;9913;678;424;160;138;125;117;115;100;68;66;62;51;36;7;5;4;1	-;-;-;-;-;-;-;-;+;-;+;+;-;+;-;-;-;-;-	HMRI00449.IMCB-Fern0224-MS-4;HMRI00158.IMCB-Fern0108-MS-4;HMRI00420.IMCB-Tan0280-MS-2;HMRI00408.IMCB-Fern0079-MS-2;HMRI00402.IMCB-Tan0182-MS-2;HMRI00426.IMCB-Tan0201-MS-1;HMRI00431.IMCB-Tan0266-MS-1;HMRI00416.IMCB-Tan0171-MS-3;HMRI00454.IMCB-Fern0196-MS-1;HMRI00448.IMCB-Fern0304-MS-3;HMRI00439.IMCB-Fern0192-MS-1;HMRI00423.IMCB-Tan0099-MS-9;HMRI00401.IMCB-Tan0157-MS-1;HMRI00429.IMCB-Tan0215-MS-4;H…
Aasdhppt*	chr9:4294792-4309494	-	TRUE	TRUE	Inactivating	22.2619	2.38e-06	0.00307	8.07e-05	2.17256	9	60	14703	1147		685.333	57	0	5564;221;145;125;57;38;13;4;1	+;+;-;-;+;+;+;-;+	HMRI00451.IMCB-Fern0305-MS-3;HMRI00165.IMCB-Fern0320-MS-1;HMRI00432.IMCB-Fern0174-MS-1;HMRI00431.IMCB-Tan0266-MS-1;HMRI00440.IMCB-Fern0209-MS-1;HMRI00436.IMCB-Fern0158-MS-5;HMRI00404.IMCB-Tan0265-MS-4;HMRI00437.IMCB-Fern0201-MS-1;HMRI00435.IMCB-Fern0110-MS-2
St3gal4*	chr9:34854163-34924395	-	TRUE	TRUE	Inactivating	21.9782	2.76e-06	0.00355	9.11e-05	4.98087	15	60	70233	2723		139.867	28	0	705;613;258;150;145;90;33;28;20;17;16;11;6;3;3	-;-;+;+;-;+;-;+;+;-;+;-;+;+;+	HMRI00415.IMCB-Tan0159-MS-3;HMRI00425.IMCB-Tan0185-MS-3;HMRI00427.IMCB-Tan0209-MS-1;HMRI00437.IMCB-Fern0201-MS-1;HMRI00159.IMCB-Fern0205-MS-1;HMRI00443.IMCB-Fern0183-MS-1;HMRI00430.IMCB-Tan0216-MS-3;HMRI00424.IMCB-Tan0184-MS-1;HMRI00452.IMCB-Fern0188-MS-2;HMRI00451.IMCB-Fern0305-MS-3;HMRI00440.IMCB-Fern0209-MS-1;HMRI00439.IMCB-Fern0192-MS-1;HMRI00431.IMCB-Tan0266-MS-1;HMRI00448.IMCB-Fern0304-MS-3…
Pus3*	chr9:35367050-35374985	+	TRUE	TRUE	Inactivating	21.7124	3.17e-06	0.00408	0.000102	1.11838	6	60	7936	583		31.5	32.5	0	60;38;35;30;25;1	-;+;-;+;-;+	HMRI00440.IMCB-Fern0209-MS-1;HMRI00443.IMCB-Fern0183-MS-1;HMRI00431.IMCB-Tan0266-MS-1;HMRI00437.IMCB-Fern0201-MS-1;HMRI00423.IMCB-Tan0099-MS-9;HMRI00425.IMCB-Tan0185-MS-3
