# Supplementary material for: Transposon mutagenesis identifies cooperating genetic drivers during keratinocyte transformation and cutaneous squamous cell carcinoma progression
Source: PLoS Genet. 2021 Aug 16;17(8):e1009094. doi: 10.1371/journal.pgen.1009094 (PMC8389471; doi:10.1371/journal.pgen.1009094)
Supplement: S5 Table — (XLSX) [file pgen.1009094.s017.xlsx]

## Sheet: ST5
SB|cuSCC Supplementary Tables for Aiderus, Newberg, and Guzman-Rojas et al., 2021 manuscript: PGENETICS-D-20-01368
Transposon mutagenesis identifies cooperating genetic drivers during keratinocyte transformation and cutaneous squamous cell carcinoma progression. Aziz Aiderus, Justin Y. Newberg, Liliana Guzman-Rojas [...] Michael A. Black, Karen M. Mann, and Michael B. Mann
Correspondence to M.B.M. at Michael.Mann@moffitt.org
S5 Table: Discovery and progression SB Driver Analysis for cuKA11_SBC
gene, non-donor chromosome (*donor chromsome gene)	locus	strand	fwer_hit	fdr_hit	pattern	chi	pval	pval_fwer	qval	expected	observed	total	length	numta	project	mean	median	offset	scores	strands	tumors
Bcl3	chr7:20393810-20408104	-	TRUE	TRUE	Indeterminate	230.229	5.31e-52	1.15e-47	8.83e-49	0.0171047	2	11	14295	502		148	148	0	247;49	-;-	HMRI00466.IMCB-Tar0044-MS-4;HMRI00467.IMCB-Tar0044-MS-2
Pfdn2	chr1:173275829-173288301	+	TRUE	TRUE	Indeterminate	179.283	6.95e-41	1.5e-36	9.38e-38	0.0218693	2	11	12473	642		317	317	0	559;75	-;+	HMRI00473.IMCB-Tan0265-MS-6;HMRI00469.IMCB-Tan0159-MS-3
Notch1	chr2:26313421-26359342	-	TRUE	TRUE	Indeterminate	163.526	1.92e-37	4.15e-33	1.97e-34	0.0533556	3	11	45922	1569		328.333	283	0	683;283;19	+;-;-	HMRI00472.IMCB-Tar0118-MS-1;HMRI00476.IMCB-Soot0036-MS-2;HMRI00469.IMCB-Tan0159-MS-3
Mamld1	chrX:68303430-68407892	+	TRUE	TRUE	Activating	135.133	3.09e-31	6.67e-27	7.41e-28	0.250336	6	11	104463	7444.78		12692	12760.5	15000	16389;15652;13897;11624;9342;9248	+;+;+;+;+;+	HMRI00466.IMCB-Tar0044-MS-4;HMRI00472.IMCB-Tar0118-MS-1;HMRI00476.IMCB-Soot0036-MS-2;HMRI00475.IMCB-Tan0171-MS-3;HMRI00470.IMCB-Tar0007-MS-1;HMRI00467.IMCB-Tar0044-MS-2
Pabpc1	chr15:36525412-36538728	-	TRUE	TRUE	Indeterminate	132.505	1.16e-30	2.51e-26	9.28e-28	0.0293855	2	11	13317	863		56.5	56.5	0	60;53	-;-	HMRI00474.IMCB-Tar0017-MS-2;HMRI00467.IMCB-Tar0044-MS-2
Lck	chr4:129225587-129250885	-	TRUE	TRUE	Indeterminate	123.124	1.31e-28	2.83e-24	9.13e-26	0.031561	2	11	25299	927		115	115	0	217;13	-;-	HMRI00475.IMCB-Tan0171-MS-3;HMRI00472.IMCB-Tar0118-MS-1
Plekhf2	chr4:10915808-10934766	-	TRUE	TRUE	Indeterminate	105.708	8.54e-25	1.85e-20	4.61e-22	0.0365899	2	11	18959	1075		199	199	0	238;160	-;-	HMRI00470.IMCB-Tar0007-MS-1;HMRI00473.IMCB-Tan0265-MS-6
Ifnar1	chr16:91485459-91510767	+	TRUE	TRUE	Indeterminate	104.504	1.57e-24	3.39e-20	8.07e-22	0.0369975	2	11	25309	1087		47	47	0	65;29	+;+	HMRI00473.IMCB-Tan0265-MS-6;HMRI00469.IMCB-Tan0159-MS-3
Ptpn11	chr5:121580541-121641406	-	TRUE	TRUE	Indeterminate	102.93	3.47e-24	7.5e-20	1.74e-21	0.0832811	3	11	60866	2453		161.667	30	0	440;30;15	-;+;-	HMRI00473.IMCB-Tan0265-MS-6;HMRI00468.IMCB-Soot0023-MS-1;HMRI00470.IMCB-Tar0007-MS-1
Mettl16	chr11:74584364-74632194	+	TRUE	TRUE	Indeterminate	95.2378	1.69e-22	3.65e-18	8.1e-20	0.0896666	3	11	47831	2642		265.333	283	0	336;283;177	+;+;-	HMRI00472.IMCB-Tar0118-MS-1;HMRI00473.IMCB-Tan0265-MS-6;HMRI00474.IMCB-Tar0017-MS-2
Anxa11	chr14:26661640-26706290	+	TRUE	TRUE	Indeterminate	81.2339	2.01e-19	4.33e-15	7.87e-17	0.0471484	2	11	44651	1386		98	98	0	156;40	-;-	HMRI00472.IMCB-Tar0118-MS-1;HMRI00467.IMCB-Tar0044-MS-2
Dupd1	chr14:22495793-22533798	-	TRUE	TRUE	Indeterminate	70.2426	5.24e-17	1.13e-12	1.77e-14	0.0541693	2	11	38006	1593		257.5	257.5	0	417;98	-;-	HMRI00475.IMCB-Tan0171-MS-3;HMRI00466.IMCB-Tar0044-MS-4
Acvr1b	chr15:101004555-101043032	+	TRUE	TRUE	Indeterminate	67.9598	1.67e-16	3.6e-12	5.41e-14	0.0558983	2	11	38478	1644		269.5	269.5	0	464;75	+;+	HMRI00468.IMCB-Soot0023-MS-1;HMRI00475.IMCB-Tan0171-MS-3
Tet3	chr6:83312367-83391672	-	TRUE	TRUE	Indeterminate	67.9501	1.68e-16	3.62e-12	5.41e-14	0.123176	3	11	79306	3636		207.333	141	0	347;141;134	+;+;-	HMRI00472.IMCB-Tar0118-MS-1;HMRI00473.IMCB-Tan0265-MS-6;HMRI00470.IMCB-Tar0007-MS-1
Zfp207	chr11:80196780-80219375	+	TRUE	TRUE	Indeterminate	65.3282	6.34e-16	1.37e-11	1.96e-13	0.0580336	2	11	22596	1707		159.5	159.5	0	282;37	-;-	HMRI00473.IMCB-Tan0265-MS-6;HMRI00474.IMCB-Tar0017-MS-2
Serbp1	chr6:67216972-67239296	+	TRUE	TRUE	Indeterminate	64.6117	9.12e-16	1.97e-11	2.74e-13	0.0586436	2	11	22325	1725		235	235	0	459;11	-;+	HMRI00466.IMCB-Tar0044-MS-4;HMRI00470.IMCB-Tar0007-MS-1
Fech	chr18:64616203-64648720	-	TRUE	TRUE	Indeterminate	62.7721	2.32e-15	5.01e-11	6.43e-13	0.0602701	2	11	32518	1773		124.5	124.5	0	216;33	+;+	HMRI00473.IMCB-Tan0265-MS-6;HMRI00467.IMCB-Tar0044-MS-2
Pi4k2b	chr5:53132812-53160583	+	TRUE	TRUE	Indeterminate	61.7804	3.84e-15	8.29e-11	1.05e-12	0.0611849	2	11	27772	1800		38.5	38.5	0	63;14	+;+	HMRI00466.IMCB-Tar0044-MS-4;HMRI00474.IMCB-Tar0017-MS-2
Prmt10	chr8:80073295-80105237	+	TRUE	TRUE	Indeterminate	61.4565	4.53e-15	9.78e-11	1.19e-12	0.0614898	2	11	31943	1809		110.5	110.5	0	180;41	-;+	HMRI00473.IMCB-Tan0265-MS-6;HMRI00466.IMCB-Tar0044-MS-4
Setdb1	chr3:95127446-95161124	-	TRUE	TRUE	Indeterminate	60.9589	5.83e-15	1.26e-10	1.52e-12	0.0619641	2	11	33679	1823		268.5	268.5	0	376;161	+;-	HMRI00472.IMCB-Tar0118-MS-1;HMRI00466.IMCB-Tar0044-MS-4
Itpr3	chr17:27194248-27259168	+	TRUE	TRUE	Indeterminate	60.0891	9.07e-15	1.96e-10	2.3e-12	0.0628109	2	11	64921	1848		192	192	0	354;30	-;-	HMRI00472.IMCB-Tar0118-MS-1;HMRI00471.IMCB-Tar0089-MS-1
Aco2	chr15:81702892-81745567	+	TRUE	TRUE	Indeterminate	55.9809	7.32e-14	1.58e-09	1.72e-11	0.0671456	2	11	42676	1976		450	450	0	698;202	-;+	HMRI00475.IMCB-Tan0171-MS-3;HMRI00474.IMCB-Tar0017-MS-2
Trip11	chr12:103075581-103151381	-	TRUE	TRUE	Indeterminate	54.2008	1.81e-13	3.91e-09	4.07e-11	0.151768	3	11	75801	4487		95	82	0	164;82;39	-;+;-	HMRI00473.IMCB-Tan0265-MS-6;HMRI00470.IMCB-Tar0007-MS-1;HMRI00466.IMCB-Tar0044-MS-4
Canx	chr11:50107458-50139175	-	TRUE	TRUE	Indeterminate	52.7459	3.8e-13	8.2e-09	8.28e-11	0.0710045	2	11	31718	2090		129	129	0	166;92	+;+	HMRI00475.IMCB-Tan0171-MS-3;HMRI00473.IMCB-Tan0265-MS-6
Rab22a	chr2:173485345-173527683	+	TRUE	TRUE	Indeterminate	52.5854	4.12e-13	8.9e-09	8.9e-11	0.0712076	2	11	42339	2096		855	855	0	1469;241	-;+	HMRI00468.IMCB-Soot0023-MS-1;HMRI00469.IMCB-Tan0159-MS-3
Ankfy1	chr11:72503503-72585648	+	TRUE	TRUE	Inactivating	50.7051	1.07e-12	2.32e-08	2.19e-10	0.161289	3	11	82146	4771		257.667	250	0	396;250;127	-;-;-	HMRI00468.IMCB-Soot0023-MS-1;HMRI00469.IMCB-Tan0159-MS-3;HMRI00473.IMCB-Tan0265-MS-6
Zfr	chr15:12047605-12115205	+	TRUE	TRUE	Indeterminate	48.5154	3.28e-12	7.08e-08	6.32e-10	0.167888	3	11	67601	4968		192.333	38	0	519;38;20	+;-;-	HMRI00472.IMCB-Tar0118-MS-1;HMRI00474.IMCB-Tar0017-MS-2;HMRI00466.IMCB-Tar0044-MS-4
Acly	chr11:100337665-100389314	-	TRUE	TRUE	Indeterminate	48.1415	3.97e-12	8.56e-08	7.58e-10	0.0773309	2	11	51650	2277		32.5	32.5	0	49;16	-;+	HMRI00472.IMCB-Tar0118-MS-1;HMRI00476.IMCB-Soot0036-MS-2
Foxp1	chr6:98875335-99385339	-	TRUE	TRUE	Inactivating	46.5191	9.07e-12	1.96e-07	1.67e-09	0.875959	7	11	510005	26980		186.714	217	0	407;329;239;217;68;34;13	-;-;-;-;+;+;+	HMRI00470.IMCB-Tar0007-MS-1;HMRI00475.IMCB-Tan0171-MS-3;HMRI00466.IMCB-Tar0044-MS-4;HMRI00471.IMCB-Tar0089-MS-1;HMRI00473.IMCB-Tan0265-MS-6;HMRI00467.IMCB-Tar0044-MS-2;HMRI00474.IMCB-Tar0017-MS-2
Zbtb41	chr1:141318959-141349584	+	TRUE	TRUE	Indeterminate	44.7832	2.2e-11	4.75e-07	3.8e-09	0.0827066	2	11	30626	2436		256	256	0	486;26	+;-	HMRI00473.IMCB-Tan0265-MS-6;HMRI00476.IMCB-Soot0036-MS-2
Gnai3	chr3:107910192-107949070	-	TRUE	TRUE	Indeterminate	44.724	2.27e-11	4.9e-07	3.89e-09	0.082808	2	11	38879	2439		287.5	287.5	0	322;253	+;-	HMRI00475.IMCB-Tan0171-MS-3;HMRI00470.IMCB-Tar0007-MS-1
Rmdn1	chr4:19502212-19534079	+	TRUE	TRUE	Indeterminate	44.2367	2.91e-11	6.28e-07	4.91e-09	0.0836529	2	11	31868	2464		268	268	0	311;225	+;-	HMRI00469.IMCB-Tan0159-MS-3;HMRI00476.IMCB-Soot0036-MS-2
Xpr1	chr1:157122786-157264574	-	TRUE	TRUE	Inactivating	43.5166	4.2e-11	9.08e-07	6.83e-09	0.320459	4	11	141789	9563		125.75	115	0	244;169;61;29	+;-;+;+	HMRI00471.IMCB-Tar0089-MS-1;HMRI00470.IMCB-Tar0007-MS-1;HMRI00473.IMCB-Tan0265-MS-6;HMRI00467.IMCB-Tar0044-MS-2
Eif3e	chr15:43081585-43114282	-	TRUE	TRUE	Indeterminate	42.8687	5.85e-11	1.26e-06	9.44e-09	0.0861197	2	11	32698	2537		87.5	87.5	0	113;62	-;+	HMRI00476.IMCB-Soot0036-MS-2;HMRI00473.IMCB-Tan0265-MS-6
Uggt1	chr1:36196872-36301147	-	TRUE	TRUE	Indeterminate	42.001	9.12e-11	1.97e-06	1.41e-08	0.191164	3	11	104276	5664		422.667	531	0	614;531;123	+;+;-	HMRI00475.IMCB-Tan0171-MS-3;HMRI00469.IMCB-Tan0159-MS-3;HMRI00467.IMCB-Tar0044-MS-2
Fndc3b	chr3:27315083-27609361	-	TRUE	TRUE	Inactivating	41.8617	9.8e-11	2.12e-06	1.5e-08	0.505753	5	11	294279	15250		258.2	93	0	705;404;93;75;14	+;+;+;-;-	HMRI00473.IMCB-Tan0265-MS-6;HMRI00474.IMCB-Tar0017-MS-2;HMRI00472.IMCB-Tar0118-MS-1;HMRI00466.IMCB-Tar0044-MS-4;HMRI00476.IMCB-Soot0036-MS-2
Nfkb1	chr3:135247618-135354511	-	TRUE	TRUE	Indeterminate	41.5943	1.12e-10	2.43e-06	1.68e-08	0.192834	3	11	106894	5714		327.333	343	0	465;343;174	-;+;+	HMRI00476.IMCB-Soot0036-MS-2;HMRI00475.IMCB-Tan0171-MS-3;HMRI00472.IMCB-Tar0118-MS-1
Tcea1	chr1:4847774-4887990	+	TRUE	TRUE	Indeterminate	40.7836	1.7e-10	3.67e-06	2.47e-08	0.0901732	2	11	40217	2657		190.5	190.5	0	255;126	+;+	HMRI00472.IMCB-Tar0118-MS-1;HMRI00470.IMCB-Tar0007-MS-1
Fbxw11	chr11:32542554-32646814	+	TRUE	TRUE	Indeterminate	39.8338	2.77e-10	5.97e-06	3.96e-08	0.200411	3	11	104261	5941		265.333	150	0	504;150;142	+;+;-	HMRI00473.IMCB-Tan0265-MS-6;HMRI00475.IMCB-Tan0171-MS-3;HMRI00472.IMCB-Tar0118-MS-1
Cdc123	chr2:5715339-5766006	-	TRUE	TRUE	Indeterminate	39.731	2.91e-10	6.3e-06	4.14e-08	0.0923681	2	11	50668	2722		135.5	135.5	0	185;86	+;+	HMRI00470.IMCB-Tar0007-MS-1;HMRI00473.IMCB-Tan0265-MS-6
Tcf20	chr15:82639054-82742564	-	TRUE	TRUE	Indeterminate	39.7148	2.94e-10	6.35e-06	4.15e-08	0.200945	3	11	103511	5957		244	265	0	265;265;202	-;+;+	HMRI00475.IMCB-Tan0171-MS-3;HMRI00472.IMCB-Tar0118-MS-1;HMRI00469.IMCB-Tan0159-MS-3
Aebp2	chr6:140571183-140625939	+	TRUE	TRUE	Indeterminate	39.4483	3.37e-10	7.28e-06	4.66e-08	0.0929758	2	11	54757	2740		49.5	49.5	0	68;31	-;-	HMRI00470.IMCB-Tar0007-MS-1;HMRI00476.IMCB-Soot0036-MS-2
Ppp1r21	chr17:88929463-88987707	+	TRUE	TRUE	Indeterminate	37.3285	9.98e-10	2.16e-05	1.31e-07	0.0978024	2	11	58245	2883		312.5	312.5	0	356;269	+;+	HMRI00469.IMCB-Tan0159-MS-3;HMRI00466.IMCB-Tar0044-MS-4
Tmem67	chr4:11966503-12015154	-	TRUE	TRUE	Indeterminate	36.2853	1.7e-09	3.68e-05	2.14e-07	0.100367	2	11	48652	2959		339.5	339.5	0	402;277	+;+	HMRI00475.IMCB-Tan0171-MS-3;HMRI00471.IMCB-Tar0089-MS-1
Mark2	chr19:7349885-7416350	-	TRUE	TRUE	Indeterminate	35.7446	2.25e-09	4.86e-05	2.79e-07	0.10175	2	11	66466	3000		110	110	0	185;35	-;-	HMRI00469.IMCB-Tan0159-MS-3;HMRI00472.IMCB-Tar0118-MS-1
Smek1	chr12:102277618-102321912	-	TRUE	TRUE	Indeterminate	35.7316	2.26e-09	4.89e-05	2.8e-07	0.101783	2	11	44295	3001		310	310	0	325;295	-;-	HMRI00466.IMCB-Tar0044-MS-4;HMRI00472.IMCB-Tar0118-MS-1
Zfp106	chr2:120332565-120389567	-	TRUE	TRUE	Indeterminate	35.499	2.55e-09	5.51e-05	3.1e-07	0.10239	2	11	57003	3019		120.5	120.5	0	206;35	+;-	HMRI00472.IMCB-Tar0118-MS-1;HMRI00475.IMCB-Tan0171-MS-3
Csnk2a1	chr2:152052575-152107587	+	TRUE	TRUE	Indeterminate	35.4861	2.57e-09	5.55e-05	3.1e-07	0.102424	2	11	55013	3020		210	210	0	306;114	-;+	HMRI00472.IMCB-Tar0118-MS-1;HMRI00473.IMCB-Tan0265-MS-6
Calcrl	chr2:84170782-84265423	-	TRUE	TRUE	Indeterminate	33.7223	6.36e-09	0.000137	7.42e-07	0.232086	3	11	94642	6892		2130	110	0	6253;110;27	-;+;+	HMRI00476.IMCB-Soot0036-MS-2;HMRI00473.IMCB-Tan0265-MS-6;HMRI00466.IMCB-Tar0044-MS-4
Adgrl4	chr3:151100845-151208045	+	TRUE	TRUE	Indeterminate	33.2088	8.28e-09	0.000179	9.46e-07	0.235211	3	11	107201	6986		269.667	371	0	406;371;32	-;+;+	HMRI00472.IMCB-Tar0118-MS-1;HMRI00470.IMCB-Tar0007-MS-1;HMRI00475.IMCB-Tan0171-MS-3
Rprd2	chr3:95563795-95622876	-	TRUE	TRUE	Indeterminate	32.1009	1.46e-08	0.000316	1.64e-06	0.112166	2	11	59082	3309		224	224	0	340;108	+;-	HMRI00472.IMCB-Tar0118-MS-1;HMRI00466.IMCB-Tar0044-MS-4
Sptan1	chr2:29821079-29886970	+	TRUE	TRUE	Indeterminate	32.0476	1.5e-08	0.000325	1.67e-06	0.112334	2	11	65892	3314		375.5	375.5	0	392;359	+;+	HMRI00472.IMCB-Tar0118-MS-1;HMRI00470.IMCB-Tar0007-MS-1
Gtf2f2	chr14:76296743-76410672	-	TRUE	TRUE	Indeterminate	31.7633	1.74e-08	0.000376	1.93e-06	0.24448	3	11	113930	7265		1874.33	193	0	5318;193;112	-;-;+	HMRI00466.IMCB-Tar0044-MS-4;HMRI00472.IMCB-Tar0118-MS-1;HMRI00467.IMCB-Tar0044-MS-2
Pag1	chr3:9687481-9833679	-	TRUE	TRUE	Indeterminate	31.7136	1.79e-08	0.000386	1.97e-06	0.244812	3	11	146199	7275		127	100	0	215;100;66	+;+;-	HMRI00474.IMCB-Tar0017-MS-2;HMRI00470.IMCB-Tar0007-MS-1;HMRI00475.IMCB-Tan0171-MS-3
Ndfip2	chr14:105657889-105708515	+	TRUE	TRUE	Indeterminate	31.5538	1.94e-08	0.000419	2.1e-06	0.113918	2	11	50627	3361		78.5	78.5	0	129;28	+;-	HMRI00466.IMCB-Tar0044-MS-4;HMRI00467.IMCB-Tar0044-MS-2
Prkci	chr3:30894692-30951662	+	TRUE	TRUE	Indeterminate	30.8136	2.84e-08	0.000613	3.01e-06	0.116376	2	11	56971	3434		25	25	0	30;20	-;+	HMRI00473.IMCB-Tan0265-MS-6;HMRI00467.IMCB-Tar0044-MS-2
Eif5b	chr1:38054854-38112424	+	TRUE	TRUE	Indeterminate	30.6163	3.14e-08	0.000679	3.3e-06	0.11705	2	11	57571	3454		202.5	202.5	0	320;85	+;+	HMRI00473.IMCB-Tan0265-MS-6;HMRI00470.IMCB-Tar0007-MS-1
Med15	chr16:17651300-17723040	-	TRUE	TRUE	Indeterminate	29.2426	6.39e-08	0.00137933	6.33e-06	0.121965	2	11	71741	3600		115.5	115.5	0	169;62	+;-	HMRI00472.IMCB-Tar0118-MS-1;HMRI00468.IMCB-Soot0023-MS-1
Ptpn2	chr18:67825154-67884275	-	TRUE	TRUE	Indeterminate	29.0096	7.2e-08	0.0015556	7.07e-06	0.12284	2	11	59122	3626		267	267	0	385;149	-;-	HMRI00473.IMCB-Tan0265-MS-6;HMRI00470.IMCB-Tar0007-MS-1
Ppp6r2	chr15:89041989-89116692	+	TRUE	TRUE	Indeterminate	28.493	9.4e-08	0.00203108	9.07e-06	0.124825	2	11	74704	3685		245.5	245.5	0	364;127	+;+	HMRI00470.IMCB-Tar0007-MS-1;HMRI00472.IMCB-Tar0118-MS-1
St6galnac5	chr3:152483673-152645171	-	TRUE	TRUE	Indeterminate	27.8631	1.3e-07	0.00281235	1.21e-05	0.273585	3	11	161499	8143		230.333	207	0	431;207;53	-;-;+	HMRI00466.IMCB-Tar0044-MS-4;HMRI00476.IMCB-Soot0036-MS-2;HMRI00472.IMCB-Tar0118-MS-1
Cacul1	chr19:60600598-60656926	-	TRUE	TRUE	Indeterminate	26.7665	2.3e-07	0.0049588	2.07e-05	0.131955	2	11	56329	3897		116	116	0	166;66	+;+	HMRI00470.IMCB-Tar0007-MS-1;HMRI00474.IMCB-Tar0017-MS-2
Cdc14a	chr3:115975470-116126950	-	TRUE	TRUE	Indeterminate	26.7209	2.35e-07	0.00507718	2.11e-05	0.283475	3	11	151481	8442		285.333	256	0	418;256;182	-;+;-	HMRI00473.IMCB-Tan0265-MS-6;HMRI00475.IMCB-Tan0171-MS-3;HMRI00472.IMCB-Tar0118-MS-1
Ube2k	chr5:65928499-65990228	+	TRUE	TRUE	Indeterminate	26.2519	3e-07	0.00647234	2.62e-05	0.13424	2	11	61730	3965		115.5	115.5	0	161;70	+;+	HMRI00470.IMCB-Tar0007-MS-1;HMRI00471.IMCB-Tar0089-MS-1
Rc3h2	chr2:37225590-37278423	-	TRUE	TRUE	Indeterminate	26.126	3.2e-07	0.00690835	2.76e-05	0.134812	2	11	52834	3982		180.5	180.5	0	278;83	-;+	HMRI00476.IMCB-Soot0036-MS-2;HMRI00467.IMCB-Tar0044-MS-2
Immp1l	chr2:105744794-105805715	+	TRUE	TRUE	Indeterminate	25.0945	5.46e-07	0.0117904	4.55e-05	0.139683	2	11	60922	4127		49	49	0	55;43	-;-	HMRI00472.IMCB-Tar0118-MS-1;HMRI00471.IMCB-Tar0089-MS-1
Fmnl2	chr2:52716901-52993236	+	TRUE	TRUE	Inactivating	24.7547	6.51e-07	0.0140631	5.39e-05	0.514777	4	11	276336	15530		325	335	0	378;364;306;252	-;-;+;-	HMRI00466.IMCB-Tar0044-MS-4;HMRI00467.IMCB-Tar0044-MS-2;HMRI00473.IMCB-Tan0265-MS-6;HMRI00470.IMCB-Tar0007-MS-1
Il1rap	chr16:26581790-26725233	+	TRUE	TRUE	Indeterminate	24.6964	6.71e-07	0.0144952	5.49e-05	0.302893	3	11	143444	9030		4565.33	2341	0	11174;2341;181	-;-;+	HMRI00475.IMCB-Tan0171-MS-3;HMRI00468.IMCB-Soot0023-MS-1;HMRI00466.IMCB-Tar0044-MS-4
Ncoa3	chr2:165818136-165898742	+	TRUE	TRUE	Indeterminate	24.4311	7.7e-07	0.0166349	6.18e-05	0.143008	2	11	80607	4226		257	257	0	479;35	+;+	HMRI00471.IMCB-Tar0089-MS-1;HMRI00466.IMCB-Tar0044-MS-4
Foxo3	chr10:41905591-41996548	-	TRUE	TRUE	Indeterminate	24.3984	7.83e-07	0.0169195	6.27e-05	0.143176	2	11	90958	4231		180.5	180.5	0	259;102	-;+	HMRI00467.IMCB-Tar0044-MS-2;HMRI00476.IMCB-Soot0036-MS-2
Hbs1l	chr10:21015784-21088695	+	TRUE	TRUE	Indeterminate	24.3723	7.94e-07	0.0171502	6.33e-05	0.14331	2	11	72912	4235		64.5	64.5	0	85;44	-;-	HMRI00466.IMCB-Tar0044-MS-4;HMRI00467.IMCB-Tar0044-MS-2
Mef2a	chr7:74376048-74517744	-	TRUE	TRUE	Indeterminate	23.9503	9.89e-07	0.0213512	7.76e-05	0.310741	3	11	141697	9268		85.6667	65	0	151;65;41	-;-;-	HMRI00474.IMCB-Tar0017-MS-2;HMRI00466.IMCB-Tar0044-MS-4;HMRI00467.IMCB-Tar0044-MS-2
Colec12	chr18:9707645-9877993	+	TRUE	TRUE	Indeterminate	23.9198	1e-06	0.0216922	7.83e-05	0.311071	3	11	170349	9278		148	69	0	318;69;57	+;-;-	HMRI00470.IMCB-Tar0007-MS-1;HMRI00466.IMCB-Tar0044-MS-4;HMRI00468.IMCB-Soot0023-MS-1
Lrch1	chr14:75154479-75347684	-	TRUE	TRUE	Indeterminate	23.0574	1.57e-06	0.0339606	0.000119	0.320689	3	11	193206	9570		178.667	176	0	260;176;100	-;+;+	HMRI00469.IMCB-Tan0159-MS-3;HMRI00474.IMCB-Tar0017-MS-2;HMRI00470.IMCB-Tar0007-MS-1
Nfyc	chr4:120430039-120504184	-	TRUE	TRUE	Indeterminate	22.713	1.88e-06	0.0406265	0.000141	0.152405	2	11	74146	4506		292.5	292.5	0	500;85	+;+	HMRI00476.IMCB-Soot0036-MS-2;HMRI00470.IMCB-Tar0007-MS-1
Ubr4	chr4:138936573-139045447	+	TRUE	TRUE	Indeterminate	22.6957	1.9e-06	0.0409928	0.000141	0.152506	2	11	108875	4509		68.5	68.5	0	119;18	+;-	HMRI00467.IMCB-Tar0044-MS-2;HMRI00473.IMCB-Tan0265-MS-6
D030024E09Rik	chr15:61530838-61606006	-	TRUE	TRUE	Indeterminate	22.6498	1.94e-06	0.0419835	0.000143	0.152774	2	11	75169	4517		246	246	0	308;184	+;-	HMRI00475.IMCB-Tan0171-MS-3;HMRI00472.IMCB-Tar0118-MS-1
Far1	chr7:120657347-120714402	+	TRUE	TRUE	Indeterminate	22.6384	1.96e-06	0.0422343	0.000144	0.152841	2	11	57056	4519		67	67	0	118;16	-;-	HMRI00470.IMCB-Tar0007-MS-1;HMRI00469.IMCB-Tan0159-MS-3
Ldah	chr12:8214912-8292565	+	FALSE	TRUE	Indeterminate	22.3891	2.23e-06	0.0480856	0.000162	0.154317	2	11	77654	4563		429.5	429.5	0	792;67	+;+	HMRI00468.IMCB-Soot0023-MS-1;HMRI00475.IMCB-Tan0171-MS-3
Pik3c3	chr18:30432549-30507774	+	FALSE	TRUE	Indeterminate	22.3779	2.24e-06	0.0483673	0.000162	0.154384	2	11	75226	4565		165.5	165.5	0	195;136	+;-	HMRI00467.IMCB-Tar0044-MS-2;HMRI00466.IMCB-Tar0044-MS-4
Vezt	chr10:93424266-93498544	-	FALSE	TRUE	Indeterminate	21.2631	4e-06	0.086474	0.000275	0.161356	2	11	74279	4773		92.5	92.5	0	156;29	+;+	HMRI00470.IMCB-Tar0007-MS-1;HMRI00467.IMCB-Tar0044-MS-2
Brd4	chr17:32333216-32421078	-	FALSE	TRUE	Indeterminate	21.1763	4.19e-06	0.0904809	0.000285	0.161926	2	11	87863	4790		206.5	206.5	0	214;199	-;-	HMRI00473.IMCB-Tan0265-MS-6;HMRI00474.IMCB-Tar0017-MS-2
Scml4	chr10:42580317-42680588	+	FALSE	TRUE	Indeterminate	21.1763	4.19e-06	0.0904809	0.000285	0.161926	2	11	100272	4790		237	237	0	425;49	-;-	HMRI00473.IMCB-Tan0265-MS-6;HMRI00466.IMCB-Tar0044-MS-4
Prrc2c	chr1:164601915-164670687	-	FALSE	TRUE	Indeterminate	20.6877	5.41e-06	0.116771	0.000359	0.165209	2	11	68773	4888		193	193	0	261;125	-;+	HMRI00475.IMCB-Tan0171-MS-3;HMRI00473.IMCB-Tan0265-MS-6
Homer2	chr7:88745366-88851811	-	FALSE	TRUE	Indeterminate	20.6535	5.5e-06	0.118873	0.000364	0.165444	2	11	106446	4895		145	145	0	224;66	-;-	HMRI00466.IMCB-Tar0044-MS-4;HMRI00472.IMCB-Tar0118-MS-1
Abl1	chr2:31544056-31659882	+	FALSE	TRUE	Indeterminate	20.6049	5.65e-06	0.12193	0.000372	0.165778	2	11	115827	4905		175	175	0	206;144	-;+	HMRI00473.IMCB-Tan0265-MS-6;HMRI00469.IMCB-Tan0159-MS-3
R3hcc1l	chr19:42593294-42666746	+	FALSE	TRUE	Indeterminate	20.4267	6.2e-06	0.133824	0.000404	0.167018	2	11	73453	4942		117.5	117.5	0	213;22	+;-	HMRI00470.IMCB-Tar0007-MS-1;HMRI00469.IMCB-Tan0159-MS-3
Fbxo11	chr17:88390198-88464625	-	FALSE	TRUE	Indeterminate	20.3981	6.29e-06	0.135841	0.000409	0.167219	2	11	74428	4948		39.5	39.5	0	64;15	+;+	HMRI00467.IMCB-Tar0044-MS-2;HMRI00473.IMCB-Tan0265-MS-6
Opa1	chr16:29579419-29654688	+	FALSE	TRUE	Indeterminate	20.3933	6.3e-06	0.13618	0.000409	0.167252	2	11	75270	4949		91	91	0	164;18	+;+	HMRI00472.IMCB-Tar0118-MS-1;HMRI00466.IMCB-Tar0044-MS-4
Sec63	chr10:42481301-42552320	+	FALSE	TRUE	Indeterminate	20.3363	6.5e-06	0.140301	0.00042	0.167654	2	11	71020	4961		240	240	0	281;199	-;-	HMRI00475.IMCB-Tan0171-MS-3;HMRI00470.IMCB-Tar0007-MS-1
Elf2	chr3:51056641-51144566	-	FALSE	TRUE	Indeterminate	19.7581	8.79e-06	0.189826	0.00055	0.171839	2	11	87926	5086		185.5	185.5	0	207;164	+;-	HMRI00470.IMCB-Tar0007-MS-1;HMRI00473.IMCB-Tan0265-MS-6
Dcaf5	chr12:81436833-81537588	-	FALSE	TRUE	Indeterminate	19.7041	9.04e-06	0.195267	0.000564	0.17224	2	11	100756	5098		319.5	319.5	0	408;231	+;-	HMRI00471.IMCB-Tar0089-MS-1;HMRI00476.IMCB-Soot0036-MS-2
Enpp2	chr15:54670233-54751701	-	FALSE	TRUE	Indeterminate	19.6817	9.15e-06	0.197572	0.000569	0.172408	2	11	81469	5103		122.5	122.5	0	140;105	-;-	HMRI00474.IMCB-Tar0017-MS-2;HMRI00470.IMCB-Tar0007-MS-1
Mthfd2l	chr5:91360221-91450395	+	FALSE	TRUE	Indeterminate	19.4555	1.03e-05	0.222411	0.000632	0.174114	2	11	90175	5154		833	833	0	1627;39	-;+	HMRI00467.IMCB-Tar0044-MS-2;HMRI00472.IMCB-Tar0118-MS-1
Mgat4a	chr1:37496184-37597861	-	FALSE	TRUE	Indeterminate	19.1522	1.21e-05	0.260701	0.00073	0.176456	2	11	101678	5224		143	143	0	170;116	+;+	HMRI00467.IMCB-Tar0044-MS-2;HMRI00473.IMCB-Tan0265-MS-6
Gls	chr1:52220293-52290076	-	FALSE	TRUE	Indeterminate	18.606	1.61e-05	0.34713	0.000962	0.180838	2	11	69784	5355		165	165	0	311;19	+;+	HMRI00475.IMCB-Tan0171-MS-3;HMRI00467.IMCB-Tar0044-MS-2
Baz1a	chr12:55993975-56087323	-	FALSE	TRUE	Indeterminate	18.246	1.94e-05	0.419297	0.00113	0.183847	2	11	93349	5445		237.5	237.5	0	366;109	+;+	HMRI00470.IMCB-Tar0007-MS-1;HMRI00466.IMCB-Tar0044-MS-4
Plcxd3	chr15:4325490-4525579	+	FALSE	TRUE	Indeterminate	18.2446	1.94e-05	0.419607	0.00113	0.387699	3	11	200090	11613		378	275	0	631;275;228	-;+;-	HMRI00476.IMCB-Soot0036-MS-2;HMRI00472.IMCB-Tar0118-MS-1;HMRI00469.IMCB-Tan0159-MS-3
Cnot1	chr8:98243350-98331362	-	FALSE	TRUE	Indeterminate	18.1132	2.08e-05	0.449597	0.00121	0.184983	2	11	88013	5479		185.5	185.5	0	319;52	-;+	HMRI00472.IMCB-Tar0118-MS-1;HMRI00473.IMCB-Tan0265-MS-6
Cpe	chr8:67071348-67171837	-	FALSE	TRUE	Indeterminate	18.1015	2.09e-05	0.452355	0.00121	0.185083	2	11	100490	5482		90	90	0	120;60	-;+	HMRI00468.IMCB-Soot0023-MS-1;HMRI00470.IMCB-Tar0007-MS-1
Ube2g1	chr11:72420762-72499983	+	FALSE	TRUE	Indeterminate	18.0165	2.19e-05	0.473009	0.00126	0.185819	2	11	79222	5504		999	999	0	1706;292	-;-	HMRI00472.IMCB-Tar0118-MS-1;HMRI00475.IMCB-Tan0171-MS-3
Susd6	chr12:81891518-81981820	+	FALSE	TRUE	Indeterminate	17.9819	2.23e-05	0.48168	0.00127	0.186119	2	11	90303	5513		139	139	0	224;54	-;-	HMRI00473.IMCB-Tan0265-MS-6;HMRI00467.IMCB-Tar0044-MS-2
Polr3b	chr10:84085181-84189923	+	FALSE	TRUE	Indeterminate	17.8979	2.33e-05	0.503426	0.00132	0.186855	2	11	104743	5535		58	58	0	75;41	-;-	HMRI00474.IMCB-Tar0017-MS-2;HMRI00466.IMCB-Tar0044-MS-4
Slc13a1	chr6:24038282-24118092	-	FALSE	TRUE	Indeterminate	17.6349	2.68e-05	0.578062	0.0014937	0.189193	2	11	79811	5605		302.5	302.5	0	591;14	-;+	HMRI00476.IMCB-Soot0036-MS-2;HMRI00473.IMCB-Tan0265-MS-6
Zfp608	chr18:55047698-55149834	-	FALSE	TRUE	Indeterminate	17.4949	2.88e-05	0.622236	0.00159548	0.190463	2	11	102137	5643		1068	1068	0	1690;446	-;+	HMRI00471.IMCB-Tar0089-MS-1;HMRI00466.IMCB-Tar0044-MS-4
Ptk2b	chr14:66772093-66899889	-	FALSE	TRUE	Indeterminate	17.4038	3.02e-05	0.652779	0.00166525	0.191298	2	11	127797	5668		160	160	0	208;112	-;-	HMRI00471.IMCB-Tar0089-MS-1;HMRI00466.IMCB-Tar0044-MS-4
Mapkap1	chr2:34262290-34480478	+	FALSE	TRUE	Indeterminate	17.3785	3.06e-05	0.661507	0.00167543	0.40288	3	11	218189	12078		86	70	0	141;70;47	-;+;-	HMRI00470.IMCB-Tar0007-MS-1;HMRI00467.IMCB-Tar0044-MS-2;HMRI00474.IMCB-Tar0017-MS-2
Nipbl	chr15:8239823-8394463	-	FALSE	TRUE	Indeterminate	17.3143	3.17e-05	0.684254	0.00172791	0.404054	3	11	154641	12114		142.333	164	0	246;164;17	+;+;-	HMRI00473.IMCB-Tan0265-MS-6;HMRI00476.IMCB-Soot0036-MS-2;HMRI00466.IMCB-Tar0044-MS-4
Vav3	chr3:109143600-109488612	+	FALSE	TRUE	Indeterminate	17.0917	3.56e-05	0.769301	0.00192807	0.685485	4	11	345013	20882		459.25	433.5	0	766;458;409;204	-;+;+;+	HMRI00466.IMCB-Tar0044-MS-4;HMRI00469.IMCB-Tan0159-MS-3;HMRI00472.IMCB-Tar0118-MS-1;HMRI00468.IMCB-Soot0023-MS-1
Pms1	chr1:53246031-53353840	-	FALSE	TRUE	Indeterminate	17.0298	3.68e-05	0.794774	0.00198693	0.194804	2	11	107810	5773		89.5	89.5	0	155;24	+;-	HMRI00467.IMCB-Tar0044-MS-2;HMRI00470.IMCB-Tar0007-MS-1
Chst8	chr7:35459486-35597730	-	FALSE	TRUE	Indeterminate	16.4066	5.11e-05	1	0.00269892	0.200945	2	11	138245	5957		191	191	0	194;188	+;+	HMRI00473.IMCB-Tan0265-MS-6;HMRI00466.IMCB-Tar0044-MS-4
Lrrfip1	chr1:92895303-93025521	+	FALSE	TRUE	Indeterminate	16.2245	5.63e-05	1	0.00296384	0.202813	2	11	130219	6013		260	260	0	376;144	+;-	HMRI00469.IMCB-Tan0159-MS-3;HMRI00473.IMCB-Tan0265-MS-6
Cep170	chr1:178663783-178737255	-	FALSE	TRUE	Indeterminate	16.0775	6.08e-05	1	0.00317978	0.204347	2	11	73473	6059		496.5	496.5	0	870;123	-;-	HMRI00469.IMCB-Tan0159-MS-3;HMRI00472.IMCB-Tar0118-MS-1
Pex14	chr4:148334643-148473921	-	FALSE	TRUE	Indeterminate	15.8457	6.87e-05	1	0.0035091	0.206815	2	11	139279	6133		221.5	221.5	0	251;192	+;-	HMRI00473.IMCB-Tan0265-MS-6;HMRI00475.IMCB-Tan0171-MS-3
Farp2	chr1:95408680-95518553	+	FALSE	TRUE	Indeterminate	15.5802	7.91e-05	1	0.00397207	0.209715	2	11	109874	6220		93	93	0	160;26	+;+	HMRI00469.IMCB-Tan0159-MS-3;HMRI00470.IMCB-Tar0007-MS-1
Rngtt	chr4:33397285-33589589	+	FALSE	TRUE	Indeterminate	15.5156	8.18e-05	1	0.00409116	0.43999	3	11	192305	13218		325.333	228	0	684;228;64	+;+;+	HMRI00469.IMCB-Tan0159-MS-3;HMRI00470.IMCB-Tar0007-MS-1;HMRI00473.IMCB-Tan0265-MS-6
Wdr33	chr18:31963710-32068641	+	FALSE	TRUE	Indeterminate	15.4133	8.64e-05	1	0.00428898	0.211582	2	11	104932	6276		294.5	294.5	0	474;115	+;+	HMRI00469.IMCB-Tan0159-MS-3;HMRI00475.IMCB-Tan0171-MS-3
2210408F21Rik	chr6:31170350-31287394	+	FALSE	TRUE	Indeterminate	15.3985	8.71e-05	1	0.0043127	0.211748	2	11	117045	6281		32.5	32.5	0	55;10	-;-	HMRI00473.IMCB-Tan0265-MS-6;HMRI00475.IMCB-Tan0171-MS-3
Zcchc7	chr4:44769430-44945086	+	FALSE	TRUE	Indeterminate	15.2842	9.25e-05	1	0.00454002	0.445089	3	11	175657	13375		66.3333	61	0	104;61;34	-;-;+	HMRI00470.IMCB-Tar0007-MS-1;HMRI00469.IMCB-Tan0159-MS-3;HMRI00476.IMCB-Soot0036-MS-2
Hook3	chr8:27131892-27229696	-	FALSE	TRUE	Indeterminate	15.1025	0.000102	1	0.004976	0.215147	2	11	97805	6383		290.5	290.5	0	505;76	-;+	HMRI00475.IMCB-Tan0171-MS-3;HMRI00470.IMCB-Tar0007-MS-1
Tnik	chr3:28162135-28569507	+	FALSE	TRUE	Indeterminate	15.0886	0.000103	1	0.00500136	0.750901	4	11	407373	22961		130.5	44	0	415;67;21;19	+;+;+;-	HMRI00470.IMCB-Tar0007-MS-1;HMRI00476.IMCB-Soot0036-MS-2;HMRI00474.IMCB-Tar0017-MS-2;HMRI00467.IMCB-Tar0044-MS-2
Trio	chr15:27660403-27955603	-	FALSE	TRUE	Indeterminate	14.7422	0.000123	1	0.00584033	0.457514	3	11	295201	13758		153	174	0	233;174;52	+;-;-	HMRI00470.IMCB-Tar0007-MS-1;HMRI00473.IMCB-Tan0265-MS-6;HMRI00476.IMCB-Soot0036-MS-2
Ndufs4	chr13:115078002-115178302	-	FALSE	TRUE	Indeterminate	14.7415	0.000123	1	0.00584033	0.219443	2	11	100301	6512		250.5	250.5	0	468;33	+;-	HMRI00469.IMCB-Tan0159-MS-3;HMRI00473.IMCB-Tan0265-MS-6
Lnpep	chr17:17664686-17761453	-	FALSE	TRUE	Indeterminate	14.6596	0.000129	1	0.0060227	0.220442	2	11	96768	6542		133.5	133.5	0	158;109	+;+	HMRI00466.IMCB-Tar0044-MS-4;HMRI00473.IMCB-Tan0265-MS-6
Ints6	chr14:63295164-63379949	-	FALSE	TRUE	Indeterminate	14.5866	0.000134	1	0.00620812	0.22134	2	11	84786	6569		117.5	117.5	0	180;55	+;-	HMRI00472.IMCB-Tar0118-MS-1;HMRI00466.IMCB-Tar0044-MS-4
Acvr1	chr2:58298848-58419239	-	FALSE	TRUE	Indeterminate	14.3264	0.000154	1	0.00702806	0.224602	2	11	120392	6667		158	158	0	306;10	+;-	HMRI00468.IMCB-Soot0023-MS-1;HMRI00470.IMCB-Tar0007-MS-1
Map2k4	chr11:65501745-65601799	-	FALSE	TRUE	Indeterminate	14.3238	0.000154	1	0.00702806	0.224635	2	11	100055	6668		165.5	165.5	0	303;28	+;-	HMRI00472.IMCB-Tar0118-MS-1;HMRI00466.IMCB-Tar0044-MS-4
Taok3	chr5:117570137-117725107	+	FALSE	TRUE	Indeterminate	14.3055	0.000155	1	0.00708167	0.224868	2	11	154971	6675		189.5	189.5	0	230;149	-;-	HMRI00466.IMCB-Tar0044-MS-4;HMRI00468.IMCB-Soot0023-MS-1
Smurf2	chr11:106681377-106782029	-	FALSE	TRUE	Indeterminate	14.1504	0.000169	1	0.00760992	0.226865	2	11	100653	6735		49	49	0	84;14	-;-	HMRI00476.IMCB-Soot0036-MS-2;HMRI00473.IMCB-Tan0265-MS-6
Cers6	chr2:68699613-68949347	+	FALSE	TRUE	Indeterminate	13.8654	0.000196	1	0.00863883	0.479177	3	11	249735	14427		5519.67	569	0	15958;569;32	+;-;-	HMRI00475.IMCB-Tan0171-MS-3;HMRI00474.IMCB-Tar0017-MS-2;HMRI00467.IMCB-Tar0044-MS-2
Rbm47	chr5:66407787-66543193	-	FALSE	TRUE	Indeterminate	13.7231	0.000212	1	0.00918727	0.232552	2	11	135407	6906		258.5	258.5	0	450;67	-;+	HMRI00475.IMCB-Tan0171-MS-3;HMRI00473.IMCB-Tan0265-MS-6
Asap1	chr15:63918401-64214481	-	FALSE	TRUE	Indeterminate	13.6178	0.000224	1	0.00963975	0.485675	3	11	296081	14628		304.333	234	0	506;234;173	-;+;-	HMRI00469.IMCB-Tan0159-MS-3;HMRI00474.IMCB-Tar0017-MS-2;HMRI00466.IMCB-Tar0044-MS-4
Rock2	chr12:16901783-16995080	+	FALSE	TRUE	Indeterminate	13.5615	0.000231	1	0.00987992	0.234779	2	11	93298	6973		27	27	0	35;19	+;+	HMRI00472.IMCB-Tar0118-MS-1;HMRI00473.IMCB-Tan0265-MS-6
Ubac2	chr14:122277827-122420257	+	FALSE	TRUE	Indeterminate	13.5568	0.000231	1	0.00987992	0.234845	2	11	142431	6975		96	96	0	146;46	-;+	HMRI00471.IMCB-Tar0089-MS-1;HMRI00467.IMCB-Tar0044-MS-2
Pkn2	chr3:142453865-142544968	-	FALSE	TRUE	Indeterminate	13.5044	0.000238	1	0.0101194	0.235577	2	11	91104	6997		2109	2109	0	3905;313	+;-	HMRI00472.IMCB-Tar0118-MS-1;HMRI00473.IMCB-Tan0265-MS-6
Kcnh1	chr1:194014658-194334041	+	FALSE	TRUE	Inactivating	13.3065	0.000264	1	0.0110721	0.494106	3	11	319384	14889		205	138	0	392;138;85	-;-;-	HMRI00469.IMCB-Tan0159-MS-3;HMRI00470.IMCB-Tar0007-MS-1;HMRI00472.IMCB-Tar0118-MS-1
Kmt2c	chr5:24777611-25004601	-	FALSE	TRUE	Inactivating	12.7918	0.000348	1	0.0141775	0.508719	3	11	226991	15342		155.333	34	0	418;34;14	+;+;+	HMRI00476.IMCB-Soot0036-MS-2;HMRI00470.IMCB-Tar0007-MS-1;HMRI00472.IMCB-Tar0118-MS-1
Usp6nl	chr2:6243802-6364866	+	FALSE	TRUE	Indeterminate	12.7896	0.000349	1	0.0141775	0.24604	2	11	121065	7312		331	331	0	523;139	-;-	HMRI00471.IMCB-Tar0089-MS-1;HMRI00473.IMCB-Tan0265-MS-6
Kansl1	chr11:104194542-104303605	-	FALSE	TRUE	Indeterminate	12.6413	0.000377	1	0.015163	0.24833	2	11	109064	7381		132.5	132.5	0	212;53	+;+	HMRI00474.IMCB-Tar0017-MS-2;HMRI00467.IMCB-Tar0044-MS-2
Syne2	chr12:76919304-77211915	+	FALSE	TRUE	Indeterminate	12.6335	0.000379	1	0.0151832	0.513391	3	11	292612	15487		98.3333	116	0	151;116;28	+;+;+	HMRI00469.IMCB-Tan0159-MS-3;HMRI00473.IMCB-Tan0265-MS-6;HMRI00467.IMCB-Tar0044-MS-2
Zmiz1	chr14:26278670-26486233	+	FALSE	TRUE	Indeterminate	12.3365	0.000444	1	0.0176362	0.253175	2	11	207564	7527		10493.5	10493.5	0	11161;9826	+;+	HMRI00469.IMCB-Tan0159-MS-3;HMRI00474.IMCB-Tar0017-MS-2
Ntrk2	chr13:58907929-59235331	+	FALSE	TRUE	Inactivating	12.3258	0.000447	1	0.0177048	0.522729	3	11	327403	15777		356.333	291	0	527;291;251	-;-;-	HMRI00474.IMCB-Tar0017-MS-2;HMRI00476.IMCB-Soot0036-MS-2;HMRI00466.IMCB-Tar0044-MS-4
Cux1	chr5:136724004-137043360	-	FALSE	TRUE	Inactivating	12.2708	0.00046	1	0.0180685	0.524434	3	11	319357	15830		337	203	0	690;203;118	+;+;+	HMRI00466.IMCB-Tar0044-MS-4;HMRI00468.IMCB-Soot0023-MS-1;HMRI00473.IMCB-Tan0265-MS-6
Crebbp	chr16:4084047-4213404	-	FALSE	TRUE	Indeterminate	12.1805	0.000483	1	0.01876	0.255728	2	11	129358	7604		168.5	168.5	0	289;48	-;+	HMRI00473.IMCB-Tan0265-MS-6;HMRI00476.IMCB-Soot0036-MS-2
Cmip	chr8:119780918-119985405	+	FALSE	TRUE	Indeterminate	12.1725	0.000485	1	0.0188069	0.255861	2	11	204488	7608		90.5	90.5	0	138;43	-;-	HMRI00469.IMCB-Tan0159-MS-3;HMRI00466.IMCB-Tar0044-MS-4
Gsg1l	chr7:133021932-133225925	-	FALSE	TRUE	Indeterminate	11.9592	0.000544	1	0.0206778	0.259442	2	11	203994	7716		327	327	0	363;291	+;-	HMRI00472.IMCB-Tar0118-MS-1;HMRI00470.IMCB-Tar0007-MS-1
Col4a3	chr1:82583495-82718634	+	FALSE	TRUE	Indeterminate	11.9049	0.00056	1	0.021252	0.26037	2	11	135140	7744		39	39	0	65;13	-;-	HMRI00467.IMCB-Tar0044-MS-2;HMRI00473.IMCB-Tan0265-MS-6
Lrp6	chr6:134396495-134516931	-	FALSE	TRUE	Indeterminate	11.7994	0.000592	1	0.0222563	0.262193	2	11	120437	7799		238.5	238.5	0	249;228	-;-	HMRI00471.IMCB-Tar0089-MS-1;HMRI00473.IMCB-Tan0265-MS-6
Gpd2	chr2:57090088-57223130	+	FALSE	TRUE	Indeterminate	11.7463	0.00061	1	0.0227035	0.26312	2	11	133043	7827		340.5	340.5	0	503;178	+;-	HMRI00473.IMCB-Tan0265-MS-6;HMRI00470.IMCB-Tar0007-MS-1
Them7	chr2:105064498-105220017	+	FALSE	TRUE	Indeterminate	11.7255	0.000617	1	0.0228794	0.263485	2	11	155520	7838		186	186	0	239;133	+;-	HMRI00470.IMCB-Tar0007-MS-1;HMRI00475.IMCB-Tan0171-MS-3
Msh3	chr13:92981835-93124958	-	FALSE	TRUE	Indeterminate	11.6337	0.000648	1	0.0238728	0.265108	2	11	143124	7887		128.5	128.5	0	191;66	+;+	HMRI00470.IMCB-Tar0007-MS-1;HMRI00475.IMCB-Tan0171-MS-3
Tlk1	chr2:70550464-70663537	-	FALSE	TRUE	Indeterminate	11.5283	0.000685	1	0.0250508	0.266996	2	11	113074	7944		754.5	754.5	0	1249;260	-;+	HMRI00469.IMCB-Tan0159-MS-3;HMRI00473.IMCB-Tan0265-MS-6
Mkln1	chr6:31348827-31459477	+	FALSE	TRUE	Indeterminate	11.3632	0.000749	1	0.0271485	0.27001	2	11	110651	8035		289.5	289.5	0	512;67	-;-	HMRI00473.IMCB-Tan0265-MS-6;HMRI00467.IMCB-Tar0044-MS-2
Msra	chr14:64741457-65074740	-	FALSE	TRUE	Inactivating	11.2856	0.000781	1	0.0281651	0.557031	3	11	333284	16845		130	180	0	186;180;24	+;+;+	HMRI00470.IMCB-Tar0007-MS-1;HMRI00472.IMCB-Tar0118-MS-1;HMRI00475.IMCB-Tan0171-MS-3
Zeb2	chr2:44839031-44968799	-	FALSE	TRUE	Indeterminate	11.2706	0.000787	1	0.0282529	0.271731	2	11	129769	8087		50.5	50.5	0	85;16	+;+	HMRI00474.IMCB-Tar0017-MS-2;HMRI00469.IMCB-Tan0159-MS-3
Ralgps2	chr1:158734296-158869757	-	FALSE	TRUE	Indeterminate	11.1617	0.000835	1	0.0298118	0.273783	2	11	135462	8149		35.5	35.5	0	42;29	+;+	HMRI00470.IMCB-Tar0007-MS-1;HMRI00466.IMCB-Tar0044-MS-4
Rabgap1	chr2:37298804-37421957	+	FALSE	TRUE	Indeterminate	11.1512	0.00084	1	0.0299307	0.273982	2	11	123154	8155		284.5	284.5	0	539;30	-;+	HMRI00472.IMCB-Tar0118-MS-1;HMRI00473.IMCB-Tan0265-MS-6
Elmo1	chr13:20182375-20700222	+	FALSE	TRUE	Indeterminate	10.7992	0.00102	1	0.0355465	0.945298	4	11	517848	29234		103.25	102	0	161;156;48;48	+;+;-;-	HMRI00474.IMCB-Tar0017-MS-2;HMRI00466.IMCB-Tar0044-MS-4;HMRI00476.IMCB-Soot0036-MS-2;HMRI00473.IMCB-Tan0265-MS-6
Cep350	chr1:157692093-157820385	-	FALSE	TRUE	Indeterminate	10.7605	0.00104	1	0.0361167	0.281624	2	11	128293	8386		236	236	0	289;183	-;-	HMRI00470.IMCB-Tar0007-MS-1;HMRI00467.IMCB-Tar0044-MS-2
Dip2b	chr15:99869094-100049904	+	FALSE	TRUE	Indeterminate	10.6787	0.00108	1	0.0374628	0.283277	2	11	180811	8436		35	35	0	42;28	+;-	HMRI00470.IMCB-Tar0007-MS-1;HMRI00475.IMCB-Tan0171-MS-3
Sel1l2	chr2:140055593-140215446	-	FALSE	TRUE	Indeterminate	10.6447	0.0011	1	0.0379986	0.283971	2	11	159854	8457		195	195	0	271;119	+;-	HMRI00466.IMCB-Tar0044-MS-4;HMRI00473.IMCB-Tan0265-MS-6
AI314180	chr4:58812902-58925597	-	FALSE	TRUE	Indeterminate	10.6431	0.0011	1	0.0379986	0.284004	2	11	112696	8458		195	195	0	314;76	+;+	HMRI00470.IMCB-Tar0007-MS-1;HMRI00467.IMCB-Tar0044-MS-2
Ccdc91	chr6:147424392-147581134	+	FALSE	TRUE	Indeterminate	10.5916	0.00114	1	0.03901	0.285062	2	11	156743	8490		382	382	0	615;149	-;-	HMRI00468.IMCB-Soot0023-MS-1;HMRI00470.IMCB-Tar0007-MS-1
Rere	chr4:149656024-149996075	+	FALSE	TRUE	Inactivating	10.5542	0.00116	1	0.0397431	0.584044	3	11	340052	17689		389.667	171	0	830;171;168	-;-;-	HMRI00475.IMCB-Tan0171-MS-3;HMRI00474.IMCB-Tar0017-MS-2;HMRI00476.IMCB-Soot0036-MS-2
Qk	chr17:10399335-10512226	-	FALSE	TRUE	Indeterminate	10.4503	0.00123	1	0.0417761	0.288003	2	11	112892	8579		112	112	0	196;28	-;+	HMRI00470.IMCB-Tar0007-MS-1;HMRI00476.IMCB-Soot0036-MS-2
Gphn	chr12:79327641-79785756	+	FALSE	TRUE	Indeterminate	10.4433	0.00123	1	0.0418704	0.966196	4	11	458116	29917		273.5	224.5	0	625;414;35;20	+;+;+;+	HMRI00471.IMCB-Tar0089-MS-1;HMRI00475.IMCB-Tan0171-MS-3;HMRI00473.IMCB-Tan0265-MS-6;HMRI00474.IMCB-Tar0017-MS-2
Itpr1	chr6:108163089-108501110	+	FALSE	TRUE	Indeterminate	10.4163	0.00125	1	0.0423145	0.589442	3	11	338022	17858		594.333	303	0	1362;303;118	+;-;-	HMRI00467.IMCB-Tar0044-MS-2;HMRI00474.IMCB-Tar0017-MS-2;HMRI00473.IMCB-Tan0265-MS-6
Epb4.1	chr4:131479340-131631228	-	FALSE	TRUE	Indeterminate	10.2311	0.00138	1	0.0463872	0.292694	2	11	151889	8721		122	122	0	224;20	-;-	HMRI00467.IMCB-Tar0044-MS-2;HMRI00466.IMCB-Tar0044-MS-4
Tbl1xr1	chr3:21975573-22115516	+	FALSE	TRUE	Indeterminate	10.1107	0.00147	1	0.0493632	0.295336	2	11	139944	8801		1396.5	1396.5	0	2558;235	+;+	HMRI00476.IMCB-Soot0036-MS-2;HMRI00473.IMCB-Tan0265-MS-6
Mkl1	chr15:80842710-81021187	-	FALSE	TRUE	Indeterminate	10.0928	0.00149	1	0.0495923	0.295732	2	11	178478	8813		282	282	0	304;260	+;+	HMRI00476.IMCB-Soot0036-MS-2;HMRI00472.IMCB-Tar0118-MS-1
Ibtk*	chr9:85580966-85642941	-	TRUE	TRUE	Inactivating	82.293	1.17e-19	1.51e-16	7.56e-17	1.07305	10	11	61976	4090		283.3	206	0	1269;401;373;274;213;199;57;18;18;11	-;-;+;+;+;-;+;-;-;+	HMRI00468.IMCB-Soot0023-MS-1;HMRI00475.IMCB-Tan0171-MS-3;HMRI00469.IMCB-Tan0159-MS-3;HMRI00474.IMCB-Tar0017-MS-2;HMRI00476.IMCB-Soot0036-MS-2;HMRI00467.IMCB-Tar0044-MS-2;HMRI00472.IMCB-Tar0118-MS-1;HMRI00470.IMCB-Tar0007-MS-1;HMRI00466.IMCB-Tar0044-MS-4;HMRI00473.IMCB-Tan0265-MS-6
Prkcsh*	chr9:21807431-21818689	+	TRUE	TRUE	Indeterminate	36.0382	1.93e-09	2.49e-06	4.99e-07	0.100994	2	11	11259	361		7930	7930	0	15393;467	+;+	HMRI00475.IMCB-Tan0171-MS-3;HMRI00474.IMCB-Tar0017-MS-2
2310030G06Rik*	chr9:50547795-50554626	-	TRUE	TRUE	Indeterminate	34.5717	4.11e-09	5.3e-06	8.83e-07	0.104885	2	11	6832	375		946.5	946.5	0	1602;291	-;+	HMRI00468.IMCB-Soot0023-MS-1;HMRI00473.IMCB-Tan0265-MS-6
Dopey1*	chr9:86360760-86449413	+	TRUE	TRUE	Indeterminate	31.9212	1.61e-08	2.07e-05	2.96e-06	1.52485	8	11	88654	5998		309	243	0	778;453;449;361;125;122;110;74	-;+;+;-;+;-;+;+	HMRI00471.IMCB-Tar0089-MS-1;HMRI00474.IMCB-Tar0017-MS-2;HMRI00466.IMCB-Tar0044-MS-4;HMRI00476.IMCB-Soot0036-MS-2;HMRI00469.IMCB-Tan0159-MS-3;HMRI00475.IMCB-Tan0171-MS-3;HMRI00470.IMCB-Tar0007-MS-1;HMRI00473.IMCB-Tan0265-MS-6
Epm2aip1*	chr9:111174348-111181595	+	TRUE	TRUE	Indeterminate	29.3577	6.02e-08	7.76e-05	9.7e-06	0.121537	2	11	7248	435		517.5	517.5	0	908;127	+;-	HMRI00471.IMCB-Tar0089-MS-1;HMRI00474.IMCB-Tar0017-MS-2
Tmem30a*	chr9:79616747-79641237	-	TRUE	TRUE	Inactivating	24.5975	7.06e-07	0.000911	9.11e-05	0.517413	4	11	24491	1900		548.25	427.5	0	1182;521;334;156	+;+;+;-	HMRI00467.IMCB-Tar0044-MS-2;HMRI00469.IMCB-Tan0159-MS-3;HMRI00473.IMCB-Tan0265-MS-6;HMRI00472.IMCB-Tar0118-MS-1
Phip*	chr9:82759765-82869096	-	TRUE	TRUE	Indeterminate	19.0979	1.24e-05	0.016	0.00133	2.2012	8	11	109332	9096		265.75	203	0	812;480;277;241;165;69;65;17	-;-;+;+;-;-;-;+	HMRI00468.IMCB-Soot0023-MS-1;HMRI00472.IMCB-Tar0118-MS-1;HMRI00471.IMCB-Tar0089-MS-1;HMRI00466.IMCB-Tar0044-MS-4;HMRI00469.IMCB-Tan0159-MS-3;HMRI00470.IMCB-Tar0007-MS-1;HMRI00473.IMCB-Tan0265-MS-6;HMRI00474.IMCB-Tar0017-MS-2
Ube2cbp*	chr9:86200840-86358523	-	TRUE	TRUE	Indeterminate	18.8316	1.43e-05	0.0184	0.00142	2.22173	8	11	157684	9195		337.875	221.5	0	725;627;623;238;205;163;61;61	+;-;-;-;-;-;-;-	HMRI00475.IMCB-Tan0171-MS-3;HMRI00468.IMCB-Soot0023-MS-1;HMRI00472.IMCB-Tar0118-MS-1;HMRI00470.IMCB-Tar0007-MS-1;HMRI00466.IMCB-Tar0044-MS-4;HMRI00474.IMCB-Tar0017-MS-2;HMRI00473.IMCB-Tan0265-MS-6;HMRI00471.IMCB-Tar0089-MS-1
Mrpl3*	chr9:104955597-104979806	+	TRUE	TRUE	Indeterminate	18.399	1.79e-05	0.0231	0.00165	0.385113	3	11	24210	1402		105	105	0	107;105;103	+;-;-	HMRI00470.IMCB-Tar0007-MS-1;HMRI00475.IMCB-Tan0171-MS-3;HMRI00476.IMCB-Soot0036-MS-2
Bnip2*	chr9:69837272-69859466	+	TRUE	TRUE	Indeterminate	17.6066	2.72e-05	0.035	0.00233	0.398768	3	11	22195	1453		287	334	0	457;334;70	-;-;+	HMRI00474.IMCB-Tar0017-MS-2;HMRI00473.IMCB-Tan0265-MS-6;HMRI00470.IMCB-Tar0007-MS-1
Chordc1*	chr9:18096710-18118444	+	FALSE	TRUE	Indeterminate	14.6577	0.000129	0.166	0.00879	0.459515	3	11	21735	1681		102.667	51	0	230;51;27	+;+;-	HMRI00473.IMCB-Tan0265-MS-6;HMRI00467.IMCB-Tar0044-MS-2;HMRI00475.IMCB-Tan0171-MS-3
Olfr18*	chr9:20118335-20140538	-	FALSE	TRUE	Indeterminate	14.5931	0.000133	0.172	0.00879	0.22126	2	11	22204	797		186.5	186.5	0	262;111	+;+	HMRI00467.IMCB-Tar0044-MS-2;HMRI00466.IMCB-Tar0044-MS-4
Bckdhb*	chr9:83818743-84017847	+	FALSE	TRUE	Inactivating	14.5033	0.00014	0.18	0.00879	2.6198	8	11	199105	11177		382.625	410.5	0	548;502;480;429;392;359;350;1	-;+;+;+;-;-;-;-	HMRI00468.IMCB-Soot0023-MS-1;HMRI00471.IMCB-Tar0089-MS-1;HMRI00467.IMCB-Tar0044-MS-2;HMRI00472.IMCB-Tar0118-MS-1;HMRI00470.IMCB-Tar0007-MS-1;HMRI00475.IMCB-Tan0171-MS-3;HMRI00466.IMCB-Tar0044-MS-4;HMRI00469.IMCB-Tan0159-MS-3
Zfp266*	chr9:20299512-20325863	-	FALSE	TRUE	Indeterminate	14.459	0.000143	0.185	0.00879	0.464291	3	11	26352	1699		515.333	556	0	932;556;58	-;-;-	HMRI00472.IMCB-Tar0118-MS-1;HMRI00471.IMCB-Tar0089-MS-1;HMRI00470.IMCB-Tar0007-MS-1
Rdx*	chr9:51855254-51896843	+	FALSE	TRUE	Inactivating	14.3375	0.000153	0.197	0.00895	0.778833	4	11	41590	2910		126.5	120	0	248;172;68;18	-;-;-;+	HMRI00469.IMCB-Tan0159-MS-3;HMRI00473.IMCB-Tan0265-MS-6;HMRI00470.IMCB-Tar0007-MS-1;HMRI00475.IMCB-Tan0171-MS-3
Zbtb44*	chr9:30838228-30883470	+	FALSE	TRUE	Indeterminate	13.7873	0.000205	0.264	0.0114	0.800677	4	11	45243	2996		263	228.5	0	522;348;109;73	-;+;+;-	HMRI00471.IMCB-Tar0089-MS-1;HMRI00469.IMCB-Tan0159-MS-3;HMRI00470.IMCB-Tar0007-MS-1;HMRI00474.IMCB-Tar0017-MS-2
Sept7*	chr9:25060039-25116156	+	FALSE	TRUE	Inactivating	13.7173	0.000212	0.274	0.0114	1.18774	5	11	56118	4563		1289.4	225	0	5843;312;225;47;20	-;+;-;-;+	HMRI00473.IMCB-Tan0265-MS-6;HMRI00466.IMCB-Tar0044-MS-4;HMRI00470.IMCB-Tar0007-MS-1;HMRI00467.IMCB-Tar0044-MS-2;HMRI00474.IMCB-Tar0017-MS-2
Dnm2*	chr9:21229351-21312203	+	FALSE	TRUE	Indeterminate	13.0313	0.000306	0.395	0.0158	0.832818	4	11	82853	3123		2668.5	355	0	9962;441;269;2	-;-;+;+	HMRI00475.IMCB-Tan0171-MS-3;HMRI00473.IMCB-Tan0265-MS-6;HMRI00467.IMCB-Tar0044-MS-2;HMRI00466.IMCB-Tar0044-MS-4
Me1*	chr9:86474969-86589947	-	FALSE	TRUE	Indeterminate	11.8263	0.000584	0.753	0.0279	1.78998	6	11	114979	7176		233	182	0	573;326;210;154;122;13	-;+;-;-;-;+	HMRI00469.IMCB-Tan0159-MS-3;HMRI00470.IMCB-Tar0007-MS-1;HMRI00466.IMCB-Tar0044-MS-4;HMRI00473.IMCB-Tan0265-MS-6;HMRI00474.IMCB-Tar0017-MS-2;HMRI00476.IMCB-Soot0036-MS-2
Arhgap32*	chr9:31923720-32073096	+	FALSE	TRUE	Inactivating	11.822	0.000585	0.755	0.0279	2.33608	7	11	149377	9752		156	43	0	440;333;218;43;24;22;12	-;-;+;+;+;+;-	HMRI00471.IMCB-Tar0089-MS-1;HMRI00466.IMCB-Tar0044-MS-4;HMRI00467.IMCB-Tar0044-MS-2;HMRI00472.IMCB-Tar0118-MS-1;HMRI00476.IMCB-Soot0036-MS-2;HMRI00468.IMCB-Soot0023-MS-1;HMRI00473.IMCB-Tan0265-MS-6
Uba5*	chr9:103948917-103965451	-	FALSE	TRUE	Indeterminate	11.1123	0.000858	1	0.0381	0.274724	2	11	16535	993		117.5	117.5	0	225;10	-;-	HMRI00475.IMCB-Tan0171-MS-3;HMRI00476.IMCB-Soot0036-MS-2
Hmgn3*	chr9:83003548-83040214	-	FALSE	TRUE	Indeterminate	10.5348	0.00117	1	0.0478	0.584798	3	11	36667	2157		129	63	0	319;63;5	-;-;+	HMRI00470.IMCB-Tar0007-MS-1;HMRI00475.IMCB-Tan0171-MS-3;HMRI00472.IMCB-Tar0118-MS-1
