# Supplementary material for: Transposon mutagenesis identifies cooperating genetic drivers during keratinocyte transformation and cutaneous squamous cell carcinoma progression
Source: PLoS Genet. 2021 Aug 16;17(8):e1009094. doi: 10.1371/journal.pgen.1009094 (PMC8389471; doi:10.1371/journal.pgen.1009094)
Supplement: S6 Table — (XLSX) [file pgen.1009094.s018.xlsx]

## Sheet: ST6
SB|cuSCC Supplementary Tables for Aiderus, Newberg, and Guzman-Rojas et al., 2021 manuscript: PGENETICS-D-20-01368
Transposon mutagenesis identifies cooperating genetic drivers during keratinocyte transformation and cutaneous squamous cell carcinoma progression. Aziz Aiderus, Justin Y. Newberg, Liliana Guzman-Rojas [...] Michael A. Black, Karen M. Mann, and Michael B. Mann
Correspondence to M.B.M. at Michael.Mann@moffitt.org
S6 Table: Trunk SB Driver Analysis for cuKA11_SBC
gene, non-donor chromosome (*donor chromsome gene)	locus	strand	fwer_hit	fdr_hit	pattern	chi	pval	pval_fwer	qval	expected	observed	total	length	numta	project	mean	median	offset	scores	strands	tumors
Mamld1	chrX:68303430-68407892	+	TRUE	TRUE	Activating	530.822	1.87e-117	4.04e-113	4.04e-113	0.066724	6	11	104463	7444.78		12692	12760.5	15000	16389;15652;13897;11624;9342;9248	+;+;+;+;+;+	HMRI00466.IMCB-Tar0044-MS-4;HMRI00472.IMCB-Tar0118-MS-1;HMRI00476.IMCB-Soot0036-MS-2;HMRI00475.IMCB-Tan0171-MS-3;HMRI00470.IMCB-Tar0007-MS-1;HMRI00467.IMCB-Tar0044-MS-2
Fmnl2	chr2:52716901-52993236	+	TRUE	TRUE	Indeterminate	59.7839	1.06e-14	2.29e-10	2.43e-12	0.138693	3	11	276336	15530		349.333	364	0	378;364;306	-;-;+	HMRI00466.IMCB-Tar0044-MS-4;HMRI00467.IMCB-Tar0044-MS-2;HMRI00473.IMCB-Tan0265-MS-6
Vav3	chr3:109143600-109488612	+	TRUE	TRUE	Indeterminate	43.292	4.72e-11	1.02e-06	7.07e-09	0.186052	3	11	345013	20882		544.333	458	0	766;458;409	-;+;+	HMRI00466.IMCB-Tar0044-MS-4;HMRI00469.IMCB-Tan0159-MS-3;HMRI00472.IMCB-Tar0118-MS-1
Ibtk*	chr9:85580966-85642941	-	TRUE	TRUE	Inactivating	82.293	1.17e-19	1.51e-16	7.56e-17	1.07305	10	11	61976	4090		283.3	206	0	1269;401;373;274;213;199;57;18;18;11	-;-;+;+;+;-;+;-;-;+	HMRI00468.IMCB-Soot0023-MS-1;HMRI00475.IMCB-Tan0171-MS-3;HMRI00469.IMCB-Tan0159-MS-3;HMRI00474.IMCB-Tar0017-MS-2;HMRI00476.IMCB-Soot0036-MS-2;HMRI00467.IMCB-Tar0044-MS-2;HMRI00472.IMCB-Tar0118-MS-1;HMRI00470.IMCB-Tar0007-MS-1;HMRI00466.IMCB-Tar0044-MS-4;HMRI00473.IMCB-Tan0265-MS-6
Dopey1*	chr9:86360760-86449413	+	TRUE	TRUE	Indeterminate	31.9212	1.61e-08	2.07e-05	2.96e-06	1.52485	8	11	88654	5998		309	243	0	778;453;449;361;125;122;110;74	-;+;+;-;+;-;+;+	HMRI00471.IMCB-Tar0089-MS-1;HMRI00474.IMCB-Tar0017-MS-2;HMRI00466.IMCB-Tar0044-MS-4;HMRI00476.IMCB-Soot0036-MS-2;HMRI00469.IMCB-Tan0159-MS-3;HMRI00475.IMCB-Tan0171-MS-3;HMRI00470.IMCB-Tar0007-MS-1;HMRI00473.IMCB-Tan0265-MS-6
Tmem30a*	chr9:79616747-79641237	-	TRUE	TRUE	Inactivating	24.5975	7.06e-07	0.000911	9.11e-05	0.517413	4	11	24491	1900		548.25	427.5	0	1182;521;334;156	+;+;+;-	HMRI00467.IMCB-Tar0044-MS-2;HMRI00469.IMCB-Tan0159-MS-3;HMRI00473.IMCB-Tan0265-MS-6;HMRI00472.IMCB-Tar0118-MS-1
Phip*	chr9:82759765-82869096	-	TRUE	TRUE	Indeterminate	19.0979	1.24e-05	0.016	0.00133	2.2012	8	11	109332	9096		265.75	203	0	812;480;277;241;165;69;65;17	-;-;+;+;-;-;-;+	HMRI00468.IMCB-Soot0023-MS-1;HMRI00472.IMCB-Tar0118-MS-1;HMRI00471.IMCB-Tar0089-MS-1;HMRI00466.IMCB-Tar0044-MS-4;HMRI00469.IMCB-Tan0159-MS-3;HMRI00470.IMCB-Tar0007-MS-1;HMRI00473.IMCB-Tan0265-MS-6;HMRI00474.IMCB-Tar0017-MS-2
Ube2cbp*	chr9:86200840-86358523	-	TRUE	TRUE	Indeterminate	18.8316	1.43e-05	0.0184	0.00142	2.22173	8	11	157684	9195		337.875	221.5	0	725;627;623;238;205;163;61;61	+;-;-;-;-;-;-;-	HMRI00475.IMCB-Tan0171-MS-3;HMRI00468.IMCB-Soot0023-MS-1;HMRI00472.IMCB-Tar0118-MS-1;HMRI00470.IMCB-Tar0007-MS-1;HMRI00466.IMCB-Tar0044-MS-4;HMRI00474.IMCB-Tar0017-MS-2;HMRI00473.IMCB-Tan0265-MS-6;HMRI00471.IMCB-Tar0089-MS-1
Mrpl3*	chr9:104955597-104979806	+	TRUE	TRUE	Indeterminate	18.399	1.79e-05	0.0231	0.00165	0.385113	3	11	24210	1402		105	105	0	107;105;103	+;-;-	HMRI00470.IMCB-Tar0007-MS-1;HMRI00475.IMCB-Tan0171-MS-3;HMRI00476.IMCB-Soot0036-MS-2
Bnip2*	chr9:69837272-69859466	+	TRUE	TRUE	Indeterminate	17.6066	2.72e-05	0.035	0.00233	0.398768	3	11	22195	1453		287	334	0	457;334;70	-;-;+	HMRI00474.IMCB-Tar0017-MS-2;HMRI00473.IMCB-Tan0265-MS-6;HMRI00470.IMCB-Tar0007-MS-1
