# Supplementary material for: Transposon mutagenesis identifies cooperating genetic drivers during keratinocyte transformation and cutaneous squamous cell carcinoma progression
Source: PLoS Genet. 2021 Aug 16;17(8):e1009094. doi: 10.1371/journal.pgen.1009094 (PMC8389471; doi:10.1371/journal.pgen.1009094)
Supplement: S7 Table — (XLSX) [file pgen.1009094.s019.xlsx]

## Sheet: ST7
SB|cuSCC Supplementary Tables for Aiderus, Newberg, and Guzman-Rojas et al., 2021 manuscript: PGENETICS-D-20-01368
Transposon mutagenesis identifies cooperating genetic drivers during keratinocyte transformation and cutaneous squamous cell carcinoma progression. Aziz Aiderus, Justin Y. Newberg, Liliana Guzman-Rojas [...] Michael A. Black, Karen M. Mann, and Michael B. Mann
Correspondence to M.B.M. at Michael.Mann@moffitt.org
S7 Table: Discovery and progression SB Driver Analysis for cuSK32_SBC
gene, non-donor chromosome (*donor chromsome gene)	locus	strand	fwer_hit	fdr_hit	pattern	chi	pval	pval_fwer	qval	expected	observed	total	length	numta	project	mean	median	offset	scores	strands	tumors
Notch1	chr2:26313421-26359342	-	TRUE	TRUE	Inactivating	180.471	3.82e-41	8.26e-37	4.13e-37	0.329062	8	36	45922	1569		98.875	85.5	0	152;146;142;92;79;76;62;42	+;+;+;+;+;+;+;-	HMRI00612.IMCB-Soot0033-SKTL;HMRI00622.IMCB-Tar0029-SKTL;HMRI00605.IMCB-Soot0016-SKD;HMRI00621.IMCB-Tar0029-SKD;HMRI00620.IMCB-Tar0028-SKTL;HMRI00627.IMCB-Tar0057-SKD;HMRI00603.IMCB-Soot0013-SKD;HMRI00611.IMCB-Soot0033-SKD
2010315B03Rik	chr9_random:202786-223677	-	TRUE	TRUE	Inactivating	172.752	1.85e-39	4.01e-35	1.34e-35	0.264554	7	36	20892	1260		49.4286	51	0	118;54;52;51;37;20;14	-;-;+;+;+;-;-	HMRI00600.IMCB-Soot0008-SKTL;HMRI00623.IMCB-Tar0042-SKD;HMRI00603.IMCB-Soot0013-SKD;HMRI00607.IMCB-Soot0023-SKD;HMRI00628.IMCB-Tar0057-SKTL;HMRI00613.IMCB-Soot0036-SKTL;HMRI00677.HMRI-Tar0044-SKTL
Kdf1	chr4:133074877-133086705	+	TRUE	TRUE	Inactivating	146.98	7.93e-34	1.71e-29	3.42e-30	0.103591	4	36	11829	492		50.5	28.5	0	132;38;19;13	-;-;-;+	HMRI00618.IMCB-Tar0017-SKTL;HMRI00613.IMCB-Soot0036-SKTL;HMRI00615.IMCB-Soot0036-SKD;HMRI00627.IMCB-Tar0057-SKD
Hnrnpm	chr17:33783177-33822403	-	TRUE	TRUE	Inactivating	137.322	1.03e-31	2.21e-27	3.16e-28	0.53021	9	36	39227	2537		54.2222	30	0	137;122;101;34;30;21;20;13;10	+;+;-;-;-;+;+;+;-	HMRI00605.IMCB-Soot0016-SKD;HMRI00603.IMCB-Soot0013-SKD;HMRI00622.IMCB-Tar0029-SKTL;HMRI00629.IMCB-Tar0089-SKD;HMRI00617.IMCB-Tar0017-SKD;HMRI00677.HMRI-Tar0044-SKTL;HMRI00676.HMRI-Tar0044-SKD;HMRI00627.IMCB-Tar0057-SKD;HMRI00674.HMRI-Soot0033-SKD
Rbm15	chr3:107129027-107136207	-	TRUE	TRUE	Indeterminate	91.6779	1.02e-21	2.2e-17	1.69e-18	0.0924499	3	36	7181	439		89.3333	83	0	170;83;15	+;-;-	HMRI00628.IMCB-Tar0057-SKTL;HMRI00615.IMCB-Soot0036-SKD;HMRI00674.HMRI-Soot0033-SKD
Arhgap35	chr7:17079821-17200342	-	TRUE	TRUE	Inactivating	90.1809	2.17e-21	4.69e-17	3.35e-18	1.31417	12	36	120522	6376		64.8333	54.5	0	249;71;66;66;66;63;46;41;39;31;25;15	+;-;+;+;+;+;+;+;+;-;-;+	HMRI00607.IMCB-Soot0023-SKD;HMRI00627.IMCB-Tar0057-SKD;HMRI00624.IMCB-Tar0042-SKTL;HMRI00621.IMCB-Tar0029-SKD;HMRI00605.IMCB-Soot0016-SKD;HMRI00612.IMCB-Soot0033-SKTL;HMRI00614.IMCB-Tar0007-SKD;HMRI00623.IMCB-Tar0042-SKD;HMRI00628.IMCB-Tar0057-SKTL;HMRI00626.IMCB-Tar0044-SKTL;HMRI00630.IMCB-Tar0089-SKTL;HMRI00620.IMCB-Tar0028-SKTL
Mterf3	chr13:67013033-67034008	-	TRUE	TRUE	Indeterminate	80.518	2.88e-19	6.22e-15	3.46e-16	0.278971	5	36	20976	1329		106.8	62	0	217;144;62;58;53	+;-;-;-;+	HMRI00623.IMCB-Tar0042-SKD;HMRI00617.IMCB-Tar0017-SKD;HMRI00627.IMCB-Tar0057-SKD;HMRI00626.IMCB-Tar0044-SKTL;HMRI00607.IMCB-Soot0023-SKD
Ppp2ca	chr11:51912325-51936251	+	TRUE	TRUE	Inactivating	77.2302	1.52e-18	3.29e-14	1.49e-15	0.289623	5	36	23927	1380		201.6	184	0	374;257;184;143;50	-;-;+;-;+	HMRI00624.IMCB-Tar0042-SKTL;HMRI00625.IMCB-Tar0044-SKD;HMRI00621.IMCB-Tar0029-SKD;HMRI00618.IMCB-Tar0017-SKTL;HMRI00615.IMCB-Soot0036-SKD
Lmbrd1	chr1:24685382-24823146	+	TRUE	TRUE	Indeterminate	76.0386	2.78e-18	6.01e-14	2.5e-15	1.07897	10	36	137765	5213		69.5	55	0	193;136;84;83;80;30;30;26;18;15	+;+;-;+;-;+;-;+;-;+	HMRI00620.IMCB-Tar0028-SKTL;HMRI00622.IMCB-Tar0029-SKTL;HMRI00621.IMCB-Tar0029-SKD;HMRI00599.IMCB-Soot0008-SKD;HMRI00625.IMCB-Tar0044-SKD;HMRI00609.IMCB-Soot0028-SKD;HMRI00603.IMCB-Soot0013-SKD;HMRI00627.IMCB-Tar0057-SKD;HMRI00605.IMCB-Soot0016-SKD;HMRI00629.IMCB-Tar0089-SKD
Arpc3	chr5:122841936-122856187	+	TRUE	TRUE	Indeterminate	75.006	4.69e-18	1.01e-13	3.9e-15	0.111577	3	36	14252	530		51	53	0	85;53;15	-;-;+	HMRI00617.IMCB-Tar0017-SKD;HMRI00619.IMCB-Tar0028-SKD;HMRI00610.IMCB-Soot0028-SKTL
Eif4g2	chr7:118211498-118226544	-	TRUE	TRUE	Indeterminate	73.8328	8.5e-18	1.84e-13	6.8e-15	0.196967	4	36	15047	937		57.75	55	0	102;86;24;19	+;-;+;-	HMRI00617.IMCB-Tar0017-SKD;HMRI00623.IMCB-Tar0042-SKD;HMRI00627.IMCB-Tar0057-SKD;HMRI00674.HMRI-Soot0033-SKD
Laptm4a	chr12:8928112-8945547	+	TRUE	TRUE	Inactivating	69.3536	8.23e-17	1.78e-12	5.73e-14	0.208487	4	36	17436	992		41.25	23	0	109;34;12;10	-;-;-;-	HMRI00626.IMCB-Tar0044-SKTL;HMRI00677.HMRI-Tar0044-SKTL;HMRI00676.HMRI-Tar0044-SKD;HMRI00674.HMRI-Soot0033-SKD
Cds2	chr2:132088883-132137786	+	TRUE	TRUE	Inactivating	66.6928	3.17e-16	6.85e-12	2.08e-13	0.465324	6	36	48904	2224		89.6667	83.5	0	169;104;103;64;62;36	+;-;+;-;+;-	HMRI00629.IMCB-Tar0089-SKD;HMRI00618.IMCB-Tar0017-SKTL;HMRI00603.IMCB-Soot0013-SKD;HMRI00614.IMCB-Tar0007-SKD;HMRI00624.IMCB-Tar0042-SKTL;HMRI00617.IMCB-Tar0017-SKD
Phf21a	chr2:92024338-92204823	+	TRUE	TRUE	Inactivating	66.5285	3.45e-16	7.45e-12	2.19e-13	2.22223	14	36	180486	10960		109.357	64.5	0	414;364;184;107;103;73;66;63;43;34;27;24;15;14	-;+;+;-;+;+;+;-;-;-;-;-;+;-	HMRI00619.IMCB-Tar0028-SKD;HMRI00628.IMCB-Tar0057-SKTL;HMRI00617.IMCB-Tar0017-SKD;HMRI00622.IMCB-Tar0029-SKTL;HMRI00609.IMCB-Soot0028-SKD;HMRI00604.IMCB-Soot0013-SKTL;HMRI00611.IMCB-Soot0033-SKD;HMRI00627.IMCB-Tar0057-SKD;HMRI00626.IMCB-Tar0044-SKTL;HMRI00612.IMCB-Soot0033-SKTL;HMRI00605.IMCB-Soot0016-SKD;HMRI00607.IMCB-Soot0023-SKD;HMRI00625.IMCB-Tar0044-SKD;HMRI00675.HMRI-Soot0033-SKTL
Zfp870	chr17:33016165-33028548	-	TRUE	TRUE	Indeterminate	66.2228	4.03e-16	8.7e-12	2.43e-13	0.125231	3	36	12384	595		152.667	58	0	387;58;13	-;+;+	HMRI00628.IMCB-Tar0057-SKTL;HMRI00607.IMCB-Soot0023-SKD;HMRI00626.IMCB-Tar0044-SKTL
Pcgf3	chr5:108890350-108932118	+	TRUE	TRUE	Indeterminate	66.2148	4.04e-16	8.73e-12	2.43e-13	0.46823	6	36	41769	2238		70.6667	47	0	216;87;72;22;17;10	+;+;+;-;+;-	HMRI00600.IMCB-Soot0008-SKTL;HMRI00604.IMCB-Soot0013-SKTL;HMRI00605.IMCB-Soot0016-SKD;HMRI00627.IMCB-Tar0057-SKD;HMRI00623.IMCB-Tar0042-SKD;HMRI00628.IMCB-Tar0057-SKTL
Ppp6r1	chr7:4583096-4610552	-	TRUE	TRUE	Indeterminate	63.4636	1.63e-15	3.53e-11	9.29e-13	0.225862	4	36	27457	1075		33	26	0	59;29;23;21	+;+;-;-	HMRI00619.IMCB-Tar0028-SKD;HMRI00622.IMCB-Tar0029-SKTL;HMRI00626.IMCB-Tar0044-SKTL;HMRI00613.IMCB-Soot0036-SKTL
Dnaja2	chr8:88061538-88079170	-	TRUE	TRUE	Indeterminate	56.8244	4.77e-14	1.03e-09	2.42e-11	0.249292	4	36	17633	1187		38.25	11.5	0	120;12;11;10	+;-;+;-	HMRI00618.IMCB-Tar0017-SKTL;HMRI00674.HMRI-Soot0033-SKD;HMRI00615.IMCB-Soot0036-SKD;HMRI00604.IMCB-Soot0013-SKTL
Zfand6	chr7:91763563-91827861	-	TRUE	TRUE	Inactivating	56.8051	4.81e-14	1.04e-09	2.42e-11	0.90827	8	36	64299	4375		104.25	69	0	275;216;113;84;54;42;32;18	-;+;-;+;-;-;+;+	HMRI00619.IMCB-Tar0028-SKD;HMRI00617.IMCB-Tar0017-SKD;HMRI00615.IMCB-Soot0036-SKD;HMRI00610.IMCB-Soot0028-SKTL;HMRI00627.IMCB-Tar0057-SKD;HMRI00630.IMCB-Tar0089-SKTL;HMRI00618.IMCB-Tar0017-SKTL;HMRI00674.HMRI-Soot0033-SKD
Mgea5	chr19:45824748-45857781	-	TRUE	TRUE	Indeterminate	54.8363	1.31e-13	2.83e-09	6.02e-11	0.391553	5	36	33034	1869		71.8	44	0	175;80;44;42;18	-;+;-;-;-	HMRI00599.IMCB-Soot0008-SKD;HMRI00619.IMCB-Tar0028-SKD;HMRI00614.IMCB-Tar0007-SKD;HMRI00615.IMCB-Soot0036-SKD;HMRI00674.HMRI-Soot0033-SKD
Nr3c1	chr18:39570198-39646899	-	TRUE	TRUE	Inactivating	53.3407	2.8e-13	6.06e-09	1.26e-10	1.18418	9	36	76702	5732		78	59	0	222;137;78;72;59;55;50;19;10	+;-;+;+;+;-;+;+;+	HMRI00621.IMCB-Tar0029-SKD;HMRI00625.IMCB-Tar0044-SKD;HMRI00606.IMCB-Soot0016-SKTL;HMRI00627.IMCB-Tar0057-SKD;HMRI00611.IMCB-Soot0033-SKD;HMRI00626.IMCB-Tar0044-SKTL;HMRI00605.IMCB-Soot0016-SKD;HMRI00599.IMCB-Soot0008-SKD;HMRI00617.IMCB-Tar0017-SKD
Tax1bp1	chr6:52663722-52716773	+	TRUE	TRUE	Inactivating	51.1888	8.39e-13	1.81e-08	3.55e-10	0.773915	7	36	53052	3719		67.5714	46	0	150;136;59;46;42;29;11	+;-;-;+;+;+;-	HMRI00622.IMCB-Tar0029-SKTL;HMRI00624.IMCB-Tar0042-SKTL;HMRI00629.IMCB-Tar0089-SKD;HMRI00625.IMCB-Tar0044-SKD;HMRI00605.IMCB-Soot0016-SKD;HMRI00610.IMCB-Soot0028-SKTL;HMRI00676.HMRI-Tar0044-SKD
Gnaq	chr19:16207320-16461943	+	TRUE	TRUE	Inactivating	50.8291	1.01e-12	2.18e-08	4.19e-10	3.06374	15	36	254624	15347		111.467	74	0	386;306;154;147;109;97;77;74;64;54;51;48;47;39;19	-;-;-;-;-;-;-;-;+;+;-;-;-;-;+	HMRI00625.IMCB-Tar0044-SKD;HMRI00615.IMCB-Soot0036-SKD;HMRI00621.IMCB-Tar0029-SKD;HMRI00610.IMCB-Soot0028-SKTL;HMRI00627.IMCB-Tar0057-SKD;HMRI00630.IMCB-Tar0089-SKTL;HMRI00622.IMCB-Tar0029-SKTL;HMRI00611.IMCB-Soot0033-SKD;HMRI00629.IMCB-Tar0089-SKD;HMRI00616.IMCB-Tar0007-SKTL;HMRI00605.IMCB-Soot0016-SKD;HMRI00626.IMCB-Tar0044-SKTL;HMRI00623.IMCB-Tar0042-SKD;HMRI00617.IMCB-Tar0017-SKD;HMRI00620.IM…
N4bp2l2	chr5:151438547-151468187	-	TRUE	TRUE	Inactivating	50.0909	1.47e-12	3.17e-08	5.76e-10	0.423163	5	36	29641	2021		78.4	30	0	278;43;30;29;12	-;+;+;+;+	HMRI00625.IMCB-Tar0044-SKD;HMRI00607.IMCB-Soot0023-SKD;HMRI00605.IMCB-Soot0016-SKD;HMRI00629.IMCB-Tar0089-SKD;HMRI00622.IMCB-Tar0029-SKTL
Gsk3b	chr16:38089086-38246165	+	TRUE	TRUE	Indeterminate	48.8967	2.7e-12	5.83e-08	1.02e-09	2.12092	12	36	157080	10441		55.4167	42	0	122;111;110;86;65;46;38;38;16;12;11;10	+;+;+;+;-;+;+;+;+;-;-;+	HMRI00603.IMCB-Soot0013-SKD;HMRI00600.IMCB-Soot0008-SKTL;HMRI00629.IMCB-Tar0089-SKD;HMRI00616.IMCB-Tar0007-SKTL;HMRI00624.IMCB-Tar0042-SKTL;HMRI00615.IMCB-Soot0036-SKD;HMRI00675.HMRI-Soot0033-SKTL;HMRI00617.IMCB-Tar0017-SKD;HMRI00622.IMCB-Tar0029-SKTL;HMRI00604.IMCB-Soot0013-SKTL;HMRI00627.IMCB-Tar0057-SKD;HMRI00614.IMCB-Tar0007-SKD
Ak3	chr19:29095321-29122392	-	TRUE	TRUE	Indeterminate	47.2921	6.12e-12	1.32e-07	2.2e-09	0.292964	4	36	27072	1396		92.5	67.5	0	195;69;66;40	+;-;+;-	HMRI00623.IMCB-Tar0042-SKD;HMRI00611.IMCB-Soot0033-SKD;HMRI00627.IMCB-Tar0057-SKD;HMRI00604.IMCB-Soot0013-SKTL
Mtx2	chr2:74663868-74714805	+	TRUE	TRUE	Inactivating	46.2142	1.06e-11	2.29e-07	3.63e-09	0.840558	7	36	50938	4044		71.7143	55	0	138;113;97;55;51;27;21	+;+;-;-;-;+;-	HMRI00599.IMCB-Soot0008-SKD;HMRI00609.IMCB-Soot0028-SKD;HMRI00610.IMCB-Soot0028-SKTL;HMRI00604.IMCB-Soot0013-SKTL;HMRI00611.IMCB-Soot0033-SKD;HMRI00627.IMCB-Tar0057-SKD;HMRI00615.IMCB-Soot0036-SKD
Zgpat	chr2:181099635-181115498	+	TRUE	TRUE	Indeterminate	45.9608	1.21e-11	2.61e-07	4.07e-09	0.174542	3	36	15864	830		49	50	0	54;50;43	-;+;-	HMRI00611.IMCB-Soot0033-SKD;HMRI00625.IMCB-Tar0044-SKD;HMRI00624.IMCB-Tar0042-SKTL
Abca1	chr4:53043660-53172767	-	TRUE	TRUE	Inactivating	45.7714	1.33e-11	2.87e-07	4.38e-09	1.3335	9	36	129108	6472		80.6667	65	0	151;128;113;93;65;63;52;40;21	+;+;+;-;-;+;+;-;-	HMRI00625.IMCB-Tar0044-SKD;HMRI00607.IMCB-Soot0023-SKD;HMRI00628.IMCB-Tar0057-SKTL;HMRI00629.IMCB-Tar0089-SKD;HMRI00619.IMCB-Tar0028-SKD;HMRI00622.IMCB-Tar0029-SKTL;HMRI00611.IMCB-Soot0033-SKD;HMRI00615.IMCB-Soot0036-SKD;HMRI00616.IMCB-Tar0007-SKTL
Tnpo1	chr13:99612035-99696339	-	TRUE	TRUE	Inactivating	45.7553	1.34e-11	2.89e-07	4.38e-09	1.07918	8	36	84305	5214		131.75	69.5	0	514;191;82;81;58;51;40;37	+;-;-;-;+;-;+;+	HMRI00628.IMCB-Tar0057-SKTL;HMRI00608.IMCB-Soot0023-SKTL;HMRI00599.IMCB-Soot0008-SKD;HMRI00614.IMCB-Tar0007-SKD;HMRI00623.IMCB-Tar0042-SKD;HMRI00621.IMCB-Tar0029-SKD;HMRI00615.IMCB-Soot0036-SKD;HMRI00629.IMCB-Tar0089-SKD
Fam208a	chr14:28242032-28296740	+	TRUE	TRUE	Inactivating	45.4785	1.54e-11	3.33e-07	4.96e-09	0.851411	7	36	54709	4097		69.5714	62	0	158;150;79;62;14;13;11	-;-;-;-;-;-;+	HMRI00609.IMCB-Soot0028-SKD;HMRI00626.IMCB-Tar0044-SKTL;HMRI00605.IMCB-Soot0016-SKD;HMRI00617.IMCB-Tar0017-SKD;HMRI00676.HMRI-Tar0044-SKD;HMRI00627.IMCB-Tar0057-SKD;HMRI00674.HMRI-Soot0033-SKD
Rrbp1	chr2:143773130-143836999	-	TRUE	TRUE	Inactivating	45.4562	1.56e-11	3.37e-07	4.96e-09	0.642838	6	36	63870	3082		65.5	56	0	152;82;76;36;33;14	-;+;-;+;+;+	HMRI00629.IMCB-Tar0089-SKD;HMRI00605.IMCB-Soot0016-SKD;HMRI00617.IMCB-Tar0017-SKD;HMRI00627.IMCB-Tar0057-SKD;HMRI00614.IMCB-Tar0007-SKD;HMRI00612.IMCB-Soot0033-SKTL
Rictor	chr15:6658380-6750400	+	TRUE	TRUE	Inactivating	45.3494	1.65e-11	3.56e-07	5.16e-09	1.34295	9	36	92021	6519		91	75	0	194;142;117;81;75;67;67;64;12	+;-;+;-;-;+;+;-;+	HMRI00625.IMCB-Tar0044-SKD;HMRI00599.IMCB-Soot0008-SKD;HMRI00615.IMCB-Soot0036-SKD;HMRI00611.IMCB-Soot0033-SKD;HMRI00609.IMCB-Soot0028-SKD;HMRI00623.IMCB-Tar0042-SKD;HMRI00612.IMCB-Soot0033-SKTL;HMRI00622.IMCB-Tar0029-SKTL;HMRI00675.HMRI-Soot0033-SKTL
Sp3	chr2:72774489-72818503	-	TRUE	TRUE	Inactivating	44.9093	2.06e-11	4.46e-07	6.28e-09	0.649231	6	36	44015	3113		65.1667	68.5	0	105;98;80;57;28;23	-;+;+;+;-;+	HMRI00628.IMCB-Tar0057-SKTL;HMRI00611.IMCB-Soot0033-SKD;HMRI00615.IMCB-Soot0036-SKD;HMRI00629.IMCB-Tar0089-SKD;HMRI00612.IMCB-Soot0033-SKTL;HMRI00600.IMCB-Soot0008-SKTL
Sec31a	chr5:100790667-100845253	-	TRUE	TRUE	Indeterminate	44.0163	3.26e-11	7.03e-07	9.38e-09	0.659952	6	36	54587	3165		65	53	0	170;89;79;27;15;10	+;-;-;-;-;+	HMRI00609.IMCB-Soot0028-SKD;HMRI00629.IMCB-Tar0089-SKD;HMRI00608.IMCB-Soot0023-SKTL;HMRI00676.HMRI-Tar0044-SKD;HMRI00674.HMRI-Soot0033-SKD;HMRI00623.IMCB-Tar0042-SKD
Whsc1l1	chr8:26712777-26830139	+	TRUE	TRUE	Indeterminate	43.4785	4.29e-11	9.26e-07	1.22e-08	1.38658	9	36	117363	6736		82.2222	46	0	263;218;64;46;46;43;29;21;10	+;-;+;+;-;+;+;+;-	HMRI00621.IMCB-Tar0029-SKD;HMRI00623.IMCB-Tar0042-SKD;HMRI00622.IMCB-Tar0029-SKTL;HMRI00627.IMCB-Tar0057-SKD;HMRI00611.IMCB-Soot0033-SKD;HMRI00677.HMRI-Tar0044-SKTL;HMRI00613.IMCB-Soot0036-SKTL;HMRI00606.IMCB-Soot0016-SKTL;HMRI00603.IMCB-Soot0013-SKD
Pcmtd1	chr1:7079000-7163709	+	TRUE	TRUE	Indeterminate	42.6483	6.55e-11	1.42e-06	1.81e-08	1.13963	8	36	84710	5512		104.75	63.5	0	341;201;82;77;50;45;29;13	+;-;+;-;+;+;-;+	HMRI00625.IMCB-Tar0044-SKD;HMRI00619.IMCB-Tar0028-SKD;HMRI00609.IMCB-Soot0028-SKD;HMRI00604.IMCB-Soot0013-SKTL;HMRI00620.IMCB-Tar0028-SKTL;HMRI00607.IMCB-Soot0023-SKD;HMRI00629.IMCB-Tar0089-SKD;HMRI00613.IMCB-Soot0036-SKTL
Rab6a	chr7:107756099-107789782	+	TRUE	TRUE	Inactivating	41.4891	1.19e-10	2.56e-06	3.2e-08	0.495816	5	36	33684	2371		97.6	115	0	170;138;115;52;13	-;-;+;-;+	HMRI00625.IMCB-Tar0044-SKD;HMRI00621.IMCB-Tar0029-SKD;HMRI00605.IMCB-Soot0016-SKD;HMRI00614.IMCB-Tar0007-SKD;HMRI00615.IMCB-Soot0036-SKD
Zfml	chr6:83864346-83936865	+	TRUE	TRUE	Inactivating	41.35	1.27e-10	2.75e-06	3.39e-08	1.16697	8	36	72520	5647		49.875	30	0	110;99;86;30;30;19;15;10	+;+;-;-;-;+;+;-	HMRI00623.IMCB-Tar0042-SKD;HMRI00609.IMCB-Soot0028-SKD;HMRI00622.IMCB-Tar0029-SKTL;HMRI00621.IMCB-Tar0029-SKD;HMRI00605.IMCB-Soot0016-SKD;HMRI00606.IMCB-Soot0016-SKTL;HMRI00627.IMCB-Tar0057-SKD;HMRI00674.HMRI-Soot0033-SKD
Pias2	chr18:77303946-77394447	+	TRUE	TRUE	Inactivating	41.1258	1.43e-10	3.08e-06	3.71e-08	1.17183	8	36	90502	5671		72.625	69	0	127;107;102;76;62;59;25;23	+;-;+;-;-;+;-;+	HMRI00617.IMCB-Tar0017-SKD;HMRI00618.IMCB-Tar0017-SKTL;HMRI00615.IMCB-Soot0036-SKD;HMRI00626.IMCB-Tar0044-SKTL;HMRI00608.IMCB-Soot0023-SKTL;HMRI00629.IMCB-Tar0089-SKD;HMRI00627.IMCB-Tar0057-SKD;HMRI00676.HMRI-Tar0044-SKD
Soga1	chr2:156836177-156905001	-	TRUE	TRUE	Inactivating	39.753	2.88e-10	6.22e-06	7.32e-08	0.51364	5	36	68825	2457		58.4	36	0	116;88;36;32;20	-;+;-;+;+	HMRI00629.IMCB-Tar0089-SKD;HMRI00605.IMCB-Soot0016-SKD;HMRI00619.IMCB-Tar0028-SKD;HMRI00616.IMCB-Tar0007-SKTL;HMRI00615.IMCB-Soot0036-SKD
Emp1	chr6:135312948-135333191	+	TRUE	TRUE	Indeterminate	39.6777	3e-10	6.47e-06	7.44e-08	0.198852	3	36	20244	946		53.6667	39	0	100;39;22	+;-;-	HMRI00617.IMCB-Tar0017-SKD;HMRI00613.IMCB-Soot0036-SKTL;HMRI00626.IMCB-Tar0044-SKTL
Zfp622	chr15:25914120-25928237	+	TRUE	TRUE	Indeterminate	39.6777	3e-10	6.47e-06	7.44e-08	0.198852	3	36	14118	946		47.3333	16	0	116;16;10	+;+;-	HMRI00605.IMCB-Soot0016-SKD;HMRI00627.IMCB-Tar0057-SKD;HMRI00621.IMCB-Tar0029-SKD
Ankrd17	chr5:90656190-90795211	-	TRUE	TRUE	Inactivating	39.5554	3.19e-10	6.89e-06	7.83e-08	2.11877	11	36	139022	10430		78.9091	68	0	180;105;95;85;75;68;68;65;57;55;15	-;+;-;-;+;+;+;-;+;-;-	HMRI00603.IMCB-Soot0013-SKD;HMRI00624.IMCB-Tar0042-SKTL;HMRI00607.IMCB-Soot0023-SKD;HMRI00623.IMCB-Tar0042-SKD;HMRI00611.IMCB-Soot0033-SKD;HMRI00629.IMCB-Tar0089-SKD;HMRI00627.IMCB-Tar0057-SKD;HMRI00612.IMCB-Soot0033-SKTL;HMRI00616.IMCB-Tar0007-SKTL;HMRI00617.IMCB-Tar0017-SKD;HMRI00677.HMRI-Tar0044-SKTL
Arhgap21	chr2:20769545-20889348	-	TRUE	TRUE	Inactivating	38.4036	5.75e-10	1.24e-05	1.35e-07	1.52083	9	36	119804	7406		47.7778	37	0	137;88;53;45;37;23;19;15;13	-;-;+;+;+;+;-;-;+	HMRI00625.IMCB-Tar0044-SKD;HMRI00610.IMCB-Soot0028-SKTL;HMRI00600.IMCB-Soot0008-SKTL;HMRI00609.IMCB-Soot0028-SKD;HMRI00630.IMCB-Tar0089-SKTL;HMRI00628.IMCB-Tar0057-SKTL;HMRI00626.IMCB-Tar0044-SKTL;HMRI00627.IMCB-Tar0057-SKD;HMRI00674.HMRI-Soot0033-SKD
Cpped1	chr16:11803813-11909516	-	TRUE	TRUE	Indeterminate	38.1848	6.44e-10	1.39e-05	1.49e-07	0.976635	7	36	105704	4710		63.8571	40	0	169;128;52;40;28;19;11	-;-;-;-;-;-;+	HMRI00630.IMCB-Tar0089-SKTL;HMRI00612.IMCB-Soot0033-SKTL;HMRI00620.IMCB-Tar0028-SKTL;HMRI00613.IMCB-Soot0036-SKTL;HMRI00605.IMCB-Soot0016-SKD;HMRI00607.IMCB-Soot0023-SKD;HMRI00621.IMCB-Tar0029-SKD
Pum2	chr12:8680939-8759389	+	TRUE	TRUE	Inactivating	38.0617	6.85e-10	1.48e-05	1.57e-07	1.24259	8	36	78451	6021		68.375	41	0	204;128;81;50;32;30;12;10	-;-;-;+;+;-;+;-	HMRI00628.IMCB-Tar0057-SKTL;HMRI00618.IMCB-Tar0017-SKTL;HMRI00607.IMCB-Soot0023-SKD;HMRI00603.IMCB-Soot0013-SKD;HMRI00627.IMCB-Tar0057-SKD;HMRI00605.IMCB-Soot0016-SKD;HMRI00626.IMCB-Tar0044-SKTL;HMRI00629.IMCB-Tar0089-SKD
Gpbp1	chr13:112215887-112280249	-	TRUE	TRUE	Indeterminate	37.7954	7.86e-10	1.7e-05	1.79e-07	0.98438	7	36	64363	4748		90.4286	64	0	213;136;108;64;58;30;24	-;+;-;-;-;+;-	HMRI00621.IMCB-Tar0029-SKD;HMRI00607.IMCB-Soot0023-SKD;HMRI00611.IMCB-Soot0033-SKD;HMRI00606.IMCB-Soot0016-SKTL;HMRI00627.IMCB-Tar0057-SKD;HMRI00615.IMCB-Soot0036-SKD;HMRI00609.IMCB-Soot0028-SKD
Socs6	chr18:89037271-89063599	-	TRUE	TRUE	Indeterminate	37.2643	1.03e-09	2.23e-05	2.32e-07	0.359283	4	36	26329	1714		155.5	147	0	256;157;137;72	-;+;-;+	HMRI00622.IMCB-Tar0029-SKTL;HMRI00626.IMCB-Tar0044-SKTL;HMRI00599.IMCB-Soot0008-SKD;HMRI00629.IMCB-Tar0089-SKD
Crebbp	chr16:4084047-4213404	-	TRUE	TRUE	Inactivating	37.0779	1.14e-09	2.45e-05	2.53e-07	1.56038	9	36	129358	7604		77.3333	43	0	219;159;103;76;43;42;27;15;12	-;-;+;-;+;+;-;+;-	HMRI00622.IMCB-Tar0029-SKTL;HMRI00599.IMCB-Soot0008-SKD;HMRI00610.IMCB-Soot0028-SKTL;HMRI00623.IMCB-Tar0042-SKD;HMRI00630.IMCB-Tar0089-SKTL;HMRI00624.IMCB-Tar0042-SKTL;HMRI00626.IMCB-Tar0044-SKTL;HMRI00600.IMCB-Soot0008-SKTL;HMRI00617.IMCB-Tar0017-SKD
4632428N05Rik	chr10:59809598-59835432	+	TRUE	TRUE	Indeterminate	36.9564	1.21e-09	2.61e-05	2.65e-07	0.211628	3	36	25835	1007		33.6667	37	0	47;37;17	+;+;+	HMRI00622.IMCB-Tar0029-SKTL;HMRI00610.IMCB-Soot0028-SKTL;HMRI00607.IMCB-Soot0023-SKD
Strn3	chr12:52709527-52792901	-	TRUE	TRUE	Indeterminate	36.299	1.69e-09	3.66e-05	3.62e-07	1.28737	8	36	83375	6243		66.25	58.5	0	144;104;74;63;54;47;23;21	+;-;-;-;+;-;+;-	HMRI00623.IMCB-Tar0042-SKD;HMRI00599.IMCB-Soot0008-SKD;HMRI00600.IMCB-Soot0008-SKTL;HMRI00620.IMCB-Tar0028-SKTL;HMRI00606.IMCB-Soot0016-SKTL;HMRI00611.IMCB-Soot0033-SKD;HMRI00625.IMCB-Tar0044-SKD;HMRI00617.IMCB-Tar0017-SKD
Usp47	chr7:119167019-119254900	+	TRUE	TRUE	Indeterminate	36.1921	1.79e-09	3.86e-05	3.79e-07	1.2902	8	36	87882	6257		73	74.5	0	121;100;99;86;63;46;35;34	+;-;+;+;+;+;+;-	HMRI00619.IMCB-Tar0028-SKD;HMRI00611.IMCB-Soot0033-SKD;HMRI00621.IMCB-Tar0029-SKD;HMRI00629.IMCB-Tar0089-SKD;HMRI00674.HMRI-Soot0033-SKD;HMRI00599.IMCB-Soot0008-SKD;HMRI00626.IMCB-Tar0044-SKTL;HMRI00676.HMRI-Tar0044-SKD
Rasal2	chr1:159065313-159342726	-	TRUE	TRUE	Inactivating	35.8408	2.14e-09	4.62e-05	4.49e-07	3.87166	15	36	277414	19692		109.933	59	0	305;265;228;186;183;109;60;59;55;50;49;47;21;19;13	+;-;-;+;+;+;+;-;-;+;+;+;+;+;-	HMRI00622.IMCB-Tar0029-SKTL;HMRI00616.IMCB-Tar0007-SKTL;HMRI00620.IMCB-Tar0028-SKTL;HMRI00604.IMCB-Soot0013-SKTL;HMRI00599.IMCB-Soot0008-SKD;HMRI00623.IMCB-Tar0042-SKD;HMRI00600.IMCB-Soot0008-SKTL;HMRI00603.IMCB-Soot0013-SKD;HMRI00614.IMCB-Tar0007-SKD;HMRI00605.IMCB-Soot0016-SKD;HMRI00627.IMCB-Tar0057-SKD;HMRI00608.IMCB-Soot0023-SKTL;HMRI00626.IMCB-Tar0044-SKTL;HMRI00609.IMCB-Soot0028-SKD;HMRI006…
Zfr	chr15:12047605-12115205	+	TRUE	TRUE	Indeterminate	35.6596	2.35e-09	5.08e-05	4.83e-07	1.02917	7	36	67601	4968		74.5714	64	0	205;107;96;64;27;13;10	+;-;+;+;+;+;-	HMRI00619.IMCB-Tar0028-SKD;HMRI00611.IMCB-Soot0033-SKD;HMRI00615.IMCB-Soot0036-SKD;HMRI00629.IMCB-Tar0089-SKD;HMRI00605.IMCB-Soot0016-SKD;HMRI00626.IMCB-Tar0044-SKTL;HMRI00627.IMCB-Tar0057-SKD
Cbx1	chr11:96650449-96669954	+	TRUE	TRUE	Indeterminate	35.5003	2.55e-09	5.51e-05	5.2e-07	0.219165	3	36	19506	1043		57.3333	57	0	72;57;43	+;-;-	HMRI00629.IMCB-Tar0089-SKD;HMRI00627.IMCB-Tar0057-SKD;HMRI00626.IMCB-Tar0044-SKTL
Ndel1	chr11:68634948-68666633	-	TRUE	TRUE	Indeterminate	35.2575	2.89e-09	6.24e-05	5.67e-07	0.376359	4	36	31686	1796		69.25	56	0	149;80;32;16	-;-;-;+	HMRI00619.IMCB-Tar0028-SKD;HMRI00629.IMCB-Tar0089-SKD;HMRI00621.IMCB-Tar0029-SKD;HMRI00674.HMRI-Soot0033-SKD
Dstyk	chr1:134314029-134363536	+	TRUE	TRUE	Indeterminate	34.941	3.4e-09	7.34e-05	6.61e-07	0.57056	5	36	49508	2732		123.4	28	0	336;213;28;27;13	+;-;+;+;+	HMRI00620.IMCB-Tar0028-SKTL;HMRI00615.IMCB-Soot0036-SKD;HMRI00617.IMCB-Tar0017-SKD;HMRI00612.IMCB-Soot0033-SKTL;HMRI00627.IMCB-Tar0057-SKD
Gdi2	chr13:3537320-3565507	+	TRUE	TRUE	Indeterminate	34.7957	3.66e-09	7.91e-05	7.06e-07	0.380523	4	36	28188	1816		118.5	130	0	190;150;110;24	-;+;+;-	HMRI00611.IMCB-Soot0033-SKD;HMRI00603.IMCB-Soot0013-SKD;HMRI00615.IMCB-Soot0036-SKD;HMRI00623.IMCB-Tar0042-SKD
Hspa9	chr18:35097068-35114005	-	TRUE	TRUE	Indeterminate	34.7718	3.71e-09	8.01e-05	7.06e-07	0.223142	3	36	16938	1062		59	82	0	83;82;12	-;+;+	HMRI00627.IMCB-Tar0057-SKD;HMRI00613.IMCB-Soot0036-SKTL;HMRI00609.IMCB-Soot0028-SKD
Ppp1r12a	chr10:107599455-107714631	+	TRUE	TRUE	Inactivating	34.7627	3.72e-09	8.04e-05	7.06e-07	1.63473	9	36	115177	7977		90.4444	96	0	191;123;107;101;96;89;70;21;16	+;+;-;+;-;-;-;+;-	HMRI00630.IMCB-Tar0089-SKTL;HMRI00619.IMCB-Tar0028-SKD;HMRI00615.IMCB-Soot0036-SKD;HMRI00605.IMCB-Soot0016-SKD;HMRI00623.IMCB-Tar0042-SKD;HMRI00622.IMCB-Tar0029-SKTL;HMRI00617.IMCB-Tar0017-SKD;HMRI00609.IMCB-Soot0028-SKD;HMRI00611.IMCB-Soot0033-SKD
Abi1	chr2:22795508-22895761	-	TRUE	TRUE	Inactivating	34.4819	4.3e-09	9.29e-05	7.94e-07	1.33712	8	36	100254	6490		42.75	28	0	113;66;55;28;28;21;18;13	-;-;-;+;+;-;+;+	HMRI00622.IMCB-Tar0029-SKTL;HMRI00618.IMCB-Tar0017-SKTL;HMRI00605.IMCB-Soot0016-SKD;HMRI00629.IMCB-Tar0089-SKD;HMRI00599.IMCB-Soot0008-SKD;HMRI00600.IMCB-Soot0008-SKTL;HMRI00611.IMCB-Soot0033-SKD;HMRI00674.HMRI-Soot0033-SKD
Ppp2r2a	chr14:67632892-67691308	-	TRUE	TRUE	Indeterminate	34.3768	4.54e-09	9.81e-05	8.31e-07	0.803463	6	36	58417	3863		46.3333	38.5	0	95;66;50;27;23;17	-;-;-;+;-;+	HMRI00629.IMCB-Tar0089-SKD;HMRI00625.IMCB-Tar0044-SKD;HMRI00607.IMCB-Soot0023-SKD;HMRI00606.IMCB-Soot0016-SKTL;HMRI00611.IMCB-Soot0033-SKD;HMRI00674.HMRI-Soot0033-SKD
Usp34	chr11:23206894-23390560	+	TRUE	TRUE	Indeterminate	34.2573	4.83e-09	0.000104	8.76e-07	2.71956	12	36	183667	13536		114.5	62.5	0	305;256;247;234;86;67;58;54;19;17;16;15	+;+;+;-;+;+;-;+;-;+;-;+	HMRI00619.IMCB-Tar0028-SKD;HMRI00620.IMCB-Tar0028-SKTL;HMRI00624.IMCB-Tar0042-SKTL;HMRI00623.IMCB-Tar0042-SKD;HMRI00621.IMCB-Tar0029-SKD;HMRI00605.IMCB-Soot0016-SKD;HMRI00615.IMCB-Soot0036-SKD;HMRI00628.IMCB-Tar0057-SKTL;HMRI00674.HMRI-Soot0033-SKD;HMRI00622.IMCB-Tar0029-SKTL;HMRI00676.HMRI-Tar0044-SKD;HMRI00607.IMCB-Soot0023-SKD
Lnpep	chr17:17664686-17761453	-	TRUE	TRUE	Indeterminate	34.1172	5.19e-09	0.000112	9.26e-07	1.34758	8	36	96768	6542		110.875	105.5	0	189;175;164;134;77;72;66;10	-;+;+;-;-;-;-;+	HMRI00627.IMCB-Tar0057-SKD;HMRI00612.IMCB-Soot0033-SKTL;HMRI00605.IMCB-Soot0016-SKD;HMRI00615.IMCB-Soot0036-SKD;HMRI00606.IMCB-Soot0016-SKTL;HMRI00609.IMCB-Soot0028-SKD;HMRI00614.IMCB-Tar0007-SKD;HMRI00611.IMCB-Soot0033-SKD
Zfp592	chr7:88138569-88190048	+	TRUE	TRUE	Inactivating	33.9581	5.63e-09	0.000122	9.81e-07	0.58379	5	36	51480	2796		113.6	68	0	231;191;68;59;19	+;-;-;+;-	HMRI00609.IMCB-Soot0028-SKD;HMRI00629.IMCB-Tar0089-SKD;HMRI00618.IMCB-Tar0017-SKTL;HMRI00615.IMCB-Soot0036-SKD;HMRI00627.IMCB-Tar0057-SKD
Erlec1	chr11:30829783-30854131	-	TRUE	TRUE	Activating	33.4272	7.4e-09	0.00016	1.26e-06	0.393426	4	36	24349	1878		104.5	76.5	0	249;119;34;16	-;-;-;-	HMRI00625.IMCB-Tar0044-SKD;HMRI00616.IMCB-Tar0007-SKTL;HMRI00609.IMCB-Soot0028-SKD;HMRI00605.IMCB-Soot0016-SKD
Frmd6	chr12:71926500-72003221	+	TRUE	TRUE	Inactivating	33.3305	7.78e-09	0.000168	1.31e-06	0.822939	6	36	76722	3958		57.5	48	0	127;68;54;42;39;15	-;+;-;-;-;+	HMRI00624.IMCB-Tar0042-SKTL;HMRI00614.IMCB-Tar0007-SKD;HMRI00621.IMCB-Tar0029-SKD;HMRI00629.IMCB-Tar0089-SKD;HMRI00628.IMCB-Tar0057-SKTL;HMRI00675.HMRI-Soot0033-SKTL
Cdk19	chr10:40069113-40203624	+	TRUE	TRUE	Indeterminate	33.1649	8.47e-09	0.000183	1.41e-06	1.69042	9	36	134512	8257		72.3333	59	0	188;140;86;79;59;39;23;22;15	+;+;+;-;+;+;-;-;+	HMRI00621.IMCB-Tar0029-SKD;HMRI00622.IMCB-Tar0029-SKTL;HMRI00604.IMCB-Soot0013-SKTL;HMRI00624.IMCB-Tar0042-SKTL;HMRI00617.IMCB-Tar0017-SKD;HMRI00620.IMCB-Tar0028-SKTL;HMRI00609.IMCB-Soot0028-SKD;HMRI00628.IMCB-Tar0057-SKTL;HMRI00612.IMCB-Soot0033-SKTL
Tfeb	chr17:47873985-47929365	+	TRUE	TRUE	Indeterminate	32.9007	9.7e-09	0.000209	1.57e-06	0.398627	4	36	55381	1903		69.75	51	0	167;89;13;10	+;+;-;-	HMRI00620.IMCB-Tar0028-SKTL;HMRI00617.IMCB-Tar0017-SKD;HMRI00614.IMCB-Tar0007-SKD;HMRI00619.IMCB-Tar0028-SKD
Klhl29	chr12:5084273-5382488	-	TRUE	TRUE	Indeterminate	32.898	9.71e-09	0.00021	1.57e-06	2.79329	12	36	298216	13922		98.3333	54	0	288;279;162;129;104;68;40;29;29;21;17;14	-;-;-;+;-;-;-;+;-;-;-;+	HMRI00607.IMCB-Soot0023-SKD;HMRI00616.IMCB-Tar0007-SKTL;HMRI00622.IMCB-Tar0029-SKTL;HMRI00618.IMCB-Tar0017-SKTL;HMRI00617.IMCB-Tar0017-SKD;HMRI00599.IMCB-Soot0008-SKD;HMRI00603.IMCB-Soot0013-SKD;HMRI00627.IMCB-Tar0057-SKD;HMRI00611.IMCB-Soot0033-SKD;HMRI00605.IMCB-Soot0016-SKD;HMRI00626.IMCB-Tar0044-SKTL;HMRI00609.IMCB-Soot0028-SKD
Smurf2	chr11:106681377-106782029	-	TRUE	TRUE	Inactivating	32.8136	1.01e-08	0.000219	1.61e-06	1.38638	8	36	100653	6735		70.75	30	0	179;177;110;37;23;16;13;11	+;-;-;+;-;+;+;+	HMRI00600.IMCB-Soot0008-SKTL;HMRI00625.IMCB-Tar0044-SKD;HMRI00605.IMCB-Soot0016-SKD;HMRI00626.IMCB-Tar0044-SKTL;HMRI00611.IMCB-Soot0033-SKD;HMRI00624.IMCB-Tar0042-SKTL;HMRI00677.HMRI-Tar0044-SKTL;HMRI00674.HMRI-Soot0033-SKD
Idua	chr5:109089349-109114465	+	TRUE	TRUE	Indeterminate	32.5667	1.15e-08	0.000249	1.79e-06	0.236115	3	36	25117	1124		78	45	0	150;45;39	-;+;-	HMRI00610.IMCB-Soot0028-SKTL;HMRI00605.IMCB-Soot0016-SKD;HMRI00622.IMCB-Tar0029-SKTL
Med13l	chr5:119010727-119215446	+	TRUE	TRUE	Inactivating	32.3796	1.27e-08	0.000274	1.93e-06	2.06356	10	36	204720	10148		117.7	74	0	594;113;109;82;75;73;54;31;27;19	-;+;-;+;+;+;+;-;-;-	HMRI00625.IMCB-Tar0044-SKD;HMRI00611.IMCB-Soot0033-SKD;HMRI00620.IMCB-Tar0028-SKTL;HMRI00605.IMCB-Soot0016-SKD;HMRI00621.IMCB-Tar0029-SKD;HMRI00608.IMCB-Soot0023-SKTL;HMRI00612.IMCB-Soot0033-SKTL;HMRI00617.IMCB-Tar0017-SKD;HMRI00676.HMRI-Tar0044-SKD;HMRI00627.IMCB-Tar0057-SKD
Cnot6l	chr5:96499351-96591009	-	TRUE	TRUE	Inactivating	32.2825	1.33e-08	0.000288	2.01e-06	1.40284	8	36	91659	6817		124.375	107	0	332;187;182;175;39;32;26;22	+;+;+;+;-;-;+;+	HMRI00619.IMCB-Tar0028-SKD;HMRI00620.IMCB-Tar0028-SKTL;HMRI00618.IMCB-Tar0017-SKTL;HMRI00623.IMCB-Tar0042-SKD;HMRI00605.IMCB-Soot0016-SKD;HMRI00628.IMCB-Tar0057-SKTL;HMRI00599.IMCB-Soot0008-SKD;HMRI00677.HMRI-Tar0044-SKTL
Plcg1	chr2:160557045-160601496	+	TRUE	TRUE	Inactivating	32.2469	1.36e-08	0.000293	2.04e-06	0.405283	4	36	44452	1935		82.25	57.5	0	198;98;17;16	+;-;-;-	HMRI00618.IMCB-Tar0017-SKTL;HMRI00627.IMCB-Tar0057-SKD;HMRI00617.IMCB-Tar0017-SKD;HMRI00620.IMCB-Tar0028-SKTL
Atg5	chr10:43988163-44084097	+	TRUE	TRUE	Indeterminate	32.1052	1.46e-08	0.000315	2.18e-06	1.11368	7	36	95935	5384		38	28	0	83;57;34;28;23;21;20	+;+;+;-;+;+;+	HMRI00614.IMCB-Tar0007-SKD;HMRI00629.IMCB-Tar0089-SKD;HMRI00616.IMCB-Tar0007-SKTL;HMRI00627.IMCB-Tar0057-SKD;HMRI00612.IMCB-Soot0033-SKTL;HMRI00617.IMCB-Tar0017-SKD;HMRI00609.IMCB-Soot0028-SKD
Nipbl	chr15:8239823-8394463	-	TRUE	TRUE	Inactivating	32.0921	1.47e-08	0.000318	2.18e-06	2.44616	11	36	154641	12114		68.6364	69	0	143;135;117;74;72;69;49;38;23;23;12	-;-;-;+;+;-;+;-;+;+;+	HMRI00599.IMCB-Soot0008-SKD;HMRI00604.IMCB-Soot0013-SKTL;HMRI00627.IMCB-Tar0057-SKD;HMRI00620.IMCB-Tar0028-SKTL;HMRI00609.IMCB-Soot0028-SKD;HMRI00615.IMCB-Soot0036-SKD;HMRI00613.IMCB-Soot0036-SKTL;HMRI00622.IMCB-Tar0029-SKTL;HMRI00674.HMRI-Soot0033-SKD;HMRI00628.IMCB-Tar0057-SKTL;HMRI00677.HMRI-Tar0044-SKTL
Nek4	chr14:31764673-31800587	+	TRUE	TRUE	Indeterminate	32.0272	1.52e-08	0.000328	2.23e-06	0.40757	4	36	35915	1946		68.25	73	0	115;79;67;12	+;+;+;-	HMRI00607.IMCB-Soot0023-SKD;HMRI00625.IMCB-Tar0044-SKD;HMRI00605.IMCB-Soot0016-SKD;HMRI00627.IMCB-Tar0057-SKD
Tln1	chr4:43544384-43575455	-	TRUE	TRUE	Indeterminate	31.939	1.59e-08	0.000344	2.32e-06	0.24009	3	36	31072	1143		36.3333	41	0	47;41;21	-;-;+	HMRI00630.IMCB-Tar0089-SKTL;HMRI00675.HMRI-Soot0033-SKTL;HMRI00617.IMCB-Tar0017-SKD
Rab5a	chr17:53618558-53647003	+	TRUE	TRUE	Indeterminate	31.8296	1.68e-08	0.000364	2.42e-06	0.40965	4	36	28446	1956		60.5	45	0	141;54;36;11	-;-;+;+	HMRI00599.IMCB-Soot0008-SKD;HMRI00610.IMCB-Soot0028-SKTL;HMRI00609.IMCB-Soot0028-SKD;HMRI00629.IMCB-Tar0089-SKD
Tmem168	chr6:13530688-13558063	-	TRUE	TRUE	Inactivating	31.8296	1.68e-08	0.000364	2.42e-06	0.40965	4	36	27376	1956		47.5	52.5	0	72;68;37;13	+;-;+;+	HMRI00617.IMCB-Tar0017-SKD;HMRI00606.IMCB-Soot0016-SKTL;HMRI00614.IMCB-Tar0007-SKD;HMRI00676.HMRI-Tar0044-SKD
Mtmr3	chr11:4380870-4494818	-	TRUE	TRUE	Inactivating	31.5717	1.92e-08	0.000415	2.73e-06	1.42552	8	36	113949	6930		114.5	107	0	237;184;156;127;87;56;48;21	+;+;+;-;-;-;-;+	HMRI00627.IMCB-Tar0057-SKD;HMRI00628.IMCB-Tar0057-SKTL;HMRI00624.IMCB-Tar0042-SKTL;HMRI00599.IMCB-Soot0008-SKD;HMRI00605.IMCB-Soot0016-SKD;HMRI00615.IMCB-Soot0036-SKD;HMRI00606.IMCB-Soot0016-SKTL;HMRI00676.HMRI-Tar0044-SKD
Rb1cc1	chr1:6204742-6266185	+	TRUE	TRUE	Inactivating	31.5703	1.92e-08	0.000415	2.73e-06	0.857962	6	36	61444	4129		55.3333	47	0	109;82;64;30;26;21	-;-;+;+;+;-	HMRI00613.IMCB-Soot0036-SKTL;HMRI00606.IMCB-Soot0016-SKTL;HMRI00630.IMCB-Tar0089-SKTL;HMRI00620.IMCB-Tar0028-SKTL;HMRI00600.IMCB-Soot0008-SKTL;HMRI00615.IMCB-Soot0036-SKD
Slc10a6	chr5:104034729-104058422	-	TRUE	TRUE	Indeterminate	31.5533	1.94e-08	0.000419	2.74e-06	0.2426	3	36	23694	1155		47	37	0	79;37;25	+;-;+	HMRI00610.IMCB-Soot0028-SKTL;HMRI00617.IMCB-Tar0017-SKD;HMRI00628.IMCB-Tar0057-SKTL
Dusp11	chr6:85892262-85911661	-	TRUE	TRUE	Indeterminate	31.5215	1.97e-08	0.000426	2.75e-06	0.242809	3	36	19400	1156		30	31	0	48;31;11	-;-;+	HMRI00628.IMCB-Tar0057-SKTL;HMRI00615.IMCB-Soot0036-SKD;HMRI00674.HMRI-Soot0033-SKD
Klf9	chr19:23215715-23241401	+	TRUE	TRUE	Indeterminate	31.5215	1.97e-08	0.000426	2.75e-06	0.242809	3	36	25687	1156		84.6667	29	0	211;29;14	-;-;+	HMRI00610.IMCB-Soot0028-SKTL;HMRI00621.IMCB-Tar0029-SKD;HMRI00607.IMCB-Soot0023-SKD
Qk	chr17:10399335-10512226	-	TRUE	TRUE	Inactivating	31.4592	2.04e-08	0.00044	2.82e-06	1.75431	9	36	112892	8579		65.2222	39	0	285;90;70;46;39;17;16;13;11	+;-;-;+;-;-;+;+;-	HMRI00600.IMCB-Soot0008-SKTL;HMRI00605.IMCB-Soot0016-SKD;HMRI00629.IMCB-Tar0089-SKD;HMRI00617.IMCB-Tar0017-SKD;HMRI00621.IMCB-Tar0029-SKD;HMRI00627.IMCB-Tar0057-SKD;HMRI00676.HMRI-Tar0044-SKD;HMRI00674.HMRI-Soot0033-SKD;HMRI00610.IMCB-Soot0028-SKTL
Zfp644	chr5:107045759-107125849	-	TRUE	TRUE	Inactivating	31.3021	2.21e-08	0.000477	3.04e-06	1.13477	7	36	80091	5488		58.8571	49	0	166;70;56;49;31;29;11	+;+;-;-;-;-;+	HMRI00623.IMCB-Tar0042-SKD;HMRI00611.IMCB-Soot0033-SKD;HMRI00630.IMCB-Tar0089-SKTL;HMRI00599.IMCB-Soot0008-SKD;HMRI00627.IMCB-Tar0057-SKD;HMRI00621.IMCB-Tar0029-SKD;HMRI00674.HMRI-Soot0033-SKD
Tnrc6c	chr11:117515602-117624753	+	TRUE	TRUE	Indeterminate	31.1588	2.38e-08	0.000514	3.25e-06	1.13862	7	36	109152	5507		81.1429	92	0	185;128;96;92;25;22;20	+;-;+;+;+;+;+	HMRI00627.IMCB-Tar0057-SKD;HMRI00628.IMCB-Tar0057-SKTL;HMRI00623.IMCB-Tar0042-SKD;HMRI00624.IMCB-Tar0042-SKTL;HMRI00629.IMCB-Tar0089-SKD;HMRI00674.HMRI-Soot0033-SKD;HMRI00676.HMRI-Tar0044-SKD
Baz2b	chr2:59737419-59963797	-	TRUE	TRUE	Inactivating	30.5721	3.22e-08	0.000695	4.21e-06	2.92952	12	36	226379	14638		93	88.5	0	205;159;130;122;109;94;83;80;62;33;20;19	+;+;+;+;+;-;+;-;-;+;+;+	HMRI00607.IMCB-Soot0023-SKD;HMRI00614.IMCB-Tar0007-SKD;HMRI00629.IMCB-Tar0089-SKD;HMRI00611.IMCB-Soot0033-SKD;HMRI00615.IMCB-Soot0036-SKD;HMRI00619.IMCB-Tar0028-SKD;HMRI00608.IMCB-Soot0023-SKTL;HMRI00628.IMCB-Tar0057-SKTL;HMRI00600.IMCB-Soot0008-SKTL;HMRI00630.IMCB-Tar0089-SKTL;HMRI00616.IMCB-Tar0007-SKTL;HMRI00676.HMRI-Tar0044-SKD
Ppt1	chr4:122513469-122536418	+	TRUE	TRUE	Inactivating	30.5631	3.23e-08	0.000698	4.21e-06	0.249292	3	36	22950	1187		82.6667	106	0	122;106;20	-;-;-	HMRI00614.IMCB-Tar0007-SKD;HMRI00628.IMCB-Tar0057-SKTL;HMRI00610.IMCB-Soot0028-SKTL
Ercc5	chr1:44204588-44238105	+	TRUE	TRUE	Indeterminate	30.5381	3.27e-08	0.000707	4.23e-06	0.423786	4	36	33518	2024		63	38	0	162;56;20;14	+;+;-;-	HMRI00610.IMCB-Soot0028-SKTL;HMRI00617.IMCB-Tar0017-SKD;HMRI00605.IMCB-Soot0016-SKD;HMRI00626.IMCB-Tar0044-SKTL
Setd5	chr6:113027632-113103418	+	TRUE	TRUE	Inactivating	30.2401	3.82e-08	0.000825	4.91e-06	1.16394	7	36	75787	5632		57.2857	37	0	152;91;77;37;18;13;13	+;+;-;-;-;-;-	HMRI00630.IMCB-Tar0089-SKTL;HMRI00629.IMCB-Tar0089-SKD;HMRI00619.IMCB-Tar0028-SKD;HMRI00604.IMCB-Soot0013-SKTL;HMRI00603.IMCB-Soot0013-SKD;HMRI00676.HMRI-Tar0044-SKD;HMRI00612.IMCB-Soot0033-SKTL
Zc3hav1	chr6:38260496-38304603	-	TRUE	TRUE	Indeterminate	29.9247	4.49e-08	0.00097	5.74e-06	0.430852	4	36	44108	2058		36.5	38.5	0	57;45;32;12	-;+;+;-	HMRI00599.IMCB-Soot0008-SKD;HMRI00617.IMCB-Tar0017-SKD;HMRI00623.IMCB-Tar0042-SKD;HMRI00674.HMRI-Soot0033-SKD
Bnip3l	chr14:67604076-67627714	-	TRUE	TRUE	Indeterminate	29.7973	4.8e-08	0.00104	6.09e-06	0.254729	3	36	23639	1213		106.667	56	0	239;56;25	-;-;+	HMRI00604.IMCB-Soot0013-SKTL;HMRI00608.IMCB-Soot0023-SKTL;HMRI00627.IMCB-Tar0057-SKD
Kdm5b	chr1:136456754-136529455	+	TRUE	TRUE	Inactivating	29.6726	5.12e-08	0.0011	6.46e-06	0.899279	6	36	72702	4331		50.3333	55.5	0	65;63;59;52;50;13	-;-;+;-;+;+	HMRI00607.IMCB-Soot0023-SKD;HMRI00617.IMCB-Tar0017-SKD;HMRI00630.IMCB-Tar0089-SKTL;HMRI00604.IMCB-Soot0013-SKTL;HMRI00606.IMCB-Soot0016-SKTL;HMRI00614.IMCB-Tar0007-SKD
Tcf7l2	chr19:55816299-56008145	+	TRUE	TRUE	Inactivating	29.2247	6.45e-08	0.00139	8e-06	1.84593	9	36	191847	9042		96.1111	45	0	364;158;148;66;45;33;24;16;11	+;-;-;-;+;+;-;-;+	HMRI00604.IMCB-Soot0013-SKTL;HMRI00625.IMCB-Tar0044-SKD;HMRI00618.IMCB-Tar0017-SKTL;HMRI00610.IMCB-Soot0028-SKTL;HMRI00605.IMCB-Soot0016-SKD;HMRI00617.IMCB-Tar0017-SKD;HMRI00627.IMCB-Tar0057-SKD;HMRI00615.IMCB-Soot0036-SKD;HMRI00674.HMRI-Soot0033-SKD
N4bp1	chr8:89365037-89409157	-	TRUE	TRUE	Indeterminate	29.0589	7.02e-08	0.00152	8.67e-06	0.44124	4	36	44121	2108		98.75	57	0	269;62;52;12	+;+;-;-	HMRI00619.IMCB-Tar0028-SKD;HMRI00611.IMCB-Soot0033-SKD;HMRI00614.IMCB-Tar0007-SKD;HMRI00628.IMCB-Tar0057-SKTL
Ptk2	chr15:73035534-73253621	-	TRUE	TRUE	Inactivating	29.0402	7.09e-08	0.00153	8.7e-06	2.61222	11	36	218088	12976		86.9091	70	0	240;185;117;99;82;70;63;35;31;24;10	+;-;+;+;-;-;-;+;-;+;+	HMRI00620.IMCB-Tar0028-SKTL;HMRI00625.IMCB-Tar0044-SKD;HMRI00621.IMCB-Tar0029-SKD;HMRI00611.IMCB-Soot0033-SKD;HMRI00608.IMCB-Soot0023-SKTL;HMRI00618.IMCB-Tar0017-SKTL;HMRI00630.IMCB-Tar0089-SKTL;HMRI00609.IMCB-Soot0028-SKD;HMRI00612.IMCB-Soot0033-SKTL;HMRI00617.IMCB-Tar0017-SKD;HMRI00674.HMRI-Soot0033-SKD
Unk	chr11:115891629-115922528	+	TRUE	TRUE	Indeterminate	28.6815	8.53e-08	0.00184	1.04e-05	0.263091	3	36	30900	1253		57.6667	53	0	83;53;37	-;-;+	HMRI00618.IMCB-Tar0017-SKTL;HMRI00607.IMCB-Soot0023-SKD;HMRI00615.IMCB-Soot0036-SKD
Max	chr12:78038255-78063235	-	TRUE	TRUE	Inactivating	28.6545	8.65e-08	0.00187	1.04e-05	0.2633	3	36	24981	1254		136	65	0	303;65;40	+;+;+	HMRI00628.IMCB-Tar0057-SKTL;HMRI00627.IMCB-Tar0057-SKD;HMRI00614.IMCB-Tar0007-SKD
Ltbp4	chr7:28090159-28122631	-	TRUE	TRUE	Indeterminate	28.6275	8.77e-08	0.00189	1.05e-05	0.263509	3	36	32473	1255		104.333	42	0	261;42;10	+;-;-	HMRI00618.IMCB-Tar0017-SKTL;HMRI00627.IMCB-Tar0057-SKD;HMRI00625.IMCB-Tar0044-SKD
Plekhm2	chr4:141181648-141220030	-	TRUE	TRUE	Indeterminate	28.6007	8.9e-08	0.00192	1.06e-05	0.263718	3	36	38383	1256		83	61	0	160;61;28	+;+;-	HMRI00616.IMCB-Tar0007-SKTL;HMRI00612.IMCB-Soot0033-SKTL;HMRI00625.IMCB-Tar0044-SKD
Pcgf5	chr19:36453556-36530694	+	TRUE	TRUE	Indeterminate	28.1683	1.11e-07	0.0024	1.31e-05	0.935024	6	36	77139	4506		80.3333	76.5	0	169;100;86;67;33;27	+;+;+;-;-;+	HMRI00628.IMCB-Tar0057-SKTL;HMRI00613.IMCB-Soot0036-SKTL;HMRI00604.IMCB-Soot0013-SKTL;HMRI00599.IMCB-Soot0008-SKD;HMRI00615.IMCB-Soot0036-SKD;HMRI00614.IMCB-Tar0007-SKD
Mcc	chr18:44584713-44971836	-	TRUE	TRUE	Inactivating	28.1179	1.14e-07	0.00247	1.33e-05	4.0006	14	36	387124	20398		78.0714	55	0	244;215;150;91;68;61;57;53;52;36;21;20;13;12	-;-;+;+;-;-;+;+;+;+;-;+;-;-	HMRI00621.IMCB-Tar0029-SKD;HMRI00615.IMCB-Soot0036-SKD;HMRI00624.IMCB-Tar0042-SKTL;HMRI00612.IMCB-Soot0033-SKTL;HMRI00609.IMCB-Soot0028-SKD;HMRI00627.IMCB-Tar0057-SKD;HMRI00606.IMCB-Soot0016-SKTL;HMRI00603.IMCB-Soot0013-SKD;HMRI00623.IMCB-Tar0042-SKD;HMRI00629.IMCB-Tar0089-SKD;HMRI00607.IMCB-Soot0023-SKD;HMRI00677.HMRI-Tar0044-SKTL;HMRI00676.HMRI-Tar0044-SKD;HMRI00674.HMRI-Soot0033-SKD
Zfp746	chr6:48012393-48036592	-	TRUE	TRUE	Inactivating	28.0978	1.15e-07	0.00249	1.34e-05	0.267688	3	36	24200	1275		44	56	0	58;56;18	+;+;+	HMRI00605.IMCB-Soot0016-SKD;HMRI00626.IMCB-Tar0044-SKTL;HMRI00615.IMCB-Soot0036-SKD
Egfr	chr11:16652205-16813910	+	TRUE	TRUE	Inactivating	28.0441	1.19e-07	0.00256	1.36e-05	1.89843	9	36	161706	9308		42.5556	30	0	105;71;50;39;30;26;22;21;19	-;+;-;-;-;+;+;-;-	HMRI00614.IMCB-Tar0007-SKD;HMRI00615.IMCB-Soot0036-SKD;HMRI00627.IMCB-Tar0057-SKD;HMRI00628.IMCB-Tar0057-SKTL;HMRI00621.IMCB-Tar0029-SKD;HMRI00629.IMCB-Tar0089-SKD;HMRI00608.IMCB-Soot0023-SKTL;HMRI00609.IMCB-Soot0028-SKD;HMRI00630.IMCB-Tar0089-SKTL
Ppm1d	chr11:85124755-85160573	+	TRUE	TRUE	Indeterminate	27.9775	1.23e-07	0.00265	1.4e-05	0.454946	4	36	35819	2174		30	22	0	64;27;17;12	+;-;+;-	HMRI00603.IMCB-Soot0013-SKD;HMRI00615.IMCB-Soot0036-SKD;HMRI00611.IMCB-Soot0033-SKD;HMRI00605.IMCB-Soot0016-SKD
Fbxw7	chr3:84619498-84783120	+	TRUE	TRUE	Inactivating	27.8051	1.34e-07	0.0029	1.52e-05	2.28549	10	36	163623	11285		87.9	65	0	248;141;124;105;77;53;49;45;20;17	-;-;-;-;-;-;-;-;+;-	HMRI00628.IMCB-Tar0057-SKTL;HMRI00616.IMCB-Tar0007-SKTL;HMRI00609.IMCB-Soot0028-SKD;HMRI00624.IMCB-Tar0042-SKTL;HMRI00623.IMCB-Tar0042-SKD;HMRI00610.IMCB-Soot0028-SKTL;HMRI00630.IMCB-Tar0089-SKTL;HMRI00604.IMCB-Soot0013-SKTL;HMRI00627.IMCB-Tar0057-SKD;HMRI00676.HMRI-Tar0044-SKD
Jarid2	chr13:44826142-45017012	+	TRUE	TRUE	Inactivating	27.5472	1.53e-07	0.00331	1.72e-05	2.29948	10	36	190871	11357		64.1	68.5	0	129;99;90;89;69;68;46;21;19;11	-;-;-;-;+;-;+;+;-;-	HMRI00617.IMCB-Tar0017-SKD;HMRI00621.IMCB-Tar0029-SKD;HMRI00627.IMCB-Tar0057-SKD;HMRI00623.IMCB-Tar0042-SKD;HMRI00608.IMCB-Soot0023-SKTL;HMRI00603.IMCB-Soot0013-SKD;HMRI00630.IMCB-Tar0089-SKTL;HMRI00611.IMCB-Soot0033-SKD;HMRI00614.IMCB-Tar0007-SKD;HMRI00609.IMCB-Soot0028-SKD
Rprd2	chr3:95563795-95622876	-	TRUE	TRUE	Inactivating	27.4677	1.6e-07	0.00345	1.79e-05	0.689618	5	36	59082	3309		75.6	42	0	153;125;42;31;27	+;+;+;-;-	HMRI00626.IMCB-Tar0044-SKTL;HMRI00615.IMCB-Soot0036-SKD;HMRI00627.IMCB-Tar0057-SKD;HMRI00614.IMCB-Tar0007-SKD;HMRI00611.IMCB-Soot0033-SKD
Sppl3	chr5:115461532-115548799	+	TRUE	TRUE	Inactivating	27.3531	1.69e-07	0.00366	1.89e-05	0.955633	6	36	87268	4607		119.333	107.5	0	244;119;118;97;87;51	+;-;+;-;-;-	HMRI00608.IMCB-Soot0023-SKTL;HMRI00623.IMCB-Tar0042-SKD;HMRI00619.IMCB-Tar0028-SKD;HMRI00622.IMCB-Tar0029-SKTL;HMRI00599.IMCB-Soot0008-SKD;HMRI00621.IMCB-Tar0029-SKD
Fat4	chr3:38785861-38910905	+	TRUE	TRUE	Indeterminate	26.9399	2.1e-07	0.00453	2.3e-05	1.59389	8	36	125045	7772		159.5	98.5	0	531;247;153;118;79;57;56;35	+;+;+;+;+;-;-;-	HMRI00618.IMCB-Tar0017-SKTL;HMRI00620.IMCB-Tar0028-SKTL;HMRI00599.IMCB-Soot0008-SKD;HMRI00605.IMCB-Soot0016-SKD;HMRI00619.IMCB-Tar0028-SKD;HMRI00617.IMCB-Tar0017-SKD;HMRI00627.IMCB-Tar0057-SKD;HMRI00675.HMRI-Soot0033-SKTL
Fam102a	chr2:32390878-32425270	+	TRUE	TRUE	Indeterminate	26.9164	2.12e-07	0.00459	2.32e-05	0.277509	3	36	34393	1322		70.3333	30	0	160;30;21	+;+;-	HMRI00614.IMCB-Tar0007-SKD;HMRI00675.HMRI-Soot0033-SKTL;HMRI00627.IMCB-Tar0057-SKD
Picalm	chr7:97278741-97357957	+	TRUE	TRUE	Inactivating	26.6421	2.45e-07	0.00529	2.63e-05	1.27528	7	36	79217	6183		77.7143	90	0	116;99;91;90;77;56;15	+;-;+;-;-;-;-	HMRI00618.IMCB-Tar0017-SKTL;HMRI00629.IMCB-Tar0089-SKD;HMRI00615.IMCB-Soot0036-SKD;HMRI00607.IMCB-Soot0023-SKD;HMRI00624.IMCB-Tar0042-SKTL;HMRI00621.IMCB-Tar0029-SKD;HMRI00619.IMCB-Tar0028-SKD
Matr3	chr18:35721811-35751699	+	TRUE	TRUE	Indeterminate	26.6057	2.5e-07	0.00539	2.67e-05	0.473625	4	36	29889	2264		29.75	28.5	0	34;29;28;28	-;+;-;+	HMRI00626.IMCB-Tar0044-SKTL;HMRI00676.HMRI-Tar0044-SKD;HMRI00623.IMCB-Tar0042-SKD;HMRI00613.IMCB-Soot0036-SKTL
Nadk2	chr15:9001008-9040253	+	TRUE	TRUE	Inactivating	26.3877	2.79e-07	0.00603	2.94e-05	0.476737	4	36	39246	2279		101.5	116	0	125;121;111;49	-;-;-;-	HMRI00620.IMCB-Tar0028-SKTL;HMRI00609.IMCB-Soot0028-SKD;HMRI00599.IMCB-Soot0008-SKD;HMRI00615.IMCB-Soot0036-SKD
Impact	chr18:13130760-13151457	+	TRUE	TRUE	Indeterminate	26.1363	3.18e-07	0.00687179	3.23e-05	0.284402	3	36	20698	1355		56.6667	61	0	80;61;29	+;-;+	HMRI00623.IMCB-Tar0042-SKD;HMRI00628.IMCB-Tar0057-SKTL;HMRI00630.IMCB-Tar0089-SKTL
Mfhas1	chr8:36650851-36742503	+	TRUE	TRUE	Inactivating	25.9579	3.49e-07	0.00753686	3.52e-05	0.99314	6	36	91653	4791		47.3333	47	0	84;48;47;47;42;16	-;-;+;-;+;-	HMRI00623.IMCB-Tar0042-SKD;HMRI00607.IMCB-Soot0023-SKD;HMRI00629.IMCB-Tar0089-SKD;HMRI00599.IMCB-Soot0008-SKD;HMRI00626.IMCB-Tar0044-SKTL;HMRI00627.IMCB-Tar0057-SKD
Rasa1	chr13:85354303-85429091	-	TRUE	TRUE	Inactivating	25.9266	3.55e-07	0.00766003	3.56e-05	1.30007	7	36	74789	6306		48.2857	40	0	113;64;46;40;27;25;23	+;+;+;+;+;-;-	HMRI00613.IMCB-Soot0036-SKTL;HMRI00621.IMCB-Tar0029-SKD;HMRI00627.IMCB-Tar0057-SKD;HMRI00610.IMCB-Soot0028-SKTL;HMRI00616.IMCB-Tar0007-SKTL;HMRI00603.IMCB-Soot0013-SKD;HMRI00619.IMCB-Tar0028-SKD
Gpatch2	chr1:189039389-189175308	+	TRUE	TRUE	Indeterminate	25.8991	3.6e-07	0.00777	3.6e-05	1.63752	8	36	135920	7991		142.375	88.5	0	415;259;124;92;85;78;73;13	+;+;+;-;-;-;+;+	HMRI00624.IMCB-Tar0042-SKTL;HMRI00604.IMCB-Soot0013-SKTL;HMRI00621.IMCB-Tar0029-SKD;HMRI00622.IMCB-Tar0029-SKTL;HMRI00599.IMCB-Soot0008-SKD;HMRI00615.IMCB-Soot0036-SKD;HMRI00606.IMCB-Soot0016-SKTL;HMRI00610.IMCB-Soot0028-SKTL
Chka	chr19:3851772-3894369	+	TRUE	TRUE	Indeterminate	25.8482	3.69e-07	0.00797755	3.68e-05	0.484619	4	36	42598	2317		52.25	52	0	85;55;49;20	-;+;-;+	HMRI00622.IMCB-Tar0029-SKTL;HMRI00626.IMCB-Tar0044-SKTL;HMRI00610.IMCB-Soot0028-SKTL;HMRI00627.IMCB-Tar0057-SKD
Notch2	chr3:97817460-97954290	+	TRUE	TRUE	Inactivating	25.5376	4.34e-07	0.00937048	4.3e-05	1.31397	7	36	136831	6375		44	28	0	113;65;60;28;20;11;11	+;+;-;+;-;-;+	HMRI00612.IMCB-Soot0033-SKTL;HMRI00621.IMCB-Tar0029-SKD;HMRI00600.IMCB-Soot0008-SKTL;HMRI00609.IMCB-Soot0028-SKD;HMRI00615.IMCB-Soot0036-SKD;HMRI00675.HMRI-Soot0033-SKTL;HMRI00674.HMRI-Soot0033-SKD
Eml4	chr17:83750270-83879699	+	TRUE	TRUE	Indeterminate	25.4476	4.55e-07	0.00981812	4.46e-05	1.65722	8	36	129430	8090		72.5	59	0	169;145;102;89;29;20;15;11	+;-;-;-;+;+;+;+	HMRI00603.IMCB-Soot0013-SKD;HMRI00621.IMCB-Tar0029-SKD;HMRI00611.IMCB-Soot0033-SKD;HMRI00605.IMCB-Soot0016-SKD;HMRI00674.HMRI-Soot0033-SKD;HMRI00627.IMCB-Tar0057-SKD;HMRI00615.IMCB-Soot0036-SKD;HMRI00609.IMCB-Soot0028-SKD
Vps33a	chr5:123978768-124023024	-	TRUE	TRUE	Indeterminate	25.4375	4.57e-07	0.00986975	4.47e-05	0.290876	3	36	44257	1386		86	85	0	108;85;65	+;+;-	HMRI00623.IMCB-Tar0042-SKD;HMRI00626.IMCB-Tar0044-SKTL;HMRI00612.IMCB-Soot0033-SKTL
Cdc42	chr4:136875610-136913674	-	TRUE	TRUE	Indeterminate	25.4212	4.61e-07	0.0099534	4.48e-05	0.491048	4	36	38065	2348		28	18	0	64;23;13;12	-;-;-;+	HMRI00614.IMCB-Tar0007-SKD;HMRI00605.IMCB-Soot0016-SKD;HMRI00623.IMCB-Tar0042-SKD;HMRI00613.IMCB-Soot0036-SKTL
Fcho2	chr13:99493360-99585404	-	TRUE	TRUE	Inactivating	25.3988	4.66e-07	0.0100695	4.52e-05	1.319	7	36	92045	6400		58.5714	20	0	195;96;63;20;14;12;10	+;+;+;-;-;+;-	HMRI00624.IMCB-Tar0042-SKTL;HMRI00605.IMCB-Soot0016-SKD;HMRI00614.IMCB-Tar0007-SKD;HMRI00626.IMCB-Tar0044-SKTL;HMRI00630.IMCB-Tar0089-SKTL;HMRI00613.IMCB-Soot0036-SKTL;HMRI00676.HMRI-Tar0044-SKD
Cachd1	chr4:100449283-100676353	+	TRUE	TRUE	Inactivating	25.3285	4.84e-07	0.0104433	4.66e-05	2.4276	10	36	227071	12018		94.7	91.5	0	183;142;138;138;96;87;69;50;32;12	+;+;+;-;-;+;+;-;-;-	HMRI00624.IMCB-Tar0042-SKTL;HMRI00620.IMCB-Tar0028-SKTL;HMRI00617.IMCB-Tar0017-SKD;HMRI00607.IMCB-Soot0023-SKD;HMRI00609.IMCB-Soot0028-SKD;HMRI00621.IMCB-Tar0029-SKD;HMRI00626.IMCB-Tar0044-SKTL;HMRI00614.IMCB-Tar0007-SKD;HMRI00623.IMCB-Tar0042-SKD;HMRI00676.HMRI-Tar0044-SKD
Golim4	chr3:75680104-75760871	-	TRUE	TRUE	Indeterminate	25.1957	5.18e-07	0.0111876	4.97e-05	1.01493	6	36	80768	4898		46.5	30	0	115;81;37;23;13;10	-;-;+;-;+;-	HMRI00608.IMCB-Soot0023-SKTL;HMRI00617.IMCB-Tar0017-SKD;HMRI00615.IMCB-Soot0036-SKD;HMRI00627.IMCB-Tar0057-SKD;HMRI00614.IMCB-Tar0007-SKD;HMRI00674.HMRI-Soot0033-SKD
Aktip	chr8:93635680-93659393	-	TRUE	TRUE	Indeterminate	25.1537	5.29e-07	0.0114339	5.04e-05	0.29359	3	36	23714	1399		83.3333	106	0	113;106;31	+;-;-	HMRI00609.IMCB-Soot0028-SKD;HMRI00630.IMCB-Tar0089-SKTL;HMRI00613.IMCB-Soot0036-SKTL
Usp15	chr10:122542061-122634075	-	TRUE	TRUE	Inactivating	24.9998	5.73e-07	0.0123841	5.43e-05	1.3337	7	36	92015	6473		73.5714	44	0	158;130;112;44;39;19;13	-;+;+;+;+;-;-	HMRI00621.IMCB-Tar0029-SKD;HMRI00622.IMCB-Tar0029-SKTL;HMRI00619.IMCB-Tar0028-SKD;HMRI00599.IMCB-Soot0008-SKD;HMRI00626.IMCB-Tar0044-SKTL;HMRI00627.IMCB-Tar0057-SKD;HMRI00610.IMCB-Soot0028-SKTL
Cpne1	chr2:155897576-155937701	-	TRUE	TRUE	Indeterminate	24.9922	5.76e-07	0.0124328	5.43e-05	0.497682	4	36	40126	2380		101.75	92	0	186;97;87;37	-;+;-;-	HMRI00619.IMCB-Tar0028-SKD;HMRI00609.IMCB-Soot0028-SKD;HMRI00606.IMCB-Soot0016-SKTL;HMRI00604.IMCB-Soot0013-SKTL
Cd47	chr16:49855766-49911796	+	TRUE	TRUE	Inactivating	24.9823	5.79e-07	0.0124972	5.43e-05	0.741254	5	36	56031	3560		89.2	104	0	144;118;104;47;33	+;+;-;-;-	HMRI00599.IMCB-Soot0008-SKD;HMRI00606.IMCB-Soot0016-SKTL;HMRI00603.IMCB-Soot0013-SKD;HMRI00605.IMCB-Soot0016-SKD;HMRI00610.IMCB-Soot0028-SKTL
Rbm39	chr2:155972975-156005974	-	TRUE	TRUE	Indeterminate	24.7821	6.42e-07	0.0138647	5.98e-05	0.500999	4	36	33000	2396		39	40	0	64;56;24;12	+;-;-;+	HMRI00611.IMCB-Soot0033-SKD;HMRI00607.IMCB-Soot0023-SKD;HMRI00627.IMCB-Tar0057-SKD;HMRI00675.HMRI-Soot0033-SKTL
Psmf1	chr2:151541797-151567046	-	TRUE	TRUE	Indeterminate	24.7695	6.46e-07	0.0139554	5.99e-05	0.297348	3	36	25250	1417		48	25	0	107;25;12	-;-;-	HMRI00614.IMCB-Tar0007-SKD;HMRI00610.IMCB-Soot0028-SKTL;HMRI00674.HMRI-Soot0033-SKD
Riok1	chr13:38128857-38153302	+	TRUE	TRUE	Indeterminate	24.6855	6.75e-07	0.0145774	6.2e-05	0.298183	3	36	24446	1421		61.3333	42	0	123;42;19	+;-;-	HMRI00630.IMCB-Tar0089-SKTL;HMRI00609.IMCB-Soot0028-SKD;HMRI00627.IMCB-Tar0057-SKD
Mbnl2	chr14:120674890-120830920	+	TRUE	TRUE	Inactivating	24.6337	6.93e-07	0.0149742	6.32e-05	1.69399	8	36	156031	8275		73.875	46	0	171;164;94;47;45;32;21;17	-;+;-;-;+;+;-;+	HMRI00609.IMCB-Soot0028-SKD;HMRI00618.IMCB-Tar0017-SKTL;HMRI00617.IMCB-Tar0017-SKD;HMRI00614.IMCB-Tar0007-SKD;HMRI00599.IMCB-Soot0008-SKD;HMRI00611.IMCB-Soot0033-SKD;HMRI00629.IMCB-Tar0089-SKD;HMRI00623.IMCB-Tar0042-SKD
Zranb1	chr7:140141304-140175634	+	TRUE	TRUE	Indeterminate	24.5106	7.39e-07	0.0159624	6.65e-05	0.505351	4	36	34331	2417		71.25	72	0	87;81;63;54	-;-;+;+	HMRI00610.IMCB-Soot0028-SKTL;HMRI00617.IMCB-Tar0017-SKD;HMRI00628.IMCB-Tar0057-SKTL;HMRI00619.IMCB-Tar0028-SKD
Tmem64	chr4:15192966-15213900	+	TRUE	TRUE	Indeterminate	24.354	8.02e-07	0.0173138	7.1e-05	0.301523	3	36	20935	1437		35.3333	21	0	67;21;18	-;-;+	HMRI00620.IMCB-Tar0028-SKTL;HMRI00617.IMCB-Tar0017-SKD;HMRI00619.IMCB-Tar0028-SKD
Capzb	chr4:138748813-138847735	+	TRUE	TRUE	Inactivating	24.3161	8.18e-07	0.0176579	7.21e-05	0.75646	5	36	98923	3634		61.2	65	0	89;73;65;60;19	-;-;-;+;+	HMRI00618.IMCB-Tar0017-SKTL;HMRI00628.IMCB-Tar0057-SKTL;HMRI00614.IMCB-Tar0007-SKD;HMRI00620.IMCB-Tar0028-SKTL;HMRI00675.HMRI-Soot0033-SKTL
Nsd1	chr13:55311142-55419686	+	TRUE	TRUE	Inactivating	24.2288	8.55e-07	0.0184763	7.51e-05	1.36307	7	36	108545	6619		70.7143	71	0	126;90;76;71;65;38;29	-;-;-;-;-;+;+	HMRI00620.IMCB-Tar0028-SKTL;HMRI00619.IMCB-Tar0028-SKD;HMRI00622.IMCB-Tar0029-SKTL;HMRI00615.IMCB-Soot0036-SKD;HMRI00629.IMCB-Tar0089-SKD;HMRI00627.IMCB-Tar0057-SKD;HMRI00623.IMCB-Tar0042-SKD
Cpsf6	chr10:116781723-116814029	-	TRUE	TRUE	Indeterminate	24.2186	8.6e-07	0.0185746	7.52e-05	0.510118	4	36	32307	2440		81.5	86.5	0	141;118;55;12	-;+;+;-	HMRI00620.IMCB-Tar0028-SKTL;HMRI00606.IMCB-Soot0016-SKTL;HMRI00611.IMCB-Soot0033-SKD;HMRI00674.HMRI-Soot0033-SKD
Naa30	chr14:49791901-49810706	+	TRUE	TRUE	Indeterminate	24.1708	8.82e-07	0.0190415	7.68e-05	0.303401	3	36	18806	1446		123	103	0	183;103;83	+;+;-	HMRI00625.IMCB-Tar0044-SKD;HMRI00604.IMCB-Soot0013-SKTL;HMRI00614.IMCB-Tar0007-SKD
Dip2b	chr15:99869094-100049904	+	TRUE	TRUE	Inactivating	23.9554	9.86e-07	0.0212956	8.52e-05	1.72596	8	36	180811	8436		69.625	47.5	0	278;61;61;57;38;31;20;11	-;+;-;-;-;+;+;+	HMRI00619.IMCB-Tar0028-SKD;HMRI00607.IMCB-Soot0023-SKD;HMRI00604.IMCB-Soot0013-SKTL;HMRI00614.IMCB-Tar0007-SKD;HMRI00627.IMCB-Tar0057-SKD;HMRI00603.IMCB-Soot0013-SKD;HMRI00621.IMCB-Tar0029-SKD;HMRI00611.IMCB-Soot0033-SKD
Ppp6r2	chr15:89041989-89116692	+	TRUE	TRUE	Indeterminate	23.8728	1.03e-06	0.0222285	8.79e-05	0.766934	5	36	74704	3685		102.4	52	0	208;187;52;40;25	-;-;+;+;+	HMRI00628.IMCB-Tar0057-SKTL;HMRI00625.IMCB-Tar0044-SKD;HMRI00624.IMCB-Tar0042-SKTL;HMRI00629.IMCB-Tar0089-SKD;HMRI00605.IMCB-Soot0016-SKD
Crtc3	chr7:87731517-87833763	-	TRUE	TRUE	Indeterminate	23.8459	1.04e-06	0.0225414	8.87e-05	1.05602	6	36	102247	5100		43.8333	44	0	74;60;58;30;21;20	-;+;-;-;-;+	HMRI00624.IMCB-Tar0042-SKTL;HMRI00615.IMCB-Soot0036-SKD;HMRI00622.IMCB-Tar0029-SKTL;HMRI00629.IMCB-Tar0089-SKD;HMRI00610.IMCB-Soot0028-SKTL;HMRI00619.IMCB-Tar0028-SKD
Atp2b1	chr10:98377785-98488777	+	TRUE	TRUE	Indeterminate	23.5118	1.24e-06	0.0268152	0.000103	1.3916	7	36	110993	6761		55	49	0	117;69;61;49;40;39;10	+;+;+;-;+;+;+	HMRI00616.IMCB-Tar0007-SKTL;HMRI00611.IMCB-Soot0033-SKD;HMRI00627.IMCB-Tar0057-SKD;HMRI00620.IMCB-Tar0028-SKTL;HMRI00621.IMCB-Tar0029-SKD;HMRI00599.IMCB-Soot0008-SKD;HMRI00608.IMCB-Soot0023-SKTL
Rtn4	chr11:29592897-29644414	+	TRUE	TRUE	Indeterminate	23.4586	1.28e-06	0.0275676	0.000105	0.776995	5	36	51518	3734		84.2	52	0	169;141;52;49;10	-;+;+;+;-	HMRI00605.IMCB-Soot0016-SKD;HMRI00599.IMCB-Soot0008-SKD;HMRI00623.IMCB-Tar0042-SKD;HMRI00630.IMCB-Tar0089-SKTL;HMRI00608.IMCB-Soot0023-SKTL
Phf20l1	chr15:66409133-66476817	+	TRUE	TRUE	Inactivating	23.366	1.34e-06	0.0289271	0.000109	1.07146	6	36	67685	5176		55.6667	50	0	110;70;65;35;33;21	-;-;-;+;-;+	HMRI00619.IMCB-Tar0028-SKD;HMRI00626.IMCB-Tar0044-SKTL;HMRI00615.IMCB-Soot0036-SKD;HMRI00627.IMCB-Tar0057-SKD;HMRI00621.IMCB-Tar0029-SKD;HMRI00675.HMRI-Soot0033-SKTL
Zrsr2	chrX:160373374-160396598	-	TRUE	TRUE	Indeterminate	23.3073	1.38e-06	0.0298232	0.000112	0.312583	3	36	23225	1490		89	41	0	214;41;12	+;-;-	HMRI00630.IMCB-Tar0089-SKTL;HMRI00621.IMCB-Tar0029-SKD;HMRI00625.IMCB-Tar0044-SKD
Arid1a	chr4:133234922-133309526	-	TRUE	TRUE	Indeterminate	23.2679	1.41e-06	0.03044	0.000114	0.781716	5	36	74605	3757		60.2	43	0	116;63;43;43;36	-;-;-;-;-	HMRI00621.IMCB-Tar0029-SKD;HMRI00615.IMCB-Soot0036-SKD;HMRI00676.HMRI-Tar0044-SKD;HMRI00627.IMCB-Tar0057-SKD;HMRI00609.IMCB-Soot0028-SKD
Pum1	chr4:130219273-130337479	+	TRUE	TRUE	Indeterminate	23.1599	1.49e-06	0.0321977	0.000119	1.40605	7	36	118207	6833		118.429	73	0	344;228;86;73;44;43;11	+;+;+;+;+;+;-	HMRI00615.IMCB-Soot0036-SKD;HMRI00623.IMCB-Tar0042-SKD;HMRI00620.IMCB-Tar0028-SKTL;HMRI00617.IMCB-Tar0017-SKD;HMRI00612.IMCB-Soot0033-SKTL;HMRI00674.HMRI-Soot0033-SKD;HMRI00676.HMRI-Tar0044-SKD
Clip1	chr5:124027802-124134370	-	TRUE	TRUE	Inactivating	23.1313	1.51e-06	0.0326801	0.00012	1.07918	6	36	106569	5214		72.5	73	0	108;85;79;67;60;36	+;-;-;+;+;-	HMRI00617.IMCB-Tar0017-SKD;HMRI00614.IMCB-Tar0007-SKD;HMRI00615.IMCB-Soot0036-SKD;HMRI00623.IMCB-Tar0042-SKD;HMRI00675.HMRI-Soot0033-SKTL;HMRI00611.IMCB-Soot0033-SKD
Smek2	chr11:29072906-29120797	+	TRUE	TRUE	Inactivating	22.9823	1.63e-06	0.0353143	0.000128	0.788898	5	36	47892	3792		74	72	0	123;82;72;55;38	-;-;-;+;-	HMRI00630.IMCB-Tar0089-SKTL;HMRI00623.IMCB-Tar0042-SKD;HMRI00609.IMCB-Soot0028-SKD;HMRI00627.IMCB-Tar0057-SKD;HMRI00603.IMCB-Soot0013-SKD
Ash1l	chr3:88769733-88883297	+	TRUE	TRUE	Inactivating	22.963	1.65e-06	0.0356712	0.000129	1.41428	7	36	113565	6874		56.7143	47	0	86;79;77;47;46;45;17	-;+;+;+;-;-;-	HMRI00607.IMCB-Soot0023-SKD;HMRI00623.IMCB-Tar0042-SKD;HMRI00617.IMCB-Tar0017-SKD;HMRI00626.IMCB-Tar0044-SKTL;HMRI00622.IMCB-Tar0029-SKTL;HMRI00619.IMCB-Tar0028-SKD;HMRI00627.IMCB-Tar0057-SKD
Hcfc2	chr10:82161751-82204137	+	TRUE	TRUE	Indeterminate	22.8502	1.75e-06	0.0378265	0.000137	0.53373	4	36	42387	2554		64.5	71	0	97;95;47;19	-;+;+;-	HMRI00625.IMCB-Tar0044-SKD;HMRI00615.IMCB-Soot0036-SKD;HMRI00630.IMCB-Tar0089-SKTL;HMRI00605.IMCB-Soot0016-SKD
Dnajc24	chr2:105806864-105843706	-	TRUE	TRUE	Indeterminate	22.702	1.89e-06	0.0408593	0.000146	0.536422	4	36	36843	2567		173.25	38	0	586;45;31;31	+;+;-;-	HMRI00625.IMCB-Tar0044-SKD;HMRI00626.IMCB-Tar0044-SKTL;HMRI00614.IMCB-Tar0007-SKD;HMRI00605.IMCB-Soot0016-SKD
Hivep1	chr13:42147389-42280395	+	TRUE	TRUE	Indeterminate	22.6837	1.91e-06	0.0412492	0.000147	1.42612	7	36	133007	6933		64.8571	40	0	206;94;44;40;38;21;11	+;+;+;-;+;-;+	HMRI00617.IMCB-Tar0017-SKD;HMRI00605.IMCB-Soot0016-SKD;HMRI00599.IMCB-Soot0008-SKD;HMRI00606.IMCB-Soot0016-SKTL;HMRI00615.IMCB-Soot0036-SKD;HMRI00677.HMRI-Tar0044-SKTL;HMRI00674.HMRI-Soot0033-SKD
Fndc3a	chr14:72937759-73109810	-	TRUE	TRUE	Inactivating	22.6742	1.92e-06	0.0414545	0.000148	2.18226	9	36	172052	10755		121.111	121	0	292;212;161;128;121;62;48;38;28	+;-;-;-;+;-;+;+;+	HMRI00629.IMCB-Tar0089-SKD;HMRI00617.IMCB-Tar0017-SKD;HMRI00621.IMCB-Tar0029-SKD;HMRI00630.IMCB-Tar0089-SKTL;HMRI00618.IMCB-Tar0017-SKTL;HMRI00614.IMCB-Tar0007-SKD;HMRI00606.IMCB-Soot0016-SKTL;HMRI00611.IMCB-Soot0033-SKD;HMRI00619.IMCB-Tar0028-SKD
Sufu	chr19:46471385-46563294	+	TRUE	TRUE	Inactivating	22.6545	1.94e-06	0.0418817	0.000149	0.79731	5	36	91910	3833		72.6	65	0	151;74;65;43;30	-;+;-;-;-	HMRI00615.IMCB-Soot0036-SKD;HMRI00599.IMCB-Soot0008-SKD;HMRI00607.IMCB-Soot0023-SKD;HMRI00614.IMCB-Tar0007-SKD;HMRI00630.IMCB-Tar0089-SKTL
Uso1	chr5:92566963-92631821	+	TRUE	TRUE	Inactivating	22.5914	2e-06	0.0432806	0.000152	0.798951	5	36	64859	3841		86.2	99	0	155;110;99;52;15	+;-;-;-;+	HMRI00599.IMCB-Soot0008-SKD;HMRI00620.IMCB-Tar0028-SKTL;HMRI00621.IMCB-Tar0029-SKD;HMRI00607.IMCB-Soot0023-SKD;HMRI00674.HMRI-Soot0033-SKD
Lpp	chr16:24393435-24992664	+	TRUE	TRUE	Inactivating	22.5167	2.08e-06	0.0449958	0.000157	6.83432	18	36	599230	36869		125.833	104.5	0	383;302;239;166;165;154;126;109;105;104;102;65;60;56;44;43;22;20	+;+;-;-;+;+;+;-;-;-;-;-;+;-;-;-;-;-	HMRI00625.IMCB-Tar0044-SKD;HMRI00622.IMCB-Tar0029-SKTL;HMRI00610.IMCB-Soot0028-SKTL;HMRI00619.IMCB-Tar0028-SKD;HMRI00606.IMCB-Soot0016-SKTL;HMRI00621.IMCB-Tar0029-SKD;HMRI00607.IMCB-Soot0023-SKD;HMRI00615.IMCB-Soot0036-SKD;HMRI00630.IMCB-Tar0089-SKTL;HMRI00627.IMCB-Tar0057-SKD;HMRI00626.IMCB-Tar0044-SKTL;HMRI00608.IMCB-Soot0023-SKTL;HMRI00623.IMCB-Tar0042-SKD;HMRI00620.IMCB-Tar0028-SKTL;HMRI00611…
Tbl1xr1	chr3:21975573-22115516	+	TRUE	TRUE	Inactivating	22.5124	2.09e-06	0.0450978	0.000157	1.79828	8	36	139944	8801		74.5	61.5	0	126;121;76;69;54;53;51;46	-;-;-;+;-;-;-;+	HMRI00609.IMCB-Soot0028-SKD;HMRI00617.IMCB-Tar0017-SKD;HMRI00608.IMCB-Soot0023-SKTL;HMRI00618.IMCB-Tar0017-SKTL;HMRI00627.IMCB-Tar0057-SKD;HMRI00623.IMCB-Tar0042-SKD;HMRI00610.IMCB-Soot0028-SKTL;HMRI00606.IMCB-Soot0016-SKTL
Sirpa	chr2:129418574-129457964	+	TRUE	TRUE	Indeterminate	22.4758	2.13e-06	0.0459642	0.00016	0.321971	3	36	39391	1535		67	72	0	97;72;32	+;-;-	HMRI00613.IMCB-Soot0036-SKTL;HMRI00617.IMCB-Tar0017-SKD;HMRI00603.IMCB-Soot0013-SKD
Pitpnb	chr5:111759716-111817379	+	FALSE	TRUE	Inactivating	22.4101	2.2e-06	0.0475644	0.000165	0.541804	4	36	57664	2593		79.25	56	0	187;63;49;18	+;-;-;-	HMRI00605.IMCB-Soot0016-SKD;HMRI00599.IMCB-Soot0008-SKD;HMRI00627.IMCB-Tar0057-SKD;HMRI00676.HMRI-Tar0044-SKD
Pdia3	chr2:121239637-121264422	+	FALSE	TRUE	Indeterminate	22.3686	2.25e-06	0.0486016	0.000167	0.323223	3	36	24786	1541		40	24	0	73;24;23	+;-;+	HMRI00605.IMCB-Soot0016-SKD;HMRI00630.IMCB-Tar0089-SKTL;HMRI00676.HMRI-Tar0044-SKD
Anxa4	chr6:86686833-86743578	-	FALSE	TRUE	Inactivating	22.3325	2.29e-06	0.0495251	0.000169	0.543252	4	36	56746	2600		95.5	104.5	0	147;144;65;26	-;+;+;+	HMRI00609.IMCB-Soot0028-SKD;HMRI00625.IMCB-Tar0044-SKD;HMRI00600.IMCB-Soot0008-SKTL;HMRI00612.IMCB-Soot0033-SKTL
Rbpms	chr8:34893115-35040335	-	FALSE	TRUE	Inactivating	22.1624	2.51e-06	0.0541131	0.000183	1.44877	7	36	147221	7046		51.8571	27	0	155;95;29;27;25;16;16	-;-;-;+;+;-;+	HMRI00617.IMCB-Tar0017-SKD;HMRI00615.IMCB-Soot0036-SKD;HMRI00622.IMCB-Tar0029-SKTL;HMRI00623.IMCB-Tar0042-SKD;HMRI00630.IMCB-Tar0089-SKTL;HMRI00626.IMCB-Tar0044-SKTL;HMRI00609.IMCB-Soot0028-SKD
Egln1	chr8:127432486-127473154	-	FALSE	TRUE	Indeterminate	22.0348	2.68e-06	0.0578315	0.000195	0.327185	3	36	40669	1560		207.667	149	0	411;149;63	+;-;+	HMRI00619.IMCB-Tar0028-SKD;HMRI00630.IMCB-Tar0089-SKTL;HMRI00611.IMCB-Soot0033-SKD
Rab1	chr11:20101604-20126859	+	FALSE	TRUE	Indeterminate	21.9311	2.83e-06	0.0610429	0.000204	0.328436	3	36	25256	1566		77	73	0	146;73;12	+;+;+	HMRI00622.IMCB-Tar0029-SKTL;HMRI00607.IMCB-Soot0023-SKD;HMRI00674.HMRI-Soot0033-SKD
Gpatch2l	chr12:87582827-87632318	+	FALSE	TRUE	Inactivating	21.9079	2.86e-06	0.061784	0.000206	0.551323	4	36	49492	2639		44	43	0	70;44;42;20	-;-;-;+	HMRI00609.IMCB-Soot0028-SKD;HMRI00618.IMCB-Tar0017-SKTL;HMRI00627.IMCB-Tar0057-SKD;HMRI00614.IMCB-Tar0007-SKD
Rai1	chr11:59918514-60012697	+	FALSE	TRUE	Inactivating	21.8767	2.91e-06	0.0627967	0.000207	0.81802	5	36	94184	3934		116.8	74	0	262;147;74;57;44	-;-;+;-;+	HMRI00606.IMCB-Soot0016-SKTL;HMRI00629.IMCB-Tar0089-SKD;HMRI00621.IMCB-Tar0029-SKD;HMRI00627.IMCB-Tar0057-SKD;HMRI00600.IMCB-Soot0008-SKTL
Mettl16	chr11:74584364-74632194	+	FALSE	TRUE	Indeterminate	21.8758	2.91e-06	0.0628273	0.000207	0.551944	4	36	47831	2642		62.75	53.5	0	130;74;33;14	-;+;+;+	HMRI00621.IMCB-Tar0029-SKD;HMRI00627.IMCB-Tar0057-SKD;HMRI00620.IMCB-Tar0028-SKTL;HMRI00677.HMRI-Tar0044-SKTL
Csgalnact1	chr8:70880679-71259045	-	FALSE	TRUE	Inactivating	21.8748	2.91e-06	0.062859	0.000207	4.09244	13	36	378367	20903		66.3077	63	0	137;132;116;106;102;89;63;41;33;12;11;10;10	-;-;+;-;-;+;+;+;+;-;-;+;+	HMRI00619.IMCB-Tar0028-SKD;HMRI00617.IMCB-Tar0017-SKD;HMRI00611.IMCB-Soot0033-SKD;HMRI00629.IMCB-Tar0089-SKD;HMRI00599.IMCB-Soot0008-SKD;HMRI00613.IMCB-Soot0036-SKTL;HMRI00603.IMCB-Soot0013-SKD;HMRI00628.IMCB-Tar0057-SKTL;HMRI00606.IMCB-Soot0016-SKTL;HMRI00674.HMRI-Soot0033-SKD;HMRI00609.IMCB-Soot0028-SKD;HMRI00675.HMRI-Soot0033-SKTL;HMRI00621.IMCB-Tar0029-SKD
Dek	chr13:47180135-47201589	-	FALSE	TRUE	Indeterminate	21.76	3.09e-06	0.0667362	0.000219	0.330522	3	36	21455	1576		47	22	0	108;22;11	+;-;+	HMRI00607.IMCB-Soot0023-SKD;HMRI00626.IMCB-Tar0044-SKTL;HMRI00605.IMCB-Soot0016-SKD
Ppp3r1	chr11:17059300-17100383	+	FALSE	TRUE	Indeterminate	21.7268	3.14e-06	0.0678999	0.000222	0.55484	4	36	41084	2656		77.5	78	0	144;143;13;10	-;+;-;+	HMRI00625.IMCB-Tar0044-SKD;HMRI00614.IMCB-Tar0007-SKD;HMRI00677.HMRI-Tar0044-SKTL;HMRI00676.HMRI-Tar0044-SKD
Ostf1	chr19:18654853-18706303	-	FALSE	TRUE	Indeterminate	21.7162	3.16e-06	0.0682754	0.000222	0.555047	4	36	51451	2657		67.25	36.5	0	174;40;33;22	-;+;-;-	HMRI00623.IMCB-Tar0042-SKD;HMRI00628.IMCB-Tar0057-SKTL;HMRI00674.HMRI-Soot0033-SKD;HMRI00629.IMCB-Tar0089-SKD
Ppp1r2	chr16:31251626-31275363	-	FALSE	TRUE	Indeterminate	21.6415	3.29e-06	0.0709875	0.000228	0.331981	3	36	23738	1583		49.6667	35	0	104;35;10	-;+;-	HMRI00605.IMCB-Soot0016-SKD;HMRI00623.IMCB-Tar0042-SKD;HMRI00626.IMCB-Tar0044-SKTL
Ggta1	chr2:35255698-35316945	-	FALSE	TRUE	Indeterminate	21.6319	3.3e-06	0.0713447	0.000229	0.556702	4	36	61248	2665		118.75	106	0	252;160;52;11	+;-;-;+	HMRI00619.IMCB-Tar0028-SKD;HMRI00617.IMCB-Tar0017-SKD;HMRI00610.IMCB-Soot0028-SKTL;HMRI00627.IMCB-Tar0057-SKD
Megf9	chr4:70092960-70195962	-	FALSE	TRUE	Indeterminate	21.5486	3.45e-06	0.0745102	0.000237	1.47642	7	36	103003	7184		78.4286	36	0	216;129;87;36;33;28;20	-;-;-;+;-;+;-	HMRI00624.IMCB-Tar0042-SKTL;HMRI00606.IMCB-Soot0016-SKTL;HMRI00625.IMCB-Tar0044-SKD;HMRI00627.IMCB-Tar0057-SKD;HMRI00612.IMCB-Soot0033-SKTL;HMRI00674.HMRI-Soot0033-SKD;HMRI00603.IMCB-Soot0013-SKD
Rc3h2	chr2:37225590-37278423	-	FALSE	TRUE	Indeterminate	21.5212	3.5e-06	0.0755828	0.000239	0.827857	5	36	52834	3982		58.2	53	0	107;101;53;15;15	-;-;-;-;+	HMRI00605.IMCB-Soot0016-SKD;HMRI00612.IMCB-Soot0033-SKTL;HMRI00603.IMCB-Soot0013-SKD;HMRI00620.IMCB-Tar0028-SKTL;HMRI00609.IMCB-Soot0028-SKD
Ap1g1	chr8:112302482-112388109	+	FALSE	TRUE	Indeterminate	21.4557	3.62e-06	0.0782075	0.000246	1.13781	6	36	85628	5503		69.3333	44.5	0	144;143;63;26;23;17	+;+;+;+;-;+	HMRI00617.IMCB-Tar0017-SKD;HMRI00625.IMCB-Tar0044-SKD;HMRI00609.IMCB-Soot0028-SKD;HMRI00674.HMRI-Soot0033-SKD;HMRI00630.IMCB-Tar0089-SKTL;HMRI00677.HMRI-Tar0044-SKTL
Smarca2	chr19:26679649-26852811	+	FALSE	TRUE	Inactivating	21.4513	3.63e-06	0.078389	0.000246	1.85561	8	36	173163	9091		84.625	46.5	0	251;148;125;60;33;23;22;15	+;+;-;-;+;+;-;-	HMRI00621.IMCB-Tar0029-SKD;HMRI00610.IMCB-Soot0028-SKTL;HMRI00623.IMCB-Tar0042-SKD;HMRI00626.IMCB-Tar0044-SKTL;HMRI00627.IMCB-Tar0057-SKD;HMRI00630.IMCB-Tar0089-SKTL;HMRI00675.HMRI-Soot0033-SKTL;HMRI00674.HMRI-Soot0033-SKD
Mep1a	chr17:43611277-43639722	-	FALSE	TRUE	Indeterminate	21.4409	3.65e-06	0.0788169	0.000246	0.334483	3	36	28446	1595		128	88	0	285;88;11	-;+;+	HMRI00621.IMCB-Tar0029-SKD;HMRI00599.IMCB-Soot0008-SKD;HMRI00677.HMRI-Tar0044-SKTL
Sp1	chr15:102236746-102266835	+	FALSE	TRUE	Indeterminate	21.3912	3.74e-06	0.080886	0.000251	0.335109	3	36	30090	1598		47	59	0	61;59;21	-;-;+	HMRI00625.IMCB-Tar0044-SKD;HMRI00610.IMCB-Soot0028-SKTL;HMRI00627.IMCB-Tar0057-SKD
Tnrc6b	chr15:80541742-80771516	+	FALSE	TRUE	Indeterminate	21.3569	3.81e-06	0.0823438	0.000255	2.69851	10	36	229775	13426		52.8	48.5	0	98;91;82;65;54;43;32;29;19;15	+;-;-;-;+;+;-;+;+;+	HMRI00627.IMCB-Tar0057-SKD;HMRI00609.IMCB-Soot0028-SKD;HMRI00613.IMCB-Soot0036-SKTL;HMRI00626.IMCB-Tar0044-SKTL;HMRI00607.IMCB-Soot0023-SKD;HMRI00629.IMCB-Tar0089-SKD;HMRI00610.IMCB-Soot0028-SKTL;HMRI00630.IMCB-Tar0089-SKTL;HMRI00611.IMCB-Soot0033-SKD;HMRI00606.IMCB-Soot0016-SKTL
Arfip1	chr3:84300014-84386547	-	FALSE	TRUE	Inactivating	21.3356	3.86e-06	0.0832669	0.000257	1.14226	6	36	86534	5525		67.8333	59.5	0	149;105;84;35;23;11	+;+;+;+;-;+	HMRI00620.IMCB-Tar0028-SKTL;HMRI00622.IMCB-Tar0029-SKTL;HMRI00621.IMCB-Tar0029-SKD;HMRI00600.IMCB-Soot0008-SKTL;HMRI00611.IMCB-Soot0033-SKD;HMRI00674.HMRI-Soot0033-SKD
Slain2	chr5:73305600-73370080	+	FALSE	TRUE	Indeterminate	21.2101	4.12e-06	0.0888999	0.000272	0.836667	5	36	64481	4025		111.6	117	0	135;134;117;101;71	+;+;-;-;+	HMRI00619.IMCB-Tar0028-SKD;HMRI00605.IMCB-Soot0016-SKD;HMRI00616.IMCB-Tar0007-SKTL;HMRI00621.IMCB-Tar0029-SKD;HMRI00604.IMCB-Soot0013-SKTL
Stk24	chr14:121685562-121778452	-	FALSE	TRUE	Inactivating	21.2101	4.12e-06	0.0888999	0.000272	0.836667	5	36	92891	4025		88.6	45	0	243;103;45;26;26	+;-;+;+;-	HMRI00615.IMCB-Soot0036-SKD;HMRI00603.IMCB-Soot0013-SKD;HMRI00674.HMRI-Soot0033-SKD;HMRI00627.IMCB-Tar0057-SKD;HMRI00621.IMCB-Tar0029-SKD
Clasp1	chr1:120285634-120506039	+	FALSE	TRUE	Inactivating	21.1856	4.17e-06	0.0900417	0.000275	2.27732	9	36	220406	11243		44.5556	42	0	111;48;46;42;42;37;35;25;15	-;-;-;-;-;+;-;+;-	HMRI00630.IMCB-Tar0089-SKTL;HMRI00619.IMCB-Tar0028-SKD;HMRI00618.IMCB-Tar0017-SKTL;HMRI00675.HMRI-Soot0033-SKTL;HMRI00628.IMCB-Tar0057-SKTL;HMRI00622.IMCB-Tar0029-SKTL;HMRI00603.IMCB-Soot0013-SKD;HMRI00616.IMCB-Tar0007-SKTL;HMRI00627.IMCB-Tar0057-SKD
Dnajb6	chr5:30062437-30113018	+	FALSE	TRUE	Indeterminate	20.8754	4.9e-06	0.105868	0.00032	0.572007	4	36	50582	2739		78.25	96.5	0	101;97;96;19	-;-;+;+	HMRI00607.IMCB-Soot0023-SKD;HMRI00615.IMCB-Soot0036-SKD;HMRI00623.IMCB-Tar0042-SKD;HMRI00627.IMCB-Tar0057-SKD
Atl3	chr19:7568529-7613099	+	FALSE	TRUE	Indeterminate	20.8357	5e-06	0.108086	0.000326	0.572834	4	36	44571	2743		84.5	91	0	146;101;81;10	+;-;+;-	HMRI00629.IMCB-Tar0089-SKD;HMRI00609.IMCB-Soot0028-SKD;HMRI00621.IMCB-Tar0029-SKD;HMRI00677.HMRI-Tar0044-SKTL
Naa50	chr16:44139921-44163477	+	FALSE	TRUE	Indeterminate	20.59	5.69e-06	0.122882	0.000364	0.345531	3	36	23557	1648		76.3333	62	0	147;62;20	+;-;-	HMRI00620.IMCB-Tar0028-SKTL;HMRI00599.IMCB-Soot0008-SKD;HMRI00627.IMCB-Tar0057-SKD
Hnrnpul1	chr7:26507057-26539739	-	FALSE	TRUE	Indeterminate	20.559	5.78e-06	0.124889	0.000368	0.345948	3	36	32683	1650		47	41	0	90;41;10	+;+;-	HMRI00625.IMCB-Tar0044-SKD;HMRI00629.IMCB-Tar0089-SKD;HMRI00627.IMCB-Tar0057-SKD
Mapk14	chr17:28828286-28885350	+	FALSE	TRUE	Activating	20.4932	5.98e-06	0.129258	0.000379	0.58007	4	36	57065	2778		41.5	32	0	85;46;18;17	+;+;+;+	HMRI00626.IMCB-Tar0044-SKTL;HMRI00627.IMCB-Tar0057-SKD;HMRI00676.HMRI-Tar0044-SKD;HMRI00615.IMCB-Soot0036-SKD
Stk3	chr15:34805253-35085561	-	FALSE	TRUE	Inactivating	20.4331	6.18e-06	0.133377	0.000389	3.23915	11	36	280309	16279		96.3636	42	0	482;204;121;63;60;42;36;16;14;12;10	+;-;+;-;-;+;-;+;-;-;+	HMRI00616.IMCB-Tar0007-SKTL;HMRI00629.IMCB-Tar0089-SKD;HMRI00613.IMCB-Soot0036-SKTL;HMRI00609.IMCB-Soot0028-SKD;HMRI00620.IMCB-Tar0028-SKTL;HMRI00605.IMCB-Soot0016-SKD;HMRI00608.IMCB-Soot0023-SKTL;HMRI00627.IMCB-Tar0057-SKD;HMRI00675.HMRI-Soot0033-SKTL;HMRI00614.IMCB-Tar0007-SKD;HMRI00674.HMRI-Soot0033-SKD
Nf1	chr11:79153393-79395111	+	FALSE	TRUE	Indeterminate	20.386	6.33e-06	0.136706	0.000396	3.24346	11	36	241719	16302		116.091	57	0	300;265;221;161;140;57;51;28;20;17;17	-;+;+;-;+;+;-;+;-;+;+	HMRI00627.IMCB-Tar0057-SKD;HMRI00599.IMCB-Soot0008-SKD;HMRI00620.IMCB-Tar0028-SKTL;HMRI00628.IMCB-Tar0057-SKTL;HMRI00612.IMCB-Soot0033-SKTL;HMRI00621.IMCB-Tar0029-SKD;HMRI00622.IMCB-Tar0029-SKTL;HMRI00614.IMCB-Tar0007-SKD;HMRI00605.IMCB-Soot0016-SKD;HMRI00674.HMRI-Soot0033-SKD;HMRI00616.IMCB-Tar0007-SKTL
Srfbp1	chr18:52625346-52650392	+	FALSE	TRUE	Indeterminate	20.3287	6.52e-06	0.140858	0.000407	0.349074	3	36	25047	1665		69	19	0	173;19;15	+;+;+	HMRI00628.IMCB-Tar0057-SKTL;HMRI00674.HMRI-Soot0033-SKD;HMRI00676.HMRI-Tar0044-SKD
Map4k5	chr12:70904743-70994150	-	FALSE	TRUE	Inactivating	20.236	6.85e-06	0.147848	0.000426	1.18478	6	36	89408	5735		52	43	0	110;76;58;28;28;12	+;-;+;-;+;+	HMRI00609.IMCB-Soot0028-SKD;HMRI00610.IMCB-Soot0028-SKTL;HMRI00613.IMCB-Soot0036-SKTL;HMRI00677.HMRI-Tar0044-SKTL;HMRI00619.IMCB-Tar0028-SKD;HMRI00674.HMRI-Soot0033-SKD
Adam17	chr12:21329369-21379493	-	FALSE	TRUE	Indeterminate	20.0842	7.41e-06	0.16006	0.000457	0.588957	4	36	50125	2821		62.25	65.5	0	99;66;65;19	-;+;-;+	HMRI00615.IMCB-Soot0036-SKD;HMRI00627.IMCB-Tar0057-SKD;HMRI00630.IMCB-Tar0089-SKTL;HMRI00612.IMCB-Soot0033-SKTL
Mycbp2	chr14:103512627-103746017	-	FALSE	TRUE	Indeterminate	19.9916	7.78e-06	0.168004	0.000476	3.28001	11	36	233391	16497		86	69	0	164;158;154;150;78;69;59;44;33;23;14	+;-;+;+;-;-;-;-;+;-;-	HMRI00599.IMCB-Soot0008-SKD;HMRI00623.IMCB-Tar0042-SKD;HMRI00628.IMCB-Tar0057-SKTL;HMRI00609.IMCB-Soot0028-SKD;HMRI00627.IMCB-Tar0057-SKD;HMRI00619.IMCB-Tar0028-SKD;HMRI00611.IMCB-Soot0033-SKD;HMRI00614.IMCB-Tar0007-SKD;HMRI00608.IMCB-Soot0023-SKTL;HMRI00603.IMCB-Soot0013-SKD;HMRI00621.IMCB-Tar0029-SKD
Crim1	chr17:78599587-78775932	+	FALSE	TRUE	Indeterminate	19.9757	7.84e-06	0.169403	0.000479	1.94197	8	36	176346	9529		86.5	59.5	0	215;199;69;63;56;38;32;20	-;-;+;-;+;+;+;+	HMRI00615.IMCB-Soot0036-SKD;HMRI00619.IMCB-Tar0028-SKD;HMRI00623.IMCB-Tar0042-SKD;HMRI00627.IMCB-Tar0057-SKD;HMRI00617.IMCB-Tar0017-SKD;HMRI00611.IMCB-Soot0033-SKD;HMRI00618.IMCB-Tar0017-SKTL;HMRI00674.HMRI-Soot0033-SKD
Ccdc82	chr9_random:372078-417453	+	FALSE	TRUE	Inactivating	19.9445	7.97e-06	0.17219	0.000485	0.592056	4	36	45376	2836		109.75	112.5	0	147;114;111;67	-;-;-;+	HMRI00622.IMCB-Tar0029-SKTL;HMRI00618.IMCB-Tar0017-SKTL;HMRI00612.IMCB-Soot0033-SKTL;HMRI00605.IMCB-Soot0016-SKD
Btbd7	chr12:104022857-104116616	-	FALSE	TRUE	Inactivating	19.8976	8.17e-06	0.176474	0.000493	1.19854	6	36	93760	5803		140	64	0	386;281;75;53;35;10	+;+;-;+;+;-	HMRI00620.IMCB-Tar0028-SKTL;HMRI00617.IMCB-Tar0017-SKD;HMRI00626.IMCB-Tar0044-SKTL;HMRI00623.IMCB-Tar0042-SKD;HMRI00627.IMCB-Tar0057-SKD;HMRI00630.IMCB-Tar0089-SKTL
Dnmbp	chr19:43921304-44014688	-	FALSE	TRUE	Indeterminate	19.874	8.27e-06	0.17866	0.000498	0.876787	5	36	93385	4221		60	29	0	132;101;29;26;12	-;-;-;-;-	HMRI00616.IMCB-Tar0007-SKTL;HMRI00605.IMCB-Soot0016-SKD;HMRI00630.IMCB-Tar0089-SKTL;HMRI00614.IMCB-Tar0007-SKD;HMRI00611.IMCB-Soot0033-SKD
Pan3	chr5:148242155-148360077	+	FALSE	TRUE	Indeterminate	19.7835	8.67e-06	0.187327	0.000519	1.56238	7	36	117923	7614		53.4286	23	0	185;88;25;23;23;19;11	+;+;-;+;-;+;+	HMRI00619.IMCB-Tar0028-SKD;HMRI00630.IMCB-Tar0089-SKTL;HMRI00611.IMCB-Soot0033-SKD;HMRI00676.HMRI-Tar0044-SKD;HMRI00606.IMCB-Soot0016-SKTL;HMRI00627.IMCB-Tar0057-SKD;HMRI00674.HMRI-Soot0033-SKD
R3hdm2	chr10:126827366-126936440	+	FALSE	TRUE	Indeterminate	19.7362	8.89e-06	0.192016	0.000528	1.20521	6	36	109075	5836		121	73.5	0	265;177;75;72;70;67	-;-;+;+;+;+	HMRI00616.IMCB-Tar0007-SKTL;HMRI00621.IMCB-Tar0029-SKD;HMRI00620.IMCB-Tar0028-SKTL;HMRI00599.IMCB-Soot0008-SKD;HMRI00611.IMCB-Soot0033-SKD;HMRI00614.IMCB-Tar0007-SKD
Nf2	chr11:4665847-4749547	-	FALSE	TRUE	Indeterminate	19.687	9.12e-06	0.197021	0.00054	0.882718	5	36	83701	4250		51	38	0	112;54;38;32;19	-;+;+;-;-	HMRI00629.IMCB-Tar0089-SKD;HMRI00626.IMCB-Tar0044-SKTL;HMRI00615.IMCB-Soot0036-SKD;HMRI00630.IMCB-Tar0089-SKTL;HMRI00627.IMCB-Tar0057-SKD
Lsm14a	chr7:35129738-35174559	-	FALSE	TRUE	Indeterminate	19.6787	9.16e-06	0.197884	0.000541	0.598047	4	36	44822	2865		46.25	39.5	0	72;41;38;34	-;-;+;+	HMRI00623.IMCB-Tar0042-SKD;HMRI00622.IMCB-Tar0029-SKTL;HMRI00630.IMCB-Tar0089-SKTL;HMRI00612.IMCB-Soot0033-SKTL
Stambpl1	chr19:34266759-34314818	+	FALSE	TRUE	Indeterminate	19.6063	9.52e-06	0.205522	0.00056	0.5997	4	36	48060	2873		52.75	51.5	0	71;57;46;37	-;+;-;+	HMRI00615.IMCB-Soot0036-SKD;HMRI00627.IMCB-Tar0057-SKD;HMRI00599.IMCB-Soot0008-SKD;HMRI00676.HMRI-Tar0044-SKD
Ctcf	chr8:108160437-108206822	+	FALSE	TRUE	Inactivating	19.5703	9.7e-06	0.209435	0.000569	0.600526	4	36	46386	2877		30	19.5	0	70;27;12;11	-;-;+;-	HMRI00624.IMCB-Tar0042-SKTL;HMRI00604.IMCB-Soot0013-SKTL;HMRI00615.IMCB-Soot0036-SKD;HMRI00676.HMRI-Tar0044-SKD
Myh9	chr15:77591014-77672605	-	FALSE	TRUE	Indeterminate	19.5254	9.93e-06	0.214416	0.00058	0.601559	4	36	81592	2882		101	83	0	218;88;78;20	-;-;-;+	HMRI00616.IMCB-Tar0007-SKTL;HMRI00623.IMCB-Tar0042-SKD;HMRI00626.IMCB-Tar0044-SKTL;HMRI00622.IMCB-Tar0029-SKTL
Decr1	chr4:15844386-15872654	-	FALSE	TRUE	Indeterminate	19.4481	1.03e-05	0.223276	0.000593	0.361574	3	36	28269	1725		48.6667	53	0	63;53;30	-;+;-	HMRI00623.IMCB-Tar0042-SKD;HMRI00628.IMCB-Tar0057-SKTL;HMRI00614.IMCB-Tar0007-SKD
Zcchc6	chr13:59873239-59924508	-	FALSE	TRUE	Indeterminate	19.445	1.04e-05	0.223635	0.000593	0.603418	4	36	51270	2891		116.75	110.5	0	151;119;102;95	-;-;+;+	HMRI00629.IMCB-Tar0089-SKD;HMRI00621.IMCB-Tar0029-SKD;HMRI00600.IMCB-Soot0008-SKTL;HMRI00610.IMCB-Soot0028-SKTL
Usp24	chr4:105988817-106113932	+	FALSE	TRUE	Inactivating	19.4135	1.05e-05	0.227357	0.0006	1.58173	7	36	125116	7711		105	103	0	202;190;175;103;33;17;15	+;+;-;+;-;-;+	HMRI00615.IMCB-Soot0036-SKD;HMRI00619.IMCB-Tar0028-SKD;HMRI00629.IMCB-Tar0089-SKD;HMRI00623.IMCB-Tar0042-SKD;HMRI00626.IMCB-Tar0044-SKTL;HMRI00675.HMRI-Soot0033-SKTL;HMRI00674.HMRI-Soot0033-SKD
Stam2	chr2:52547724-52601183	-	FALSE	TRUE	Inactivating	19.3828	1.07e-05	0.231038	0.000608	0.604863	4	36	53460	2898		55.75	50.5	0	81;53;48;41	+;-;+;+	HMRI00621.IMCB-Tar0029-SKD;HMRI00627.IMCB-Tar0057-SKD;HMRI00614.IMCB-Tar0007-SKD;HMRI00615.IMCB-Soot0036-SKD
Camsap1	chr2:25782357-25838802	-	FALSE	TRUE	Indeterminate	19.3385	1.09e-05	0.236453	0.000619	0.605896	4	36	56446	2903		72.25	64	0	110;77;51;51	-;-;+;+	HMRI00603.IMCB-Soot0013-SKD;HMRI00617.IMCB-Tar0017-SKD;HMRI00629.IMCB-Tar0089-SKD;HMRI00623.IMCB-Tar0042-SKD
Plekha2	chr8:26149616-26212283	-	FALSE	TRUE	Inactivating	19.111	1.23e-05	0.266386	0.000696	0.611265	4	36	62668	2929		45.75	45.5	0	67;66;25;25	+;+;-;+	HMRI00611.IMCB-Soot0033-SKD;HMRI00628.IMCB-Tar0057-SKTL;HMRI00627.IMCB-Tar0057-SKD;HMRI00613.IMCB-Soot0036-SKTL
Lrp6	chr6:134396495-134516931	-	FALSE	TRUE	Inactivating	19.086	1.25e-05	0.269891	0.000703	1.59928	7	36	120437	7799		61.4286	42	0	112;98;90;42;40;27;21	+;+;-;+;-;+;-	HMRI00622.IMCB-Tar0029-SKTL;HMRI00610.IMCB-Soot0028-SKTL;HMRI00617.IMCB-Tar0017-SKD;HMRI00676.HMRI-Tar0044-SKD;HMRI00627.IMCB-Tar0057-SKD;HMRI00625.IMCB-Tar0044-SKD;HMRI00603.IMCB-Soot0013-SKD
Smoc2	chr17:14416512-14541797	+	FALSE	TRUE	Indeterminate	19.0722	1.26e-05	0.271855	0.000704	1.2335	6	36	125286	5976		54.3333	59.5	0	79;77;63;56;38;13	+;-;+;-;+;+	HMRI00629.IMCB-Tar0089-SKD;HMRI00624.IMCB-Tar0042-SKTL;HMRI00619.IMCB-Tar0028-SKD;HMRI00623.IMCB-Tar0042-SKD;HMRI00603.IMCB-Soot0013-SKD;HMRI00604.IMCB-Soot0013-SKTL
Ccni	chr5:93610958-93635521	-	FALSE	TRUE	Indeterminate	19.0717	1.26e-05	0.271929	0.000704	0.367198	3	36	24564	1752		58.3333	60	0	78;60;37	-;+;+	HMRI00615.IMCB-Soot0036-SKD;HMRI00627.IMCB-Tar0057-SKD;HMRI00622.IMCB-Tar0029-SKTL
Hmox2	chr16:4726360-4766249	+	FALSE	TRUE	Indeterminate	19.0033	1.3e-05	0.281855	0.00072643	0.368239	3	36	39890	1757		51.6667	47	0	88;47;20	+;+;+	HMRI00602.IMCB-Soot0010-SKTL;HMRI00611.IMCB-Soot0033-SKD;HMRI00627.IMCB-Tar0057-SKD
Tsc22d2	chr3:58219610-58270709	+	FALSE	TRUE	Inactivating	18.9646	1.33e-05	0.287622	0.000737493	0.906431	5	36	51100	4366		83.2	83	0	151;129;83;33;20	-;-;-;+;+	HMRI00619.IMCB-Tar0028-SKD;HMRI00604.IMCB-Soot0013-SKTL;HMRI00603.IMCB-Soot0013-SKD;HMRI00629.IMCB-Tar0089-SKD;HMRI00627.IMCB-Tar0057-SKD
Mprip	chr11:59475996-59594362	+	FALSE	TRUE	Inactivating	18.9203	1.36e-05	0.294377	0.000752881	1.24017	6	36	118367	6009		87.6667	55.5	0	182;152;58;53;42;39	+;+;-;-;-;+	HMRI00617.IMCB-Tar0017-SKD;HMRI00625.IMCB-Tar0044-SKD;HMRI00620.IMCB-Tar0028-SKTL;HMRI00607.IMCB-Soot0023-SKD;HMRI00624.IMCB-Tar0042-SKTL;HMRI00627.IMCB-Tar0057-SKD
Cltc	chr11:86508154-86570994	-	FALSE	TRUE	Inactivating	18.826	1.43e-05	0.309295	0.00078701	0.911131	5	36	62841	4389		60.8	51	0	121;54;51;50;28	+;+;+;-;-	HMRI00619.IMCB-Tar0028-SKD;HMRI00611.IMCB-Soot0033-SKD;HMRI00599.IMCB-Soot0008-SKD;HMRI00628.IMCB-Tar0057-SKTL;HMRI00676.HMRI-Tar0044-SKD
Srgap2	chr1:133181827-133423938	-	FALSE	TRUE	Inactivating	18.7874	1.46e-05	0.315632	0.000799225	2.91054	10	36	242112	14538		95.5	98	0	191;189;121;119;109;87;54;36;28;21	-;-;+;+;+;-;-;+;-;+	HMRI00623.IMCB-Tar0042-SKD;HMRI00611.IMCB-Soot0033-SKD;HMRI00626.IMCB-Tar0044-SKTL;HMRI00615.IMCB-Soot0036-SKD;HMRI00619.IMCB-Tar0028-SKD;HMRI00609.IMCB-Soot0028-SKD;HMRI00605.IMCB-Soot0016-SKD;HMRI00627.IMCB-Tar0057-SKD;HMRI00677.HMRI-Tar0044-SKTL;HMRI00674.HMRI-Soot0033-SKD
Pmepa1	chr2:173049965-173102034	-	FALSE	TRUE	Indeterminate	18.787	1.46e-05	0.315694	0.000799225	0.371571	3	36	52070	1773		85.6667	49	0	194;49;14	+;-;+	HMRI00616.IMCB-Tar0007-SKTL;HMRI00627.IMCB-Tar0057-SKD;HMRI00619.IMCB-Tar0028-SKD
Ddhd2	chr8:26835795-26864752	-	FALSE	TRUE	Indeterminate	18.7736	1.47e-05	0.317918	0.000800801	0.371779	3	36	28958	1774		132	150	0	151;150;95	+;-;-	HMRI00609.IMCB-Soot0028-SKD;HMRI00625.IMCB-Tar0044-SKD;HMRI00629.IMCB-Tar0089-SKD
Luc7l	chr17:26389854-26422451	+	FALSE	TRUE	Indeterminate	18.7602	1.48e-05	0.320155	0.00080236	0.371987	3	36	32598	1775		50.6667	26	0	102;26;24	+;-;-	HMRI00621.IMCB-Tar0029-SKD;HMRI00607.IMCB-Soot0023-SKD;HMRI00614.IMCB-Tar0007-SKD
4930545L23Rik	chr2:134995308-135041352	-	FALSE	TRUE	Inactivating	18.7436	1.5e-05	0.322964	0.000805397	0.620142	4	36	46045	2972		51.75	49.5	0	79;65;34;29	+;+;-;+	HMRI00622.IMCB-Tar0029-SKTL;HMRI00615.IMCB-Soot0036-SKD;HMRI00616.IMCB-Tar0007-SKTL;HMRI00625.IMCB-Tar0044-SKD
Adk	chr14:21871795-22267791	+	FALSE	TRUE	Inactivating	18.6745	1.55e-05	0.334877	0.00083096	5.01894	14	36	395997	26101		83.4286	79	0	197;136;133;130;104;85;84;74;60;51;47;37;16;14	-;-;-;-;+;-;-;-;-;-;+;-;-;+	HMRI00622.IMCB-Tar0029-SKTL;HMRI00615.IMCB-Soot0036-SKD;HMRI00600.IMCB-Soot0008-SKTL;HMRI00607.IMCB-Soot0023-SKD;HMRI00621.IMCB-Tar0029-SKD;HMRI00629.IMCB-Tar0089-SKD;HMRI00608.IMCB-Soot0023-SKTL;HMRI00627.IMCB-Tar0057-SKD;HMRI00625.IMCB-Tar0044-SKD;HMRI00623.IMCB-Tar0042-SKD;HMRI00605.IMCB-Soot0016-SKD;HMRI00674.HMRI-Soot0033-SKD;HMRI00626.IMCB-Tar0044-SKTL;HMRI00610.IMCB-Soot0028-SKTL
Cul3	chr1:80263392-80337005	-	FALSE	TRUE	Indeterminate	18.6262	1.59e-05	0.343468	0.000850169	1.25329	6	36	73614	6074		84.1667	66.5	0	149;109;67;66;58;56	-;-;-;+;-;-	HMRI00622.IMCB-Tar0029-SKTL;HMRI00605.IMCB-Soot0016-SKD;HMRI00611.IMCB-Soot0033-SKD;HMRI00627.IMCB-Tar0057-SKD;HMRI00616.IMCB-Tar0007-SKTL;HMRI00625.IMCB-Tar0044-SKD
Uhrf1bp1	chr17:27993451-28036985	+	FALSE	TRUE	Indeterminate	18.5878	1.62e-05	0.350461	0.000865337	0.374694	3	36	43535	1788		76.3333	46	0	155;46;28	+;-;-	HMRI00605.IMCB-Soot0016-SKD;HMRI00623.IMCB-Tar0042-SKD;HMRI00629.IMCB-Tar0089-SKD
Atf2	chr2:73654565-73730696	-	FALSE	TRUE	Inactivating	18.5637	1.64e-05	0.354916	0.00087305	1.25611	6	36	76132	6088		72.6667	81.5	0	134;94;82;81;34;11	+;-;+;+;+;-	HMRI00622.IMCB-Tar0029-SKTL;HMRI00611.IMCB-Soot0033-SKD;HMRI00619.IMCB-Tar0028-SKD;HMRI00629.IMCB-Tar0089-SKD;HMRI00615.IMCB-Soot0036-SKD;HMRI00674.HMRI-Soot0033-SKD
Wipf2	chr11:98724911-98766892	+	FALSE	TRUE	Indeterminate	18.5615	1.65e-05	0.355331	0.00087305	0.37511	3	36	41982	1790		138.667	38	0	346;38;32	+;+;-	HMRI00628.IMCB-Tar0057-SKTL;HMRI00627.IMCB-Tar0057-SKD;HMRI00619.IMCB-Tar0028-SKD
Ttc17	chr2:94140922-94246846	-	FALSE	TRUE	Inactivating	18.5281	1.67e-05	0.361604	0.000884118	1.25773	6	36	105925	6096		76.3333	54	0	189;138;94;14;13;10	+;-;-;-;+;+	HMRI00619.IMCB-Tar0028-SKD;HMRI00628.IMCB-Tar0057-SKTL;HMRI00611.IMCB-Soot0033-SKD;HMRI00677.HMRI-Tar0044-SKTL;HMRI00623.IMCB-Tar0042-SKD;HMRI00676.HMRI-Tar0044-SKD
Smek1	chr12:102277618-102321912	-	FALSE	TRUE	Indeterminate	18.5018	1.7e-05	0.366625	0.000894208	0.626127	4	36	44295	3001		72.25	30	0	217;34;26;12	+;-;-;+	HMRI00609.IMCB-Soot0028-SKD;HMRI00603.IMCB-Soot0013-SKD;HMRI00611.IMCB-Soot0033-SKD;HMRI00621.IMCB-Tar0029-SKD
Fam3c	chr6:22256521-22306081	-	FALSE	TRUE	Inactivating	18.4853	1.71e-05	0.369812	0.000899787	0.62654	4	36	49561	3003		73.5	41	0	202;60;22;10	+;+;+;+	HMRI00600.IMCB-Soot0008-SKTL;HMRI00605.IMCB-Soot0016-SKD;HMRI00674.HMRI-Soot0033-SKD;HMRI00676.HMRI-Tar0044-SKD
Mllt4	chr17:13897547-14042801	+	FALSE	TRUE	Indeterminate	18.4327	1.76e-05	0.380171	0.000918288	1.63553	7	36	145255	7981		52.7143	41	0	102;93;66;41;25;22;20	+;+;-;-;+;+;+	HMRI00623.IMCB-Tar0042-SKD;HMRI00621.IMCB-Tar0029-SKD;HMRI00603.IMCB-Soot0013-SKD;HMRI00629.IMCB-Tar0089-SKD;HMRI00610.IMCB-Soot0028-SKTL;HMRI00627.IMCB-Tar0057-SKD;HMRI00614.IMCB-Tar0007-SKD
Rxra	chr2:27532720-27618839	+	FALSE	TRUE	Indeterminate	18.4196	1.77e-05	0.382796	0.000922401	0.628191	4	36	86120	3011		149	112	0	361;190;34;11	-;+;-;+	HMRI00628.IMCB-Tar0057-SKTL;HMRI00603.IMCB-Soot0013-SKD;HMRI00625.IMCB-Tar0044-SKD;HMRI00674.HMRI-Soot0033-SKD
Gnb1l	chr16:18498805-18566773	+	FALSE	TRUE	Indeterminate	18.395	1.8e-05	0.387764	0.000932125	0.62881	4	36	67969	3014		48.25	36	0	111;61;11;10	-;+;+;+	HMRI00611.IMCB-Soot0033-SKD;HMRI00622.IMCB-Tar0029-SKTL;HMRI00676.HMRI-Tar0044-SKD;HMRI00614.IMCB-Tar0007-SKD
Atl2	chr17:80247729-80295463	-	FALSE	TRUE	Indeterminate	18.2163	1.97e-05	0.425888	0.00101644	0.633349	4	36	47735	3036		44.25	41.5	0	84;63;20;10	-;+;+;-	HMRI00615.IMCB-Soot0036-SKD;HMRI00613.IMCB-Soot0036-SKTL;HMRI00614.IMCB-Tar0007-SKD;HMRI00599.IMCB-Soot0008-SKD
Dmtf1	chr5:9118867-9161776	-	FALSE	TRUE	Inactivating	18.1841	2.01e-05	0.433149	0.00103131	0.634175	4	36	42910	3040		126.75	120.5	0	250;138;103;16	+;+;-;+	HMRI00623.IMCB-Tar0042-SKD;HMRI00606.IMCB-Soot0016-SKTL;HMRI00621.IMCB-Tar0029-SKD;HMRI00605.IMCB-Soot0016-SKD
Ctbp2	chr7:140178693-140315166	-	FALSE	TRUE	Indeterminate	18.1732	2.02e-05	0.435647	0.00103479	1.27407	6	36	136474	6177		62.6667	56.5	0	117;92;72;41;33;21	-;+;-;-;-;-	HMRI00612.IMCB-Soot0033-SKTL;HMRI00608.IMCB-Soot0023-SKTL;HMRI00619.IMCB-Tar0028-SKD;HMRI00621.IMCB-Tar0029-SKD;HMRI00629.IMCB-Tar0089-SKD;HMRI00614.IMCB-Tar0007-SKD
Jmy	chr13:94200051-94269763	-	FALSE	TRUE	Indeterminate	18.1549	2.04e-05	0.439849	0.0010423	0.934615	5	36	69713	4504		93.6	93	0	183;100;93;78;14	+;-;+;-;-	HMRI00621.IMCB-Tar0029-SKD;HMRI00605.IMCB-Soot0016-SKD;HMRI00628.IMCB-Tar0057-SKTL;HMRI00627.IMCB-Tar0057-SKD;HMRI00674.HMRI-Soot0033-SKD
Vps4b	chr1:108667364-108693302	-	FALSE	TRUE	Indeterminate	18.1485	2.04e-05	0.441326	0.00104332	0.381772	3	36	25939	1822		40.3333	38	0	54;38;29	-;+;-	HMRI00627.IMCB-Tar0057-SKD;HMRI00623.IMCB-Tar0042-SKD;HMRI00674.HMRI-Soot0033-SKD
Foxo1	chr3:52072258-52154031	+	FALSE	TRUE	Inactivating	18.0926	2.1e-05	0.454491	0.00106966	0.936861	5	36	81774	4515		44	21	0	103;66;21;15;15	+;-;-;-;-	HMRI00617.IMCB-Tar0017-SKD;HMRI00605.IMCB-Soot0016-SKD;HMRI00611.IMCB-Soot0033-SKD;HMRI00677.HMRI-Tar0044-SKTL;HMRI00629.IMCB-Tar0089-SKD
Spred1	chr2:116946806-117008013	+	FALSE	TRUE	Indeterminate	18.0643	2.14e-05	0.461282	0.00108029	0.937881	5	36	61208	4520		46	24	0	95;72;24;23;16	+;+;+;+;-	HMRI00619.IMCB-Tar0028-SKD;HMRI00627.IMCB-Tar0057-SKD;HMRI00614.IMCB-Tar0007-SKD;HMRI00676.HMRI-Tar0044-SKD;HMRI00626.IMCB-Tar0044-SKTL
Wdfy3	chr5:102261971-102498940	-	FALSE	TRUE	Inactivating	17.9723	2.24e-05	0.484125	0.00112781	2.51544	9	36	236970	12473		62.1111	32	0	121;108;99;94;32;31;30;23;21	+;+;+;-;-;+;-;+;+	HMRI00624.IMCB-Tar0042-SKTL;HMRI00626.IMCB-Tar0044-SKTL;HMRI00612.IMCB-Soot0033-SKTL;HMRI00613.IMCB-Soot0036-SKTL;HMRI00604.IMCB-Soot0013-SKTL;HMRI00609.IMCB-Soot0028-SKD;HMRI00611.IMCB-Soot0033-SKD;HMRI00620.IMCB-Tar0028-SKTL;HMRI00628.IMCB-Tar0057-SKTL
Nfatc3	chr8:108583502-108654437	+	FALSE	TRUE	Inactivating	17.9464	2.27e-05	0.490756	0.00113864	0.942167	5	36	70936	4541		37	31	0	67;40;31;29;18	+;-;+;-;-	HMRI00607.IMCB-Soot0023-SKD;HMRI00674.HMRI-Soot0033-SKD;HMRI00619.IMCB-Tar0028-SKD;HMRI00630.IMCB-Tar0089-SKTL;HMRI00617.IMCB-Tar0017-SKD
Frs2	chr10:116507182-116585530	-	FALSE	TRUE	Inactivating	17.9074	2.32e-05	0.50093	0.00115956	0.943596	5	36	78349	4548		58.4	33	0	186;44;33;15;14	-;-;+;+;+	HMRI00619.IMCB-Tar0028-SKD;HMRI00610.IMCB-Soot0028-SKTL;HMRI00614.IMCB-Tar0007-SKD;HMRI00675.HMRI-Soot0033-SKTL;HMRI00605.IMCB-Soot0016-SKD
Vmp1	chr11:86397366-86497324	-	FALSE	TRUE	Indeterminate	17.7816	2.48e-05	0.535155	0.001228	1.29262	6	36	99959	6269		51	42.5	0	91;69;49;36;31;30	+;-;+;-;-;-	HMRI00619.IMCB-Tar0028-SKD;HMRI00625.IMCB-Tar0044-SKD;HMRI00627.IMCB-Tar0057-SKD;HMRI00615.IMCB-Soot0036-SKD;HMRI00629.IMCB-Tar0089-SKD;HMRI00622.IMCB-Tar0029-SKTL
Rere	chr4:149656024-149996075	+	FALSE	TRUE	Indeterminate	17.7807	2.48e-05	0.535407	0.001228	3.50232	11	36	340052	17689		45.7273	51	0	94;85;75;65;52;51;24;19;18;10;10	-;+;+;+;+;+;+;+;+;+;-	HMRI00614.IMCB-Tar0007-SKD;HMRI00611.IMCB-Soot0033-SKD;HMRI00626.IMCB-Tar0044-SKTL;HMRI00627.IMCB-Tar0057-SKD;HMRI00613.IMCB-Soot0036-SKTL;HMRI00629.IMCB-Tar0089-SKD;HMRI00630.IMCB-Tar0089-SKTL;HMRI00610.IMCB-Soot0028-SKTL;HMRI00625.IMCB-Tar0044-SKD;HMRI00675.HMRI-Soot0033-SKTL;HMRI00612.IMCB-Soot0033-SKTL
Mitf	chr6:97757051-97971352	+	FALSE	TRUE	Inactivating	17.7401	2.53e-05	0.546966	0.00125164	2.53471	9	36	214302	12573		81.8889	56	0	261;109;100;82;56;51;35;26;17	+;-;+;-;+;-;+;-;-	HMRI00610.IMCB-Soot0028-SKTL;HMRI00609.IMCB-Soot0028-SKD;HMRI00619.IMCB-Tar0028-SKD;HMRI00624.IMCB-Tar0042-SKTL;HMRI00611.IMCB-Soot0033-SKD;HMRI00608.IMCB-Soot0023-SKTL;HMRI00614.IMCB-Tar0007-SKD;HMRI00623.IMCB-Tar0042-SKD;HMRI00607.IMCB-Soot0023-SKD
Ube3a	chr7:66484119-66562097	+	FALSE	TRUE	Inactivating	17.7272	2.55e-05	0.550671	0.00125724	1.29524	6	36	77979	6282		62	53	0	112;108;76;30;26;20	+;-;-;+;-;-	HMRI00621.IMCB-Tar0029-SKD;HMRI00624.IMCB-Tar0042-SKTL;HMRI00612.IMCB-Soot0033-SKTL;HMRI00677.HMRI-Tar0044-SKTL;HMRI00627.IMCB-Tar0057-SKD;HMRI00674.HMRI-Soot0033-SKD
Ncoa2	chr1:13129185-13364164	-	FALSE	TRUE	Inactivating	17.7171	2.56e-05	0.553622	0.0012611	2.53664	9	36	234980	12583		84.8889	78	0	241;120;94;79;78;68;42;25;17	+;+;+;+;+;-;-;-;+	HMRI00625.IMCB-Tar0044-SKD;HMRI00616.IMCB-Tar0007-SKTL;HMRI00609.IMCB-Soot0028-SKD;HMRI00626.IMCB-Tar0044-SKTL;HMRI00605.IMCB-Soot0016-SKD;HMRI00622.IMCB-Tar0029-SKTL;HMRI00612.IMCB-Soot0033-SKTL;HMRI00677.HMRI-Tar0044-SKTL;HMRI00627.IMCB-Tar0057-SKD
Nhlrc2	chr19:56622750-56673336	+	FALSE	TRUE	Indeterminate	17.6574	2.64e-05	0.571259	0.00129537	0.647994	4	36	50587	3107		61	51	0	112;62;40;30	+;+;+;-	HMRI00615.IMCB-Soot0036-SKD;HMRI00603.IMCB-Soot0013-SKD;HMRI00611.IMCB-Soot0033-SKD;HMRI00630.IMCB-Tar0089-SKTL
Nudcd3	chr11:6005694-6100454	-	FALSE	TRUE	Indeterminate	17.6211	2.7e-05	0.582274	0.00131439	0.954205	5	36	94761	4600		48.4	49	0	73;52;49;43;25	-;-;-;-;-	HMRI00621.IMCB-Tar0029-SKD;HMRI00614.IMCB-Tar0007-SKD;HMRI00627.IMCB-Tar0057-SKD;HMRI00615.IMCB-Soot0036-SKD;HMRI00610.IMCB-Soot0028-SKTL
Stim1	chr7:109416337-109585369	+	FALSE	TRUE	Indeterminate	17.5843	2.75e-05	0.593645	0.00133403	2.10136	8	36	169033	10341		127	76.5	0	350;206;197;93;60;47;44;19	+;+;+;+;+;+;+;-	HMRI00617.IMCB-Tar0017-SKD;HMRI00616.IMCB-Tar0007-SKTL;HMRI00609.IMCB-Soot0028-SKD;HMRI00615.IMCB-Soot0036-SKD;HMRI00605.IMCB-Soot0016-SKD;HMRI00624.IMCB-Tar0042-SKTL;HMRI00619.IMCB-Tar0028-SKD;HMRI00629.IMCB-Tar0089-SKD
Sumo1	chr1:59696277-59727678	-	FALSE	TRUE	Indeterminate	17.568	2.77e-05	0.598745	0.00134248	0.391553	3	36	31402	1869		84.3333	110	0	113;110;30	-;-;+	HMRI00619.IMCB-Tar0028-SKD;HMRI00623.IMCB-Tar0042-SKD;HMRI00674.HMRI-Soot0033-SKD
P4ha1	chr10:58786043-58836052	+	FALSE	TRUE	Indeterminate	17.5426	2.81e-05	0.606794	0.00135748	0.651087	4	36	50010	3122		65.75	65.5	0	114;79;52;18	-;+;-;+	HMRI00600.IMCB-Soot0008-SKTL;HMRI00627.IMCB-Tar0057-SKD;HMRI00626.IMCB-Tar0044-SKTL;HMRI00622.IMCB-Tar0029-SKTL
Tmem131	chr1:36849033-36996372	-	FALSE	TRUE	Inactivating	17.4372	2.97e-05	0.641411	0.00142536	1.69419	7	36	147340	8276		137.143	140	0	243;187;168;140;102;73;47	-;+;-;-;+;+;+	HMRI00619.IMCB-Tar0028-SKD;HMRI00616.IMCB-Tar0007-SKTL;HMRI00604.IMCB-Soot0013-SKTL;HMRI00612.IMCB-Soot0033-SKTL;HMRI00627.IMCB-Tar0057-SKD;HMRI00611.IMCB-Soot0033-SKD;HMRI00628.IMCB-Tar0057-SKTL
Stk38l	chr6:146673451-146727336	+	FALSE	TRUE	Inactivating	17.4215	2.99e-05	0.64673	0.00143399	0.654386	4	36	53886	3138		67.75	39.5	0	170;43;36;22	+;-;-;-	HMRI00600.IMCB-Soot0008-SKTL;HMRI00674.HMRI-Soot0033-SKD;HMRI00627.IMCB-Tar0057-SKD;HMRI00629.IMCB-Tar0089-SKD
Tapt1	chr5:44566400-44617845	-	FALSE	TRUE	Indeterminate	17.3763	3.07e-05	0.662265	0.00146519	0.655623	4	36	51446	3144		23.5	13	0	58;16;10;10	-;+;-;-	HMRI00599.IMCB-Soot0008-SKD;HMRI00626.IMCB-Tar0044-SKTL;HMRI00627.IMCB-Tar0057-SKD;HMRI00623.IMCB-Tar0042-SKD
Sfmbt1	chr14:31528034-31635907	+	FALSE	TRUE	Inactivating	17.3045	3.18e-05	0.687779	0.0015116	1.31598	6	36	107874	6385		112.833	87.5	0	298;153;128;47;27;24	-;-;+;+;-;-	HMRI00618.IMCB-Tar0017-SKTL;HMRI00603.IMCB-Soot0013-SKD;HMRI00614.IMCB-Tar0007-SKD;HMRI00606.IMCB-Soot0016-SKTL;HMRI00627.IMCB-Tar0057-SKD;HMRI00674.HMRI-Soot0033-SKD
Dip2c	chr13:9275770-9668172	+	FALSE	TRUE	Inactivating	17.1926	3.38e-05	0.729505	0.00158934	4.65351	13	36	392403	24028		76.6923	76	0	164;117;99;96;91;89;76;65;54;53;46;37;10	+;+;-;+;+;-;-;-;+;-;+;+;-	HMRI00604.IMCB-Soot0013-SKTL;HMRI00620.IMCB-Tar0028-SKTL;HMRI00629.IMCB-Tar0089-SKD;HMRI00603.IMCB-Soot0013-SKD;HMRI00605.IMCB-Soot0016-SKD;HMRI00615.IMCB-Soot0036-SKD;HMRI00599.IMCB-Soot0008-SKD;HMRI00617.IMCB-Tar0017-SKD;HMRI00600.IMCB-Soot0008-SKTL;HMRI00622.IMCB-Tar0029-SKTL;HMRI00627.IMCB-Tar0057-SKD;HMRI00616.IMCB-Tar0007-SKTL;HMRI00674.HMRI-Soot0033-SKD
Yme1l1	chr2:23012024-23054780	+	FALSE	TRUE	Indeterminate	17.0435	3.65e-05	0.789078	0.00171539	0.664898	4	36	42757	3189		96.5	73.5	0	206;108;39;33	+;+;+;+	HMRI00621.IMCB-Tar0029-SKD;HMRI00609.IMCB-Soot0028-SKD;HMRI00629.IMCB-Tar0089-SKD;HMRI00612.IMCB-Soot0033-SKTL
Ttll4	chr1:74708327-74744547	+	FALSE	TRUE	Indeterminate	17.0393	3.66e-05	0.790813	0.00171543	0.400915	3	36	36221	1914		66.6667	60	0	127;60;13	-;+;-	HMRI00617.IMCB-Tar0017-SKD;HMRI00630.IMCB-Tar0089-SKTL;HMRI00674.HMRI-Soot0033-SKD
Spred2	chr11:19824444-19922600	+	FALSE	TRUE	Inactivating	16.9904	3.76e-05	0.811473	0.00174659	0.97847	5	36	98157	4719		64.2	52	0	152;95;52;12;10	-;-;-;-;-	HMRI00617.IMCB-Tar0017-SKD;HMRI00605.IMCB-Soot0016-SKD;HMRI00621.IMCB-Tar0029-SKD;HMRI00626.IMCB-Tar0044-SKTL;HMRI00622.IMCB-Tar0029-SKTL
Btbd3	chr2:138082319-138113158	+	FALSE	TRUE	Indeterminate	16.9821	3.77e-05	0.814995	0.00174892	0.401955	3	36	30840	1919		78	55	0	144;55;35	-;-;+	HMRI00625.IMCB-Tar0044-SKD;HMRI00629.IMCB-Tar0089-SKD;HMRI00627.IMCB-Tar0057-SKD
Scaf4	chr16:90229384-90284670	-	FALSE	TRUE	Inactivating	16.9347	3.87e-05	0.835626	0.00178935	0.66799	4	36	55287	3204		47.75	37	0	105;50;24;12	+;+;+;+	HMRI00626.IMCB-Tar0044-SKTL;HMRI00607.IMCB-Soot0023-SKD;HMRI00621.IMCB-Tar0029-SKD;HMRI00629.IMCB-Tar0089-SKD
Arhgap23	chr11:97311473-97363714	+	FALSE	TRUE	Indeterminate	16.8461	4.05e-05	0.875541	0.00185496	0.404451	3	36	52242	1931		23.3333	25	0	34;25;11	+;-;-	HMRI00611.IMCB-Soot0033-SKD;HMRI00615.IMCB-Soot0036-SKD;HMRI00619.IMCB-Tar0028-SKD
Ppwd1	chr13:104995201-105018924	-	FALSE	TRUE	Indeterminate	16.8461	4.05e-05	0.875541	0.00185496	0.404451	3	36	23724	1931		25.6667	23	0	36;23;18	-;-;+	HMRI00606.IMCB-Soot0016-SKTL;HMRI00674.HMRI-Soot0033-SKD;HMRI00628.IMCB-Tar0057-SKTL
Dmxl1	chr18:49992650-50125127	+	FALSE	TRUE	Inactivating	16.8356	4.08e-05	0.880394	0.00185889	2.15708	8	36	132478	10626		87	73	0	178;161;154;107;39;22;19;16	-;-;-;-;-;+;+;+	HMRI00623.IMCB-Tar0042-SKD;HMRI00611.IMCB-Soot0033-SKD;HMRI00625.IMCB-Tar0044-SKD;HMRI00629.IMCB-Tar0089-SKD;HMRI00605.IMCB-Soot0016-SKD;HMRI00603.IMCB-Soot0013-SKD;HMRI00615.IMCB-Soot0036-SKD;HMRI00613.IMCB-Soot0036-SKTL
Ncoa6	chr2:155216391-155266519	-	FALSE	TRUE	Indeterminate	16.8055	4.14e-05	0.894497	0.00188315	0.671699	4	36	50129	3222		51.5	59	0	76;65;53;12	-;-;-;-	HMRI00627.IMCB-Tar0057-SKD;HMRI00613.IMCB-Soot0036-SKTL;HMRI00626.IMCB-Tar0044-SKTL;HMRI00630.IMCB-Tar0089-SKTL
Gng12	chr6:66846390-66971355	+	FALSE	TRUE	Inactivating	16.7406	4.29e-05	0.925619	0.00193644	1.34477	6	36	124966	6528		47.5	38.5	0	82;64;41;36;32;30	-;+;-;+;+;-	HMRI00628.IMCB-Tar0057-SKTL;HMRI00630.IMCB-Tar0089-SKTL;HMRI00614.IMCB-Tar0007-SKD;HMRI00621.IMCB-Tar0029-SKD;HMRI00627.IMCB-Tar0057-SKD;HMRI00606.IMCB-Soot0016-SKTL
Hnrnpc	chr14:52693054-52723703	-	FALSE	TRUE	Indeterminate	16.7341	4.3e-05	0.928798	0.00193904	0.40653	3	36	30650	1941		96.3333	55	0	193;55;41	+;+;-	HMRI00608.IMCB-Soot0023-SKTL;HMRI00617.IMCB-Tar0017-SKD;HMRI00604.IMCB-Soot0013-SKTL
Rnf13	chr3:57539983-57639347	+	FALSE	TRUE	Indeterminate	16.7213	4.33e-05	0.93506	0.00194804	1.34577	6	36	99365	6533		43.3333	21	0	99;88;21;21;21;10	+;+;-;-;+;+	HMRI00615.IMCB-Soot0036-SKD;HMRI00610.IMCB-Soot0028-SKTL;HMRI00674.HMRI-Soot0033-SKD;HMRI00630.IMCB-Tar0089-SKTL;HMRI00626.IMCB-Tar0044-SKTL;HMRI00623.IMCB-Tar0042-SKD
Cul4a	chr8:13105720-13147939	+	FALSE	TRUE	Indeterminate	16.7007	4.38e-05	0.945288	0.001963	0.407154	3	36	42220	1944		114.667	61	0	239;61;44	-;+;-	HMRI00609.IMCB-Soot0028-SKD;HMRI00629.IMCB-Tar0089-SKD;HMRI00614.IMCB-Tar0007-SKD
Yaf2	chr15:93114263-93167366	-	FALSE	TRUE	Indeterminate	16.6989	4.38e-05	0.946169	0.001963	0.674789	4	36	53104	3237		39.75	39	0	55;43;35;26	+;-;-;+	HMRI00608.IMCB-Soot0023-SKTL;HMRI00675.HMRI-Soot0033-SKTL;HMRI00607.IMCB-Soot0023-SKD;HMRI00611.IMCB-Soot0033-SKD
Ugcg	chr4:59202421-59235705	+	FALSE	TRUE	Indeterminate	16.6785	4.43e-05	0.956415	0.00198016	0.40757	3	36	33285	1946		44.6667	27	0	95;27;12	-;-;+	HMRI00624.IMCB-Tar0042-SKTL;HMRI00617.IMCB-Tar0017-SKD;HMRI00616.IMCB-Tar0007-SKTL
Nmd3	chr3:69525976-69552968	+	FALSE	TRUE	Indeterminate	16.4699	4.94e-05	1	0.00217182	0.411521	3	36	26993	1965		48.6667	30	0	86;30;30	+;+;-	HMRI00614.IMCB-Tar0007-SKD;HMRI00627.IMCB-Tar0057-SKD;HMRI00626.IMCB-Tar0044-SKTL
Snx29	chr16:11322996-11755566	+	FALSE	TRUE	Inactivating	16.4683	4.95e-05	1	0.00217182	3.65028	11	36	432571	18488		68.8182	26	0	224;216;104;65;33;26;24;21;18;13;13	-;-;+;-;+;-;+;-;-;+;+	HMRI00628.IMCB-Tar0057-SKTL;HMRI00622.IMCB-Tar0029-SKTL;HMRI00626.IMCB-Tar0044-SKTL;HMRI00627.IMCB-Tar0057-SKD;HMRI00624.IMCB-Tar0042-SKTL;HMRI00629.IMCB-Tar0089-SKD;HMRI00611.IMCB-Soot0033-SKD;HMRI00621.IMCB-Tar0029-SKD;HMRI00674.HMRI-Soot0033-SKD;HMRI00676.HMRI-Tar0044-SKD;HMRI00612.IMCB-Soot0033-SKTL
Ywhae	chr11:75546388-75579343	+	FALSE	TRUE	Indeterminate	16.459	4.97e-05	1	0.00217802	0.411729	3	36	32956	1966		82.3333	38	0	173;38;36	-;-;+	HMRI00625.IMCB-Tar0044-SKD;HMRI00610.IMCB-Soot0028-SKTL;HMRI00607.IMCB-Soot0023-SKD
Slc44a1	chr4:53453284-53635350	+	FALSE	TRUE	Indeterminate	16.4534	4.99e-05	1	0.00218008	2.18675	8	36	182067	10778		100.25	56	0	344;159;64;58;54;53;46;24	-;+;+;+;-;-;+;+	HMRI00620.IMCB-Tar0028-SKTL;HMRI00617.IMCB-Tar0017-SKD;HMRI00614.IMCB-Tar0007-SKD;HMRI00626.IMCB-Tar0044-SKTL;HMRI00621.IMCB-Tar0029-SKD;HMRI00611.IMCB-Soot0033-SKD;HMRI00623.IMCB-Tar0042-SKD;HMRI00622.IMCB-Tar0029-SKTL
Impad1	chr4:4691500-4720453	-	FALSE	TRUE	Indeterminate	16.4048	5.12e-05	1	0.00222708	0.412769	3	36	28954	1971		66.6667	51	0	119;51;30	-;-;+	HMRI00629.IMCB-Tar0089-SKD;HMRI00626.IMCB-Tar0044-SKTL;HMRI00676.HMRI-Tar0044-SKD
Mon2	chr10:122429116-122513561	-	FALSE	TRUE	Indeterminate	16.3622	5.23e-05	1	0.00225548	1.00393	5	36	84446	4844		66	73	0	101;86;73;40;30	-;-;-;+;-	HMRI00625.IMCB-Tar0044-SKD;HMRI00617.IMCB-Tar0017-SKD;HMRI00615.IMCB-Soot0036-SKD;HMRI00606.IMCB-Soot0016-SKTL;HMRI00623.IMCB-Tar0042-SKD
Nuf2	chr1:171428064-171461595	-	FALSE	TRUE	Indeterminate	16.3402	5.29e-05	1	0.00227278	0.414016	3	36	33532	1977		67	58	0	127;58;16	-;-;+	HMRI00621.IMCB-Tar0029-SKD;HMRI00629.IMCB-Tar0089-SKD;HMRI00610.IMCB-Soot0028-SKTL
Rnf169	chr7:107068764-107128968	-	FALSE	TRUE	Indeterminate	16.3304	5.32e-05	1	0.00227556	0.685706	4	36	60205	3290		77.25	67	0	150;99;35;25	-;-;+;-	HMRI00615.IMCB-Soot0036-SKD;HMRI00626.IMCB-Tar0044-SKTL;HMRI00613.IMCB-Soot0036-SKTL;HMRI00627.IMCB-Tar0057-SKD
Vgll3	chr16:65815877-65863311	+	FALSE	TRUE	Inactivating	16.3235	5.34e-05	1	0.00227927	0.685912	4	36	47435	3291		105	96	0	176;102;90;52	-;+;-;-	HMRI00626.IMCB-Tar0044-SKTL;HMRI00612.IMCB-Soot0033-SKTL;HMRI00605.IMCB-Soot0016-SKD;HMRI00611.IMCB-Soot0033-SKD
Eif2ak3	chr6:70794520-70855234	+	FALSE	TRUE	Indeterminate	16.3099	5.38e-05	1	0.00229123	0.686324	4	36	60715	3293		57.25	54	0	111;69;39;10	+;+;-;+	HMRI00617.IMCB-Tar0017-SKD;HMRI00616.IMCB-Tar0007-SKTL;HMRI00629.IMCB-Tar0089-SKD;HMRI00676.HMRI-Tar0044-SKD
Xpo7	chr14:71054052-71166435	-	FALSE	TRUE	Indeterminate	16.3054	5.39e-05	1	0.00229219	1.36789	6	36	112384	6643		63	52.5	0	146;88;57;48;25;14	-;-;-;-;+;-	HMRI00620.IMCB-Tar0028-SKTL;HMRI00607.IMCB-Soot0023-SKD;HMRI00613.IMCB-Soot0036-SKTL;HMRI00614.IMCB-Tar0007-SKD;HMRI00615.IMCB-Soot0036-SKD;HMRI00605.IMCB-Soot0016-SKD
Pcf11	chr7:99792221-99818422	-	FALSE	TRUE	Indeterminate	16.2867	5.44e-05	1	0.00231036	0.415056	3	36	26202	1982		57.6667	53	0	67;53;53	-;+;+	HMRI00615.IMCB-Soot0036-SKD;HMRI00623.IMCB-Tar0042-SKD;HMRI00611.IMCB-Soot0033-SKD
Mapk8	chr14:34191083-34260344	-	FALSE	TRUE	Indeterminate	16.2551	5.54e-05	1	0.0023308	1.00841	5	36	69262	4866		47.4	46	0	81;68;46;29;13	-;-;+;-;+	HMRI00627.IMCB-Tar0057-SKD;HMRI00603.IMCB-Soot0013-SKD;HMRI00615.IMCB-Soot0036-SKD;HMRI00609.IMCB-Soot0028-SKD;HMRI00605.IMCB-Soot0016-SKD
Celf1	chr2:90780553-90859654	+	FALSE	TRUE	Inactivating	16.2261	5.62e-05	1	0.00236219	1.00964	5	36	79102	4872		60	60	0	104;67;60;40;29	+;-;-;-;-	HMRI00620.IMCB-Tar0028-SKTL;HMRI00609.IMCB-Soot0028-SKD;HMRI00600.IMCB-Soot0008-SKTL;HMRI00611.IMCB-Soot0033-SKD;HMRI00614.IMCB-Tar0007-SKD
Map2k4	chr11:65501745-65601799	-	FALSE	TRUE	Inactivating	16.2128	5.66e-05	1	0.00237421	1.37291	6	36	100055	6668		106.333	69	0	318;108;97;41;38;36	+;-;+;+;-;-	HMRI00616.IMCB-Tar0007-SKTL;HMRI00628.IMCB-Tar0057-SKTL;HMRI00599.IMCB-Soot0008-SKD;HMRI00627.IMCB-Tar0057-SKD;HMRI00610.IMCB-Soot0028-SKTL;HMRI00630.IMCB-Tar0089-SKTL
Atp6v0d1	chr8:108048369-108089940	-	FALSE	TRUE	Indeterminate	16.0022	6.33e-05	1	0.00263816	0.420669	3	36	41572	2009		62.6667	35	0	130;35;23	-;+;-	HMRI00619.IMCB-Tar0028-SKD;HMRI00627.IMCB-Tar0057-SKD;HMRI00614.IMCB-Tar0007-SKD
Epc1	chr18:6435948-6516106	-	FALSE	TRUE	Indeterminate	15.9492	6.51e-05	1	0.00269741	1.02144	5	36	80159	4930		150.8	78	0	504;109;78;34;29	-;+;+;-;-	HMRI00619.IMCB-Tar0028-SKD;HMRI00629.IMCB-Tar0089-SKD;HMRI00626.IMCB-Tar0044-SKTL;HMRI00616.IMCB-Tar0007-SKTL;HMRI00628.IMCB-Tar0057-SKTL
Timp2	chr11:118162374-118216725	-	FALSE	TRUE	Indeterminate	15.8679	6.79e-05	1	0.0027996	0.423371	3	36	54352	2022		43	41	0	60;41;28	-;+;-	HMRI00606.IMCB-Soot0016-SKTL;HMRI00676.HMRI-Tar0044-SKD;HMRI00629.IMCB-Tar0089-SKD
Ndfip2	chr14:105657889-105708515	+	FALSE	TRUE	Indeterminate	15.8553	6.84e-05	1	0.00280336	0.700324	4	36	50627	3361		103	95.5	0	193;114;77;28	+;+;-;+	HMRI00610.IMCB-Soot0028-SKTL;HMRI00623.IMCB-Tar0042-SKD;HMRI00621.IMCB-Tar0029-SKD;HMRI00620.IMCB-Tar0028-SKTL
Phactr4	chr4:131911838-131978361	-	FALSE	TRUE	Indeterminate	15.8488	6.86e-05	1	0.00280664	0.700529	4	36	66524	3362		122.5	105.5	0	252;111;100;27	-;-;-;+	HMRI00622.IMCB-Tar0029-SKTL;HMRI00612.IMCB-Soot0033-SKTL;HMRI00605.IMCB-Soot0016-SKD;HMRI00626.IMCB-Tar0044-SKTL
Slc9a1	chr4:132925686-132979613	+	FALSE	TRUE	Inactivating	15.8066	7.02e-05	1	0.00285913	0.424618	3	36	53928	2028		58.3333	41	0	95;41;39	-;-;-	HMRI00600.IMCB-Soot0008-SKTL;HMRI00607.IMCB-Soot0023-SKD;HMRI00627.IMCB-Tar0057-SKD
Uvrag	chr7:106035252-106289654	-	FALSE	TRUE	Inactivating	15.7661	7.17e-05	1	0.00291553	2.71209	9	36	254403	13497		71.1111	83	0	117;98;93;86;83;60;42;41;20	+;-;-;-;+;+;+;+;+	HMRI00619.IMCB-Tar0028-SKD;HMRI00599.IMCB-Soot0008-SKD;HMRI00622.IMCB-Tar0029-SKTL;HMRI00616.IMCB-Tar0007-SKTL;HMRI00629.IMCB-Tar0089-SKD;HMRI00676.HMRI-Tar0044-SKD;HMRI00614.IMCB-Tar0007-SKD;HMRI00627.IMCB-Tar0057-SKD;HMRI00674.HMRI-Soot0033-SKD
Tdrd3	chr14:87816389-87945315	+	FALSE	TRUE	Inactivating	15.7523	7.22e-05	1	0.00292586	1.80422	7	36	128927	8831		61.5714	40	0	151;112;67;40;27;22;12	-;-;-;+;-;+;+	HMRI00612.IMCB-Soot0033-SKTL;HMRI00603.IMCB-Soot0013-SKD;HMRI00600.IMCB-Soot0008-SKTL;HMRI00606.IMCB-Soot0016-SKTL;HMRI00629.IMCB-Tar0089-SKD;HMRI00676.HMRI-Tar0044-SKD;HMRI00624.IMCB-Tar0042-SKTL
Arfgef1	chr1:10127587-10222751	-	FALSE	TRUE	Inactivating	15.7324	7.3e-05	1	0.00295123	1.39963	6	36	95165	6801		44.1667	29.5	0	91;87;31;28;15;13	-;+;-;+;+;-	HMRI00611.IMCB-Soot0033-SKD;HMRI00617.IMCB-Tar0017-SKD;HMRI00607.IMCB-Soot0023-SKD;HMRI00629.IMCB-Tar0089-SKD;HMRI00675.HMRI-Soot0033-SKTL;HMRI00618.IMCB-Tar0017-SKTL
Man1a	chr10:53625838-53795602	-	FALSE	TRUE	Inactivating	15.6522	7.61e-05	1	0.0030562	2.25183	8	36	169765	11112		90.5	93	0	154;153;102;98;88;60;46;23	-;-;+;+;+;-;+;+	HMRI00619.IMCB-Tar0028-SKD;HMRI00630.IMCB-Tar0089-SKTL;HMRI00612.IMCB-Soot0033-SKTL;HMRI00623.IMCB-Tar0042-SKD;HMRI00621.IMCB-Tar0029-SKD;HMRI00611.IMCB-Soot0033-SKD;HMRI00624.IMCB-Tar0042-SKTL;HMRI00676.HMRI-Tar0044-SKD
Ascc3	chr10:50312474-50571008	+	FALSE	TRUE	Indeterminate	15.6422	7.65e-05	1	0.0030621	3.75054	11	36	258535	19032		57.9091	50	0	134;86;82;70;54;50;45;44;28;28;16	+;-;+;+;+;+;+;+;+;+;+	HMRI00607.IMCB-Soot0023-SKD;HMRI00628.IMCB-Tar0057-SKTL;HMRI00619.IMCB-Tar0028-SKD;HMRI00618.IMCB-Tar0017-SKTL;HMRI00620.IMCB-Tar0028-SKTL;HMRI00615.IMCB-Soot0036-SKD;HMRI00604.IMCB-Soot0013-SKTL;HMRI00627.IMCB-Tar0057-SKD;HMRI00674.HMRI-Soot0033-SKD;HMRI00616.IMCB-Tar0007-SKTL;HMRI00630.IMCB-Tar0089-SKTL
Boc	chr16:44485157-44558983	-	FALSE	TRUE	Indeterminate	15.6415	7.66e-05	1	0.0030621	0.707115	4	36	73827	3394		60.5	42.5	0	147;47;38;10	-;+;-;+	HMRI00627.IMCB-Tar0057-SKD;HMRI00614.IMCB-Tar0007-SKD;HMRI00628.IMCB-Tar0057-SKTL;HMRI00606.IMCB-Soot0016-SKTL
Ptbp2	chr3:119421659-119486306	-	FALSE	TRUE	Inactivating	15.633	7.69e-05	1	0.00307022	1.03528	5	36	64648	4998		46.2	37	0	76;71;37;29;18	-;+;+;+;-	HMRI00615.IMCB-Soot0036-SKD;HMRI00620.IMCB-Tar0028-SKTL;HMRI00629.IMCB-Tar0089-SKD;HMRI00611.IMCB-Soot0033-SKD;HMRI00623.IMCB-Tar0042-SKD
Dennd5a	chr7:117037294-117103936	-	FALSE	TRUE	Indeterminate	15.6287	7.71e-05	1	0.00307156	0.707527	4	36	66643	3396		101.25	77.5	0	196;92;63;54	-;-;-;+	HMRI00617.IMCB-Tar0017-SKD;HMRI00628.IMCB-Tar0057-SKTL;HMRI00613.IMCB-Soot0036-SKTL;HMRI00618.IMCB-Tar0017-SKTL
Chd2	chr7:80571537-80686632	-	FALSE	TRUE	Indeterminate	15.5116	8.2e-05	1	0.00324797	1.41227	6	36	115096	6864		57.8333	32.5	0	194;63;43;22;15;10	-;+;-;-;-;-	HMRI00627.IMCB-Tar0057-SKD;HMRI00629.IMCB-Tar0089-SKD;HMRI00612.IMCB-Soot0033-SKTL;HMRI00675.HMRI-Soot0033-SKTL;HMRI00611.IMCB-Soot0033-SKD;HMRI00618.IMCB-Tar0017-SKTL
Igf1r	chr7:75097142-75378553	+	FALSE	TRUE	Inactivating	15.5092	8.21e-05	1	0.00324797	2.73715	9	36	281412	13628		84.5556	68	0	155;152;133;125;68;58;36;24;10	+;+;-;+;-;+;-;-;-	HMRI00608.IMCB-Soot0023-SKTL;HMRI00617.IMCB-Tar0017-SKD;HMRI00610.IMCB-Soot0028-SKTL;HMRI00629.IMCB-Tar0089-SKD;HMRI00599.IMCB-Soot0008-SKD;HMRI00612.IMCB-Soot0033-SKTL;HMRI00607.IMCB-Soot0023-SKD;HMRI00618.IMCB-Tar0017-SKTL;HMRI00624.IMCB-Tar0042-SKTL
Ube2e2	chr14:19406090-19726141	-	FALSE	TRUE	Inactivating	15.4983	8.26e-05	1	0.00325475	3.24009	10	36	320052	16284		83.7	40.5	0	305;150;119;102;46;35;28;23;19;10	+;-;+;-;+;+;-;+;-;+	HMRI00620.IMCB-Tar0028-SKTL;HMRI00622.IMCB-Tar0029-SKTL;HMRI00609.IMCB-Soot0028-SKD;HMRI00619.IMCB-Tar0028-SKD;HMRI00616.IMCB-Tar0007-SKTL;HMRI00611.IMCB-Soot0033-SKD;HMRI00674.HMRI-Soot0033-SKD;HMRI00617.IMCB-Tar0017-SKD;HMRI00630.IMCB-Tar0089-SKTL;HMRI00621.IMCB-Tar0029-SKD
Rfwd2	chr1:161162456-161277711	+	FALSE	TRUE	Indeterminate	15.4886	8.3e-05	1	0.00326161	1.82281	7	36	115256	8925		65	32	0	177;89;67;32;32;32;26	+;+;-;+;-;+;+	HMRI00620.IMCB-Tar0028-SKTL;HMRI00617.IMCB-Tar0017-SKD;HMRI00625.IMCB-Tar0044-SKD;HMRI00626.IMCB-Tar0044-SKTL;HMRI00619.IMCB-Tar0028-SKD;HMRI00611.IMCB-Soot0033-SKD;HMRI00621.IMCB-Tar0029-SKD
Dock4	chr12:41172639-41573075	+	FALSE	TRUE	Inactivating	15.4265	8.58e-05	1	0.0033502	4.91126	13	36	400437	25487		61.2308	56	0	185;87;85;69;60;56;56;43;42;34;33;27;19	+;-;+;+;+;+;-;-;-;-;-;-;+	HMRI00607.IMCB-Soot0023-SKD;HMRI00611.IMCB-Soot0033-SKD;HMRI00609.IMCB-Soot0028-SKD;HMRI00621.IMCB-Tar0029-SKD;HMRI00627.IMCB-Tar0057-SKD;HMRI00605.IMCB-Soot0016-SKD;HMRI00599.IMCB-Soot0008-SKD;HMRI00674.HMRI-Soot0033-SKD;HMRI00615.IMCB-Soot0036-SKD;HMRI00622.IMCB-Tar0029-SKTL;HMRI00603.IMCB-Soot0013-SKD;HMRI00606.IMCB-Soot0016-SKTL;HMRI00629.IMCB-Tar0089-SKD
Itgb5	chr16:33829750-33949424	+	FALSE	TRUE	Indeterminate	15.3792	8.8e-05	1	0.0034228	1.04666	5	36	119675	5054		46.6	34	0	101;68;34;16;14	-;+;-;+;+	HMRI00630.IMCB-Tar0089-SKTL;HMRI00613.IMCB-Soot0036-SKTL;HMRI00623.IMCB-Tar0042-SKD;HMRI00603.IMCB-Soot0013-SKD;HMRI00599.IMCB-Soot0008-SKD
Fam193a	chr5:34712581-34829107	+	FALSE	TRUE	Inactivating	15.3702	8.84e-05	1	0.00343305	1.4205	6	36	116527	6905		94.1667	83	0	232;117;88;78;31;19	+;-;+;+;-;-	HMRI00622.IMCB-Tar0029-SKTL;HMRI00627.IMCB-Tar0057-SKD;HMRI00599.IMCB-Soot0008-SKD;HMRI00629.IMCB-Tar0089-SKD;HMRI00623.IMCB-Tar0042-SKD;HMRI00674.HMRI-Soot0033-SKD
Osbpl2	chr2:179854070-179897385	+	FALSE	TRUE	Indeterminate	15.3579	8.89e-05	1	0.00344914	0.433969	3	36	43316	2073		122	151	0	173;151;42	+;+;+	HMRI00611.IMCB-Soot0033-SKD;HMRI00607.IMCB-Soot0023-SKD;HMRI00599.IMCB-Soot0008-SKD
Tgfbr3	chr5:107535588-107718614	-	FALSE	TRUE	Inactivating	15.3453	8.95e-05	1	0.003464	1.83309	7	36	183027	8977		54.7143	44	0	163;72;48;44;26;15;15	-;+;+;-;-;-;+	HMRI00611.IMCB-Soot0033-SKD;HMRI00615.IMCB-Soot0036-SKD;HMRI00616.IMCB-Tar0007-SKTL;HMRI00623.IMCB-Tar0042-SKD;HMRI00609.IMCB-Soot0028-SKD;HMRI00676.HMRI-Tar0044-SKD;HMRI00627.IMCB-Tar0057-SKD
Antxr1	chr6:87083846-87285769	-	FALSE	TRUE	Inactivating	15.3398	8.98e-05	1	0.003464	1.83348	7	36	201924	8979		76	63	0	224;87;68;63;38;36;16	+;-;+;-;+;-;-	HMRI00599.IMCB-Soot0008-SKD;HMRI00618.IMCB-Tar0017-SKTL;HMRI00624.IMCB-Tar0042-SKTL;HMRI00604.IMCB-Soot0013-SKTL;HMRI00626.IMCB-Tar0044-SKTL;HMRI00627.IMCB-Tar0057-SKD;HMRI00610.IMCB-Soot0028-SKTL
Arhgap12	chr18:6024447-6136096	-	FALSE	TRUE	Inactivating	15.3359	9e-05	1	0.00346465	1.42251	6	36	111650	6915		65.5	52.5	0	167;76;64;41;23;22	+;-;-;-;+;+	HMRI00617.IMCB-Tar0017-SKD;HMRI00628.IMCB-Tar0057-SKTL;HMRI00605.IMCB-Soot0016-SKD;HMRI00627.IMCB-Tar0057-SKD;HMRI00600.IMCB-Soot0008-SKTL;HMRI00614.IMCB-Tar0007-SKD
4930558K02Rik	chr1:163872219-163909767	-	FALSE	TRUE	Inactivating	15.2609	9.36e-05	1	0.00359862	0.436046	3	36	37549	2083		71	73	0	74;73;66	+;+;+	HMRI00623.IMCB-Tar0042-SKD;HMRI00609.IMCB-Soot0028-SKD;HMRI00625.IMCB-Tar0044-SKD
Ctif	chr18:75590870-75857350	-	FALSE	TRUE	Indeterminate	15.2389	9.47e-05	1	0.00363428	2.28704	8	36	266481	11293		94.875	63	0	307;122;79;71;55;52;45;28	-;-;-;-;+;-;-;-	HMRI00623.IMCB-Tar0042-SKD;HMRI00615.IMCB-Soot0036-SKD;HMRI00630.IMCB-Tar0089-SKTL;HMRI00605.IMCB-Soot0016-SKD;HMRI00608.IMCB-Soot0023-SKTL;HMRI00617.IMCB-Tar0017-SKD;HMRI00626.IMCB-Tar0044-SKTL;HMRI00627.IMCB-Tar0057-SKD
Zfand3	chr17:30142031-30346965	+	FALSE	TRUE	Inactivating	15.2232	9.55e-05	1	0.00365812	2.2884	8	36	204935	11300		76.625	54.5	0	243;102;79;69;40;36;27;17	+;-;-;-;-;+;-;+	HMRI00625.IMCB-Tar0044-SKD;HMRI00617.IMCB-Tar0017-SKD;HMRI00620.IMCB-Tar0028-SKTL;HMRI00619.IMCB-Tar0028-SKD;HMRI00603.IMCB-Soot0013-SKD;HMRI00627.IMCB-Tar0057-SKD;HMRI00626.IMCB-Tar0044-SKTL;HMRI00674.HMRI-Soot0033-SKD
Col4a1	chr8:11198422-11312826	-	FALSE	TRUE	Inactivating	15.2059	9.64e-05	1	0.00367118	1.05459	5	36	114405	5093		41.2	50	0	63;60;50;19;14	-;-;+;+;+	HMRI00609.IMCB-Soot0028-SKD;HMRI00621.IMCB-Tar0029-SKD;HMRI00675.HMRI-Soot0033-SKTL;HMRI00674.HMRI-Soot0033-SKD;HMRI00630.IMCB-Tar0089-SKTL
Eif3a	chr19:60837018-60866596	-	FALSE	TRUE	Indeterminate	15.2031	9.65e-05	1	0.00367118	0.437293	3	36	29579	2089		153	107	0	317;107;35	-;-;+	HMRI00628.IMCB-Tar0057-SKTL;HMRI00603.IMCB-Soot0013-SKD;HMRI00614.IMCB-Tar0007-SKD
Man1c1	chr4:134117604-134260205	-	FALSE	TRUE	Indeterminate	15.1838	9.75e-05	1	0.00370236	1.05561	5	36	142602	5098		104.6	41	0	221;212;41;29;20	-;-;-;+;+	HMRI00617.IMCB-Tar0017-SKD;HMRI00619.IMCB-Tar0028-SKD;HMRI00625.IMCB-Tar0044-SKD;HMRI00674.HMRI-Soot0033-SKD;HMRI00622.IMCB-Tar0029-SKTL
Pik3ca	chr3:32335072-32367408	+	FALSE	TRUE	Indeterminate	15.1648	9.85e-05	1	0.00372676	0.438124	3	36	32337	2093		109	124	0	169;124;34	+;+;+	HMRI00604.IMCB-Soot0013-SKTL;HMRI00600.IMCB-Soot0008-SKTL;HMRI00622.IMCB-Tar0029-SKTL
Sh3pxd2b	chr11:32247810-32328183	+	FALSE	TRUE	Inactivating	15.1587	9.88e-05	1	0.00373224	0.722956	4	36	80374	3471		121.25	117	0	238;207;27;13	+;-;-;-	HMRI00612.IMCB-Soot0033-SKTL;HMRI00629.IMCB-Tar0089-SKD;HMRI00675.HMRI-Soot0033-SKTL;HMRI00676.HMRI-Tar0044-SKD
Gli3	chr13:15555555-15821858	+	FALSE	TRUE	Inactivating	15.0977	0.000102	1	0.00383485	3.28582	10	36	266304	16528		105.6	85	0	232;207;164;157;134;36;35;32;31;28	+;-;+;+;+;-;-;-;+;-	HMRI00619.IMCB-Tar0028-SKD;HMRI00625.IMCB-Tar0044-SKD;HMRI00612.IMCB-Soot0033-SKTL;HMRI00629.IMCB-Tar0089-SKD;HMRI00609.IMCB-Soot0028-SKD;HMRI00603.IMCB-Soot0013-SKD;HMRI00605.IMCB-Soot0016-SKD;HMRI00610.IMCB-Soot0028-SKTL;HMRI00675.HMRI-Soot0033-SKTL;HMRI00674.HMRI-Soot0033-SKD
Ulk2	chr11:61589099-61668594	-	FALSE	TRUE	Indeterminate	15.0223	0.000106	1	0.00397043	1.06313	5	36	79496	5135		69	42	0	147;127;42;19;10	+;-;-;-;-	HMRI00603.IMCB-Soot0013-SKD;HMRI00617.IMCB-Tar0017-SKD;HMRI00599.IMCB-Soot0008-SKD;HMRI00611.IMCB-Soot0033-SKD;HMRI00674.HMRI-Soot0033-SKD
Nup153	chr13:46775270-46823218	-	FALSE	TRUE	Inactivating	14.9886	0.000108	1	0.00403489	0.728714	4	36	47949	3499		100.75	60.5	0	264;72;49;18	+;+;+;-	HMRI00628.IMCB-Tar0057-SKTL;HMRI00629.IMCB-Tar0089-SKD;HMRI00600.IMCB-Soot0008-SKTL;HMRI00614.IMCB-Tar0007-SKD
Smad4	chr18:73798666-73863395	-	FALSE	TRUE	Inactivating	14.9645	0.00011	1	0.00407264	0.729536	4	36	64730	3503		65	69	0	92;73;65;30	+;-;+;+	HMRI00621.IMCB-Tar0029-SKD;HMRI00630.IMCB-Tar0089-SKTL;HMRI00617.IMCB-Tar0017-SKD;HMRI00627.IMCB-Tar0057-SKD
Dennd2c	chr3:102931478-102973656	+	FALSE	TRUE	Indeterminate	14.8914	0.000114	1	0.00420463	0.444148	3	36	42179	2122		55	21	0	128;21;16	+;-;+	HMRI00615.IMCB-Soot0036-SKD;HMRI00603.IMCB-Soot0013-SKD;HMRI00674.HMRI-Soot0033-SKD
Zbtb11	chr16:55973916-56009025	+	FALSE	TRUE	Inactivating	14.7713	0.000121	1	0.00445825	0.446847	3	36	35110	2135		21	21	0	30;21;12	-;-;-	HMRI00625.IMCB-Tar0044-SKD;HMRI00627.IMCB-Tar0057-SKD;HMRI00607.IMCB-Soot0023-SKD
Cnot2	chr10:115922216-116018567	-	FALSE	TRUE	Indeterminate	14.7532	0.000123	1	0.00449208	1.45759	6	36	96352	7090		122	102	0	327;117;108;96;65;19	-;+;+;-;-;-	HMRI00620.IMCB-Tar0028-SKTL;HMRI00618.IMCB-Tar0017-SKTL;HMRI00621.IMCB-Tar0029-SKD;HMRI00608.IMCB-Soot0023-SKTL;HMRI00623.IMCB-Tar0042-SKD;HMRI00619.IMCB-Tar0028-SKD
Ncoa1	chr12:4247361-4484060	-	FALSE	TRUE	Inactivating	14.7328	0.000124	1	0.00449665	2.81598	9	36	236700	14041		121	97	0	366;171;112;111;97;76;66;51;39	-;-;+;+;-;+;+;-;-	HMRI00628.IMCB-Tar0057-SKTL;HMRI00625.IMCB-Tar0044-SKD;HMRI00627.IMCB-Tar0057-SKD;HMRI00615.IMCB-Soot0036-SKD;HMRI00605.IMCB-Soot0016-SKD;HMRI00617.IMCB-Tar0017-SKD;HMRI00676.HMRI-Tar0044-SKD;HMRI00626.IMCB-Tar0044-SKTL;HMRI00606.IMCB-Soot0016-SKTL
Plekhm1	chr11:103226405-103273978	-	FALSE	TRUE	Indeterminate	14.7164	0.000125	1	0.00452844	0.448093	3	36	47574	2141		61.3333	55	0	81;55;48	+;-;-	HMRI00603.IMCB-Soot0013-SKD;HMRI00675.HMRI-Soot0033-SKTL;HMRI00605.IMCB-Soot0016-SKD
Mapre2	chr18:23910833-24052362	+	FALSE	TRUE	Inactivating	14.5986	0.000133	1	0.00480421	1.46721	6	36	141530	7138		64.6667	54.5	0	128;113;72;37;28;10	-;-;+;-;+;-	HMRI00629.IMCB-Tar0089-SKD;HMRI00604.IMCB-Soot0013-SKTL;HMRI00626.IMCB-Tar0044-SKTL;HMRI00627.IMCB-Tar0057-SKD;HMRI00628.IMCB-Tar0057-SKTL;HMRI00674.HMRI-Soot0033-SKD
Dicer1	chr12:105925951-105990162	-	FALSE	TRUE	Indeterminate	14.5811	0.000134	1	0.00483305	0.742899	4	36	64212	3568		41	40	0	67;61;19;17	-;-;-;-	HMRI00600.IMCB-Soot0008-SKTL;HMRI00625.IMCB-Tar0044-SKD;HMRI00605.IMCB-Soot0016-SKD;HMRI00618.IMCB-Tar0017-SKTL
Med13	chr11:86079216-86171027	-	FALSE	TRUE	Inactivating	14.4968	0.00014	1	0.00501819	1.47361	6	36	91812	7170		62.5	62.5	0	103;102;78;47;34;11	-;+;+;-;-;+	HMRI00629.IMCB-Tar0089-SKD;HMRI00621.IMCB-Tar0029-SKD;HMRI00599.IMCB-Soot0008-SKD;HMRI00608.IMCB-Soot0023-SKTL;HMRI00674.HMRI-Soot0033-SKD;HMRI00627.IMCB-Tar0057-SKD
D5Ertd579e	chr5:36943137-37087260	-	FALSE	TRUE	Activating	14.4946	0.000141	1	0.00501819	0.745981	4	36	144124	3583		111	94.5	0	223;146;43;32	-;-;-;-	HMRI00617.IMCB-Tar0017-SKD;HMRI00621.IMCB-Tar0029-SKD;HMRI00609.IMCB-Soot0028-SKD;HMRI00627.IMCB-Tar0057-SKD
Arid2	chr15:96117952-96235894	+	FALSE	TRUE	Inactivating	14.4809	0.000142	1	0.00503807	1.47461	6	36	117943	7175		111.667	117	0	190;168;132;102;44;34	+;-;-;+;-;-	HMRI00628.IMCB-Tar0057-SKTL;HMRI00604.IMCB-Soot0013-SKTL;HMRI00629.IMCB-Tar0089-SKD;HMRI00630.IMCB-Tar0089-SKTL;HMRI00610.IMCB-Soot0028-SKTL;HMRI00605.IMCB-Soot0016-SKD
Thrap3	chr4:125841326-125879954	-	FALSE	TRUE	Indeterminate	14.473	0.000142	1	0.0050427	0.4537	3	36	38629	2168		66.6667	45	0	113;45;42	+;-;+	HMRI00627.IMCB-Tar0057-SKD;HMRI00628.IMCB-Tar0057-SKTL;HMRI00675.HMRI-Soot0033-SKTL
Oxct1	chr15:3976427-4105344	+	FALSE	TRUE	Inactivating	14.4683	0.000143	1	0.00504706	1.47542	6	36	128918	7179		57.6667	17.5	0	174;113;19;16;12;12	+;-;-;-;-;+	HMRI00617.IMCB-Tar0017-SKD;HMRI00603.IMCB-Soot0013-SKD;HMRI00627.IMCB-Tar0057-SKD;HMRI00615.IMCB-Soot0036-SKD;HMRI00675.HMRI-Soot0033-SKTL;HMRI00611.IMCB-Soot0033-SKD
Asxl2	chr12:3426856-3506849	+	FALSE	TRUE	Inactivating	14.4526	0.000144	1	0.00507712	1.09055	5	36	79994	5270		101.4	132	0	203;143;132;15;14	+;-;-;-;-	HMRI00622.IMCB-Tar0029-SKTL;HMRI00617.IMCB-Tar0017-SKD;HMRI00627.IMCB-Tar0057-SKD;HMRI00603.IMCB-Soot0013-SKD;HMRI00674.HMRI-Soot0033-SKD
Mgrn1	chr16:4886099-4938296	+	FALSE	TRUE	Indeterminate	14.4021	0.000148	1	0.00519633	0.455361	3	36	52198	2176		35.6667	22	0	74;22;11	+;+;+	HMRI00609.IMCB-Soot0028-SKD;HMRI00603.IMCB-Soot0013-SKD;HMRI00627.IMCB-Tar0057-SKD
Tm9sf3	chr19:41285331-41338494	-	FALSE	TRUE	Indeterminate	14.3918	0.000148	1	0.00519656	0.74968	4	36	53164	3601		57.5	60.5	0	80;72;49;29	-;+;-;+	HMRI00609.IMCB-Soot0028-SKD;HMRI00622.IMCB-Tar0029-SKTL;HMRI00615.IMCB-Soot0036-SKD;HMRI00676.HMRI-Tar0044-SKD
Ppap2b	chr4:104829951-104905372	+	FALSE	TRUE	Indeterminate	14.3805	0.000149	1	0.00521953	0.750091	4	36	75422	3603		69	68.5	0	111;81;56;28	+;-;+;+	HMRI00617.IMCB-Tar0017-SKD;HMRI00621.IMCB-Tar0029-SKD;HMRI00603.IMCB-Soot0013-SKD;HMRI00609.IMCB-Soot0028-SKD
Ubr5	chr15:37897082-38008609	-	FALSE	TRUE	Indeterminate	14.3083	0.000155	1	0.00539238	1.48563	6	36	111528	7230		75.1667	32	0	299;53;38;26;22;13	-;-;-;+;-;+	HMRI00625.IMCB-Tar0044-SKD;HMRI00619.IMCB-Tar0028-SKD;HMRI00615.IMCB-Soot0036-SKD;HMRI00674.HMRI-Soot0033-SKD;HMRI00630.IMCB-Tar0089-SKTL;HMRI00627.IMCB-Tar0057-SKD
Kpna1	chr16:35983448-36036248	+	FALSE	TRUE	Indeterminate	14.307	0.000155	1	0.00539238	0.752762	4	36	52801	3616		79.25	79.5	0	128;113;46;30	-;+;+;+	HMRI00626.IMCB-Tar0044-SKTL;HMRI00627.IMCB-Tar0057-SKD;HMRI00621.IMCB-Tar0029-SKD;HMRI00622.IMCB-Tar0029-SKTL
Ctage5	chr12:60230732-60291207	+	FALSE	TRUE	Inactivating	14.2508	0.00016	1	0.00553788	0.754816	4	36	60476	3626		70.75	66.5	0	125;91;42;25	-;+;-;-	HMRI00615.IMCB-Soot0036-SKD;HMRI00611.IMCB-Soot0033-SKD;HMRI00627.IMCB-Tar0057-SKD;HMRI00621.IMCB-Tar0029-SKD
Tet3	chr6:83312367-83391672	-	FALSE	TRUE	Indeterminate	14.195	0.000165	1	0.00568644	0.756871	4	36	79306	3636		107.75	127.5	0	159;138;117;17	-;-;-;+	HMRI00621.IMCB-Tar0029-SKD;HMRI00614.IMCB-Tar0007-SKD;HMRI00625.IMCB-Tar0044-SKD;HMRI00629.IMCB-Tar0089-SKD
Snx13	chr12:35731860-35832149	+	FALSE	TRUE	Indeterminate	14.1753	0.000167	1	0.00573717	1.49423	6	36	100290	7273		97	55.5	0	324;76;60;51;48;23	+;+;+;-;+;+	HMRI00625.IMCB-Tar0044-SKD;HMRI00609.IMCB-Soot0028-SKD;HMRI00607.IMCB-Soot0023-SKD;HMRI00627.IMCB-Tar0057-SKD;HMRI00630.IMCB-Tar0089-SKTL;HMRI00617.IMCB-Tar0017-SKD
Galnt16	chr12:81619976-81704883	+	FALSE	TRUE	Indeterminate	14.1008	0.000173	1	0.00593062	0.760363	4	36	84908	3653		49.25	51.5	0	77;59;44;17	+;+;-;-	HMRI00623.IMCB-Tar0042-SKD;HMRI00617.IMCB-Tar0017-SKD;HMRI00607.IMCB-Soot0023-SKD;HMRI00675.HMRI-Soot0033-SKTL
Ahdc1	chr4:132567420-132634025	+	FALSE	TRUE	Indeterminate	14.0979	0.000174	1	0.00593062	0.462626	3	36	66606	2211		64.6667	25	0	156;25;13	+;+;-	HMRI00627.IMCB-Tar0057-SKD;HMRI00618.IMCB-Tar0017-SKTL;HMRI00675.HMRI-Soot0033-SKTL
Ubqln1	chr13:58277516-58317014	-	FALSE	TRUE	Indeterminate	14.0979	0.000174	1	0.00593062	0.462626	3	36	39499	2211		129.333	134	0	241;134;13	+;-;+	HMRI00616.IMCB-Tar0007-SKTL;HMRI00621.IMCB-Tar0029-SKD;HMRI00605.IMCB-Soot0016-SKD
Eefsec	chr6:88207327-88396533	-	FALSE	TRUE	Inactivating	14.0834	0.000175	1	0.00596584	1.92917	7	36	189207	9464		58.5714	46	0	147;121;51;46;19;16;10	+;-;+;+;-;-;-	HMRI00615.IMCB-Soot0036-SKD;HMRI00621.IMCB-Tar0029-SKD;HMRI00626.IMCB-Tar0044-SKTL;HMRI00616.IMCB-Tar0007-SKTL;HMRI00610.IMCB-Soot0028-SKTL;HMRI00674.HMRI-Soot0033-SKD;HMRI00627.IMCB-Tar0057-SKD
Zfp91	chr19:12841428-12870613	-	FALSE	TRUE	Indeterminate	14.0809	0.000175	1	0.00596584	0.463041	3	36	29186	2213		18.6667	17	0	27;17;12	+;-;+	HMRI00623.IMCB-Tar0042-SKD;HMRI00605.IMCB-Soot0016-SKD;HMRI00677.HMRI-Tar0044-SKTL
Fbxw4	chr19:45652746-45734683	-	FALSE	TRUE	Inactivating	13.953	0.000187	1	0.00633563	0.765908	4	36	81938	3680		52	46	0	106;70;22;10	-;+;+;+	HMRI00629.IMCB-Tar0089-SKD;HMRI00614.IMCB-Tar0007-SKD;HMRI00615.IMCB-Soot0036-SKD;HMRI00606.IMCB-Soot0016-SKTL
Ankib1	chr5:3689998-3803124	-	FALSE	TRUE	Inactivating	13.9381	0.000189	1	0.00637608	1.50983	6	36	113127	7351		70.5	51.5	0	157;125;76;27;24;14	+;-;+;+;-;+	HMRI00624.IMCB-Tar0042-SKTL;HMRI00620.IMCB-Tar0028-SKTL;HMRI00621.IMCB-Tar0029-SKD;HMRI00627.IMCB-Tar0057-SKD;HMRI00614.IMCB-Tar0007-SKD;HMRI00675.HMRI-Soot0033-SKTL
Mbtps1	chr8:122032051-122082661	-	FALSE	TRUE	Indeterminate	13.8867	0.000194	1	0.00654279	0.467815	3	36	50611	2236		92	92	0	171;92;13	+;-;-	HMRI00622.IMCB-Tar0029-SKTL;HMRI00625.IMCB-Tar0044-SKD;HMRI00627.IMCB-Tar0057-SKD
Top1	chr2:160471632-160548499	+	FALSE	TRUE	Inactivating	13.8504	0.000198	1	0.00664664	1.12118	5	36	76868	5421		54.6	61	0	110;67;61;21;14	-;+;+;-;-	HMRI00619.IMCB-Tar0028-SKD;HMRI00614.IMCB-Tar0007-SKD;HMRI00604.IMCB-Soot0013-SKTL;HMRI00621.IMCB-Tar0029-SKD;HMRI00674.HMRI-Soot0033-SKD
Kansl1	chr11:104194542-104303605	-	FALSE	TRUE	Indeterminate	13.8483	0.000198	1	0.00664664	1.51583	6	36	109064	7381		77.3333	71	0	192;81;73;69;34;15	-;+;-;+;-;-	HMRI00622.IMCB-Tar0029-SKTL;HMRI00627.IMCB-Tar0057-SKD;HMRI00605.IMCB-Soot0016-SKD;HMRI00629.IMCB-Tar0089-SKD;HMRI00619.IMCB-Tar0028-SKD;HMRI00674.HMRI-Soot0033-SKD
Arid1b	chr17:4995073-5347656	+	FALSE	TRUE	Inactivating	13.7616	0.000208	1	0.00694968	3.44896	10	36	352584	17402		55.8	51	0	143;115;73;72;52;50;15;14;14;10	-;-;+;-;+;-;+;-;+;+	HMRI00617.IMCB-Tar0017-SKD;HMRI00629.IMCB-Tar0089-SKD;HMRI00624.IMCB-Tar0042-SKTL;HMRI00605.IMCB-Soot0016-SKD;HMRI00627.IMCB-Tar0057-SKD;HMRI00615.IMCB-Soot0036-SKD;HMRI00612.IMCB-Soot0033-SKTL;HMRI00675.HMRI-Soot0033-SKTL;HMRI00613.IMCB-Soot0036-SKTL;HMRI00676.HMRI-Tar0044-SKD
Cmtm4	chr8:106872092-106919707	-	FALSE	TRUE	Indeterminate	13.7539	0.000208	1	0.00696322	0.471135	3	36	47616	2252		71	50	0	153;50;10	-;+;+	HMRI00604.IMCB-Soot0013-SKTL;HMRI00610.IMCB-Soot0028-SKTL;HMRI00621.IMCB-Tar0029-SKD
Zcchc11	chr4:108132030-108232020	+	FALSE	TRUE	Indeterminate	13.7415	0.00021	1	0.00699188	1.52303	6	36	99991	7417		74.5	64	0	141;119;66;62;38;21	+;-;+;+;+;-	HMRI00621.IMCB-Tar0029-SKD;HMRI00622.IMCB-Tar0029-SKTL;HMRI00614.IMCB-Tar0007-SKD;HMRI00605.IMCB-Soot0016-SKD;HMRI00674.HMRI-Soot0033-SKD;HMRI00627.IMCB-Tar0057-SKD
Ube2e3	chr2:78709203-78760740	+	FALSE	TRUE	Indeterminate	13.7116	0.000213	1	0.00709309	0.775147	4	36	51538	3725		100.75	81	0	218;117;45;23	+;+;-;-	HMRI00618.IMCB-Tar0017-SKTL;HMRI00619.IMCB-Tar0028-SKD;HMRI00629.IMCB-Tar0089-SKD;HMRI00675.HMRI-Soot0033-SKTL
Ncor1	chr11:62129927-62270834	-	FALSE	TRUE	Indeterminate	13.6864	0.000216	1	0.00715595	1.96165	7	36	140908	9629		92.2857	55	0	187;166;137;55;49;39;13	-;-;-;+;-;-;-	HMRI00619.IMCB-Tar0028-SKD;HMRI00630.IMCB-Tar0089-SKTL;HMRI00625.IMCB-Tar0044-SKD;HMRI00605.IMCB-Soot0016-SKD;HMRI00606.IMCB-Soot0016-SKTL;HMRI00607.IMCB-Soot0023-SKD;HMRI00615.IMCB-Soot0036-SKD
Erbb2ip	chr13:104608865-104710666	-	FALSE	TRUE	Indeterminate	13.6621	0.000219	1	0.00723784	1.52842	6	36	101802	7444		93.6667	84.5	0	161;145;86;83;77;10	+;-;+;-;-;-	HMRI00609.IMCB-Soot0028-SKD;HMRI00617.IMCB-Tar0017-SKD;HMRI00625.IMCB-Tar0044-SKD;HMRI00615.IMCB-Soot0036-SKD;HMRI00630.IMCB-Tar0089-SKTL;HMRI00674.HMRI-Soot0033-SKD
Prkch	chr12:74686027-74879171	+	FALSE	TRUE	Inactivating	13.6416	0.000221	1	0.00729511	1.96539	7	36	193145	9648		87	55	0	187;172;98;55;50;28;19	+;-;-;+;-;-;-	HMRI00600.IMCB-Soot0008-SKTL;HMRI00620.IMCB-Tar0028-SKTL;HMRI00617.IMCB-Tar0017-SKD;HMRI00606.IMCB-Soot0016-SKTL;HMRI00629.IMCB-Tar0089-SKD;HMRI00627.IMCB-Tar0057-SKD;HMRI00603.IMCB-Soot0013-SKD
Prkag2	chr5:24368552-24606460	-	FALSE	TRUE	Inactivating	13.6275	0.000223	1	0.00733891	1.96657	7	36	237909	9654		56.8571	48	0	131;80;78;48;34;17;10	-;+;+;-;-;+;-	HMRI00619.IMCB-Tar0028-SKD;HMRI00622.IMCB-Tar0029-SKTL;HMRI00610.IMCB-Soot0028-SKTL;HMRI00607.IMCB-Soot0023-SKD;HMRI00623.IMCB-Tar0042-SKD;HMRI00617.IMCB-Tar0017-SKD;HMRI00676.HMRI-Tar0044-SKD
Fer	chr17:64213329-64488846	+	FALSE	TRUE	Indeterminate	13.5652	0.00023	1	0.0075634	3.47445	10	36	275518	17539		57.7	36	0	188;109;85;49;36;36;34;16;14;10	+;+;+;-;+;+;-;-;-;+	HMRI00613.IMCB-Soot0036-SKTL;HMRI00621.IMCB-Tar0029-SKD;HMRI00610.IMCB-Soot0028-SKTL;HMRI00623.IMCB-Tar0042-SKD;HMRI00619.IMCB-Tar0028-SKD;HMRI00614.IMCB-Tar0007-SKD;HMRI00629.IMCB-Tar0089-SKD;HMRI00627.IMCB-Tar0057-SKD;HMRI00675.HMRI-Soot0033-SKTL;HMRI00611.IMCB-Soot0033-SKD
Ptbp3	chr4:59484739-59562236	-	FALSE	TRUE	Inactivating	13.5303	0.000235	1	0.00769391	1.13821	5	36	77498	5505		84.2	45	0	196;149;45;17;14	-;-;+;+;+	HMRI00620.IMCB-Tar0028-SKTL;HMRI00628.IMCB-Tar0057-SKTL;HMRI00605.IMCB-Soot0016-SKD;HMRI00606.IMCB-Soot0016-SKTL;HMRI00677.HMRI-Tar0044-SKTL
Susd6	chr12:81891518-81981820	+	FALSE	TRUE	Inactivating	13.5003	0.000239	1	0.00779406	1.13983	5	36	90303	5513		46.6	15	0	133;57;15;14;14	+;+;-;-;-	HMRI00617.IMCB-Tar0017-SKD;HMRI00620.IMCB-Tar0028-SKTL;HMRI00677.HMRI-Tar0044-SKTL;HMRI00627.IMCB-Tar0057-SKD;HMRI00603.IMCB-Soot0013-SKD
Rapgef6	chr11:54336346-54512788	+	FALSE	TRUE	Inactivating	13.4749	0.000242	1	0.00786454	2.45157	8	36	176443	12142		68.25	57.5	0	157;96;86;68;47;45;37;10	+;-;+;+;-;-;-;+	HMRI00623.IMCB-Tar0042-SKD;HMRI00617.IMCB-Tar0017-SKD;HMRI00612.IMCB-Soot0033-SKTL;HMRI00629.IMCB-Tar0089-SKD;HMRI00607.IMCB-Soot0023-SKD;HMRI00609.IMCB-Soot0028-SKD;HMRI00611.IMCB-Soot0033-SKD;HMRI00621.IMCB-Tar0029-SKD
Pja2	chr17:64630354-64681223	-	FALSE	TRUE	Indeterminate	13.4452	0.000246	1	0.00797218	0.785615	4	36	50870	3776		58.25	57	0	64;57;57;55	+;-;-;-	HMRI00628.IMCB-Tar0057-SKTL;HMRI00611.IMCB-Soot0033-SKD;HMRI00606.IMCB-Soot0016-SKTL;HMRI00675.HMRI-Soot0033-SKTL
Ccny	chr18:9314041-9450148	-	FALSE	TRUE	Indeterminate	13.4305	0.000248	1	0.00800893	1.54441	6	36	136108	7524		130.5	113.5	0	270;180;143;84;69;37	-;+;-;-;-;+	HMRI00605.IMCB-Soot0016-SKD;HMRI00615.IMCB-Soot0036-SKD;HMRI00620.IMCB-Tar0028-SKTL;HMRI00611.IMCB-Soot0033-SKD;HMRI00610.IMCB-Soot0028-SKTL;HMRI00623.IMCB-Tar0042-SKD
Kat6a	chr8:23970010-24053734	+	FALSE	TRUE	Inactivating	13.4295	0.000248	1	0.00800893	1.14368	5	36	83725	5532		75.6	84	0	109;101;84;73;11	+;-;-;-;-	HMRI00628.IMCB-Tar0057-SKTL;HMRI00621.IMCB-Tar0029-SKD;HMRI00630.IMCB-Tar0089-SKTL;HMRI00629.IMCB-Tar0089-SKD;HMRI00674.HMRI-Soot0033-SKD
Mef2c	chr13:83643032-83806684	+	FALSE	TRUE	Inactivating	13.4231	0.000249	1	0.00802424	2.45679	8	36	163653	12169		142.125	119	0	357;230;181;128;110;51;47;33	-;-;-;+;-;-;-;+	HMRI00616.IMCB-Tar0007-SKTL;HMRI00619.IMCB-Tar0028-SKD;HMRI00599.IMCB-Soot0008-SKD;HMRI00624.IMCB-Tar0042-SKTL;HMRI00617.IMCB-Tar0017-SKD;HMRI00607.IMCB-Soot0023-SKD;HMRI00605.IMCB-Soot0016-SKD;HMRI00674.HMRI-Soot0033-SKD
Smim14	chr5:65839993-65884074	-	FALSE	TRUE	Indeterminate	13.3592	0.000257	1	0.00824578	0.4813	3	36	44082	2301		77	50	0	142;50;39	+;+;-	HMRI00611.IMCB-Soot0033-SKD;HMRI00607.IMCB-Soot0023-SKD;HMRI00626.IMCB-Tar0044-SKTL
Dennd6a	chr14:27393343-27453808	+	FALSE	TRUE	Indeterminate	13.3581	0.000257	1	0.00824578	0.789103	4	36	60466	3793		55.75	60.5	0	77;66;55;25	+;-;+;-	HMRI00610.IMCB-Soot0028-SKTL;HMRI00621.IMCB-Tar0029-SKD;HMRI00606.IMCB-Soot0016-SKTL;HMRI00612.IMCB-Soot0033-SKTL
Hmgxb3	chr18:61290930-61336704	-	FALSE	TRUE	Indeterminate	13.3435	0.00025932	1	0.00828558	0.481715	3	36	45775	2303		61.3333	68	0	106;68;10	-;+;+	HMRI00617.IMCB-Tar0017-SKD;HMRI00621.IMCB-Tar0029-SKD;HMRI00627.IMCB-Tar0057-SKD
Elavl1	chr8:4284781-4325100	-	FALSE	TRUE	Indeterminate	13.3043	0.000264804	1	0.00844337	0.482752	3	36	40320	2308		148.333	148	0	275;148;22	-;+;+	HMRI00619.IMCB-Tar0028-SKD;HMRI00622.IMCB-Tar0029-SKTL;HMRI00674.HMRI-Soot0033-SKD
Celf2	chr2:6460743-7317825	-	FALSE	TRUE	Inactivating	13.2976	0.000265751	1	0.00845354	9.39222	19	36	857083	53541		119.368	113	0	291;267;184;158;153;151;149;126;115;113;112;90;77;76;68;47;46;28;17	-;+;-;-;+;+;+;-;+;-;-;-;-;+;+;+;-;-;-	HMRI00628.IMCB-Tar0057-SKTL;HMRI00622.IMCB-Tar0029-SKTL;HMRI00626.IMCB-Tar0044-SKTL;HMRI00629.IMCB-Tar0089-SKD;HMRI00617.IMCB-Tar0017-SKD;HMRI00603.IMCB-Soot0013-SKD;HMRI00612.IMCB-Soot0033-SKTL;HMRI00604.IMCB-Soot0013-SKTL;HMRI00615.IMCB-Soot0036-SKD;HMRI00618.IMCB-Tar0017-SKTL;HMRI00611.IMCB-Soot0033-SKD;HMRI00627.IMCB-Tar0057-SKD;HMRI00619.IMCB-Tar0028-SKD;HMRI00616.IMCB-Tar0007-SKTL;HMRI00623…
Zswim6	chr13:108514696-108680258	-	FALSE	TRUE	Inactivating	13.2786	0.000268455	1	0.00851449	1.99625	7	36	165563	9805		95.5714	82	0	224;121;105;82;78;35;24	+;+;+;+;-;-;+	HMRI00615.IMCB-Soot0036-SKD;HMRI00630.IMCB-Tar0089-SKTL;HMRI00614.IMCB-Tar0007-SKD;HMRI00627.IMCB-Tar0057-SKD;HMRI00623.IMCB-Tar0042-SKD;HMRI00600.IMCB-Soot0008-SKTL;HMRI00677.HMRI-Tar0044-SKTL
Iqck	chr7:125999288-126116166	+	FALSE	TRUE	Inactivating	13.2311	0.000275345	1	0.00869471	1.15462	5	36	116879	5586		91.8	94	0	234;101;94;19;11	+;+;-;-;-	HMRI00624.IMCB-Tar0042-SKTL;HMRI00623.IMCB-Tar0042-SKD;HMRI00609.IMCB-Soot0028-SKD;HMRI00629.IMCB-Tar0089-SKD;HMRI00674.HMRI-Soot0033-SKD
Cmip	chr8:119780918-119985405	+	FALSE	TRUE	Inactivating	13.1928	0.000281024	1	0.00883529	1.56118	6	36	204488	7608		98.6667	55	0	298;104;59;51;41;39	-;-;+;-;+;+	HMRI00619.IMCB-Tar0028-SKD;HMRI00612.IMCB-Soot0033-SKTL;HMRI00609.IMCB-Soot0028-SKD;HMRI00616.IMCB-Tar0007-SKTL;HMRI00614.IMCB-Tar0007-SKD;HMRI00613.IMCB-Soot0036-SKTL
Pex1	chr5:3596065-3637230	+	FALSE	TRUE	Indeterminate	13.1567	0.000286491	1	0.00896799	0.486693	3	36	41166	2327		83.3333	42	0	184;42;24	+;+;-	HMRI00618.IMCB-Tar0017-SKTL;HMRI00619.IMCB-Tar0028-SKD;HMRI00627.IMCB-Tar0057-SKD
Gars	chr6:54987994-55029498	+	FALSE	TRUE	Inactivating	13.1413	0.000288853	1	0.00902885	0.487108	3	36	41505	2329		121	132	0	135;132;96	-;-;-	HMRI00624.IMCB-Tar0042-SKTL;HMRI00626.IMCB-Tar0044-SKTL;HMRI00607.IMCB-Soot0023-SKD
Rheb	chr5:24308640-24348179	-	FALSE	TRUE	Indeterminate	13.1183	0.000292426	1	0.00912732	0.48773	3	36	39540	2332		70.6667	54	0	107;54;51	-;-;+	HMRI00625.IMCB-Tar0044-SKD;HMRI00607.IMCB-Soot0023-SKD;HMRI00628.IMCB-Tar0057-SKTL
Hectd1	chr12:52844708-52930523	-	FALSE	TRUE	Indeterminate	13.1154	0.000292884	1	0.00912844	1.1611	5	36	85816	5618		71	70	0	126;102;70;40;17	-;-;-;+;-	HMRI00621.IMCB-Tar0029-SKD;HMRI00624.IMCB-Tar0042-SKTL;HMRI00630.IMCB-Tar0089-SKTL;HMRI00629.IMCB-Tar0089-SKD;HMRI00674.HMRI-Soot0033-SKD
Cflar	chr1:58768334-58816053	+	FALSE	TRUE	Indeterminate	13.0877	0.000297244	1	0.00923765	0.488559	3	36	47720	2336		132.667	85	0	231;85;82	-;-;+	HMRI00620.IMCB-Tar0028-SKTL;HMRI00615.IMCB-Soot0036-SKD;HMRI00624.IMCB-Tar0042-SKTL
Mcmbp	chr7:135839972-135883943	-	FALSE	TRUE	Inactivating	13.0116	0.000309564	1	0.00959295	0.490633	3	36	43972	2346		42.3333	39	0	59;39;29	+;+;+	HMRI00630.IMCB-Tar0089-SKTL;HMRI00611.IMCB-Soot0033-SKD;HMRI00627.IMCB-Tar0057-SKD
Usp40	chr1:89841695-89905126	-	FALSE	TRUE	Indeterminate	12.9293	0.000323479	1	0.0100098	0.806744	4	36	63432	3879		59.25	52.5	0	118;75;30;14	-;-;+;+	HMRI00619.IMCB-Tar0028-SKD;HMRI00606.IMCB-Soot0016-SKTL;HMRI00609.IMCB-Soot0028-SKD;HMRI00626.IMCB-Tar0044-SKTL
Zfp407	chr18:84377093-84758896	-	FALSE	TRUE	Indeterminate	12.7647	0.00035323	1	0.0108527	4.74709	12	36	381804	24556		66.1667	42	0	244;97;85;76;74;54;30;30;28;27;25;24	+;-;-;+;+;-;-;-;-;-;-;+	HMRI00620.IMCB-Tar0028-SKTL;HMRI00626.IMCB-Tar0044-SKTL;HMRI00621.IMCB-Tar0029-SKD;HMRI00612.IMCB-Soot0033-SKTL;HMRI00623.IMCB-Tar0042-SKD;HMRI00625.IMCB-Tar0044-SKD;HMRI00606.IMCB-Soot0016-SKTL;HMRI00603.IMCB-Soot0013-SKD;HMRI00629.IMCB-Tar0089-SKD;HMRI00613.IMCB-Soot0036-SKTL;HMRI00615.IMCB-Soot0036-SKD;HMRI00617.IMCB-Tar0017-SKD
Pcdhga12	chr18:37925233-38001526	+	FALSE	TRUE	Indeterminate	12.7508	0.000355855	1	0.0109023	0.81433	4	36	76294	3916		50.25	53.5	0	84;79;28;10	+;-;+;+	HMRI00611.IMCB-Soot0033-SKD;HMRI00604.IMCB-Soot0013-SKTL;HMRI00615.IMCB-Soot0036-SKD;HMRI00620.IMCB-Tar0028-SKTL
Psen1	chr12:85029512-85076149	+	FALSE	TRUE	Indeterminate	12.7212	0.000361534	1	0.0110606	0.498719	3	36	46638	2385		163.667	144	0	295;144;52	-;+;+	HMRI00621.IMCB-Tar0029-SKD;HMRI00619.IMCB-Tar0028-SKD;HMRI00603.IMCB-Soot0013-SKD
Trim55	chr3:19544459-19591599	+	FALSE	TRUE	Indeterminate	12.6628	0.000372999	1	0.0113311	0.500377	3	36	47141	2393		103.667	63	0	212;63;36	+;-;+	HMRI00620.IMCB-Tar0028-SKTL;HMRI00611.IMCB-Soot0033-SKD;HMRI00630.IMCB-Tar0089-SKTL
Fam20a	chr11:109534239-109583570	-	FALSE	TRUE	Indeterminate	12.6338	0.000378837	1	0.0114601	0.501206	3	36	49332	2397		73.6667	91	0	94;91;36	+;+;-	HMRI00617.IMCB-Tar0017-SKD;HMRI00610.IMCB-Soot0028-SKTL;HMRI00622.IMCB-Tar0029-SKTL
Clock	chr5:76638892-76733817	-	FALSE	TRUE	Indeterminate	12.6249	0.000380642	1	0.0114986	1.18944	5	36	94926	5758		122.2	73	0	335;104;73;67;32	-;-;-;-;-	HMRI00629.IMCB-Tar0089-SKD;HMRI00625.IMCB-Tar0044-SKD;HMRI00622.IMCB-Tar0029-SKTL;HMRI00627.IMCB-Tar0057-SKD;HMRI00674.HMRI-Soot0033-SKD
Raph1	chr1:60540028-60623609	-	FALSE	TRUE	Inactivating	12.5976	0.000386237	1	0.0116471	1.19106	5	36	83582	5766		37.4	38	0	69;44;38;23;13	+;-;-;+;+	HMRI00625.IMCB-Tar0044-SKD;HMRI00674.HMRI-Soot0033-SKD;HMRI00613.IMCB-Soot0036-SKTL;HMRI00621.IMCB-Tar0029-SKD;HMRI00627.IMCB-Tar0057-SKD
Tmem135	chr7:96288230-96487297	-	FALSE	TRUE	Inactivating	12.5473	0.000396785	1	0.0119196	2.54877	8	36	199068	12646		94	67	0	268;149;117;75;59;52;22;10	+;+;+;-;+;+;+;+	HMRI00599.IMCB-Soot0008-SKD;HMRI00615.IMCB-Soot0036-SKD;HMRI00606.IMCB-Soot0016-SKTL;HMRI00613.IMCB-Soot0036-SKTL;HMRI00617.IMCB-Tar0017-SKD;HMRI00630.IMCB-Tar0089-SKTL;HMRI00614.IMCB-Tar0007-SKD;HMRI00607.IMCB-Soot0023-SKD
Vps13a	chr19:16689855-16855423	-	FALSE	TRUE	Inactivating	12.5437	0.000397534	1	0.0119255	2.54915	8	36	165569	12648		78.875	82	0	133;106;101;90;74;74;35;18	+;+;-;-;+;-;+;-	HMRI00629.IMCB-Tar0089-SKD;HMRI00623.IMCB-Tar0042-SKD;HMRI00626.IMCB-Tar0044-SKTL;HMRI00606.IMCB-Soot0016-SKTL;HMRI00628.IMCB-Tar0057-SKTL;HMRI00611.IMCB-Soot0033-SKD;HMRI00619.IMCB-Tar0028-SKD;HMRI00630.IMCB-Tar0089-SKTL
Mtpn	chr6:35458823-35489888	-	FALSE	TRUE	Indeterminate	12.5043	0.000406009	1	0.0121292	0.504937	3	36	31066	2415		35.3333	38	0	41;38;27	+;-;-	HMRI00622.IMCB-Tar0029-SKTL;HMRI00609.IMCB-Soot0028-SKD;HMRI00607.IMCB-Soot0023-SKD
Cnnm2	chr19:46836098-46953070	+	FALSE	TRUE	Indeterminate	12.4624	0.000415217	1	0.0123244	1.19915	5	36	116973	5806		37.8	43	0	52;45;43;36;13	-;+;-;+;+	HMRI00628.IMCB-Tar0057-SKTL;HMRI00614.IMCB-Tar0007-SKD;HMRI00622.IMCB-Tar0029-SKTL;HMRI00599.IMCB-Soot0008-SKD;HMRI00616.IMCB-Tar0007-SKTL
Med26	chr8:75018457-75072209	-	FALSE	TRUE	Indeterminate	12.4616	0.000415399	1	0.0123244	0.50618	3	36	53753	2421		124	174	0	177;174;21	+;+;-	HMRI00611.IMCB-Soot0033-SKD;HMRI00623.IMCB-Tar0042-SKD;HMRI00627.IMCB-Tar0057-SKD
Ros1	chr10:51765731-51915050	-	FALSE	TRUE	Inactivating	12.452	0.000417541	1	0.012371	1.61601	6	36	149320	7883		49.8333	47	0	89;84;67;27;22;10	+;+;+;+;-;+	HMRI00625.IMCB-Tar0044-SKD;HMRI00610.IMCB-Soot0028-SKTL;HMRI00613.IMCB-Soot0036-SKTL;HMRI00621.IMCB-Tar0029-SKD;HMRI00615.IMCB-Soot0036-SKD;HMRI00677.HMRI-Tar0044-SKTL
Ppp1r16b	chr2:158492468-158592070	+	FALSE	TRUE	Indeterminate	12.4363	0.000421059	1	0.0124411	0.828062	4	36	99603	3983		104.5	105.5	0	196;116;95;11	+;+;-;+	HMRI00619.IMCB-Tar0028-SKD;HMRI00622.IMCB-Tar0029-SKTL;HMRI00627.IMCB-Tar0057-SKD;HMRI00612.IMCB-Soot0033-SKTL
Tnks2	chr19:36908721-36967967	+	FALSE	TRUE	Indeterminate	12.3583	0.000439032	1	0.012884	0.831545	4	36	59247	4000		46.25	43	0	73;48;38;26	+;+;-;-	HMRI00623.IMCB-Tar0042-SKD;HMRI00619.IMCB-Tar0028-SKD;HMRI00621.IMCB-Tar0029-SKD;HMRI00629.IMCB-Tar0089-SKD
Zfp91Cntf	chr19:12838017-12870613	-	FALSE	TRUE	Indeterminate	12.3488	0.000441274	1	0.0129166	0.509496	3	36	32597	2437		18.6667	17	0	27;17;12	+;-;+	HMRI00623.IMCB-Tar0042-SKD;HMRI00605.IMCB-Soot0016-SKD;HMRI00677.HMRI-Tar0044-SKTL
Ddhd1	chr14:46212845-46277818	-	FALSE	TRUE	Indeterminate	12.29	0.000455393	1	0.0133099	0.834618	4	36	64974	4015		69.25	59	0	130;61;57;29	+;-;-;+	HMRI00617.IMCB-Tar0017-SKD;HMRI00609.IMCB-Soot0028-SKD;HMRI00614.IMCB-Tar0007-SKD;HMRI00630.IMCB-Tar0089-SKTL
Tspan5	chr3:138405171-138567397	+	FALSE	TRUE	Inactivating	12.2848	0.000456653	1	0.0133287	1.62896	6	36	162227	7948		87.8333	74.5	0	192;101;81;68;58;27	-;-;+;-;+;-	HMRI00616.IMCB-Tar0007-SKTL;HMRI00622.IMCB-Tar0029-SKTL;HMRI00614.IMCB-Tar0007-SKD;HMRI00628.IMCB-Tar0057-SKTL;HMRI00599.IMCB-Soot0008-SKD;HMRI00627.IMCB-Tar0057-SKD
Ep400	chr5:111093391-111199736	-	FALSE	TRUE	Inactivating	12.2272	0.000470969	1	0.0137095	1.2135	5	36	106346	5877		58.8	43	0	135;55;43;39;22	-;-;+;+;+	HMRI00627.IMCB-Tar0057-SKD;HMRI00630.IMCB-Tar0089-SKTL;HMRI00674.HMRI-Soot0033-SKD;HMRI00609.IMCB-Soot0028-SKD;HMRI00613.IMCB-Soot0036-SKTL
Cd99l2	chrX:68673234-68746024	-	FALSE	TRUE	Indeterminate	12.2087	0.000475665	1	0.0138276	0.838305	4	36	72791	4033		92.25	44.5	0	263;48;41;17	-;-;+;+	HMRI00628.IMCB-Tar0057-SKTL;HMRI00611.IMCB-Soot0033-SKD;HMRI00623.IMCB-Tar0042-SKD;HMRI00674.HMRI-Soot0033-SKD
Agpat5	chr8:18846278-18884413	+	FALSE	TRUE	Indeterminate	12.1755	0.00048422	1	0.0140196	0.514676	3	36	38136	2462		120	93	0	213;93;54	+;-;+	HMRI00611.IMCB-Soot0033-SKD;HMRI00630.IMCB-Tar0089-SKTL;HMRI00605.IMCB-Soot0016-SKD
Eif4enif1	chr11:3102355-3144591	+	FALSE	TRUE	Indeterminate	12.1686	0.000486003	1	0.0140524	0.514883	3	36	42237	2463		58	49	0	79;49;46	+;+;-	HMRI00626.IMCB-Tar0044-SKTL;HMRI00627.IMCB-Tar0057-SKD;HMRI00617.IMCB-Tar0017-SKD
Fnip1	chr11:54251680-54331743	+	FALSE	TRUE	Indeterminate	12.1329	0.000495407	1	0.0142712	1.21936	5	36	80064	5906		76.4	72	0	139;112;72;43;16	+;-;+;-;+	HMRI00625.IMCB-Tar0044-SKD;HMRI00607.IMCB-Soot0023-SKD;HMRI00611.IMCB-Soot0033-SKD;HMRI00618.IMCB-Tar0017-SKTL;HMRI00627.IMCB-Tar0057-SKD
Csnk2a2	chr8:97969995-98012720	-	FALSE	TRUE	Indeterminate	12.0868	0.000507807	1	0.0145853	0.517369	3	36	42726	2475		99	63	0	188;63;46	+;-;+	HMRI00628.IMCB-Tar0057-SKTL;HMRI00626.IMCB-Tar0044-SKTL;HMRI00619.IMCB-Tar0028-SKD
Esyt2	chr12:117519694-117611571	+	FALSE	TRUE	Indeterminate	12.078	0.0005102	1	0.0146346	1.22279	5	36	91878	5923		62.6	32	0	193;43;32;31;14	-;-;+;+;+	HMRI00617.IMCB-Tar0017-SKD;HMRI00627.IMCB-Tar0057-SKD;HMRI00611.IMCB-Soot0033-SKD;HMRI00629.IMCB-Tar0089-SKD;HMRI00618.IMCB-Tar0017-SKTL
Pds5a	chr5:66006498-66089095	-	FALSE	TRUE	Inactivating	12.0748	0.000511082	1	0.0146404	1.223	5	36	82598	5924		54.8	33	0	127;72;33;29;13	+;+;+;+;-	HMRI00623.IMCB-Tar0042-SKD;HMRI00619.IMCB-Tar0028-SKD;HMRI00627.IMCB-Tar0057-SKD;HMRI00625.IMCB-Tar0044-SKD;HMRI00614.IMCB-Tar0007-SKD
Mob1b	chr5:89149895-89187480	+	FALSE	TRUE	Indeterminate	12.0462	0.000518992	1	0.0148277	0.518612	3	36	37586	2481		141	93	0	248;93;82	+;+;+	HMRI00617.IMCB-Tar0017-SKD;HMRI00626.IMCB-Tar0044-SKTL;HMRI00621.IMCB-Tar0029-SKD
Zc3h11a	chr1:135516447-135557976	-	FALSE	TRUE	Indeterminate	12.0125	0.000528459	1	0.0150528	0.519648	3	36	41530	2486		45	31	0	78;31;26	+;-;-	HMRI00629.IMCB-Tar0089-SKD;HMRI00604.IMCB-Soot0013-SKTL;HMRI00627.IMCB-Tar0057-SKD
Map2k6	chr11:110260435-110374951	+	FALSE	TRUE	Inactivating	12.0107	0.000528963	1	0.0150528	1.22704	5	36	114517	5944		30.4	34	0	37;34;34;34;13	-;+;-;+;-	HMRI00627.IMCB-Tar0057-SKD;HMRI00620.IMCB-Tar0028-SKTL;HMRI00617.IMCB-Tar0017-SKD;HMRI00603.IMCB-Soot0013-SKD;HMRI00614.IMCB-Tar0007-SKD
Pkd2	chr5:104888475-104934838	+	FALSE	TRUE	Indeterminate	12.0057	0.000530368	1	0.0150599	0.519855	3	36	46364	2487		107	87	0	166;87;68	+;-;+	HMRI00617.IMCB-Tar0017-SKD;HMRI00623.IMCB-Tar0042-SKD;HMRI00627.IMCB-Tar0057-SKD
1110037F02Rik	chr4:11413104-11478290	+	FALSE	TRUE	Inactivating	11.9913	0.000534502	1	0.0151307	0.84834	4	36	65187	4082		142.75	126.5	0	266;149;104;52	-;-;-;+	HMRI00630.IMCB-Tar0089-SKTL;HMRI00617.IMCB-Tar0017-SKD;HMRI00619.IMCB-Tar0028-SKD;HMRI00627.IMCB-Tar0057-SKD
Ppm1b	chr17:85356080-85423332	+	FALSE	TRUE	Inactivating	11.9738	0.000539549	1	0.0152336	0.849159	4	36	67253	4086		66.25	50.5	0	129;54;47;35	-;-;-;+	HMRI00622.IMCB-Tar0029-SKTL;HMRI00600.IMCB-Soot0008-SKTL;HMRI00615.IMCB-Soot0036-SKD;HMRI00612.IMCB-Soot0033-SKTL
Pcdhgb8	chr18:37921454-38001526	+	FALSE	TRUE	Indeterminate	11.8738	0.000569305	1	0.0159901	0.853868	4	36	80073	4109		50.25	53.5	0	84;79;28;10	+;-;+;+	HMRI00611.IMCB-Soot0033-SKD;HMRI00604.IMCB-Soot0013-SKTL;HMRI00615.IMCB-Soot0036-SKD;HMRI00620.IMCB-Tar0028-SKTL
Cux1	chr5:136724004-137043360	-	FALSE	TRUE	Inactivating	11.8702	0.000570379	1	0.0159995	3.15479	9	36	319357	15830		54.7778	45	0	146;63;62;47;45;42;32;29;27	-;+;+;+;+;+;+;-;-	HMRI00622.IMCB-Tar0029-SKTL;HMRI00627.IMCB-Tar0057-SKD;HMRI00617.IMCB-Tar0017-SKD;HMRI00605.IMCB-Soot0016-SKD;HMRI00623.IMCB-Tar0042-SKD;HMRI00628.IMCB-Tar0057-SKTL;HMRI00609.IMCB-Soot0028-SKD;HMRI00619.IMCB-Tar0028-SKD;HMRI00630.IMCB-Tar0089-SKTL
Ehbp1	chr11:21905828-22186798	-	FALSE	TRUE	Inactivating	11.8224	0.000585237	1	0.0163737	3.72017	10	36	280971	18867		78.3	42.5	0	289;198;69;55;44;41;40;19;17;11	+;-;-;-;-;+;+;-;+;+	HMRI00617.IMCB-Tar0017-SKD;HMRI00614.IMCB-Tar0007-SKD;HMRI00609.IMCB-Soot0028-SKD;HMRI00623.IMCB-Tar0042-SKD;HMRI00630.IMCB-Tar0089-SKTL;HMRI00611.IMCB-Soot0033-SKD;HMRI00628.IMCB-Tar0057-SKTL;HMRI00610.IMCB-Soot0028-SKTL;HMRI00627.IMCB-Tar0057-SKD;HMRI00616.IMCB-Tar0007-SKTL
Rlf	chr4:120817977-120861139	-	FALSE	TRUE	Indeterminate	11.7413	0.000611268	1	0.0170139	0.528139	3	36	43163	2527		19.6667	14	0	34;14;11	+;-;-	HMRI00606.IMCB-Soot0016-SKTL;HMRI00605.IMCB-Soot0016-SKD;HMRI00624.IMCB-Tar0042-SKTL
Bmpr2	chr1:59821122-59934925	+	FALSE	TRUE	Indeterminate	11.6633	0.000637463	1	0.0176115	1.67909	6	36	113804	8200		81	64	0	164;122;71;57;55;17	+;+;+;-;-;+	HMRI00619.IMCB-Tar0028-SKD;HMRI00609.IMCB-Soot0028-SKD;HMRI00621.IMCB-Tar0029-SKD;HMRI00628.IMCB-Tar0057-SKTL;HMRI00629.IMCB-Tar0089-SKD;HMRI00622.IMCB-Tar0029-SKTL
Fam110b	chr4:5571325-5727091	+	FALSE	TRUE	Inactivating	11.6394	0.000645681	1	0.0177883	1.68108	6	36	155767	8210		69	71.5	0	99;92;92;51;44;36	-;-;+;-;-;-	HMRI00624.IMCB-Tar0042-SKTL;HMRI00630.IMCB-Tar0089-SKTL;HMRI00627.IMCB-Tar0057-SKD;HMRI00629.IMCB-Tar0089-SKD;HMRI00615.IMCB-Soot0036-SKD;HMRI00599.IMCB-Soot0008-SKD
Cdc42se2	chr11:54530916-54601205	-	FALSE	TRUE	Indeterminate	11.6267	0.000650132	1	0.017842	0.865739	4	36	70290	4167		58	50.5	0	94;51;50;37	-;-;-;-	HMRI00608.IMCB-Soot0023-SKTL;HMRI00611.IMCB-Soot0033-SKD;HMRI00607.IMCB-Soot0023-SKD;HMRI00603.IMCB-Soot0013-SKD
Fbxl7	chr15:26470213-26825319	-	FALSE	TRUE	Inactivating	11.6195	0.000652644	1	0.0178436	4.34029	11	36	355107	22275		93.6364	35	0	383;202;185;76;44;35;32;22;22;15;14	+;-;+;+;+;-;+;+;-;-;-	HMRI00625.IMCB-Tar0044-SKD;HMRI00618.IMCB-Tar0017-SKTL;HMRI00612.IMCB-Soot0033-SKTL;HMRI00600.IMCB-Soot0008-SKTL;HMRI00677.HMRI-Tar0044-SKTL;HMRI00615.IMCB-Soot0036-SKD;HMRI00599.IMCB-Soot0008-SKD;HMRI00630.IMCB-Tar0089-SKTL;HMRI00607.IMCB-Soot0023-SKD;HMRI00623.IMCB-Tar0042-SKD;HMRI00674.HMRI-Soot0033-SKD
Tnfaip8	chr18:50139080-50252883	+	FALSE	TRUE	Indeterminate	11.4866	0.000700989	1	0.0190688	1.26116	5	36	113804	6113		49	37	0	101;68;37;21;18	-;+;+;+;+	HMRI00617.IMCB-Tar0017-SKD;HMRI00605.IMCB-Soot0016-SKD;HMRI00608.IMCB-Soot0023-SKTL;HMRI00600.IMCB-Soot0008-SKTL;HMRI00611.IMCB-Soot0033-SKD
Phf12	chr11:77796317-77844037	+	FALSE	TRUE	Indeterminate	11.454	0.000713404	1	0.0193578	0.537457	3	36	47721	2572		127.667	168	0	182;168;33	-;+;+	HMRI00621.IMCB-Tar0029-SKD;HMRI00630.IMCB-Tar0089-SKTL;HMRI00613.IMCB-Soot0036-SKTL
Agtpbp1	chr13:59550895-59658708	-	FALSE	TRUE	Inactivating	11.4356	0.000720506	1	0.0194944	1.26459	5	36	107814	6130		92	55	0	261;62;55;46;36	-;+;+;+;-	HMRI00624.IMCB-Tar0042-SKTL;HMRI00599.IMCB-Soot0008-SKD;HMRI00621.IMCB-Tar0029-SKD;HMRI00613.IMCB-Soot0036-SKTL;HMRI00677.HMRI-Tar0044-SKTL
Btbd10	chr7:120459157-120512853	-	FALSE	TRUE	Indeterminate	11.4316	0.000722049	1	0.0194944	0.875355	4	36	53697	4214		65.5	65	0	120;83;47;12	+;-;-;-	HMRI00605.IMCB-Soot0016-SKD;HMRI00621.IMCB-Tar0029-SKD;HMRI00626.IMCB-Tar0044-SKTL;HMRI00677.HMRI-Tar0044-SKTL
Sh3glb1	chr3:144346641-144383299	-	FALSE	TRUE	Indeterminate	11.3915	0.000737794	1	0.0198204	0.539527	3	36	36659	2582		56.6667	63	0	81;63;26	-;-;-	HMRI00609.IMCB-Soot0028-SKD;HMRI00621.IMCB-Tar0029-SKD;HMRI00674.HMRI-Soot0033-SKD
Zcchc2	chr1:107886982-107930654	+	FALSE	TRUE	Indeterminate	11.3853	0.000740268	1	0.0198622	0.539734	3	36	43673	2583		138.667	146	0	231;146;39	+;+;+	HMRI00628.IMCB-Tar0057-SKTL;HMRI00625.IMCB-Tar0044-SKD;HMRI00614.IMCB-Tar0007-SKD
Map3k3	chr11:105946215-106016748	+	FALSE	TRUE	Indeterminate	11.3622	0.000749548	1	0.0200862	0.878832	4	36	70534	4231		80.75	73.5	0	136;89;58;40	+;+;+;+	HMRI00622.IMCB-Tar0029-SKTL;HMRI00607.IMCB-Soot0023-SKD;HMRI00611.IMCB-Soot0033-SKD;HMRI00614.IMCB-Tar0007-SKD
Zcchc7	chr4:44769430-44945086	+	FALSE	TRUE	Inactivating	11.3386	0.000759146	1	0.020293	2.68874	8	36	175657	13375		70.75	75.5	0	125;98;89;83;68;62;23;18	-;+;+;+;-;-;+;-	HMRI00609.IMCB-Soot0028-SKD;HMRI00619.IMCB-Tar0028-SKD;HMRI00610.IMCB-Soot0028-SKTL;HMRI00627.IMCB-Tar0057-SKD;HMRI00629.IMCB-Tar0089-SKD;HMRI00614.IMCB-Tar0007-SKD;HMRI00676.HMRI-Tar0044-SKD;HMRI00605.IMCB-Soot0016-SKD
Pwwp2a	chr11:43495499-43536135	+	FALSE	TRUE	Inactivating	11.3358	0.000760291	1	0.0202985	0.54139	3	36	40637	2591		167.667	170	0	192;170;141	-;-;-	HMRI00626.IMCB-Tar0044-SKTL;HMRI00625.IMCB-Tar0044-SKD;HMRI00605.IMCB-Soot0016-SKD
Appbp2	chr11:85004811-85048622	-	FALSE	TRUE	Inactivating	11.3296	0.000762823	1	0.020341	0.541597	3	36	43812	2592		72	42	0	138;42;36	+;+;+	HMRI00614.IMCB-Tar0007-SKD;HMRI00676.HMRI-Tar0044-SKD;HMRI00627.IMCB-Tar0057-SKD
Ghr	chr15:3267754-3533352	-	FALSE	TRUE	Inactivating	11.2799	0.000783515	1	0.0207137	3.23615	9	36	265599	16263		86.4444	68	0	202;171;90;86;68;66;64;21;10	+;+;-;+;+;-;+;+;+	HMRI00629.IMCB-Tar0089-SKD;HMRI00617.IMCB-Tar0017-SKD;HMRI00626.IMCB-Tar0044-SKTL;HMRI00619.IMCB-Tar0028-SKD;HMRI00606.IMCB-Soot0016-SKTL;HMRI00627.IMCB-Tar0057-SKD;HMRI00621.IMCB-Tar0029-SKD;HMRI00622.IMCB-Tar0029-SKTL;HMRI00677.HMRI-Tar0044-SKTL
Ptpn14	chr1:191552146-191700572	+	FALSE	TRUE	Indeterminate	11.1936	0.000820814	1	0.0216468	1.28113	5	36	148427	6212		99	79	0	181;165;79;40;30	-;+;-;+;+	HMRI00599.IMCB-Soot0008-SKD;HMRI00618.IMCB-Tar0017-SKTL;HMRI00610.IMCB-Soot0028-SKTL;HMRI00627.IMCB-Tar0057-SKD;HMRI00611.IMCB-Soot0033-SKD
Simc1	chr13:54605165-54652651	+	FALSE	TRUE	Indeterminate	11.1286	0.000850089	1	0.0221752	0.548426	3	36	47487	2625		96	90	0	187;90;11	-;+;-	HMRI00620.IMCB-Tar0028-SKTL;HMRI00621.IMCB-Tar0029-SKD;HMRI00674.HMRI-Soot0033-SKD
Vps13b	chr15:35301300-35860984	+	FALSE	TRUE	Inactivating	11.1226	0.000852827	1	0.0222198	6.36567	14	36	559685	34011		75.2857	67	0	189;174;120;107;102;76;68;66;45;41;28;15;13;10	-;-;+;-;+;+;-;+;-;+;+;-;+;-	HMRI00612.IMCB-Soot0033-SKTL;HMRI00625.IMCB-Tar0044-SKD;HMRI00628.IMCB-Tar0057-SKTL;HMRI00606.IMCB-Soot0016-SKTL;HMRI00630.IMCB-Tar0089-SKTL;HMRI00608.IMCB-Soot0023-SKTL;HMRI00621.IMCB-Tar0029-SKD;HMRI00622.IMCB-Tar0029-SKTL;HMRI00617.IMCB-Tar0017-SKD;HMRI00618.IMCB-Tar0017-SKTL;HMRI00627.IMCB-Tar0057-SKD;HMRI00607.IMCB-Soot0023-SKD;HMRI00605.IMCB-Soot0016-SKD;HMRI00674.HMRI-Soot0033-SKD
Arhgap5	chr12:53617063-53668838	+	FALSE	TRUE	Indeterminate	11.0627	0.000880835	1	0.0228668	0.894168	4	36	51776	4306		102.5	111.5	0	129;128;95;58	+;-;-;+	HMRI00599.IMCB-Soot0008-SKD;HMRI00629.IMCB-Tar0089-SKD;HMRI00619.IMCB-Tar0028-SKD;HMRI00621.IMCB-Tar0029-SKD
Luc7l2	chr6:38501443-38559470	+	FALSE	TRUE	Indeterminate	11.0509	0.000886437	1	0.0229846	0.894782	4	36	58028	4309		62.5	76.5	0	84;82;71;13	-;+;+;+	HMRI00611.IMCB-Soot0033-SKD;HMRI00621.IMCB-Tar0029-SKD;HMRI00619.IMCB-Tar0028-SKD;HMRI00605.IMCB-Soot0016-SKD
Zzz3	chr3:152058966-152125790	+	FALSE	TRUE	Indeterminate	11.0392	0.000892067	1	0.0231028	0.895395	4	36	66825	4312		22	21.5	0	31;23;20;14	-;+;+;+	HMRI00606.IMCB-Soot0016-SKTL;HMRI00630.IMCB-Tar0089-SKTL;HMRI00610.IMCB-Soot0028-SKTL;HMRI00605.IMCB-Soot0016-SKD
Stk4	chr2:163899913-163981257	+	FALSE	TRUE	Indeterminate	11.0157	0.000903411	1	0.0233127	0.896621	4	36	81345	4318		117.25	124.5	0	191;167;82;29	-;+;+;+	HMRI00622.IMCB-Tar0029-SKTL;HMRI00620.IMCB-Tar0028-SKTL;HMRI00623.IMCB-Tar0042-SKD;HMRI00626.IMCB-Tar0044-SKTL
Wdr33	chr18:31963710-32068641	+	FALSE	TRUE	Indeterminate	11.0093	0.000906555	1	0.023366	1.29403	5	36	104932	6276		138.2	81	0	288;197;81;72;53	+;+;-;+;+	HMRI00625.IMCB-Tar0044-SKD;HMRI00626.IMCB-Tar0044-SKTL;HMRI00622.IMCB-Tar0029-SKTL;HMRI00616.IMCB-Tar0007-SKTL;HMRI00630.IMCB-Tar0089-SKTL
Trpm7	chr2:126617293-126701997	-	FALSE	TRUE	Indeterminate	11.0036	0.000909344	1	0.0234099	1.29443	5	36	84705	6278		66.6	45	0	129;107;45;30;22	-;-;+;+;-	HMRI00621.IMCB-Tar0029-SKD;HMRI00604.IMCB-Soot0013-SKTL;HMRI00605.IMCB-Soot0016-SKD;HMRI00609.IMCB-Soot0028-SKD;HMRI00615.IMCB-Soot0036-SKD
Trip12	chr1:84717763-84835879	-	FALSE	TRUE	Inactivating	10.9921	0.000915024	1	0.0235281	1.73706	6	36	118117	8492		75.8333	65	0	166;118;68;62;31;10	+;+;+;-;-;-	HMRI00619.IMCB-Tar0028-SKD;HMRI00607.IMCB-Soot0023-SKD;HMRI00629.IMCB-Tar0089-SKD;HMRI00628.IMCB-Tar0057-SKTL;HMRI00615.IMCB-Soot0036-SKD;HMRI00608.IMCB-Soot0023-SKTL
Braf	chr6:39553236-39675462	-	FALSE	TRUE	Inactivating	10.9589	0.00093154	1	0.0238959	1.74004	6	36	122227	8507		82.8333	68.5	0	190;109;71;66;44;17	+;-;-;-;+;+	HMRI00621.IMCB-Tar0029-SKD;HMRI00628.IMCB-Tar0057-SKTL;HMRI00624.IMCB-Tar0042-SKTL;HMRI00614.IMCB-Tar0007-SKD;HMRI00617.IMCB-Tar0017-SKD;HMRI00674.HMRI-Soot0033-SKD
Tcea1	chr1:4847774-4887990	+	FALSE	TRUE	Indeterminate	10.9385	0.000941849	1	0.0240998	0.555047	3	36	40217	2657		106	112	0	171;112;35	-;+;-	HMRI00625.IMCB-Tar0044-SKD;HMRI00611.IMCB-Soot0033-SKD;HMRI00627.IMCB-Tar0057-SKD
Tpr	chr1:152239967-152297065	+	FALSE	TRUE	Indeterminate	10.9266	0.000947942	1	0.0241446	0.901322	4	36	57099	4341		73	58.5	0	154;76;41;21	+;+;-;-	HMRI00627.IMCB-Tar0057-SKD;HMRI00617.IMCB-Tar0017-SKD;HMRI00609.IMCB-Soot0028-SKD;HMRI00623.IMCB-Tar0042-SKD
Nek7	chr1:140381290-140516273	-	FALSE	TRUE	Inactivating	10.9105	0.000956194	1	0.0242974	1.7444	6	36	134984	8529		95.5	52.5	0	323;92;62;43;40;13	+;-;-;-;+;+	HMRI00617.IMCB-Tar0017-SKD;HMRI00608.IMCB-Soot0023-SKTL;HMRI00614.IMCB-Tar0007-SKD;HMRI00609.IMCB-Soot0028-SKD;HMRI00630.IMCB-Tar0089-SKTL;HMRI00606.IMCB-Soot0016-SKTL
Sec24b	chr3:129686102-129763825	-	FALSE	TRUE	Indeterminate	10.8843	0.000969835	1	0.0245287	0.90357	4	36	77724	4352		112	100	0	212;109;91;36	-;-;-;-	HMRI00625.IMCB-Tar0044-SKD;HMRI00622.IMCB-Tar0029-SKTL;HMRI00605.IMCB-Soot0016-SKD;HMRI00674.HMRI-Soot0033-SKD
Snd1	chr6:28430347-28838832	+	FALSE	TRUE	Inactivating	10.8804	0.000971863	1	0.0245512	4.47209	11	36	408486	23010		69.1818	50	0	240;123;80;77;59;50;41;35;27;16;13	-;+;-;-;-;-;-;+;-;-;+	HMRI00621.IMCB-Tar0029-SKD;HMRI00609.IMCB-Soot0028-SKD;HMRI00676.HMRI-Tar0044-SKD;HMRI00617.IMCB-Tar0017-SKD;HMRI00606.IMCB-Soot0016-SKTL;HMRI00623.IMCB-Tar0042-SKD;HMRI00630.IMCB-Tar0089-SKTL;HMRI00613.IMCB-Soot0036-SKTL;HMRI00674.HMRI-Soot0033-SKD;HMRI00626.IMCB-Tar0044-SKTL;HMRI00627.IMCB-Tar0057-SKD
Mob2	chr7:149194457-149246939	-	FALSE	TRUE	Indeterminate	10.8743	0.000975082	1	0.0245829	0.557323	3	36	52483	2668		31.3333	26	0	49;26;19	+;+;-	HMRI00623.IMCB-Tar0042-SKD;HMRI00605.IMCB-Soot0016-SKD;HMRI00627.IMCB-Tar0057-SKD
Grhl2	chr15:37162790-37293323	+	FALSE	TRUE	Indeterminate	10.8737	0.000975395	1	0.0245829	1.3037	5	36	130534	6324		137.8	136	0	244;147;136;100;62	-;+;+;-;+	HMRI00622.IMCB-Tar0029-SKTL;HMRI00617.IMCB-Tar0017-SKD;HMRI00619.IMCB-Tar0028-SKD;HMRI00599.IMCB-Soot0008-SKD;HMRI00628.IMCB-Tar0057-SKTL
Pcdhga11	chr18:37915426-38001526	+	FALSE	TRUE	Indeterminate	10.8613	0.000981942	1	0.0246616	0.904797	4	36	86101	4358		50.25	53.5	0	84;79;28;10	+;-;+;+	HMRI00611.IMCB-Soot0033-SKD;HMRI00604.IMCB-Soot0013-SKTL;HMRI00615.IMCB-Soot0036-SKD;HMRI00620.IMCB-Tar0028-SKTL
Zc3h13	chr14:75684179-75744233	+	FALSE	TRUE	Indeterminate	10.8537	0.000986004	1	0.0247348	0.905205	4	36	60055	4360		61.75	42	0	138;58;26;25	+;-;+;+	HMRI00629.IMCB-Tar0089-SKD;HMRI00624.IMCB-Tar0042-SKTL;HMRI00607.IMCB-Soot0023-SKD;HMRI00605.IMCB-Soot0016-SKD
Dcn	chr10:96942133-96980796	+	FALSE	TRUE	Indeterminate	10.7876	0.00102184	1	0.0254857	0.560426	3	36	38664	2683		29.6667	29	0	49;29;11	+;+;-	HMRI00600.IMCB-Soot0008-SKTL;HMRI00622.IMCB-Tar0029-SKTL;HMRI00605.IMCB-Soot0016-SKD
Lincpint	chr6:31043562-31168474	-	FALSE	TRUE	Inactivating	10.7596	0.00103741	1	0.0258145	1.31196	5	36	124913	6365		93.2	75	0	173;95;75;67;56	-;-;+;+;+	HMRI00623.IMCB-Tar0042-SKD;HMRI00624.IMCB-Tar0042-SKTL;HMRI00627.IMCB-Tar0057-SKD;HMRI00615.IMCB-Soot0036-SKD;HMRI00630.IMCB-Tar0089-SKTL
C7	chr15:4938761-5013773	-	FALSE	TRUE	Inactivating	10.7399	0.00104851	1	0.0260608	0.911335	4	36	75013	4390		27	27	0	41;33;21;13	+;+;+;+	HMRI00630.IMCB-Tar0089-SKTL;HMRI00627.IMCB-Tar0057-SKD;HMRI00619.IMCB-Tar0028-SKD;HMRI00599.IMCB-Soot0008-SKD
Pde8a	chr7:88358689-88478508	+	FALSE	TRUE	Indeterminate	10.7045	0.00106877	1	0.0265336	1.31598	5	36	119820	6385		70.2	60	0	162;61;60;57;11	-;+;+;+;+	HMRI00625.IMCB-Tar0044-SKD;HMRI00606.IMCB-Soot0016-SKTL;HMRI00623.IMCB-Tar0042-SKD;HMRI00624.IMCB-Tar0042-SKTL;HMRI00677.HMRI-Tar0044-SKTL
Hivep2	chr10:13686184-13871184	+	FALSE	TRUE	Inactivating	10.6799	0.00108305	1	0.026796	2.25183	7	36	185001	11112		84.2857	73	0	154;115;93;73;63;58;34	+;-;-;+;-;-;-	HMRI00627.IMCB-Tar0057-SKD;HMRI00626.IMCB-Tar0044-SKTL;HMRI00611.IMCB-Soot0033-SKD;HMRI00615.IMCB-Soot0036-SKD;HMRI00625.IMCB-Tar0044-SKD;HMRI00606.IMCB-Soot0016-SKTL;HMRI00608.IMCB-Soot0023-SKTL
Suz12	chr11:79806607-79847625	+	FALSE	TRUE	Indeterminate	10.6735	0.00108682	1	0.0268583	0.564563	3	36	41019	2703		24.6667	13	0	51;13;10	+;-;+	HMRI00621.IMCB-Tar0029-SKD;HMRI00612.IMCB-Soot0033-SKTL;HMRI00676.HMRI-Tar0044-SKD
Gfm1	chr3:67234036-67278990	+	FALSE	TRUE	Indeterminate	10.6227	0.00111706	1	0.0274488	0.566424	3	36	44955	2712		100.333	89	0	153;89;59	+;-;-	HMRI00615.IMCB-Soot0036-SKD;HMRI00623.IMCB-Tar0042-SKD;HMRI00609.IMCB-Soot0028-SKD
Jak2	chr19:29326292-29387570	+	FALSE	TRUE	Inactivating	10.6055	0.00112754	1	0.0276748	0.918689	4	36	61279	4426		46	28.5	0	115;44;13;12	-;-;-;-	HMRI00600.IMCB-Soot0008-SKTL;HMRI00614.IMCB-Tar0007-SKD;HMRI00676.HMRI-Tar0044-SKD;HMRI00607.IMCB-Soot0023-SKD
Nab1	chr1:52512692-52557292	-	FALSE	TRUE	Indeterminate	10.6003	0.00113071	1	0.027721	0.567251	3	36	44601	2716		41.6667	52	0	53;52;20	-;-;+	HMRI00621.IMCB-Tar0029-SKD;HMRI00613.IMCB-Soot0036-SKTL;HMRI00674.HMRI-Soot0033-SKD
Mbnl1	chr3:60276751-60433670	+	FALSE	TRUE	Inactivating	10.5918	0.00113593	1	0.0277859	2.26176	7	36	156920	11163		84.1429	85	0	136;100;97;85;84;52;35	-;+;-;+;-;-;+	HMRI00619.IMCB-Tar0028-SKD;HMRI00628.IMCB-Tar0057-SKTL;HMRI00615.IMCB-Soot0036-SKD;HMRI00618.IMCB-Tar0017-SKTL;HMRI00626.IMCB-Tar0044-SKTL;HMRI00625.IMCB-Tar0044-SKD;HMRI00623.IMCB-Tar0042-SKD
Atad2b	chr12:4924158-5054216	+	FALSE	TRUE	Inactivating	10.5665	0.00115159	1	0.028137	1.77611	6	36	130059	8689		96.5	93.5	0	127;116;101;86;81;68	-;-;-;-;-;-	HMRI00609.IMCB-Soot0028-SKD;HMRI00616.IMCB-Tar0007-SKTL;HMRI00611.IMCB-Soot0033-SKD;HMRI00614.IMCB-Tar0007-SKD;HMRI00620.IMCB-Tar0028-SKTL;HMRI00619.IMCB-Tar0028-SKD
Ell2	chr13:75844931-75909806	+	FALSE	TRUE	Inactivating	10.5538	0.00115949	1	0.0282982	0.921548	4	36	64876	4440		42	36.5	0	84;59;14;11	-;-;-;-	HMRI00607.IMCB-Soot0023-SKD;HMRI00627.IMCB-Tar0057-SKD;HMRI00603.IMCB-Soot0013-SKD;HMRI00674.HMRI-Soot0033-SKD
Tet2	chr3:133126640-133207354	-	FALSE	TRUE	Inactivating	10.5428	0.00116643	1	0.0284354	0.922161	4	36	80715	4443		64	54	0	99;59;49;49	+;+;+;+	HMRI00617.IMCB-Tar0017-SKD;HMRI00605.IMCB-Soot0016-SKD;HMRI00624.IMCB-Tar0042-SKTL;HMRI00623.IMCB-Tar0042-SKD
Nploc4	chr11:120241111-120299014	-	FALSE	TRUE	Indeterminate	10.5001	0.0011937	1	0.0289722	0.570973	3	36	57904	2734		43	29	0	82;29;18	-;+;+	HMRI00609.IMCB-Soot0028-SKD;HMRI00612.IMCB-Soot0033-SKTL;HMRI00622.IMCB-Tar0029-SKTL
Ablim1	chr19:57107753-57290522	-	FALSE	TRUE	Indeterminate	10.4888	0.001201	1	0.0291137	1.78344	6	36	182770	8726		54.5	40.5	0	124;65;45;36;35;22	-;+;-;-;+;-	HMRI00617.IMCB-Tar0017-SKD;HMRI00623.IMCB-Tar0042-SKD;HMRI00621.IMCB-Tar0029-SKD;HMRI00607.IMCB-Soot0023-SKD;HMRI00630.IMCB-Tar0089-SKTL;HMRI00627.IMCB-Tar0057-SKD
Phf2	chr13:48897118-48966254	-	FALSE	TRUE	Indeterminate	10.478	0.00120805	1	0.0292519	0.5718	3	36	69137	2738		73	65	0	141;65;13	-;+;+	HMRI00626.IMCB-Tar0044-SKTL;HMRI00620.IMCB-Tar0028-SKTL;HMRI00674.HMRI-Soot0033-SKD
Elmsan1	chr12:85490122-85559831	-	FALSE	TRUE	Indeterminate	10.4505	0.00122618	1	0.0295582	0.572834	3	36	69710	2743		29.6667	35	0	40;35;14	+;-;+	HMRI00626.IMCB-Tar0044-SKTL;HMRI00625.IMCB-Tar0044-SKD;HMRI00615.IMCB-Soot0036-SKD
Klhl14	chr18:21708877-21810869	-	FALSE	TRUE	Indeterminate	10.4237	0.00124406	1	0.0298668	1.33692	5	36	101993	6489		61.8	76	0	99;93;76;30;11	+;-;-;-;-	HMRI00618.IMCB-Tar0017-SKTL;HMRI00615.IMCB-Soot0036-SKD;HMRI00599.IMCB-Soot0008-SKD;HMRI00600.IMCB-Soot0008-SKTL;HMRI00607.IMCB-Soot0023-SKD
Dnajc10	chr2:80155622-80194212	+	FALSE	TRUE	Indeterminate	10.4231	0.00124451	1	0.0298668	0.573868	3	36	38591	2748		118.333	73	0	264;73;18	-;-;+	HMRI00622.IMCB-Tar0029-SKTL;HMRI00623.IMCB-Tar0042-SKD;HMRI00677.HMRI-Tar0044-SKTL
Stxbp3a	chr3:108596097-108643420	-	FALSE	TRUE	Indeterminate	10.4176	0.0012482	1	0.0299221	0.574075	3	36	47324	2749		69.6667	70	0	89;70;50	-;-;+	HMRI00622.IMCB-Tar0029-SKTL;HMRI00626.IMCB-Tar0044-SKTL;HMRI00617.IMCB-Tar0017-SKD
Kifap3	chr1:165709713-165847238	+	FALSE	TRUE	Inactivating	10.4119	0.00125208	1	0.0299818	1.79076	6	36	137526	8763		79.1667	65.5	0	184;118;94;37;22;20	-;+;-;-;+;-	HMRI00619.IMCB-Tar0028-SKD;HMRI00611.IMCB-Soot0033-SKD;HMRI00617.IMCB-Tar0017-SKD;HMRI00605.IMCB-Soot0016-SKD;HMRI00627.IMCB-Tar0057-SKD;HMRI00604.IMCB-Soot0013-SKTL
Npepps	chr11:97067170-97141890	-	FALSE	TRUE	Inactivating	10.3685	0.00128186	1	0.0305595	0.931962	4	36	74721	4491		54.25	49.5	0	102;64;35;16	+;-;+;+	HMRI00625.IMCB-Tar0044-SKD;HMRI00615.IMCB-Soot0036-SKD;HMRI00614.IMCB-Tar0007-SKD;HMRI00677.HMRI-Tar0044-SKTL
Tcerg1	chr18:42671140-42735439	+	FALSE	TRUE	Indeterminate	10.3649	0.00128436	1	0.0305852	0.932166	4	36	64300	4492		76.5	54.5	0	168;78;31;29	-;-;+;+	HMRI00609.IMCB-Soot0028-SKD;HMRI00624.IMCB-Tar0042-SKTL;HMRI00599.IMCB-Soot0008-SKD;HMRI00627.IMCB-Tar0057-SKD
Exoc6b	chr6:84568479-85019507	-	FALSE	TRUE	Inactivating	10.3497	0.00129494	1	0.0308033	5.20932	12	36	451029	27193		90.0833	71.5	0	354;133;109;94;89;79;64;53;41;30;23;12	-;+;-;+;-;+;-;-;-;-;+;+	HMRI00625.IMCB-Tar0044-SKD;HMRI00624.IMCB-Tar0042-SKTL;HMRI00609.IMCB-Soot0028-SKD;HMRI00612.IMCB-Soot0033-SKTL;HMRI00607.IMCB-Soot0023-SKD;HMRI00630.IMCB-Tar0089-SKTL;HMRI00614.IMCB-Tar0007-SKD;HMRI00617.IMCB-Tar0017-SKD;HMRI00627.IMCB-Tar0057-SKD;HMRI00615.IMCB-Soot0036-SKD;HMRI00600.IMCB-Soot0008-SKTL;HMRI00674.HMRI-Soot0033-SKD
Casq2	chr3:101890377-101950435	+	FALSE	TRUE	Indeterminate	10.3415	0.00130074	1	0.0308411	0.576969	3	36	60059	2763		169.667	133	0	257;133;119	-;-;+	HMRI00624.IMCB-Tar0042-SKTL;HMRI00617.IMCB-Tar0017-SKD;HMRI00622.IMCB-Tar0029-SKTL
Sdccag8	chr1:178744790-178950563	+	FALSE	TRUE	Indeterminate	10.3325	0.0013071	1	0.0309561	2.29151	7	36	205774	11316		62.4286	43	0	168;72;71;43;35;29;19	-;+;+;+;+;+;+	HMRI00619.IMCB-Tar0028-SKD;HMRI00627.IMCB-Tar0057-SKD;HMRI00621.IMCB-Tar0029-SKD;HMRI00629.IMCB-Tar0089-SKD;HMRI00610.IMCB-Soot0028-SKTL;HMRI00605.IMCB-Soot0016-SKD;HMRI00623.IMCB-Tar0042-SKD
Snx4	chr16:33251541-33299648	+	FALSE	TRUE	Indeterminate	10.2983	0.00133151	1	0.0314998	0.578623	3	36	48108	2771		84	83	0	110;83;59	+;+;-	HMRI00614.IMCB-Tar0007-SKD;HMRI00625.IMCB-Tar0044-SKD;HMRI00605.IMCB-Soot0016-SKD
Zfp326	chr5:106305586-106344837	+	FALSE	TRUE	Indeterminate	10.2822	0.00134319	1	0.0317339	0.579243	3	36	39252	2774		72.3333	80	0	117;80;20	-;+;-	HMRI00615.IMCB-Soot0036-SKD;HMRI00603.IMCB-Soot0013-SKD;HMRI00627.IMCB-Tar0057-SKD
Dennd1b	chr1:140860285-141072619	+	FALSE	TRUE	Indeterminate	10.2806	0.00134435	1	0.0317339	2.82589	8	36	212335	14093		69.375	52	0	193;125;77;67;37;31;14;11	+;-;+;-;+;+;+;+	HMRI00618.IMCB-Tar0017-SKTL;HMRI00619.IMCB-Tar0028-SKD;HMRI00615.IMCB-Soot0036-SKD;HMRI00627.IMCB-Tar0057-SKD;HMRI00604.IMCB-Soot0013-SKTL;HMRI00605.IMCB-Soot0016-SKD;HMRI00675.HMRI-Soot0033-SKTL;HMRI00614.IMCB-Tar0007-SKD
Arhgap17	chr7:130422662-130513429	-	FALSE	TRUE	Inactivating	10.265	0.00135575	1	0.0319333	0.937881	4	36	90768	4520		97.75	88.5	0	168;130;47;46	+;-;+;+	HMRI00615.IMCB-Soot0036-SKD;HMRI00611.IMCB-Soot0033-SKD;HMRI00627.IMCB-Tar0057-SKD;HMRI00624.IMCB-Tar0042-SKTL
Kdm4c	chr4:73888400-74051768	+	FALSE	TRUE	Inactivating	10.2312	0.00138083	1	0.0324181	2.30336	7	36	163369	11377		46.7143	31	0	128;57;40;31;30;24;17	+;-;-;-;+;-;+	HMRI00618.IMCB-Tar0017-SKTL;HMRI00610.IMCB-Soot0028-SKTL;HMRI00599.IMCB-Soot0008-SKD;HMRI00614.IMCB-Tar0007-SKD;HMRI00674.HMRI-Soot0033-SKD;HMRI00612.IMCB-Soot0033-SKTL;HMRI00627.IMCB-Tar0057-SKD
Rasa3	chr8:13567217-13677587	-	FALSE	TRUE	Indeterminate	10.1805	0.00141935	1	0.0331064	0.94278	4	36	110371	4544		101.25	87.5	0	219;158;17;11	-;-;-;+	HMRI00610.IMCB-Soot0028-SKTL;HMRI00612.IMCB-Soot0033-SKTL;HMRI00615.IMCB-Soot0036-SKD;HMRI00674.HMRI-Soot0033-SKD
Eif2ak4	chr2:118214352-118300970	+	FALSE	TRUE	Indeterminate	10.1735	0.00142475	1	0.0331966	0.943188	4	36	86619	4546		126.5	106	0	231;108;104;63	+;+;-;-	HMRI00618.IMCB-Tar0017-SKTL;HMRI00609.IMCB-Soot0028-SKD;HMRI00619.IMCB-Tar0028-SKD;HMRI00617.IMCB-Tar0017-SKD
Ythdc2	chr18:44988318-45049374	+	FALSE	TRUE	Indeterminate	10.1665	0.00143017	1	0.0332869	0.943596	4	36	61057	4548		60	32.5	0	154;34;31;21	+;+;-;-	HMRI00619.IMCB-Tar0028-SKD;HMRI00603.IMCB-Soot0013-SKD;HMRI00599.IMCB-Soot0008-SKD;HMRI00609.IMCB-Soot0028-SKD
Pik3c2a	chr7:123480789-123586972	-	FALSE	TRUE	Indeterminate	10.1268	0.00146131	1	0.0339385	1.35985	5	36	106184	6603		104.8	104	0	238;130;104;40;12	-;-;+;+;-	HMRI00610.IMCB-Soot0028-SKTL;HMRI00620.IMCB-Tar0028-SKTL;HMRI00621.IMCB-Tar0029-SKD;HMRI00613.IMCB-Soot0036-SKTL;HMRI00611.IMCB-Soot0033-SKD
Pcdhgb7	chr18:37911432-38001524	+	FALSE	TRUE	Indeterminate	10.1212	0.00146577	1	0.0340056	0.946249	4	36	90093	4561		50.25	53.5	0	84;79;28;10	+;-;+;+	HMRI00611.IMCB-Soot0033-SKD;HMRI00604.IMCB-Soot0013-SKTL;HMRI00615.IMCB-Soot0036-SKD;HMRI00620.IMCB-Tar0028-SKTL
Ldah	chr12:8214912-8292565	+	FALSE	TRUE	Inactivating	10.1142	0.00147131	1	0.0340974	0.946657	4	36	77654	4563		54.75	53.5	0	95;83;24;17	-;-;-;-	HMRI00620.IMCB-Tar0028-SKTL;HMRI00627.IMCB-Tar0057-SKD;HMRI00611.IMCB-Soot0033-SKD;HMRI00603.IMCB-Soot0013-SKD
Maml3	chr3:51491534-51908928	-	FALSE	TRUE	Indeterminate	10.0759	0.00150218	1	0.0346641	4.0088	10	36	417395	20443		121.8	66.5	0	497;247;125;98;81;52;45;32;26;15	+;-;-;-;-;-;+;-;+;-	HMRI00625.IMCB-Tar0044-SKD;HMRI00612.IMCB-Soot0033-SKTL;HMRI00627.IMCB-Tar0057-SKD;HMRI00626.IMCB-Tar0044-SKTL;HMRI00611.IMCB-Soot0033-SKD;HMRI00600.IMCB-Soot0008-SKTL;HMRI00603.IMCB-Soot0013-SKD;HMRI00607.IMCB-Soot0023-SKD;HMRI00628.IMCB-Tar0057-SKTL;HMRI00615.IMCB-Soot0036-SKD
Sla	chr15:66612380-66663391	-	FALSE	TRUE	Indeterminate	10.0551	0.00151923	1	0.0349829	0.58813	3	36	51012	2817		50.6667	27	0	109;27;16	-;-;+	HMRI00618.IMCB-Tar0017-SKTL;HMRI00626.IMCB-Tar0044-SKTL;HMRI00610.IMCB-Soot0028-SKTL
Lpar1	chr4:58448123-58566363	-	FALSE	TRUE	Inactivating	10.0151	0.00155266	1	0.0356008	1.36869	5	36	118241	6647		101.2	84	0	212;97;84;66;47	-;+;-;+;+	HMRI00625.IMCB-Tar0044-SKD;HMRI00603.IMCB-Soot0013-SKD;HMRI00630.IMCB-Tar0089-SKTL;HMRI00615.IMCB-Soot0036-SKD;HMRI00627.IMCB-Tar0057-SKD
Rab2a	chr4:8462790-8534849	+	FALSE	TRUE	Indeterminate	9.99021	0.00157375	1	0.036046	0.954001	4	36	72060	4599		45.75	32	0	103;33;31;16	+;-;+;-	HMRI00605.IMCB-Soot0016-SKD;HMRI00609.IMCB-Soot0028-SKD;HMRI00627.IMCB-Tar0057-SKD;HMRI00674.HMRI-Soot0033-SKD
Cul1	chr6:47404322-47476138	+	FALSE	TRUE	Indeterminate	9.98679	0.00157667	1	0.0360747	0.954205	4	36	71817	4600		77.75	81	0	97;91;71;52	+;+;+;+	HMRI00614.IMCB-Tar0007-SKD;HMRI00622.IMCB-Tar0029-SKTL;HMRI00629.IMCB-Tar0089-SKD;HMRI00605.IMCB-Soot0016-SKD
Smg7	chr1:154684124-154749776	-	FALSE	TRUE	Inactivating	9.97997	0.00158253	1	0.0361481	0.954613	4	36	65653	4602		29.75	29.5	0	48;44;15;12	+;+;+;-	HMRI00611.IMCB-Soot0033-SKD;HMRI00624.IMCB-Tar0042-SKTL;HMRI00627.IMCB-Tar0057-SKD;HMRI00622.IMCB-Tar0029-SKTL
Fam189a2	chr19:24047239-24105509	-	FALSE	TRUE	Indeterminate	9.9622	0.00159787	1	0.0364054	0.591849	3	36	58271	2835		57.3333	65	0	85;65;22	+;-;-	HMRI00605.IMCB-Soot0016-SKD;HMRI00615.IMCB-Soot0036-SKD;HMRI00627.IMCB-Tar0057-SKD
Rassf5	chr1:133072986-133141755	-	FALSE	TRUE	Inactivating	9.94683	0.00161126	1	0.036672	0.592469	3	36	68770	2838		44	48	0	58;48;26	+;+;+	HMRI00609.IMCB-Soot0028-SKD;HMRI00599.IMCB-Soot0008-SKD;HMRI00607.IMCB-Soot0023-SKD
Tanc1	chr2:59450098-59684270	+	FALSE	TRUE	Inactivating	9.89785	0.00165472	1	0.037503	2.34335	7	36	234173	11583		84.2857	63	0	250;112;92;63;44;16;13	+;-;-;+;-;+;+	HMRI00625.IMCB-Tar0044-SKD;HMRI00617.IMCB-Tar0017-SKD;HMRI00618.IMCB-Tar0017-SKTL;HMRI00624.IMCB-Tar0042-SKTL;HMRI00675.HMRI-Soot0033-SKTL;HMRI00599.IMCB-Soot0008-SKD;HMRI00614.IMCB-Tar0007-SKD
Adamts14	chr10:60659859-60736186	-	FALSE	TRUE	Indeterminate	9.89584	0.00165653	1	0.0375046	0.594535	3	36	76328	2848		116.333	77	0	215;77;57	-;+;-	HMRI00619.IMCB-Tar0028-SKD;HMRI00599.IMCB-Soot0008-SKD;HMRI00630.IMCB-Tar0089-SKTL
Pds5b	chr5:151476401-151613245	+	FALSE	TRUE	Indeterminate	9.85158	0.00169685	1	0.0382972	1.84613	6	36	136845	9043		77	61.5	0	163;122;68;55;31;23	+;+;+;+;+;-	HMRI00625.IMCB-Tar0044-SKD;HMRI00618.IMCB-Tar0017-SKTL;HMRI00611.IMCB-Soot0033-SKD;HMRI00619.IMCB-Tar0028-SKD;HMRI00614.IMCB-Tar0007-SKD;HMRI00627.IMCB-Tar0057-SKD
Tnks	chr8:35892232-36028744	-	FALSE	TRUE	Indeterminate	9.83227	0.00171477	1	0.0385458	1.84811	6	36	136513	9053		85.5	107	0	146;131;115;99;11;11	-;-;-;-;+;+	HMRI00603.IMCB-Soot0013-SKD;HMRI00604.IMCB-Soot0013-SKTL;HMRI00605.IMCB-Soot0016-SKD;HMRI00617.IMCB-Tar0017-SKD;HMRI00619.IMCB-Tar0028-SKD;HMRI00609.IMCB-Soot0028-SKD
Brcc3	chrX:72661966-72701040	+	FALSE	TRUE	Indeterminate	9.8301	0.00171679	1	0.0385458	0.597221	3	36	39075	2861		83.3333	83	0	129;83;38	+;-;-	HMRI00603.IMCB-Soot0013-SKD;HMRI00619.IMCB-Tar0028-SKD;HMRI00623.IMCB-Tar0042-SKD
Ptpdc1	chr13:48673237-48721041	-	FALSE	TRUE	Inactivating	9.8301	0.00171679	1	0.0385458	0.597221	3	36	47805	2861		109.667	146	0	166;146;17	+;+;+	HMRI00627.IMCB-Tar0057-SKD;HMRI00605.IMCB-Soot0016-SKD;HMRI00677.HMRI-Tar0044-SKTL
Pbrm1	chr14:31832323-31934778	+	FALSE	TRUE	Indeterminate	9.75958	0.0017839	1	0.0398866	1.38939	5	36	102456	6750		67.6	57	0	119;115;57;29;18	-;+;-;+;+	HMRI00630.IMCB-Tar0089-SKTL;HMRI00603.IMCB-Soot0013-SKD;HMRI00609.IMCB-Soot0028-SKD;HMRI00621.IMCB-Tar0029-SKD;HMRI00611.IMCB-Soot0033-SKD
Ndfip1	chr18:38578628-38624060	+	FALSE	TRUE	Indeterminate	9.70046	0.00184222	1	0.0409364	0.602592	3	36	45433	2887		26.6667	13	0	56;13;11	-;+;+	HMRI00600.IMCB-Soot0008-SKTL;HMRI00611.IMCB-Soot0033-SKD;HMRI00603.IMCB-Soot0013-SKD
Vav3	chr3:109143600-109488612	+	FALSE	TRUE	Inactivating	9.64177	0.00190202	1	0.0420102	4.08863	10	36	345013	20882		117.7	132	0	238;200;188;156;138;126;60;38;20;13	-;-;-;+;+;-;-;-;+;-	HMRI00619.IMCB-Tar0028-SKD;HMRI00624.IMCB-Tar0042-SKTL;HMRI00616.IMCB-Tar0007-SKTL;HMRI00621.IMCB-Tar0029-SKD;HMRI00618.IMCB-Tar0017-SKTL;HMRI00625.IMCB-Tar0044-SKD;HMRI00610.IMCB-Soot0028-SKTL;HMRI00630.IMCB-Tar0089-SKTL;HMRI00603.IMCB-Soot0013-SKD;HMRI00674.HMRI-Soot0033-SKD
Ctnna1	chr18:35278565-35414429	+	FALSE	TRUE	Indeterminate	9.64158	0.00190221	1	0.0420102	1.86785	6	36	135865	9153		71.1667	53	0	191;89;59;47;25;16	+;-;+;+;+;-	HMRI00619.IMCB-Tar0028-SKD;HMRI00608.IMCB-Soot0023-SKTL;HMRI00621.IMCB-Tar0029-SKD;HMRI00611.IMCB-Soot0033-SKD;HMRI00606.IMCB-Soot0016-SKTL;HMRI00675.HMRI-Soot0033-SKTL
Ubl3	chr5:149316206-149364364	-	FALSE	TRUE	Indeterminate	9.62187	0.00192274	1	0.0423767	0.605896	3	36	48159	2903		159.333	171	0	297;171;10	-;-;-	HMRI00620.IMCB-Tar0028-SKTL;HMRI00616.IMCB-Tar0007-SKTL;HMRI00626.IMCB-Tar0044-SKTL
Dsc3	chr18:20119430-20160598	-	FALSE	TRUE	Indeterminate	9.59263	0.00195359	1	0.0428383	0.607135	3	36	41169	2909		40.3333	47	0	61;47;13	-;+;-	HMRI00628.IMCB-Tar0057-SKTL;HMRI00619.IMCB-Tar0028-SKD;HMRI00674.HMRI-Soot0033-SKD
Man2a1	chr17:64950988-65104450	+	FALSE	TRUE	Inactivating	9.56283	0.00198557	1	0.0434071	1.87614	6	36	153463	9195		78	57	0	199;107;64;50;37;11	+;+;-;+;-;-	HMRI00619.IMCB-Tar0028-SKD;HMRI00620.IMCB-Tar0028-SKTL;HMRI00609.IMCB-Soot0028-SKD;HMRI00629.IMCB-Tar0089-SKD;HMRI00630.IMCB-Tar0089-SKTL;HMRI00617.IMCB-Tar0017-SKD
AW554918	chr18:25327520-25625822	+	FALSE	TRUE	Inactivating	9.53579	0.00201503	1	0.043918	3.5064	9	36	298303	17711		59.2222	27	0	180;106;88;68;27;24;15;14;11	-;-;-;+;-;-;+;-;+	HMRI00620.IMCB-Tar0028-SKTL;HMRI00617.IMCB-Tar0017-SKD;HMRI00619.IMCB-Tar0028-SKD;HMRI00599.IMCB-Soot0008-SKD;HMRI00675.HMRI-Soot0033-SKTL;HMRI00627.IMCB-Tar0057-SKD;HMRI00630.IMCB-Tar0089-SKTL;HMRI00628.IMCB-Tar0057-SKTL;HMRI00674.HMRI-Soot0033-SKD
Herc6	chr6:57530985-57615130	+	FALSE	TRUE	Inactivating	9.49479	0.00206056	1	0.0447297	0.984583	4	36	84146	4749		53.25	56.5	0	83;79;34;17	-;-;-;+	HMRI00627.IMCB-Tar0057-SKD;HMRI00600.IMCB-Soot0008-SKTL;HMRI00614.IMCB-Tar0007-SKD;HMRI00629.IMCB-Tar0089-SKD
Nmt2	chr2:3201483-3246149	+	FALSE	TRUE	Indeterminate	9.48649	0.0020699	1	0.0448874	0.611678	3	36	44667	2931		109.333	112	0	164;112;52	+;-;-	HMRI00622.IMCB-Tar0029-SKTL;HMRI00611.IMCB-Soot0033-SKD;HMRI00608.IMCB-Soot0023-SKTL
Rbm26	chr14:105513735-105576544	-	FALSE	TRUE	Inactivating	9.47566	0.00208216	1	0.0451014	0.985806	4	36	62810	4755		100.5	80	0	231;109;51;11	+;+;+;-	HMRI00628.IMCB-Tar0057-SKTL;HMRI00606.IMCB-Soot0016-SKTL;HMRI00626.IMCB-Tar0044-SKTL;HMRI00614.IMCB-Tar0007-SKD
Mark3	chr12:112812720-112894438	+	FALSE	TRUE	Indeterminate	9.46293	0.00209666	1	0.0452405	0.986621	4	36	81719	4759		60.25	27	0	171;37;17;16	-;+;+;-	HMRI00628.IMCB-Tar0057-SKTL;HMRI00615.IMCB-Soot0036-SKD;HMRI00627.IMCB-Tar0057-SKD;HMRI00626.IMCB-Tar0044-SKTL
Smarcad1	chr6:64992660-65066043	+	FALSE	TRUE	Indeterminate	9.45658	0.00210393	1	0.0453522	0.987028	4	36	73384	4761		92	70.5	0	205;102;39;22	+;+;+;-	HMRI00605.IMCB-Soot0016-SKD;HMRI00629.IMCB-Tar0089-SKD;HMRI00611.IMCB-Soot0033-SKD;HMRI00607.IMCB-Soot0023-SKD
Slc6a6	chr6:91634060-91709057	+	FALSE	TRUE	Indeterminate	9.45306	0.00210797	1	0.0453938	0.613123	3	36	74998	2938		71.6667	53	0	152;53;10	-;-;+	HMRI00624.IMCB-Tar0042-SKTL;HMRI00610.IMCB-Soot0028-SKTL;HMRI00677.HMRI-Tar0044-SKTL
Chd1	chr17:15841930-15909576	+	FALSE	TRUE	Indeterminate	9.44705	0.00211488	1	0.0454974	0.98764	4	36	67647	4764		76.75	79.5	0	102;83;76;46	+;-;-;+	HMRI00621.IMCB-Tar0029-SKD;HMRI00605.IMCB-Soot0016-SKD;HMRI00614.IMCB-Tar0007-SKD;HMRI00599.IMCB-Soot0008-SKD
Etv6	chr6:133985717-134220165	+	FALSE	TRUE	Inactivating	9.42892	0.0021359	1	0.0458505	2.40226	7	36	234449	11887		119.429	44	0	434;145;138;44;37;23;15	-;+;+;-;-;-;+	HMRI00617.IMCB-Tar0017-SKD;HMRI00622.IMCB-Tar0029-SKTL;HMRI00619.IMCB-Tar0028-SKD;HMRI00627.IMCB-Tar0057-SKD;HMRI00603.IMCB-Soot0013-SKD;HMRI00625.IMCB-Tar0044-SKD;HMRI00677.HMRI-Tar0044-SKTL
Pcdhga10	chr18:37906841-38001524	+	FALSE	TRUE	Indeterminate	9.40278	0.00216656	1	0.0464242	0.990492	4	36	94684	4778		50.25	53.5	0	84;79;28;10	+;-;+;+	HMRI00611.IMCB-Soot0033-SKD;HMRI00604.IMCB-Soot0013-SKTL;HMRI00615.IMCB-Soot0036-SKD;HMRI00620.IMCB-Tar0028-SKTL
Smap1	chr1:23851663-23929220	-	FALSE	TRUE	Inactivating	9.3839	0.002189	1	0.0468121	0.991714	4	36	77558	4784		44.75	30.5	0	107;37;24;11	+;+;+;-	HMRI00627.IMCB-Tar0057-SKD;HMRI00608.IMCB-Soot0023-SKTL;HMRI00623.IMCB-Tar0042-SKD;HMRI00630.IMCB-Tar0089-SKTL
Rell1	chr5:64300136-64360136	-	FALSE	TRUE	Indeterminate	9.36316	0.0022139	1	0.0472044	0.617046	3	36	60001	2957		32.6667	23	0	52;23;23	-;+;+	HMRI00613.IMCB-Soot0036-SKTL;HMRI00677.HMRI-Tar0044-SKTL;HMRI00627.IMCB-Tar0057-SKD
Zfyve16	chr13:93257703-93300765	-	FALSE	TRUE	Indeterminate	9.31632	0.00227121	1	0.0483258	0.61911	3	36	43063	2967		97.6667	35	0	238;35;20	+;-;-	HMRI00615.IMCB-Soot0036-SKD;HMRI00607.IMCB-Soot0023-SKD;HMRI00674.HMRI-Soot0033-SKD
Psmd14	chr2:61549750-61638433	+	FALSE	TRUE	Inactivating	9.31415	0.00227391	1	0.0483258	1.42712	5	36	88684	6938		100	93	0	262;95;93;27;23	+;-;-;-;+	HMRI00619.IMCB-Tar0028-SKD;HMRI00611.IMCB-Soot0033-SKD;HMRI00612.IMCB-Soot0033-SKTL;HMRI00605.IMCB-Soot0016-SKD;HMRI00607.IMCB-Soot0023-SKD
Tanc2	chr11:105451299-105790617	+	FALSE	TRUE	Indeterminate	9.30827	0.00228121	1	0.0483532	4.15245	10	36	339319	21234		69.1	35.5	0	321;84;76;73;48;23;21;20;15;10	-;+;+;+;-;-;+;+;+;-	HMRI00622.IMCB-Tar0029-SKTL;HMRI00623.IMCB-Tar0042-SKD;HMRI00606.IMCB-Soot0016-SKTL;HMRI00626.IMCB-Tar0044-SKTL;HMRI00611.IMCB-Soot0033-SKD;HMRI00627.IMCB-Tar0057-SKD;HMRI00617.IMCB-Tar0017-SKD;HMRI00676.HMRI-Tar0044-SKD;HMRI00616.IMCB-Tar0007-SKTL;HMRI00677.HMRI-Tar0044-SKTL
Ift80	chr3:68696420-68808492	-	FALSE	TRUE	Indeterminate	9.28888	0.00230549	1	0.0488199	1.42933	5	36	112073	6949		100.8	110	0	168;125;110;56;45	+;-;-;+;-	HMRI00617.IMCB-Tar0017-SKD;HMRI00605.IMCB-Soot0016-SKD;HMRI00612.IMCB-Soot0033-SKTL;HMRI00627.IMCB-Tar0057-SKD;HMRI00606.IMCB-Soot0016-SKTL
Plekha1	chr7:138009423-138056816	+	FALSE	TRUE	Indeterminate	9.27909	0.00231784	1	0.0489376	0.620761	3	36	47394	2975		67.3333	54	0	128;54;20	-;+;-	HMRI00619.IMCB-Tar0028-SKD;HMRI00627.IMCB-Tar0057-SKD;HMRI00625.IMCB-Tar0044-SKD
Btbd9	chr17:30352468-30713232	-	FALSE	TRUE	Inactivating	9.24299	0.00236399	1	0.049766	3.55686	9	36	360765	17983		82.2222	86	0	146;100;96;95;86;82;59;57;19	+;+;-;-;+;+;-;+;-	HMRI00626.IMCB-Tar0044-SKTL;HMRI00604.IMCB-Soot0013-SKTL;HMRI00621.IMCB-Tar0029-SKD;HMRI00600.IMCB-Soot0008-SKTL;HMRI00627.IMCB-Tar0057-SKD;HMRI00603.IMCB-Soot0013-SKD;HMRI00616.IMCB-Tar0007-SKTL;HMRI00612.IMCB-Soot0033-SKTL;HMRI00611.IMCB-Soot0033-SKD
Axin1	chr17:26275630-26332756	+	FALSE	TRUE	Indeterminate	9.23284	0.00237713	1	0.0498365	0.622825	3	36	57127	2985		88.6667	57	0	197;57;12	+;-;+	HMRI00622.IMCB-Tar0029-SKTL;HMRI00627.IMCB-Tar0057-SKD;HMRI00630.IMCB-Tar0089-SKTL
Pten	chr19:32832066-32900650	+	FALSE	TRUE	Indeterminate	9.23149	0.00237888	1	0.0498365	1.00169	4	36	68585	4833		55	51.5	0	101;71;32;16	-;-;+;+	HMRI00604.IMCB-Soot0013-SKTL;HMRI00603.IMCB-Soot0013-SKD;HMRI00615.IMCB-Soot0036-SKD;HMRI00622.IMCB-Tar0029-SKTL
Col4a3bp	chr13:97312689-97410122	+	FALSE	TRUE	Indeterminate	9.22723	0.00238442	1	0.0499042	1.43474	5	36	97434	6976		104.8	44	0	321;97;44;40;22	+;+;+;+;-	HMRI00622.IMCB-Tar0029-SKTL;HMRI00599.IMCB-Soot0008-SKD;HMRI00627.IMCB-Tar0057-SKD;HMRI00615.IMCB-Soot0036-SKD;HMRI00607.IMCB-Soot0023-SKD
need to perform chr9 donor SB Driver Analysis to complete this file.
