# Supplementary material for: Transposon mutagenesis identifies cooperating genetic drivers during keratinocyte transformation and cutaneous squamous cell carcinoma progression
Source: PLoS Genet. 2021 Aug 16;17(8):e1009094. doi: 10.1371/journal.pgen.1009094 (PMC8389471; doi:10.1371/journal.pgen.1009094)
Supplement: S8 Table — (XLSX) [file pgen.1009094.s020.xlsx]

## Sheet: ST8
SB|cuSCC Supplementary Tables for Aiderus, Newberg, and Guzman-Rojas et al., 2021 manuscript: PGENETICS-D-20-01368
Transposon mutagenesis identifies cooperating genetic drivers during keratinocyte transformation and cutaneous squamous cell carcinoma progression. Aziz Aiderus, Justin Y. Newberg, Liliana Guzman-Rojas [...] Michael A. Black, Karen M. Mann, and Michael B. Mann
Correspondence to M.B.M. at Michael.Mann@moffitt.org
S8 Table: SBCapSeq read depth and analysis for 4 cuSCC genomes selected for multi-region resequencing because they had intermixing of cuSCC and cuKA histologies
Platform	Tumor Id	Reads...	...with IRDR...	...and no adjacent vector...	...and sequence that maps to mouse...	...where the location of the IRDR is identifiable...	...and that map to a TA site...	Number of insertions	Number of reads	Number of insertions not on donor chromosome	Number of reads not on donor chromosome	Number of genic insertions	Number of genic reads	Number of genic insertions not on donor chromosome	Number of genic reads not on donor chromosome
PROTON	IMCB-Fern0162-MS-1-centerSCC	2517081	163149	163149	110922	110922	109521	564	107666	469	88931	374	82342	305	67802
PROTON	IMCB-Fern0162-MS-1-leftKA	2944915	228040	228040	159287	159287	157697	690	155115	563	123743	467	115785	381	95207
PROTON	IMCB-Fern0162-MS-1-rightKA	2743151	196295	196295	133539	133539	132187	422	130771	352	107110	269	99052	227	83047
PROTON	IMCB-Fern0178-MS-2-centerSCC	2479452	183404	183404	130714	130714	125590	611	121776	486	98430	381	79442	291	60400
PROTON	IMCB-Fern0178-MS-2-centerSCCKA	2341816	168400	168400	120746	120746	116112	473	113978	376	98260	301	63054	243	57272
PROTON	IMCB-Fern0178-MS-2-leftKA	2319686	183700	183700	131424	131424	126408	396	124431	305	107133	244	72944	191	65483
PROTON	IMCB-Fern0178-MS-2-rightSCC	2477085	150425	150425	102062	102062	100209	476	96722	391	77772	298	67200	243	53212
PROTON	IMCB-Fern0196-MS-1-centerSCC	3377710	183036	183036	108900	108900	107785	471	105381	353	79273	324	75986	243	56954
PROTON	IMCB-Fern0196-MS-1-centerSCC2	3335046	168970	168970	104513	104513	103521	338	100419	261	78937	209	68561	162	52698
PROTON	IMCB-Fern0196-MS-1-leftKA	2792225	168103	168103	106099	106099	104762	763	101330	590	77839	501	70651	385	52749
PROTON	IMCB-Fern0196-MS-1-rightKA	3862164	241741	241741	145719	145719	144153	670	141497	511	108850	422	97835	319	75587
PROTON	IMCB-Fern0307-MS-1-centerSCC	2357138	164678	164678	110534	110534	109386	559	108070	418	65137	329	53816	242	34590
PROTON	IMCB-Fern0307-MS-1-leftSCC	2451275	168511	168511	113945	113945	112719	420	111321	313	68604	240	52241	188	35329
PROTON	IMCB-Fern0307-MS-1-rightKA	2373547	186894	186894	124703	124703	123361	389	122003	285	76117	219	59437	164	36907
