# Supplementary material for: Transposon mutagenesis identifies cooperating genetic drivers during keratinocyte transformation and cutaneous squamous cell carcinoma progression
Source: PLoS Genet. 2021 Aug 16;17(8):e1009094. doi: 10.1371/journal.pgen.1009094 (PMC8389471; doi:10.1371/journal.pgen.1009094)
Supplement: S9 Table — (XLSX) [file pgen.1009094.s021.xlsx]

## Sheet: ST9
SB|cuSCC Supplementary Tables for Aiderus, Newberg, and Guzman-Rojas et al., 2021 manuscript: PGENETICS-D-20-01368
Transposon mutagenesis identifies cooperating genetic drivers during keratinocyte transformation and cutaneous squamous cell carcinoma progression. Aziz Aiderus, Justin Y. Newberg, Liliana Guzman-Rojas [...] Michael A. Black, Karen M. Mann, and Michael B. Mann
Correspondence to M.B.M. at Michael.Mann@moffitt.org
S9 Table: Enrichr gene set pathway enrichment analysis of cuSCC drivers
Enrichr GeneSet	Raw P-value	FDR-adj P-value	Candidates (716/1647)	Non-candidates in GeneSet	Odds Ratio	Median candidate gene length	Median gene length (gene set)	Significance (Enriched / Depleted)	Candidate Genes
MBM_pathways::Hippo pathway_Hs	6.33799e-05	0.0322062	31	159	2.25	3694	3347	Enriched	BIRC2, BMP5, BMPR2, CCND3, CTNNA1, CTNNA2, CTNNA3, DLG1, DLG2, FAT3, FBXW11, GSK3B, HIPK2, INADL, LIMD1, MPP5, PARD3, PPP2R1B, PPP2R2A, PRKCA, SMAD2, SMAD3, STK24, STK3, STK4, TAOK3, TCF7L2, TGFBR2, YAP1, YWHAQ, ZDHHC14
Reactome_2016::Fc epsilon receptor (FCERI) signaling_Hs_R-HSA-2454202	6.57457e-05	0.0322062	45	293	1.78	3646	3080	Enriched	AKT3, ANGPT1, APBB1IP, CAMK2D, CUL1, CUL3, ERBB4, FBXW11, FYN, GAB2, GSK3B, IL3, ITPR2, MAP2K1, MAP2K4, MAPKAP1, MARK3, NCAM1, NF1, NRG3, NRG4, PAK2, PIK3CB, PIP4K2A, PIP5K1B, PLCG2, PPP2R1B, PPP2R5E, PPP3CA, PPP3CB, PPP3R1, PSMA3, PSMB7, PSMD14, PTEN, PTK2, RAP1A, RAP1B, RASA1, RASA2, RASGRF1, SPRED1, SPRED2, TNRC6B, VAV3
Reactome_2016::Signaling by PTK6_Hs_R-HSA-8848021	6.57593e-05	0.0322062	15	48	3.58	2878	3456	Enriched	CBL, DOCK1, ELMO1, ERBB4, KHDRBS1, KHDRBS2, KHDRBS3, NF1, NRG3, NRG4, RASA1, RASA2, RHOA, SPRED1, SPRED2
Reactome_2016::Deadenylation-dependent mRNA decay_Hs_R-HSA-429914	6.86609e-05	0.0322062	12	36	3.8	3138	2769	Enriched	CNOT1, CNOT10, CNOT2, CNOT4, CNOT6L, DCPS, DDX6, EDC3, EXOSC7, PAN3, PARN, XRN1
MBM_pathways::Hippo pathway_Mm	8.02246e-05	0.0322062	31	161	2.22	3694	3351	Enriched	BIRC2, BMP5, BMPR2, CCND3, CTNNA1, CTNNA2, CTNNA3, DLG1, DLG2, FAT3, FBXW11, GSK3B, HIPK2, INADL, LIMD1, MPP5, PARD3, PPP2R1B, PPP2R2A, PRKCA, SMAD2, SMAD3, STK24, STK3, STK4, TAOK3, TCF7L2, TGFBR2, YAP1, YWHAQ, ZDHHC14
Reactome_2016::Signaling by ERBB4_Hs_R-HSA-1236394	8.91569e-05	0.0322062	41	264	1.8	3481	3033	Enriched	AKT3, ANGPT1, APBB1IP, CAMK2D, CUL1, CUL3, ERBB4, ESR1, FYN, GHR, GSK3B, IL3, MAP2K1, MAPKAP1, MARK3, NCAM1, NCOR1, NEDD4, NF1, NRG3, NRG4, PIK3CB, PIP4K2A, PIP5K1B, PPP2R1B, PPP2R5E, PSMA3, PSMB7, PSMD14, PTEN, PTK2, RAP1A, RAP1B, RASA1, RASA2, RASGRF1, SPRED1, SPRED2, TNRC6B, WWOX, YAP1
Reactome_2016::Signaling by EGFR_Hs_R-HSA-177929	0.000110469	0.0322062	44	288	1.77	3691	3170	Enriched	ADAM10, ADCY2, ADCY9, AKT3, ANGPT1, APBB1IP, CAMK2D, CBL, CDC42, CUL3, ERBB4, FYN, GSK3B, IL3, ITPR2, MAP2K1, MAPKAP1, MARK3, NCAM1, NF1, NRG3, NRG4, PAG1, PIK3CB, PIP4K2A, PIP5K1B, PPP2R1B, PPP2R5E, PRKCA, PRKCE, PSMA3, PSMB7, PSMD14, PTEN, PTK2, PTPRK, RAP1A, RAP1B, RASA1, RASA2, RASGRF1, SPRED1, SPRED2, TNRC6B
BioCarta_2016::CCR3 signaling in Eosinophils_Hs_h_CCR3Pathway	0.000116901	0.0322062	8	14	6.5	3599	3156	Enriched	GNAQ, GNB1, MAP2K1, PLCB1, PPP1R12B, PRKCA, PTK2, RHOA
Reactome_2016::Developmental Biology_Hs_R-HSA-1266738	0.000140868	0.0328116	82	663	1.44	4030	3129	Enriched	ADAM10, AKT3, ALCAM, ANGPT1, APBB1IP, ARHGEF12, BNIP2, CACNB2, CAMK2D, CARM1, CCND3, CDC42, CDK8, CLASP2, COL6A6, CREBBP, CTNNA1, CTNNA2, CUL3, DCC, DLG1, DNM2, DOCK1, EBF1, EPHA6, EPHB1, ERBB4, FYN, GSK3B, IL3, ITGA9, KALRN, KDM6A, MAP2K1, MARK3, MED27, MEF2A, MEIS1, NCAM1, NCK1, NCOA2, NCOR1, NEO1, NF1, NRG3, NRG4, NUMB, PAK2, PBX1, PPARG, PPP2R1B, PPP2R5E, PSMA3, PSMB7, PSMD14, PTK2, PTPRC, RA…
Reactome_2016::Signaling by VEGF_Hs_R-HSA-194138	0.000154635	0.0328116	41	271	1.75	3382	3038	Enriched	ABI1, AKT3, ANGPT1, APBB1IP, CAMK2D, CDC42, CTNNA1, CUL3, DOCK1, ELMO1, ERBB4, FYN, IL3, ITPR2, MAP2K1, MAPKAP1, MARK3, NCAM1, NCK1, NF1, NRG3, NRG4, PAK2, PIK3CB, PPP2R1B, PPP2R5E, PRKCA, PSMA3, PSMB7, PSMD14, PTK2, RAP1A, RAP1B, RASA1, RASA2, RASGRF1, RHOA, SPRED1, SPRED2, VAV3, VEGFC
Reactome_2016::NGF signalling via TRKA from the plasma membrane_Hs_R-HSA-187037	0.00016376	0.0328116	45	305	1.71	3382	3047	Enriched	ADCY2, ADCY9, AKT3, ANGPT1, APBB1IP, CAMK2D, CUL3, DNM2, ERBB4, FYN, GSK3B, IL3, ITPR2, MAP2K1, MAP2K5, MAPKAP1, MARK3, MEF2A, NCAM1, NF1, NRG3, NRG4, PIK3CB, PIP4K2A, PIP5K1B, PPP2R1B, PPP2R5E, PRKCA, PRKCE, PSMA3, PSMB7, PSMD14, PTEN, PTK2, RAP1A, RAP1B, RASA1, RASA2, RASGRF1, RHOA, RIT2, RPS6KA3, SPRED1, SPRED2, TNRC6B
Reactome_2016::VEGFA-VEGFR2 Pathway_Hs_R-HSA-4420097	0.000180729	0.033194	40	264	1.75	3439	3038	Enriched	ABI1, AKT3, ANGPT1, APBB1IP, CAMK2D, CDC42, CTNNA1, CUL3, DOCK1, ELMO1, ERBB4, FYN, IL3, ITPR2, MAP2K1, MAPKAP1, MARK3, NCAM1, NCK1, NF1, NRG3, NRG4, PAK2, PIK3CB, PPP2R1B, PPP2R5E, PRKCA, PSMA3, PSMB7, PSMD14, PTK2, RAP1A, RAP1B, RASA1, RASA2, RASGRF1, RHOA, SPRED1, SPRED2, VAV3
Reactome_2016::CDO in myogenesis_Hs_R-HSA-375170	0.000218236	0.0343565	9	20	5.12	4047	3537	Enriched	BNIP2, CDC42, CTNNA1, CTNNA2, MEF2A, NEO1, SPAG9, TCF12, TCF4
Reactome_2016::Myogenesis_Hs_R-HSA-525793	0.000218236	0.0343565	9	20	5.12	4047	3537	Enriched	BNIP2, CDC42, CTNNA1, CTNNA2, MEF2A, NEO1, SPAG9, TCF12, TCF4
Reactome_2016::Antigen processing: Ubiquitination & Proteasome degradation_Hs_R-HSA-983168	0.000257759	0.0367764	33	215	1.76	3179	2728	Enriched	ANAPC13, ARIH2, CBLB, CUL1, CUL3, CUL5, FBXL4, FBXW11, FBXW7, HECW2, HERC1, HERC4, LNPEP, NEDD4, PARK2, PSMA3, PSMB7, PSMD14, RNF111, RNF130, RNF217, RNF220, TPP2, UBE2D3, UBE2E1, UBE2E2, UBE2G1, UBE2L3, UBE2Q2, UBE3C, VPRBP, ZBTB16, ZNRF2
Reactome_2016::DAP12 signaling_Hs_R-HSA-2424491	0.0002847	0.0367764	41	278	1.7	3646	3051	Enriched	ADCY2, ADCY9, AKT3, ANGPT1, APBB1IP, CAMK2D, CUL3, ERBB4, FYN, GSK3B, IL3, ITPR2, MAP2K1, MAPKAP1, MARK3, NCAM1, NF1, NRG3, NRG4, PIK3CB, PIP4K2A, PIP5K1B, PLCG2, PPP2R1B, PPP2R5E, PRKCA, PRKCE, PSMA3, PSMB7, PSMD14, PTEN, PTK2, RAP1A, RAP1B, RASA1, RASA2, RASGRF1, SPRED1, SPRED2, TNRC6B, VAV3
Reactome_2016::Signalling by NGF_Hs_R-HSA-166520	0.000287581	0.0367764	52	374	1.61	3519	3208	Enriched	ADCY2, ADCY9, AKAP13, AKT3, ANGPT1, APBB1IP, ARHGEF12, CAMK2D, CUL3, DNM2, ERBB4, FGD4, FYN, GSK3B, IL3, ITPR2, KALRN, MAP2K1, MAP2K5, MAPKAP1, MARK3, MEF2A, NCAM1, NF1, NRG3, NRG4, PCSK5, PIK3CB, PIP4K2A, PIP5K1B, PPP2R1B, PPP2R5E, PRKCA, PRKCE, PSMA3, PSMB7, PSMD14, PTEN, PTK2, RAP1A, RAP1B, RASA1, RASA2, RASGRF1, RHOA, RIT2, RPS6KA3, SORCS3, SPRED1, SPRED2, TNRC6B, VAV3
Reactome_2016::Signaling by FGFR4_Hs_R-HSA-5654743	0.000324175	0.0367764	40	269	1.72	3590	3056	Enriched	ADCY2, ADCY9, AKT3, ANGPT1, APBB1IP, CAMK2D, CBL, CUL3, ERBB4, FYN, GSK3B, IL3, ITPR2, MAP2K1, MAPKAP1, MARK3, NCAM1, NF1, NRG3, NRG4, PIK3CB, PIP4K2A, PIP5K1B, PPP2R1B, PPP2R5E, PRKCA, PRKCE, PSMA3, PSMB7, PSMD14, PTEN, PTK2, RAP1A, RAP1B, RASA1, RASA2, RASGRF1, SPRED1, SPRED2, TNRC6B
Reactome_2016::Innate Immune System_Hs_R-HSA-168249	0.000333113	0.0367764	71	593	1.39	3300	2872	Enriched	ABI1, ADCY2, ADCY9, AKT3, ANGPT1, APBB1IP, APP, ATF2, BIRC2, BIRC3, CAMK2D, CASP4, CDC42, CREBBP, CUL1, CUL3, DNM2, DOCK1, ELMO1, ERBB4, FBXW11, FYN, GAB2, GSK3B, IL3, IRF2, ITPR2, LRRFIP1, MAP2K1, MAP2K4, MAPKAP1, MARK3, MEF2A, MRE11A, MYO5A, NCAM1, NCK1, NF1, NRG3, NRG4, PAK2, PANX1, PIK3CB, PIP4K2A, PIP5K1B, PLCG2, PPP2R1B, PPP2R5E, PPP3CA, PPP3CB, PPP3R1, PRKCA, PRKCE, PSMA3, PSMB7, PSMD14, P…
Reactome_2016::Signal Transduction_Hs_R-HSA-162582	0.000349233	0.0367764	171	1716	1.16	3396	2912	Enriched	ABI1, ADAM10, ADCY2, ADCY9, AKAP13, AKT3, ALDH1A2, ANGPT1, APBB1IP, APOA1, APP, AR, ARHGAP10, ARHGAP12, ARHGAP15, ARHGAP24, ARHGAP32, ARHGEF12, ATP6V1H, BIRC2, BIRC3, BMPR2, CAB39, CAMK2D, CBL, CCND3, CDC42, CDC73, CDK8, CENPP, CHEK1, CHRM3, CLASP2, COL6A6, CREBBP, CSNK1A1, CTNNA1, CUL1, CUL3, CUL5, DGKB, DGKD, DLC1, DNM2, DOCK1, DYNC2H1, ELMO1, ERBB4, ESR1, FAM13B, FBXW7, FGD4, FYN, GAB2, GHR, G…
Reactome_2016::Signaling by FGFR3_Hs_R-HSA-5654741	0.00035041	0.0367764	40	270	1.71	3590	3070	Enriched	ADCY2, ADCY9, AKT3, ANGPT1, APBB1IP, CAMK2D, CBL, CUL3, ERBB4, FYN, GSK3B, IL3, ITPR2, MAP2K1, MAPKAP1, MARK3, NCAM1, NF1, NRG3, NRG4, PIK3CB, PIP4K2A, PIP5K1B, PPP2R1B, PPP2R5E, PRKCA, PRKCE, PSMA3, PSMB7, PSMD14, PTEN, PTK2, RAP1A, RAP1B, RASA1, RASA2, RASGRF1, SPRED1, SPRED2, TNRC6B
Reactome_2016::PTK6 Regulates RHO GTPases, RAS GTPase and MAP kinases_Hs_R-HSA-8849471	0.000379333	0.036881	8	15	6.07	4065	3742	Enriched	DOCK1, ELMO1, NF1, RASA1, RASA2, RHOA, SPRED1, SPRED2
Reactome_2016::DAP12 interactions_Hs_R-HSA-2172127	0.000384874	0.036881	41	283	1.67	3646	3041	Enriched	ADCY2, ADCY9, AKT3, ANGPT1, APBB1IP, CAMK2D, CUL3, ERBB4, FYN, GSK3B, IL3, ITPR2, MAP2K1, MAPKAP1, MARK3, NCAM1, NF1, NRG3, NRG4, PIK3CB, PIP4K2A, PIP5K1B, PLCG2, PPP2R1B, PPP2R5E, PRKCA, PRKCE, PSMA3, PSMB7, PSMD14, PTEN, PTK2, RAP1A, RAP1B, RASA1, RASA2, RASGRF1, SPRED1, SPRED2, TNRC6B, VAV3
WikiPathways_2016::TGF-beta Signaling Pathway_Hs_WP366	0.000435508	0.038688	22	106	2.38	3953	3744	Enriched	APP, ATF2, CCNB2, CDC42, CREBBP, CUL1, ETS1, MAP2K1, MAP2K4, MEF2A, PAK2, PIAS1, PTK2, RHOA, RNF111, RUNX2, SMAD2, SMAD3, TGFBR2, YAP1, ZEB1, ZFYVE9
Reactome_2016::Signaling by FGFR1_Hs_R-HSA-5654736	0.000443932	0.038688	40	273	1.69	3590	3083	Enriched	ADCY2, ADCY9, AKT3, ANGPT1, APBB1IP, CAMK2D, CBL, CUL3, ERBB4, FYN, GSK3B, IL3, ITPR2, MAP2K1, MAPKAP1, MARK3, NCAM1, NF1, NRG3, NRG4, PIK3CB, PIP4K2A, PIP5K1B, PPP2R1B, PPP2R5E, PRKCA, PRKCE, PSMA3, PSMB7, PSMD14, PTEN, PTK2, RAP1A, RAP1B, RASA1, RASA2, RASGRF1, SPRED1, SPRED2, TNRC6B
Reactome_2016::SMAD2/3 Phosphorylation Motif Mutants in Cancer_Hs_R-HSA-3304356	0.000482913	0.038688	4	2	22.66	3640	3640	Enriched	SMAD2, SMAD3, TGFBR2, ZFYVE9
Reactome_2016::Netrin-1 signaling_Hs_R-HSA-373752	0.000504022	0.038688	11	30	4.18	4037	3990	Enriched	CDC42, DCC, DOCK1, FYN, NCK1, NEO1, PTK2, SLIT2, SLIT3, TRPC1, TRPC6
Reactome_2016::Downstream signaling of activated FGFR2_Hs_R-HSA-5654696	0.000526606	0.038688	39	267	1.68	3534	3070	Enriched	ADCY2, ADCY9, AKT3, ANGPT1, APBB1IP, CAMK2D, CUL3, ERBB4, FYN, GSK3B, IL3, ITPR2, MAP2K1, MAPKAP1, MARK3, NCAM1, NF1, NRG3, NRG4, PIK3CB, PIP4K2A, PIP5K1B, PPP2R1B, PPP2R5E, PRKCA, PRKCE, PSMA3, PSMB7, PSMD14, PTEN, PTK2, RAP1A, RAP1B, RASA1, RASA2, RASGRF1, SPRED1, SPRED2, TNRC6B
Reactome_2016::Downstream signaling of activated FGFR3_Hs_R-HSA-5654708	0.000526606	0.038688	39	267	1.68	3534	3070	Enriched	ADCY2, ADCY9, AKT3, ANGPT1, APBB1IP, CAMK2D, CUL3, ERBB4, FYN, GSK3B, IL3, ITPR2, MAP2K1, MAPKAP1, MARK3, NCAM1, NF1, NRG3, NRG4, PIK3CB, PIP4K2A, PIP5K1B, PPP2R1B, PPP2R5E, PRKCA, PRKCE, PSMA3, PSMB7, PSMD14, PTEN, PTK2, RAP1A, RAP1B, RASA1, RASA2, RASGRF1, SPRED1, SPRED2, TNRC6B
Reactome_2016::Downstream signaling of activated FGFR4_Hs_R-HSA-5654716	0.000526606	0.038688	39	267	1.68	3534	3070	Enriched	ADCY2, ADCY9, AKT3, ANGPT1, APBB1IP, CAMK2D, CUL3, ERBB4, FYN, GSK3B, IL3, ITPR2, MAP2K1, MAPKAP1, MARK3, NCAM1, NF1, NRG3, NRG4, PIK3CB, PIP4K2A, PIP5K1B, PPP2R1B, PPP2R5E, PRKCA, PRKCE, PSMA3, PSMB7, PSMD14, PTEN, PTK2, RAP1A, RAP1B, RASA1, RASA2, RASGRF1, SPRED1, SPRED2, TNRC6B
WikiPathways_2016::Wnt Signaling Pathway Netpath_Hs_WP363	0.000581184	0.0390463	12	38	3.6	3801	3731	Enriched	CSNK1A1, CSNK1G1, GSK3B, LRP6, PIP5K1B, PPARG, PRKCA, RHOA, ROR1, RYK, TCF4, TCF7L2
WikiPathways_2016::Androgen receptor signaling pathway_Hs_WP138	0.000583133	0.0390463	16	69	2.65	4568	3175	Enriched	AR, CARM1, CDC42, CREBBP, GSK3B, NCOA2, NCOR1, NR2C2, PIAS1, PPAP2A, PTEN, PTK2, RHOA, RUNX2, SMAD3, ZMIZ1
Reactome_2016::DCC mediated attractive signaling_Hs_R-HSA-418885	0.000592578	0.0390463	6	8	8.51	3786	3965	Enriched	CDC42, DCC, DOCK1, FYN, NCK1, PTK2
WikiPathways_2016::PodNet: protein-protein interactions in the podocyte_Mm_WP2310	0.000605232	0.0390463	40	258	1.79	3978	3599	Enriched	ADAM10, ANGPT1, ARHGAP24, CAMK2D, CBL, CRIM1, CTNNA1, CTNNA2, CTNNA3, DAG1, DNM2, EXT1, FYN, INADL, KCNMA1, KHDRBS3, KIRREL3, LIMS1, MAGI2, MYO1E, NCK1, NRXN1, PAK2, PALLD, PARD3, PDCD6IP, PDSS2, PIK3CB, PPP3CA, PRKCA, PRKCE, PTK2, RARB, RHOA, SDK1, SMAD2, SMAD3, TGFBR2, TRPC6, UTRN
Reactome_2016::Downstream signal transduction_Hs_R-HSA-186763	0.000636903	0.0390463	40	278	1.66	3508	3156	Enriched	ADCY2, ADCY9, AKT3, ANGPT1, APBB1IP, CAMK2D, CUL3, ERBB4, FYN, GSK3B, IL3, ITPR2, MAP2K1, MAPKAP1, MARK3, NCAM1, NCK1, NF1, NRG3, NRG4, PIK3CB, PIP4K2A, PIP5K1B, PPP2R1B, PPP2R5E, PRKCA, PRKCE, PSMA3, PSMB7, PSMD14, PTEN, PTK2, RAP1A, RAP1B, RASA1, RASA2, RASGRF1, SPRED1, SPRED2, TNRC6B
Reactome_2016::Signaling by SCF-KIT_Hs_R-HSA-1433557	0.000648285	0.0390463	38	265	1.65	3508	3026	Enriched	AKT3, ANGPT1, APBB1IP, CAMK2D, CBL, CHEK1, CUL3, ERBB4, FYN, GAB2, GSK3B, IL3, MAP2K1, MAPKAP1, MARK3, NCAM1, NF1, NRG3, NRG4, PIK3CB, PIP4K2A, PIP5K1B, PPP2R1B, PPP2R5E, PRKCA, PSMA3, PSMB7, PSMD14, PTEN, PTK2, RAP1A, RAP1B, RASA1, RASA2, RASGRF1, SPRED1, SPRED2, TNRC6B
Reactome_2016::Signaling by FGFR2_Hs_R-HSA-5654738	0.000667606	0.0390463	41	295	1.6	3534	3005	Enriched	ADCY2, ADCY9, AKT3, ANGPT1, APBB1IP, CAMK2D, CBL, CUL3, ERBB4, FYN, GSK3B, HNRNPM, IL3, ITPR2, MAP2K1, MAPKAP1, MARK3, NCAM1, NF1, NRG3, NRG4, PIK3CB, PIP4K2A, PIP5K1B, PPP2R1B, PPP2R5E, PRKCA, PRKCE, PSMA3, PSMB7, PSMD14, PTEN, PTK2, RAP1A, RAP1B, RASA1, RASA2, RASGRF1, SPRED1, SPRED2, TNRC6B
Reactome_2016::Downstream signaling of activated FGFR1_Hs_R-HSA-5654687	0.000673212	0.0390463	39	270	1.66	3534	3095	Enriched	ADCY2, ADCY9, AKT3, ANGPT1, APBB1IP, CAMK2D, CUL3, ERBB4, FYN, GSK3B, IL3, ITPR2, MAP2K1, MAPKAP1, MARK3, NCAM1, NF1, NRG3, NRG4, PIK3CB, PIP4K2A, PIP5K1B, PPP2R1B, PPP2R5E, PRKCA, PRKCE, PSMA3, PSMB7, PSMD14, PTEN, PTK2, RAP1A, RAP1B, RASA1, RASA2, RASGRF1, SPRED1, SPRED2, TNRC6B
WikiPathways_2016::XPodNet - protein-protein interactions in the podocyte expanded by STRING_Mm_WP2309	0.000693927	0.0392158	85	696	1.43	3704	3420	Enriched	ADAM10, AKT3, ANGPT1, ANXA2, APBB1IP, ARHGAP24, ARHGAP32, ARNT, ATG10, BMPR2, CAMK2D, CARM1, CBL, CCND3, CD47, CDK17, CRIM1, CTNNA1, CTNNA2, CTNNA3, DAG1, DNM2, DOCK4, EIF4ENIF1, EPHA6, ERBB4, EXT1, FBXW7, FYN, GAB2, GRID2, GRIP1, GSK3B, INADL, JAM3, KCNMA1, KHDRBS1, KHDRBS3, KIRREL3, LAMA2, LIMS1, LRP1B, MAGI2, MAP2K1, MAP2K5, MAPKAP1, MEF2A, MYO1E, NCK1, NEO1, NRIP1, NRXN1, PAK2, PALLD, PARD3, …
Reactome_2016::Signaling by PDGF_Hs_R-HSA-186797	0.000755284	0.0416161	42	297	1.63	3508	3204	Enriched	ADCY2, ADCY9, AKT3, ANGPT1, APBB1IP, CAMK2D, COL6A6, CUL3, ERBB4, FYN, GSK3B, IL3, ITPR2, MAP2K1, MAPKAP1, MARK3, NCAM1, NCK1, NF1, NRG3, NRG4, PDGFD, PIK3CB, PIP4K2A, PIP5K1B, PPP2R1B, PPP2R5E, PRKCA, PRKCE, PSMA3, PSMB7, PSMD14, PTEN, PTK2, RAP1A, RAP1B, RASA1, RASA2, RASGRF1, SPRED1, SPRED2, TNRC6B
WikiPathways_2016::T-Cell Receptor and Co-stimulatory Signaling_Hs_WP2583	0.000823292	0.0429762	8	20	4.55	5512	3326	Enriched	CSNK1A1, DYRK1A, FYN, GSK3B, PPP3CA, PRKCA, PTEN, RASA1
Reactome_2016::Nuclear signaling by ERBB4_Hs_R-HSA-1251985	0.000860536	0.0429762	9	26	3.94	3179	3177	Enriched	CUL1, ERBB4, ESR1, GHR, NCOR1, NRG3, NRG4, WWOX, YAP1
Reactome_2016::Loss of Function of TGFBR1 in Cancer_Hs_R-HSA-3656534	0.000863063	0.0429762	4	3	15.1	3640	2523	Enriched	SMAD2, SMAD3, TGFBR2, ZFYVE9
Reactome_2016::TGFBR1 KD Mutants in Cancer_Hs_R-HSA-3656532	0.000863063	0.0429762	4	3	15.1	3640	2523	Enriched	SMAD2, SMAD3, TGFBR2, ZFYVE9
Reactome_2016::Diseases of signal transduction_Hs_R-HSA-5663202	0.000877462	0.0429762	35	245	1.64	4052	2916	Enriched	ADAM10, AKT3, CBL, CDK8, CREBBP, CSNK1A1, CUL1, CUX1, ERBB4, FBXW7, FYN, GAB2, GSK3B, HDAC9, LRP6, LRRFIP1, MAML2, MAPKAP1, NCOR1, NRG3, NRG4, PIK3CB, PPP2R1B, PPP2R5E, PSMA3, PSMB7, PSMD14, SMAD2, SMAD3, TBL1X, TBL1XR1, TCF7L2, TGFBR2, TNKS, ZFYVE9
BioCarta_2016::Role of Parkin in Ubiquitin-Proteasomal Pathway_Hs_h_parkinPathway	0.000913953	0.0437639	4	4	11.33	2913	2300	Enriched	PARK2, UBE2E2, UBE2G1, UBE2L3
Reactome_2016::Signaling by FGFR_Hs_R-HSA-190236	0.00095136	0.0437639	41	300	1.57	3534	3026	Enriched	ADCY2, ADCY9, AKT3, ANGPT1, APBB1IP, CAMK2D, CBL, CUL3, ERBB4, FYN, GSK3B, HNRNPM, IL3, ITPR2, MAP2K1, MAPKAP1, MARK3, NCAM1, NF1, NRG3, NRG4, PIK3CB, PIP4K2A, PIP5K1B, PPP2R1B, PPP2R5E, PRKCA, PRKCE, PSMA3, PSMB7, PSMD14, PTEN, PTK2, RAP1A, RAP1B, RASA1, RASA2, RASGRF1, SPRED1, SPRED2, TNRC6B
Reactome_2016::Axon guidance_Hs_R-HSA-422475	0.000968059	0.0437639	57	431	1.53	4037	3527	Enriched	ADAM10, ALCAM, ANGPT1, APBB1IP, ARHGEF12, CACNB2, CAMK2D, CDC42, CLASP2, COL6A6, CUL3, DCC, DLG1, DNM2, DOCK1, EPHA6, EPHB1, ERBB4, FYN, GSK3B, IL3, ITGA9, KALRN, MAP2K1, MARK3, NCAM1, NCK1, NEO1, NF1, NRG3, NRG4, NUMB, PAK2, PPP2R1B, PPP2R5E, PSMA3, PSMB7, PSMD14, PTK2, PTPRC, RANBP9, RAP1A, RAP1B, RASA1, RASA2, RASGRF1, RDX, RHOA, RPS6KA3, SLIT2, SLIT3, SPRED1, SPRED2, SRGAP2, TRPC1, TRPC6, VAV3
Reactome_2016::Deadenylation of mRNA_Hs_R-HSA-429947	0.000972971	0.0437639	7	15	5.3	2926	2908	Enriched	CNOT1, CNOT10, CNOT2, CNOT4, CNOT6L, PAN3, PARN
Reactome_2016::Loss of Function of SMAD2/3 in Cancer_Hs_R-HSA-3304349	0.00108744	0.0469945	4	3	15.1	3640	3353	Enriched	SMAD2, SMAD3, TGFBR2, ZFYVE9
Reactome_2016::SMAD2/3 MH2 Domain Mutants in Cancer_Hs_R-HSA-3315487	0.00108744	0.0469945	4	3	15.1	3640	3353	Enriched	SMAD2, SMAD3, TGFBR2, ZFYVE9
Reactome_2016::RORA activates gene expression_Hs_R-HSA-1368082	0.00124854	0.052919	8	18	5.05	6036	4905	Enriched	CARM1, CREBBP, NCOA2, NCOR1, NRIP1, RORA, TBL1X, TBL1XR1
Reactome_2016::Cell-Cell communication_Hs_R-HSA-1500931	0.00152358	0.0633577	20	106	2.16	3704	3446	Enriched	CADM1, CADM2, CD47, CDH12, CDH13, CTNNA1, DCC, FYN, INADL, KIRREL3, LIMS1, MAGI2, MPP5, NCK1, PARD3, PIK3CB, PTK2, PVRL3, RSU1, SKAP2
Reactome_2016::YAP1- and WWTR1 (TAZ)-stimulated gene expression_Hs_R-HSA-2032785	0.00169123	0.0673294	8	20	4.55	5029	4332	Enriched	CARM1, CREBBP, HIPK2, NCOA2, RUNX2, TBL1X, TBL1XR1, YAP1
Reactome_2016::Adaptive Immune System_Hs_R-HSA-1280218	0.00170628	0.0673294	65	566	1.32	3534	2862	Enriched	AKT3, ANAPC13, AP1G1, ARIH2, CBL, CBLB, CDC42, CUL1, CUL3, CUL5, DNM2, DYNC1I2, DYNC2H1, ERBB4, FBXL4, FBXW11, FBXW7, FYN, GSK3B, HECW2, HERC1, HERC4, ITPR2, LNPEP, MAPKAP1, NCK1, NEDD4, NRG3, NRG4, PAG1, PAK2, PARK2, PIK3CB, PIP4K2A, PIP5K1B, PLCG2, PPP2R1B, PPP2R5E, PRKG1, PSMA3, PSMB7, PSMD14, PTEN, PTPRC, RAP1A, RAP1B, RAPGEF4, RNF111, RNF130, RNF217, RNF220, STIM1, TNRC6B, TPP2, TRPC1, UBE2D…
Reactome_2016::Signaling by TGF-beta Receptor Complex in Cancer_Hs_R-HSA-3304351	0.00171073	0.0673294	4	4	11.33	3640	2938	Enriched	SMAD2, SMAD3, TGFBR2, ZFYVE9
WikiPathways_2016::Integrated Breast Cancer Pathway_Hs_WP1984	0.00175565	0.0676794	22	123	2.05	4164	3353	Enriched	AR, ATM, ATR, BMPR2, CDC42, CHEK1, DAG1, ESR1, FILIP1, HIPK2, MRE11A, NF1, PIAS1, PTEN, RALGAPA1, RAP1A, RHEB, SMAD2, SMEK1, TGFBR2, USP15, ZMIZ1
Reactome_2016::Nef and signal transduction_Hs_R-HSA-164944	0.00178104	0.0676794	4	4	11.33	3824	2904	Enriched	DOCK2, ELMO1, FYN, PAK2
Reactome_2016::FCERI mediated MAPK activation_Hs_R-HSA-2871796	0.00182972	0.0683507	30	210	1.64	3458	2976	Enriched	ANGPT1, APBB1IP, CAMK2D, CUL3, ERBB4, FYN, IL3, MAP2K1, MAP2K4, MARK3, NCAM1, NF1, NRG3, NRG4, PAK2, PLCG2, PPP2R1B, PPP2R5E, PSMA3, PSMB7, PSMD14, PTK2, RAP1A, RAP1B, RASA1, RASA2, RASGRF1, SPRED1, SPRED2, VAV3
BioCarta_2016::Signaling Pathway from G-Protein Families_Hs_h_gpcrPathway	0.00196346	0.071439	7	17	4.68	3151	3352	Enriched	GNAQ, GNB1, MAP2K1, PPP3CA, PPP3CB, PRKCA, RPS6KA3
Reactome_2016::NOTCH1 Intracellular Domain Regulates Transcription_Hs_R-HSA-2122947	0.00197721	0.071439	10	36	3.16	4504	3010	Enriched	CDK8, CREBBP, CUL1, FBXW7, HDAC9, MAML2, NCOR1, TBL1X, TBL1XR1, TLE4
Reactome_2016::MAPK family signaling cascades_Hs_R-HSA-5683057	0.00204664	0.0727548	32	232	1.58	3193	2866	Enriched	ANGPT1, APBB1IP, CAMK2D, CCND3, CDC42, CUL3, ERBB4, FYN, IL3, KALRN, MAP2K1, MAPK6, MARK3, NCAM1, NF1, NRG3, NRG4, PAK2, PPP2R1B, PPP2R5E, PSMA3, PSMB7, PSMD14, PTK2, RAP1A, RAP1B, RASA1, RASA2, RASGRF1, SPRED1, SPRED2, TNRC6B
Reactome_2016::Immune System_Hs_R-HSA-168256	0.00208227	0.0728464	118	1180	1.15	3438	2780	Enriched	ABI1, ADCY2, ADCY9, AKT3, ANAPC13, ANGPT1, AP1G1, APBB1IP, APP, ARIH1, ARIH2, ATF2, ATP6V1H, BIRC2, BIRC3, CAMK2D, CASP4, CBL, CBLB, CDC42, CNTF, CREBBP, CUL1, CUL3, CUL5, DNM2, DOCK1, DYNC1I2, DYNC2H1, EIF4G3, ELMO1, ERBB4, FBXL4, FBXW11, FBXW7, FYN, GAB2, GHR, GSK3B, HECW2, HERC1, HERC4, IL15, IL3, IP6K2, IRF2, ITPR2, LNPEP, LRRFIP1, MAP2K1, MAP2K4, MAP3K3, MAPKAP1, MARK3, MEF2A, MID1, MRE11A, …
Reactome_2016::PTK6 Regulates Proteins Involved in RNA Processing_Hs_R-HSA-8849468	0.00231815	0.0798314	3	2	16.97	1902	2294	Enriched	KHDRBS1, KHDRBS2, KHDRBS3
BioCarta_2016::g-Secretase mediated ErbB4 Signaling Pathway _Hs_h_erbB4pathway	0.00244695	0.0828855	4	4	11.33	3415	3660	Enriched	ERBB4, NRG3, NRG4, PRKCA
Reactome_2016::Class I MHC mediated antigen processing & presentation_Hs_R-HSA-983169	0.00248205	0.0828855	33	249	1.52	3179	2732	Enriched	ANAPC13, ARIH2, CBLB, CUL1, CUL3, CUL5, FBXL4, FBXW11, FBXW7, HECW2, HERC1, HERC4, LNPEP, NEDD4, PARK2, PSMA3, PSMB7, PSMD14, RNF111, RNF130, RNF217, RNF220, TPP2, UBE2D3, UBE2E1, UBE2E2, UBE2G1, UBE2L3, UBE2Q2, UBE3C, VPRBP, ZBTB16, ZNRF2
Reactome_2016::Signaling by TGF-beta Receptor Complex_Hs_R-HSA-170834	0.00260312	0.0846788	13	60	2.47	3918	2794	Enriched	CBL, CDK8, NCOR1, PARD3, RHOA, RNF111, SMAD2, SMAD3, TFDP2, TGFBR2, UBE2D3, USP15, ZFYVE9
Reactome_2016::ERBB2 Regulates Cell Motility_Hs_R-HSA-6785631	0.0026126	0.0846788	5	9	6.3	2132	2818	Enriched	ERBB4, MEMO1, NRG3, NRG4, RHOA
Reactome_2016::Gastrin-CREB signalling pathway via PKC and MAPK_Hs_R-HSA-881907	0.00308336	0.0984889	43	360	1.37	3314	2781	Enriched	ANGPT1, APBB1IP, APP, CAMK2D, CHRM3, CUL3, DGKB, DGKD, ERBB4, FYN, GHRL, GNAQ, GNB1, HCRTR2, IL3, ITPR2, KALRN, MAP2K1, MARK3, NCAM1, NF1, NPSR1, NRG3, NRG4, PLCB1, PPP2R1B, PPP2R5E, PRKCA, PRKCE, PRKCH, PSMA3, PSMB7, PSMD14, PTK2, RAP1A, RAP1B, RASA1, RASA2, RASGRF1, RPS6KA3, SPRED1, SPRED2, TRPC6
Reactome_2016::SLC-mediated transmembrane transport_Hs_R-HSA-425407	4.85081e-05	0.106912	5	251	0.22	3439	3140	Depleted	NUP98, SLC24A3, SLC44A1, SLC9A9, SLCO3A1
Reactome_2016::Antigen activates B Cell Receptor (BCR) leading to generation of second messengers_Hs_R-HSA-983695	0.00361872	0.113938	8	25	3.64	3974	3534	Enriched	CBL, CBLB, FYN, ITPR2, NCK1, PLCG2, STIM1, TRPC1
Reactome_2016::Interleukin receptor SHC signaling_Hs_R-HSA-912526	0.00378207	0.116483	28	203	1.58	3193	2878	Enriched	ANGPT1, APBB1IP, CAMK2D, CUL3, ERBB4, FYN, GAB2, IL3, MAP2K1, MARK3, NCAM1, NF1, NRG3, NRG4, PIK3CB, PPP2R1B, PPP2R5E, PSMA3, PSMB7, PSMD14, PTK2, RAP1A, RAP1B, RASA1, RASA2, RASGRF1, SPRED1, SPRED2
Reactome_2016::Cohesin Loading onto Chromatin_Hs_R-HSA-2470946	0.00386061	0.116483	4	4	11.33	6694	5399	Enriched	NIPBL, PDS5A, PDS5B, STAG1
BioCarta_2016::TGF beta signaling pathway_Hs_h_tgfbPathway	0.00388027	0.116483	6	14	4.86	3640	3910	Enriched	CREBBP, MAP2K1, NR2C2, SMAD2, SMAD3, TGFBR2
Reactome_2016::Signaling by the B Cell Receptor (BCR)_Hs_R-HSA-983705	0.00391095	0.116483	26	182	1.63	3631	2944	Enriched	AKT3, CBL, CBLB, CUL1, ERBB4, FBXW11, FYN, GSK3B, ITPR2, MAPKAP1, NCK1, NRG3, NRG4, PIK3CB, PIP4K2A, PIP5K1B, PLCG2, PPP2R1B, PPP2R5E, PSMA3, PSMB7, PSMD14, PTEN, STIM1, TNRC6B, TRPC1
Reactome_2016::GPCR ligand binding_Hs_R-HSA-500792	0.000109628	0.12081	8	369	0.24	3431	2240	Depleted	APP, CHRM3, GHRL, GNB1, GRM7, GRM8, HCRTR2, NPSR1
Reactome_2016::Signalling to p38 via RIT and RIN_Hs_R-HSA-187706	0.00413851	0.121617	27	198	1.56	2878	2780	Enriched	ANGPT1, APBB1IP, CAMK2D, CUL3, ERBB4, FYN, IL3, MAP2K1, MARK3, NCAM1, NF1, NRG3, NRG4, PPP2R1B, PPP2R5E, PSMA3, PSMB7, PSMD14, PTK2, RAP1A, RAP1B, RASA1, RASA2, RASGRF1, RIT2, SPRED1, SPRED2
BioCarta_2016::Aspirin Blocks Signaling Pathway Involved in Platelet Activation_Hs_h_sppaPathway	0.00467246	0.135363	5	11	5.15	3151	2979	Enriched	GNB1, MAP2K1, PLCB1, PRKCA, TBXAS1
Reactome_2016::VEGFR2 mediated cell proliferation_Hs_R-HSA-5218921	0.00472911	0.135363	28	206	1.55	3193	2909	Enriched	ANGPT1, APBB1IP, CAMK2D, CUL3, ERBB4, FYN, IL3, ITPR2, MAP2K1, MARK3, NCAM1, NF1, NRG3, NRG4, PPP2R1B, PPP2R5E, PRKCA, PSMA3, PSMB7, PSMD14, PTK2, RAP1A, RAP1B, RASA1, RASA2, RASGRF1, SPRED1, SPRED2
Reactome_2016::DARPP-32 events_Hs_R-HSA-180024	0.00482525	0.136344	6	17	4	3240	2835	Enriched	PDE4B, PDE4D, PPP2R1B, PPP3CA, PPP3CB, PPP3R1
WikiPathways_2016::Glycogen Metabolism_Mm_WP317	0.0052153	0.1455	7	22	3.61	4649	2864	Enriched	GBE1, GSK3B, PHKB, PPP2R1B, PPP2R2A, PPP2R3A, PPP2R5E
Reactome_2016::Interleukin-2 signaling_Hs_R-HSA-451927	0.00549879	0.150493	28	209	1.53	3193	2878	Enriched	ANGPT1, APBB1IP, CAMK2D, CUL3, ERBB4, FYN, GAB2, IL3, MAP2K1, MARK3, NCAM1, NF1, NRG3, NRG4, PIK3CB, PPP2R1B, PPP2R5E, PSMA3, PSMB7, PSMD14, PTK2, RAP1A, RAP1B, RASA1, RASA2, RASGRF1, SPRED1, SPRED2
Reactome_2016::Interleukin-3, 5 and GM-CSF signaling_Hs_R-HSA-512988	0.00553084	0.150493	29	217	1.53	3382	3004	Enriched	ANGPT1, APBB1IP, CAMK2D, CBL, CUL3, ERBB4, FYN, GAB2, IL3, MAP2K1, MARK3, NCAM1, NF1, NRG3, NRG4, PIK3CB, PPP2R1B, PPP2R5E, PSMA3, PSMB7, PSMD14, PTK2, RAP1A, RAP1B, RASA1, RASA2, RASGRF1, SPRED1, SPRED2
WikiPathways_2016::mRNA processing_Mm_WP310	0.00561871	0.15102	37	312	1.35	3118	2624	Enriched	ALKBH8, ATXN1, BICC1, CNOT4, CPEB4, CSTF3, DDX25, DDX6, DIS3L2, EIF4G3, ENOX1, ENOX2, EXOSC7, FXR1, HNRNPM, MBNL1, MRPS28, PTBP2, PUM1, PUM2, RALY, RALYL, RBM26, RBM39, RBM5, RBM6, RBM7, RBMS1, RBMS3, RBPMS, RNGTT, SLTM, SPOP, SYNCRIP, TAF15, VPRBP, XRN2
Reactome_2016::GRB2 events in EGFR signaling_Hs_R-HSA-179812	0.00653378	0.165522	26	195	1.52	2941	2799	Enriched	ANGPT1, APBB1IP, CAMK2D, CUL3, ERBB4, FYN, IL3, MAP2K1, MARK3, NCAM1, NF1, NRG3, NRG4, PPP2R1B, PPP2R5E, PSMA3, PSMB7, PSMD14, PTK2, RAP1A, RAP1B, RASA1, RASA2, RASGRF1, SPRED1, SPRED2
Reactome_2016::RAF/MAP kinase cascade_Hs_R-HSA-5673001	0.00653378	0.165522	26	195	1.52	2941	2799	Enriched	ANGPT1, APBB1IP, CAMK2D, CUL3, ERBB4, FYN, IL3, MAP2K1, MARK3, NCAM1, NF1, NRG3, NRG4, PPP2R1B, PPP2R5E, PSMA3, PSMB7, PSMD14, PTK2, RAP1A, RAP1B, RASA1, RASA2, RASGRF1, SPRED1, SPRED2
Reactome_2016::SHC1 events in EGFR signaling_Hs_R-HSA-180336	0.00653378	0.165522	26	195	1.52	2941	2799	Enriched	ANGPT1, APBB1IP, CAMK2D, CUL3, ERBB4, FYN, IL3, MAP2K1, MARK3, NCAM1, NF1, NRG3, NRG4, PPP2R1B, PPP2R5E, PSMA3, PSMB7, PSMD14, PTK2, RAP1A, RAP1B, RASA1, RASA2, RASGRF1, SPRED1, SPRED2
Reactome_2016::SHC1 events in ERBB4 signaling_Hs_R-HSA-1250347	0.00653378	0.165522	26	195	1.52	2941	2799	Enriched	ANGPT1, APBB1IP, CAMK2D, CUL3, ERBB4, FYN, IL3, MAP2K1, MARK3, NCAM1, NF1, NRG3, NRG4, PPP2R1B, PPP2R5E, PSMA3, PSMB7, PSMD14, PTK2, RAP1A, RAP1B, RASA1, RASA2, RASGRF1, SPRED1, SPRED2
Reactome_2016::SOS-mediated signalling_Hs_R-HSA-112412	0.00653378	0.165522	26	195	1.52	2941	2799	Enriched	ANGPT1, APBB1IP, CAMK2D, CUL3, ERBB4, FYN, IL3, MAP2K1, MARK3, NCAM1, NF1, NRG3, NRG4, PPP2R1B, PPP2R5E, PSMA3, PSMB7, PSMD14, PTK2, RAP1A, RAP1B, RASA1, RASA2, RASGRF1, SPRED1, SPRED2
Reactome_2016::Signaling by NOTCH1_Hs_R-HSA-1980143	0.00670114	0.167833	12	58	2.35	4504	3554	Enriched	ADAM10, CDK8, CREBBP, CUL1, FBXW7, HDAC9, MAML2, NCOR1, NUMB, TBL1X, TBL1XR1, TLE4
Reactome_2016::FRS-mediated FGFR1 signaling_Hs_R-HSA-5654693	0.00706174	0.169062	26	196	1.51	2941	2800	Enriched	ANGPT1, APBB1IP, CAMK2D, CUL3, ERBB4, FYN, IL3, MAP2K1, MARK3, NCAM1, NF1, NRG3, NRG4, PPP2R1B, PPP2R5E, PSMA3, PSMB7, PSMD14, PTK2, RAP1A, RAP1B, RASA1, RASA2, RASGRF1, SPRED1, SPRED2
Reactome_2016::FRS-mediated FGFR2 signaling_Hs_R-HSA-5654700	0.00706174	0.169062	26	196	1.51	2941	2800	Enriched	ANGPT1, APBB1IP, CAMK2D, CUL3, ERBB4, FYN, IL3, MAP2K1, MARK3, NCAM1, NF1, NRG3, NRG4, PPP2R1B, PPP2R5E, PSMA3, PSMB7, PSMD14, PTK2, RAP1A, RAP1B, RASA1, RASA2, RASGRF1, SPRED1, SPRED2
Reactome_2016::FRS-mediated FGFR3 signaling_Hs_R-HSA-5654706	0.00706174	0.169062	26	196	1.51	2941	2800	Enriched	ANGPT1, APBB1IP, CAMK2D, CUL3, ERBB4, FYN, IL3, MAP2K1, MARK3, NCAM1, NF1, NRG3, NRG4, PPP2R1B, PPP2R5E, PSMA3, PSMB7, PSMD14, PTK2, RAP1A, RAP1B, RASA1, RASA2, RASGRF1, SPRED1, SPRED2
Reactome_2016::FRS-mediated FGFR4 signaling_Hs_R-HSA-5654712	0.00706174	0.169062	26	196	1.51	2941	2800	Enriched	ANGPT1, APBB1IP, CAMK2D, CUL3, ERBB4, FYN, IL3, MAP2K1, MARK3, NCAM1, NF1, NRG3, NRG4, PPP2R1B, PPP2R5E, PSMA3, PSMB7, PSMD14, PTK2, RAP1A, RAP1B, RASA1, RASA2, RASGRF1, SPRED1, SPRED2
Reactome_2016::Fcgamma receptor (FCGR) dependent phagocytosis_Hs_R-HSA-2029480	0.00746757	0.169062	13	65	2.28	4022	3503	Enriched	ABI1, CDC42, DOCK1, ELMO1, FYN, ITPR2, MYO5A, NCK1, PIK3CB, PLCG2, PRKCE, PTK2, VAV3
Reactome_2016::Signaling by NOTCH_Hs_R-HSA-157118	0.00762586	0.169062	16	96	1.9	4504	3274	Enriched	ADAM10, CDK8, CREBBP, CUL1, FBXW7, HDAC9, MAML2, MIR150, NCOR1, NUMB, ST3GAL4, TBL1X, TBL1XR1, TFDP2, TLE4, TNRC6B
Reactome_2016::Acetylcholine regulates insulin secretion_Hs_R-HSA-399997	0.00762745	0.169062	4	6	7.55	6365	4207	Enriched	CHRM3, GNAQ, PLCB1, PRKCA
Reactome_2016::Constitutive Signaling by NOTCH1 HD+PEST Domain Mutants_Hs_R-HSA-2894862	0.0076707	0.169062	10	45	2.53	4520	3360	Enriched	ADAM10, CDK8, CREBBP, CUL1, FBXW7, HDAC9, MAML2, NCOR1, TBL1X, TBL1XR1
Reactome_2016::Constitutive Signaling by NOTCH1 PEST Domain Mutants_Hs_R-HSA-2644606	0.0076707	0.169062	10	45	2.53	4520	3360	Enriched	ADAM10, CDK8, CREBBP, CUL1, FBXW7, HDAC9, MAML2, NCOR1, TBL1X, TBL1XR1
Reactome_2016::Signaling by NOTCH1 HD+PEST Domain Mutants in Cancer_Hs_R-HSA-2894858	0.0076707	0.169062	10	45	2.53	4520	3360	Enriched	ADAM10, CDK8, CREBBP, CUL1, FBXW7, HDAC9, MAML2, NCOR1, TBL1X, TBL1XR1
Reactome_2016::Signaling by NOTCH1 in Cancer_Hs_R-HSA-2644603	0.0076707	0.169062	10	45	2.53	4520	3360	Enriched	ADAM10, CDK8, CREBBP, CUL1, FBXW7, HDAC9, MAML2, NCOR1, TBL1X, TBL1XR1
Reactome_2016::Signaling by NOTCH1 PEST Domain Mutants in Cancer_Hs_R-HSA-2644602	0.0076707	0.169062	10	45	2.53	4520	3360	Enriched	ADAM10, CDK8, CREBBP, CUL1, FBXW7, HDAC9, MAML2, NCOR1, TBL1X, TBL1XR1
WikiPathways_2016::ErbB signaling pathway_Mm_WP1261	0.00775029	0.169125	9	36	2.84	4037	3765	Enriched	AKT3, ERBB4, GSK3B, MAP2K1, NCK1, NRG3, NRG4, PRKCA, PTK2
Reactome_2016::Uptake and function of anthrax toxins_Hs_R-HSA-5210891	0.0082563	0.176163	4	7	6.47	3736	3705	Enriched	ANTXR2, MAP2K1, MAP2K4, PDCD6IP
WikiPathways_2016::MAPK signaling pathway_Mm_WP493	0.00830698	0.176163	20	130	1.75	3800	3050	Enriched	AKT3, ATF2, MAP2K1, MAP2K4, MAP2K5, MAP4K3, MAPK6, NF1, PAK2, PPP3CA, PPP3CB, PPP3R1, PRKCH, RAP1A, RAP1B, RASA1, RASA2, RPS6KA3, STK3, TGFBR2
Reactome_2016::ARMS-mediated activation_Hs_R-HSA-170984	0.00831261	0.176163	26	199	1.49	2941	2799	Enriched	ANGPT1, APBB1IP, CAMK2D, CUL3, ERBB4, FYN, IL3, MAP2K1, MARK3, NCAM1, NF1, NRG3, NRG4, PPP2R1B, PPP2R5E, PSMA3, PSMB7, PSMD14, PTK2, RAP1A, RAP1B, RASA1, RASA2, RASGRF1, SPRED1, SPRED2
WikiPathways_2016::Integrated Pancreatic Cancer Pathway_Hs_WP2377	0.00873	0.177227	23	163	1.61	3024	3008	Enriched	APP, AR, ATM, CAB39, CASP12, CHEK1, CREBBP, DAG1, DCC, ESR1, GTF2A2, IL3, MAP2K1, MNAT1, MRE11A, NCK1, PIAS1, PRKCA, PTEN, RAP1A, RARB, RHEB, SMAD2
Reactome_2016::The role of Nef in HIV-1 replication and disease pathogenesis_Hs_R-HSA-164952	0.00880232	0.177227	6	20	3.4	3551	2993	Enriched	AP1G1, ATP6V1H, DOCK2, ELMO1, FYN, PAK2
Reactome_2016::IRS-mediated signalling_Hs_R-HSA-112399	0.0088507	0.177227	30	237	1.44	2941	2890	Enriched	ANGPT1, APBB1IP, CAB39, CAMK2D, CUL3, ERBB4, FYN, IL3, MAP2K1, MARK3, NCAM1, NF1, NRG3, NRG4, PIK3CB, PPP2R1B, PPP2R5E, PRKAG2, PSMA3, PSMB7, PSMD14, PTK2, RAP1A, RAP1B, RASA1, RASA2, RASGRF1, RHEB, SPRED1, SPRED2
Reactome_2016::Platelet activation, signaling and aggregation_Hs_R-HSA-76002	0.00891651	0.177227	28	216	1.48	3293	2960	Enriched	AKT3, APBB1IP, APLP2, APOA1, APP, CDC42, DGKB, DGKD, FYN, GAB2, GNAQ, GNB1, IL3, ITPR2, PHACTR2, PIK3CB, PLCG2, PRKCA, PRKCE, PRKCH, PTK2, RAP1A, RAP1B, RAPGEF4, RHOA, TRPC6, VAV3, VEGFC
Reactome_2016::Frs2-mediated activation_Hs_R-HSA-170968	0.00892857	0.177227	26	200	1.48	2941	2800	Enriched	ANGPT1, APBB1IP, CAMK2D, CUL3, ERBB4, FYN, IL3, MAP2K1, MARK3, NCAM1, NF1, NRG3, NRG4, PPP2R1B, PPP2R5E, PSMA3, PSMB7, PSMD14, PTK2, RAP1A, RAP1B, RASA1, RASA2, RASGRF1, SPRED1, SPRED2
Reactome_2016::TP53 regulates transcription of additional cell cycle genes whose exact role in the p53 pathway remain uncertain_Hs_R-HSA-6804115	0.00894252	0.177227	5	13	4.36	2873	2852	Enriched	CNOT1, CNOT10, CNOT2, CNOT4, CNOT6L
WikiPathways_2016::Cardiac Hypertrophic Response_Hs_WP2795	0.0089599	0.177227	10	45	2.53	3550	3512	Enriched	CAMK2D, GSK3B, HDAC9, MAP2K1, MAP2K4, MAP2K5, MEF2A, PPP3CA, PRKCA, PRKG1
Reactome_2016::MAPK1/MAPK3 signaling_Hs_R-HSA-5684996	0.00900607	0.177227	26	200	1.48	2941	2818	Enriched	ANGPT1, APBB1IP, CAMK2D, CUL3, ERBB4, FYN, IL3, MAP2K1, MARK3, NCAM1, NF1, NRG3, NRG4, PPP2R1B, PPP2R5E, PSMA3, PSMB7, PSMD14, PTK2, RAP1A, RAP1B, RASA1, RASA2, RASGRF1, SPRED1, SPRED2
Reactome_2016::Transcriptional activation of mitochondrial biogenesis_Hs_R-HSA-2151201	0.00926682	0.180744	8	30	3.03	5890	3854	Enriched	ATF2, CARM1, CREBBP, NCOA2, NCOR1, NRF1, TBL1X, TBL1XR1
WikiPathways_2016::Ectoderm Differentiation_Hs_WP2858	0.00956848	0.184991	19	115	1.89	3635	3416	Enriched	ANKS1B, ARHGAP10, ARHGAP15, BCAS3, CTNNA2, DMD, FYN, GLB1, GRAMD1B, LDB2, NLGN1, PPFIBP2, PRKAG2, RAB8B, SCHIP1, SORCS1, TBL1X, WDR44, ZBTB16
Reactome_2016::Mitochondrial biogenesis_Hs_R-HSA-1592230	0.00976273	0.187105	9	38	2.69	4242	3559	Enriched	ATF2, CARM1, CREBBP, NCOA2, NCOR1, NRF1, PRKAG2, TBL1X, TBL1XR1
Reactome_2016::Signalling to ERKs_Hs_R-HSA-187687	0.00986332	0.187403	27	212	1.45	2878	2781	Enriched	ANGPT1, APBB1IP, CAMK2D, CUL3, ERBB4, FYN, IL3, MAP2K1, MARK3, NCAM1, NF1, NRG3, NRG4, PPP2R1B, PPP2R5E, PSMA3, PSMB7, PSMD14, PTK2, RAP1A, RAP1B, RASA1, RASA2, RASGRF1, RIT2, SPRED1, SPRED2
Reactome_2016::Insulin receptor signalling cascade_Hs_R-HSA-74751	0.0101627	0.189074	30	239	1.43	2941	2940	Enriched	ANGPT1, APBB1IP, CAB39, CAMK2D, CUL3, ERBB4, FYN, IL3, MAP2K1, MARK3, NCAM1, NF1, NRG3, NRG4, PIK3CB, PPP2R1B, PPP2R5E, PRKAG2, PSMA3, PSMB7, PSMD14, PTK2, RAP1A, RAP1B, RASA1, RASA2, RASGRF1, RHEB, SPRED1, SPRED2
WikiPathways_2016::MAPK Signaling Pathway_Hs_WP382	0.0101762	0.189074	21	141	1.7	3705	3061	Enriched	AKT3, ATF2, CDC42, MAP2K1, MAP2K4, MAP2K5, MAP4K3, MAPK6, NF1, PAK2, PPP3CA, PPP3CB, PPP3R1, PRKCH, RAP1A, RAP1B, RASA1, RASA2, RPS6KA3, STK3, TGFBR2
WikiPathways_2016::Glycogen Metabolism_Hs_WP500	0.010269	0.189074	7	26	3.05	4649	2864	Enriched	GBE1, GSK3B, PHKB, PPP2R1B, PPP2R2A, PPP2R3A, PPP2R5E
Reactome_2016::Prolonged ERK activation events_Hs_R-HSA-169893	0.0102944	0.189074	26	202	1.47	2941	2818	Enriched	ANGPT1, APBB1IP, CAMK2D, CUL3, ERBB4, FYN, IL3, MAP2K1, MARK3, NCAM1, NF1, NRG3, NRG4, PPP2R1B, PPP2R5E, PSMA3, PSMB7, PSMD14, PTK2, RAP1A, RAP1B, RASA1, RASA2, RASGRF1, SPRED1, SPRED2
Reactome_2016::Ca2+ pathway_Hs_R-HSA-4086398	0.010931	0.199107	10	47	2.42	3973	3629	Enriched	GNB1, ITPR2, PLCB1, PPP3CA, PPP3CB, PPP3R1, PRKCA, PRKG1, TCF7L2, TNRC6B
Reactome_2016::Signaling by Leptin_Hs_R-HSA-2586552	0.0112679	0.201322	26	203	1.46	2941	2864	Enriched	ANGPT1, APBB1IP, CAMK2D, CUL3, ERBB4, FYN, IL3, MAP2K1, MARK3, NCAM1, NF1, NRG3, NRG4, PPP2R1B, PPP2R5E, PSMA3, PSMB7, PSMD14, PTK2, RAP1A, RAP1B, RASA1, RASA2, RASGRF1, SPRED1, SPRED2
WikiPathways_2016::Apoptosis-related network due to altered Notch3 in ovarian cancer_Hs_WP2864	0.0114153	0.201322	9	43	2.38	4022	3056	Enriched	APP, CTNNA1, CUL1, CUL5, ETS1, GCLC, PAK2, PTK2, VAV3
Reactome_2016::Signalling to RAS_Hs_R-HSA-167044	0.0115942	0.201322	26	206	1.44	2941	2751	Enriched	ANGPT1, APBB1IP, CAMK2D, CUL3, ERBB4, FYN, IL3, MAP2K1, MARK3, NCAM1, NF1, NRG3, NRG4, PPP2R1B, PPP2R5E, PSMA3, PSMB7, PSMD14, PTK2, RAP1A, RAP1B, RASA1, RASA2, RASGRF1, SPRED1, SPRED2
Reactome_2016::IGF1R signaling cascade_Hs_R-HSA-2428924	0.0116007	0.201322	30	241	1.42	2941	2949	Enriched	ANGPT1, APBB1IP, CAB39, CAMK2D, CUL3, ERBB4, FYN, IL3, MAP2K1, MARK3, NCAM1, NF1, NRG3, NRG4, PIK3CB, PPP2R1B, PPP2R5E, PRKAG2, PSMA3, PSMB7, PSMD14, PTK2, RAP1A, RAP1B, RASA1, RASA2, RASGRF1, RHEB, SPRED1, SPRED2
Reactome_2016::IRS-related events triggered by IGF1R_Hs_R-HSA-2428928	0.0116007	0.201322	30	241	1.42	2941	2949	Enriched	ANGPT1, APBB1IP, CAB39, CAMK2D, CUL3, ERBB4, FYN, IL3, MAP2K1, MARK3, NCAM1, NF1, NRG3, NRG4, PIK3CB, PPP2R1B, PPP2R5E, PRKAG2, PSMA3, PSMB7, PSMD14, PTK2, RAP1A, RAP1B, RASA1, RASA2, RASGRF1, RHEB, SPRED1, SPRED2
Reactome_2016::Signaling by Type 1 Insulin-like Growth Factor 1 Receptor (IGF1R)_Hs_R-HSA-2404192	0.0116007	0.201322	30	241	1.42	2941	2949	Enriched	ANGPT1, APBB1IP, CAB39, CAMK2D, CUL3, ERBB4, FYN, IL3, MAP2K1, MARK3, NCAM1, NF1, NRG3, NRG4, PIK3CB, PPP2R1B, PPP2R5E, PRKAG2, PSMA3, PSMB7, PSMD14, PTK2, RAP1A, RAP1B, RASA1, RASA2, RASGRF1, RHEB, SPRED1, SPRED2
Reactome_2016::CLEC7A (Dectin-1) induces NFAT activation_Hs_R-HSA-5607763	0.0126585	0.216278	4	7	6.47	3365	4616	Enriched	ITPR2, PPP3CA, PPP3CB, PPP3R1
Reactome_2016::GPVI-mediated activation cascade_Hs_R-HSA-114604	0.0126587	0.216278	9	43	2.38	4022	3308	Enriched	AKT3, CDC42, FYN, GAB2, IL3, PIK3CB, PLCG2, RHOA, VAV3
WikiPathways_2016::Integrated Cancer Pathway_Hs_WP1971	0.0132411	0.223055	8	35	2.59	4254	3024	Enriched	ATM, ATR, CHEK1, MRE11A, POU2F1, PTEN, SMAD2, SMAD3
Reactome_2016::Opioid Signalling_Hs_R-HSA-111885	0.0132733	0.223055	12	67	2.04	4066	3201	Enriched	ADCY2, ADCY9, GNB1, ITPR2, PDE4B, PDE4D, PLCB1, PPP2R1B, PPP3CA, PPP3CB, PPP3R1, PRKCA
Reactome_2016::Signaling by WNT in cancer_Hs_R-HSA-4791275	0.013543	0.223055	7	26	3.05	4824	3618	Enriched	CSNK1A1, GSK3B, LRP6, PPP2R1B, PPP2R5E, TCF7L2, TNKS
Reactome_2016::Generic Transcription Pathway_Hs_R-HSA-212436	0.0137575	0.223055	45	402	1.28	3410	2815	Enriched	AKT3, AR, ATF2, ATM, ATR, CARM1, CDK8, CHEK1, CNOT1, CNOT10, CNOT2, CNOT4, CNOT6L, CREBBP, EHMT1, ESR1, GATAD2B, HIPK2, MAML2, MAPKAP1, MED27, MNAT1, MRE11A, NCOA2, NCOR1, NR2C2, PPARG, PPP2R1B, PRKAG2, PTEN, RARB, RHEB, RNF111, RORA, RUNX2, SESN3, SMAD2, SMAD3, TBL1X, TBL1XR1, TFDP2, TNRC6B, UBE2D3, YAP1, YWHAQ
BioCarta_2016::CARM1 and Regulation of the Estrogen Receptor_Hs_h_carm-erPathway	0.0141413	0.223055	4	8	5.66	3798	5017	Enriched	CARM1, CREBBP, ESR1, GRIP1
Reactome_2016::NCAM signaling for neurite out-growth_Hs_R-HSA-375165	0.0143173	0.223055	28	222	1.44	2994	3005	Enriched	ANGPT1, APBB1IP, CACNB2, CAMK2D, COL6A6, CUL3, ERBB4, FYN, IL3, MAP2K1, MARK3, NCAM1, NF1, NRG3, NRG4, PPP2R1B, PPP2R5E, PSMA3, PSMB7, PSMD14, PTK2, RAP1A, RAP1B, RASA1, RASA2, RASGRF1, SPRED1, SPRED2
BioCarta_2016::cdc25 and chk1 Regulatory Pathway in response to DNA damage_Hs_h_cdc25Pathway	0.0143531	0.223055	3	4	8.48	3410	3410	Enriched	ATM, CHEK1, RASGRF1
Reactome_2016::Signaling by Insulin receptor_Hs_R-HSA-74752	0.0143805	0.223055	31	261	1.35	2878	2796	Enriched	ANGPT1, APBB1IP, ATP6V1H, CAB39, CAMK2D, CUL3, ERBB4, FYN, IL3, MAP2K1, MARK3, NCAM1, NF1, NRG3, NRG4, PIK3CB, PPP2R1B, PPP2R5E, PRKAG2, PSMA3, PSMB7, PSMD14, PTK2, RAP1A, RAP1B, RASA1, RASA2, RASGRF1, RHEB, SPRED1, SPRED2
Reactome_2016::Disease_Hs_R-HSA-1643685	0.014569	0.223055	62	622	1.13	3736	2598	Enriched	ADAM10, AKT3, ANTXR2, AP1G1, ATP6V1H, CBL, CDK8, CREBBP, CSNK1A1, CUL1, CUL5, CUX1, DAG1, DCN, DOCK2, ELMO1, ERBB4, FBXW7, FDX1, FYN, GAB2, GPC5, GPC6, GSK3B, GTF2A2, GTF2E2, HDAC9, LRP6, LRRFIP1, MAML2, MAP2K1, MAP2K4, MAPKAP1, MNAT1, NCOR1, NRG3, NRG4, NUP98, PAK2, PCCA, PCCB, PDCD6IP, PIK3CB, PPP2R1B, PPP2R5E, PSMA3, PSMB7, PSMD14, RNGTT, SMAD2, SMAD3, SYT1, TBL1X, TBL1XR1, TCF7L2, TGFBR2, THS…
Reactome_2016::AMER1 mutants destabilize the destruction complex_Hs_R-HSA-4839748	0.0147273	0.223055	4	9	5.03	4235	3095	Enriched	CSNK1A1, GSK3B, PPP2R1B, PPP2R5E
Reactome_2016::APC truncation mutants have impaired AXIN binding_Hs_R-HSA-5467337	0.0147273	0.223055	4	9	5.03	4235	3095	Enriched	CSNK1A1, GSK3B, PPP2R1B, PPP2R5E
Reactome_2016::AXIN missense mutants destabilize the destruction complex_Hs_R-HSA-5467340	0.0147273	0.223055	4	9	5.03	4235	3095	Enriched	CSNK1A1, GSK3B, PPP2R1B, PPP2R5E
Reactome_2016::AXIN mutants destabilize the destruction complex, activating WNT signaling_Hs_R-HSA-4839735	0.0147273	0.223055	4	9	5.03	4235	3095	Enriched	CSNK1A1, GSK3B, PPP2R1B, PPP2R5E
Reactome_2016::truncated APC mutants destabilize the destruction complex_Hs_R-HSA-4839744	0.0147273	0.223055	4	9	5.03	4235	3095	Enriched	CSNK1A1, GSK3B, PPP2R1B, PPP2R5E
Reactome_2016::Truncations of AMER1 destabilize the destruction complex_Hs_R-HSA-5467348	0.0147273	0.223055	4	9	5.03	4235	3095	Enriched	CSNK1A1, GSK3B, PPP2R1B, PPP2R5E
Reactome_2016::Mitotic Telophase/Cytokinesis_Hs_R-HSA-68884	0.014758	0.223055	4	8	5.66	6694	4086	Enriched	NIPBL, PDS5A, PDS5B, STAG1
Reactome_2016::Regulation of RAS by GAPs_Hs_R-HSA-5658442	0.0147759	0.223055	9	56	1.82	2878	1606	Enriched	CUL3, NF1, PSMA3, PSMB7, PSMD14, RASA1, RASA2, SPRED1, SPRED2
Reactome_2016::Signaling by ERBB2_Hs_R-HSA-1227986	0.0150982	0.22637	8	35	2.59	3040	3366	Enriched	AKT3, CUL5, ERBB4, FYN, MEMO1, NRG3, NRG4, RHOA
Reactome_2016::Class A/1 (Rhodopsin-like receptors)_Hs_R-HSA-373076	0.000458487	0.228859	5	273	0.2	3173	2029	Depleted	APP, CHRM3, GHRL, HCRTR2, NPSR1
WikiPathways_2016::Non-odorant GPCRs_Mm_WP1396	0.000463749	0.228859	5	232	0.24	3736	2799	Depleted	CHRM3, GRM7, GRM8, HCRTR2, NPSR1
WikiPathways_2016::GPCRs, Class A Rhodopsin-like_Mm_WP189	0.00051919	0.228859	1	141	0.08	3173	2534	Depleted	CHRM3
Reactome_2016::Signaling by Wnt_Hs_R-HSA-195721	0.0160626	0.239203	29	249	1.33	3551	2654	Enriched	CDC73, CREBBP, CSNK1A1, CUL1, CUL3, GNB1, GSK3B, ITPR2, LRP6, PIP5K1B, PLCB1, PPP2R1B, PPP2R5E, PPP3CA, PPP3CB, PPP3R1, PRKCA, PRKG1, PSMA3, PSMB7, PSMD14, RHOA, ROR1, RYK, TCF4, TCF7L2, TLE4, TNKS, TNRC6B
WikiPathways_2016::Signaling of Hepatocyte Growth Factor Receptor_Hs_WP313	0.0164798	0.241021	7	26	3.05	4037	3866	Enriched	DOCK1, MAP2K1, PTEN, PTK2, RAP1A, RAP1B, RASA1
WikiPathways_2016::Signaling of Hepatocyte Growth Factor Receptor_Mm_WP193	0.0164798	0.241021	7	26	3.05	4037	3866	Enriched	DOCK1, MAP2K1, PTEN, PTK2, RAP1A, RAP1B, RASA1
BioCarta_2016::fMLP induced chemokine gene expression in HMC-1 cells_Hs_h_fMLPpathway	0.0165128	0.241021	6	23	2.96	3523	2720	Enriched	GNB1, MAP2K1, PLCB1, PPP3CA, PPP3CB, PRKCA
Reactome_2016::PPARA activates gene expression_Hs_R-HSA-1989781	0.017003	0.246543	15	96	1.78	2625	3040	Enriched	APOA1, CARM1, CDK8, CREBBP, ME1, MED27, NCOA2, NCOR1, NFYC, NRF1, PPARG, RORA, TBL1X, TBL1XR1, YAP1
Reactome_2016::BMAL1:CLOCK,NPAS2 activates circadian gene expression_Hs_R-HSA-1368108	0.0175006	0.2521	8	33	2.75	6036	4533	Enriched	CARM1, CREBBP, NCOA2, NCOR1, NRIP1, RORA, TBL1X, TBL1XR1
Reactome_2016::Chromatin modifying enzymes_Hs_R-HSA-3247509	0.0183028	0.260254	23	174	1.51	5027	3083	Enriched	ARID1B, ARID4B, ATF2, CARM1, CREBBP, EHMT1, GATAD2B, KDM4C, KDM6A, MECOM, MORF4L1, MSL2, NCOA2, NCOR1, PHF21A, SETD2, SETD3, SMARCA2, SMARCC1, SMYD3, TBL1X, TBL1XR1, ZZZ3
Reactome_2016::Chromatin organization_Hs_R-HSA-4839726	0.0183028	0.260254	23	174	1.51	5027	3083	Enriched	ARID1B, ARID4B, ATF2, CARM1, CREBBP, EHMT1, GATAD2B, KDM4C, KDM6A, MECOM, MORF4L1, MSL2, NCOA2, NCOR1, PHF21A, SETD2, SETD3, SMARCA2, SMARCC1, SMYD3, TBL1X, TBL1XR1, ZZZ3
WikiPathways_2016::Nuclear Receptors_Mm_WP509	0.0187565	0.263901	7	30	2.65	2782	3007	Enriched	AR, ESR1, NR2C2, PPARG, RARB, ROR1, RORA
Reactome_2016::MAP3K8 (TPL2)-dependent MAPK1/3 activation_Hs_R-HSA-5684264	0.0194747	0.263901	4	11	4.11	3442	3179	Enriched	CUL1, FBXW11, MAP2K1, MAP2K4
WikiPathways_2016::EGF/EGFR Signaling Pathway_Hs_WP437	0.0195227	0.263901	21	139	1.72	4022	3816	Enriched	ABI1, ASAP1, CBL, CBLB, CDC42, GAB2, MAP2K1, MAP2K5, MAP3K3, MEF2A, NCK1, NEDD4, PLSCR1, PRKCA, PTEN, PTK2, RAP1A, RASA1, RPS6KA3, USP6NL, VAV3
WikiPathways_2016::Primary Focal Segmental Glomerulosclerosis FSGS_Mm_WP2573	0.0195554	0.263901	11	56	2.23	4037	4254	Enriched	DAG1, FYN, KIRREL3, LIMS1, LRP6, MYO1E, NCK1, PTK2, TRPC6, UTRN, YWHAQ
Reactome_2016::Misspliced GSK3beta mutants stabilize beta-catenin_Hs_R-HSA-5339716	0.0197566	0.263901	4	10	4.53	4235	3230	Enriched	CSNK1A1, GSK3B, PPP2R1B, PPP2R5E
Reactome_2016::phosphorylation site mutants of CTNNB1 are not targeted to the proteasome by the destruction complex_Hs_R-HSA-4839743	0.0197566	0.263901	4	10	4.53	4235	3230	Enriched	CSNK1A1, GSK3B, PPP2R1B, PPP2R5E
Reactome_2016::S33 mutants of beta-catenin aren't phosphorylated_Hs_R-HSA-5358747	0.0197566	0.263901	4	10	4.53	4235	3230	Enriched	CSNK1A1, GSK3B, PPP2R1B, PPP2R5E
Reactome_2016::S37 mutants of beta-catenin aren't phosphorylated_Hs_R-HSA-5358749	0.0197566	0.263901	4	10	4.53	4235	3230	Enriched	CSNK1A1, GSK3B, PPP2R1B, PPP2R5E
Reactome_2016::S45 mutants of beta-catenin aren't phosphorylated_Hs_R-HSA-5358751	0.0197566	0.263901	4	10	4.53	4235	3230	Enriched	CSNK1A1, GSK3B, PPP2R1B, PPP2R5E
Reactome_2016::T41 mutants of beta-catenin aren't phosphorylated_Hs_R-HSA-5358752	0.0197566	0.263901	4	10	4.53	4235	3230	Enriched	CSNK1A1, GSK3B, PPP2R1B, PPP2R5E
BioCarta_2016::Effects of calcineurin in Keratinocyte Differentiation_Hs_h_calcineurinPathway	0.0200026	0.265577	4	9	5.03	4768	4188	Enriched	GNAQ, PPP3CA, PPP3CB, PRKCA
WikiPathways_2016::Wnt Signaling Pathway and Pluripotency_Hs_WP399	0.0204863	0.26831	14	84	1.9	3878	3354	Enriched	CCND3, CREBBP, GSK3B, LRP6, MAP2K4, PPP2R1B, PPP2R2A, PPP2R3A, PPP2R5E, PRKCA, PRKCE, PRKCH, RHOA, TCF7L2
Reactome_2016::Neurotransmitter Receptor Binding And Downstream Transmission In The Postsynaptic Cell_Hs_R-HSA-112314	0.0209288	0.26831	18	120	1.71	3559	3518	Enriched	ADCY2, ADCY9, CAMK2D, DLG1, GABRB1, GABRG3, GNB1, GRIA4, GRIK1, GRIK4, GRIP1, KCNJ3, MYO6, NPTN, PLCB1, PRKCA, RASGRF1, RPS6KA3
Reactome_2016::VxPx cargo-targeting to cilium_Hs_R-HSA-5620916	0.020977	0.26831	5	15	3.78	3728	3560	Enriched	ASAP1, EXOC2, EXOC4, EXOC6, RAB11A
Reactome_2016::MyD88-independent TLR3/TLR4 cascade_Hs_R-HSA-166166	0.021051	0.26831	13	82	1.8	3137	2940	Enriched	APP, ATF2, BIRC2, BIRC3, CUL1, FBXW11, MAP2K1, MAP2K4, MEF2A, PPP2R1B, RPS6KA3, TANK, UBE2D3
Reactome_2016::Toll Like Receptor 3 (TLR3) Cascade_Hs_R-HSA-168164	0.021051	0.26831	13	82	1.8	3137	2940	Enriched	APP, ATF2, BIRC2, BIRC3, CUL1, FBXW11, MAP2K1, MAP2K4, MEF2A, PPP2R1B, RPS6KA3, TANK, UBE2D3
Reactome_2016::TRIF-mediated TLR3/TLR4 signaling_Hs_R-HSA-937061	0.021051	0.26831	13	82	1.8	3137	2940	Enriched	APP, ATF2, BIRC2, BIRC3, CUL1, FBXW11, MAP2K1, MAP2K4, MEF2A, PPP2R1B, RPS6KA3, TANK, UBE2D3
WikiPathways_2016::Nuclear Receptors_Hs_WP170	0.0210607	0.26831	7	31	2.56	2782	2980	Enriched	AR, ESR1, NR2C2, PPARG, RARB, ROR1, RORA
Reactome_2016::FCERI mediated Ca+2 mobilization_Hs_R-HSA-2871809	0.0217242	0.273668	6	21	3.24	3959	3895	Enriched	ITPR2, PLCG2, PPP3CA, PPP3CB, PPP3R1, VAV3
Reactome_2016::Circadian Clock_Hs_R-HSA-400253	0.0218018	0.273668	10	51	2.23	4388	4201	Enriched	ATF2, CARM1, CREBBP, CUL1, NCOA2, NCOR1, NRIP1, RORA, TBL1X, TBL1XR1
WikiPathways_2016::ErbB Signaling Pathway_Hs_WP673	0.0219977	0.273668	9	44	2.32	4037	3778	Enriched	AKT3, ERBB4, GSK3B, MAP2K1, NCK1, NRG3, NRG4, PRKCA, PTK2
BioCarta_2016::Thrombin signaling and protease-activated receptors_Hs_h_Par1Pathway	0.0220291	0.273668	6	21	3.24	4401	3938	Enriched	GNAQ, GNB1, PLCB1, PPP1R12B, PRKCA, RHOA
Reactome_2016::Regulation of lipid metabolism by Peroxisome proliferator-activated receptor alpha (PPARalpha)_Hs_R-HSA-400206	0.022102	0.273668	15	99	1.72	2625	3120	Enriched	APOA1, CARM1, CDK8, CREBBP, ME1, MED27, NCOA2, NCOR1, NFYC, NRF1, PPARG, RORA, TBL1X, TBL1XR1, YAP1
Reactome_2016::Degradation of beta-catenin by the destruction complex_Hs_R-HSA-195253	0.0223253	0.274888	10	70	1.62	3412	1819	Enriched	CSNK1A1, CUL1, GSK3B, PPP2R1B, PPP2R5E, PSMA3, PSMB7, PSMD14, TCF7L2, TLE4
WikiPathways_2016::G Protein Signaling Pathways_Hs_WP35	0.0227554	0.278365	13	77	1.92	3314	3380	Enriched	ADCY2, ADCY9, AKAP13, GNAQ, GNB1, KCNJ3, PDE4B, PDE4D, PPP3CA, PRKCA, PRKCE, PRKCH, RHOA
Reactome_2016::Effects of PIP2 hydrolysis_Hs_R-HSA-114508	0.0228603	0.278365	6	21	3.24	4442	3824	Enriched	DGKB, DGKD, ITPR2, PRKCE, PRKCH, TRPC6
WikiPathways_2016::Imatinib Resistance in Chronic Myeloid Leukemia_Hs_WP2946	0.0233136	0.28092	8	38	2.39	2941	3056	Enriched	BBX, BCL11A, CCND3, CPEB4, GAB2, PVT1, SPRED1, SPRED2
Reactome_2016::Beta-catenin independent WNT signaling_Hs_R-HSA-3858494	0.023325	0.28092	16	123	1.48	3336	2376	Enriched	GNB1, ITPR2, PLCB1, PPP3CA, PPP3CB, PPP3R1, PRKCA, PRKG1, PSMA3, PSMB7, PSMD14, RHOA, ROR1, RYK, TCF7L2, TNRC6B
Reactome_2016::Rap1 signalling_Hs_R-HSA-392517	0.0239515	0.286898	4	11	4.11	2478	3243	Enriched	PRKG1, RAP1A, RAP1B, RAPGEF4
Reactome_2016::Nephrin interactions_Hs_R-HSA-373753	0.0245024	0.291221	5	15	3.78	3714	3796	Enriched	FYN, KIRREL3, MAGI2, NCK1, PIK3CB
BioCarta_2016::Regulation of Splicing through Sam68_Hs_h_sam68Pathway	0.0247356	0.291221	3	6	5.65	2693	2868	Enriched	KHDRBS1, MAP2K1, RASA1
Reactome_2016::p130Cas linkage to MAPK signaling for integrins_Hs_R-HSA-372708	0.0247977	0.291221	4	11	4.11	2250	3467	Enriched	APBB1IP, PTK2, RAP1A, RAP1B
Reactome_2016::Glutamate Binding, Activation of AMPA Receptors and Synaptic Plasticity_Hs_R-HSA-399721	0.025226	0.291221	6	23	2.96	5076	4021	Enriched	CAMK2D, DLG1, GRIA4, GRIP1, MYO6, PRKCA
Reactome_2016::Trafficking of AMPA receptors_Hs_R-HSA-399719	0.025226	0.291221	6	23	2.96	5076	4021	Enriched	CAMK2D, DLG1, GRIA4, GRIP1, MYO6, PRKCA
Reactome_2016::GRB2:SOS provides linkage to MAPK signaling for Integrins_Hs_R-HSA-354194	0.0253617	0.291221	4	11	4.11	2250	3467	Enriched	APBB1IP, PTK2, RAP1A, RAP1B
Reactome_2016::TGF-beta receptor signaling activates SMADs_Hs_R-HSA-2173789	0.0253646	0.291221	6	26	2.61	3997	2946	Enriched	CBL, SMAD2, SMAD3, TGFBR2, USP15, ZFYVE9
WikiPathways_2016::MicroRNAs in Cardiomyocyte Hypertrophy_Mm_WP1560	0.0253696	0.291221	12	67	2.04	3800	3652	Enriched	CAMK2D, GSK3B, HDAC9, LRP6, MAP2K1, MAP2K4, MAP2K5, PIK3CB, PPP3CA, PPP3CB, PRKG1, RHOA
Reactome_2016::Cell-cell junction organization_Hs_R-HSA-421270	0.0257273	0.293798	9	51	2	3694	2904	Enriched	CADM1, CADM2, CDH12, CDH13, CTNNA1, INADL, MPP5, PARD3, PVRL3
Reactome_2016::Inactivation of Cdc42 and Rac_Hs_R-HSA-428543	0.0258652	0.29385	3	5	6.79	8024	5579	Enriched	CDC42, SLIT2, SRGAP2
Reactome_2016::Transcriptional regulation of white adipocyte differentiation_Hs_R-HSA-381340	0.0260503	0.294435	11	67	1.86	2599	2776	Enriched	CARM1, CCND3, CDK8, CREBBP, EBF1, MED27, NCOA2, NCOR1, PPARG, TBL1X, TBL1XR1
BioCarta_2016::PKC-catalyzed phosphorylation of inhibitory phosphoprotein of myosin phosphatase_Hs_h_myosinPathway	0.026234	0.294999	5	16	3.54	5641	5202	Enriched	GNAQ, GNB1, PLCB1, PPP1R12B, PRKCA
BioCarta_2016::Regulation of cell cycle progression by Plk3_Hs_h_plk3Pathway	0.0266145	0.297758	4	13	3.48	5766	2382	Enriched	ATM, ATR, CHEK1, RASGRF1
WikiPathways_2016::Primary Focal Segmental Glomerulosclerosis FSGS_Hs_WP2572	0.0282076	0.311705	11	60	2.08	4037	4210	Enriched	DAG1, FYN, KIRREL3, LIMS1, LRP6, MYO1E, NCK1, PTK2, TRPC6, UTRN, YWHAQ
Reactome_2016::Cyclin D associated events in G1_Hs_R-HSA-69231	0.0282854	0.311705	6	30	2.26	2846	2330	Enriched	CCND3, CUL1, MNAT1, PPP2R1B, PPP2R2A, TFDP2
Reactome_2016::G1 Phase_Hs_R-HSA-69236	0.0282854	0.311705	6	30	2.26	2846	2330	Enriched	CCND3, CUL1, MNAT1, PPP2R1B, PPP2R2A, TFDP2
Reactome_2016::Downregulation of SMAD2/3:SMAD4 transcriptional activity_Hs_R-HSA-2173795	0.0285273	0.311955	5	18	3.15	4895	3353	Enriched	NCOR1, RNF111, SMAD2, SMAD3, UBE2D3
Reactome_2016::Toll Like Receptor 4 (TLR4) Cascade_Hs_R-HSA-166016	0.0285912	0.311955	15	105	1.62	3147	2880	Enriched	APP, ATF2, BIRC2, BIRC3, CUL1, DNM2, FBXW11, MAP2K1, MAP2K4, MEF2A, PLCG2, PPP2R1B, RPS6KA3, TANK, UBE2D3
Reactome_2016::FBXW7 Mutants and NOTCH1 in Cancer_Hs_R-HSA-2644605	0.0291192	0.314602	2	2	11.3	2665	2665	Enriched	CUL1, FBXW7
Reactome_2016::Loss of Function of FBXW7 in Cancer and NOTCH1 Signaling_Hs_R-HSA-2644607	0.0291192	0.314602	2	2	11.3	2665	2665	Enriched	CUL1, FBXW7
Reactome_2016::Beta-catenin phosphorylation cascade_Hs_R-HSA-196299	0.0295867	0.318093	4	12	3.77	4235	3018	Enriched	CSNK1A1, GSK3B, PPP2R1B, PPP2R5E
Reactome_2016::Insulin processing_Hs_R-HSA-264876	0.0303569	0.324789	5	18	3.15	3728	3297	Enriched	EXOC2, EXOC4, EXOC6, MYO5A, RAB27A
WikiPathways_2016::Wnt Signaling Pathway_Hs_WP428	0.0310139	0.330216	10	55	2.06	3432	3345	Enriched	CCND3, GSK3B, LRP6, PPP2R5E, PRKCA, PRKCE, PRKCH, RHOA, ROR1, RYK
WikiPathways_2016::Signaling Pathways in Glioblastoma_Hs_WP2261	0.0312502	0.331132	12	68	2.01	4813	4298	Enriched	AKT3, ATM, CBL, MAP2K1, MAP2K4, MAP2K5, NF1, PIK3CB, PLCG2, PRKCA, PRKCH, PTEN
Reactome_2016::EPHB-mediated forward signaling_Hs_R-HSA-3928662	0.0315494	0.332703	7	33	2.4	4037	3388	Enriched	CDC42, EPHB1, FYN, KALRN, PTK2, RASA1, RHOA
Reactome_2016::PI3K/AKT activation_Hs_R-HSA-198203	0.031745	0.333172	15	101	1.69	3646	3270	Enriched	AKT3, ERBB4, FYN, GSK3B, MAPKAP1, NRG3, NRG4, PIK3CB, PIP4K2A, PIP5K1B, PPP2R1B, PPP2R5E, PTEN, RHOA, TNRC6B
Reactome_2016::TP53 Regulates Transcription of Cell Cycle Genes_Hs_R-HSA-6791312	0.0320803	0.335095	7	37	2.14	3199	2677	Enriched	CARM1, CNOT1, CNOT10, CNOT2, CNOT4, CNOT6L, TFDP2
WikiPathways_2016::Wnt Signaling Pathway NetPath_Mm_WP539	0.0326932	0.339886	14	89	1.79	4893	3629	Enriched	CAMK2D, CSNK1A1, CUL1, DLG1, DLG2, GSK3B, HIPK2, LRP6, MARK2, PRKCA, RHOA, RUNX2, SMAD3, TCF4
Reactome_2016::RHO GTPases activate PKNs_Hs_R-HSA-5625740	0.0331361	0.342873	7	45	1.76	3161	1861	Enriched	AR, KDM4C, NCOA2, PPP1R12A, PPP1R12B, RHOA, YWHAQ
WikiPathways_2016::Focal Adhesion_Hs_WP306	0.0333356	0.343326	23	164	1.6	3429	4037	Enriched	AKT3, BIRC2, BIRC3, CCND3, CDC42, DOCK1, FYN, GSK3B, ITGA9, LAMA2, MAP2K1, MAP2K5, MAPK6, PAK2, PDGFD, PIK3CB, PPP1R12A, PTEN, PTK2, RAP1A, RAP1B, RHOA, VEGFC
Reactome_2016::GAB1 signalosome_Hs_R-HSA-180292	0.0335167	0.343585	15	101	1.69	3737	3376	Enriched	AKT3, ERBB4, FYN, GSK3B, MAPKAP1, NRG3, NRG4, PAG1, PIK3CB, PIP4K2A, PIP5K1B, PPP2R1B, PPP2R5E, PTEN, TNRC6B
Reactome_2016::Signaling by Interleukins_Hs_R-HSA-449147	0.0338448	0.345343	35	328	1.21	3179	2780	Enriched	ANGPT1, APBB1IP, CAMK2D, CBL, CNTF, CUL1, CUL3, ERBB4, FBXW11, FYN, GAB2, IL15, IL3, MAP2K1, MAP2K4, MAP3K3, MARK3, NCAM1, NF1, NRG3, NRG4, PIK3CB, PPP2R1B, PPP2R5E, PSMA3, PSMB7, PSMD14, PTK2, RAP1A, RAP1B, RASA1, RASA2, RASGRF1, SPRED1, SPRED2
WikiPathways_2016::Corticotropin-releasing hormone_Hs_WP2355	0.0348106	0.352715	12	77	1.77	4184	3151	Enriched	CASP12, GNAQ, GNB1, GSK3B, MAP2K1, NCOA2, PLCG2, PRKCA, PTK2, RAP1B, RHOA, TCF4
Reactome_2016::Propionyl-CoA catabolism_Hs_R-HSA-71032	0.0348874	0.352715	2	3	7.53	2466	2558	Enriched	PCCA, PCCB
WikiPathways_2016::Physiological and Pathological Hypertrophy of the Heart_Hs_WP1528	0.0353209	0.355467	5	20	2.83	2234	3188	Enriched	CAMK2D, PPP3CA, PPP3CB, PRKCE, RHOA
WikiPathways_2016::G Protein Signaling Pathways_Mm_WP232	0.0356332	0.35698	12	74	1.84	3775	3380	Enriched	ADCY2, ADCY9, AKAP13, GNAQ, GNB1, KCNJ3, PDE4B, PPP3CA, PRKCA, PRKCE, PRKCH, RHOA
BioCarta_2016::Keratinocyte Differentiation_Hs_h_keratinocytePathway	0.0358256	0.357284	8	42	2.16	3230	3168	Enriched	BIRC2, BIRC3, ETS1, MAP2K1, MAP2K4, PRKCA, PRKCE, PRKCH
Reactome_2016::C-type lectin receptors (CLRs)_Hs_R-HSA-5621481	0.0360862	0.358261	13	101	1.46	3534	2247	Enriched	CREBBP, CUL1, FBXW11, FYN, ITPR2, PAK2, PLCG2, PPP3CA, PPP3CB, PPP3R1, PSMA3, PSMB7, PSMD14
BioCarta_2016::Activation of PKC through G-protein coupled receptors_Hs_h_pkcPathway	0.0366827	0.360158	3	8	4.24	7090	2349	Enriched	GNAQ, PLCB1, PRKCA
BioCarta_2016::Angiotensin II mediated activation of JNK Pathway via Pyk2 dependent signaling_Hs_h_At1rPathway	0.036773	0.360158	6	25	2.72	3974	3546	Enriched	ATF2, GNAQ, MAP2K1, MAP2K4, MEF2A, PRKCA
WikiPathways_2016::Arrhythmogenic Right Ventricular Cardiomyopathy_Hs_WP2118	0.036834	0.360158	11	63	1.98	4047	3796	Enriched	CACNA2D3, CACNB2, CTNNA1, CTNNA2, CTNNA3, DAG1, DMD, ITGA9, LAMA2, SGCD, TCF7L2
Reactome_2016::Adherens junctions interactions_Hs_R-HSA-418990	0.0369309	0.360158	6	25	2.72	4016	3496	Enriched	CADM1, CADM2, CDH12, CDH13, CTNNA1, PVRL3
Reactome_2016::Signaling by Robo receptor_Hs_R-HSA-376176	0.0371787	0.360585	6	25	2.72	4886	3908	Enriched	CDC42, CLASP2, NCK1, PAK2, SLIT2, SRGAP2
Reactome_2016::Translocation of GLUT4 to the plasma membrane_Hs_R-HSA-1445148	0.0373019	0.360585	9	48	2.13	3517	3801	Enriched	EXOC2, EXOC4, EXOC6, LNPEP, MYO5A, PRKAG2, RAB10, RAB11A, YWHAQ
BioCarta_2016::Role of MEF2D in T-cell Apoptosis_Hs_h_mef2dPathway	0.0375747	0.361636	5	21	2.69	3895	2793	Enriched	FYN, PPP3CA, PPP3CB, PRKCA, PTPRC
Reactome_2016::Role of LAT2/NTAL/LAB on calcium mobilization_Hs_R-HSA-2730905	0.038862	0.37209	15	103	1.65	4284	3376	Enriched	AKT3, ERBB4, FYN, GAB2, GSK3B, MAPKAP1, NRG3, NRG4, PIK3CB, PIP4K2A, PIP5K1B, PPP2R1B, PPP2R5E, PTEN, TNRC6B
Reactome_2016::Downregulation of TGF-beta receptor signaling_Hs_R-HSA-2173788	0.0391496	0.37209	5	21	2.69	3237	2946	Enriched	SMAD2, SMAD3, TGFBR2, USP15, ZFYVE9
Reactome_2016::G alpha (z) signalling events_Hs_R-HSA-418597	0.0392793	0.37209	7	38	2.09	3314	3151	Enriched	ADCY2, ADCY9, GNB1, PRKCA, PRKCE, PRKCH, RGS20
Reactome_2016::Signal regulatory protein (SIRP) family interactions_Hs_R-HSA-391160	0.0393362	0.37209	3	8	4.24	1924	2695	Enriched	CD47, PTK2, SKAP2
BioCarta_2016::T Cell Receptor Signaling Pathway_Hs_h_tcrPathway	0.0398289	0.375141	8	42	2.16	3800	3448	Enriched	ASAP1, FYN, MAP2K1, MAP2K4, PPP3CA, PPP3CB, PRKCA, PTPRC
Reactome_2016::Fatty acid, triacylglycerol, and ketone body metabolism_Hs_R-HSA-535734	0.0400592	0.375156	22	185	1.35	2626	2713	Enriched	ACAT1, APOA1, CARM1, CDK8, CREBBP, ELOVL5, HMGCLL1, HSD17B12, ME1, MED27, NCOA2, NCOR1, NFYC, NRF1, PCCA, PCCB, PPARG, PRKAG2, RORA, TBL1X, TBL1XR1, YAP1
BioCarta_2016::Agrin in Postsynaptic Differentiation_Hs_h_agrPathway	0.040171	0.375156	8	38	2.39	4266	4254	Enriched	CDC42, DAG1, DMD, LAMA2, NRG3, PAK2, PTK2, UTRN
BioCarta_2016::Role of PPAR-gamma Coactivators in Obesity and Thermogenesis_Hs_h_ppargPathway	0.0426879	0.396979	3	6	5.65	7538	6492	Enriched	CREBBP, NCOA2, PPARG
Reactome_2016::Transcriptional activity of SMAD2/SMAD3:SMAD4 heterotrimer_Hs_R-HSA-2173793	0.043885	0.404664	7	37	2.14	4895	2794	Enriched	CDK8, NCOR1, RNF111, SMAD2, SMAD3, TFDP2, UBE2D3
WikiPathways_2016::Myometrial Relaxation and Contraction Pathways_Hs_WP289	0.0440603	0.404664	17	136	1.42	4236	2761	Enriched	ADCY2, ADCY9, ATF2, CAMK2D, GNAQ, GNB1, ITPR2, PDE4B, PDE4D, PLCG2, PRKCA, PRKCE, PRKCH, RGS20, RGS6, RGS7, YWHAQ
BioCarta_2016::p38 MAPK Signaling Pathway _Hs_h_p38mapkPathway	0.0440651	0.404664	5	23	2.46	2882	2488	Enriched	ATF2, CDC42, MAP2K4, MEF2A, NR2C2
WikiPathways_2016::Overview of nanoparticle effects_Hs_WP3287	0.0451026	0.412474	4	14	3.23	4392	3960	Enriched	AKT3, CCND3, NFRKB, PTK2
WikiPathways_2016::Focal Adhesion_Mm_WP85	0.0456546	0.415796	22	161	1.56	3482	4037	Enriched	AKT3, BIRC2, BIRC3, CCND3, DOCK1, FYN, GSK3B, ITGA9, LAMA2, MAP2K1, MAP2K5, MAPK6, PAK2, PDGFD, PIK3CB, PPP1R12A, PTEN, PTK2, RAP1A, RAP1B, RHOA, VEGFC
WikiPathways_2016::MicroRNAs in cardiomyocyte hypertrophy_Hs_WP1544	0.0468834	0.425231	12	81	1.68	3800	3508	Enriched	CAMK2D, GSK3B, HDAC9, LRP6, MAP2K1, MAP2K4, MAP2K5, PIK3CB, PPP3CA, PPP3CB, PRKG1, RHOA
WikiPathways_2016::EGFR1 Signaling Pathway_Mm_WP572	0.0475186	0.429225	20	149	1.53	4218	3559	Enriched	ABI1, ASAP1, CBL, CBLB, GAB2, MAP2K1, MAP2K5, MAP3K3, NCK1, PIK3CB, PLCG2, PLSCR1, PRKCA, RASA1, RPS6KA3, SHOC2, SMAD2, SMAD3, USP6NL, VAV3
Reactome_2016::Uptake and actions of bacterial toxins_Hs_R-HSA-5339562	0.0479637	0.431478	5	22	2.57	3768	3112	Enriched	ANTXR2, MAP2K1, MAP2K4, PDCD6IP, SYT1
Reactome_2016::Establishment of Sister Chromatid Cohesion_Hs_R-HSA-2468052	0.0489699	0.438738	3	7	4.85	6044	4364	Enriched	PDS5A, PDS5B, STAG1
Reactome_2016::Integrin alphaIIb beta3 signaling_Hs_R-HSA-354192	0.0496938	0.442264	5	21	2.69	2554	3416	Enriched	APBB1IP, PTK2, RAP1A, RAP1B, RAPGEF4
Reactome_2016::CD28 dependent Vav1 pathway_Hs_R-HSA-389359	0.0497648	0.442264	3	9	3.77	3534	2582	Enriched	CDC42, FYN, PAK2
Reactome_2016::Integration of energy metabolism_Hs_R-HSA-163685	0.0502057	0.443609	13	93	1.59	3646	3178	Enriched	ADCY2, ADCY9, CACNB2, CHRM3, GNAQ, GNB1, ITPR2, PLCB1, PPP2R1B, PRKAG2, PRKCA, RAP1A, RAPGEF4
Reactome_2016::Role of second messengers in netrin-1 signaling_Hs_R-HSA-418890	0.0503187	0.443609	3	7	4.85	3272	3716	Enriched	DCC, TRPC1, TRPC6
Reactome_2016::Activation of Ca-permeable Kainate Receptor_Hs_R-HSA-451308	0.0523023	0.443624	3	7	4.85	3633	3932	Enriched	DLG1, GRIK1, GRIK4
Reactome_2016::Ionotropic activity of Kainate Receptors_Hs_R-HSA-451306	0.0523023	0.443624	3	7	4.85	3633	3932	Enriched	DLG1, GRIK1, GRIK4
WikiPathways_2016::Dual hijack model of Vif in HIV infection_Hs_WP3300	0.0523985	0.443624	2	4	5.65	4417	2000	Enriched	CBFB, CUL5
BioCarta_2016::Regulation of PGC-1a_Hs_h_pgc1aPathway	0.0525175	0.443624	4	14	3.23	3388	3757	Enriched	CAMK2D, MEF2A, PPP3CA, PPP3CB
WikiPathways_2016::Integrin-mediated Cell Adhesion_Hs_WP185	0.0526086	0.443624	13	86	1.72	4022	3534	Enriched	AKT3, CDC42, DOCK1, FYN, ITGA9, MAP2K1, MAP2K5, MAPK6, PAK2, PTK2, RAP1A, RAP1B, VAV3
WikiPathways_2016::Wnt Signaling Pathway and Pluripotency_Mm_WP723	0.0526784	0.443624	12	80	1.7	4235	3273	Enriched	CCND3, CREBBP, GSK3B, LRP6, PPP2R1B, PPP2R2A, PPP2R5E, PRKCA, PRKCE, PRKCH, RHOA, TCF4
Reactome_2016::Heparan sulfate/heparin (HS-GAG) metabolism_Hs_R-HSA-1638091	0.05271	0.443624	8	45	2.01	2631	3388	Enriched	DCN, EXT1, GLB1, GPC5, GPC6, HPSE2, HS6ST3, NDST4
Reactome_2016::PI-3K cascade:FGFR1_Hs_R-HSA-5654689	0.052937	0.443624	14	99	1.61	3965	3368	Enriched	AKT3, ERBB4, FYN, GSK3B, MAPKAP1, NRG3, NRG4, PIK3CB, PIP4K2A, PIP5K1B, PPP2R1B, PPP2R5E, PTEN, TNRC6B
Reactome_2016::PI-3K cascade:FGFR2_Hs_R-HSA-5654695	0.052937	0.443624	14	99	1.61	3965	3368	Enriched	AKT3, ERBB4, FYN, GSK3B, MAPKAP1, NRG3, NRG4, PIK3CB, PIP4K2A, PIP5K1B, PPP2R1B, PPP2R5E, PTEN, TNRC6B
Reactome_2016::PI-3K cascade:FGFR3_Hs_R-HSA-5654710	0.052937	0.443624	14	99	1.61	3965	3368	Enriched	AKT3, ERBB4, FYN, GSK3B, MAPKAP1, NRG3, NRG4, PIK3CB, PIP4K2A, PIP5K1B, PPP2R1B, PPP2R5E, PTEN, TNRC6B
Reactome_2016::PI-3K cascade:FGFR4_Hs_R-HSA-5654720	0.052937	0.443624	14	99	1.61	3965	3368	Enriched	AKT3, ERBB4, FYN, GSK3B, MAPKAP1, NRG3, NRG4, PIK3CB, PIP4K2A, PIP5K1B, PPP2R1B, PPP2R5E, PTEN, TNRC6B
Reactome_2016::PI3K events in ERBB4 signaling_Hs_R-HSA-1250342	0.052937	0.443624	14	99	1.61	3965	3368	Enriched	AKT3, ERBB4, FYN, GSK3B, MAPKAP1, NRG3, NRG4, PIK3CB, PIP4K2A, PIP5K1B, PPP2R1B, PPP2R5E, PTEN, TNRC6B
Reactome_2016::PIP3 activates AKT signaling_Hs_R-HSA-1257604	0.052937	0.443624	14	99	1.61	3965	3368	Enriched	AKT3, ERBB4, FYN, GSK3B, MAPKAP1, NRG3, NRG4, PIK3CB, PIP4K2A, PIP5K1B, PPP2R1B, PPP2R5E, PTEN, TNRC6B
BioCarta_2016::RB Tumor Suppressor/Checkpoint Signaling in response to DNA damage_Hs_h_rbPathway	0.0538408	0.449489	3	9	3.77	3410	2748	Enriched	ATM, CHEK1, RASGRF1
Reactome_2016::Downstream signaling events of B Cell Receptor (BCR)_Hs_R-HSA-1168372	0.0544169	0.451313	19	162	1.33	3534	2801	Enriched	AKT3, CUL1, ERBB4, FBXW11, FYN, GSK3B, MAPKAP1, NRG3, NRG4, PIK3CB, PIP4K2A, PIP5K1B, PPP2R1B, PPP2R5E, PSMA3, PSMB7, PSMD14, PTEN, TNRC6B
WikiPathways_2016::TNF-alpha NF-kB Signaling Pathway_Mm_WP246	0.0544689	0.451313	19	157	1.37	3179	2954	Enriched	AZI2, BIRC2, BIRC3, COMMD1, CREBBP, CUL1, FAF1, FBXW11, GSK3B, IQGAP2, KCNQ1, MAP2K5, MAP3K3, MARK2, NR2C2, PTK2, SMARCC1, TANK, TRPC4AP
Reactome_2016::Cell junction organization_Hs_R-HSA-446728	0.0548062	0.451787	11	74	1.69	3694	3365	Enriched	CADM1, CADM2, CDH12, CDH13, CTNNA1, INADL, LIMS1, MPP5, PARD3, PVRL3, RSU1
WikiPathways_2016::p53 signaling_Mm_WP2902	0.054936	0.451787	8	52	1.74	4243	2505	Enriched	ATM, ATR, CCNB2, CCND3, CHEK1, PTEN, RFWD2, SESN3
Reactome_2016::Hemostasis_Hs_R-HSA-109582	0.0552683	0.45283	48	467	1.17	3580	3045	Enriched	AKT3, ANGPT1, ANXA2, APBB1IP, APLP2, APOA1, APP, ATP1B3, CD47, CDC42, CREBBP, DGKB, DGKD, DOCK1, DOCK2, DOCK3, DOCK4, ESAM, FYN, GAB2, GNAQ, GNB1, GUCY1A2, IL3, IRF2, ITPR2, JAM3, KCNMA1, PHACTR2, PHF21A, PIK3CB, PLCG2, PPP2R1B, PPP2R5E, PRKCA, PRKCE, PRKCH, PRKG1, PTK2, RAP1A, RAP1B, RAPGEF4, RHOA, STIM1, TRPC6, VAV3, VEGFC, ZFPM2
WikiPathways_2016::Aryl Hydrocarbon Receptor_Hs_WP2586	0.0559355	0.456599	7	38	2.09	4328	3524	Enriched	ARNT, ESR1, GCLC, MAP2K1, NCOA7, NF1, NRIP1
Reactome_2016::Regulation of actin dynamics for phagocytic cup formation_Hs_R-HSA-2029482	0.056439	0.45901	8	47	1.93	3759	3339	Enriched	ABI1, CDC42, DOCK1, ELMO1, MYO5A, NCK1, PTK2, VAV3
Reactome_2016::Activated TLR4 signalling_Hs_R-HSA-166054	0.0572474	0.463873	13	97	1.52	3137	2878	Enriched	APP, ATF2, BIRC2, BIRC3, CUL1, FBXW11, MAP2K1, MAP2K4, MEF2A, PPP2R1B, RPS6KA3, TANK, UBE2D3
Reactome_2016::Dectin-2 family_Hs_R-HSA-5621480	0.0579782	0.466495	2	4	5.65	3932	2981	Enriched	FYN, PLCG2
Reactome_2016::Rho GTPase cycle_Hs_R-HSA-194840	0.0579943	0.466495	15	101	1.69	4022	3990	Enriched	AKAP13, ARHGAP10, ARHGAP12, ARHGAP15, ARHGAP24, ARHGAP32, ARHGEF12, CDC42, DLC1, FAM13B, FGD4, KALRN, RHOA, SRGAP2, VAV3
Reactome_2016::Activation of Kainate Receptors upon glutamate binding_Hs_R-HSA-451326	0.0583145	0.466628	5	25	2.26	3633	3370	Enriched	DLG1, GNB1, GRIK1, GRIK4, PLCB1
Reactome_2016::RHO GTPases activate IQGAPs_Hs_R-HSA-5626467	0.0584565	0.466628	3	8	4.24	3694	4007	Enriched	CDC42, CTNNA1, IQGAP2
Reactome_2016::LRR FLII-interacting protein 1 (LRRFIP1) activates type I IFN production_Hs_R-HSA-3134973	0.0586461	0.466628	2	3	7.53	5205	3537	Enriched	CREBBP, LRRFIP1
WikiPathways_2016::TSH signaling pathway_Hs_WP2032	0.0589471	0.467336	9	56	1.82	2571	3188	Enriched	ADCY2, CCND3, GNAQ, GNB1, MAP2K1, PDE4D, PLCB1, RAP1A, RAP1B
Reactome_2016::Branched-chain amino acid catabolism_Hs_R-HSA-70895	0.0597202	0.471534	4	19	2.38	2308	2257	Enriched	ACAD8, ACAT1, BCKDHB, HIBADH
WikiPathways_2016::Initiation of transcription and translation elongation at the HIV-1 LTR_Hs_WP3414	0.0599749	0.471534	5	23	2.46	3895	3471	Enriched	CREBBP, HDAC9, PPP3CA, PPP3CB, PPP3R1
Reactome_2016::VEGFR2 mediated vascular permeability_Hs_R-HSA-5218920	0.0601184	0.471534	5	22	2.57	4022	3510	Enriched	AKT3, CTNNA1, MAPKAP1, PAK2, VAV3
Reactome_2016::Netrin mediated repulsion signals_Hs_R-HSA-418886	0.0606537	0.474045	3	7	4.85	4037	5683	Enriched	DCC, FYN, PTK2
BioCarta_2016::Role of ERBB2 in Signal Transduction and Oncology_Hs_h_her2Pathway	0.060885	0.474172	5	21	2.69	3268	4166	Enriched	CARM1, ERBB4, ESR1, GRIP1, MAP2K1
WikiPathways_2016::Alzheimers Disease_Hs_WP2059	0.0612753	0.474695	11	84	1.48	3895	2871	Enriched	ADAM10, APP, CASP12, GNAQ, GSK3B, ITPR2, MIR218-1, PLCB1, PPP3CA, PPP3CB, PPP3R1
Reactome_2016::Cyclin A/B1 associated events during G2/M transition_Hs_R-HSA-69273	0.061383	0.474695	4	18	2.51	2452	2379	Enriched	CCNB2, MNAT1, PPP2R1B, PPP2R2A
BioCarta_2016::MAPKinase Signaling Pathway_Hs_h_mapkPathway	0.0619884	0.477701	8	46	1.97	3435	3510	Enriched	ATF2, MAP2K1, MAP2K4, MAP2K5, MAP3K3, MAP4K3, MEF2A, PAK2
WikiPathways_2016::GPCRs, Class A Rhodopsin-like_Hs_WP455	0.0013005	0.477717	3	181	0.18	3736	2494	Depleted	CHRM3, HCRTR2, RABGAP1
WikiPathways_2016::Odorant GPCRs_Mm_WP1397	0.00152198	0.479207	0	88	NA	NA	2796	Depleted
WikiPathways_2016::Alpha6-Beta4 Integrin Signaling Pathway_Mm_WP488	0.0626928	0.481446	9	53	1.93	4037	4026	Enriched	AR, FYN, LAMA2, PIK3CB, PRKCA, PTK2, RHOA, SMAD2, SMAD3
Reactome_2016::Transmembrane transport of small molecules_Hs_R-HSA-382551	0.00176151	0.485297	25	526	0.52	3025	3241	Depleted	ADCY2, ADCY9, ANO10, APOA1, AQP9, ASPH, ATP1B3, ATP2C1, ATP6V1H, ATP9B, CAMK2D, GABRB1, GABRG3, GLRA3, GNB1, NUP98, RAB11A, SLC24A3, SLC44A1, SLC9A9, SLCO3A1, TRPC1, TRPC4AP, TRPC6, TUSC3
Reactome_2016::TCR signaling_Hs_R-HSA-202403	0.0639572	0.489451	11	92	1.35	3737	2052	Enriched	CUL1, FBXW11, NCK1, PAG1, PAK2, PIK3CB, PSMA3, PSMB7, PSMD14, PTEN, PTPRC
BioCarta_2016::Role of BRCA1, BRCA2 and ATR in Cancer Susceptibility_Hs_h_atrbrcaPathway	0.0642607	0.490071	4	16	2.83	5766	3095	Enriched	ATM, ATR, CHEK1, MRE11A
Reactome_2016::Negative regulation of the PI3K/AKT network_Hs_R-HSA-199418	0.0659864	0.501497	11	76	1.64	3646	3366	Enriched	AKT3, ERBB4, FYN, NRG3, NRG4, PIK3CB, PIP4K2A, PIP5K1B, PPP2R1B, PPP2R5E, PTEN
WikiPathways_2016::IL-6 signaling Pathway_Mm_WP387	0.0668914	0.505127	12	83	1.64	3871	3366	Enriched	AR, CREBBP, FYN, GAB2, GSK3B, MAP2K1, MAP2K4, PPP2R1B, PPP2R2A, PPP2R3A, PPP2R5E, PTK2
BioCarta_2016::Estrogen-responsive protein Efp controls cell cycle and breast tumors growth_Hs_h_EfpPathway	0.0669224	0.505127	3	11	3.08	2599	2422	Enriched	CCNB2, CDK8, ESR1
Reactome_2016::SMAD2/SMAD3:SMAD4 heterotrimer regulates transcription_Hs_R-HSA-2173796	0.0677589	0.509375	5	27	2.09	4895	2561	Enriched	CDK8, RNF111, SMAD2, SMAD3, TFDP2
Reactome_2016::Role of phospholipids in phagocytosis_Hs_R-HSA-2029485	0.0681468	0.509375	4	15	3.02	4604	4331	Enriched	ITPR2, PIK3CB, PLCG2, PRKCE
Reactome_2016::Chondroitin sulfate biosynthesis_Hs_R-HSA-2022870	0.0681786	0.509375	4	16	2.83	2860	3778	Enriched	CHST11, CHST9, CSGALNACT1, DCN
Reactome_2016::G-protein beta:gamma signalling_Hs_R-HSA-397795	0.0687698	0.512056	7	44	1.8	4748	3151	Enriched	AKT3, GAB2, GNB1, IL3, PIK3CB, PLCB1, RHOA
BioCarta_2016::Cell Cycle: G2/M Checkpoint_Hs_h_g2Pathway	0.0696673	0.515619	4	17	2.66	5766	3039	Enriched	ATM, ATR, CHEK1, RASGRF1
Reactome_2016::Sensing of DNA Double Strand Breaks_Hs_R-HSA-5693548	0.0697162	0.515619	2	4	5.65	7526	2766	Enriched	ATM, MRE11A
BioCarta_2016::Pelp1 Modulation of Estrogen Receptor Activity_Hs_h_pelp1Pathway	0.0705459	0.52001	2	3	7.53	5933	4328	Enriched	CREBBP, ESR1
WikiPathways_2016::Non-homologous end joining_Mm_WP1242	0.070969	0.521385	2	4	5.65	2286	2800	Enriched	MRE11A, XRCC4
Reactome_2016::TRAF6 Mediated Induction of proinflammatory cytokines_Hs_R-HSA-168180	0.0719926	0.527059	9	61	1.67	3179	3040	Enriched	APP, ATF2, CUL1, FBXW11, MAP2K1, MAP2K4, MEF2A, PPP2R1B, RPS6KA3
Reactome_2016::Toll-Like Receptors Cascades_Hs_R-HSA-168898	0.0722196	0.527059	15	121	1.41	3147	2908	Enriched	APP, ATF2, BIRC2, BIRC3, CUL1, DNM2, FBXW11, MAP2K1, MAP2K4, MEF2A, PLCG2, PPP2R1B, RPS6KA3, TANK, UBE2D3
WikiPathways_2016::B Cell Receptor Signaling Pathway_Hs_WP23	0.0728187	0.528335	12	83	1.64	4286	3524	Enriched	ATF2, CBL, CDC42, ETS1, FYN, GAB2, GSK3B, MAP2K1, NCK1, PIP5K1B, PLCG2, PTPRC
Reactome_2016::ERBB2 Activates PTK6 Signaling_Hs_R-HSA-8847993	0.0730158	0.528335	3	10	3.39	2546	2835	Enriched	ERBB4, NRG3, NRG4
WikiPathways_2016::Kit Receptor Signaling Pathway_Mm_WP407	0.0731136	0.528335	9	55	1.85	4745	3693	Enriched	CBL, CBLB, FYN, MAP2K1, MITF, PRKCA, RASA1, SPRED1, SPRED2
Reactome_2016::Synthesis of PIPs at the plasma membrane_Hs_R-HSA-1660499	0.0744912	0.536531	6	28	2.43	4512	4465	Enriched	INPP4B, MTMR3, PIK3CB, PIP4K2A, PIP5K1B, PTEN
Reactome_2016::Defective HLCS causes multiple carboxylase deficiency_Hs_R-HSA-3371599	0.0755468	0.540601	2	4	5.65	2466	2812	Enriched	PCCA, PCCB
Reactome_2016::Defects in biotin (Btn) metabolism_Hs_R-HSA-3323169	0.0755468	0.540601	2	4	5.65	2466	2812	Enriched	PCCA, PCCB
Reactome_2016::Disassembly of the destruction complex and recruitment of AXIN to the membrane_Hs_R-HSA-4641262	0.0776939	0.553848	5	25	2.26	4824	3032	Enriched	CSNK1A1, GSK3B, LRP6, PPP2R1B, PPP2R5E
Reactome_2016::MAP kinase activation in TLR cascade_Hs_R-HSA-450294	0.0779619	0.553848	8	51	1.78	3412	3179	Enriched	ATF2, CUL1, FBXW11, MAP2K1, MAP2K4, MEF2A, PPP2R1B, RPS6KA3
Reactome_2016::RHO GTPases activate PAKs_Hs_R-HSA-5627123	0.0781518	0.553848	4	17	2.66	3295	3429	Enriched	CDC42, PAK2, PPP1R12A, PPP1R12B
Reactome_2016::Activation of BAD and translocation to mitochondria_Hs_R-HSA-111447	0.0785389	0.554807	3	12	2.82	2835	2679	Enriched	AKT3, PPP3R1, YWHAQ
Reactome_2016::CTLA4 inhibitory signaling_Hs_R-HSA-389513	0.0798897	0.560451	4	18	2.51	4197	3076	Enriched	AKT3, FYN, PPP2R1B, PPP2R5E
Reactome_2016::HS-GAG degradation_Hs_R-HSA-2024096	0.0799301	0.560451	4	17	2.66	2631	3094	Enriched	GLB1, GPC5, GPC6, HPSE2
BioCarta_2016::Control of Gene Expression by Vitamin D Receptor_Hs_h_vdrPathway	0.0801008	0.560451	5	22	2.57	7538	5277	Enriched	CARM1, CREBBP, NCOA2, NCOR1, SMARCC1
WikiPathways_2016::Calcium Regulation in the Cardiac Cell_Hs_WP536	0.0811856	0.566244	16	131	1.38	3162	3012	Enriched	ADCY2, ADCY9, ATP1B3, CAMK2D, CHRM3, GNAQ, GNB1, ITPR2, KCNJ3, PRKCA, PRKCE, PRKCH, RGS20, RGS6, RGS7, YWHAQ
Reactome_2016::Cytokine Signaling in Immune system_Hs_R-HSA-1280215	0.082455	0.572813	47	502	1.06	3179	2704	Enriched	ANGPT1, APBB1IP, ARIH1, BIRC2, BIRC3, CAMK2D, CBL, CNTF, CUL1, CUL3, EIF4G3, ERBB4, FBXW11, FYN, GAB2, GHR, IL15, IL3, IP6K2, IRF2, MAP2K1, MAP2K4, MAP3K3, MARK3, MID1, NCAM1, NEDD4, NF1, NRG3, NRG4, NUP98, PIAS1, PIK3CB, PPP2R1B, PPP2R5E, PSMA3, PSMB7, PSMD14, PTK2, RAP1A, RAP1B, RASA1, RASA2, RASGRF1, SPRED1, SPRED2, UBE2E1
Reactome_2016::mRNA decay by 5' to 3' exoribonuclease_Hs_R-HSA-430039	0.0827269	0.572813	3	12	2.82	5543	3320	Enriched	DDX6, EDC3, XRN1
Reactome_2016::Synthesis of Ketone Bodies_Hs_R-HSA-77111	0.0829607	0.572813	2	5	4.52	3504	3191	Enriched	ACAT1, HMGCLL1
Reactome_2016::EPH-Ephrin signaling_Hs_R-HSA-2682334	0.0831671	0.572813	11	80	1.56	4114	3339	Enriched	ADAM10, CDC42, EPHA6, EPHB1, FYN, KALRN, PAK2, PTK2, RASA1, RHOA, VAV3
WikiPathways_2016::Non-homologous end joining_Hs_WP438	0.0837104	0.574759	2	5	4.52	2286	2577	Enriched	MRE11A, XRCC4
WikiPathways_2016::DDX1 as a regulatory component of the Drosha microprocessor_Hs_WP2942	0.0844091	0.577757	2	4	5.65	7526	3632	Enriched	ATM, MRE11A
Reactome_2016::Activation of NIMA Kinases NEK9, NEK6, NEK7_Hs_R-HSA-2980767	0.085212	0.581447	2	5	4.52	2463	2868	Enriched	CCNB2, NEK7
Reactome_2016::HS-GAG biosynthesis_Hs_R-HSA-2022928	0.0858581	0.584047	5	25	2.26	3473	3488	Enriched	EXT1, GPC5, GPC6, HS6ST3, NDST4
Reactome_2016::MAPK6/MAPK4 signaling_Hs_R-HSA-5687128	0.0862598	0.584974	9	78	1.3	2131	1795	Enriched	CCND3, CDC42, KALRN, MAPK6, PAK2, PSMA3, PSMB7, PSMD14, TNRC6B
BioCarta_2016::EGF Signaling Pathway_Hs_h_egfPathway	0.0876978	0.592902	4	15	3.02	4416	5126	Enriched	MAP2K1, MAP2K4, PRKCA, RASA1
BioCarta_2016::Cadmium induces DNA synthesis and proliferation in macrophages_Hs_h_cdMacPathway	0.0887824	0.595571	3	12	2.82	7090	2402	Enriched	MAP2K1, PLCB1, PRKCA
Reactome_2016::Signaling by Rho GTPases_Hs_R-HSA-194315	0.0888117	0.595571	33	312	1.2	3694	3128	Enriched	ABI1, AKAP13, AR, ARHGAP10, ARHGAP12, ARHGAP15, ARHGAP24, ARHGAP32, ARHGEF12, CDC42, CENPP, CLASP2, CTNNA1, DLC1, FAM13B, FGD4, IQGAP2, KALRN, KDM4C, MAD1L1, NCK1, NCOA2, NUP98, PAK2, PPP1R12A, PPP1R12B, PPP2R1B, PPP2R5E, PTK2, RHOA, SRGAP2, VAV3, YWHAQ
BioCarta_2016::Cyclin E Destruction Pathway_Hs_h_fbw7Pathway	0.0889034	0.595571	2	6	3.76	2665	2259	Enriched	CUL1, FBXW7
Reactome_2016::Chondroitin sulfate/dermatan sulfate metabolism_Hs_R-HSA-1793185	0.0900242	0.598547	7	43	1.84	3947	3410	Enriched	CHST11, CHST9, CSGALNACT1, DCN, GPC5, GPC6, UST
Reactome_2016::CLEC7A (Dectin-1) signaling_Hs_R-HSA-5607764	0.0901206	0.598547	10	87	1.3	3007	2052	Enriched	CUL1, FBXW11, ITPR2, PLCG2, PPP3CA, PPP3CB, PPP3R1, PSMA3, PSMB7, PSMD14
Reactome_2016::Degradation of GLI2 by the proteasome_Hs_R-HSA-5610783	0.0901623	0.598547	6	51	1.33	1788	1520	Enriched	CSNK1A1, CUL1, GSK3B, PSMA3, PSMB7, PSMD14
Reactome_2016::GLI3 is processed to GLI3R by the proteasome_Hs_R-HSA-5610785	0.0906001	0.599237	6	51	1.33	1788	1520	Enriched	CSNK1A1, CUL1, GSK3B, PSMA3, PSMB7, PSMD14
WikiPathways_2016::Alzheimers Disease_Mm_WP2075	0.0910303	0.599237	9	60	1.7	4605	3895	Enriched	ADAM10, APP, GNAQ, GSK3B, ITPR2, PLCB1, PPP3CA, PPP3CB, PPP3R1
BioCarta_2016::Signal Dependent Regulation of Myogenesis by Corepressor MITR_Hs_h_MITRPathway	0.0911213	0.599237	2	5	4.52	3658	2882	Enriched	HDAC9, MEF2A
Reactome_2016::Mitotic G1-G1/S phases_Hs_R-HSA-453279	0.0913537	0.599237	12	114	1.19	2270	2050	Enriched	CCND3, CUL1, DYRK1A, LIN52, MNAT1, PPP2R1B, PPP2R2A, PRIM2, PSMA3, PSMB7, PSMD14, TFDP2
BioCarta_2016::Endocytotic role of NDK, Phosphins and Dynamin_Hs_h_ndkDynaminPathway	0.0926975	0.605281	3	12	2.82	3680	3434	Enriched	PICALM, PPP3CA, PPP3CB
Reactome_2016::Activation of gene expression by SREBF (SREBP)_Hs_R-HSA-2426168	0.0928244	0.605281	6	33	2.06	5368	3849	Enriched	CARM1, CREBBP, NCOA2, NFYC, TBL1X, TBL1XR1
WikiPathways_2016::Integrin-mediated Cell Adhesion_Mm_WP6	0.0938357	0.609976	12	86	1.58	4030	3550	Enriched	AKT3, DOCK1, FYN, ITGA9, MAP2K1, MAP2K5, MAPK6, PAK2, PTK2, RAP1A, RAP1B, VAV3
WikiPathways_2016::Pathogenic Escherichia coli infection_Hs_WP2272	0.0940979	0.609976	6	42	1.61	2132	2110	Enriched	CDC42, FYN, NCK1, PRKCA, RHOA, YWHAQ
Reactome_2016::Signaling by Hedgehog_Hs_R-HSA-5358351	0.0946445	0.610569	14	120	1.32	2836	2844	Enriched	ADCY2, ADCY9, CDC73, CSNK1A1, CUL1, CUL3, DYNC2H1, GPC5, GSK3B, NUMB, PSMA3, PSMB7, PSMD14, SPOP
Reactome_2016::TGF-beta receptor signaling in EMT (epithelial to mesenchymal transition)_Hs_R-HSA-2173791	0.0947435	0.610569	3	13	2.61	3918	2451	Enriched	PARD3, RHOA, TGFBR2
Reactome_2016::Signaling by GPCR_Hs_R-HSA-372790	0.0950311	0.610637	64	724	1	3458	2723	Enriched	ADCY2, ADCY9, AKAP13, AKT3, ANGPT1, APBB1IP, APP, ARHGEF12, CAMK2D, CDC42, CHRM3, CUL3, DGKB, DGKD, ERBB4, FGD4, FYN, GAB2, GHRL, GNAQ, GNB1, GRM7, GRM8, HCRTR2, IL3, ITPR2, KALRN, MAP2K1, MARK3, NCAM1, NF1, NPSR1, NRG3, NRG4, PDE4B, PDE4D, PIK3CB, PLCB1, PPP2R1B, PPP2R5E, PPP3CA, PPP3CB, PPP3R1, PRKCA, PRKCE, PRKCH, PSMA3, PSMB7, PSMD14, PTK2, RAP1A, RAP1B, RASA1, RASA2, RASGRF1, RGS20, RGS6, RG…
Reactome_2016::mRNA decay by 3' to 5' exoribonuclease_Hs_R-HSA-429958	0.0980174	0.627995	2	9	2.51	1122	1287	Enriched	DCPS, EXOSC7
Reactome_2016::Nectin/Necl trans heterodimerization_Hs_R-HSA-420597	0.0995067	0.635689	2	5	4.52	3103	3475	Enriched	CADM1, PVRL3
Reactome_2016::HDACs deacetylate histones_Hs_R-HSA-3214815	0.0999616	0.63675	6	48	1.41	6172	1927	Enriched	ARID4B, GATAD2B, NCOR1, PHF21A, TBL1X, TBL1XR1
Reactome_2016::Elevation of cytosolic Ca2+ levels_Hs_R-HSA-139853	0.101495	0.643623	3	12	2.82	3616	3272	Enriched	ITPR2, STIM1, TRPC6
Reactome_2016::Activation of Rac_Hs_R-HSA-428540	0.101625	0.643623	3	11	3.08	4114	3734	Enriched	NCK1, PAK2, SLIT2
Reactome_2016::Downregulation of ERBB4 signaling_Hs_R-HSA-1253288	0.102432	0.646878	2	6	3.76	4904	3347	Enriched	ERBB4, NEDD4
BioCarta_2016::Internal Ribosome entry pathway_Hs_h_iresPathway	0.104645	0.658966	3	13	2.61	3378	2899	Enriched	CASP4, EIF4G3, PTBP2
BioCarta_2016::Cell Cycle: G1/S Check Point _Hs_h_g1Pathway	0.105384	0.661628	4	21	2.15	8215	2477	Enriched	ATM, ATR, GSK3B, SMAD3
Reactome_2016::Regulation of insulin secretion_Hs_R-HSA-422356	0.105668	0.661628	9	67	1.52	3173	3162	Enriched	CACNB2, CHRM3, GNAQ, GNB1, ITPR2, PLCB1, PRKCA, RAP1A, RAPGEF4
WikiPathways_2016::BDNF signaling pathway_Hs_WP2380	0.106318	0.663808	16	127	1.43	2980	3537	Enriched	CDC42, DLG1, DOCK3, FYN, GRIP1, GSK3B, MAP2K1, MAP2K5, MEF2A, NCAM1, NCK1, RANBP9, RAP1A, RASGRF1, RPS6KA3, VAV3
BioCarta_2016::Deregulation of CDK5 in Alzheimers Disease_Hs_h_p35alzheimersPathway	0.107417	0.668779	2	5	4.52	5723	3137	Enriched	APP, GSK3B
Reactome_2016::COPI-dependent Golgi-to-ER retrograde traffic_Hs_R-HSA-6811434	0.00273204	0.669047	0	74	NA	NA	3368	Depleted
Reactome_2016::Glycosaminoglycan metabolism_Hs_R-HSA-1630316	0.109133	0.677439	13	104	1.42	2893	3226	Enriched	CHST11, CHST9, CSGALNACT1, DCN, EXT1, GLB1, GPC5, GPC6, HPSE2, HS6ST3, NDST4, ST3GAL4, UST
Reactome_2016::HIV Infection_Hs_R-HSA-162906	0.109558	0.677439	18	189	1.08	2352	2086	Enriched	AP1G1, ATP6V1H, CUL5, DOCK2, ELMO1, FYN, GTF2A2, GTF2E2, MNAT1, NUP98, PAK2, PDCD6IP, PSMA3, PSMB7, PSMD14, RNGTT, VTA1, XRCC4
Reactome_2016::Ketone body metabolism_Hs_R-HSA-74182	0.10973	0.677439	2	6	3.76	3504	3246	Enriched	ACAT1, HMGCLL1
Reactome_2016::RAF activation_Hs_R-HSA-5673000	0.110302	0.679065	4	20	2.26	3514	3230	Enriched	MAP2K1, MARK3, PPP2R1B, PPP2R5E
Reactome_2016::M Phase_Hs_R-HSA-68886	0.110757	0.679965	22	227	1.09	3511	2410	Enriched	ARPP19, CCNB2, CENPP, CLASP2, MAD1L1, NCAPD3, NEK7, NIPBL, NUP98, PDS5A, PDS5B, PPP2R1B, PPP2R2A, PPP2R5E, PRKCA, PSMA3, PSMB7, PSMD14, RAB2A, STAG1, UBE2E1, VRK2
Reactome_2016::Regulation of KIT signaling_Hs_R-HSA-1433559	0.111213	0.680872	3	12	2.82	5099	3438	Enriched	CBL, FYN, PRKCA
WikiPathways_2016::Myometrial Relaxation and Contraction Pathways_Mm_WP385	0.111837	0.682712	15	134	1.27	4242	2835	Enriched	ADCY2, ADCY9, ATF2, CAMK2D, GNAQ, GNB1, ITPR2, PDE4B, PLCG2, PRKCA, PRKCE, PRKCH, RGS20, RGS6, RGS7
Reactome_2016::CD28 co-stimulation_Hs_R-HSA-389356	0.112133	0.682712	5	28	2.02	3534	3175	Enriched	AKT3, CDC42, FYN, MAPKAP1, PAK2
Reactome_2016::GRB2 events in ERBB2 signaling_Hs_R-HSA-1963640	0.114099	0.691276	3	12	2.82	2546	4141	Enriched	ERBB4, NRG3, NRG4
Reactome_2016::N-Glycan antennae elongation_Hs_R-HSA-975577	0.114217	0.691276	3	12	2.82	3122	3758	Enriched	MGAT4C, MGAT5, ST3GAL4
Reactome_2016::Neuronal System_Hs_R-HSA-112316	0.114513	0.691276	29	263	1.25	3733	3504	Enriched	ADCY2, ADCY9, CACNA2D3, CACNB2, CAMK2D, DLG1, GABRB1, GABRG3, GNB1, GRIA4, GRIK1, GRIK4, GRIP1, KCNH5, KCNH7, KCNH8, KCNJ3, KCNMA1, KCNQ1, KCNQ5, MYO6, NPTN, PANX1, PLCB1, PRKCA, PTPRD, RASGRF1, RPS6KA3, SYT1
Reactome_2016::Regulation of Apoptosis_Hs_R-HSA-169911	0.114795	0.691276	5	45	1.25	1553	1425	Enriched	ARHGAP10, PAK2, PSMA3, PSMB7, PSMD14
Reactome_2016::Pre-NOTCH Transcription and Translation_Hs_R-HSA-1912408	0.116136	0.697057	5	31	1.82	7398	3472	Enriched	CREBBP, MAML2, MIR150, TFDP2, TNRC6B
Reactome_2016::G beta:gamma signalling through PI3Kgamma_Hs_R-HSA-392451	0.116387	0.697057	6	42	1.61	3950	3014	Enriched	AKT3, GAB2, GNB1, IL3, PIK3CB, RHOA
BioCarta_2016::Lck and Fyn tyrosine kinases in initiation of TCR Activation_Hs_h_tcraPathway	0.118305	0.706391	2	7	3.23	4510	2193	Enriched	FYN, PTPRC
Reactome_2016::Recycling pathway of L1_Hs_R-HSA-437239	0.118805	0.706391	4	20	2.26	2874	3664	Enriched	DNM2, NUMB, RDX, RPS6KA3
WikiPathways_2016::Chemokine signaling pathway_Mm_WP2292	0.119179	0.706391	16	142	1.28	4030	3176	Enriched	ADCY2, ADCY9, AKT3, DOCK2, ELMO1, GNB1, GSK3B, MAP2K1, PARD3, PIK3CB, PLCB1, PTK2, RAP1A, RAP1B, RHOA, VAV3
BioCarta_2016::ATM Signaling Pathway_Hs_h_atmPathway	0.119258	0.706391	3	13	2.61	8121	3140	Enriched	ATM, ATR, CHEK1
Reactome_2016::Hedgehog 'off' state_Hs_R-HSA-5610787	0.119689	0.706391	10	87	1.3	2601	2383	Enriched	ADCY2, ADCY9, CSNK1A1, CUL1, DYNC2H1, GSK3B, NUMB, PSMA3, PSMB7, PSMD14
Reactome_2016::Autodegradation of the E3 ubiquitin ligase COP1_Hs_R-HSA-349425	0.119869	0.706391	5	45	1.25	1553	1425	Enriched	ATM, PSMA3, PSMB7, PSMD14, RFWD2
Reactome_2016::PKMTs methylate histone lysines_Hs_R-HSA-3214841	0.120605	0.707969	5	28	2.02	3773	3773	Enriched	EHMT1, MECOM, SETD2, SETD3, SMYD3
Reactome_2016::N-glycan antennae elongation in the medial/trans-Golgi_Hs_R-HSA-975576	0.120779	0.707969	4	21	2.15	3092	3126	Enriched	FUT8, MGAT4C, MGAT5, ST3GAL4
Reactome_2016::DAG and IP3 signaling_Hs_R-HSA-1489509	0.12208	0.713696	5	25	2.26	4467	4391	Enriched	ADCY2, ADCY9, ITPR2, PRKCA, PRKCE
Reactome_2016::Pyrimidine catabolism_Hs_R-HSA-73621	0.122596	0.714819	2	9	2.51	3047	1634	Enriched	DPYD, UPP2
Reactome_2016::MAP2K and MAPK activation_Hs_R-HSA-5674135	0.124292	0.722793	5	30	1.88	2398	3083	Enriched	APBB1IP, MAP2K1, MARK3, RAP1A, RAP1B
BioCarta_2016::Role of MAL in Rho-Mediated Activation of SRF_Hs_h_malPathway	0.124938	0.724639	3	14	2.42	2132	2698	Enriched	CDC42, MAP2K1, RHOA
Reactome_2016::PI Metabolism_Hs_R-HSA-1483255	0.125539	0.726213	8	51	1.78	3813	4145	Enriched	INPP4B, MTMR2, MTMR3, PIK3CB, PIP4K2A, PIP5K1B, PTEN, SACM1L
Reactome_2016::Regulation of cholesterol biosynthesis by SREBP (SREBF)_Hs_R-HSA-1655829	0.126157	0.727879	7	45	1.76	4231	4180	Enriched	CARM1, CREBBP, NCOA2, NFYC, SCAP, TBL1X, TBL1XR1
WikiPathways_2016::ATM Signaling Pathway_Hs_WP2516	0.127903	0.730237	5	30	1.88	4049	3410	Enriched	ATF2, ATM, CHEK1, MRE11A, TLK1
Reactome_2016::Fatty Acids bound to GPR40 (FFAR1) regulate insulin secretion_Hs_R-HSA-434316	0.128242	0.730237	2	6	3.76	6365	3808	Enriched	GNAQ, PLCB1
Reactome_2016::Free fatty acids regulate insulin secretion_Hs_R-HSA-400451	0.128242	0.730237	2	6	3.76	6365	3808	Enriched	GNAQ, PLCB1
WikiPathways_2016::miRNA regulation of DNA Damage Response_Mm_WP2087	0.128452	0.730237	7	53	1.49	3410	2507	Enriched	ATM, ATR, CCNB2, CCND3, CHEK1, MRE11A, TLK1
WikiPathways_2016::Interferon type I signaling pathways_Hs_WP585	0.128491	0.730237	7	47	1.68	3869	3590	Enriched	CBL, FYN, GAB2, MAPKAP1, PIAS1, PTPRC, RAP1A
Reactome_2016::MyD88 cascade initiated on plasma membrane_Hs_R-HSA-975871	0.129523	0.730237	9	70	1.45	3179	3136	Enriched	APP, ATF2, CUL1, FBXW11, MAP2K1, MAP2K4, MEF2A, PPP2R1B, RPS6KA3
Reactome_2016::Toll Like Receptor 10 (TLR10) Cascade_Hs_R-HSA-168142	0.129523	0.730237	9	70	1.45	3179	3136	Enriched	APP, ATF2, CUL1, FBXW11, MAP2K1, MAP2K4, MEF2A, PPP2R1B, RPS6KA3
Reactome_2016::Toll Like Receptor 5 (TLR5) Cascade_Hs_R-HSA-168176	0.129523	0.730237	9	70	1.45	3179	3136	Enriched	APP, ATF2, CUL1, FBXW11, MAP2K1, MAP2K4, MEF2A, PPP2R1B, RPS6KA3
Reactome_2016::Costimulation by the CD28 family_Hs_R-HSA-388841	0.129548	0.730237	7	50	1.58	3646	3076	Enriched	AKT3, CDC42, FYN, MAPKAP1, PAK2, PPP2R1B, PPP2R5E
Reactome_2016::TCF dependent signaling in response to WNT_Hs_R-HSA-201681	0.130191	0.731899	17	172	1.12	3646	2469	Enriched	CDC73, CREBBP, CSNK1A1, CUL3, GSK3B, LRP6, PIP5K1B, PPP2R1B, PPP2R5E, PSMA3, PSMB7, PSMD14, RYK, TCF4, TCF7L2, TLE4, TNKS
Reactome_2016::G2/M Transition_Hs_R-HSA-69275	0.130698	0.731899	15	146	1.16	2513	2419	Enriched	CCNB2, CEP57, CUL1, DYNC1I2, FBXW11, LIN52, MNAT1, PPP1R12A, PPP1R12B, PPP2R1B, PPP2R2A, PSMA3, PSMB7, PSMD14, SFI1
Reactome_2016::Transmission across Chemical Synapses_Hs_R-HSA-112315	0.130999	0.731899	21	184	1.29	3633	3633	Enriched	ADCY2, ADCY9, CACNA2D3, CACNB2, CAMK2D, DLG1, GABRB1, GABRG3, GNB1, GRIA4, GRIK1, GRIK4, GRIP1, KCNJ3, MYO6, NPTN, PLCB1, PRKCA, RASGRF1, RPS6KA3, SYT1
WikiPathways_2016::miRNAs involved in DNA damage response_Hs_WP1545	0.131499	0.731899	4	37	1.22	1080	94	Enriched	ATM, CCND3, MIR100, MIR23B
Reactome_2016::Mitotic Anaphase_Hs_R-HSA-68882	0.131852	0.731899	15	152	1.11	2658	2271	Enriched	CENPP, CLASP2, MAD1L1, NUP98, PDS5A, PDS5B, PPP2R1B, PPP2R2A, PPP2R5E, PSMA3, PSMB7, PSMD14, STAG1, UBE2E1, VRK2
BioCarta_2016::G-Protein Signaling Through Tubby Proteins_Hs_h_tubbyPathway	0.132264	0.731899	2	8	2.82	4396	2176	Enriched	GNAQ, GNB1
BioCarta_2016::ALK in cardiac myocytes_Hs_h_alkPathway	0.132379	0.731899	4	23	1.97	3881	3298	Enriched	ATF2, BMP5, BMPR2, TGFBR2
Reactome_2016::Formation of ATP by chemiosmotic coupling_Hs_R-HSA-163210	0.132703	0.731899	2	13	1.74	498	779	Enriched	ATP5J2, ATP5L
WikiPathways_2016::TOR Signaling_Hs_WP1471	0.132831	0.731899	5	31	1.82	2273	2858	Enriched	CDC42, MAPKAP1, PRKAG2, PRKCA, RHEB
Reactome_2016::Activated PKN1 stimulates transcription of AR (androgen receptor) regulated genes KLK2 and KLK3_Hs_R-HSA-5625886	0.13367	0.733483	3	23	1.47	4247	516	Enriched	AR, KDM4C, NCOA2
Reactome_2016::Platelet Aggregation (Plug Formation)_Hs_R-HSA-76009	0.133933	0.733483	5	31	1.82	2554	3080	Enriched	APBB1IP, PTK2, RAP1A, RAP1B, RAPGEF4
WikiPathways_2016::Regulation of Actin Cytoskeleton_Hs_WP51	0.134117	0.733483	15	129	1.32	3481	3300	Enriched	CDC42, CHRM3, DOCK1, FGF14, MAP2K1, MAPK6, PAK2, PIK3CB, PIP4K2A, PIP5K1B, PPP1R12A, PTK2, RDX, RHOA, SSH2
Reactome_2016::RHO GTPases Activate ROCKs_Hs_R-HSA-5627117	0.135243	0.734857	3	14	2.42	3161	3429	Enriched	PPP1R12A, PPP1R12B, RHOA
Reactome_2016::Mitotic Metaphase and Anaphase_Hs_R-HSA-2555396	0.135652	0.734857	15	153	1.11	2658	2260	Enriched	CENPP, CLASP2, MAD1L1, NUP98, PDS5A, PDS5B, PPP2R1B, PPP2R2A, PPP2R5E, PSMA3, PSMB7, PSMD14, STAG1, UBE2E1, VRK2
Reactome_2016::Inositol phosphate metabolism_Hs_R-HSA-1483249	0.135701	0.734857	6	38	1.79	4238	3767	Enriched	INPP4B, INPP5A, IP6K2, PLCB1, PLCG2, PTEN
Reactome_2016::PI3K events in ERBB2 signaling_Hs_R-HSA-1963642	0.135702	0.734857	3	13	2.61	2546	4094	Enriched	ERBB4, NRG3, NRG4
Reactome_2016::Regulation of cytoskeletal remodeling and cell spreading by IPP complex components_Hs_R-HSA-446388	0.137468	0.742162	2	6	3.76	2838	3750	Enriched	LIMS1, RSU1
Reactome_2016::G1/S DNA Damage Checkpoints_Hs_R-HSA-69615	0.137724	0.742162	6	57	1.19	2482	1576	Enriched	ATM, CHEK1, PSMA3, PSMB7, PSMD14, RFWD2
Reactome_2016::PLC-gamma1 signalling_Hs_R-HSA-167021	0.13954	0.747099	5	27	2.09	4467	4276	Enriched	ADCY2, ADCY9, ITPR2, PRKCA, PRKCE
Reactome_2016::Trafficking of GluR2-containing AMPA receptors_Hs_R-HSA-416993	0.140125	0.747099	3	13	2.61	5464	4914	Enriched	GRIA4, GRIP1, PRKCA
Reactome_2016::p53-Independent DNA Damage Response_Hs_R-HSA-69610	0.140335	0.747099	5	47	1.2	1553	1438	Enriched	ATM, CHEK1, PSMA3, PSMB7, PSMD14
Reactome_2016::p53-Independent G1/S DNA damage checkpoint_Hs_R-HSA-69613	0.140335	0.747099	5	47	1.2	1553	1438	Enriched	ATM, CHEK1, PSMA3, PSMB7, PSMD14
Reactome_2016::Ubiquitin Mediated Degradation of Phosphorylated Cdc25A_Hs_R-HSA-69601	0.140335	0.747099	5	47	1.2	1553	1438	Enriched	ATM, CHEK1, PSMA3, PSMB7, PSMD14
Reactome_2016::Cargo trafficking to the periciliary membrane_Hs_R-HSA-5620920	0.142001	0.754143	6	42	1.61	3580	3004	Enriched	ASAP1, BBS9, EXOC2, EXOC4, EXOC6, RAB11A
Reactome_2016::Mitotic G2-G2/M phases_Hs_R-HSA-453274	0.142388	0.754385	15	148	1.15	2513	2428	Enriched	CCNB2, CEP57, CUL1, DYNC1I2, FBXW11, LIN52, MNAT1, PPP1R12A, PPP1R12B, PPP2R1B, PPP2R2A, PSMA3, PSMB7, PSMD14, SFI1
Reactome_2016::Resolution of Sister Chromatid Cohesion_Hs_R-HSA-2500257	0.143193	0.756826	10	85	1.33	4126	2769	Enriched	CCNB2, CENPP, CLASP2, MAD1L1, NUP98, PDS5A, PDS5B, PPP2R1B, PPP2R5E, STAG1
WikiPathways_2016::Estrogen signalling_Mm_WP1244	0.143573	0.757019	8	64	1.41	2832	2912	Enriched	CREBBP, ESR1, GNB1, GTF2A2, GTF2E2, MAP2K1, MNAT1, NCOR1
Reactome_2016::Gap junction degradation_Hs_R-HSA-190873	0.144597	0.758919	2	7	3.23	5702	3504	Enriched	DNM2, MYO6
Reactome_2016::Cell Cycle, Mitotic_Hs_R-HSA-69278	0.144755	0.758919	35	387	1.02	3179	2597	Enriched	ARPP19, CCNB2, CCND3, CENPP, CEP57, CLASP2, CUL1, DYNC1I2, DYRK1A, FBXW11, LIN52, MAD1L1, MNAT1, NCAPD3, NEK7, NIPBL, NUP98, PDS5A, PDS5B, PPP1R12A, PPP1R12B, PPP2R1B, PPP2R2A, PPP2R5E, PRIM2, PRKCA, PSMA3, PSMB7, PSMD14, RAB2A, SFI1, STAG1, TFDP2, UBE2E1, VRK2
WikiPathways_2016::IL-3 Signaling Pathway_Hs_WP286	0.144966	0.758919	6	40	1.7	2966	3402	Enriched	CBL, FYN, GAB2, IL3, MAP2K1, YWHAQ
Reactome_2016::MASTL Facilitates Mitotic Progression_Hs_R-HSA-2465910	0.146096	0.759241	2	8	2.82	3823	2298	Enriched	ARPP19, PPP2R1B
BioCarta_2016::Links between Pyk2 and Map Kinases_Hs_h_pyk2Pathway	0.146235	0.759241	4	21	2.15	4673	3559	Enriched	GNAQ, MAP2K1, MAP2K4, PRKCA
BioCarta_2016::Sonic Hedgehog Receptor Ptc1 Regulates cell cycle_Hs_h_ptc1Pathway	0.146414	0.759241	2	7	3.23	2571	2670	Enriched	MNAT1, RASGRF1
Reactome_2016::TRAF6 mediated induction of NFkB and MAP kinases upon TLR7/8 or 9 activation_Hs_R-HSA-975138	0.146807	0.759241	9	72	1.41	3179	3137	Enriched	APP, ATF2, CUL1, FBXW11, MAP2K1, MAP2K4, MEF2A, PPP2R1B, RPS6KA3
WikiPathways_2016::Angiogenesis_Hs_WP1539	0.147002	0.759241	4	20	2.26	4226	4117	Enriched	ANGPT1, ARNT, CREBBP, PTK2
Reactome_2016::TP53 Regulates Metabolic Genes_Hs_R-HSA-5628897	0.147094	0.759241	7	59	1.34	2273	2282	Enriched	AKT3, PRKAG2, PTEN, RHEB, SESN3, TNRC6B, YWHAQ
WikiPathways_2016::Spinal Cord Injury_Hs_WP2431	0.14772	0.760691	11	100	1.24	2208	2667	Enriched	CD47, CDC42, CHST11, MBP, MIR23B, PPP3CA, PRKCA, RHOA, SLIT2, SLIT3, XYLT1
Reactome_2016::Host Interactions of HIV factors_Hs_R-HSA-162909	0.149114	0.765898	11	111	1.12	3534	2060	Enriched	AP1G1, ATP6V1H, CUL5, DOCK2, ELMO1, FYN, NUP98, PAK2, PSMA3, PSMB7, PSMD14
WikiPathways_2016::Leptin signaling pathway_Hs_WP2034	0.149508	0.765898	9	65	1.57	3534	3847	Enriched	CDC42, ESR1, FYN, GSK3B, KHDRBS1, MAP2K1, PLCG2, PTK2, RHOA
BioCarta_2016::Map Kinase Inactivation of SMRT Corepressor_Hs_h_egfr_smrtePathway	0.149822	0.765898	3	13	2.61	3705	4024	Enriched	MAP2K1, MAP2K4, ZBTB16
Reactome_2016::PI5P, PP2A and IER3 Regulate PI3K/AKT Signaling_Hs_R-HSA-6811558	0.150352	0.765898	9	71	1.43	3534	3270	Enriched	ERBB4, FYN, NRG3, NRG4, PIK3CB, PIP4K2A, PIP5K1B, PPP2R1B, PPP2R5E
Reactome_2016::EGFR interacts with phospholipase C-gamma_Hs_R-HSA-212718	0.150469	0.765898	5	27	2.09	4467	4405	Enriched	ADCY2, ADCY9, ITPR2, PRKCA, PRKCE
Reactome_2016::CD209 (DC-SIGN) signaling_Hs_R-HSA-5621575	0.151674	0.770254	3	14	2.42	4114	3534	Enriched	CREBBP, FYN, PAK2
Reactome_2016::Transcriptional Regulation by TP53_Hs_R-HSA-3700989	0.152212	0.771205	26	275	1.07	3474	2677	Enriched	AKT3, ATF2, ATM, ATR, CARM1, CHEK1, CNOT1, CNOT10, CNOT2, CNOT4, CNOT6L, CREBBP, EHMT1, GATAD2B, HIPK2, MAPKAP1, MNAT1, MRE11A, PPP2R1B, PRKAG2, PTEN, RHEB, SESN3, TFDP2, TNRC6B, YWHAQ
Reactome_2016::Phosphorylation of CD3 and TCR zeta chains_Hs_R-HSA-202427	0.152979	0.773313	2	8	2.82	4612	2697	Enriched	PAG1, PTPRC
Reactome_2016::Stabilization of p53_Hs_R-HSA-69541	0.154008	0.775753	5	48	1.17	1553	1447	Enriched	ATM, PSMA3, PSMB7, PSMD14, RFWD2
Reactome_2016::SHC1 events in ERBB2 signaling_Hs_R-HSA-1250196	0.154165	0.775753	3	14	2.42	2546	4048	Enriched	ERBB4, NRG3, NRG4
Reactome_2016::Pre-NOTCH Expression and Processing_Hs_R-HSA-1912422	0.155182	0.777695	6	44	1.54	6300	3412	Enriched	CREBBP, MAML2, MIR150, ST3GAL4, TFDP2, TNRC6B
WikiPathways_2016::Delta-Notch Signaling Pathway_Mm_WP265	0.15547	0.777695	9	70	1.45	3179	3188	Enriched	ADAM10, APP, CNTF, CUL1, FBXW7, GSK3B, NCOR1, NUMB, SMAD3
WikiPathways_2016::Calcium Regulation in the Cardiac Cell_Mm_WP553	0.15561	0.777695	15	134	1.27	3173	3111	Enriched	ADCY2, ADCY9, ATP1B3, CAMK2D, CHRM3, GNAQ, GNB1, ITPR2, KCNJ3, PRKCA, PRKCE, PRKCH, RGS20, RGS6, RGS7
WikiPathways_2016::Wnt Signaling Pathway_Mm_WP403	0.156537	0.780561	7	50	1.58	3314	3314	Enriched	CCND3, GSK3B, PPP2R5E, PRKCA, PRKCE, PRKCH, RHOA
WikiPathways_2016::TFs Regulate miRNAs related to cardiac hypertrophy_Hs_WP1559	0.157728	0.781726	2	9	2.51	2732	2679	Enriched	PPP3R1, RASGRF1
WikiPathways_2016::MAPK Cascade_Hs_WP422	0.157835	0.781726	4	23	1.97	2782	3524	Enriched	MAP2K1, MAP2K4, MAP3K3, MBP
WikiPathways_2016::MAPK Cascade_Mm_WP251	0.157835	0.781726	4	23	1.97	2782	3524	Enriched	MAP2K1, MAP2K4, MAP3K3, MBP
BioCarta_2016::PDGF Signaling Pathway_Hs_h_pdgfPathway	0.159592	0.787053	4	21	2.15	4416	4469	Enriched	MAP2K1, MAP2K4, PRKCA, RASA1
Reactome_2016::The NLRP3 inflammasome_Hs_R-HSA-844456	0.15978	0.787053	2	9	2.51	2608	2138	Enriched	APP, PANX1
WikiPathways_2016::Proteasome Degradation_Hs_WP183	0.159982	0.787053	5	51	1.11	1429	1391	Enriched	NEDD4, PSMA3, PSMB7, UBE2D3, UCHL3
BioCarta_2016::CBL mediated ligand-induced downregulation of EGF receptors_Hs_h_cblPathway	0.160538	0.788029	2	6	3.76	6742	4764	Enriched	CBL, PRKCA
WikiPathways_2016::Kit receptor signaling pathway_Hs_WP304	0.160902	0.788061	7	50	1.58	4745	3534	Enriched	CBL, FYN, GAB2, MAP2K1, MITF, PRKCA, RPS6KA3
Reactome_2016::Inhibition of replication initiation of damaged DNA by RB1/E2F1_Hs_R-HSA-113501	0.16237	0.789046	2	9	2.51	2798	2271	Enriched	PPP2R1B, PRIM2
Reactome_2016::Golgi Associated Vesicle Biogenesis_Hs_R-HSA-432722	0.16258	0.789046	6	45	1.51	3536	2815	Enriched	AP1G1, DNM2, DTNBP1, PICALM, PUM1, SNX2
Reactome_2016::MyD88 dependent cascade initiated on endosome_Hs_R-HSA-975155	0.16266	0.789046	9	74	1.38	3179	3137	Enriched	APP, ATF2, CUL1, FBXW11, MAP2K1, MAP2K4, MEF2A, PPP2R1B, RPS6KA3
Reactome_2016::Toll Like Receptor 7/8 (TLR7/8) Cascade_Hs_R-HSA-168181	0.16266	0.789046	9	74	1.38	3179	3137	Enriched	APP, ATF2, CUL1, FBXW11, MAP2K1, MAP2K4, MEF2A, PPP2R1B, RPS6KA3
Reactome_2016::Programmed Cell Death_Hs_R-HSA-5357801	0.162893	0.789046	14	144	1.1	2828	2364	Enriched	AKT3, ARHGAP10, BIRC2, BIRC3, DAPK2, DCC, PAK2, PPP3R1, PSMA3, PSMB7, PSMD14, PTK2, STK24, YWHAQ
WikiPathways_2016::G13 Signaling Pathway_Hs_WP524	0.164558	0.795365	5	33	1.71	3481	3396	Enriched	CDC42, IQGAP2, PIK3CB, PIP4K2A, RHOA
Reactome_2016::ATF4 activates genes_Hs_R-HSA-380994	0.16521	0.796768	3	21	1.61	1928	1760	Enriched	EXOSC7, NFYC, PARN
BioCarta_2016::The information-processing pathway at the IFN-beta enhancer_Hs_h_pcafpathway	0.165734	0.79692	4	25	1.81	4972	3063	Enriched	ATF2, CREBBP, IRF2, SMARCC1
Reactome_2016::Hedgehog 'on' state_Hs_R-HSA-5632684	0.165965	0.79692	8	77	1.17	1960	1898	Enriched	CDC73, CSNK1A1, CUL3, NUMB, PSMA3, PSMB7, PSMD14, SPOP
Reactome_2016::Cell Cycle_Hs_R-HSA-1640170	0.16699	0.798909	42	474	1	3278	2640	Enriched	ARPP19, ATM, ATR, BRE, CCNB2, CCND3, CENPP, CEP57, CHEK1, CLASP2, CUL1, DYNC1I2, DYRK1A, FBXW11, LIN52, MAD1L1, MNAT1, MRE11A, NCAPD3, NEK7, NIPBL, NUP98, PDS5A, PDS5B, PPP1R12A, PPP1R12B, PPP2R1B, PPP2R2A, PPP2R5E, PRIM2, PRKCA, PSMA3, PSMB7, PSMD14, RAB2A, RFWD2, SFI1, STAG1, TFDP2, UBE2E1, VRK2, YWHAQ
WikiPathways_2016::DNA Damage Response_Hs_WP707	0.167322	0.798909	7	57	1.39	3410	2545	Enriched	ATM, ATR, CCNB2, CCND3, CHEK1, MRE11A, TLK1
Reactome_2016::Biotin transport and metabolism_Hs_R-HSA-196780	0.167508	0.798909	2	8	2.82	2466	2812	Enriched	PCCA, PCCB
Reactome_2016::Nuclear Receptor transcription pathway_Hs_R-HSA-383280	0.167829	0.798909	6	45	1.51	2490	2782	Enriched	AR, ESR1, NR2C2, PPARG, RARB, RORA
Reactome_2016::Regulation of gene expression by Hypoxia-inducible Factor_Hs_R-HSA-1234158	0.168661	0.801141	2	7	3.23	5953	4775	Enriched	ARNT, CREBBP
BioCarta_2016::Cardiac Protection Against ROS _Hs_h_flumazenilPathway	0.171102	0.809379	2	9	2.51	1542	2462	Enriched	GPX1, PRKCE
BioCarta_2016::FAS signaling pathway ( CD95 )_Hs_h_fasPathway	0.17113	0.809379	3	15	2.26	4114	3910	Enriched	FAF1, MAP2K4, PAK2
WikiPathways_2016::Parkin-Ubiquitin Proteasomal System pathway_Hs_WP2359	0.171909	0.810324	6	55	1.23	2896	1988	Enriched	CUL1, FBXW7, PARK2, PSMD14, UBE2G1, UBE2L3
WikiPathways_2016::PDGF Pathway_Hs_WP2526	0.172065	0.810324	5	32	1.77	2398	3512	Enriched	CDC42, MAP2K1, MAP2K4, RASA1, RHOA
WikiPathways_2016::Circadian rythm related genes_Hs_WP3594	0.17268	0.811485	18	174	1.17	4806	3072	Enriched	ARNT, BTBD9, CUL1, DYRK1A, FBXW11, GHRL, GNAQ, GSK3B, HCRTR2, KCNH7, KCNMA1, NCOA2, NCOR1, NLGN1, NRIP1, PPARG, PTEN, RORA
Reactome_2016::Regulation of signaling by CBL_Hs_R-HSA-912631	0.173068	0.811578	3	14	2.42	4878	4124	Enriched	CBL, FYN, PIK3CB
Reactome_2016::FGFRL1 modulation of FGFR1 signaling_Hs_R-HSA-5658623	0.17474	0.813869	2	11	2.05	2941	1817	Enriched	SPRED1, SPRED2
WikiPathways_2016::miRs in Muscle Cell Differentiation_Hs_WP2012	0.175541	0.813869	4	27	1.67	3098	2882	Enriched	MEF2A, PRKCA, PRKCE, PRKCH
Reactome_2016::RHO GTPases activate KTN1_Hs_R-HSA-5625970	0.176003	0.813869	2	9	2.51	2132	2338	Enriched	CDC42, RHOA
Reactome_2016::Clathrin derived vesicle budding_Hs_R-HSA-421837	0.1764	0.813869	7	58	1.36	3504	2627	Enriched	AP1G1, APP, DNM2, DTNBP1, PICALM, PUM1, SNX2
Reactome_2016::trans-Golgi Network Vesicle Budding_Hs_R-HSA-199992	0.1764	0.813869	7	58	1.36	3504	2627	Enriched	AP1G1, APP, DNM2, DTNBP1, PICALM, PUM1, SNX2
WikiPathways_2016::RalA downstream regulated genes_Hs_WP2290	0.176418	0.813869	2	8	2.82	3204	3287	Enriched	CDC42, EXOC2
Reactome_2016::RHO GTPase Effectors_Hs_R-HSA-195258	0.176421	0.813869	21	218	1.09	3646	2781	Enriched	ABI1, AR, CDC42, CENPP, CLASP2, CTNNA1, IQGAP2, KDM4C, MAD1L1, NCK1, NCOA2, NUP98, PAK2, PPP1R12A, PPP1R12B, PPP2R1B, PPP2R5E, PTK2, RHOA, SRGAP2, YWHAQ
Reactome_2016::Macroautophagy_Hs_R-HSA-1632852	0.176511	0.813869	6	48	1.41	2863	2582	Enriched	AMBRA1, ATG10, MTMR3, PRKAG2, RHEB, UVRAG
BioCarta_2016::Mechanism of Gene Regulation by Peroxisome Proliferators via PPARa_Hs_h_pparaPathway	0.177025	0.814535	6	43	1.58	6036	3369	Enriched	APOA1, CREBBP, ME1, NCOR1, NRIP1, PRKCA
BioCarta_2016::Rho-Selective Guanine Exchange Factor AKAP13 Mediates Stress Fiber Formation_Hs_h_akap13Pathway	0.18046	0.828612	2	8	2.82	7356	3390	Enriched	AKAP13, RHOA
Reactome_2016::Ephrin signaling_Hs_R-HSA-3928664	0.180864	0.82874	3	15	2.26	4114	3723	Enriched	EPHB1, FYN, PAK2
BioCarta_2016::Caspase Cascade in Apoptosis_Hs_h_caspasePathway	0.18243	0.834183	3	19	1.78	2820	2432	Enriched	BIRC2, BIRC3, CASP4
Reactome_2016::Ligand-independent caspase activation via DCC_Hs_R-HSA-418889	0.182951	0.834832	2	8	2.82	6068	3948	Enriched	DAPK2, DCC
WikiPathways_2016::TGF Beta Signaling Pathway_Mm_WP113	0.183675	0.836403	6	43	1.58	4928	3897	Enriched	CREBBP, RUNX2, SMAD2, SMAD3, TGFBR2, ZFYVE9
Reactome_2016::L1CAM interactions_Hs_R-HSA-373760	0.185433	0.841595	10	74	1.53	3838	4435	Enriched	ALCAM, DLG1, DNM2, ITGA9, MAP2K1, NCAM1, NUMB, RANBP9, RDX, RPS6KA3
Reactome_2016::Signaling by Hippo_Hs_R-HSA-2028269	0.185579	0.841595	3	15	2.26	4152	4176	Enriched	STK3, STK4, YAP1
WikiPathways_2016::Ovarian Infertility Genes_Mm_WP273	0.186903	0.845861	4	26	1.74	6942	2706	Enriched	ATM, NCOR1, NRIP1, SMAD3
BioCarta_2016::BCR Signaling Pathway_Hs_h_bcrPathway	0.187423	0.846474	4	25	1.81	3146	3438	Enriched	MAP2K1, PPP3CA, PPP3CB, PRKCA
Reactome_2016::Influenza Infection_Hs_R-HSA-168254	0.00384201	0.84678	1	140	0.08	4075	1004	Depleted	NUP98
Reactome_2016::Signaling by cytosolic FGFR1 fusion mutants_Hs_R-HSA-1839117	0.188896	0.851385	3	14	2.42	4018	4671	Enriched	CUX1, GAB2, LRRFIP1
Reactome_2016::SUMOylation of transcription factors_Hs_R-HSA-3232118	0.190851	0.856619	2	10	2.26	4307	2668	Enriched	MITF, PIAS1
Reactome_2016::TP53 Regulates Transcription of Genes Involved in Cytochrome C Release_Hs_R-HSA-6803204	0.191244	0.856619	2	10	2.26	9783	2318	Enriched	ATM, CREBBP
BioCarta_2016::CXCR4 Signaling Pathway_Hs_h_cxcr4Pathway	0.191293	0.856619	2	8	2.82	4396	3835	Enriched	GNAQ, GNB1
Reactome_2016::MAPK targets/ Nuclear events mediated by MAP kinases_Hs_R-HSA-450282	0.191933	0.856619	4	26	1.74	3264	3049	Enriched	ATF2, MEF2A, PPP2R1B, RPS6KA3
Reactome_2016::Disinhibition of SNARE formation_Hs_R-HSA-114516	0.192339	0.856619	1	1	11.28	8386	8616	Enriched	PRKCA
WikiPathways_2016::IL-3 Signaling Pathway_Mm_WP373	0.19254	0.856619	10	83	1.36	4140	3438	Enriched	ATF2, CBL, CHEK1, FYN, GAB2, GSK3B, MAP2K1, PRKCA, PTK2, RAP1A
WikiPathways_2016::Serotonin Receptor 2 and ELK-SRF/GATA4 signaling_Hs_WP732	0.192778	0.856619	3	16	2.12	2629	3524	Enriched	GNAQ, MAP2K1, RASGRF1
BioCarta_2016::Nitric Oxide Signaling Pathway_Hs_h_nos1Pathway	0.193892	0.85709	3	15	2.26	3895	4036	Enriched	PPP3CA, PPP3CB, PRKCA
BioCarta_2016::Protein Kinase A at the Centrosome_Hs_h_akapCentrosomePathway	0.193942	0.85709	2	9	2.51	2183	2940	Enriched	PRKCE, RHOA
Reactome_2016::Toll Like Receptor 9 (TLR9) Cascade_Hs_R-HSA-168138	0.194051	0.85709	9	77	1.32	3179	3148	Enriched	APP, ATF2, CUL1, FBXW11, MAP2K1, MAP2K4, MEF2A, PPP2R1B, RPS6KA3
Reactome_2016::ERK/MAPK targets_Hs_R-HSA-198753	0.196334	0.864023	3	18	1.88	2882	2933	Enriched	MEF2A, PPP2R1B, RPS6KA3
Reactome_2016::Degradation of GLI1 by the proteasome_Hs_R-HSA-5610780	0.196546	0.864023	5	52	1.08	1553	1520	Enriched	CUL1, NUMB, PSMA3, PSMB7, PSMD14
Reactome_2016::Chk1/Chk2(Cds1) mediated inactivation of Cyclin B:Cdk1 complex_Hs_R-HSA-75035	0.196796	0.864023	2	10	2.26	2762	2553	Enriched	CHEK1, YWHAQ
Reactome_2016::Role of Abl in Robo-Slit signaling_Hs_R-HSA-428890	0.197724	0.86637	2	7	3.23	6842	6411	Enriched	CLASP2, SLIT2
Reactome_2016::NIK-->noncanonical NF-kB signaling_Hs_R-HSA-5676590	0.198399	0.867603	5	52	1.08	1553	1502	Enriched	CUL1, FBXW11, PSMA3, PSMB7, PSMD14
Reactome_2016::Olfactory Signaling Pathway_Hs_R-HSA-381753	0.19931	0.868481	1	2	5.64	3151	3151	Enriched	GNB1
Reactome_2016::Eicosanoids_Hs_R-HSA-211979	0.199944	0.868481	1	3	3.76	1991	1916	Enriched	TBXAS1
WikiPathways_2016::DNA Damage Response (only ATM dependent)_Hs_WP710	0.200588	0.868481	11	94	1.32	4824	3295	Enriched	AKT3, ATM, CCND3, CDC42, GSK3B, PIK3CB, PPP2R5E, PTEN, RHOA, SMAD3, TCF7L2
Reactome_2016::Defective B3GALT6 causes EDSP2 and SEMDJL1_Hs_R-HSA-4420332	0.200964	0.868481	3	16	2.12	2893	3318	Enriched	DCN, GPC5, GPC6
Reactome_2016::Defective B3GAT3 causes JDSSDHD_Hs_R-HSA-3560801	0.200964	0.868481	3	16	2.12	2893	3318	Enriched	DCN, GPC5, GPC6
Reactome_2016::Defective B4GALT7 causes EDS, progeroid type_Hs_R-HSA-3560783	0.200964	0.868481	3	16	2.12	2893	3318	Enriched	DCN, GPC5, GPC6
Reactome_2016::Synthesis of IP2, IP, and Ins in the cytosol_Hs_R-HSA-1855183	0.201885	0.869559	2	9	2.51	3481	3486	Enriched	INPP4B, INPP5A
BioCarta_2016::Sprouty regulation of tyrosine kinase signals_Hs_h_spryPathway	0.202425	0.869559	3	16	2.12	5099	3892	Enriched	CBL, MAP2K1, RASA1
Reactome_2016::Ion homeostasis_Hs_R-HSA-5578775	0.202764	0.869559	6	44	1.54	3918	3892	Enriched	ASPH, ATP1B3, CAMK2D, ITPR2, STIM1, TRPC1
WikiPathways_2016::Regulation of Actin Cytoskeleton_Mm_WP523	0.203159	0.869559	14	128	1.24	3759	3361	Enriched	CHRM3, DOCK1, FGF14, MAP2K1, MAPK6, PAK2, PIK3CB, PIP4K2A, PIP5K1B, PPP1R12A, PTK2, RDX, RHOA, SSH2
Reactome_2016::Ligand-gated ion channel transport_Hs_R-HSA-975298	0.203312	0.869559	3	20	1.69	1683	2420	Enriched	GABRB1, GABRG3, GLRA3
BioCarta_2016::NFAT and Hypertrophy of the heart_Hs_h_nfatPathway	0.203581	0.869559	5	36	1.57	4434	3463	Enriched	CREBBP, GSK3B, HDAC9, PPP3CA, PPP3CB
Reactome_2016::Transport of glucose and other sugars, bile salts and organic acids, metal ions and amine compounds_Hs_R-HSA-425366	0.00465246	0.872093	1	96	0.12	2534	3110	Depleted	SLC44A1
Reactome_2016::Translation_Hs_R-HSA-72766	0.00474824	0.872093	1	144	0.08	1236	1004	Depleted	EIF3H
Reactome_2016::Formation of the beta-catenin:TCF transactivating complex_Hs_R-HSA-201722	0.205596	0.875408	5	45	1.25	4575	2310	Enriched	CDC73, CREBBP, TCF4, TCF7L2, TLE4
WikiPathways_2016::Splicing factor NOVA regulated synpatic proteins_Mm_WP1983	0.207636	0.875408	5	32	1.77	4338	4017	Enriched	APLP2, CADM1, GPHN, KCNMA1, NEO1
WikiPathways_2016::TGF-beta Receptor Signaling_Hs_WP560	0.207767	0.875408	6	46	1.47	4928	3492	Enriched	CREBBP, RUNX2, SMAD2, SMAD3, TGFBR2, ZFYVE9
Reactome_2016::MyD88:Mal cascade initiated on plasma membrane_Hs_R-HSA-166058	0.207782	0.875408	9	81	1.26	3179	2908	Enriched	APP, ATF2, CUL1, FBXW11, MAP2K1, MAP2K4, MEF2A, PPP2R1B, RPS6KA3
Reactome_2016::Toll Like Receptor 2 (TLR2) Cascade_Hs_R-HSA-181438	0.207782	0.875408	9	81	1.26	3179	2908	Enriched	APP, ATF2, CUL1, FBXW11, MAP2K1, MAP2K4, MEF2A, PPP2R1B, RPS6KA3
Reactome_2016::Toll Like Receptor TLR1:TLR2 Cascade_Hs_R-HSA-168179	0.207782	0.875408	9	81	1.26	3179	2908	Enriched	APP, ATF2, CUL1, FBXW11, MAP2K1, MAP2K4, MEF2A, PPP2R1B, RPS6KA3
Reactome_2016::Toll Like Receptor TLR6:TLR2 Cascade_Hs_R-HSA-168188	0.207782	0.875408	9	81	1.26	3179	2908	Enriched	APP, ATF2, CUL1, FBXW11, MAP2K1, MAP2K4, MEF2A, PPP2R1B, RPS6KA3
Reactome_2016::Mitotic Prophase_Hs_R-HSA-68875	0.208128	0.875408	9	86	1.18	3646	2619	Enriched	ARPP19, CCNB2, NCAPD3, NEK7, NUP98, PPP2R1B, PRKCA, RAB2A, VRK2
Reactome_2016::Regulation of PLK1 Activity at G2/M Transition_Hs_R-HSA-2565942	0.210527	0.883814	8	69	1.31	3170	2861	Enriched	CCNB2, CEP57, CUL1, DYNC1I2, FBXW11, PPP1R12A, PPP1R12B, SFI1
WikiPathways_2016::Ovarian Infertility Genes_Hs_WP34	0.21137	0.884345	4	28	1.61	6942	2706	Enriched	ATM, NCOR1, NRIP1, SMAD3
Reactome_2016::Prolactin receptor signaling_Hs_R-HSA-1170546	0.212402	0.884345	2	9	2.51	2200	3765	Enriched	CUL1, GHR
WikiPathways_2016::Spinal Cord Injury_Mm_WP2432	0.212408	0.884345	9	84	1.21	3082	2868	Enriched	CD47, CHST11, MBP, PPP3CA, PRKCA, RHOA, SLIT2, SLIT3, XYLT1
WikiPathways_2016::TCR Signaling Pathway_Hs_WP69	0.212464	0.884345	9	80	1.27	4022	3105	Enriched	ATF2, CBL, CBLB, CDC42, FYN, GAB2, MAP2K1, NCK1, VAV3
Reactome_2016::Interleukin-1 signaling_Hs_R-HSA-446652	0.212825	0.884345	5	38	1.49	3179	3165	Enriched	CUL1, FBXW11, MAP2K1, MAP2K4, MAP3K3
Reactome_2016::Mitotic Prometaphase_Hs_R-HSA-68877	0.213061	0.884345	10	93	1.21	4126	2836	Enriched	CCNB2, CENPP, CLASP2, MAD1L1, NUP98, PDS5A, PDS5B, PPP2R1B, PPP2R5E, STAG1
Reactome_2016::Endosomal/Vacuolar pathway_Hs_R-HSA-1236977	0.214643	0.889237	1	3	3.76	5199	1671	Enriched	LNPEP
WikiPathways_2016::Glutathione metabolism_Mm_WP164	0.215245	0.890056	2	13	1.74	1590	1870	Enriched	GCLC, GPX1
Reactome_2016::Initiation of Nuclear Envelope Reformation_Hs_R-HSA-2995383	0.217379	0.893598	2	11	2.05	2147	2390	Enriched	PPP2R2A, VRK2
Reactome_2016::Nuclear Envelope Reassembly_Hs_R-HSA-2995410	0.217379	0.893598	2	11	2.05	2147	2390	Enriched	PPP2R2A, VRK2
Reactome_2016::Separation of Sister Chromatids_Hs_R-HSA-2467813	0.217706	0.893598	13	143	1.02	3646	2234	Enriched	CENPP, CLASP2, MAD1L1, NUP98, PDS5A, PDS5B, PPP2R1B, PPP2R5E, PSMA3, PSMB7, PSMD14, STAG1, UBE2E1
BioCarta_2016::Role of Mitochondria in Apoptotic Signaling_Hs_h_mitochondriaPathway	0.218116	0.893598	2	11	2.05	2984	2374	Enriched	BIRC2, BIRC3
Reactome_2016::Platelet homeostasis_Hs_R-HSA-418346	0.218129	0.893598	9	77	1.32	3646	3353	Enriched	GNB1, GUCY1A2, ITPR2, KCNMA1, PPP2R1B, PPP2R5E, PRKG1, STIM1, TRPC6
Reactome_2016::Post-translational modification: synthesis of GPI-anchored proteins_Hs_R-HSA-163125	0.220185	0.900349	3	22	1.54	1633	2355	Enriched	PIGF, PIGN, PIGU
WikiPathways_2016::Copper homeostasis_Hs_WP3286	0.220686	0.900725	5	38	1.49	4605	3188	Enriched	ADAM10, APP, COMMD1, GSK3B, PTEN
Reactome_2016::Peptide hormone metabolism_Hs_R-HSA-2980736	0.221363	0.90182	7	68	1.16	3728	2169	Enriched	EXOC2, EXOC4, EXOC6, GHRL, MYO5A, RAB27A, TCF7L2
Reactome_2016::G alpha (q) signalling events_Hs_R-HSA-416476	0.222182	0.903317	15	161	1.05	3736	2760	Enriched	APP, CHRM3, DGKB, DGKD, GHRL, GNAQ, GNB1, HCRTR2, ITPR2, KALRN, NPSR1, PLCB1, PRKCE, PRKCH, TRPC6
Reactome_2016::GABA receptor activation_Hs_R-HSA-977443	0.222567	0.903317	6	49	1.38	2510	3220	Enriched	ADCY2, ADCY9, GABRB1, GABRG3, GNB1, KCNJ3
BioCarta_2016::Control of skeletal myogenesis by HDAC and calcium/calmodulin-dependent kinase (CaMK)_Hs_h_hdacPathway	0.22296	0.903317	3	17	1.99	3268	3922	Enriched	CREBBP, GRIP1, MEF2A
Reactome_2016::Regulation of TP53 Degradation_Hs_R-HSA-6804757	0.227036	0.914668	4	30	1.51	4197	2844	Enriched	AKT3, ATM, MAPKAP1, PPP2R1B
BioCarta_2016::Melanocyte Development and Pigmentation Pathway_Hs_h_melanocytepathway	0.227629	0.914668	2	9	2.51	3572	3524	Enriched	MAP2K1, MITF
Reactome_2016::PERK regulates gene expression_Hs_R-HSA-381042	0.227658	0.914668	3	24	1.41	1928	1879	Enriched	EXOSC7, NFYC, PARN
Reactome_2016::Dectin-1 mediated noncanonical NF-kB signaling_Hs_R-HSA-5607761	0.227823	0.914668	5	55	1.02	1553	1511	Enriched	CUL1, FBXW11, PSMA3, PSMB7, PSMD14
WikiPathways_2016::AGE/RAGE pathway_Hs_WP2324	0.228187	0.914668	7	57	1.39	2523	3176	Enriched	ATF2, CDC42, MAP2K1, PRKCA, RHOA, SMAD2, SMAD3
Reactome_2016::Apoptosis_Hs_R-HSA-109581	0.229145	0.914668	13	142	1.03	2835	2373	Enriched	AKT3, ARHGAP10, BIRC2, DAPK2, DCC, PAK2, PPP3R1, PSMA3, PSMB7, PSMD14, PTK2, STK24, YWHAQ
Reactome_2016::Cell Cycle Checkpoints_Hs_R-HSA-69620	0.229928	0.914668	13	149	0.98	2115	2098	Enriched	ATM, ATR, BRE, CCNB2, CHEK1, MAD1L1, MRE11A, PSMA3, PSMB7, PSMD14, RFWD2, UBE2E1, YWHAQ
Reactome_2016::Dermatan sulfate biosynthesis_Hs_R-HSA-2022923	0.230007	0.914668	2	9	2.51	3033	4231	Enriched	DCN, UST
Reactome_2016::Regulation of necroptotic cell death_Hs_R-HSA-5675482	0.230079	0.914668	2	10	2.26	2984	3078	Enriched	BIRC2, BIRC3
Reactome_2016::Golgi Cisternae Pericentriolar Stack Reorganization_Hs_R-HSA-162658	0.230086	0.914668	2	11	2.05	1808	2396	Enriched	CCNB2, RAB2A
WikiPathways_2016::RANKL/RANK Signaling Pathway_Hs_WP2018	0.231027	0.914668	6	47	1.44	4391	3438	Enriched	CBL, CDC42, GAB2, MAP2K1, MITF, PTK2
Reactome_2016::Signaling by Activin_Hs_R-HSA-1502540	0.231079	0.914668	2	11	2.05	3811	2523	Enriched	SMAD2, SMAD3
BioCarta_2016::Regulation of ck1/cdk5 by type 1 glutamate receptors_Hs_h_ck1Pathway	0.231157	0.914668	3	19	1.78	3151	3269	Enriched	GNB1, PLCB1, PPP3CA
WikiPathways_2016::p38 MAPK Signaling Pathway_Hs_WP400	0.231663	0.915028	4	29	1.56	3167	2864	Enriched	ATF2, CDC42, MAP2K4, RASGRF1
BioCarta_2016::Role of EGF Receptor Transactivation by GPCRs in Cardiac Hypertrophy_Hs_h_cardiacegfPathway	0.232438	0.916446	4	28	1.61	2774	3173	Enriched	GNB1, MAP2K1, PRKCA, RHOA
WikiPathways_2016::Keap1-Nrf2_Mm_WP1245	0.234465	0.921754	2	11	2.05	5358	2474	Enriched	GCLC, PRKCA
WikiPathways_2016::Amyotrophic lateral sclerosis (ALS)_Hs_WP2447	0.234621	0.921754	4	33	1.37	2412	2370	Enriched	CASP12, GPX1, PPP3CA, PPP3CB
WikiPathways_2016::Cell Cycle_Hs_WP179	0.235064	0.921851	9	83	1.22	3410	2910	Enriched	ATM, ATR, CCNB2, CCND3, CHEK1, GSK3B, MAD1L1, SMAD3, YWHAQ
Reactome_2016::IKK complex recruitment mediated by RIP1_Hs_R-HSA-937041	0.235926	0.92359	3	21	1.61	2820	2825	Enriched	BIRC2, BIRC3, UBE2D3
WikiPathways_2016::Insulin Signaling_Mm_WP65	0.237613	0.928543	15	135	1.26	4093	3719	Enriched	CBL, CBLB, GSK3B, MAP2K1, MAP2K4, MAP2K5, MAP3K3, MAP4K3, MAPK6, PIK3CB, PRKCA, PRKCH, PTEN, RHEB, RPS6KA3
BioCarta_2016::Ion Channels and Their Functional Role in Vascular Endothelium_Hs_h_raccPathway	0.238721	0.930574	5	40	1.41	3396	3003	Enriched	GNB1, GUCY1A2, KCNQ5, PRKG1, TRPC6
Reactome_2016::Adenylate cyclase activating pathway_Hs_R-HSA-170660	0.238977	0.930574	2	8	2.82	4352	5069	Enriched	ADCY2, ADCY9
Reactome_2016::G alpha (12/13) signalling events_Hs_R-HSA-416482	0.2394	0.930577	8	67	1.35	3587	3521	Enriched	AKAP13, ARHGEF12, CDC42, FGD4, GNB1, KALRN, RHOA, VAV3
Reactome_2016::Regulation of activated PAK-2p34 by proteasome mediated degradation_Hs_R-HSA-211733	0.240941	0.93083	4	45	1	1491	1422	Enriched	PAK2, PSMA3, PSMB7, PSMD14
BioCarta_2016::Rho cell motility signaling pathway_Hs_h_rhoPathway	0.241037	0.93083	4	27	1.67	2851	3531	Enriched	ASAP1, PIP5K1B, PPP1R12B, RHOA
WikiPathways_2016::Mesodermal Commitment Pathway_Hs_WP2857	0.241494	0.93083	7	63	1.25	4152	2930	Enriched	BMPR2, EXT1, KDM6A, SETD2, SMAD2, SMAD3, YAP1
Reactome_2016::p53-Dependent G1 DNA Damage Response_Hs_R-HSA-69563	0.241577	0.93083	5	56	1.01	1553	1575	Enriched	ATM, PSMA3, PSMB7, PSMD14, RFWD2
Reactome_2016::p53-Dependent G1/S DNA damage checkpoint_Hs_R-HSA-69580	0.241577	0.93083	5	56	1.01	1553	1575	Enriched	ATM, PSMA3, PSMB7, PSMD14, RFWD2
Reactome_2016::Aquaporin-mediated transport_Hs_R-HSA-445717	0.242966	0.933024	5	44	1.28	3151	2643	Enriched	ADCY2, ADCY9, AQP9, GNB1, RAB11A
Reactome_2016::Synthesis of 5-eicosatetraenoic acids_Hs_R-HSA-2142688	0.243467	0.933024	1	5	2.26	849	916	Enriched	GPX1
Reactome_2016::Metabolic disorders of biological oxidation enzymes_Hs_R-HSA-5579029	0.243603	0.933024	1	5	2.26	865	1292	Enriched	FDX1
Reactome_2016::Cellular response to hypoxia_Hs_R-HSA-2262749	0.244263	0.933024	3	22	1.54	4368	2627	Enriched	ARNT, CREBBP, UBE2D3
Reactome_2016::Regulation of Hypoxia-inducible Factor (HIF) by oxygen_Hs_R-HSA-1234174	0.244263	0.933024	3	22	1.54	4368	2627	Enriched	ARNT, CREBBP, UBE2D3
WikiPathways_2016::miRNA Regulation of DNA Damage Response_Hs_WP1530	0.245812	0.933615	7	70	1.13	3410	2408	Enriched	ATM, ATR, CCNB2, CCND3, CHEK1, MRE11A, TLK1
Reactome_2016::RHO GTPases Activate WASPs and WAVEs_Hs_R-HSA-5663213	0.246081	0.933615	4	31	1.46	2814	2695	Enriched	ABI1, CDC42, NCK1, PTK2
BioCarta_2016::Phospholipids as signalling intermediaries_Hs_h_edg1Pathway	0.246276	0.933615	4	28	1.61	3594	3283	Enriched	GNB1, MAP2K1, PRKCA, PTK2
WikiPathways_2016::IL-7 Signaling Pathway_Mm_WP297	0.246457	0.933615	5	37	1.53	5099	3615	Enriched	CBL, CBLB, FYN, GSK3B, MAP2K1
WikiPathways_2016::Glutathione metabolism_Hs_WP100	0.247227	0.933615	2	15	1.5	1590	1492	Enriched	GCLC, GPX1
Reactome_2016::Signal transduction by L1_Hs_R-HSA-445144	0.247585	0.933615	3	18	1.88	6112	4210	Enriched	ITGA9, MAP2K1, NCAM1
Reactome_2016::Regulation of TP53 Expression and Degradation_Hs_R-HSA-6806003	0.247672	0.933615	4	31	1.46	4197	2868	Enriched	AKT3, ATM, MAPKAP1, PPP2R1B
Reactome_2016::Nucleotide-binding domain, leucine rich repeat containing receptor (NLR) signaling pathways_Hs_R-HSA-168643	0.247994	0.933615	5	40	1.41	2820	3136	Enriched	APP, BIRC2, BIRC3, CASP4, PANX1
Reactome_2016::Synthesis of 15-eicosatetraenoic acid derivatives_Hs_R-HSA-2142770	0.24823	0.933615	1	4	2.82	849	1069	Enriched	GPX1
Reactome_2016::Energy dependent regulation of mTOR by LKB1-AMPK_Hs_R-HSA-380972	0.249006	0.933792	3	20	1.69	2273	2845	Enriched	CAB39, PRKAG2, RHEB
Reactome_2016::Regulation of mRNA stability by proteins that bind AU-rich elements_Hs_R-HSA-450531	0.249185	0.933792	7	79	1	1553	1665	Enriched	EXOSC7, PARN, PRKCA, PSMA3, PSMB7, PSMD14, XRN1
WikiPathways_2016::Histone Modifications_Hs_WP2369	0.249548	0.933792	5	47	1.2	5027	2144	Enriched	EHMT1, SETD2, SETD3, SETD5, SMYD3
Reactome_2016::CD28 dependent PI3K/Akt signaling_Hs_R-HSA-389357	0.25054	0.934229	3	19	1.78	3534	3272	Enriched	AKT3, FYN, MAPKAP1
Reactome_2016::AKT phosphorylates targets in the cytosol_Hs_R-HSA-198323	0.250743	0.934229	2	11	2.05	6528	3039	Enriched	AKT3, GSK3B
WikiPathways_2016::Homologous recombination_Hs_WP186	0.25163	0.934229	2	11	2.05	7526	3014	Enriched	ATM, MRE11A
WikiPathways_2016::Homologous recombination_Mm_WP1258	0.25163	0.934229	2	11	2.05	7526	3014	Enriched	ATM, MRE11A
WikiPathways_2016::SRF and miRs in Smooth Muscle Differentiation and Proliferation_Hs_WP1991	0.251784	0.934229	2	12	1.88	3594	2966	Enriched	CAMK2D, MEF2A
WikiPathways_2016::BMP Signalling and Regulation_Hs_WP1425	0.253035	0.937293	2	10	2.26	4714	3436	Enriched	BMPR2, RUNX2
Reactome_2016::Tight junction interactions_Hs_R-HSA-420029	0.254567	0.940729	3	26	1.3	3614	1849	Enriched	INADL, MPP5, PARD3
BioCarta_2016::Attenuation of GPCR Signaling_Hs_h_agpcrPathway	0.254816	0.940729	2	10	2.26	5768	3352	Enriched	GNB1, PRKCA
Reactome_2016::Phospholipase C-mediated cascade; FGFR3_Hs_R-HSA-5654227	0.256094	0.942143	5	37	1.53	4467	3960	Enriched	ADCY2, ADCY9, ITPR2, PRKCA, PRKCE
BioCarta_2016::Cell to Cell Adhesion Signaling_Hs_h_cell2cellPathway	0.256788	0.942143	2	10	2.26	3866	3718	Enriched	CTNNA1, PTK2
Reactome_2016::Defective EXT1 causes exostoses 1, TRPS2 and CHDS_Hs_R-HSA-3656253	0.256909	0.942143	2	10	2.26	4825	3190	Enriched	GPC5, GPC6
Reactome_2016::Defective EXT2 causes exostoses 2_Hs_R-HSA-3656237	0.256909	0.942143	2	10	2.26	4825	3190	Enriched	GPC5, GPC6
Reactome_2016::Activation of BH3-only proteins_Hs_R-HSA-114452	0.257561	0.942965	3	22	1.54	2835	2657	Enriched	AKT3, PPP3R1, YWHAQ
Reactome_2016::TRAF6 mediated IRF7 activation_Hs_R-HSA-933541	0.258088	0.943328	3	24	1.41	2493	2139	Enriched	CREBBP, IRF2, TANK
Reactome_2016::Presynaptic phase of homologous DNA pairing and strand exchange_Hs_R-HSA-5693616	0.259283	0.945673	4	30	1.51	5766	3314	Enriched	ATM, ATR, CHEK1, MRE11A
Reactome_2016::Nuclear Events (kinase and transcription factor activation)_Hs_R-HSA-198725	0.259806	0.945673	3	21	1.61	2882	2908	Enriched	MEF2A, PPP2R1B, RPS6KA3
Reactome_2016::Downstream TCR signaling_Hs_R-HSA-202424	0.260017	0.945673	7	77	1.02	3179	1717	Enriched	CUL1, FBXW11, PIK3CB, PSMA3, PSMB7, PSMD14, PTEN
Reactome_2016::GABA A receptor activation_Hs_R-HSA-977441	0.260567	0.946113	2	11	2.05	1776	2881	Enriched	GABRB1, GABRG3
Reactome_2016::Voltage gated Potassium channels_Hs_R-HSA-1296072	0.261623	0.948384	5	37	1.53	3814	3660	Enriched	KCNH5, KCNH7, KCNH8, KCNQ1, KCNQ5
BioCarta_2016::mTOR Signaling Pathway_Hs_h_mTORPathway	0.264241	0.955186	3	20	1.69	1529	3869	Enriched	GHR, PTEN, RHEB
WikiPathways_2016::G13 Signaling Pathway_Mm_WP298	0.264366	0.955186	4	30	1.51	4180	3396	Enriched	IQGAP2, PIK3CB, PIP4K2A, RHOA
BioCarta_2016::Regulation of eIF4e and p70 S6 Kinase_Hs_h_eif4Pathway	0.265483	0.956017	3	20	1.69	8221	3524	Enriched	GHR, PRKCA, PTEN
Reactome_2016::Phospholipase C-mediated cascade; FGFR4_Hs_R-HSA-5654228	0.2658	0.956017	5	38	1.49	4467	3868	Enriched	ADCY2, ADCY9, ITPR2, PRKCA, PRKCE
Reactome_2016::G0 and Early G1_Hs_R-HSA-1538133	0.266371	0.956017	3	22	1.54	5898	2819	Enriched	DYRK1A, LIN52, TFDP2
Reactome_2016::Depolarization of the Presynaptic Terminal Triggers the Opening of Calcium Channels_Hs_R-HSA-112308	0.266509	0.956017	2	10	2.26	3358	4646	Enriched	CACNA2D3, CACNB2
Reactome_2016::Reversal of alkylation damage by DNA dioxygenases_Hs_R-HSA-73943	0.266765	0.956017	1	4	2.82	7518	1461	Enriched	ASCC3
BioCarta_2016::Y branching of actin filaments_Hs_h_actinYPathway	0.267944	0.958682	2	14	1.61	1910	2144	Enriched	CDC42, NCK1
Reactome_2016::Regulated Necrosis_Hs_R-HSA-5218859	0.270324	0.961222	2	12	1.88	2984	2941	Enriched	BIRC2, BIRC3
Reactome_2016::RIPK1-mediated regulated necrosis_Hs_R-HSA-5213460	0.270324	0.961222	2	12	1.88	2984	2941	Enriched	BIRC2, BIRC3
BioCarta_2016::Integrin Signaling Pathway_Hs_h_integrinPathway	0.270431	0.961222	4	28	1.61	3348	3694	Enriched	FYN, PPP1R12B, PTK2, RHOA
Reactome_2016::Vif-mediated degradation of APOBEC3G_Hs_R-HSA-180585	0.27062	0.961222	4	48	0.94	1491	1363	Enriched	CUL5, PSMA3, PSMB7, PSMD14
WikiPathways_2016::Serotonin and anxiety-related events_Mm_WP2140	0.270834	0.961222	2	11	2.05	3666	3060	Enriched	NLGN1, PPP3CA
WikiPathways_2016::Estrogen signaling pathway_Hs_WP712	0.272351	0.963686	3	19	1.78	3151	3552	Enriched	ESR1, GNB1, MAP2K1
Reactome_2016::Mitochondrial Fatty Acid Beta-Oxidation_Hs_R-HSA-77289	0.272403	0.963686	2	14	1.61	2466	2242	Enriched	PCCA, PCCB
Reactome_2016::EPHA-mediated growth cone collapse_Hs_R-HSA-3928663	0.274688	0.970212	4	30	1.51	3786	3908	Enriched	EPHA6, FYN, PTK2, RHOA
Reactome_2016::TNFR2 non-canonical NF-kB pathway_Hs_R-HSA-5668541	0.275541	0.970944	7	86	0.92	2820	1610	Enriched	BIRC2, BIRC3, CUL1, FBXW11, PSMA3, PSMB7, PSMD14
WikiPathways_2016::G1 to S cell cycle control_Mm_WP413	0.276703	0.970944	5	47	1.2	2513	2445	Enriched	ATM, CCND3, MNAT1, PRIM2, TFDP2
Reactome_2016::RMTs methylate histone arginines_Hs_R-HSA-3214858	0.276988	0.970944	4	37	1.22	4805	2284	Enriched	ARID1B, CARM1, SMARCA2, SMARCC1
Reactome_2016::Sema4D induced cell migration and growth-cone collapse_Hs_R-HSA-416572	0.277181	0.970944	3	21	1.61	2132	3866	Enriched	ARHGEF12, CDC42, RHOA
Reactome_2016::Inflammasomes_Hs_R-HSA-622312	0.277476	0.970944	2	13	1.74	2608	2518	Enriched	APP, PANX1
Reactome_2016::TP53 Regulates Transcription of Genes Involved in G2 Cell Cycle Arrest_Hs_R-HSA-6804114	0.277538	0.970944	2	14	1.61	5298	1980	Enriched	CARM1, TFDP2
Reactome_2016::Negative regulation of MAPK pathway_Hs_R-HSA-5675221	0.278002	0.971026	4	35	1.29	3514	2704	Enriched	MAP2K1, MARK3, PPP2R1B, PPP2R5E
Reactome_2016::Non-integrin membrane-ECM interactions_Hs_R-HSA-3000171	0.279665	0.975288	5	36	1.57	9044	5188	Enriched	DAG1, DMD, LAMA2, NRXN1, PRKCA
WikiPathways_2016::Alpha 6 Beta 4 signaling pathway_Hs_WP244	0.281035	0.976168	4	27	1.67	6212	4231	Enriched	LAMA2, PRKCA, PTK2, RHOA
Reactome_2016::Electric Transmission Across Gap Junctions_Hs_R-HSA-112303	0.281246	0.976168	1	4	2.82	2080	2080	Enriched	PANX1
Reactome_2016::Transmission across Electrical Synapses_Hs_R-HSA-112307	0.281246	0.976168	1	4	2.82	2080	2080	Enriched	PANX1
Reactome_2016::Semaphorin interactions_Hs_R-HSA-373755	0.281758	0.976407	7	59	1.34	4114	4231	Enriched	ARHGEF12, CDC42, FYN, GSK3B, PAK2, PTPRC, RHOA
BioCarta_2016::Role of Erk5 in Neuronal Survival_Hs_h_erk5Pathway	0.28225	0.976577	3	21	1.61	2398	3008	Enriched	MAP2K1, MAP2K5, MEF2A
Reactome_2016::PLC beta mediated events_Hs_R-HSA-112043	0.283868	0.97971	5	37	1.53	7090	4029	Enriched	ADCY2, ADCY9, ITPR2, PLCB1, PRKCA
WikiPathways_2016::Insulin Signaling_Hs_WP481	0.284609	0.97971	15	140	1.21	4093	3815	Enriched	CBL, CBLB, GSK3B, MAP2K1, MAP2K4, MAP2K5, MAP3K3, MAP4K3, MAPK6, PIK3CB, PRKCA, PRKCH, PTEN, RHEB, RPS6KA3
BioCarta_2016::Bioactive Peptide Induced Signaling Pathway_Hs_h_biopeptidesPathway	0.28467	0.97971	4	28	1.61	3920	3980	Enriched	CAMK2D, FYN, GNB1, PRKCA
Reactome_2016::Oncogene Induced Senescence_Hs_R-HSA-2559585	0.285915	0.97971	3	25	1.35	4937	2438	Enriched	ETS1, MIR24-1, TNRC6B
Reactome_2016::TNF receptor superfamily (TNFSF) members mediating non-canonical NF-kB pathway_Hs_R-HSA-5676594	0.286255	0.97971	2	15	1.5	2984	1909	Enriched	BIRC2, BIRC3
Reactome_2016::G2/M DNA replication checkpoint_Hs_R-HSA-69478	0.286764	0.97971	1	4	2.82	1550	2325	Enriched	CCNB2
Reactome_2016::Methionine salvage pathway_Hs_R-HSA-1237112	0.287099	0.97971	1	5	2.26	931	1936	Enriched	APIP
Reactome_2016::Synthesis of 12-eicosatetraenoic acid derivatives_Hs_R-HSA-2142712	0.287121	0.97971	1	5	2.26	849	1716	Enriched	GPX1
Reactome_2016::S Phase_Hs_R-HSA-69242	0.287409	0.97971	9	107	0.95	2513	1960	Enriched	CUL1, MNAT1, PDS5A, PDS5B, PRIM2, PSMA3, PSMB7, PSMD14, STAG1
Reactome_2016::Repression of WNT target genes_Hs_R-HSA-4641265	0.287916	0.97971	2	12	1.88	4313	3156	Enriched	TCF7L2, TLE4
Reactome_2016::Post-transcriptional silencing by small RNAs_Hs_R-HSA-426496	0.288045	0.97971	1	2	5.64	17252	8748	Enriched	TNRC6B
WikiPathways_2016::Transcriptional activation by NRF2_Hs_WP3	0.289116	0.981836	2	13	1.74	5358	2474	Enriched	GCLC, PRKCA
Reactome_2016::SALM protein interactions at the synapse_Hs_R-HSA-8849932	0.290566	0.982403	3	19	1.78	5464	4606	Enriched	DLG1, GRIA4, PTPRD
Reactome_2016::Formyl peptide receptors bind formyl peptides and many other ligands_Hs_R-HSA-444473	0.290605	0.982403	1	6	1.88	3137	1298	Enriched	APP
BioCarta_2016::Role of PI3K subunit p85 in regulation of Actin Organization and Cell Migration_Hs_h_cdc42racPathway	0.29062	0.982403	2	14	1.61	2132	2216	Enriched	CDC42, RHOA
Reactome_2016::Synthesis of glycosylphosphatidylinositol (GPI)_Hs_R-HSA-162710	0.291089	0.98248	2	14	1.61	2538	2412	Enriched	PIGF, PIGN
Reactome_2016::KSRP (KHSRP) binds and destabilizes mRNA_Hs_R-HSA-450604	0.291565	0.982584	2	15	1.5	1986	1792	Enriched	EXOSC7, PARN
Reactome_2016::Tristetraprolin (TTP, ZFP36) binds and destabilizes mRNA_Hs_R-HSA-450513	0.293039	0.98567	2	15	1.5	3294	1767	Enriched	EXOSC7, XRN1
Reactome_2016::Butyrate Response Factor 1 (BRF1) binds and destabilizes mRNA_Hs_R-HSA-450385	0.293769	0.98567	2	15	1.5	3294	1792	Enriched	EXOSC7, XRN1
WikiPathways_2016::Structural Pathway of Interleukin 1 (IL-1)_Hs_WP2637	0.29396	0.98567	5	42	1.34	2398	3203	Enriched	ATF2, MAP2K1, MAP2K4, MBP, TANK
Reactome_2016::Phospholipase C-mediated cascade: FGFR1_Hs_R-HSA-5654219	0.29444	0.98567	5	40	1.41	4467	4007	Enriched	ADCY2, ADCY9, ITPR2, PRKCA, PRKCE
Reactome_2016::Nuclear Envelope Breakdown_Hs_R-HSA-2980766	0.295357	0.98567	5	42	1.34	3376	3182	Enriched	CCNB2, NEK7, NUP98, PRKCA, VRK2
Reactome_2016::DNA Damage Reversal_Hs_R-HSA-73942	0.295458	0.98567	1	5	2.26	7518	1351	Enriched	ASCC3
Reactome_2016::GDP-fucose biosynthesis_Hs_R-HSA-6787639	0.295611	0.98567	1	4	2.82	1521	2896	Enriched	GMDS
Reactome_2016::Phase 2 - plateau phase_Hs_R-HSA-5576893	0.297477	0.98749	3	23	1.47	3045	3014	Enriched	CACNA2D3, CACNB2, KCNQ1
WikiPathways_2016::TarBasePathway_Hs_WP1992	0.29773	0.98749	2	13	1.74	3212	3157	Enriched	KCNQ1, PTBP2
Reactome_2016::SCF-beta-TrCP mediated degradation of Emi1_Hs_R-HSA-174113	0.297927	0.98749	4	49	0.92	1491	1447	Enriched	CUL1, PSMA3, PSMB7, PSMD14
Reactome_2016::Cyclin B2 mediated events_Hs_R-HSA-157881	0.297949	0.98749	1	4	2.82	1550	2868	Enriched	CCNB2
WikiPathways_2016::Histone modifications_Mm_WP300	0.298828	0.988916	1	4	2.82	5027	2018	Enriched	EHMT1
Reactome_2016::Scavenging by Class B Receptors_Hs_R-HSA-3000471	0.300368	0.992522	1	4	2.82	989	2511	Enriched	APOA1
Reactome_2016::EPH-ephrin mediated repulsion of cells_Hs_R-HSA-3928665	0.301869	0.992742	5	42	1.34	4231	3776	Enriched	ADAM10, EPHA6, EPHB1, FYN, VAV3
Reactome_2016::Complex I biogenesis_Hs_R-HSA-6799198	0.302282	0.992742	3	41	0.82	1204	786	Enriched	NDUFAF2, NDUFS4, NUBPL
WikiPathways_2016::Signal Transduction of S1P Receptor_Hs_WP26	0.30233	0.992742	3	22	1.54	4748	3056	Enriched	AKT3, MAPK6, PLCB1
Reactome_2016::Processing of Intronless Pre-mRNAs_Hs_R-HSA-77595	0.302636	0.992742	2	13	1.74	2816	2991	Enriched	CSTF3, FIP1L1
Reactome_2016::G-protein mediated events_Hs_R-HSA-112040	0.302687	0.992742	5	38	1.49	7090	4051	Enriched	ADCY2, ADCY9, ITPR2, PLCB1, PRKCA
Reactome_2016::Muscarinic acetylcholine receptors_Hs_R-HSA-390648	0.303477	0.993854	1	4	2.82	3173	2770	Enriched	CHRM3
Reactome_2016::Influenza Life Cycle_Hs_R-HSA-168255	0.00658899	0.999987	1	131	0.08	4075	945	Depleted	NUP98
WikiPathways_2016::Peptide GPCRs_Hs_WP24	0.00731862	0.999987	0	70	NA	NA	2634	Depleted
Reactome_2016::SRP-dependent cotranslational protein targeting to membrane_Hs_R-HSA-1799339	0.00785243	0.999987	0	104	NA	NA	780	Depleted
Reactome_2016::Immunoregulatory interactions between a Lymphoid and a non-Lymphoid cell_Hs_R-HSA-198933	0.00816329	0.999987	0	75	NA	NA	2274	Depleted
WikiPathways_2016::Peptide GPCRs_Mm_WP234	0.00983329	0.999987	0	65	NA	NA	2673	Depleted
WikiPathways_2016::GPCRs, Other_Mm_WP41	0.0107489	0.999987	0	58	NA	NA	2864	Depleted
Reactome_2016::Transport of inorganic cations/anions and amino acids/oligopeptides_Hs_R-HSA-425393	0.0111991	0.999987	2	95	0.24	2963	3669	Depleted	SLC24A3, SLC9A9
Reactome_2016::Influenza Viral RNA Transcription and Replication_Hs_R-HSA-168273	0.0114253	0.999987	1	123	0.09	4075	874	Depleted	NUP98
Reactome_2016::Golgi-to-ER retrograde transport_Hs_R-HSA-8856688	0.013048	0.999987	2	100	0.22	8260	3395	Depleted	DYNC1I2, DYNC2H1
Reactome_2016::IRE1alpha activates chaperones_Hs_R-HSA-381070	0.0166658	0.999987	0	53	NA	NA	2948	Depleted
Reactome_2016::Amino acid and oligopeptide SLC transporters_Hs_R-HSA-425374	0.0184368	0.999987	0	48	NA	NA	3328	Depleted
Reactome_2016::XBP1(S) activates chaperone genes_Hs_R-HSA-381038	0.0196612	0.999987	0	51	NA	NA	2948	Depleted
Reactome_2016::Nonsense Mediated Decay (NMD) independent of the Exon Junction Complex (EJC)_Hs_R-HSA-975956	0.0206014	0.999987	0	87	NA	NA	739	Depleted
WikiPathways_2016::Complement and Coagulation Cascades_Hs_WP558	0.0242559	0.999987	0	55	NA	NA	2193	Depleted
Reactome_2016::Class B/2 (Secretin family receptors)_Hs_R-HSA-373080	0.0257774	0.999987	1	83	0.13	3151	2305	Depleted	GNB1
Reactome_2016::Eukaryotic Translation Elongation_Hs_R-HSA-156842	0.0258104	0.999987	0	86	NA	NA	736	Depleted
WikiPathways_2016::NRF2 pathway_Hs_WP2884	0.0259152	0.999987	3	119	0.28	3271	2582	Depleted	GCLC, ME1, TGFBR2
Reactome_2016::Eukaryotic Translation Termination_Hs_R-HSA-72764	0.02654	0.999987	0	85	NA	NA	733	Depleted
Reactome_2016::Peptide ligand-binding receptors_Hs_R-HSA-375276	0.0278023	0.999987	4	164	0.27	3436	1786	Depleted	APP, GHRL, HCRTR2, NPSR1
Reactome_2016::Kinesins_Hs_R-HSA-983189	0.0301249	0.999987	0	39	NA	NA	4479	Depleted
WikiPathways_2016::Complement and Coagulation Cascades_Mm_WP449	0.0305289	0.999987	0	52	NA	NA	2184	Depleted
Reactome_2016::Viral mRNA Translation_Hs_R-HSA-192823	0.0308899	0.999987	0	82	NA	NA	711	Depleted
Reactome_2016::Peptide chain elongation_Hs_R-HSA-156902	0.0319815	0.999987	0	82	NA	NA	711	Depleted
Reactome_2016::Cap-dependent Translation Initiation_Hs_R-HSA-72737	0.0322651	0.999987	1	109	0.1	1236	866	Depleted	EIF3H
Reactome_2016::Eukaryotic Translation Initiation_Hs_R-HSA-72613	0.0322651	0.999987	1	109	0.1	1236	866	Depleted	EIF3H
WikiPathways_2016::Allograft Rejection_Hs_WP2328	0.0326731	0.999987	0	52	NA	NA	1990	Depleted
Reactome_2016::Elastic fibre formation_Hs_R-HSA-1566948	0.0388088	0.999987	0	39	NA	NA	4063	Depleted
WikiPathways_2016::Regulation of toll-like receptor signaling pathway_Hs_WP1449	0.0411161	0.999987	4	128	0.35	4226	2700	Depleted	AKT3, MAP2K1, MAP2K4, PIK3CB
Reactome_2016::rRNA processing_Hs_R-HSA-72312	0.0445575	0.999987	4	168	0.26	2982	1235	Depleted	EXOSC7, SKIV2L2, UTP18, XRN2
Reactome_2016::GTP hydrolysis and joining of the 60S ribosomal subunit_Hs_R-HSA-72706	0.0461116	0.999987	1	102	0.11	1236	801	Depleted	EIF3H
Reactome_2016::DNA Repair_Hs_R-HSA-73894	0.0473005	0.999987	11	253	0.48	3869	2510	Depleted	ASCC3, ATM, ATR, BRE, CHEK1, MNAT1, MRE11A, NFRKB, PIAS1, RNF111, XRCC4
Reactome_2016::DNA Damage Bypass_Hs_R-HSA-73893	0.0477288	0.999987	0	44	NA	NA	2500	Depleted
Reactome_2016::Transcription-Coupled Nucleotide Excision Repair (TC-NER)_Hs_R-HSA-6781827	0.0506829	0.999987	1	73	0.15	2513	1821	Depleted	MNAT1
Reactome_2016::3' -UTR-mediated translational regulation_Hs_R-HSA-157279	0.0509273	0.999987	1	101	0.11	1236	792	Depleted	EIF3H
Reactome_2016::L13a-mediated translational silencing of Ceruloplasmin expression_Hs_R-HSA-156827	0.0509273	0.999987	1	101	0.11	1236	792	Depleted	EIF3H
Reactome_2016::Assembly of collagen fibrils and other multimeric structures_Hs_R-HSA-2022090	0.052457	0.999987	1	50	0.22	5548	5188	Depleted	COL6A6
Reactome_2016::Signaling by FGFR2 in disease_Hs_R-HSA-5655253	0.0600528	0.999987	0	42	NA	NA	1929	Depleted
WikiPathways_2016::Glycolysis and Gluconeogenesis_Hs_WP534	0.0604567	0.999987	0	44	NA	NA	2158	Depleted
WikiPathways_2016::Glycolysis and Gluconeogenesis_Mm_WP157	0.0646292	0.999987	0	43	NA	NA	2066	Depleted
BioCarta_2016::Signal transduction through IL1R_Hs_h_il1rPathway	0.066651	0.999987	0	36	NA	NA	3059	Depleted
WikiPathways_2016::Amino Acid metabolism_Mm_WP662	0.0672772	0.999987	2	85	0.26	2456	2297	Depleted	GLUD1, HIBADH
Reactome_2016::Glycerophospholipid biosynthesis_Hs_R-HSA-1483206	0.0681705	0.999987	3	97	0.35	3511	2778	Depleted	CPNE1, GPCPD1, SLC44A1
Reactome_2016::Phase II conjugation_Hs_R-HSA-156580	0.0681912	0.999987	1	74	0.15	2330	1762	Depleted	GCLC
Reactome_2016::Major pathway of rRNA processing in the nucleolus_Hs_R-HSA-6791226	0.069233	0.999987	4	156	0.28	2982	1191	Depleted	EXOSC7, SKIV2L2, UTP18, XRN2
Reactome_2016::Gene Silencing by RNA_Hs_R-HSA-211000	0.0700678	0.999987	2	85	0.26	10664	2344	Depleted	NUP98, TNRC6B
WikiPathways_2016::NOD pathway_Hs_WP1433	0.0708346	0.999987	0	35	NA	NA	2861	Depleted
Reactome_2016::Chemokine receptors bind chemokines_Hs_R-HSA-380108	0.0719244	0.999987	0	46	NA	NA	1634	Depleted
Reactome_2016::mRNA Splicing - Minor Pathway_Hs_R-HSA-72165	0.0749925	0.999987	0	46	NA	NA	1302	Depleted
Reactome_2016::Neurotransmitter Release Cycle_Hs_R-HSA-112310	0.0772303	0.999987	1	50	0.22	3787	3787	Depleted	SYT1
Reactome_2016::Biological oxidations_Hs_R-HSA-211859	0.0772643	0.999987	4	136	0.33	2160	1950	Depleted	FDX1, GCLC, NCOA2, TBXAS1
Reactome_2016::Dual Incision in GG-NER_Hs_R-HSA-5696400	0.07845	0.999987	0	39	NA	NA	1791	Depleted
Reactome_2016::Formation of Fibrin Clot (Clotting Cascade)_Hs_R-HSA-140877	0.0803903	0.999987	0	38	NA	NA	2167	Depleted
Reactome_2016::Amino acid transport across the plasma membrane_Hs_R-HSA-352230	0.0823798	0.999987	0	30	NA	NA	3572	Depleted
Reactome_2016::Formation of a pool of free 40S subunits_Hs_R-HSA-72689	0.0893715	0.999987	1	92	0.12	1236	750	Depleted	EIF3H
Reactome_2016::Translesion synthesis by Y family DNA polymerases bypasses lesions on DNA template_Hs_R-HSA-110313	0.0965253	0.999987	0	35	NA	NA	1995	Depleted
Reactome_2016::Dual incision in TC-NER_Hs_R-HSA-6782135	0.0994223	0.999987	1	60	0.19	2513	1741	Depleted	MNAT1
WikiPathways_2016::Cytoplasmic Ribosomal Proteins_Hs_WP477	0.102054	0.999987	1	86	0.13	2245	739	Depleted	RPS6KA3
Reactome_2016::Gap-filling DNA repair synthesis and ligation in TC-NER_Hs_R-HSA-6782210	0.102201	0.999987	1	59	0.19	2513	1888	Depleted	MNAT1
Reactome_2016::Molecules associated with elastic fibres_Hs_R-HSA-2129379	0.102355	0.999987	0	29	NA	NA	3376	Depleted
Reactome_2016::Transcriptional regulation by small RNAs_Hs_R-HSA-5578749	0.102501	0.999987	1	61	0.18	4075	1629	Depleted	NUP98
Reactome_2016::Cargo concentration in the ER_Hs_R-HSA-5694530	0.104307	0.999987	0	29	NA	NA	3083	Depleted
Reactome_2016::Base Excision Repair_Hs_R-HSA-73884	0.107721	0.999987	0	35	NA	NA	1804	Depleted
Reactome_2016::Resolution of Abasic Sites (AP sites)_Hs_R-HSA-73933	0.107721	0.999987	0	35	NA	NA	1804	Depleted
Reactome_2016::Selenoamino acid metabolism_Hs_R-HSA-2408522	0.113847	0.999987	2	107	0.21	2079	868	Depleted	DARS, EEFSEC
Reactome_2016::Gamma carboxylation, hypusine formation and arylsulfatase activation_Hs_R-HSA-163841	0.115754	0.999987	0	31	NA	NA	2436	Depleted
Reactome_2016::Intra-Golgi and retrograde Golgi-to-ER traffic_Hs_R-HSA-6811442	0.116082	0.999987	8	154	0.58	3716	3310	Depleted	COG5, CUX1, DYNC1I2, DYNC2H1, RAB30, USP6NL, VPS54, VTI1A
WikiPathways_2016::Inflammatory Response Pathway_Hs_WP453	0.118913	0.999987	0	28	NA	NA	2954	Depleted
WikiPathways_2016::Inflammatory Response Pathway_Mm_WP458	0.118913	0.999987	0	28	NA	NA	2954	Depleted
WikiPathways_2016::One Carbon Metabolism_Hs_WP241	0.122695	0.999987	0	27	NA	NA	3107	Depleted
Reactome_2016::Selenocysteine synthesis_Hs_R-HSA-2408557	0.126561	0.999987	1	84	0.13	2686	733	Depleted	EEFSEC
Reactome_2016::Interaction between L1 and Ankyrins_Hs_R-HSA-445095	0.127082	0.999987	0	21	NA	NA	6622	Depleted
Reactome_2016::Complement cascade_Hs_R-HSA-166658	0.127832	0.999987	0	31	NA	NA	2251	Depleted
Reactome_2016::Metabolism of proteins_Hs_R-HSA-392499	0.128157	0.999987	56	927	0.65	2954	2355	Depleted	ANKRD28, APOA1, APP, COG5, DAG1, DNAJC19, DYNC1I2, DYNC2H1, EIF3H, EXOC2, EXOC4, EXOC6, EXOSC7, FBXW7, FUT8, GALNTL6, GHRL, GLB1, GMDS, GNB1, LARGE, LONP2, MGAT4C, MGAT5, MITF, MTX2, MYO5A, NFYC, NSMCE2, NUP98, PARK2, PARN, PGM3, PIAS1, PIGF, PIGN, PIGU, PPP6C, RAB27A, RGS6, RGS7, ST3GAL4, ST6GALNAC3, STAG1, STT3A, TBCA, TCF7L2, THSD4, THSD7B, TIMM8B, TRAPPC6B, TRAPPC9, TUSC3, WBSCR17, XRCC4, XRN2
Reactome_2016::Nonsense Mediated Decay (NMD) enhanced by the Exon Junction Complex (EJC)_Hs_R-HSA-975957	0.129073	0.999987	2	100	0.22	4104	792	Depleted	PPP2R2A, SMG6
Reactome_2016::Nonsense-Mediated Decay (NMD)_Hs_R-HSA-927802	0.129073	0.999987	2	100	0.22	4104	792	Depleted	PPP2R2A, SMG6
WikiPathways_2016::SIDS Susceptibility Pathways_Hs_WP706	0.131767	0.999987	7	146	0.54	3045	2826	Depleted	AR, CREBBP, HDAC9, KCNQ1, PBX1, RORA, YWHAQ
Reactome_2016::Hexose transport_Hs_R-HSA-189200	0.132715	0.999987	1	44	0.26	4075	2951	Depleted	NUP98
Reactome_2016::ABC-family proteins mediated transport_Hs_R-HSA-382556	0.13287	0.999987	1	39	0.29	989	4211	Depleted	APOA1
Reactome_2016::rRNA modification in the nucleus_Hs_R-HSA-6790901	0.133254	0.999987	1	53	0.21	2627	2236	Depleted	UTP18
Reactome_2016::Synthesis of PA_Hs_R-HSA-1483166	0.137006	0.999987	0	28	NA	NA	2722	Depleted
Reactome_2016::Metal ion SLC transporters_Hs_R-HSA-425410	0.141333	0.999987	0	25	NA	NA	3388	Depleted
Reactome_2016::FGFR2 mutant receptor activation_Hs_R-HSA-1839126	0.144149	0.999987	0	33	NA	NA	1585	Depleted
WikiPathways_2016::GPCRs, Other_Hs_WP117	0.148335	0.999987	2	63	0.36	3431	2680	Depleted	CHRM3, GRM8
Reactome_2016::RNA Polymerase III Transcription Initiation From Type 1 Promoter_Hs_R-HSA-76061	0.149688	0.999987	0	28	NA	NA	2280	Depleted
Reactome_2016::Termination of translesion DNA synthesis_Hs_R-HSA-5656169	0.151474	0.999987	0	29	NA	NA	1791	Depleted
Reactome_2016::SUMOylation of RNA binding proteins_Hs_R-HSA-4570464	0.151673	0.999987	1	42	0.27	4075	3035	Depleted	NUP98
Reactome_2016::Unfolded Protein Response (UPR)_Hs_R-HSA-381119	0.156229	0.999987	3	80	0.42	1928	2648	Depleted	EXOSC7, NFYC, PARN
Reactome_2016::RNA Polymerase III Transcription Initiation From Type 2 Promoter_Hs_R-HSA-76066	0.1566	0.999987	0	27	NA	NA	2520	Depleted
Reactome_2016::Metabolism of non-coding RNA_Hs_R-HSA-194441	0.157277	0.999987	1	46	0.24	4075	2658	Depleted	NUP98
Reactome_2016::snRNP Assembly_Hs_R-HSA-191859	0.157277	0.999987	1	46	0.24	4075	2658	Depleted	NUP98
BioCarta_2016::Intrinsic Prothrombin Activation Pathway_Hs_h_intrinsicPathway	0.15816	0.999987	0	23	NA	NA	3005	Depleted
Reactome_2016::PIWI-interacting RNA (piRNA) biogenesis_Hs_R-HSA-5601884	0.160373	0.999987	0	28	NA	NA	1762	Depleted
Reactome_2016::Recognition of DNA damage by PCNA-containing replication complex_Hs_R-HSA-110314	0.163953	0.999987	0	28	NA	NA	1786	Depleted
Reactome_2016::SHC-mediated cascade:FGFR2_Hs_R-HSA-5654699	0.16436	0.999987	0	25	NA	NA	2676	Depleted
Reactome_2016::WNT ligand biogenesis and trafficking_Hs_R-HSA-3238698	0.170393	0.999987	0	25	NA	NA	2753	Depleted
WikiPathways_2016::GPCRs, Class B Secretin-like_Hs_WP334	0.170458	0.999987	0	22	NA	NA	3332	Depleted
WikiPathways_2016::GPCRs, Class B Secretin-like_Mm_WP456	0.170458	0.999987	0	22	NA	NA	3332	Depleted
Reactome_2016::Diseases associated with the TLR signaling cascade_Hs_R-HSA-5602358	0.172793	0.999987	0	23	NA	NA	2834	Depleted
Reactome_2016::Diseases of Immune System_Hs_R-HSA-5260271	0.172793	0.999987	0	23	NA	NA	2834	Depleted
Reactome_2016::SUMOylation of DNA replication proteins_Hs_R-HSA-4615885	0.173773	0.999987	1	41	0.27	4075	2934	Depleted	NUP98
Reactome_2016::Elongation arrest and recovery_Hs_R-HSA-112387	0.176093	0.999987	0	28	NA	NA	1703	Depleted
Reactome_2016::HIV elongation arrest and recovery_Hs_R-HSA-167287	0.176093	0.999987	0	28	NA	NA	1703	Depleted
Reactome_2016::Pausing and recovery of HIV elongation_Hs_R-HSA-167290	0.176093	0.999987	0	28	NA	NA	1703	Depleted
WikiPathways_2016::Purine metabolism_Mm_WP2185	0.176183	0.999987	7	143	0.55	4236	2839	Depleted	ADCY2, ADCY9, ADK, FHIT, GUCY1A2, PDE4B, PRIM2
Reactome_2016::HSF1 activation_Hs_R-HSA-3371511	0.17672	0.999987	0	27	NA	NA	2177	Depleted
Reactome_2016::Formation of TC-NER Pre-Incision Complex_Hs_R-HSA-6781823	0.178523	0.999987	1	50	0.22	2513	1763	Depleted	MNAT1
Reactome_2016::Acyl chain remodelling of PC_Hs_R-HSA-1482788	0.178585	0.999987	0	25	NA	NA	2630	Depleted
Reactome_2016::Metabolism_Hs_R-HSA-1430728	0.179452	0.999987	103	1615	0.67	2816	2285	Depleted	ABHD5, ACAD8, ACAT1, ACOXL, ADCY2, ADCY9, ADK, APIP, APOA1, ATP5J2, ATP5L, BCKDHB, CACNB2, CARM1, CDK8, CHRM3, CHST11, CHST9, COL4A3BP, CPNE1, CREBBP, CSGALNACT1, CYB5R4, DARS, DCN, DNM2, DPYD, EEFSEC, ELOVL5, ETFA, EXT1, FAR1, FDX1, GBE1, GCLC, GLB1, GLUD1, GNAQ, GNB1, GPC5, GPC6, GPCPD1, GPHN, GPX1, HIBADH, HMGCLL1, HPSE2, HS6ST3, HSD17B12, INPP4B, INPP5A, IP6K2, ITPR2, LIPC, ME1, MED27, MTMR2,…
Reactome_2016::Gluconeogenesis_Hs_R-HSA-70263	0.179812	0.999987	0	29	NA	NA	1788	Depleted
BioCarta_2016::NF-kB Signaling Pathway_Hs_h_nfkbPathway	0.181557	0.999987	0	21	NA	NA	3845	Depleted
Reactome_2016::Nucleotide Excision Repair_Hs_R-HSA-5696398	0.182809	0.999987	4	102	0.44	4382	2086	Depleted	MNAT1, NFRKB, PIAS1, RNF111
Reactome_2016::Surfactant metabolism_Hs_R-HSA-5683826	0.184137	0.999987	0	24	NA	NA	2659	Depleted
Reactome_2016::Collagen formation_Hs_R-HSA-1474290	0.18677	0.999987	4	74	0.61	3337	4670	Depleted	COL25A1, COL6A6, PCOLCE2, PLOD2
Reactome_2016::Glucose transport_Hs_R-HSA-70153	0.187059	0.999987	1	39	0.29	4075	2874	Depleted	NUP98
WikiPathways_2016::Apoptosis Modulation and Signaling_Hs_WP1772	0.187545	0.999987	3	77	0.44	2820	2521	Depleted	BIRC2, BIRC3, CASP4
WikiPathways_2016::Vitamin B12 Metabolism_Hs_WP1533	0.187935	0.999987	1	44	0.26	989	2408	Depleted	APOA1
Reactome_2016::Processing of Capped Intron-Containing Pre-mRNA_Hs_R-HSA-72203	0.188972	0.999987	8	166	0.54	2694	2265	Depleted	CSTF3, CTNNBL1, CWC15, FIP1L1, HNRNPM, NUP98, RBM5, SARNP
Reactome_2016::Signaling by FGFR3 in disease_Hs_R-HSA-5655332	0.189927	0.999987	0	21	NA	NA	3913	Depleted
Reactome_2016::Signaling by FGFR3 point mutants in cancer_Hs_R-HSA-8853338	0.189927	0.999987	0	21	NA	NA	3913	Depleted
WikiPathways_2016::Selenium Micronutrient Network_Hs_WP15	0.190498	0.999987	2	67	0.33	919	2043	Depleted	APOA1, GPX1
Reactome_2016::DNA Double-Strand Break Repair_Hs_R-HSA-5693532	0.192312	0.999987	6	123	0.55	3217	2591	Depleted	ATM, ATR, BRE, CHEK1, MRE11A, XRCC4
Reactome_2016::Pausing and recovery of Tat-mediated HIV elongation_Hs_R-HSA-167238	0.193405	0.999987	0	27	NA	NA	1673	Depleted
Reactome_2016::Tat-mediated HIV elongation arrest and recovery_Hs_R-HSA-167243	0.193405	0.999987	0	27	NA	NA	1673	Depleted
WikiPathways_2016::Toll-like Receptor Signaling Pathway_Hs_WP75	0.19663	0.999987	4	92	0.49	4226	2700	Depleted	AKT3, MAP2K1, MAP2K4, PIK3CB
WikiPathways_2016::IL1 and megakaryotyces in obesity_Hs_WP2865	0.197385	0.999987	0	24	NA	NA	2464	Depleted
Reactome_2016::Centrosome maturation_Hs_R-HSA-380287	0.197689	0.999987	3	68	0.5	2526	3086	Depleted	CEP57, DYNC1I2, SFI1
Reactome_2016::Recruitment of mitotic centrosome proteins and complexes_Hs_R-HSA-380270	0.197689	0.999987	3	68	0.5	2526	3086	Depleted	CEP57, DYNC1I2, SFI1
Reactome_2016::Chromosome Maintenance_Hs_R-HSA-73886	0.197757	0.999987	2	72	0.31	1506	1631	Depleted	CENPP, PRIM2
Reactome_2016::Metabolism of amino acids and derivatives_Hs_R-HSA-71291	0.199681	0.999987	14	311	0.5	2036	1646	Depleted	ACAD8, ACAT1, APIP, BCKDHB, DARS, EEFSEC, GCLC, GLUD1, HIBADH, NAALAD2, PSMA3, PSMB7, PSMD14, SLC25A21
Reactome_2016::Acyl chain remodelling of PE_Hs_R-HSA-1482839	0.203763	0.999987	0	23	NA	NA	2630	Depleted
Reactome_2016::Extracellular matrix organization_Hs_R-HSA-1474244	0.205268	0.999987	17	247	0.77	4586	3758	Depleted	ADAM10, CAST, CD47, COL25A1, COL6A6, DAG1, DCN, DMD, ITGA9, JAM3, LAMA2, MMP16, NCAM1, NRXN1, PCOLCE2, PLOD2, PRKCA
WikiPathways_2016::Type II diabetes mellitus_Hs_WP1584	0.205369	0.999987	0	20	NA	NA	3300	Depleted
Reactome_2016::Anchoring of the basal body to the plasma membrane_Hs_R-HSA-5620912	0.205537	0.999987	4	83	0.54	2492	2861	Depleted	CEP57, DYNC1I2, RAB11A, SFI1
WikiPathways_2016::Cytoplasmic Ribosomal Proteins_Mm_WP163	0.207536	0.999987	1	67	0.17	2245	742	Depleted	RPS6KA3
Reactome_2016::Pyruvate metabolism_Hs_R-HSA-70268	0.207958	0.999987	0	23	NA	NA	2273	Depleted
Reactome_2016::SHC-mediated cascade:FGFR4_Hs_R-HSA-5654719	0.210962	0.999987	0	21	NA	NA	3043	Depleted
Reactome_2016::G alpha (i) signalling events_Hs_R-HSA-418594	0.212177	0.999987	9	185	0.54	3151	2202	Depleted	ADCY2, ADCY9, APP, GNB1, GRM7, GRM8, RGS20, RGS6, RGS7
Reactome_2016::Host Interactions with Influenza Factors_Hs_R-HSA-168253	0.215129	0.999987	1	36	0.31	4075	3120	Depleted	NUP98
Reactome_2016::G alpha (s) signalling events_Hs_R-HSA-418555	0.218236	0.999987	6	131	0.51	4018	2295	Depleted	ADCY2, ADCY9, GNB1, NPSR1, PDE4B, PDE4D
Reactome_2016::The canonical retinoid cycle in rods (twilight vision)_Hs_R-HSA-2453902	0.21827	0.999987	0	22	NA	NA	2466	Depleted
Reactome_2016::Triglyceride Biosynthesis_Hs_R-HSA-75109	0.218715	0.999987	2	58	0.39	2320	2356	Depleted	ELOVL5, HSD17B12
Reactome_2016::Telomere Maintenance_Hs_R-HSA-157579	0.219916	0.999987	1	51	0.22	1951	1582	Depleted	PRIM2
Reactome_2016::Pyruvate metabolism and Citric Acid (TCA) cycle_Hs_R-HSA-71406	0.222746	0.999987	1	42	0.27	2290	2290	Depleted	SUCLG2
WikiPathways_2016::Aryl Hydrocarbon Receptor Pathway_Hs_WP2873	0.22498	0.999987	1	41	0.27	4368	2254	Depleted	ARNT
Reactome_2016::NS1 Mediated Effects on Host Pathways_Hs_R-HSA-168276	0.225073	0.999987	1	35	0.32	4075	3432	Depleted	NUP98
Reactome_2016::N-glycan trimming in the ER and Calnexin/Calreticulin cycle_Hs_R-HSA-532668	0.226403	0.999987	0	17	NA	NA	3868	Depleted
Reactome_2016::Na+/Cl- dependent neurotransmitter transporters_Hs_R-HSA-442660	0.227003	0.999987	0	18	NA	NA	3400	Depleted
WikiPathways_2016::Striated Muscle Contraction_Mm_WP216	0.227578	0.999987	1	40	0.28	13931	1900	Depleted	DMD
Reactome_2016::Oxidative Stress Induced Senescence_Hs_R-HSA-2559580	0.229377	0.999987	3	77	0.44	3705	2347	Depleted	MAP2K4, MIR24-1, TNRC6B
WikiPathways_2016::Fatty Acid Biosynthesis_Hs_WP357	0.229434	0.999987	0	20	NA	NA	2910	Depleted
WikiPathways_2016::Fatty Acid Biosynthesis_Mm_WP336	0.229434	0.999987	0	20	NA	NA	2910	Depleted
Reactome_2016::Viral Messenger RNA Synthesis_Hs_R-HSA-168325	0.229538	0.999987	1	39	0.29	4075	2424	Depleted	NUP98
WikiPathways_2016::Metapathway biotransformation_Hs_WP702	0.229664	0.999987	5	116	0.48	1786	2019	Depleted	CHST11, CHST9, HS6ST3, NAA20, NDST4
Reactome_2016::Intrinsic Pathway of Fibrin Clot Formation_Hs_R-HSA-140837	0.232953	0.999987	0	22	NA	NA	2167	Depleted
Reactome_2016::Activation of the mRNA upon binding of the cap-binding complex and eIFs, and subsequent binding to 43S_Hs_R-HSA-72662	0.233044	0.999987	1	54	0.21	1236	968	Depleted	EIF3H
WikiPathways_2016::Blood Clotting Cascade_Hs_WP272	0.23399	0.999987	0	21	NA	NA	2354	Depleted
Reactome_2016::SHC-mediated cascade:FGFR1_Hs_R-HSA-5654688	0.235563	0.999987	0	20	NA	NA	2824	Depleted
Reactome_2016::Gap-filling DNA repair synthesis and ligation in GG-NER_Hs_R-HSA-5696397	0.235748	0.999987	0	23	NA	NA	1741	Depleted
Reactome_2016::Cholesterol biosynthesis_Hs_R-HSA-191273	0.23632	0.999987	0	21	NA	NA	2373	Depleted
Reactome_2016::Ribosomal scanning and start codon recognition_Hs_R-HSA-72702	0.237682	0.999987	1	53	0.21	1236	958	Depleted	EIF3H
WikiPathways_2016::IL-1 Signaling Pathway_Mm_WP37	0.238101	0.999987	1	35	0.32	2398	3117	Depleted	MAP2K1
BioCarta_2016::Toll-Like Receptor Pathway_Hs_h_tollPathway	0.238368	0.999987	1	34	0.33	3705	3546	Depleted	MAP2K4
Reactome_2016::Translation initiation complex formation_Hs_R-HSA-72649	0.240266	0.999987	1	53	0.21	1236	958	Depleted	EIF3H
Reactome_2016::activated TAK1 mediates p38 MAPK activation_Hs_R-HSA-450302	0.240822	0.999987	0	17	NA	NA	3559	Depleted
Reactome_2016::Degradation of the extracellular matrix_Hs_R-HSA-1474228	0.241324	0.999987	5	92	0.61	2982	3152	Depleted	ADAM10, CAST, COL25A1, DCN, MMP16
Reactome_2016::Common Pathway of Fibrin Clot Formation_Hs_R-HSA-140875	0.241637	0.999987	0	21	NA	NA	2167	Depleted
Reactome_2016::Cooperation of Prefoldin and TriC/CCT in actin and tubulin folding_Hs_R-HSA-389958	0.243935	0.999987	0	26	NA	NA	1782	Depleted
Reactome_2016::TNFs bind their physiological receptors_Hs_R-HSA-5669034	0.245185	0.999987	0	23	NA	NA	1705	Depleted
WikiPathways_2016::Small Ligand GPCRs_Hs_WP247	0.246456	0.999987	0	19	NA	NA	2817	Depleted
WikiPathways_2016::NOTCH1 regulation of human endothelial cell calcification_Hs_WP3413	0.248351	0.999987	0	17	NA	NA	3410	Depleted
WikiPathways_2016::Hedgehog Signaling Pathway_Hs_WP47	0.248735	0.999987	0	16	NA	NA	3623	Depleted
Reactome_2016::Intraflagellar transport_Hs_R-HSA-5620924	0.248756	0.999987	1	35	0.32	14061	3278	Depleted	DYNC2H1
Reactome_2016::Resolution of AP sites via the multiple-nucleotide patch replacement pathway_Hs_R-HSA-110373	0.248786	0.999987	0	22	NA	NA	1766	Depleted
WikiPathways_2016::SREBF and miR33 in cholesterol and lipid homeostasis_Hs_WP2011	0.251125	0.999987	0	15	NA	NA	4533	Depleted
Reactome_2016::Amine ligand-binding receptors_Hs_R-HSA-375280	0.252499	0.999987	1	39	0.29	3173	2464	Depleted	CHRM3
Reactome_2016::Transport of Mature mRNA derived from an Intron-Containing Transcript_Hs_R-HSA-159236	0.252727	0.999987	2	51	0.44	2574	2671	Depleted	NUP98, SARNP
WikiPathways_2016::Apoptosis Modulation by HSP70_Hs_WP384	0.255806	0.999987	0	18	NA	NA	2836	Depleted
Reactome_2016::AURKA Activation by TPX2_Hs_R-HSA-8854518	0.258779	0.999987	3	62	0.54	2526	3086	Depleted	CEP57, DYNC1I2, SFI1
WikiPathways_2016::Small Ligand GPCRs_Mm_WP353	0.26008	0.999987	0	18	NA	NA	2924	Depleted
Reactome_2016::MHC class II antigen presentation_Hs_R-HSA-2132295	0.260336	0.999987	4	79	0.57	3536	3048	Depleted	AP1G1, DNM2, DYNC1I2, DYNC2H1
Reactome_2016::Regulation of Complement cascade_Hs_R-HSA-977606	0.261174	0.999987	0	18	NA	NA	2710	Depleted
WikiPathways_2016::Blood Clotting Cascade_Mm_WP460	0.261179	0.999987	0	19	NA	NA	2354	Depleted
BioCarta_2016::GATA3 participate in activating the Th2 cytokine genes expression_Hs_h_GATA3pathway	0.262124	0.999987	0	18	NA	NA	2932	Depleted
WikiPathways_2016::Glycerophospholipid Biosynthetic Pathway_Hs_WP2533	0.262149	0.999987	0	19	NA	NA	2548	Depleted
BioCarta_2016::Induction of apoptosis through DR3 and DR4/5 Death Receptors _Hs_h_deathPathway	0.26419	0.999987	0	20	NA	NA	2100	Depleted
WikiPathways_2016::Leptin Insulin Overlap_Mm_WP578	0.266569	0.999987	0	15	NA	NA	4145	Depleted
Reactome_2016::Antigen Presentation: Folding, assembly and peptide loading of class I MHC_Hs_R-HSA-983170	0.267959	0.999987	0	17	NA	NA	2920	Depleted
Reactome_2016::Interactions of Rev with host cellular proteins_Hs_R-HSA-177243	0.269888	0.999987	1	32	0.35	4075	2994	Depleted	NUP98
Reactome_2016::Calnexin/calreticulin cycle_Hs_R-HSA-901042	0.270009	0.999987	0	15	NA	NA	3868	Depleted
BioCarta_2016::The IGF-1 Receptor and Longevity_Hs_h_longevityPathway	0.270067	0.999987	0	15	NA	NA	3829	Depleted
Reactome_2016::DNA methylation_Hs_R-HSA-5334118	0.270308	0.999987	0	26	NA	NA	516	Depleted
WikiPathways_2016::Folate Metabolism_Hs_WP176	0.273997	0.999987	2	57	0.39	919	2078	Depleted	APOA1, GPX1
Reactome_2016::Glucose metabolism_Hs_R-HSA-70326	0.27516	0.999987	3	70	0.48	3646	2355	Depleted	GBE1, PHKB, PPP2R1B
Reactome_2016::Regulation of IFNA signaling_Hs_R-HSA-912694	0.275673	0.999987	0	20	NA	NA	1948	Depleted
Reactome_2016::Assembly of the primary cilium_Hs_R-HSA-5617833	0.277111	0.999987	10	158	0.71	3580	3062	Depleted	ASAP1, BBS9, CEP57, DYNC1I2, DYNC2H1, EXOC2, EXOC4, EXOC6, RAB11A, SFI1
Reactome_2016::Cobalamin (Cbl, vitamin B12) transport and metabolism_Hs_R-HSA-196741	0.277618	0.999987	0	19	NA	NA	2214	Depleted
WikiPathways_2016::Oxidative Damage_Mm_WP1496	0.279431	0.999987	1	33	0.34	3705	2975	Depleted	MAP2K4
Reactome_2016::Homology Directed Repair_Hs_R-HSA-5693538	0.279756	0.999987	5	99	0.57	3410	2525	Depleted	ATM, ATR, BRE, CHEK1, MRE11A
BioCarta_2016::Chaperones modulate interferon Signaling Pathway_Hs_h_tidPathway	0.279881	0.999987	0	16	NA	NA	3097	Depleted
Reactome_2016::Formation of HIV elongation complex in the absence of HIV Tat_Hs_R-HSA-167152	0.280099	0.999987	1	39	0.29	2513	2112	Depleted	MNAT1
Reactome_2016::Formation of RNA Pol II elongation complex_Hs_R-HSA-112382	0.280099	0.999987	1	39	0.29	2513	2112	Depleted	MNAT1
Reactome_2016::RNA Polymerase II Transcription Elongation_Hs_R-HSA-75955	0.280099	0.999987	1	39	0.29	2513	2112	Depleted	MNAT1
Reactome_2016::Binding and Uptake of Ligands by Scavenger Receptors_Hs_R-HSA-2173782	0.281307	0.999987	1	33	0.34	989	2819	Depleted	APOA1
WikiPathways_2016::Complement Activation_Hs_WP545	0.281475	0.999987	0	19	NA	NA	2536	Depleted
WikiPathways_2016::Striated Muscle Contraction_Hs_WP383	0.284046	0.999987	1	37	0.3	13931	1872	Depleted	DMD
Reactome_2016::Iron uptake and transport_Hs_R-HSA-917937	0.285005	0.999987	1	38	0.3	1990	2016	Depleted	ATP6V1H
WikiPathways_2016::Nucleotide Metabolism_Hs_WP404	0.285844	0.999987	0	18	NA	NA	2306	Depleted
WikiPathways_2016::Nucleotide Metabolism_Mm_WP87	0.285844	0.999987	0	18	NA	NA	2306	Depleted
BioCarta_2016::Bone Remodeling_Hs_h_ranklPathway	0.285998	0.999987	0	16	NA	NA	3116	Depleted
Reactome_2016::tRNA processing_Hs_R-HSA-72306	0.286194	0.999987	4	85	0.53	2418	2376	Depleted	ALKBH8, CDKAL1, NUP98, ZBTB8OS
Reactome_2016::SHC-mediated cascade:FGFR3_Hs_R-HSA-5654704	0.287826	0.999987	0	17	NA	NA	3033	Depleted
Reactome_2016::Zinc transporters_Hs_R-HSA-435354	0.289017	0.999987	0	17	NA	NA	2338	Depleted
Reactome_2016::mRNA Splicing_Hs_R-HSA-72172	0.290182	0.999987	6	124	0.54	2694	2112	Depleted	CSTF3, CTNNBL1, CWC15, FIP1L1, HNRNPM, RBM5
Reactome_2016::Phase 4 - resting membrane potential_Hs_R-HSA-5576886	0.290712	0.999987	0	18	NA	NA	2503	Depleted
Reactome_2016::Prefoldin mediated transfer of substrate to CCT/TriC_Hs_R-HSA-389957	0.291458	0.999987	0	23	NA	NA	1784	Depleted
Reactome_2016::Loss of Nlp from mitotic centrosomes_Hs_R-HSA-380259	0.293978	0.999987	3	59	0.57	2526	2977	Depleted	CEP57, DYNC1I2, SFI1
Reactome_2016::Loss of proteins required for interphase microtubule organization¬†from the centrosome_Hs_R-HSA-380284	0.293978	0.999987	3	59	0.57	2526	2977	Depleted	CEP57, DYNC1I2, SFI1
BioCarta_2016::Lissencephaly gene (LIS1) in neuronal migration and development_Hs_h_Lis1Pathway	0.294145	0.999987	0	15	NA	NA	4217	Depleted
Reactome_2016::Fertilization_Hs_R-HSA-1187000	0.295719	0.999987	0	19	NA	NA	2218	Depleted
Reactome_2016::Reproduction_Hs_R-HSA-1474165	0.295719	0.999987	0	19	NA	NA	2218	Depleted
Reactome_2016::Glycosphingolipid metabolism_Hs_R-HSA-1660662	0.296606	0.999987	1	32	0.35	2369	3039	Depleted	GLB1
Reactome_2016::Interactions of Vpr with host cellular proteins_Hs_R-HSA-176033	0.29752	0.999987	1	31	0.36	4075	3036	Depleted	NUP98
Reactome_2016::Stimuli-sensing channels_Hs_R-HSA-2672351	0.299041	0.999987	5	80	0.7	3204	3470	Depleted	ANO10, ASPH, TRPC1, TRPC4AP, TRPC6
Reactome_2016::Formation of HIV-1 elongation complex containing HIV-1 Tat_Hs_R-HSA-167200	0.299405	0.999987	1	38	0.3	2513	2041	Depleted	MNAT1
Reactome_2016::HIV Transcription Elongation_Hs_R-HSA-167169	0.299405	0.999987	1	38	0.3	2513	2041	Depleted	MNAT1
Reactome_2016::Tat-mediated elongation of the HIV-1 transcript_Hs_R-HSA-167246	0.299405	0.999987	1	38	0.3	2513	2041	Depleted	MNAT1
Reactome_2016::Rev-mediated nuclear export of HIV RNA_Hs_R-HSA-165054	0.299426	0.999987	1	30	0.37	4075	2994	Depleted	NUP98
WikiPathways_2016::Apoptosis Modulation by HSP70_Mm_WP166	0.299478	0.999987	0	16	NA	NA	2690	Depleted
Reactome_2016::COPI-mediated anterograde transport_Hs_R-HSA-6807878	0.299809	0.999987	3	63	0.53	3020	2806	Depleted	COG5, DYNC1I2, DYNC2H1
Reactome_2016::Transport of the SLBP Dependant Mature mRNA_Hs_R-HSA-159230	0.301668	0.999987	1	30	0.37	4075	2951	Depleted	NUP98
Reactome_2016::Synthesis and interconversion of nucleotide di- and triphosphates_Hs_R-HSA-499943	0.302744	0.999987	0	19	NA	NA	2040	Depleted
WikiPathways_2016::Farnesoid X Receptor Pathway_Hs_WP2879	0.302855	0.999987	0	16	NA	NA	2928	Depleted
Reactome_2016::TRAF6 mediated induction of TAK1 complex_Hs_R-HSA-937072	0.303309	0.999987	0	16	NA	NA	3105	Depleted
Reactome_2016::tRNA processing in the nucleus_Hs_R-HSA-6784531	0.30416	0.999987	2	50	0.45	2371	2424	Depleted	NUP98, ZBTB8OS
Reactome_2016::Constitutive Signaling by AKT1 E17K in Cancer_Hs_R-HSA-5674400	0.305871	0.999987	3	22	1.54	4748	3056	Enriched	AKT3, GSK3B, MAPKAP1
Reactome_2016::Platelet degranulation_Hs_R-HSA-114608	0.306098	0.999987	5	95	0.59	2618	2613	Depleted	APLP2, APOA1, APP, PHACTR2, VEGFC
Reactome_2016::FGFR2 ligand binding and activation_Hs_R-HSA-190241	0.306433	0.999987	0	19	NA	NA	1758	Depleted
Reactome_2016::Homologous DNA Pairing and Strand Exchange_Hs_R-HSA-5693579	0.306519	0.999987	4	33	1.37	5766	3218	Enriched	ATM, ATR, CHEK1, MRE11A
Reactome_2016::Formation of Senescence-Associated Heterochromatin Foci (SAHF)_Hs_R-HSA-2559584	0.307262	0.999987	0	16	NA	NA	2572	Depleted
Reactome_2016::Regulation of Insulin-like Growth Factor (IGF) transport and uptake by Insulin-like Growth Factor Binding Proteins (IGFBPs)_Hs_R-HSA-381426	0.307715	0.999987	0	17	NA	NA	2113	Depleted
BioCarta_2016::TPO Signaling Pathway_Hs_h_TPOPathway	0.307814	0.999987	3	20	1.69	5126	4217	Enriched	MAP2K1, PRKCA, RASA1
WikiPathways_2016::Oxidative phosphorylation_Mm_WP1248	0.30831	0.999987	3	42	0.8	514	766	Enriched	ATP5J2, ATP5L, NDUFS4
WikiPathways_2016::IL-7 Signaling Pathway_Hs_WP205	0.308524	0.999987	3	22	1.54	3534	3524	Enriched	FYN, GSK3B, MAP2K1
Reactome_2016::Cardiac conduction_Hs_R-HSA-5576891	0.308592	0.999987	12	120	1.13	3330	3562	Enriched	ASPH, ATP1B3, CACNA2D3, CACNB2, CAMK2D, FGF14, HIPK2, ITPR2, KCNIP4, KCNQ1, STIM1, TRPC1
Reactome_2016::Phase 1 - inactivation of fast Na+ channels_Hs_R-HSA-5576894	0.308794	0.999987	3	24	1.41	2984	2891	Enriched	CACNA2D3, CACNB2, KCNIP4
Reactome_2016::Cyclin E associated events during G1/S transition_Hs_R-HSA-69202	0.309192	0.999987	5	62	0.91	1553	1576	Enriched	CUL1, MNAT1, PSMA3, PSMB7, PSMD14
Reactome_2016::Histidine, lysine, phenylalanine, tyrosine, proline and tryptophan catabolism_Hs_R-HSA-6788656	0.30947	0.999987	1	37	0.3	2398	2270	Depleted	SLC25A21
WikiPathways_2016::Monoamine Transport_Hs_WP727	0.309869	0.999987	1	31	0.36	2351	2746	Depleted	SCAMP2
Reactome_2016::DNA Damage Recognition in GG-NER_Hs_R-HSA-5696394	0.310456	0.999987	1	37	0.3	5185	1939	Depleted	NFRKB
WikiPathways_2016::Notch Signaling Pathway_Mm_WP29	0.311576	0.999987	2	44	0.51	4718	2959	Depleted	CREBBP, NUMB
Reactome_2016::PI3K/AKT Signaling in Cancer_Hs_R-HSA-2219528	0.311603	0.999987	8	76	1.19	3909	3170	Enriched	AKT3, ERBB4, FYN, GSK3B, MAPKAP1, NRG3, NRG4, PIK3CB
Reactome_2016::Chylomicron-mediated lipid transport_Hs_R-HSA-174800	0.311814	0.999987	2	15	1.5	1459	2325	Enriched	APOA1, LIPC
WikiPathways_2016::Notch Signaling Pathway_Hs_WP268	0.312398	0.999987	2	43	0.52	4718	3035	Depleted	CREBBP, NUMB
Reactome_2016::Ubiquinol biosynthesis_Hs_R-HSA-2142789	0.312621	0.999987	1	6	1.88	1685	1685	Enriched	PDSS2
Reactome_2016::Transport of the SLBP independent Mature mRNA_Hs_R-HSA-159227	0.312744	0.999987	1	29	0.39	4075	3036	Depleted	NUP98
Reactome_2016::Diseases associated with O-glycosylation of proteins_Hs_R-HSA-3906995	0.313336	0.999987	3	49	0.69	6279	5104	Depleted	DAG1, THSD4, THSD7B
Reactome_2016::G2/M DNA damage checkpoint_Hs_R-HSA-69473	0.313553	0.999987	6	62	1.09	3217	2546	Enriched	ATM, ATR, BRE, CHEK1, MRE11A, YWHAQ
Reactome_2016::RNA Polymerase I, RNA Polymerase III, and Mitochondrial Transcription_Hs_R-HSA-504046	0.313595	0.999987	5	102	0.55	2513	2135	Depleted	GATAD2B, MNAT1, NFIA, POU2F1, TAF1D
Reactome_2016::Hyaluronan metabolism_Hs_R-HSA-2142845	0.313818	0.999987	0	15	NA	NA	2613	Depleted
Reactome_2016::Reduction of cytosolic Ca++ levels_Hs_R-HSA-418359	0.314004	0.999987	0	12	NA	NA	4564	Depleted
Reactome_2016::Phospholipase C-mediated cascade; FGFR2_Hs_R-HSA-5654221	0.314149	0.999987	5	42	1.34	4467	3868	Enriched	ADCY2, ADCY9, ITPR2, PRKCA, PRKCE
Reactome_2016::Gene Expression_Hs_R-HSA-74160	0.314597	0.999987	85	1117	0.84	3007	2487	Enriched	AKT3, ALKBH8, AR, ARID4B, ATF2, ATM, ATR, CARM1, CDK8, CDKAL1, CHEK1, CNOT1, CNOT10, CNOT2, CNOT4, CNOT6L, CREBBP, CSTF3, CTNNBL1, CWC15, DARS, DCPS, DDX6, EDC3, EHMT1, EIF3H, ESR1, EXOSC7, FARS2, FIP1L1, GATAD2B, GSK3B, GTF2A2, GTF2E2, HIPK2, HNRNPM, JARID2, MAML2, MAPKAP1, MED27, MNAT1, MRE11A, NCOA2, NCOR1, NFIA, NR2C2, NUP98, PAN3, PARN, POU2F1, PPARG, PPP2R1B, PPP2R2A, PRKAG2, PRKCA, PSMA3, …
Reactome_2016::EGFR downregulation_Hs_R-HSA-182971	0.315254	0.999987	3	24	1.41	5099	2928	Enriched	CBL, CDC42, PTPRK
Reactome_2016::Nuclear import of Rev protein_Hs_R-HSA-180746	0.315391	0.999987	1	29	0.39	4075	3036	Depleted	NUP98
Reactome_2016::Sema4D in semaphorin signaling_Hs_R-HSA-400685	0.31599	0.999987	3	23	1.47	2132	3866	Enriched	ARHGEF12, CDC42, RHOA
Reactome_2016::PCNA-Dependent Long Patch Base Excision Repair_Hs_R-HSA-5651801	0.316445	0.999987	0	19	NA	NA	1714	Depleted
BioCarta_2016::D4-GDI Signaling Pathway_Hs_h_d4gdiPathway	0.316509	0.999987	1	5	2.26	2132	1828	Enriched	RHOA
Reactome_2016::Vpr-mediated nuclear import of PICs_Hs_R-HSA-180910	0.31664	0.999987	1	29	0.39	4075	3158	Depleted	NUP98
Reactome_2016::Infectious disease_Hs_R-HSA-5663205	0.316715	0.999987	22	308	0.8	3024	1795	Enriched	ANTXR2, AP1G1, ATP6V1H, CUL5, DOCK2, ELMO1, FYN, GTF2A2, GTF2E2, MAP2K1, MAP2K4, MNAT1, NUP98, PAK2, PDCD6IP, PSMA3, PSMB7, PSMD14, RNGTT, SYT1, VTA1, XRCC4
WikiPathways_2016::Notch Signaling Pathway_Hs_WP61	0.316873	0.999987	6	54	1.25	4191	3330	Enriched	CUL1, FBXW7, GSK3B, MAML2, NCOR1, NUMB
BioCarta_2016::PTEN dependent cell cycle arrest and apoptosis_Hs_h_ptenPathway	0.31691	0.999987	2	12	1.88	6129	3257	Enriched	PTEN, PTK2
Reactome_2016::NOSTRIN mediated eNOS trafficking_Hs_R-HSA-203641	0.317296	0.999987	1	4	2.82	3504	2826	Enriched	DNM2
Reactome_2016::Glucagon-like Peptide-1 (GLP1) regulates insulin secretion_Hs_R-HSA-381676	0.317459	0.999987	4	36	1.25	3082	2992	Enriched	GNB1, ITPR2, RAP1A, RAPGEF4
Reactome_2016::Respiratory electron transport, ATP synthesis by chemiosmotic coupling, and heat production by uncoupling proteins._Hs_R-HSA-163200	0.318099	0.999987	6	95	0.71	944	935	Enriched	ATP5J2, ATP5L, ETFA, NDUFAF2, NDUFS4, NUBPL
Reactome_2016::Formation of tubulin folding intermediates by CCT/TriC_Hs_R-HSA-389960	0.318206	0.999987	0	20	NA	NA	1948	Depleted
WikiPathways_2016::Mitochondrial LC-Fatty Acid Beta-Oxidation_Hs_WP368	0.318313	0.999987	0	16	NA	NA	2489	Depleted
Reactome_2016::Transport of vitamins, nucleosides, and related molecules_Hs_R-HSA-425397	0.318774	0.999987	1	32	0.35	3788	2800	Depleted	SLCO3A1
BioCarta_2016::Telomeres, Telomerase, Cellular Aging, and Immortality_Hs_h_telPathway	0.318907	0.999987	2	12	1.88	7428	4047	Enriched	PRKCA, TNKS
Reactome_2016::Regulation of TP53 Activity through Methylation_Hs_R-HSA-6804760	0.319069	0.999987	2	14	1.61	8528	2702	Enriched	ATM, EHMT1
Reactome_2016::G2/M Checkpoints_Hs_R-HSA-69481	0.320051	0.999987	10	123	0.91	1834	2039	Enriched	ATM, ATR, BRE, CCNB2, CHEK1, MRE11A, PSMA3, PSMB7, PSMD14, YWHAQ
WikiPathways_2016::Synthesis and Degradation of Ketone Bodies_Hs_WP311	0.320873	0.999987	1	4	2.82	3385	3302	Enriched	ACAT1
WikiPathways_2016::Synthesis and Degradation of Ketone Bodies_Mm_WP543	0.320873	0.999987	1	4	2.82	3385	3302	Enriched	ACAT1
BioCarta_2016::IL12 and Stat4 Dependent Signaling Pathway in Th1 Development_Hs_h_IL12Pathway	0.32131	0.999987	0	15	NA	NA	2963	Depleted
WikiPathways_2016::Osteoclast Signaling_Hs_WP12	0.322192	0.999987	0	16	NA	NA	2719	Depleted
BioCarta_2016::Sumoylation by RanBP2 Regulates Transcriptional Repression_Hs_h_ranbp2Pathway	0.322226	0.999987	2	12	1.88	4152	4049	Enriched	HDAC9, PIAS1
Reactome_2016::DNA Replication_Hs_R-HSA-69306	0.322334	0.999987	4	93	0.48	1491	1714	Depleted	PRIM2, PSMA3, PSMB7, PSMD14
Reactome_2016::Export of Viral Ribonucleoproteins from Nucleus_Hs_R-HSA-168274	0.323114	0.999987	1	28	0.4	4075	3120	Depleted	NUP98
BioCarta_2016::The Co-Stimulatory Signal During T-cell Activation_Hs_h_ctla4Pathway	0.323712	0.999987	0	15	NA	NA	2616	Depleted
WikiPathways_2016::Cytokines and Inflammatory Response_Hs_WP530	0.324807	0.999987	2	22	1.02	1053	1260	Enriched	IL15, IL3
Reactome_2016::Acyl chain remodelling of PS_Hs_R-HSA-1482801	0.325008	0.999987	0	17	NA	NA	2442	Depleted
BioCarta_2016::Acetylation and Deacetylation of RelA in Nucleus_Hs_h_RELAPathway	0.32563	0.999987	1	4	2.82	7538	2720	Enriched	CREBBP
BioCarta_2016::Transcription Regulation by Methyltransferase of CARM1_Hs_h_carm1Pathway	0.325757	0.999987	2	11	2.05	5368	4316	Enriched	CARM1, CREBBP
Reactome_2016::Cyclin A:Cdk2-associated events at S phase entry_Hs_R-HSA-69656	0.325772	0.999987	5	63	0.89	1553	1577	Enriched	CUL1, MNAT1, PSMA3, PSMB7, PSMD14
Reactome_2016::Ligand-dependent caspase activation_Hs_R-HSA-140534	0.32589	0.999987	0	15	NA	NA	3009	Depleted
Reactome_2016::Nucleotide-like (purinergic) receptors_Hs_R-HSA-418038	0.326028	0.999987	0	15	NA	NA	2537	Depleted
WikiPathways_2016::IL17 signaling pathway_Hs_WP2112	0.327102	0.999987	1	30	0.37	8309	2876	Depleted	GSK3B
BioCarta_2016::HIV-1 Nef: negative effector of Fas and TNF_Hs_h_HivnefPathway	0.327717	0.999987	5	46	1.23	4037	3009	Enriched	BIRC2, BIRC3, PAK2, PTK2, RASA1
WikiPathways_2016::ID signaling pathway_Hs_WP53	0.328211	0.999987	0	16	NA	NA	2453	Depleted
Reactome_2016::RNA Polymerase III Chain Elongation_Hs_R-HSA-73780	0.328836	0.999987	0	18	NA	NA	1742	Depleted
Reactome_2016::Metabolism of folate and pterines_Hs_R-HSA-196757	0.328837	0.999987	0	15	NA	NA	2301	Depleted
Reactome_2016::Activation of NF-kappaB in B cells_Hs_R-HSA-1169091	0.328864	0.999987	5	60	0.94	1553	1585	Enriched	CUL1, FBXW11, PSMA3, PSMB7, PSMD14
Reactome_2016::Molybdenum cofactor biosynthesis_Hs_R-HSA-947581	0.329891	0.999987	1	5	2.26	3317	2357	Enriched	GPHN
Reactome_2016::TRP channels_Hs_R-HSA-3295583	0.331163	0.999987	3	22	1.54	3204	3351	Enriched	TRPC1, TRPC4AP, TRPC6
Reactome_2016::TP53 Regulates Transcription of DNA Repair Genes_Hs_R-HSA-6796648	0.331529	0.999987	5	50	1.13	4242	2688	Enriched	ATF2, ATM, ATR, CHEK1, MNAT1
Reactome_2016::Initial triggering of complement_Hs_R-HSA-166663	0.331744	0.999987	0	17	NA	NA	1910	Depleted
WikiPathways_2016::TNF alpha Signaling Pathway_Hs_WP231	0.331923	0.999987	8	81	1.11	3172	2926	Enriched	BIRC2, BIRC3, CREBBP, CUL1, FBXW11, MAP2K4, MAP3K3, TANK
Reactome_2016::Packaging Of Telomere Ends_Hs_R-HSA-171306	0.332601	0.999987	0	24	NA	NA	488	Depleted
Reactome_2016::Acetylcholine Binding And Downstream Events_Hs_R-HSA-181431	0.332982	0.999987	0	14	NA	NA	3026	Depleted
Reactome_2016::Activation of Nicotinic Acetylcholine Receptors_Hs_R-HSA-629602	0.332982	0.999987	0	14	NA	NA	3026	Depleted
Reactome_2016::Postsynaptic nicotinic acetylcholine receptors_Hs_R-HSA-622327	0.332982	0.999987	0	14	NA	NA	3026	Depleted
Reactome_2016::Nitric oxide stimulates guanylate cyclase_Hs_R-HSA-392154	0.333516	0.999987	3	21	1.61	5080	4175	Enriched	GUCY1A2, KCNMA1, PRKG1
Reactome_2016::Transport of Ribonucleoproteins into the Host Nucleus_Hs_R-HSA-168271	0.33388	0.999987	1	27	0.42	4075	4056	Depleted	NUP98
Reactome_2016::PCP/CE pathway_Hs_R-HSA-4086400	0.334844	0.999987	7	83	0.95	2132	1776	Enriched	PRKCA, PSMA3, PSMB7, PSMD14, RHOA, ROR1, RYK
BioCarta_2016::Hypoxia-Inducible Factor in the Cardiovascular System_Hs_h_hifPathway	0.335203	0.999987	2	14	1.61	4294	2975	Enriched	ARNT, ASPH
Reactome_2016::Polo-like kinase mediated events_Hs_R-HSA-156711	0.335716	0.999987	2	14	1.61	1850	2886	Enriched	CCNB2, LIN52
Reactome_2016::RNA Polymerase III Transcription Initiation_Hs_R-HSA-76046	0.336761	0.999987	1	34	0.33	2650	2040	Depleted	POU2F1
Reactome_2016::Deposition of new CENPA-containing nucleosomes at the centromere_Hs_R-HSA-606279	0.337178	0.999987	1	41	0.27	1062	1259	Depleted	CENPP
Reactome_2016::Nucleosome assembly_Hs_R-HSA-774815	0.337178	0.999987	1	41	0.27	1062	1259	Depleted	CENPP
BioCarta_2016::B Cell Survival Pathway_Hs_h_bcellsurvivalPathway	0.337289	0.999987	0	13	NA	NA	4210	Depleted
Reactome_2016::Activated point mutants of FGFR2_Hs_R-HSA-2033519	0.337337	0.999987	0	17	NA	NA	1817	Depleted
Reactome_2016::Orexin and neuropeptides FF and QRFP bind to their respective receptors_Hs_R-HSA-389397	0.337569	0.999987	1	6	1.88	3736	1807	Enriched	HCRTR2
WikiPathways_2016::Senescence and Autophagy in Cancer_Hs_WP615	0.337614	0.999987	8	87	1.04	4276	2467	Enriched	AMBRA1, ATG10, GSK3B, IL3, MAP2K1, PTEN, SMAD3, UVRAG
Reactome_2016::Activation of GABAB receptors_Hs_R-HSA-991365	0.33763	0.999987	4	35	1.29	3694	3398	Enriched	ADCY2, ADCY9, GNB1, KCNJ3
Reactome_2016::GABA B receptor activation_Hs_R-HSA-977444	0.33763	0.999987	4	35	1.29	3694	3398	Enriched	ADCY2, ADCY9, GNB1, KCNJ3
Reactome_2016::NICD traffics to nucleus_Hs_R-HSA-157052	0.337773	0.999987	2	11	2.05	6370	5557	Enriched	CREBBP, MAML2
Reactome_2016::Notch-HLH transcription pathway_Hs_R-HSA-350054	0.337773	0.999987	2	11	2.05	6370	5557	Enriched	CREBBP, MAML2
Reactome_2016::Amine compound SLC transporters_Hs_R-HSA-425428	0.337779	0.999987	1	28	0.4	2534	3286	Depleted	SLC44A1
Reactome_2016::Diseases associated with glycosaminoglycan metabolism_Hs_R-HSA-3560782	0.337877	0.999987	3	23	1.47	2893	3024	Enriched	DCN, GPC5, GPC6
Reactome_2016::p75NTR signals via NF-kB_Hs_R-HSA-193639	0.337975	0.999987	0	16	NA	NA	2209	Depleted
Reactome_2016::Mismatch Repair_Hs_R-HSA-5358508	0.338751	0.999987	0	15	NA	NA	3072	Depleted
Reactome_2016::Amine-derived hormones_Hs_R-HSA-209776	0.339211	0.999987	0	17	NA	NA	1890	Depleted
Reactome_2016::Interferon alpha/beta signaling_Hs_R-HSA-909733	0.339448	0.999987	2	50	0.45	2170	2327	Depleted	IP6K2, IRF2
Reactome_2016::A tetrasaccharide linker sequence is required for GAG synthesis_Hs_R-HSA-1971475	0.340383	0.999987	3	23	1.47	2893	3266	Enriched	DCN, GPC5, GPC6
Reactome_2016::Negative regulation of FGFR2 signaling_Hs_R-HSA-5654727	0.340485	0.999987	1	33	0.34	5099	2340	Depleted	CBL
Reactome_2016::Signaling by FGFR2 IIIa TM_Hs_R-HSA-8851708	0.340493	0.999987	0	19	NA	NA	1475	Depleted
Reactome_2016::Adenylate cyclase inhibitory pathway_Hs_R-HSA-170670	0.34066	0.999987	2	12	1.88	4352	4578	Enriched	ADCY2, ADCY9
Reactome_2016::Inhibition of adenylate cyclase pathway_Hs_R-HSA-997269	0.34066	0.999987	2	12	1.88	4352	4578	Enriched	ADCY2, ADCY9
Reactome_2016::NEP/NS2 Interacts with the Cellular Export Machinery_Hs_R-HSA-168333	0.340817	0.999987	1	27	0.42	4075	3598	Depleted	NUP98
BioCarta_2016::Fibrinolysis Pathway_Hs_h_fibrinolysisPathway	0.340868	0.999987	0	15	NA	NA	2546	Depleted
WikiPathways_2016::Monoamine GPCRs_Hs_WP58	0.341024	0.999987	1	30	0.37	3173	2803	Depleted	CHRM3
WikiPathways_2016::Monoamine GPCRs_Mm_WP570	0.341024	0.999987	1	30	0.37	3173	2803	Depleted	CHRM3
BioCarta_2016::Basic mechanism of action of PPARa, PPARb(d) and PPARg and effects on gene expression_Hs_h_pparPathway	0.341212	0.999987	1	4	2.82	1820	3226	Enriched	PPARG
Reactome_2016::RNA Polymerase I Promoter Opening_Hs_R-HSA-73728	0.341302	0.999987	0	24	NA	NA	488	Depleted
BioCarta_2016::Fc Epsilon Receptor I Signaling in Mast Cells_Hs_h_fcer1Pathway	0.341965	0.999987	3	24	1.41	3705	3438	Enriched	MAP2K1, MAP2K4, PAK2
Reactome_2016::HDR through Homologous Recombination (HR) or Single Strand Annealing (SSA)_Hs_R-HSA-5693567	0.342032	0.999987	5	93	0.6	3410	2525	Depleted	ATM, ATR, BRE, CHEK1, MRE11A
Reactome_2016::Acyl chain remodelling of PG_Hs_R-HSA-1482925	0.342828	0.999987	0	17	NA	NA	2060	Depleted
BioCarta_2016::TNFR1 Signaling Pathway_Hs_h_tnfr1Pathway	0.342943	0.999987	2	15	1.5	3262	2855	Enriched	BIRC3, MAP2K4
Reactome_2016::Sphingolipid metabolism_Hs_R-HSA-428157	0.34298	0.999987	3	56	0.6	3616	3344	Depleted	COL4A3BP, GLB1, SGMS1
Reactome_2016::G1/S-Specific Transcription_Hs_R-HSA-69205	0.342994	0.999987	0	15	NA	NA	2410	Depleted
WikiPathways_2016::DNA Replication_Hs_WP466	0.343178	0.999987	1	33	0.34	1951	2389	Depleted	PRIM2
Reactome_2016::Vasopressin regulates renal water homeostasis via Aquaporins_Hs_R-HSA-432040	0.343401	0.999987	4	38	1.19	3694	2868	Enriched	ADCY2, ADCY9, GNB1, RAB11A
Reactome_2016::MicroRNA (miRNA) biogenesis_Hs_R-HSA-203927	0.343433	0.999987	0	18	NA	NA	1574	Depleted
Reactome_2016::Post-translational protein modification_Hs_R-HSA-597592	0.343633	0.999987	32	442	0.81	3223	2945	Depleted	ANKRD28, COG5, DAG1, DYNC1I2, DYNC2H1, FUT8, GALNTL6, GLB1, GMDS, LARGE, MGAT4C, MGAT5, MITF, NSMCE2, NUP98, PGM3, PIAS1, PIGF, PIGN, PIGU, PPP6C, ST3GAL4, ST6GALNAC3, STAG1, STT3A, THSD4, THSD7B, TRAPPC6B, TRAPPC9, TUSC3, WBSCR17, XRCC4
WikiPathways_2016::Statin Pathway_Mm_WP1	0.343671	0.999987	2	15	1.5	1459	2511	Enriched	APOA1, LIPC
WikiPathways_2016::EPO Receptor Signaling_Hs_WP581	0.3444	0.999987	3	23	1.47	5126	3829	Enriched	MAP2K1, PTPRC, RASA1
WikiPathways_2016::EPO Receptor Signaling_Mm_WP1249	0.3444	0.999987	3	23	1.47	5126	3829	Enriched	MAP2K1, PTPRC, RASA1
Reactome_2016::Abortive elongation of HIV-1 transcript in the absence of Tat_Hs_R-HSA-167242	0.344482	0.999987	0	19	NA	NA	1475	Depleted
Reactome_2016::mRNA Splicing - Major Pathway_Hs_R-HSA-72163	0.344902	0.999987	6	115	0.58	2694	2155	Depleted	CSTF3, CTNNBL1, CWC15, FIP1L1, HNRNPM, RBM5
WikiPathways_2016::Mitochondrial LC-Fatty Acid Beta-Oxidation_Mm_WP401	0.345372	0.999987	0	15	NA	NA	2355	Depleted
BioCarta_2016::ADP-Ribosylation Factor_Hs_h_arapPathway	0.345704	0.999987	1	27	0.42	4613	3420	Depleted	ASAP1
Reactome_2016::Defects in vitamin and cofactor metabolism_Hs_R-HSA-3296482	0.346661	0.999987	2	15	1.5	2466	2558	Enriched	PCCA, PCCB
Reactome_2016::Degradation of AXIN_Hs_R-HSA-4641257	0.347158	0.999987	4	50	0.9	1491	1474	Enriched	PSMA3, PSMB7, PSMD14, TNKS
Reactome_2016::Translesion Synthesis by POLH_Hs_R-HSA-110320	0.34729	0.999987	0	18	NA	NA	1766	Depleted
Reactome_2016::Cytosolic iron-sulfur cluster assembly_Hs_R-HSA-2564830	0.347676	0.999987	0	13	NA	NA	3570	Depleted
Reactome_2016::DNA replication initiation_Hs_R-HSA-68952	0.347847	0.999987	1	5	2.26	1951	2190	Enriched	PRIM2
Reactome_2016::Telomere C-strand synthesis initiation_Hs_R-HSA-174430	0.347847	0.999987	1	5	2.26	1951	2190	Enriched	PRIM2
Reactome_2016::Signaling by FGFR in disease_Hs_R-HSA-1226099	0.348086	0.999987	3	58	0.58	4018	3134	Depleted	CUX1, GAB2, LRRFIP1
Reactome_2016::Intra-Golgi traffic_Hs_R-HSA-6811438	0.34843	0.999987	4	34	1.33	3216	3136	Enriched	COG5, CUX1, RAB30, VTI1A
WikiPathways_2016::GPCRs, Class C Metabotropic glutamate, pheromone_Hs_WP501	0.348863	0.999987	2	13	1.74	3940	4017	Enriched	GRM7, GRM8
WikiPathways_2016::GPCRs, Class C Metabotropic glutamate, pheromone_Mm_WP327	0.348863	0.999987	2	13	1.74	3940	4017	Enriched	GRM7, GRM8
WikiPathways_2016::Ganglio Sphingolipid Metabolism_Hs_WP1423	0.349763	0.999987	0	13	NA	NA	3115	Depleted
Reactome_2016::Acyl chain remodelling of PI_Hs_R-HSA-1482922	0.350043	0.999987	0	16	NA	NA	2355	Depleted
Reactome_2016::Regulation of Glucokinase by Glucokinase Regulatory Protein_Hs_R-HSA-170822	0.350143	0.999987	1	27	0.42	4075	3036	Depleted	NUP98
Reactome_2016::PI3K Cascade_Hs_R-HSA-109704	0.351641	0.999987	4	69	0.65	3041	3097	Depleted	CAB39, PIK3CB, PRKAG2, RHEB
Reactome_2016::Formation of the ternary complex, and subsequently, the 43S complex_Hs_R-HSA-72695	0.351671	0.999987	1	46	0.24	1236	781	Depleted	EIF3H
Reactome_2016::Metabolism of lipids and lipoproteins_Hs_R-HSA-556833	0.351899	0.999987	45	554	0.91	3085	2650	Enriched	ABHD5, ACAT1, ACOXL, APOA1, CARM1, CDK8, COL4A3BP, CPNE1, CREBBP, ELOVL5, FAR1, FDX1, GLB1, GPCPD1, GPX1, HMGCLL1, HSD17B12, INPP4B, LIPC, ME1, MED27, MTMR2, MTMR3, NCOA2, NCOR1, NFYC, NRF1, PCCA, PCCB, PDSS2, PIK3CB, PIP4K2A, PIP5K1B, PPARG, PRKAG2, PTEN, RORA, SACM1L, SCAP, SGMS1, SLC44A1, TBL1X, TBL1XR1, TBXAS1, YAP1
Reactome_2016::Synthesis of PIPs at the early endosome membrane_Hs_R-HSA-1660516	0.352029	0.999987	2	12	1.88	3615	3962	Enriched	INPP4B, MTMR2
WikiPathways_2016::DNA Replication_Mm_WP150	0.352368	0.999987	1	32	0.35	1951	2410	Depleted	PRIM2
Reactome_2016::NRAGE signals death through JNK_Hs_R-HSA-193648	0.353527	0.999987	5	40	1.41	6464	4322	Enriched	AKAP13, ARHGEF12, FGD4, KALRN, VAV3
WikiPathways_2016::Type II interferon signaling (IFNG)_Hs_WP619	0.353618	0.999987	1	30	0.37	2493	2724	Depleted	IRF2
Reactome_2016::Translesion synthesis by POLK_Hs_R-HSA-5655862	0.354557	0.999987	0	17	NA	NA	1529	Depleted
BioCarta_2016::Multiple antiapoptotic pathways from IGF-1R signaling lead to BAD phosphorylation_Hs_h_igf1rPathway	0.35493	0.999987	0	12	NA	NA	4878	Depleted
Reactome_2016::Nef Mediated CD8 Down-regulation_Hs_R-HSA-182218	0.35521	0.999987	1	5	2.26	1990	2751	Enriched	ATP6V1H
BioCarta_2016::Neuroregulin receptor degredation protein-1 Controls ErbB3 receptor recycling_Hs_h_ErbB3Pathway	0.355819	0.999987	1	5	2.26	2546	2690	Enriched	NRG3
Reactome_2016::G beta:gamma signalling through PLC beta_Hs_R-HSA-418217	0.355995	0.999987	2	18	1.25	5120	1779	Enriched	GNB1, PLCB1
BioCarta_2016::Multi-step Regulation of Transcription by Pitx2_Hs_h_pitx2Pathway	0.356121	0.999987	3	24	1.41	7538	3363	Enriched	CREBBP, GSK3B, LRP6
Reactome_2016::Calmodulin induced events_Hs_R-HSA-111933	0.3562	0.999987	3	21	1.61	4467	4276	Enriched	ADCY2, ADCY9, PRKCA
Reactome_2016::CaM pathway_Hs_R-HSA-111997	0.3562	0.999987	3	21	1.61	4467	4276	Enriched	ADCY2, ADCY9, PRKCA
WikiPathways_2016::Endoderm Differentiation_Hs_WP2853	0.356218	0.999987	6	62	1.09	3305	2568	Enriched	APP, CDC73, EXT1, JARID2, SMAD2, SMAD3
Reactome_2016::RHO GTPases Activate Formins_Hs_R-HSA-5663220	0.356248	0.999987	9	98	1.04	3646	2747	Enriched	CDC42, CENPP, CLASP2, MAD1L1, NUP98, PPP2R1B, PPP2R5E, RHOA, SRGAP2
Reactome_2016::TNFR1-induced proapoptotic signaling_Hs_R-HSA-5357786	0.356537	0.999987	0	13	NA	NA	3009	Depleted
Reactome_2016::Nonhomologous End-Joining (NHEJ)_Hs_R-HSA-5693571	0.357121	0.999987	4	41	1.1	2286	2507	Enriched	ATM, BRE, MRE11A, XRCC4
BioCarta_2016::uCalpain and friends in Cell spread_Hs_h_ucalpainPathway	0.357591	0.999987	2	14	1.61	3084	3419	Enriched	PTK2, RHOA
BioCarta_2016::NFkB activation by Nontypeable Hemophilus influenzae_Hs_h_nthiPathway	0.357978	0.999987	3	24	1.41	5099	3512	Enriched	CREBBP, SMAD3, TGFBR2
Reactome_2016::Degradation of DVL_Hs_R-HSA-4641258	0.358512	0.999987	4	52	0.87	1491	1511	Enriched	CUL3, PSMA3, PSMB7, PSMD14
Reactome_2016::SCF(Skp2)-mediated degradation of p27/p21_Hs_R-HSA-187577	0.358819	0.999987	4	54	0.83	1491	1474	Enriched	CUL1, PSMA3, PSMB7, PSMD14
Reactome_2016::Regulation of beta-cell development_Hs_R-HSA-186712	0.359539	0.999987	1	30	0.37	4748	2581	Depleted	AKT3
Reactome_2016::Laminin interactions_Hs_R-HSA-3000157	0.35964	0.999987	1	21	0.54	9776	5830	Depleted	LAMA2
Reactome_2016::Regulation of pyruvate dehydrogenase (PDH) complex_Hs_R-HSA-204174	0.359673	0.999987	0	13	NA	NA	3226	Depleted
BioCarta_2016::Chromatin Remodeling by hSWI/SNF ATP-dependent Complexes_Hs_h_hSWI-SNFpathway	0.36115	0.999987	2	14	1.61	8803	3940	Enriched	NF1, SMARCC1
WikiPathways_2016::Kennedy pathway_Mm_WP1771	0.361302	0.999987	0	14	NA	NA	2534	Depleted
Reactome_2016::2-LTR circle formation_Hs_R-HSA-164843	0.361458	0.999987	1	6	1.88	1548	2126	Enriched	XRCC4
WikiPathways_2016::Oxidative phosphorylation_Hs_WP623	0.362322	0.999987	3	47	0.72	514	764	Enriched	ATP5J2, ATP5L, NDUFS4
Reactome_2016::Translesion synthesis by POLI_Hs_R-HSA-5656121	0.362345	0.999987	0	17	NA	NA	1529	Depleted
Reactome_2016::O-glycosylation of TSR domain-containing proteins_Hs_R-HSA-5173214	0.362846	0.999987	2	34	0.66	7246	4946	Depleted	THSD4, THSD7B
WikiPathways_2016::Hypertrophy Model_Hs_WP516	0.362941	0.999987	2	18	1.25	4916	2007	Enriched	ADAM10, ZEB1
WikiPathways_2016::Hypertrophy Model_Mm_WP202	0.362941	0.999987	2	18	1.25	4916	2007	Enriched	ADAM10, ZEB1
Reactome_2016::Activation of anterior HOX genes in hindbrain development during early embryogenesis_Hs_R-HSA-5617472	0.362951	0.999987	6	72	0.94	5368	2306	Enriched	CREBBP, KDM6A, MEIS1, NCOR1, PBX1, RARB
Reactome_2016::Activation of HOX genes during differentiation_Hs_R-HSA-5619507	0.362951	0.999987	6	72	0.94	5368	2306	Enriched	CREBBP, KDM6A, MEIS1, NCOR1, PBX1, RARB
WikiPathways_2016::Osteoblast Signaling_Hs_WP322	0.362969	0.999987	0	13	NA	NA	2949	Depleted
WikiPathways_2016::One Carbon Metabolism_Mm_WP435	0.363042	0.999987	1	27	0.42	5027	3283	Depleted	EHMT1
BioCarta_2016::IL-7 Signal Transduction_Hs_h_il7Pathway	0.363415	0.999987	2	13	1.74	5536	3938	Enriched	CREBBP, FYN
Reactome_2016::Synthesis of IP3 and IP4 in the cytosol_Hs_R-HSA-1855204	0.364175	0.999987	3	22	1.54	7090	4331	Enriched	PLCB1, PLCG2, PTEN
Reactome_2016::Negative regulation of FGFR1 signaling_Hs_R-HSA-5654726	0.364749	0.999987	1	31	0.36	5099	2340	Depleted	CBL
BioCarta_2016::The PRC2 Complex Sets Long-term Gene Silencing Through Modification of Histone Tails_Hs_h_prc2Pathway	0.365154	0.999987	0	14	NA	NA	2306	Depleted
WikiPathways_2016::Trans-sulfuration and one carbon metabolism_Hs_WP2525	0.365298	0.999987	1	29	0.39	2330	2369	Depleted	GCLC
Reactome_2016::Scavenging of heme from plasma_Hs_R-HSA-2168880	0.365691	0.999987	1	6	1.88	989	1490	Enriched	APOA1
WikiPathways_2016::One carbon metabolism and related pathways_Mm_WP1770	0.365809	0.999987	2	46	0.49	1590	2290	Depleted	GCLC, GPX1
WikiPathways_2016::Deregulation of Rab and Rab Effector Genes in Bladder Cancer_Hs_WP2291	0.366604	0.999987	2	14	1.61	1958	3870	Enriched	RAB27A, RPH3AL
WikiPathways_2016::Quercetin and Nf-kB/ AP-1 Induced Cell Apoptosis_Hs_WP2435	0.366647	0.999987	0	13	NA	NA	3088	Depleted
Reactome_2016::Protein folding_Hs_R-HSA-391251	0.366977	0.999987	7	87	0.91	2426	1980	Enriched	FBXW7, GNB1, LONP2, RGS6, RGS7, TBCA, XRN2
Reactome_2016::Bile salt and organic anion SLC transporters_Hs_R-HSA-425471	0.368162	0.999987	0	14	NA	NA	2498	Depleted
Reactome_2016::LGI-ADAM interactions_Hs_R-HSA-5682910	0.368254	0.999987	0	14	NA	NA	2848	Depleted
Reactome_2016::Integrin cell surface interactions_Hs_R-HSA-216083	0.368558	0.999987	4	62	0.73	3178	4050	Depleted	CD47, DAG1, ITGA9, JAM3
Reactome_2016::Fanconi Anemia Pathway_Hs_R-HSA-6783310	0.369559	0.999987	1	31	0.36	8121	2324	Depleted	ATR
WikiPathways_2016::Orphan GPCRs_Mm_WP1398	0.370091	0.999987	0	13	NA	NA	2886	Depleted
Reactome_2016::Membrane Trafficking_Hs_R-HSA-199991	0.37014	0.999987	30	348	0.97	3458	3046	Enriched	ANKRD28, AP1G1, APP, COG5, CUX1, DNM2, DTNBP1, DYNC1I2, DYNC2H1, EXOC2, EXOC4, EXOC6, LNPEP, MYO5A, MYO6, PICALM, PPP6C, PRKAG2, PUM1, RAB10, RAB11A, RAB30, SNX2, TRAPPC6B, TRAPPC9, USP6NL, VPS54, VTA1, VTI1A, YWHAQ
Reactome_2016::The role of GTSE1 in G2/M progression after G2 checkpoint_Hs_R-HSA-8852276	0.370382	0.999987	4	54	0.83	1490	1511	Enriched	CCNB2, PSMA3, PSMB7, PSMD14
Reactome_2016::Cell-extracellular matrix interactions_Hs_R-HSA-446353	0.370506	0.999987	2	14	1.61	2838	3730	Enriched	LIMS1, RSU1
Reactome_2016::Class C/3 (Metabotropic glutamate/pheromone receptors)_Hs_R-HSA-420499	0.370556	0.999987	2	13	1.74	3940	3689	Enriched	GRM7, GRM8
Reactome_2016::Transport of Mature Transcript to Cytoplasm_Hs_R-HSA-72202	0.37063	0.999987	3	56	0.6	2991	2890	Depleted	FIP1L1, NUP98, SARNP
Reactome_2016::Gap junction assembly_Hs_R-HSA-190861	0.370993	0.999987	0	17	NA	NA	1730	Depleted
Reactome_2016::Mismatch repair (MMR) directed by MSH2:MSH6 (MutSalpha)_Hs_R-HSA-5358565	0.371546	0.999987	0	14	NA	NA	3043	Depleted
Reactome_2016::Mismatch repair (MMR) directed by MSH2:MSH3 (MutSbeta)_Hs_R-HSA-5358606	0.372316	0.999987	0	14	NA	NA	3043	Depleted
Reactome_2016::Mitotic Spindle Checkpoint_Hs_R-HSA-69618	0.372511	0.999987	2	17	1.33	2025	2696	Enriched	MAD1L1, UBE2E1
Reactome_2016::FGFR1 ligand binding and activation_Hs_R-HSA-190242	0.372559	0.999987	0	15	NA	NA	1817	Depleted
Reactome_2016::Negative feedback regulation of MAPK pathway_Hs_R-HSA-5674499	0.372984	0.999987	1	5	2.26	2398	2740	Enriched	MAP2K1
WikiPathways_2016::IL-2 Signaling Pathway_Hs_WP49	0.373066	0.999987	4	36	1.25	4316	3445	Enriched	CBL, FYN, GAB2, MAP2K1
Reactome_2016::Mitochondrial translation_Hs_R-HSA-5368287	0.373186	0.999987	3	86	0.39	783	1060	Depleted	MRPS22, MRPS28, MRPS6
WikiPathways_2016::Selenium Micronutrient Network_Mm_WP1272	0.373349	0.999987	2	19	1.19	1420	2035	Enriched	GPX1, TBXAS1
Reactome_2016::Signaling by NODAL_Hs_R-HSA-1181150	0.373946	0.999987	2	17	1.33	3811	2465	Enriched	SMAD2, SMAD3
Reactome_2016::NRIF signals cell death from the nucleus_Hs_R-HSA-205043	0.373965	0.999987	0	15	NA	NA	2236	Depleted
Reactome_2016::Mitochondrial iron-sulfur cluster biogenesis_Hs_R-HSA-1362409	0.373966	0.999987	1	8	1.41	865	1518	Enriched	FDX1
WikiPathways_2016::SIDS Susceptibility Pathways_Mm_WP1266	0.374027	0.999987	3	55	0.61	3007	3026	Depleted	AR, KCNQ1, RORA
WikiPathways_2016::Type II interferon signaling (IFNG)_Mm_WP1253	0.374387	0.999987	1	29	0.39	2493	2600	Depleted	IRF2
WikiPathways_2016::ACE Inhibitor Pathway_Hs_WP554	0.374732	0.999987	0	15	NA	NA	2101	Depleted
Reactome_2016::RNA polymerase II transcribes snRNA genes_Hs_R-HSA-6807505	0.374982	0.999987	3	62	0.54	1570	2427	Depleted	GTF2A2, GTF2E2, POU2F1
Reactome_2016::Presynaptic nicotinic acetylcholine receptors_Hs_R-HSA-622323	0.375026	0.999987	0	12	NA	NA	3310	Depleted
Reactome_2016::Regulation of TNFR1 signaling_Hs_R-HSA-5357905	0.375411	0.999987	3	27	1.25	3147	3078	Enriched	BIRC2, BIRC3, TAX1BP1
Reactome_2016::RNA Polymerase I Transcription_Hs_R-HSA-73864	0.375828	0.999987	3	69	0.49	1916	1886	Depleted	GATAD2B, MNAT1, TAF1D
Reactome_2016::Defective C1GALT1C1 causes Tn polyagglutination syndrome (TNPS)_Hs_R-HSA-5083632	0.375983	0.999987	0	12	NA	NA	3050	Depleted
Reactome_2016::Defective B3GALTL causes Peters-plus syndrome (PpS)_Hs_R-HSA-5083635	0.376072	0.999987	2	33	0.68	7246	4997	Depleted	THSD4, THSD7B
Reactome_2016::Metabolism of porphyrins_Hs_R-HSA-189445	0.376113	0.999987	0	16	NA	NA	1828	Depleted
Reactome_2016::Choline catabolism_Hs_R-HSA-6798163	0.37619	0.999987	1	5	2.26	2534	3011	Enriched	SLC44A1
Reactome_2016::Lipid digestion, mobilization, and transport_Hs_R-HSA-73923	0.37627	0.999987	3	63	0.53	1929	2184	Depleted	ABHD5, APOA1, LIPC
Reactome_2016::Attachment of GPI anchor to uPAR_Hs_R-HSA-162791	0.376361	0.999987	1	6	1.88	1633	2500	Enriched	PIGU
WikiPathways_2016::Oxidation by Cytochrome P450_Hs_WP43	0.37671	0.999987	1	32	0.35	2645	2133	Depleted	CYB5R4
Reactome_2016::Global Genome Nucleotide Excision Repair (GG-NER)_Hs_R-HSA-5696399	0.37677	0.999987	4	78	0.58	4382	2153	Depleted	MNAT1, NFRKB, PIAS1, RNF111
WikiPathways_2016::Exercise-induced Circadian Regulation_Mm_WP544	0.377003	0.999987	4	41	1.1	3994	2635	Enriched	ERC2, ETV6, PIGF, RBPMS
Reactome_2016::Organic cation/anion/zwitterion transport_Hs_R-HSA-549132	0.378456	0.999987	0	13	NA	NA	2270	Depleted
Reactome_2016::Pregnenolone biosynthesis_Hs_R-HSA-196108	0.378614	0.999987	1	7	1.61	865	1830	Enriched	FDX1
Reactome_2016::PP2A-mediated dephosphorylation of key metabolic factors_Hs_R-HSA-163767	0.380753	0.999987	1	6	1.88	3646	2271	Enriched	PPP2R1B
Reactome_2016::Smooth Muscle Contraction_Hs_R-HSA-445355	0.380923	0.999987	1	30	0.37	1387	2107	Depleted	ANXA2
BioCarta_2016::IL 2 signaling pathway_Hs_h_il2Pathway	0.381022	0.999987	0	12	NA	NA	3560	Depleted
WikiPathways_2016::Diurnally Regulated Genes with Circadian Orthologs_Hs_WP410	0.382481	0.999987	4	42	1.07	3994	2476	Enriched	ERC2, ETV6, PIGF, RBPMS
WikiPathways_2016::Diurnally Regulated Genes with Circadian Orthologs_Mm_WP1268	0.382481	0.999987	4	42	1.07	3994	2476	Enriched	ERC2, ETV6, PIGF, RBPMS
BioCarta_2016::mCalpain and friends in Cell motility_Hs_h_mCalpainPathway	0.382499	0.999987	3	25	1.35	2925	3350	Enriched	CAST, MAP2K1, PTK2
Reactome_2016::Nef-mediates down modulation of cell surface receptors by recruiting them to clathrin adapters_Hs_R-HSA-164938	0.382714	0.999987	2	17	1.33	2779	2881	Enriched	AP1G1, ATP6V1H
Reactome_2016::ERCC6 (CSB) and EHMT2 (G9a) positively regulate rRNA expression_Hs_R-HSA-427389	0.382782	0.999987	1	36	0.31	1916	1360	Depleted	GATAD2B
Reactome_2016::NF-kB activation through FADD/RIP-1 pathway mediated by caspase-8 and -10_Hs_R-HSA-933543	0.382982	0.999987	0	11	NA	NA	4084	Depleted
Reactome_2016::Metabolism of carbohydrates_Hs_R-HSA-71387	0.38323	0.999987	17	245	0.78	3473	2676	Depleted	CHST11, CHST9, CSGALNACT1, DCN, EXT1, GBE1, GLB1, GPC5, GPC6, HPSE2, HS6ST3, NDST4, NUP98, PHKB, PPP2R1B, ST3GAL4, UST
Reactome_2016::CREB phosphorylation through the activation of Ras_Hs_R-HSA-442742	0.383725	0.999987	3	23	1.47	2629	4163	Enriched	CAMK2D, RASGRF1, RPS6KA3
WikiPathways_2016::Irinotecan Pathway_Hs_WP229	0.38412	0.999987	0	11	NA	NA	3247	Depleted
Reactome_2016::Erythrocytes take up carbon dioxide and release oxygen_Hs_R-HSA-1237044	0.384188	0.999987	1	6	1.88	2645	2645	Enriched	CYB5R4
Reactome_2016::O2/CO2 exchange in erythrocytes_Hs_R-HSA-1480926	0.384188	0.999987	1	6	1.88	2645	2645	Enriched	CYB5R4
WikiPathways_2016::IL-4 Signaling Pathway_Hs_WP395	0.384223	0.999987	3	50	0.67	5099	3754	Depleted	ATF2, CBL, GAB2
Reactome_2016::Clearance of Nuclear Envelope Membranes from Chromatin_Hs_R-HSA-2993913	0.38441	0.999987	1	6	1.88	1904	2605	Enriched	VRK2
Reactome_2016::Signaling by FGFR4 in disease_Hs_R-HSA-5655291	0.384536	0.999987	0	10	NA	NA	4771	Depleted
Reactome_2016::PKA activation_Hs_R-HSA-163615	0.385008	0.999987	2	13	1.74	4352	4316	Enriched	ADCY2, ADCY9
WikiPathways_2016::Iron Homeostasis_Mm_WP1596	0.385541	0.999987	1	7	1.61	5830	1854	Enriched	IREB2
Reactome_2016::Sema3A PAK dependent Axon repulsion_Hs_R-HSA-399954	0.386137	0.999987	2	14	1.61	3824	3436	Enriched	FYN, PAK2
Reactome_2016::RIG-I/MDA5 mediated induction of IFN-alpha/beta pathways_Hs_R-HSA-168928	0.386204	0.999987	6	66	1.02	2882	2674	Enriched	APP, CREBBP, IRF2, TANK, TAX1BP1, UBE2D3
Reactome_2016::Meiotic synapsis_Hs_R-HSA-1221632	0.386492	0.999987	2	48	0.47	7082	1900	Depleted	ATR, STAG1
BioCarta_2016::Mechanism of Protein Import into the Nucleus_Hs_h_npcPathway	0.386569	0.999987	0	12	NA	NA	2690	Depleted
WikiPathways_2016::G1 to S cell cycle control_Hs_WP45	0.386827	0.999987	5	55	1.02	2513	2420	Enriched	ATM, CCND3, MNAT1, PRIM2, TFDP2
Reactome_2016::Budding and maturation of HIV virion_Hs_R-HSA-162588	0.387656	0.999987	2	21	1.07	3655	1795	Enriched	PDCD6IP, VTA1
Reactome_2016::Metabolism of water-soluble vitamins and cofactors_Hs_R-HSA-196849	0.388034	0.999987	5	86	0.65	2571	2582	Depleted	GPHN, NMNAT3, PCCA, PCCB, TPK1
Reactome_2016::Pyrimidine salvage reactions_Hs_R-HSA-73614	0.388176	0.999987	1	8	1.41	1634	1634	Enriched	UPP2
Reactome_2016::SUMOylation_Hs_R-HSA-2990846	0.388458	0.999987	6	91	0.74	3972	3178	Depleted	MITF, NSMCE2, NUP98, PIAS1, STAG1, XRCC4
WikiPathways_2016::Osteoclast_Mm_WP454	0.38926	0.999987	0	13	NA	NA	2823	Depleted
Reactome_2016::ROS, RNS production in response to bacteria_Hs_R-HSA-1222556	0.38937	0.999987	1	32	0.35	1990	1990	Depleted	ATP6V1H
WikiPathways_2016::Gastric Cancer Network 2_Hs_WP2363	0.389551	0.999987	1	28	0.4	3692	2878	Depleted	MTDH
Reactome_2016::Translesion synthesis by REV1_Hs_R-HSA-110312	0.389632	0.999987	0	16	NA	NA	1398	Depleted
BioCarta_2016::TSP-1 Induced Apoptosis in Microvascular Endothelial Cell _Hs_h_tsp1Pathway	0.390761	0.999987	1	6	1.88	3534	3188	Enriched	FYN
Reactome_2016::Vitamin B5 (pantothenate) metabolism_Hs_R-HSA-199220	0.391197	0.999987	0	12	NA	NA	2996	Depleted
WikiPathways_2016::PPAR signaling pathway_Mm_WP2316	0.391284	0.999987	3	60	0.56	1820	2532	Depleted	APOA1, ME1, PPARG
Reactome_2016::Disorders of transmembrane transporters_Hs_R-HSA-5619115	0.391322	0.999987	0	14	NA	NA	2156	Depleted
Reactome_2016::Metabolism of vitamins and cofactors_Hs_R-HSA-196854	0.391475	0.999987	8	129	0.7	2599	2558	Depleted	APOA1, GPC5, GPC6, GPHN, NMNAT3, PCCA, PCCB, TPK1
Reactome_2016::Interleukin-7 signaling_Hs_R-HSA-1266695	0.391524	0.999987	0	11	NA	NA	3754	Depleted
WikiPathways_2016::Oxidation by Cytochrome P450_Mm_WP1274	0.392091	0.999987	1	31	0.36	2645	2152	Depleted	CYB5R4
WikiPathways_2016::Nanoparticle-mediated activation of receptor signaling_Hs_WP2643	0.392363	0.999987	3	24	1.41	4037	4210	Enriched	AKT3, MAP2K1, PTK2
WikiPathways_2016::Macrophage markers_Mm_WP2271	0.392882	0.999987	1	7	1.61	1014	2016	Enriched	CD68
Reactome_2016::ER Quality Control Compartment (ERQC)_Hs_R-HSA-901032	0.392957	0.999987	0	10	NA	NA	4925	Depleted
BioCarta_2016::IL 6 signaling pathway_Hs_h_il6Pathway	0.393022	0.999987	0	11	NA	NA	4508	Depleted
BioCarta_2016::Activation of cAMP-dependent protein kinase, PKA_Hs_h_gsPathway	0.393213	0.999987	1	27	0.42	3151	2966	Depleted	GNB1
Reactome_2016::Platelet calcium homeostasis_Hs_R-HSA-418360	0.393633	0.999987	3	24	1.41	3616	4007	Enriched	ITPR2, STIM1, TRPC6
Reactome_2016::Presynaptic function of Kainate receptors_Hs_R-HSA-500657	0.393672	0.999987	2	19	1.19	5120	1856	Enriched	GNB1, PLCB1
Reactome_2016::POU5F1 (OCT4), SOX2, NANOG activate genes related to proliferation_Hs_R-HSA-2892247	0.393804	0.999987	0	13	NA	NA	2457	Depleted
Reactome_2016::Deactivation of the beta-catenin transactivating complex_Hs_R-HSA-3769402	0.39417	0.999987	2	39	0.58	4313	2954	Depleted	TCF7L2, TLE4
BioCarta_2016::Double Stranded RNA Induced Gene Expression_Hs_h_rnaPathway	0.394426	0.999987	0	12	NA	NA	3336	Depleted
Reactome_2016::Platelet sensitization by LDL_Hs_R-HSA-432142	0.395064	0.999987	2	15	1.5	4235	3291	Enriched	PPP2R1B, PPP2R5E
BioCarta_2016::Phospholipase C Signaling Pathway_Hs_h_plcPathway	0.395129	0.999987	1	4	2.82	7090	6390	Enriched	PLCB1
WikiPathways_2016::Glial Cell Differentiation_Hs_WP2276	0.395211	0.999987	1	6	1.88	2114	2443	Enriched	MBP
Reactome_2016::Cytosolic sulfonation of small molecules_Hs_R-HSA-156584	0.39525	0.999987	0	15	NA	NA	2141	Depleted
Reactome_2016::Endogenous sterols_Hs_R-HSA-211976	0.395362	0.999987	2	19	1.19	4498	1992	Enriched	FDX1, NCOA2
Reactome_2016::Cellular responses to stress_Hs_R-HSA-2262752	0.395845	0.999987	24	305	0.88	3890	2518	Enriched	AMBRA1, ARNT, ATG10, ATM, ATR, CAMK2D, CREBBP, DNAJC7, EHMT1, ETS1, GPX1, GSK3B, MAP2K4, MIR24-1, MRE11A, MTMR3, NUP98, PRKAG2, RHEB, RPS6KA3, TNRC6B, UBE2D3, UBE2E1, UVRAG
WikiPathways_2016::Metastatic brain tumor_Hs_WP2249	0.396184	0.999987	1	7	1.61	2131	2266	Enriched	CDC42
WikiPathways_2016::IL-6 signaling pathway_Hs_WP364	0.39822	0.999987	4	38	1.19	5622	3270	Enriched	CREBBP, GSK3B, MAP2K1, MAP2K4
BioCarta_2016::AKAP95 role in mitosis and chromosome dynamics_Hs_h_akap95Pathway	0.398282	0.999987	0	12	NA	NA	3154	Depleted
BioCarta_2016::Beta-arrestins in GPCR Desensitization_Hs_h_bArrestinPathway	0.39844	0.999987	1	27	0.42	3151	2966	Depleted	GNB1
Reactome_2016::p38MAPK events_Hs_R-HSA-171007	0.398726	0.999987	0	12	NA	NA	2747	Depleted
Reactome_2016::Cytochrome P450 - arranged by substrate type_Hs_R-HSA-211897	0.399072	0.999987	3	33	1.02	1991	1992	Enriched	FDX1, NCOA2, TBXAS1
Reactome_2016::Synthesis of substrates in N-glycan biosythesis_Hs_R-HSA-446219	0.399552	0.999987	5	57	0.99	2369	2298	Enriched	GLB1, GMDS, PGM3, ST3GAL4, ST6GALNAC3
Reactome_2016::Negative epigenetic regulation of rRNA expression_Hs_R-HSA-5250941	0.3997	0.999987	3	67	0.5	2513	1921	Depleted	ARID4B, MNAT1, TAF1D
WikiPathways_2016::Dopaminergic Neurogenesis_Hs_WP2855	0.400181	0.999987	1	29	0.39	3539	2240	Depleted	EN2
BioCarta_2016::Phospholipase C-epsilon pathway_Hs_h_plcePathway	0.400421	0.999987	0	11	NA	NA	3369	Depleted
Reactome_2016::Highly calcium permeable postsynaptic nicotinic acetylcholine receptors_Hs_R-HSA-629594	0.400705	0.999987	0	11	NA	NA	3492	Depleted
Reactome_2016::Ca-dependent events_Hs_R-HSA-111996	0.400794	0.999987	3	23	1.47	4467	4144	Enriched	ADCY2, ADCY9, PRKCA
Reactome_2016::RNA Polymerase I Promoter Clearance_Hs_R-HSA-73854	0.40104	0.999987	3	67	0.5	1916	1886	Depleted	GATAD2B, MNAT1, TAF1D
WikiPathways_2016::Hair Follicle Development: Induction (Part 1 of 3)_Hs_WP2804	0.401585	0.999987	2	39	0.58	6880	3328	Depleted	GSK3B, LRP6
Reactome_2016::Lysosome Vesicle Biogenesis_Hs_R-HSA-432720	0.401853	0.999987	3	31	1.09	3504	2584	Enriched	AP1G1, APP, DNM2
Reactome_2016::Positive epigenetic regulation of rRNA expression_Hs_R-HSA-5250913	0.401863	0.999987	3	64	0.53	1916	1938	Depleted	GATAD2B, GSK3B, TAF1D
Reactome_2016::Autodegradation of Cdh1 by Cdh1:APC/C_Hs_R-HSA-174084	0.401979	0.999987	4	56	0.8	1410	1442	Enriched	PSMA3, PSMB7, PSMD14, UBE2E1
Reactome_2016::Apoptotic cleavage of cell adhesion proteins_Hs_R-HSA-351906	0.402267	0.999987	0	10	NA	NA	4464	Depleted
WikiPathways_2016::Translation Factors_Hs_WP107	0.402273	0.999987	2	45	0.5	3394	2375	Depleted	EIF3H, EIF4G3
WikiPathways_2016::Composition of Lipid Particles_Hs_WP3601	0.402626	0.999987	1	7	1.61	989	1308	Enriched	APOA1
Reactome_2016::RHO GTPases Activate Rhotekin and Rhophilins_Hs_R-HSA-5666185	0.403456	0.999987	1	8	1.41	2132	2132	Enriched	RHOA
Reactome_2016::Negative regulation of FGFR4 signaling_Hs_R-HSA-5654733	0.403648	0.999987	1	29	0.39	5099	2340	Depleted	CBL
Reactome_2016::Tie2 Signaling_Hs_R-HSA-210993	0.403886	0.999987	2	15	1.5	4482	4085	Enriched	ANGPT1, PIK3CB
Reactome_2016::Organelle biogenesis and maintenance_Hs_R-HSA-1852241	0.404252	0.999987	22	282	0.88	3316	2450	Enriched	ASAP1, ATF2, BBS9, CARM1, CEP57, CREBBP, DYNC1I2, DYNC2H1, EXOC2, EXOC4, EXOC6, MRPS22, MRPS28, MRPS6, NCOA2, NCOR1, NRF1, PRKAG2, RAB11A, SFI1, TBL1X, TBL1XR1
Reactome_2016::DNA strand elongation_Hs_R-HSA-69190	0.404267	0.999987	1	30	0.37	1951	2411	Depleted	PRIM2
BioCarta_2016::Inactivation of Gsk3 by AKT causes accumulation of b-catenin in Alveolar Macrophages_Hs_h_gsk3Pathway	0.404732	0.999987	2	37	0.61	6880	3512	Depleted	GSK3B, LRP6
Reactome_2016::Metabolism of Angiotensinogen to Angiotensins_Hs_R-HSA-2022377	0.404748	0.999987	0	14	NA	NA	1904	Depleted
BioCarta_2016::IL22 Soluble Receptor Signaling Pathway _Hs_h_il22bppathway	0.404938	0.999987	0	11	NA	NA	3765	Depleted
Reactome_2016::Type I hemidesmosome assembly_Hs_R-HSA-446107	0.405408	0.999987	0	9	NA	NA	5481	Depleted
BioCarta_2016::Extrinsic Prothrombin Activation Pathway_Hs_h_extrinsicPathway	0.406039	0.999987	0	13	NA	NA	2002	Depleted
WikiPathways_2016::Drug Induction of Bile Acid Pathway_Hs_WP2289	0.406166	0.999987	0	12	NA	NA	3326	Depleted
Reactome_2016::Synthesis of DNA_Hs_R-HSA-69239	0.406845	0.999987	4	86	0.52	1491	1632	Depleted	PRIM2, PSMA3, PSMB7, PSMD14
Reactome_2016::RSK activation_Hs_R-HSA-444257	0.407427	0.999987	1	5	2.26	2245	3932	Enriched	RPS6KA3
WikiPathways_2016::Gastric Cancer Network 1_Hs_WP2361	0.407524	0.999987	1	24	0.47	2845	3716	Depleted	SMOC2
Reactome_2016::Activation of NMDA receptor upon glutamate binding and postsynaptic events_Hs_R-HSA-442755	0.407605	0.999987	4	33	1.37	3467	4395	Enriched	CAMK2D, GRIA4, RASGRF1, RPS6KA3
WikiPathways_2016::Mecp2 and Associated Rett Syndrome_Mm_WP2910	0.40771	0.999987	4	39	1.16	5924	3051	Enriched	FUT8, MBP, NCOR1, NF1
WikiPathways_2016::Interleukin-11 Signaling Pathway_Hs_WP2332	0.408226	0.999987	4	37	1.22	3702	3512	Enriched	FYN, MAP2K1, PIAS1, RUNX2
WikiPathways_2016::miR-148a/miR-31/FIH1/HIF1?-Notch signaling in glioblastoma _Hs_WP3593	0.408305	0.999987	1	7	1.61	1888	2049	Enriched	VEGFC
WikiPathways_2016::SREBF and miR33 in cholesterol and lipid homeostasis_Mm_WP2084	0.409188	0.999987	0	10	NA	NA	4490	Depleted
Reactome_2016::Synthesis of Leukotrienes (LT) and Eoxins (EX)_Hs_R-HSA-2142691	0.40929	0.999987	0	14	NA	NA	2100	Depleted
Reactome_2016::PKA activation in glucagon signalling_Hs_R-HSA-164378	0.40945	0.999987	2	14	1.61	4352	4276	Enriched	ADCY2, ADCY9
Reactome_2016::B-WICH complex positively regulates rRNA expression_Hs_R-HSA-5250924	0.409595	0.999987	2	50	0.45	4805	1337	Depleted	GSK3B, TAF1D
Reactome_2016::Regulation of innate immune responses to cytosolic DNA_Hs_R-HSA-3134975	0.409756	0.999987	0	14	NA	NA	2266	Depleted
WikiPathways_2016::SREBP signalling_Hs_WP1982	0.4101	0.999987	4	62	0.73	2436	3672	Depleted	CDK8, PPARG, PRKAG2, SCAP
WikiPathways_2016::Cholesterol Biosynthesis_Hs_WP197	0.410579	0.999987	0	13	NA	NA	2759	Depleted
WikiPathways_2016::Cholesterol Biosynthesis_Mm_WP103	0.410579	0.999987	0	13	NA	NA	2759	Depleted
Reactome_2016::Pyrimidine metabolism_Hs_R-HSA-73848	0.410598	0.999987	2	21	1.07	3047	2046	Enriched	DPYD, UPP2
Reactome_2016::Ras activation uopn Ca2+ infux through NMDA receptor_Hs_R-HSA-442982	0.410662	0.999987	2	14	1.61	3467	4163	Enriched	CAMK2D, RASGRF1
Reactome_2016::Glycolysis_Hs_R-HSA-70171	0.410721	0.999987	1	29	0.39	3646	2108	Depleted	PPP2R1B
BioCarta_2016::Visceral Fat Deposits and the Metabolic Syndrome_Hs_h_vobesityPathway	0.410871	0.999987	1	7	1.61	1820	1721	Enriched	PPARG
WikiPathways_2016::Mitochondrial Gene Expression_Hs_WP391	0.411018	0.999987	2	15	1.5	2416	3783	Enriched	NRF1, PPP3CA
WikiPathways_2016::Zinc homeostasis_Hs_WP3529	0.411428	0.999987	1	26	0.43	3429	2689	Depleted	SLC30A9
WikiPathways_2016::p38 MAPK Signaling Pathway_Mm_WP350	0.412051	0.999987	3	28	1.21	3705	2864	Enriched	ATF2, MAP2K4, RASGRF1
Reactome_2016::PRC2 methylates histones and DNA_Hs_R-HSA-212300	0.412666	0.999987	1	33	0.34	4940	1021	Depleted	JARID2
Reactome_2016::G1/S Transition_Hs_R-HSA-69206	0.412699	0.999987	7	95	0.83	1951	1960	Enriched	CUL1, MNAT1, PPP2R1B, PRIM2, PSMA3, PSMB7, PSMD14
Reactome_2016::Glucagon signaling in metabolic regulation_Hs_R-HSA-163359	0.413191	0.999987	3	29	1.17	4236	3242	Enriched	ADCY2, ADCY9, GNB1
Reactome_2016::Bicarbonate transporters_Hs_R-HSA-425381	0.413216	0.999987	0	9	NA	NA	5148	Depleted
Reactome_2016::TRAF6 mediated IRF7 activation in TLR7/8 or 9 signaling_Hs_R-HSA-975110	0.413219	0.999987	0	11	NA	NA	3473	Depleted
BioCarta_2016::Eicosanoid Metabolism_Hs_h_eicosanoidPathway	0.413273	0.999987	2	19	1.19	4540	2559	Enriched	PLCB1, TBXAS1
Reactome_2016::Sema4D mediated inhibition of cell attachment and migration_Hs_R-HSA-416550	0.413586	0.999987	1	6	1.88	2132	2275	Enriched	RHOA
Reactome_2016::Phase 3 - rapid repolarisation_Hs_R-HSA-5576890	0.414328	0.999987	1	6	1.88	3045	3045	Enriched	KCNQ1
Reactome_2016::CRMPs in Sema3A signaling_Hs_R-HSA-399956	0.415345	0.999987	2	14	1.61	5922	4740	Enriched	FYN, GSK3B
WikiPathways_2016::Metapathway biotransformation_Mm_WP1251	0.415536	0.999987	6	110	0.61	1580	2010	Depleted	CHST11, CHST9, GPX1, HS6ST3, NAA20, NDST4
WikiPathways_2016::Dopaminergic Neurogenesis_Mm_WP1498	0.415581	0.999987	1	28	0.4	3539	2261	Depleted	EN2
Reactome_2016::Metabolism of steroid hormones_Hs_R-HSA-196071	0.415693	0.999987	2	25	0.9	1358	1739	Enriched	FDX1, HSD17B12
BioCarta_2016::Regulators of Bone Mineralization_Hs_h_npp1Pathway	0.415991	0.999987	0	10	NA	NA	6465	Depleted
Reactome_2016::FGFR3 ligand binding and activation_Hs_R-HSA-190239	0.416046	0.999987	0	13	NA	NA	2504	Depleted
Reactome_2016::FGFR3c ligand binding and activation_Hs_R-HSA-190372	0.416046	0.999987	0	13	NA	NA	2504	Depleted
Reactome_2016::NF-kB is activated and signals survival_Hs_R-HSA-209560	0.416098	0.999987	0	13	NA	NA	2410	Depleted
Reactome_2016::ER to Golgi Anterograde Transport_Hs_R-HSA-199977	0.416155	0.999987	7	108	0.73	3020	2840	Depleted	ANKRD28, COG5, DYNC1I2, DYNC2H1, PPP6C, TRAPPC6B, TRAPPC9
Reactome_2016::DNA Damage/Telomere Stress Induced Senescence_Hs_R-HSA-2559586	0.416434	0.999987	2	49	0.46	7526	1745	Depleted	ATM, MRE11A
BioCarta_2016::Stress Induction of HSP Regulation_Hs_h_hsp27Pathway	0.416756	0.999987	0	13	NA	NA	2535	Depleted
Reactome_2016::Recruitment of NuMA to mitotic centrosomes_Hs_R-HSA-380320	0.417326	0.999987	0	11	NA	NA	3103	Depleted
Reactome_2016::Negative regulation of FGFR3 signaling_Hs_R-HSA-5654732	0.417456	0.999987	1	28	0.4	5099	2410	Depleted	CBL
WikiPathways_2016::AMPK Signaling_Hs_WP1403	0.417621	0.999987	4	59	0.76	4344	3668	Depleted	CAB39, PIK3CB, PLCB1, PRKAG2
Reactome_2016::TP53 Regulates Transcription of Caspase Activators and Caspases_Hs_R-HSA-6803207	0.417997	0.999987	1	6	1.88	12028	3474	Enriched	ATM
Reactome_2016::Eicosanoid ligand-binding receptors_Hs_R-HSA-391903	0.418428	0.999987	0	12	NA	NA	2695	Depleted
Reactome_2016::Signaling by FGFR3 fusions in cancer_Hs_R-HSA-8853334	0.418581	0.999987	0	9	NA	NA	4869	Depleted
Reactome_2016::Defective GALNT12 causes colorectal cancer 1 (CRCS1)_Hs_R-HSA-5083636	0.418815	0.999987	0	10	NA	NA	5660	Depleted
Reactome_2016::Defective GALNT3 causes familial hyperphosphatemic tumoral calcinosis (HFTC)_Hs_R-HSA-5083625	0.418815	0.999987	0	10	NA	NA	5660	Depleted
BioCarta_2016::Wnt/LRP6 Signalling_Hs_h_wnt-lrp6Pathway	0.418873	0.999987	1	6	1.88	5450	3382	Enriched	LRP6
Reactome_2016::Purine ribonucleoside monophosphate biosynthesis_Hs_R-HSA-73817	0.418903	0.999987	0	12	NA	NA	2494	Depleted
Reactome_2016::Facilitative Na+-independent glucose transporters_Hs_R-HSA-428790	0.419503	0.999987	0	12	NA	NA	2708	Depleted
WikiPathways_2016::Endothelin Pathways_Hs_WP2197	0.419512	0.999987	3	29	1.17	7090	3142	Enriched	MAP2K1, PLCB1, PRKCA
Reactome_2016::Glutamate Neurotransmitter Release Cycle_Hs_R-HSA-210500	0.420024	0.999987	1	23	0.49	3787	3808	Depleted	SYT1
BioCarta_2016::Role of Ran in mitotic spindle regulation_Hs_h_ranMSpathway	0.420248	0.999987	0	11	NA	NA	2994	Depleted
Reactome_2016::p75NTR recruits signalling complexes_Hs_R-HSA-209543	0.420268	0.999987	0	13	NA	NA	2008	Depleted
WikiPathways_2016::Adipogenesis_Hs_WP236	0.420464	0.999987	10	114	0.99	3708	2988	Enriched	EBF1, KLF7, MBNL1, MEF2A, NCOA2, NCOR1, NRIP1, PPARG, RORA, SMAD3
Reactome_2016::IRAK1 recruits IKK complex upon TLR7/8 or 9 stimulation_Hs_R-HSA-975144	0.420748	0.999987	0	10	NA	NA	3850	Depleted
Reactome_2016::IRAK1 recruits IKK complex_Hs_R-HSA-937039	0.420748	0.999987	0	10	NA	NA	3850	Depleted
Reactome_2016::Condensation of Prophase Chromosomes_Hs_R-HSA-2299718	0.420788	0.999987	1	33	0.34	5539	1021	Depleted	NCAPD3
WikiPathways_2016::EV release from cardiac cells and their functional effects_Hs_WP3297	0.420907	0.999987	1	8	1.41	4284	1819	Enriched	ERBB4
WikiPathways_2016::Mitochondrial Gene Expression_Mm_WP1263	0.421416	0.999987	2	15	1.5	2416	3925	Enriched	NRF1, PPP3CA
Reactome_2016::Androgen biosynthesis_Hs_R-HSA-193048	0.421614	0.999987	1	10	1.13	1850	1739	Enriched	HSD17B12
WikiPathways_2016::Biogenic Amine Synthesis_Hs_WP550	0.421638	0.999987	0	13	NA	NA	2188	Depleted
WikiPathways_2016::Biogenic Amine Synthesis_Mm_WP522	0.421638	0.999987	0	13	NA	NA	2188	Depleted
Reactome_2016::PKA-mediated phosphorylation of CREB_Hs_R-HSA-111931	0.421723	0.999987	2	14	1.61	4352	4391	Enriched	ADCY2, ADCY9
Reactome_2016::Thromboxane signalling through TP receptor_Hs_R-HSA-428930	0.422252	0.999987	2	21	1.07	4396	1923	Enriched	GNAQ, GNB1
Reactome_2016::Generation of second messenger molecules_Hs_R-HSA-202433	0.422523	0.999987	2	19	1.19	2902	2264	Enriched	NCK1, PAK2
BioCarta_2016::Overview of telomerase RNA component gene hTerc Transcriptional Regulation_Hs_h_tercPathway	0.422551	0.999987	1	6	1.88	1928	3677	Enriched	NFYC
WikiPathways_2016::Nicotine Activity on Dopaminergic Neurons_Hs_WP1602	0.422603	0.999987	2	19	1.19	3694	2744	Enriched	ADCY2, GNB1
Reactome_2016::Regulation of TP53 Activity_Hs_R-HSA-5633007	0.422604	0.999987	11	124	1	3646	3092	Enriched	AKT3, ATM, ATR, CHEK1, EHMT1, GATAD2B, HIPK2, MAPKAP1, MRE11A, PPP2R1B, PRKAG2
WikiPathways_2016::Triacylglyceride Synthesis_Hs_WP325	0.422763	0.999987	2	20	1.13	1616	2166	Enriched	LIPC, PPAP2A
WikiPathways_2016::Adipogenesis genes_Mm_WP447	0.422855	0.999987	10	115	0.98	3708	2967	Enriched	EBF1, KLF7, MBNL1, MEF2A, NCOA2, NCOR1, NRIP1, PPARG, RORA, SMAD3
WikiPathways_2016::Selenium Metabolism and Selenoproteins_Hs_WP28	0.423082	0.999987	3	36	0.94	2650	1936	Enriched	EEFSEC, GPX1, POU2F1
WikiPathways_2016::Selenium metabolism/Selenoproteins_Mm_WP108	0.423082	0.999987	3	36	0.94	2650	1936	Enriched	EEFSEC, GPX1, POU2F1
Reactome_2016::Binding of TCF/LEF:CTNNB1 to target gene promoters_Hs_R-HSA-4411364	0.423918	0.999987	1	6	1.88	4052	2776	Enriched	TCF7L2
Reactome_2016::Synthesis of UDP-N-acetyl-glucosamine_Hs_R-HSA-446210	0.424204	0.999987	1	7	1.61	4533	2418	Enriched	PGM3
Reactome_2016::cGMP effects_Hs_R-HSA-418457	0.424974	0.999987	2	15	1.5	4238	4192	Enriched	KCNMA1, PRKG1
Reactome_2016::TAK1 activates NFkB by phosphorylation and activation of IKKs complex_Hs_R-HSA-445989	0.425342	0.999987	1	24	0.47	3137	3192	Depleted	APP
Reactome_2016::RHO GTPases Activate NADPH Oxidases_Hs_R-HSA-5668599	0.425637	0.999987	0	13	NA	NA	2275	Depleted
Reactome_2016::Dopamine Neurotransmitter Release Cycle_Hs_R-HSA-212676	0.425803	0.999987	1	22	0.51	3787	3959	Depleted	SYT1
Reactome_2016::Trafficking and processing of endosomal TLR_Hs_R-HSA-1679131	0.42671	0.999987	0	12	NA	NA	2458	Depleted
Reactome_2016::P2Y receptors_Hs_R-HSA-417957	0.427037	0.999987	0	11	NA	NA	2830	Depleted
WikiPathways_2016::Hypothetical Network for Drug Addiction_Mm_WP1246	0.427159	0.999987	3	26	1.3	2398	4378	Enriched	GRIA4, MAP2K1, PRKCE
Reactome_2016::Meiosis_Hs_R-HSA-1500620	0.427456	0.999987	4	73	0.62	7082	2494	Depleted	ATM, ATR, MRE11A, STAG1
WikiPathways_2016::Matrix Metalloproteinases_Hs_WP129	0.428804	0.999987	1	26	0.43	4586	2684	Depleted	MMP16
WikiPathways_2016::Matrix Metalloproteinases_Mm_WP441	0.428804	0.999987	1	26	0.43	4586	2684	Depleted	MMP16
Reactome_2016::CHL1 interactions_Hs_R-HSA-447041	0.428944	0.999987	0	9	NA	NA	5074	Depleted
Reactome_2016::Serotonin receptors_Hs_R-HSA-390666	0.429099	0.999987	0	11	NA	NA	2974	Depleted
BioCarta_2016::Trefoil Factors Initiate Mucosal Healing_Hs_h_tffPathway	0.429315	0.999987	3	30	1.13	2132	3062	Enriched	GHR, MAP2K1, RHOA
BioCarta_2016::p53 Signaling Pathway_Hs_h_p53Pathway	0.42943	0.999987	0	12	NA	NA	2417	Depleted
WikiPathways_2016::IL-9 Signaling Pathway_Mm_WP10	0.429727	0.999987	1	23	0.49	2398	3445	Depleted	MAP2K1
Reactome_2016::Visual phototransduction_Hs_R-HSA-2187338	0.430348	0.999987	5	82	0.68	3151	2572	Depleted	APOA1, GNB1, GPC5, GPC6, PRKCA
WikiPathways_2016::Ptf1a related regulatory pathway_Mm_WP201	0.430454	0.999987	0	11	NA	NA	3537	Depleted
Reactome_2016::Response to elevated platelet cytosolic Ca2+_Hs_R-HSA-76005	0.43071	0.999987	6	96	0.7	2878	2640	Depleted	APLP2, APOA1, APP, PHACTR2, PRKCA, VEGFC
Reactome_2016::FGFR1 mutant receptor activation_Hs_R-HSA-1839124	0.431326	0.999987	3	27	1.25	4018	3966	Enriched	CUX1, GAB2, LRRFIP1
BioCarta_2016::WNT Signaling Pathway_Hs_h_wntPathway	0.431537	0.999987	3	27	1.25	7538	3358	Enriched	CREBBP, GSK3B, LRP6
Reactome_2016::FGFR4 ligand binding and activation_Hs_R-HSA-190322	0.432858	0.999987	0	13	NA	NA	1817	Depleted
BioCarta_2016::CDK Regulation of DNA Replication_Hs_h_mcmPathway	0.432953	0.999987	0	11	NA	NA	2903	Depleted
Reactome_2016::PD-1 signaling_Hs_R-HSA-389948	0.433468	0.999987	0	12	NA	NA	2255	Depleted
Reactome_2016::FGFR2c ligand binding and activation_Hs_R-HSA-190375	0.433716	0.999987	0	13	NA	NA	1817	Depleted
Reactome_2016::NOD1/2 Signaling Pathway_Hs_R-HSA-168638	0.433779	0.999987	3	28	1.21	2820	3512	Enriched	BIRC2, BIRC3, CASP4
WikiPathways_2016::mRNA Processing_Hs_WP411	0.43414	0.999987	8	99	0.91	3002	2482	Enriched	CSTF3, HNRNPM, PTBP2, RBM39, RBM5, RNGTT, SPOP, XRN2
WikiPathways_2016::Extracellular vesicle-mediated signaling in recipient cells_Hs_WP2870	0.434167	0.999987	3	26	1.3	4757	3778	Enriched	SMAD2, SMAD3, TGFBR2
Reactome_2016::Collagen biosynthesis and modifying enzymes_Hs_R-HSA-1650814	0.434195	0.999987	4	53	0.85	3337	5084	Depleted	COL25A1, COL6A6, PCOLCE2, PLOD2
WikiPathways_2016::Serotonin Receptor 4/6/7 and NR3C Signaling_Hs_WP734	0.434215	0.999987	2	17	1.33	1899	3085	Enriched	MAP2K1, RAP1A
Reactome_2016::Regulation of APC/C activators between G1/S and early anaphase_Hs_R-HSA-176408	0.434372	0.999987	5	71	0.79	1429	1626	Enriched	CUL1, PSMA3, PSMB7, PSMD14, UBE2E1
Reactome_2016::Sialic acid metabolism_Hs_R-HSA-4085001	0.43499	0.999987	3	30	1.13	2369	2408	Enriched	GLB1, ST3GAL4, ST6GALNAC3
Reactome_2016::Regulation of DNA replication_Hs_R-HSA-69304	0.435019	0.999987	3	66	0.51	1429	1606	Depleted	PSMA3, PSMB7, PSMD14
Reactome_2016::Synthesis of PE_Hs_R-HSA-1483213	0.435962	0.999987	0	11	NA	NA	2782	Depleted
Reactome_2016::Methylation_Hs_R-HSA-156581	0.436335	0.999987	0	13	NA	NA	1899	Depleted
BioCarta_2016::VEGF, Hypoxia, and Angiogenesis_Hs_h_vegfPathway	0.436358	0.999987	3	26	1.3	4368	4021	Enriched	ARNT, PRKCA, PTK2
WikiPathways_2016::Translation Factors_Mm_WP307	0.437077	0.999987	2	42	0.54	3394	2396	Depleted	EIF3H, EIF4G3
Reactome_2016::Synthesis, secretion, and inactivation of Glucose-dependent Insulinotropic Polypeptide (GIP)_Hs_R-HSA-400511	0.43786	0.999987	0	13	NA	NA	2530	Depleted
Reactome_2016::Muscle contraction_Hs_R-HSA-397014	0.438054	0.999987	15	176	0.96	3600	3077	Enriched	ANXA2, ASPH, ATP1B3, CACNA2D3, CACNB2, CAMK2D, DMD, FGF14, HIPK2, ITPR2, KCNIP4, KCNQ1, STIM1, TMOD3, TRPC1
WikiPathways_2016::Synaptic Vesicle Pathway_Hs_WP2267	0.438082	0.999987	3	47	0.72	3787	3560	Depleted	DNM2, SYT1, UNC13C
Reactome_2016::PTK6 Regulates RTKs and Their Effectors AKT1 and DOK1_Hs_R-HSA-8849469	0.438291	0.999987	1	8	1.41	5099	2294	Enriched	CBL
Reactome_2016::Termination of O-glycan biosynthesis_Hs_R-HSA-977068	0.438662	0.999987	2	16	1.41	2965	4128	Enriched	ST3GAL4, ST6GALNAC3
Reactome_2016::Activation of DNA fragmentation factor_Hs_R-HSA-211227	0.440073	0.999987	0	13	NA	NA	2055	Depleted
Reactome_2016::Apoptosis induced DNA fragmentation_Hs_R-HSA-140342	0.440073	0.999987	0	13	NA	NA	2055	Depleted
BioCarta_2016::Erk and PI-3 Kinase Are Necessary for Collagen Binding in Corneal Epithelia_Hs_h_ecmPathway	0.440421	0.999987	3	27	1.25	2398	3750	Enriched	MAP2K1, PTK2, RHOA
Reactome_2016::Integration of provirus_Hs_R-HSA-162592	0.440506	0.999987	1	8	1.41	1548	2126	Enriched	XRCC4
Reactome_2016::Bile acid and bile salt metabolism_Hs_R-HSA-194068	0.440822	0.999987	1	27	0.42	8132	2242	Depleted	NCOA2
Reactome_2016::Mitochondrial translation termination_Hs_R-HSA-5419276	0.441084	0.999987	3	80	0.42	783	1038	Depleted	MRPS22, MRPS28, MRPS6
Reactome_2016::Retrograde transport at the Trans-Golgi-Network_Hs_R-HSA-6811440	0.441094	0.999987	4	40	1.13	4074	3032	Enriched	COG5, USP6NL, VPS54, VTI1A
Reactome_2016::Synthesis of very long-chain fatty acyl-CoAs_Hs_R-HSA-75876	0.441148	0.999987	2	19	1.19	2320	2623	Enriched	ELOVL5, HSD17B12
Reactome_2016::Post-Elongation Processing of Intronless pre-mRNA_Hs_R-HSA-112297	0.441508	0.999987	2	21	1.07	2816	2041	Enriched	CSTF3, FIP1L1
Reactome_2016::Processing of Capped Intronless Pre-mRNA_Hs_R-HSA-75067	0.441508	0.999987	2	21	1.07	2816	2041	Enriched	CSTF3, FIP1L1
Reactome_2016::Keratan sulfate biosynthesis_Hs_R-HSA-2022854	0.441894	0.999987	1	25	0.45	2040	2480	Depleted	ST3GAL4
Reactome_2016::Hyaluronan uptake and degradation_Hs_R-HSA-2160916	0.442032	0.999987	0	11	NA	NA	2468	Depleted
BioCarta_2016::IL-10 Anti-inflammatory Signaling Pathway_Hs_h_il10Pathway	0.442264	0.999987	0	13	NA	NA	1856	Depleted
Reactome_2016::CREB phosphorylation_Hs_R-HSA-199920	0.442567	0.999987	1	6	1.88	2245	3158	Enriched	RPS6KA3
Reactome_2016::Signal attenuation_Hs_R-HSA-74749	0.443005	0.999987	0	9	NA	NA	4014	Depleted
Reactome_2016::VEGF binds to VEGFR leading to receptor dimerization_Hs_R-HSA-195399	0.443174	0.999987	1	7	1.61	1888	2488	Enriched	VEGFC
Reactome_2016::VEGF ligand-receptor interactions_Hs_R-HSA-194313	0.443174	0.999987	1	7	1.61	1888	2488	Enriched	VEGFC
Reactome_2016::GP1b-IX-V activation signalling_Hs_R-HSA-430116	0.443216	0.999987	0	10	NA	NA	3442	Depleted
WikiPathways_2016::Mecp2 and Associated Rett Syndrome_Hs_WP3584	0.444763	0.999987	4	41	1.1	5924	3051	Enriched	FUT8, MBP, NCOR1, NF1
Reactome_2016::Linoleic acid (LA) metabolism_Hs_R-HSA-2046105	0.445441	0.999987	1	7	1.61	2789	3100	Enriched	ELOVL5
Reactome_2016::NoRC negatively regulates rRNA expression_Hs_R-HSA-427413	0.445453	0.999987	3	64	0.53	2513	1850	Depleted	ARID4B, MNAT1, TAF1D
WikiPathways_2016::Cori Cycle_Hs_WP1946	0.445632	0.999987	0	13	NA	NA	1812	Depleted
BioCarta_2016::Ceramide Signaling Pathway_Hs_h_ceramidePathway	0.445735	0.999987	3	30	1.13	2820	3009	Enriched	BIRC3, MAP2K1, MAP2K4
WikiPathways_2016::NLR Proteins_Hs_WP288	0.446378	0.999987	0	9	NA	NA	4794	Depleted
BioCarta_2016::EPO Signaling Pathway_Hs_h_epoPathway	0.447483	0.999987	0	10	NA	NA	3565	Depleted
Reactome_2016::AMPK inhibits chREBP transcriptional activation activity_Hs_R-HSA-163680	0.447535	0.999987	1	7	1.61	2273	2728	Enriched	PRKAG2
WikiPathways_2016::Differentiation Pathway_Hs_WP2848	0.447925	0.999987	2	40	0.56	1030	2522	Depleted	CNTF, IL3
Reactome_2016::Mitochondrial translation initiation_Hs_R-HSA-5368286	0.448094	0.999987	3	80	0.42	783	1038	Depleted	MRPS22, MRPS28, MRPS6
Reactome_2016::SUMO E3 ligases SUMOylate target proteins_Hs_R-HSA-3108232	0.4483	0.999987	6	86	0.78	3972	3168	Depleted	MITF, NSMCE2, NUP98, PIAS1, STAG1, XRCC4
BioCarta_2016::Classical Complement Pathway_Hs_h_classicPathway	0.448729	0.999987	0	12	NA	NA	2456	Depleted
Reactome_2016::Phospholipid metabolism_Hs_R-HSA-1483257	0.448898	0.999987	11	147	0.84	3511	3180	Depleted	CPNE1, GPCPD1, INPP4B, MTMR2, MTMR3, PIK3CB, PIP4K2A, PIP5K1B, PTEN, SACM1L, SLC44A1
Reactome_2016::Transport of organic anions_Hs_R-HSA-879518	0.449446	0.999987	1	7	1.61	3788	2834	Enriched	SLCO3A1
WikiPathways_2016::Eukaryotic Transcription Initiation_Mm_WP567	0.449758	0.999987	3	37	0.91	1570	1918	Enriched	GTF2A2, GTF2E2, MNAT1
Reactome_2016::Caspase-mediated cleavage of cytoskeletal proteins_Hs_R-HSA-264870	0.449859	0.999987	0	11	NA	NA	2373	Depleted
WikiPathways_2016::Oncostatin M Signaling Pathway_Hs_WP2374	0.450777	0.999987	4	58	0.78	2856	3445	Depleted	MAP2K1, PRKCA, PRKCE, PRKCH
Reactome_2016::Highly calcium permeable nicotinic acetylcholine receptors_Hs_R-HSA-629597	0.451284	0.999987	0	9	NA	NA	3534	Depleted
Reactome_2016::Amino acid synthesis and interconversion (transamination)_Hs_R-HSA-70614	0.451857	0.999987	2	21	1.07	2940	2355	Enriched	GLUD1, NAALAD2
BioCarta_2016::Ras Signaling Pathway_Hs_h_rasPathway	0.45227	0.999987	2	17	1.33	2132	3512	Enriched	CDC42, RHOA
Reactome_2016::Cross-presentation of soluble exogenous antigens (endosomes)_Hs_R-HSA-1236978	0.452354	0.999987	3	44	0.77	1429	1447	Enriched	PSMA3, PSMB7, PSMD14
Reactome_2016::Ion channel transport_Hs_R-HSA-983712	0.452633	0.999987	13	171	0.85	3025	3336	Depleted	ANO10, ASPH, ATP1B3, ATP2C1, ATP6V1H, ATP9B, CAMK2D, GABRB1, GABRG3, GLRA3, TRPC1, TRPC4AP, TRPC6
Reactome_2016::Mitochondrial translation elongation_Hs_R-HSA-5389840	0.452788	0.999987	3	80	0.42	783	1038	Depleted	MRPS22, MRPS28, MRPS6
WikiPathways_2016::Hypothetical Network for Drug Addiction_Hs_WP666	0.452819	0.999987	3	27	1.25	2398	4386	Enriched	GRIA4, MAP2K1, PRKCE
Reactome_2016::tRNA Aminoacylation_Hs_R-HSA-379724	0.452889	0.999987	2	40	0.56	1644	2569	Depleted	DARS, FARS2
WikiPathways_2016::TCA Cycle_Mm_WP434	0.452947	0.999987	1	27	0.42	2290	2282	Depleted	SUCLG2
Reactome_2016::Defective CHST14 causes EDS, musculocontractural type_Hs_R-HSA-3595174	0.45314	0.999987	1	6	1.88	1774	3834	Enriched	DCN
Reactome_2016::Defective CHST3 causes SEDCJD_Hs_R-HSA-3595172	0.45314	0.999987	1	6	1.88	1774	3834	Enriched	DCN
Reactome_2016::Defective CHSY1 causes TPBS_Hs_R-HSA-3595177	0.45314	0.999987	1	6	1.88	1774	3834	Enriched	DCN
Reactome_2016::Senescence-Associated Secretory Phenotype (SASP)_Hs_R-HSA-2559582	0.453201	0.999987	3	65	0.52	2245	1540	Depleted	EHMT1, RPS6KA3, UBE2E1
Reactome_2016::Formation of annular gap junctions_Hs_R-HSA-196025	0.453252	0.999987	1	7	1.61	3504	3306	Enriched	DNM2
BioCarta_2016::Insulin Signaling Pathway_Hs_h_insulinPathway	0.453456	0.999987	0	8	NA	NA	7664	Depleted
Reactome_2016::Crosslinking of collagen fibrils_Hs_R-HSA-2243919	0.453948	0.999987	0	9	NA	NA	4063	Depleted
BioCarta_2016::Actions of Nitric Oxide in the Heart_Hs_h_no1Pathway	0.454082	0.999987	4	37	1.22	4338	4149	Enriched	GNAQ, GNB1, GUCY1A2, PRKG1
Reactome_2016::Unblocking of NMDA receptor, glutamate binding and activation_Hs_R-HSA-438066	0.454136	0.999987	2	15	1.5	4884	4524	Enriched	CAMK2D, GRIA4
WikiPathways_2016::Endochondral Ossification_Mm_WP1270	0.454884	0.999987	5	52	1.08	3809	3249	Enriched	CAB39, CHST11, GHR, RUNX2, SOX5
Reactome_2016::Potassium Channels_Hs_R-HSA-1296071	0.454926	0.999987	8	88	1.02	3482	3272	Enriched	GNB1, KCNH5, KCNH7, KCNH8, KCNJ3, KCNMA1, KCNQ1, KCNQ5
Reactome_2016::FGFR3 mutant receptor activation_Hs_R-HSA-2033514	0.455149	0.999987	0	12	NA	NA	2160	Depleted
Reactome_2016::Signaling by activated point mutants of FGFR3_Hs_R-HSA-1839130	0.455149	0.999987	0	12	NA	NA	2160	Depleted
Reactome_2016::Synthesis of pyrophosphates in the cytosol_Hs_R-HSA-1855167	0.456581	0.999987	0	10	NA	NA	2828	Depleted
Reactome_2016::eNOS activation_Hs_R-HSA-203615	0.456632	0.999987	0	10	NA	NA	2770	Depleted
BioCarta_2016::ChREBP regulation by carbohydrates and cAMP_Hs_h_chrebpPathway	0.45696	0.999987	2	37	0.61	2712	2928	Depleted	GNB1, PRKAG2
Reactome_2016::Regulated proteolysis of p75NTR_Hs_R-HSA-193692	0.457165	0.999987	0	10	NA	NA	3139	Depleted
WikiPathways_2016::Leptin and adiponectin_Mm_WP683	0.45735	0.999987	0	10	NA	NA	3616	Depleted
Reactome_2016::Activation of Matrix Metalloproteinases_Hs_R-HSA-1592389	0.457404	0.999987	1	27	0.42	4586	2470	Depleted	MMP16
Reactome_2016::Phase 0 - rapid depolarisation_Hs_R-HSA-5576892	0.457805	0.999987	4	39	1.16	3381	4247	Enriched	CACNA2D3, CACNB2, CAMK2D, FGF14
Reactome_2016::TP53 Regulates Transcription of Genes Involved in G1 Cell Cycle Arrest_Hs_R-HSA-6804116	0.458381	0.999987	0	11	NA	NA	2408	Depleted
BioCarta_2016::E2F1 Destruction Pathway_Hs_h_skp2e2fPathway	0.459182	0.999987	1	8	1.41	3179	2368	Enriched	CUL1
Reactome_2016::Nuclear Pore Complex (NPC) Disassembly_Hs_R-HSA-3301854	0.459294	0.999987	3	29	1.17	3376	3151	Enriched	CCNB2, NEK7, NUP98
Reactome_2016::Axonal growth inhibition (RHOA activation)_Hs_R-HSA-193634	0.459453	0.999987	1	7	1.61	2132	3018	Enriched	RHOA
Reactome_2016::Zinc influx into cells by the SLC39 gene family_Hs_R-HSA-442380	0.45981	0.999987	0	10	NA	NA	2869	Depleted
Reactome_2016::Diseases of metabolism_Hs_R-HSA-5668914	0.46001	0.999987	3	37	0.91	2306	2104	Enriched	FDX1, PCCA, PCCB
WikiPathways_2016::FAS pathway and Stress induction of HSP regulation_Mm_WP571	0.460267	0.999987	3	31	1.09	4114	2864	Enriched	FAF1, MAP2K4, PAK2
Reactome_2016::WNT mediated activation of DVL_Hs_R-HSA-201688	0.46118	0.999987	1	7	1.61	2541	2959	Enriched	PIP5K1B
Reactome_2016::Defects in cobalamin (B12) metabolism_Hs_R-HSA-3296469	0.462975	0.999987	0	11	NA	NA	2214	Depleted
BioCarta_2016::Lectin Induced Complement Pathway_Hs_h_lectinPathway	0.463108	0.999987	0	11	NA	NA	2662	Depleted
Reactome_2016::APC/C:Cdc20 mediated degradation of Securin_Hs_R-HSA-174154	0.463323	0.999987	4	60	0.75	1410	1474	Enriched	PSMA3, PSMB7, PSMD14, UBE2E1
WikiPathways_2016::FTO Obesity Variant Mechanism_Hs_WP3407	0.463877	0.999987	1	7	1.61	3567	2986	Enriched	FTO
Reactome_2016::Purine catabolism_Hs_R-HSA-74259	0.463972	0.999987	1	8	1.41	849	2564	Enriched	GPX1
Reactome_2016::Sulfur amino acid metabolism_Hs_R-HSA-1614635	0.464672	0.999987	2	23	0.98	1630	2098	Enriched	APIP, GCLC
Reactome_2016::Unwinding of DNA_Hs_R-HSA-176974	0.464938	0.999987	0	11	NA	NA	2903	Depleted
Reactome_2016::Phase 1 - Functionalization of compounds_Hs_R-HSA-211945	0.465017	0.999987	3	58	0.58	1991	2087	Depleted	FDX1, NCOA2, TBXAS1
Reactome_2016::SHC-related events triggered by IGF1R_Hs_R-HSA-2428933	0.465125	0.999987	0	8	NA	NA	4575	Depleted
Reactome_2016::Ca2+ activated K+ channels_Hs_R-HSA-1296052	0.465641	0.999987	1	7	1.61	5080	3488	Enriched	KCNMA1
Reactome_2016::mTOR signalling_Hs_R-HSA-165159	0.466155	0.999987	3	31	1.09	2273	2868	Enriched	CAB39, PRKAG2, RHEB
Reactome_2016::HIV Transcription Initiation_Hs_R-HSA-167161	0.46616	0.999987	3	39	0.87	1570	1698	Enriched	GTF2A2, GTF2E2, MNAT1
Reactome_2016::RNA Polymerase II HIV Promoter Escape_Hs_R-HSA-167162	0.46616	0.999987	3	39	0.87	1570	1698	Enriched	GTF2A2, GTF2E2, MNAT1
Reactome_2016::RNA Polymerase II Promoter Escape_Hs_R-HSA-73776	0.46616	0.999987	3	39	0.87	1570	1698	Enriched	GTF2A2, GTF2E2, MNAT1
Reactome_2016::RNA Polymerase II Transcription Initiation And Promoter Clearance_Hs_R-HSA-76042	0.46616	0.999987	3	39	0.87	1570	1698	Enriched	GTF2A2, GTF2E2, MNAT1
Reactome_2016::RNA Polymerase II Transcription Initiation_Hs_R-HSA-75953	0.46616	0.999987	3	39	0.87	1570	1698	Enriched	GTF2A2, GTF2E2, MNAT1
Reactome_2016::RNA Polymerase II Transcription Pre-Initiation And Promoter Opening_Hs_R-HSA-73779	0.46616	0.999987	3	39	0.87	1570	1698	Enriched	GTF2A2, GTF2E2, MNAT1
Reactome_2016::A third proteolytic cleavage releases NICD_Hs_R-HSA-157212	0.466889	0.999987	0	9	NA	NA	4564	Depleted
Reactome_2016::Meiotic recombination_Hs_R-HSA-912446	0.467529	0.999987	2	45	0.5	7526	1653	Depleted	ATM, MRE11A
Reactome_2016::Release of Hh-Np from the secreting cell_Hs_R-HSA-5362798	0.467855	0.999987	1	7	1.61	2893	2782	Enriched	GPC5
WikiPathways_2016::Eukaryotic Transcription Initiation_Hs_WP405	0.468174	0.999987	3	38	0.89	1570	1985	Enriched	GTF2A2, GTF2E2, MNAT1
Reactome_2016::Nef mediated downregulation of MHC class I complex cell surface expression_Hs_R-HSA-164940	0.468231	0.999987	1	8	1.41	3568	2881	Enriched	AP1G1
Reactome_2016::Constitutive Signaling by Aberrant PI3K in Cancer_Hs_R-HSA-2219530	0.468248	0.999987	5	54	1.04	3534	3444	Enriched	ERBB4, FYN, NRG3, NRG4, PIK3CB
Reactome_2016::Collagen degradation_Hs_R-HSA-1442490	0.468256	0.999987	2	34	0.66	3794	3219	Depleted	ADAM10, COL25A1
BioCarta_2016::Pertussis toxin-insensitive CCR5 Signaling in Macrophage_Hs_h_Ccr5Pathway	0.468709	0.999987	1	8	1.41	5641	2928	Enriched	GNAQ
Reactome_2016::Assembly Of The HIV Virion_Hs_R-HSA-175474	0.469093	0.999987	0	13	NA	NA	1842	Depleted
WikiPathways_2016::Nucleotide GPCRs_Hs_WP80	0.469368	0.999987	0	10	NA	NA	2770	Depleted
WikiPathways_2016::Nucleotide GPCRs_Mm_WP207	0.469368	0.999987	0	10	NA	NA	2770	Depleted
Reactome_2016::IRAK4 deficiency (TLR2/4)_Hs_R-HSA-5603041	0.469809	0.999987	0	11	NA	NA	2570	Depleted
Reactome_2016::MyD88 deficiency (TLR2/4)_Hs_R-HSA-5602498	0.469809	0.999987	0	11	NA	NA	2570	Depleted
BioCarta_2016::SUMOylation as a mechanism to modulate CtBP-dependent gene responses_Hs_h_ctbp1Pathway	0.470303	0.999987	1	7	1.61	5226	4092	Enriched	ZEB1
Reactome_2016::Gap junction trafficking_Hs_R-HSA-190828	0.47032	0.999987	2	23	0.98	5702	1997	Enriched	DNM2, MYO6
WikiPathways_2016::Hematopoietic Stem Cell Differentiation_Hs_WP2849	0.47048	0.999987	2	40	0.56	1975	2039	Depleted	FLI1, IL3
Reactome_2016::Nef Mediated CD4 Down-regulation_Hs_R-HSA-167590	0.471485	0.999987	1	8	1.41	1990	2129	Enriched	ATP6V1H
Reactome_2016::HDR through Single Strand Annealing (SSA)_Hs_R-HSA-5685938	0.471509	0.999987	3	31	1.09	8121	3258	Enriched	ATM, ATR, MRE11A
Reactome_2016::p75 NTR receptor-mediated signalling_Hs_R-HSA-193704	0.471847	0.999987	7	76	1.04	5661	3474	Enriched	AKAP13, ARHGEF12, FGD4, KALRN, RHOA, SORCS3, VAV3
Reactome_2016::Ubiquitin-dependent degradation of Cyclin D_Hs_R-HSA-75815	0.472824	0.999987	3	47	0.72	1429	1388	Enriched	PSMA3, PSMB7, PSMD14
Reactome_2016::Ubiquitin-dependent degradation of Cyclin D1_Hs_R-HSA-69229	0.472824	0.999987	3	47	0.72	1429	1388	Enriched	PSMA3, PSMB7, PSMD14
Reactome_2016::Metabolism of nucleotides_Hs_R-HSA-15869	0.473408	0.999987	4	73	0.62	1672	2092	Depleted	ADK, DPYD, GPX1, UPP2
Reactome_2016::Tandem pore domain potassium channels_Hs_R-HSA-1296346	0.473486	0.999987	0	11	NA	NA	2540	Depleted
BioCarta_2016::IL 4 signaling pathway_Hs_h_il4Pathway	0.473982	0.999987	0	10	NA	NA	3022	Depleted
BioCarta_2016::Phosphoinositides and their downstream targets._Hs_h_ptdinsPathway	0.474079	0.999987	2	19	1.19	5272	2856	Enriched	GSK3B, PRKCE
Reactome_2016::Late Phase of HIV Life Cycle_Hs_R-HSA-162599	0.474732	0.999987	7	111	0.71	2513	2388	Depleted	GTF2A2, GTF2E2, MNAT1, NUP98, PDCD6IP, RNGTT, VTA1
Reactome_2016::Basigin interactions_Hs_R-HSA-210991	0.474734	0.999987	1	23	0.49	1837	2549	Depleted	ATP1B3
Reactome_2016::Reactions specific to the complex N-glycan synthesis pathway_Hs_R-HSA-975578	0.474819	0.999987	1	8	1.41	3063	2617	Enriched	FUT8
Reactome_2016::Extension of Telomeres_Hs_R-HSA-180786	0.475007	0.999987	1	27	0.42	1951	1848	Depleted	PRIM2
Reactome_2016::IRAK2 mediated activation of TAK1 complex upon TLR7/8 or 9 stimulation_Hs_R-HSA-975163	0.475373	0.999987	0	10	NA	NA	3040	Depleted
Reactome_2016::IRAK2 mediated activation of TAK1 complex_Hs_R-HSA-937042	0.475373	0.999987	0	10	NA	NA	3040	Depleted
Reactome_2016::HuR (ELAVL1) binds and stabilizes mRNA_Hs_R-HSA-450520	0.476706	0.999987	1	7	1.61	8386	3800	Enriched	PRKCA
Reactome_2016::TRAF6 mediated NF-kB activation_Hs_R-HSA-933542	0.477338	0.999987	1	22	0.51	3137	3137	Depleted	APP
WikiPathways_2016::Mismatch repair_Hs_WP531	0.477407	0.999987	0	9	NA	NA	3160	Depleted
WikiPathways_2016::Mismatch repair_Mm_WP1257	0.477407	0.999987	0	9	NA	NA	3160	Depleted
Reactome_2016::FCGR activation_Hs_R-HSA-2029481	0.477433	0.999987	1	7	1.61	3534	3486	Enriched	FYN
Reactome_2016::Mitochondrial protein import_Hs_R-HSA-1268020	0.478329	0.999987	3	46	0.73	722	1528	Enriched	DNAJC19, MTX2, TIMM8B
Reactome_2016::Chaperonin-mediated protein folding_Hs_R-HSA-390466	0.478826	0.999987	6	82	0.82	2534	2022	Enriched	FBXW7, GNB1, LONP2, RGS6, RGS7, XRN2
Reactome_2016::Cellular response to heat stress_Hs_R-HSA-3371556	0.478965	0.999987	7	82	0.96	7538	2811	Enriched	ATM, ATR, CAMK2D, CREBBP, DNAJC7, GSK3B, NUP98
Reactome_2016::CDK-mediated phosphorylation and removal of Cdc6_Hs_R-HSA-69017	0.479338	0.999987	3	47	0.72	1429	1425	Enriched	PSMA3, PSMB7, PSMD14
BioCarta_2016::Cycling of Ran in nucleocytoplasmic transport_Hs_h_ranPathway	0.480172	0.999987	0	9	NA	NA	2994	Depleted
Reactome_2016::TRIF-mediated programmed cell death_Hs_R-HSA-2562578	0.480675	0.999987	0	10	NA	NA	2852	Depleted
Reactome_2016::Tetrahydrobiopterin (BH4) synthesis, recycling, salvage and regulation_Hs_R-HSA-1474151	0.480675	0.999987	0	10	NA	NA	2816	Depleted
BioCarta_2016::Corticosteroids and cardioprotection_Hs_h_gcrPathway	0.480701	0.999987	1	24	0.47	3151	2490	Depleted	GNB1
Reactome_2016::Regulation of ornithine decarboxylase (ODC)_Hs_R-HSA-350562	0.480887	0.999987	3	47	0.72	1429	1438	Enriched	PSMA3, PSMB7, PSMD14
Reactome_2016::Transport to the Golgi and subsequent modification_Hs_R-HSA-948021	0.481089	0.999987	11	133	0.93	3063	2980	Enriched	ANKRD28, COG5, DYNC1I2, DYNC2H1, FUT8, MGAT4C, MGAT5, PPP6C, ST3GAL4, TRAPPC6B, TRAPPC9
WikiPathways_2016::Complement Activation, Classical Pathway_Mm_WP200	0.481186	0.999987	0	11	NA	NA	2536	Depleted
BioCarta_2016::SREBP control of lipid synthesis_Hs_h_s1pPathway	0.481571	0.999987	1	6	1.88	4231	4321	Enriched	SCAP
Reactome_2016::p75NTR regulates axonogenesis_Hs_R-HSA-193697	0.48211	0.999987	1	8	1.41	2132	2738	Enriched	RHOA
Reactome_2016::Vesicle-mediated transport_Hs_R-HSA-5653656	0.482253	0.999987	31	380	0.92	3413	3033	Enriched	ANKRD28, AP1G1, APOA1, APP, COG5, CUX1, DNM2, DTNBP1, DYNC1I2, DYNC2H1, EXOC2, EXOC4, EXOC6, LNPEP, MYO5A, MYO6, PICALM, PPP6C, PRKAG2, PUM1, RAB10, RAB11A, RAB30, SNX2, TRAPPC6B, TRAPPC9, USP6NL, VPS54, VTA1, VTI1A, YWHAQ
BioCarta_2016::SODD/TNFR1 Signaling Pathway_Hs_h_soddPathway	0.482424	0.999987	1	8	1.41	2820	2820	Enriched	BIRC3
Reactome_2016::Cellular Senescence_Hs_R-HSA-2559583	0.482634	0.999987	9	136	0.74	3705	2494	Depleted	ATM, EHMT1, ETS1, MAP2K4, MIR24-1, MRE11A, RPS6KA3, TNRC6B, UBE2E1
Reactome_2016::Detoxification of Reactive Oxygen Species_Hs_R-HSA-3299685	0.483113	0.999987	1	30	0.37	849	1452	Depleted	GPX1
BioCarta_2016::Stat3 Signaling Pathway_Hs_h_stat3Pathway	0.483423	0.999987	0	8	NA	NA	4668	Depleted
Reactome_2016::Vpu mediated degradation of CD4_Hs_R-HSA-180534	0.484247	0.999987	3	47	0.72	1429	1425	Enriched	PSMA3, PSMB7, PSMD14
WikiPathways_2016::Differentiation of white and brown adipocyte _Hs_WP2895	0.484506	0.999987	1	23	0.49	1820	2706	Depleted	PPARG
Reactome_2016::Transport of Mature mRNAs Derived from Intronless Transcripts_Hs_R-HSA-159234	0.485234	0.999987	2	33	0.68	3533	2991	Depleted	FIP1L1, NUP98
Reactome_2016::ADP signalling through P2Y purinoceptor 1_Hs_R-HSA-418592	0.485341	0.999987	2	23	0.98	4396	2761	Enriched	GNAQ, GNB1
Reactome_2016::Formation of the Early Elongation Complex_Hs_R-HSA-113418	0.485736	0.999987	1	28	0.4	2513	1723	Depleted	MNAT1
Reactome_2016::Formation of the HIV-1 Early Elongation Complex_Hs_R-HSA-167158	0.485736	0.999987	1	28	0.4	2513	1723	Depleted	MNAT1
Reactome_2016::Constitutive Signaling by NOTCH1 t(7;9)(NOTCH1:M1580_K2555) Translocation Mutant_Hs_R-HSA-2660826	0.4861	0.999987	1	6	1.88	4605	4429	Enriched	ADAM10
Reactome_2016::Signaling by NOTCH1 t(7;9)(NOTCH1:M1580_K2555) Translocation Mutant_Hs_R-HSA-2660825	0.4861	0.999987	1	6	1.88	4605	4429	Enriched	ADAM10
Reactome_2016::Hydrolysis of LPC_Hs_R-HSA-1483115	0.486182	0.999987	1	7	1.61	3720	3352	Enriched	GPCPD1
Reactome_2016::Asymmetric localization of PCP proteins_Hs_R-HSA-4608870	0.486517	0.999987	3	60	0.56	1429	1576	Depleted	PSMA3, PSMB7, PSMD14
Reactome_2016::Cooperation of PDCL (PhLP1) and TRiC/CCT in G-protein beta folding_Hs_R-HSA-6814122	0.486771	0.999987	3	39	0.87	2643	2126	Enriched	GNB1, RGS6, RGS7
Reactome_2016::Peroxisomal lipid metabolism_Hs_R-HSA-390918	0.486908	0.999987	1	24	0.47	2877	2580	Depleted	ACOXL
Reactome_2016::ECM proteoglycans_Hs_R-HSA-3000178	0.487387	0.999987	5	49	1.15	6112	4334	Enriched	DAG1, DCN, ITGA9, LAMA2, NCAM1
BioCarta_2016::CD40L Signaling Pathway_Hs_h_cd40Pathway	0.48762	0.999987	0	9	NA	NA	4382	Depleted
Reactome_2016::Removal of licensing factors from origins_Hs_R-HSA-69300	0.487987	0.999987	3	63	0.53	1429	1577	Depleted	PSMA3, PSMB7, PSMD14
Reactome_2016::Aflatoxin activation and detoxification_Hs_R-HSA-5423646	0.488175	0.999987	0	13	NA	NA	1778	Depleted
WikiPathways_2016::Electron Transport Chain_Mm_WP295	0.488313	0.999987	4	77	0.58	636	766	Enriched	ATP5J2, ATP5L, COX7A2, NDUFS4
Reactome_2016::Heme biosynthesis_Hs_R-HSA-189451	0.48846	0.999987	0	11	NA	NA	1968	Depleted
Reactome_2016::Association of TriC/CCT with target proteins during biosynthesis_Hs_R-HSA-390471	0.488469	0.999987	3	35	0.97	2222	2372	Enriched	FBXW7, LONP2, XRN2
WikiPathways_2016::Globo Sphingolipid Metabolism_Hs_WP1424	0.488549	0.999987	1	21	0.54	3890	3131	Depleted	ST6GALNAC3
WikiPathways_2016::Dopamine metabolism_Hs_WP2436	0.488655	0.999987	0	11	NA	NA	1962	Depleted
Reactome_2016::Adrenoceptors_Hs_R-HSA-390696	0.488864	0.999987	0	9	NA	NA	3049	Depleted
Reactome_2016::Processive synthesis on the C-strand of the telomere_Hs_R-HSA-174414	0.488907	0.999987	0	11	NA	NA	2217	Depleted
Reactome_2016::ZBP1(DAI) mediated induction of type I IFNs_Hs_R-HSA-1606322	0.489085	0.999987	1	23	0.49	3137	2775	Depleted	APP
Reactome_2016::RNA Pol II CTD phosphorylation and interaction with CE_Hs_R-HSA-167160	0.489261	0.999987	2	25	0.9	3341	1723	Enriched	MNAT1, RNGTT
Reactome_2016::RNA Pol II CTD phosphorylation and interaction with CE_Hs_R-HSA-77075	0.489261	0.999987	2	25	0.9	3341	1723	Enriched	MNAT1, RNGTT
Reactome_2016::ATF6-alpha activates chaperone genes_Hs_R-HSA-381183	0.489397	0.999987	1	9	1.25	1928	2256	Enriched	NFYC
WikiPathways_2016::Gene regulatory network modelling somitogenesis _Hs_WP2854	0.489409	0.999987	0	11	NA	NA	1938	Depleted
Reactome_2016::NR1D1 (REV-ERBA) represses gene expression_Hs_R-HSA-1368071	0.489488	0.999987	1	7	1.61	8786	3562	Enriched	NCOR1
Reactome_2016::Glucagon-type ligand receptors_Hs_R-HSA-420092	0.490199	0.999987	1	29	0.39	3151	1656	Depleted	GNB1
Reactome_2016::FGFR1c ligand binding and activation_Hs_R-HSA-190373	0.490642	0.999987	0	11	NA	NA	1817	Depleted
Reactome_2016::Signaling by activated point mutants of FGFR1_Hs_R-HSA-1839122	0.490642	0.999987	0	11	NA	NA	1817	Depleted
Reactome_2016::PKB-mediated events_Hs_R-HSA-109703	0.4908	0.999987	3	32	1.06	2273	2890	Enriched	CAB39, PRKAG2, RHEB
Reactome_2016::Transcriptional regulation of pluripotent stem cells_Hs_R-HSA-452723	0.491121	0.999987	2	39	0.58	3983	2457	Depleted	PBX1, SMAD2
Reactome_2016::Fatty Acyl-CoA Biosynthesis_Hs_R-HSA-75105	0.491276	0.999987	2	38	0.59	2320	2356	Depleted	ELOVL5, HSD17B12
BioCarta_2016::RNA polymerase III transcription_Hs_h_RNApol3Pathway	0.491993	0.999987	0	8	NA	NA	4680	Depleted
Reactome_2016::Intrinsic Pathway for Apoptosis_Hs_R-HSA-109606	0.492346	0.999987	3	35	0.97	2835	2456	Enriched	AKT3, PPP3R1, YWHAQ
Reactome_2016::Purine salvage_Hs_R-HSA-74217	0.492801	0.999987	1	10	1.13	1711	1711	Enriched	ADK
WikiPathways_2016::NLR Proteins_Mm_WP1256	0.493094	0.999987	0	8	NA	NA	4439	Depleted
Reactome_2016::Passive transport by Aquaporins_Hs_R-HSA-432047	0.49335	0.999987	1	10	1.13	2650	2065	Enriched	AQP9
WikiPathways_2016::Focal Adhesion-PI3K-Akt-mTOR-signaling pathway_Mm_WP2841	0.493723	0.999987	22	270	0.92	3923	3585	Depleted	AKT3, ANGPT1, ATF2, CAB39, FGF14, GHR, GNB1, GSK3B, ITGA9, LAMA2, MAP2K1, PDGFD, PIK3CB, PPP2R1B, PPP2R3A, PPP2R5E, PTEN, PTK2, RAB10, RAB2A, RHEB, VEGFC
Reactome_2016::RNA Polymerase I Chain Elongation_Hs_R-HSA-73777	0.493836	0.999987	2	49	0.46	1907	1301	Depleted	MNAT1, TAF1D
Reactome_2016::Other semaphorin interactions_Hs_R-HSA-416700	0.494114	0.999987	1	18	0.63	5487	6057	Depleted	PTPRC
Reactome_2016::HIV Life Cycle_Hs_R-HSA-162587	0.494218	0.999987	8	123	0.73	2042	2389	Depleted	GTF2A2, GTF2E2, MNAT1, NUP98, PDCD6IP, RNGTT, VTA1, XRCC4
Reactome_2016::GPCR downstream signaling_Hs_R-HSA-388396	0.494508	0.999987	35	470	0.83	3801	2667	Enriched	ADCY2, ADCY9, AKAP13, AKT3, APP, ARHGEF12, CDC42, CHRM3, DGKB, DGKD, FGD4, GAB2, GHRL, GNAQ, GNB1, GRM7, GRM8, HCRTR2, IL3, ITPR2, KALRN, NPSR1, PDE4B, PDE4D, PIK3CB, PLCB1, PRKCA, PRKCE, PRKCH, RGS20, RGS6, RGS7, RHOA, TRPC6, VAV3
BioCarta_2016::How does salmonella hijack a cell_Hs_h_salmonellaPathway	0.495485	0.999987	1	10	1.13	2131	2157	Enriched	CDC42
Reactome_2016::RNA Polymerase III Abortive And Retractive Initiation_Hs_R-HSA-749476	0.496284	0.999987	2	38	0.59	6022	2328	Depleted	NFIA, POU2F1
Reactome_2016::RNA Polymerase III Transcription_Hs_R-HSA-74158	0.496284	0.999987	2	38	0.59	6022	2328	Depleted	NFIA, POU2F1
Reactome_2016::mRNA 3'-end processing_Hs_R-HSA-72187	0.497035	0.999987	3	35	0.97	2640	2599	Enriched	CSTF3, FIP1L1, SARNP
Reactome_2016::Post-Elongation Processing of Intron-Containing pre-mRNA_Hs_R-HSA-112296	0.497035	0.999987	3	35	0.97	2640	2599	Enriched	CSTF3, FIP1L1, SARNP
BioCarta_2016::Growth Hormone Signaling Pathway_Hs_h_ghPathway	0.497041	0.999987	2	17	1.33	4804	4469	Enriched	GHR, PRKCA
BioCarta_2016::Polyadenylation of mRNA_Hs_h_cpsfPathway	0.497083	0.999987	1	8	1.41	2640	2640	Enriched	CSTF3
BioCarta_2016::Regulation of BAD phosphorylation_Hs_h_badPathway	0.497226	0.999987	1	20	0.56	854	4051	Depleted	IL3
BioCarta_2016::Granzyme A mediated Apoptosis Pathway_Hs_h_setPathway	0.497275	0.999987	1	11	1.02	7538	1817	Enriched	CREBBP
Reactome_2016::Transport of Mature mRNA Derived from an Intronless Transcript_Hs_R-HSA-159231	0.497808	0.999987	2	32	0.7	3533	3056	Depleted	FIP1L1, NUP98
BioCarta_2016::IGF-1 Signaling Pathway_Hs_h_igf1Pathway	0.498095	0.999987	2	17	1.33	3762	4217	Enriched	MAP2K1, RASA1
Reactome_2016::Diseases of glycosylation_Hs_R-HSA-3781865	0.498198	0.999987	6	72	0.94	5349	4649	Depleted	DAG1, DCN, GPC5, GPC6, THSD4, THSD7B
Reactome_2016::Neurofascin interactions_Hs_R-HSA-447043	0.498422	0.999987	0	7	NA	NA	7496	Depleted
WikiPathways_2016::Constitutive Androstane Receptor Pathway_Hs_WP2875	0.498805	0.999987	2	19	1.19	5229	3234	Enriched	DNAJC7, NCOA2
Reactome_2016::Gamma-carboxylation, transport, and amino-terminal cleavage of proteins_Hs_R-HSA-159854	0.499301	0.999987	0	10	NA	NA	2507	Depleted
Reactome_2016::RNA Polymerase II Pre-transcription Events_Hs_R-HSA-674695	0.499874	0.999987	3	55	0.61	1570	2112	Depleted	GTF2A2, GTF2E2, MNAT1
Reactome_2016::Transferrin endocytosis and recycling_Hs_R-HSA-917977	0.499884	0.999987	1	26	0.43	1990	1990	Depleted	ATP6V1H
Reactome_2016::Lysine catabolism_Hs_R-HSA-71064	0.500018	0.999987	1	9	1.25	2398	2328	Enriched	SLC25A21
Reactome_2016::Ligand-receptor interactions_Hs_R-HSA-5632681	0.500096	0.999987	0	8	NA	NA	3730	Depleted
Reactome_2016::Regulation of TP53 Activity through Acetylation_Hs_R-HSA-6804758	0.500194	0.999987	2	19	1.19	3332	4419	Enriched	AKT3, GATAD2B
Reactome_2016::Lysosphingolipid and LPA receptors_Hs_R-HSA-419408	0.500397	0.999987	0	9	NA	NA	2817	Depleted
Reactome_2016::EGFR Transactivation by Gastrin_Hs_R-HSA-2179392	0.50049	0.999987	1	7	1.61	8386	4410	Enriched	PRKCA
Reactome_2016::ChREBP activates metabolic gene expression_Hs_R-HSA-163765	0.500827	0.999987	0	8	NA	NA	3753	Depleted
WikiPathways_2016::Vitamin D Metabolism_Hs_WP1531	0.500856	0.999987	0	10	NA	NA	2508	Depleted
WikiPathways_2016::PluriNetWork_Mm_WP1763	0.501073	0.999987	21	243	0.97	4381	3578	Enriched	ATF2, BMPR2, CDC73, CREBBP, EHMT1, GATAD2B, GSK3B, JARID2, KDM4C, KDM6A, MAP2K1, MITF, POU2F1, PTEN, RCN2, RYBP, SMAD2, SMAD3, SMARCA2, SMARCC1, TLE4
WikiPathways_2016::Irinotecan Pathway_Mm_WP475	0.501193	0.999987	0	8	NA	NA	4328	Depleted
Reactome_2016::Thyroxine biosynthesis_Hs_R-HSA-209968	0.501582	0.999987	0	10	NA	NA	2406	Depleted
Reactome_2016::Respiratory electron transport_Hs_R-HSA-611105	0.502027	0.999987	4	77	0.58	1340	867	Enriched	ETFA, NDUFAF2, NDUFS4, NUBPL
Reactome_2016::FCERI mediated NF-kB activation_Hs_R-HSA-2871837	0.502093	0.999987	5	71	0.79	1553	1717	Enriched	CUL1, FBXW11, PSMA3, PSMB7, PSMD14
WikiPathways_2016::Id Signaling Pathway_Mm_WP512	0.502268	0.999987	4	47	0.96	4390	3052	Enriched	BMPR2, SMAD3, TCF12, TCF7L2
Reactome_2016::MAPK1 (ERK2) activation_Hs_R-HSA-112411	0.502494	0.999987	0	8	NA	NA	4921	Depleted
Reactome_2016::Anchoring fibril formation_Hs_R-HSA-2214320	0.502674	0.999987	0	7	NA	NA	4949	Depleted
Reactome_2016::CASP8 activity is inhibited_Hs_R-HSA-5218900	0.502893	0.999987	0	9	NA	NA	3009	Depleted
Reactome_2016::Dimerization of procaspase-8_Hs_R-HSA-69416	0.502893	0.999987	0	9	NA	NA	3009	Depleted
Reactome_2016::Regulation by c-FLIP_Hs_R-HSA-3371378	0.502893	0.999987	0	9	NA	NA	3009	Depleted
Reactome_2016::Defensins_Hs_R-HSA-1461973	0.503496	0.999987	0	13	NA	NA	918	Depleted
Reactome_2016::NrCAM interactions_Hs_R-HSA-447038	0.50357	0.999987	1	6	1.88	4687	6696	Enriched	DLG1
Reactome_2016::Retinoid metabolism and transport_Hs_R-HSA-975634	0.504114	0.999987	3	35	0.97	2893	2577	Enriched	APOA1, GPC5, GPC6
Reactome_2016::GLI proteins bind promoters of Hh responsive genes to promote transcription_Hs_R-HSA-5635851	0.504336	0.999987	0	7	NA	NA	4447	Depleted
WikiPathways_2016::Alanine and aspartate metabolism_Hs_WP106	0.504393	0.999987	1	10	1.13	1472	1761	Enriched	DARS
WikiPathways_2016::Alanine and aspartate metabolism_Mm_WP240	0.504393	0.999987	1	10	1.13	1472	1761	Enriched	DARS
WikiPathways_2016::Signal Transduction of S1P Receptor_Mm_WP57	0.504426	0.999987	2	20	1.13	4420	3052	Enriched	AKT3, MAPK6
Reactome_2016::G-protein activation_Hs_R-HSA-202040	0.504609	0.999987	1	27	0.42	3151	1779	Depleted	GNB1
Reactome_2016::Glutathione conjugation_Hs_R-HSA-156590	0.50463	0.999987	1	32	0.35	2330	1366	Depleted	GCLC
BioCarta_2016::How Progesterone Initiates the Oocyte Maturation_Hs_h_mPRPathway	0.504782	0.999987	1	20	0.56	3151	3334	Depleted	GNB1
Reactome_2016::Syndecan interactions_Hs_R-HSA-3000170	0.505892	0.999987	1	19	0.59	8386	4220	Depleted	PRKCA
Reactome_2016::Organic anion transporters_Hs_R-HSA-428643	0.505894	0.999987	0	8	NA	NA	3612	Depleted
Reactome_2016::HATs acetylate histones_Hs_R-HSA-3214847	0.506151	0.999987	6	80	0.84	6230	2217	Enriched	ATF2, CREBBP, MORF4L1, MSL2, NCOA2, ZZZ3
BioCarta_2016::IFN alpha signaling pathway_Hs_h_ifnaPathway	0.506535	0.999987	0	9	NA	NA	4418	Depleted
BioCarta_2016::West Nile Virus_Hs_h_WNVpathway	0.506946	0.999987	0	9	NA	NA	3062	Depleted
Reactome_2016::Apoptotic execution phase_Hs_R-HSA-75153	0.50739	0.999987	4	45	1	3592	2978	Enriched	BIRC2, PAK2, PTK2, STK24
Reactome_2016::Activation of the phototransduction cascade_Hs_R-HSA-2485179	0.507498	0.999987	1	9	1.25	3151	2792	Enriched	GNB1
Reactome_2016::RNA Polymerase III Transcription Initiation From Type 3 Promoter_Hs_R-HSA-76071	0.507521	0.999987	1	26	0.43	2650	1811	Depleted	POU2F1
Reactome_2016::Hedgehog ligand biogenesis_Hs_R-HSA-5358346	0.508168	0.999987	4	60	0.75	1491	1592	Enriched	GPC5, PSMA3, PSMB7, PSMD14
Reactome_2016::Insulin-like Growth Factor-2 mRNA Binding Proteins (IGF2BPs/IMPs/VICKZs) bind RNA_Hs_R-HSA-428359	0.508422	0.999987	0	8	NA	NA	3810	Depleted
Reactome_2016::Tryptophan catabolism_Hs_R-HSA-71240	0.508806	0.999987	0	11	NA	NA	2260	Depleted
Reactome_2016::SUMOylation of DNA damage response and repair proteins_Hs_R-HSA-3108214	0.509178	0.999987	5	68	0.83	3869	3604	Depleted	NSMCE2, NUP98, PIAS1, STAG1, XRCC4
Reactome_2016::CDT1 association with the CDC6:ORC:origin complex_Hs_R-HSA-68827	0.509304	0.999987	3	49	0.69	1429	1425	Enriched	PSMA3, PSMB7, PSMD14
WikiPathways_2016::Osteoblast_Mm_WP238	0.50953	0.999987	0	9	NA	NA	2823	Depleted
WikiPathways_2016::Oxidative Stress_Mm_WP412	0.509675	0.999987	2	24	0.94	1590	2214	Enriched	GCLC, GPX1
Reactome_2016::Regulation of signaling by NODAL_Hs_R-HSA-1433617	0.509932	0.999987	0	10	NA	NA	2015	Depleted
WikiPathways_2016::Cardiac Progenitor Differentiation_Hs_WP2406	0.510177	0.999987	3	48	0.7	6202	2563	Depleted	GSK3B, NCAM1, TBX20
Reactome_2016::Cation-coupled Chloride cotransporters_Hs_R-HSA-426117	0.510294	0.999987	0	7	NA	NA	5154	Depleted
BioCarta_2016::Activation of Csk by cAMP-dependent Protein Kinase Inhibits Signaling through the T Cell Receptor_Hs_h_CSKPathway	0.510587	0.999987	3	35	0.97	5487	2900	Enriched	CREBBP, GNB1, PTPRC
Reactome_2016::Growth hormone receptor signaling_Hs_R-HSA-982772	0.510673	0.999987	1	20	0.56	1222	3524	Depleted	GHR
BioCarta_2016::Regulation of Spermatogenesis by CREM_Hs_h_cremPathway	0.510907	0.999987	1	9	1.25	3151	2423	Enriched	GNB1
WikiPathways_2016::Endochondral Ossification_Hs_WP474	0.510994	0.999987	5	56	1.01	3809	3249	Enriched	CAB39, CHST11, GHR, RUNX2, SOX5
Reactome_2016::RNA Polymerase II Transcription_Hs_R-HSA-73857	0.511169	0.999987	7	97	0.81	2513	2226	Enriched	CSTF3, FIP1L1, GTF2A2, GTF2E2, MNAT1, RNGTT, SARNP
BioCarta_2016::NO2-dependent IL 12 Pathway in NK cells_Hs_h_no2il12Pathway	0.511491	0.999987	0	9	NA	NA	2963	Depleted
Reactome_2016::Dissolution of Fibrin Clot_Hs_R-HSA-75205	0.511941	0.999987	1	11	1.02	1387	2110	Enriched	ANXA2
Reactome_2016::Organic cation transport_Hs_R-HSA-549127	0.512012	0.999987	0	9	NA	NA	2270	Depleted
Reactome_2016::E2F mediated regulation of DNA replication_Hs_R-HSA-113510	0.512524	0.999987	2	23	0.98	2798	2325	Enriched	PPP2R1B, PRIM2
Reactome_2016::Regulation of FZD by ubiquitination_Hs_R-HSA-4641263	0.512822	0.999987	1	20	0.56	5450	3641	Depleted	LRP6
Reactome_2016::Orc1 removal from chromatin_Hs_R-HSA-68949	0.515101	0.999987	3	61	0.55	1429	1577	Depleted	PSMA3, PSMB7, PSMD14
Reactome_2016::Switching of origins to a post-replicative state_Hs_R-HSA-69052	0.515101	0.999987	3	61	0.55	1429	1577	Depleted	PSMA3, PSMB7, PSMD14
WikiPathways_2016::Apoptosis_Hs_WP254	0.515256	0.999987	5	73	0.77	2820	2700	Depleted	BIRC2, BIRC3, CASP4, IRF2, MAP2K4
Reactome_2016::Factors involved in megakaryocyte development and platelet production_Hs_R-HSA-983231	0.515667	0.999987	9	113	0.9	6346	3343	Depleted	CDC42, CREBBP, DOCK1, DOCK2, DOCK3, DOCK4, IRF2, PHF21A, ZFPM2
WikiPathways_2016::Cell Differentiation - Index_Hs_WP2029	0.515882	0.999987	1	33	0.34	2882	101	Depleted	MEF2A
Reactome_2016::APC/C-mediated degradation of cell cycle proteins_Hs_R-HSA-174143	0.51589	0.999987	5	77	0.73	1429	1715	Enriched	CUL1, PSMA3, PSMB7, PSMD14, UBE2E1
Reactome_2016::Regulation of mitotic cell cycle_Hs_R-HSA-453276	0.51589	0.999987	5	77	0.73	1429	1715	Enriched	CUL1, PSMA3, PSMB7, PSMD14, UBE2E1
Reactome_2016::SeMet incorporation into proteins_Hs_R-HSA-2408517	0.516367	0.999987	1	10	1.13	1472	2145	Enriched	DARS
BioCarta_2016::Erk1/Erk2 Mapk Signaling pathway_Hs_h_erkPathway	0.516711	0.999987	1	20	0.56	2398	3083	Depleted	MAP2K1
WikiPathways_2016::Proteasome Degradation_Mm_WP519	0.516947	0.999987	3	51	0.66	977	1391	Enriched	PSMA3, PSMB7, UCHL3
Reactome_2016::Beta-oxidation of pristanoyl-CoA_Hs_R-HSA-389887	0.517017	0.999987	1	9	1.25	2877	2602	Enriched	ACOXL
BioCarta_2016::BRCA1-dependent Ub-ligase activity_Hs_h_bard1Pathway	0.517142	0.999987	0	8	NA	NA	3875	Depleted
Reactome_2016::Regulation of TP53 Activity through Phosphorylation_Hs_R-HSA-6804756	0.517765	0.999987	6	74	0.91	3763	2810	Enriched	ATM, ATR, CHEK1, HIPK2, MRE11A, PRKAG2
WikiPathways_2016::Sulfation Biotransformation Reaction_Hs_WP692	0.518061	0.999987	0	11	NA	NA	2067	Depleted
Reactome_2016::Advanced glycosylation endproduct receptor signaling_Hs_R-HSA-879415	0.518569	0.999987	1	11	1.02	3137	2004	Enriched	APP
Reactome_2016::MAPK3 (ERK1) activation_Hs_R-HSA-110056	0.518853	0.999987	1	8	1.41	2398	4829	Enriched	MAP2K1
WikiPathways_2016::Trans-sulfuration pathway_Hs_WP2333	0.519363	0.999987	0	10	NA	NA	2173	Depleted
Reactome_2016::TP53 regulates transcription of several additional cell death genes whose specific roles in p53-dependent apoptosis remain uncertain_Hs_R-HSA-6803205	0.519526	0.999987	0	9	NA	NA	2563	Depleted
WikiPathways_2016::Transcription factor regulation in adipogenesis_Hs_WP3599	0.519883	0.999987	2	20	1.13	3177	3712	Enriched	NRIP1, PPARG
Reactome_2016::AKT phosphorylates targets in the nucleus_Hs_R-HSA-198693	0.520557	0.999987	1	8	1.41	4748	3056	Enriched	AKT3
BioCarta_2016::Overview of telomerase protein component gene hTert Transcriptional Regulation _Hs_h_tertpathway	0.52073	0.999987	1	8	1.41	4328	3442	Enriched	ESR1
Reactome_2016::Association of licensing factors with the pre-replicative complex_Hs_R-HSA-69298	0.520963	0.999987	0	10	NA	NA	2306	Depleted
Reactome_2016::RNF mutants show enhanced WNT signaling and proliferation_Hs_R-HSA-5340588	0.52174	0.999987	1	7	1.61	5450	4204	Enriched	LRP6
Reactome_2016::Glutathione synthesis and recycling_Hs_R-HSA-174403	0.523188	0.999987	1	11	1.02	2330	1952	Enriched	GCLC
WikiPathways_2016::ESC Pluripotency Pathways_Mm_WP339	0.524126	0.999987	9	106	0.96	4093	3175	Enriched	AKT3, BMPR2, FGF14, GSK3B, LRP6, MAP2K1, MAP2K5, MAPK6, PTEN
Reactome_2016::Processing of DNA double-strand break ends_Hs_R-HSA-5693607	0.524614	0.999987	5	67	0.84	3410	2508	Enriched	ATM, ATR, BRE, CHEK1, MRE11A
Reactome_2016::Cytosolic tRNA aminoacylation_Hs_R-HSA-379716	0.524695	0.999987	1	23	0.49	1472	2378	Depleted	DARS
Reactome_2016::O-linked glycosylation_Hs_R-HSA-5173105	0.525293	0.999987	8	87	1.04	4048	4207	Enriched	DAG1, GALNTL6, LARGE, ST3GAL4, ST6GALNAC3, THSD4, THSD7B, WBSCR17
WikiPathways_2016::EBV LMP1 signaling_Hs_WP262	0.525472	0.999987	1	21	0.54	3165	3178	Depleted	MAP3K3
Reactome_2016::Activation of G protein gated Potassium channels_Hs_R-HSA-1296041	0.525676	0.999987	2	23	0.98	2416	2972	Enriched	GNB1, KCNJ3
Reactome_2016::G protein gated Potassium channels_Hs_R-HSA-1296059	0.525676	0.999987	2	23	0.98	2416	2972	Enriched	GNB1, KCNJ3
Reactome_2016::Inhibition of voltage gated Ca2+ channels via Gbeta/gamma subunits_Hs_R-HSA-997272	0.525676	0.999987	2	23	0.98	2416	2972	Enriched	GNB1, KCNJ3
WikiPathways_2016::Toll Like Receptor signaling_Mm_WP88	0.526426	0.999987	2	31	0.73	2846	3192	Depleted	ABI1, NR2C2
WikiPathways_2016::Preimplantation Embryo_Hs_WP3527	0.526575	0.999987	3	48	0.7	2650	2547	Depleted	AQP9, BARX2, PBX1
Reactome_2016::Apoptotic cleavage of cellular proteins_Hs_R-HSA-111465	0.526591	0.999987	3	32	1.06	3147	3201	Enriched	BIRC2, PTK2, STK24
Reactome_2016::IKBKG deficiency causes anhidrotic ectodermal dysplasia with immunodeficiency (EDA-ID) (via TLR)_Hs_R-HSA-5603027	0.52674	0.999987	0	8	NA	NA	3352	Depleted
Reactome_2016::DNA Double Strand Break Response_Hs_R-HSA-5693606	0.527257	0.999987	3	49	0.69	3024	2508	Depleted	ATM, BRE, MRE11A
Reactome_2016::Transport of nucleotide sugars_Hs_R-HSA-727802	0.527445	0.999987	0	9	NA	NA	2288	Depleted
Reactome_2016::Processing and activation of SUMO_Hs_R-HSA-3215018	0.527458	0.999987	0	9	NA	NA	2541	Depleted
Reactome_2016::Asparagine N-linked glycosylation_Hs_R-HSA-446203	0.527557	0.999987	17	222	0.86	3020	2672	Enriched	ANKRD28, COG5, DYNC1I2, DYNC2H1, FUT8, GLB1, GMDS, MGAT4C, MGAT5, PGM3, PPP6C, ST3GAL4, ST6GALNAC3, STT3A, TRAPPC6B, TRAPPC9, TUSC3
Reactome_2016::Synthesis of bile acids and bile salts via 24-hydroxycholesterol_Hs_R-HSA-193775	0.527574	0.999987	0	10	NA	NA	2222	Depleted
Reactome_2016::Activation of the pre-replicative complex_Hs_R-HSA-68962	0.527733	0.999987	1	21	0.54	1951	2910	Depleted	PRIM2
Reactome_2016::Interleukin-6 family signaling_Hs_R-HSA-6783589	0.528492	0.999987	2	23	0.98	3153	2724	Enriched	CBL, CNTF
Reactome_2016::POU5F1 (OCT4), SOX2, NANOG repress genes related to differentiation_Hs_R-HSA-2892245	0.528628	0.999987	0	10	NA	NA	2194	Depleted
BioCarta_2016::Regulation of MAP Kinase Pathways Through Dual Specificity Phosphatases_Hs_h_dspPathway	0.529498	0.999987	0	9	NA	NA	2458	Depleted
BioCarta_2016::Ca++/ Calmodulin-dependent Protein Kinase Activation_Hs_h_CaCaMPathway	0.530389	0.999987	1	7	1.61	4305	4163	Enriched	CAMK2D
Reactome_2016::Synthesis of bile acids and bile salts_Hs_R-HSA-192105	0.53059	0.999987	1	22	0.51	8132	2339	Depleted	NCOA2
Reactome_2016::Gap junction trafficking and regulation_Hs_R-HSA-157858	0.530827	0.999987	2	25	0.9	5702	2068	Enriched	DNM2, MYO6
BioCarta_2016::TNF/Stress Related Signaling_Hs_h_stressPathway	0.530889	0.999987	2	21	1.07	2864	3474	Enriched	MAP2K4, TANK
Reactome_2016::Removal of the Flap Intermediate from the C-strand_Hs_R-HSA-174437	0.53108	0.999987	0	10	NA	NA	2004	Depleted
WikiPathways_2016::Fatty acid oxidation_Mm_WP2318	0.531448	0.999987	0	10	NA	NA	1912	Depleted
BioCarta_2016::Regulation of p27 Phosphorylation during Cell Cycle Progression_Hs_h_p27Pathway	0.532511	0.999987	1	11	1.02	3179	2168	Enriched	CUL1
Reactome_2016::mRNA Capping_Hs_R-HSA-72086	0.532858	0.999987	2	27	0.83	3341	1733	Enriched	MNAT1, RNGTT
Reactome_2016::Attenuation phase_Hs_R-HSA-3371568	0.533208	0.999987	1	23	0.49	7538	2272	Depleted	CREBBP
WikiPathways_2016::Vitamin A and Carotenoid Metabolism_Hs_WP716	0.533366	0.999987	2	39	0.58	2530	2045	Depleted	ALDH1A2, RARB
Reactome_2016::Interferon Signaling_Hs_R-HSA-913531	0.533992	0.999987	11	147	0.84	4075	2834	Depleted	ARIH1, CAMK2D, EIF4G3, IP6K2, IRF2, MID1, NCAM1, NEDD4, NUP98, PIAS1, UBE2E1
Reactome_2016::APC/C:Cdh1 mediated degradation of Cdc20 and other APC/C:Cdh1 targeted proteins in late mitosis/early G1_Hs_R-HSA-174178	0.534085	0.999987	4	65	0.69	1410	1553	Enriched	PSMA3, PSMB7, PSMD14, UBE2E1
BioCarta_2016::BTG family proteins and cell cycle regulation_Hs_h_btg2Pathway	0.534383	0.999987	0	8	NA	NA	3204	Depleted
Reactome_2016::Synthesis of Prostaglandins (PG) and Thromboxanes (TX)_Hs_R-HSA-2162123	0.534947	0.999987	1	11	1.02	1991	1976	Enriched	TBXAS1
Reactome_2016::Activation of PPARGC1A (PGC-1alpha) by phosphorylation_Hs_R-HSA-2151209	0.535374	0.999987	1	9	1.25	2273	2650	Enriched	PRKAG2
Reactome_2016::Coenzyme A biosynthesis_Hs_R-HSA-196783	0.535596	0.999987	0	8	NA	NA	2938	Depleted
WikiPathways_2016::Electron Transport Chain_Hs_WP111	0.535642	0.999987	4	83	0.54	636	743	Enriched	ATP5J2, ATP5L, COX7A2, NDUFS4
Reactome_2016::Signaling by Retinoic Acid_Hs_R-HSA-5362517	0.535692	0.999987	2	37	0.61	2530	2278	Depleted	ALDH1A2, RARB
Reactome_2016::Membrane binding and targetting of GAG proteins_Hs_R-HSA-174490	0.536145	0.999987	0	11	NA	NA	1842	Depleted
Reactome_2016::Synthesis And Processing Of GAG, GAGPOL Polyproteins_Hs_R-HSA-174495	0.536145	0.999987	0	11	NA	NA	1842	Depleted
BioCarta_2016::Inhibition of Cellular Proliferation by Gleevec_Hs_h_gleevecpathway	0.536467	0.999987	2	19	1.19	3052	3866	Enriched	MAP2K1, MAP2K4
WikiPathways_2016::Tamoxifen metabolism_Hs_WP691	0.537664	0.999987	0	10	NA	NA	1959	Depleted
WikiPathways_2016::Estrogen metabolism_Hs_WP697	0.538294	0.999987	0	10	NA	NA	1728	Depleted
Reactome_2016::Metabolism of polyamines_Hs_R-HSA-351202	0.538368	0.999987	4	78	0.58	1203	1550	Depleted	APIP, PSMA3, PSMB7, PSMD14
Reactome_2016::Neurotoxicity of clostridium toxins_Hs_R-HSA-168799	0.538693	0.999987	1	9	1.25	3787	3174	Enriched	SYT1
Reactome_2016::Cdc20:Phospho-APC/C mediated degradation of Cyclin A_Hs_R-HSA-174184	0.538771	0.999987	4	65	0.69	1410	1575	Enriched	PSMA3, PSMB7, PSMD14, UBE2E1
BioCarta_2016::Tumor Suppressor Arf Inhibits Ribosomal Biogenesis_Hs_h_arfPathway	0.538847	0.999987	1	20	0.56	12028	2799	Depleted	ATM
Reactome_2016::Epigenetic regulation of gene expression_Hs_R-HSA-212165	0.539088	0.999987	7	102	0.77	4940	2494	Depleted	ARID4B, GATAD2B, GSK3B, JARID2, MNAT1, TAF1D, TET2
Reactome_2016::Sodium/Proton exchangers_Hs_R-HSA-425986	0.539335	0.999987	1	8	1.41	2487	3834	Enriched	SLC9A9
Reactome_2016::Removal of aminoterminal propeptides from gamma-carboxylated proteins_Hs_R-HSA-159782	0.540086	0.999987	0	9	NA	NA	2406	Depleted
Reactome_2016::Recruitment and ATM-mediated phosphorylation of repair and signaling proteins at DNA double strand breaks_Hs_R-HSA-5693565	0.540127	0.999987	3	48	0.7	3024	2508	Depleted	ATM, BRE, MRE11A
Reactome_2016::Negative regulators of RIG-I/MDA5 signaling_Hs_R-HSA-936440	0.540296	0.999987	2	32	0.7	2964	3039	Depleted	TAX1BP1, UBE2D3
Reactome_2016::The activation of arylsulfatases_Hs_R-HSA-1663150	0.541521	0.999987	0	8	NA	NA	3042	Depleted
WikiPathways_2016::FAS pathway and Stress induction of HSP regulation_Hs_WP314	0.541691	0.999987	3	36	0.94	4114	2855	Enriched	FAF1, MAP2K4, PAK2
Reactome_2016::Glucuronidation_Hs_R-HSA-156588	0.54199	0.999987	0	8	NA	NA	2996	Depleted
WikiPathways_2016::Iron metabolism in placenta_Hs_WP2007	0.54214	0.999987	1	9	1.25	5830	3551	Enriched	IREB2
Reactome_2016::Base-Excision Repair, AP Site Formation_Hs_R-HSA-73929	0.542289	0.999987	0	10	NA	NA	1834	Depleted
WikiPathways_2016::Liver X Receptor Pathway_Hs_WP2874	0.544265	0.999987	0	7	NA	NA	4178	Depleted
Reactome_2016::RAF-independent MAPK1/3 activation_Hs_R-HSA-112409	0.54439	0.999987	1	20	0.56	2398	2716	Depleted	MAP2K1
Reactome_2016::IRF3-mediated induction of type I IFN_Hs_R-HSA-3270619	0.544414	0.999987	1	10	1.13	3024	2310	Enriched	MRE11A
WikiPathways_2016::PPAR Alpha Pathway_Hs_WP2878	0.544513	0.999987	1	23	0.49	989	2340	Depleted	APOA1
BioCarta_2016::Regulation of eIF2_Hs_h_eif2Pathway	0.545062	0.999987	1	8	1.41	8309	3908	Enriched	GSK3B
Reactome_2016::Cell death signalling via NRAGE, NRIF and NADE_Hs_R-HSA-204998	0.545249	0.999987	5	56	1.01	6464	3596	Enriched	AKAP13, ARHGEF12, FGD4, KALRN, VAV3
Reactome_2016::Cross-presentation of particulate exogenous antigens (phagosomes)_Hs_R-HSA-1236973	0.545256	0.999987	0	8	NA	NA	3006	Depleted
BioCarta_2016::Apoptotic DNA fragmentation and tissue homeostasis_Hs_h_DNAfragmentPathway	0.546391	0.999987	0	11	NA	NA	1775	Depleted
WikiPathways_2016::TSLP Signaling Pathway_Hs_WP2203	0.5464	0.999987	3	43	0.79	3534	3205	Depleted	FYN, GAB2, MAP2K1
BioCarta_2016::Regulation of transcriptional activity by PML_Hs_h_pmlPathway	0.546694	0.999987	1	9	1.25	7538	3086	Enriched	CREBBP
BioCarta_2016::Inhibition of Matrix Metalloproteinases_Hs_h_reckPathway	0.546727	0.999987	0	8	NA	NA	3103	Depleted
Reactome_2016::Prostanoid ligand receptors_Hs_R-HSA-391908	0.547674	0.999987	0	8	NA	NA	2910	Depleted
Reactome_2016::RNA Polymerase III Transcription Termination_Hs_R-HSA-73980	0.548064	0.999987	1	22	0.51	9394	2086	Depleted	NFIA
Reactome_2016::Gamma-carboxylation of protein precursors_Hs_R-HSA-159740	0.548669	0.999987	0	9	NA	NA	2406	Depleted
Reactome_2016::Ion transport by P-type ATPases_Hs_R-HSA-936837	0.548797	0.999987	4	51	0.88	4398	4021	Depleted	ATP1B3, ATP2C1, ATP9B, CAMK2D
Reactome_2016::Folding of actin by CCT/TriC_Hs_R-HSA-390450	0.549698	0.999987	0	10	NA	NA	1979	Depleted
WikiPathways_2016::Cytosine methylation_Hs_WP3585	0.549877	0.999987	1	8	1.41	9192	5297	Enriched	TET2
Reactome_2016::AUF1 (hnRNP D0) binds and destabilizes mRNA_Hs_R-HSA-450408	0.550051	0.999987	3	51	0.66	1429	1438	Enriched	PSMA3, PSMB7, PSMD14
Reactome_2016::Regulation of TP53 Activity through Association with Co-factors_Hs_R-HSA-6804759	0.55133	0.999987	1	8	1.41	4748	3800	Enriched	AKT3
WikiPathways_2016::Prostaglandin Synthesis and Regulation_Hs_WP98	0.552042	0.999987	2	28	0.8	1689	2004	Enriched	ANXA2, TBXAS1
WikiPathways_2016::Prostaglandin Synthesis and Regulation_Mm_WP374	0.552042	0.999987	2	28	0.8	1689	2004	Enriched	ANXA2, TBXAS1
BioCarta_2016::Stathmin and breast cancer resistance to antimicrotubule agents_Hs_h_stathminPathway	0.552214	0.999987	1	20	0.56	4305	2868	Depleted	CAMK2D
Reactome_2016::Phenylalanine and tyrosine catabolism_Hs_R-HSA-71182	0.552255	0.999987	0	11	NA	NA	1676	Depleted
WikiPathways_2016::Tryptophan metabolism_Hs_WP465	0.552355	0.999987	2	36	0.62	2832	2249	Depleted	ACAT1, ALDH1A2
WikiPathways_2016::Tryptophan metabolism_Mm_WP79	0.552355	0.999987	2	36	0.62	2832	2249	Depleted	ACAT1, ALDH1A2
Reactome_2016::Assembly of the pre-replicative complex_Hs_R-HSA-68867	0.552408	0.999987	3	58	0.58	1429	1553	Depleted	PSMA3, PSMB7, PSMD14
Reactome_2016::Glyoxylate metabolism and glycine degradation_Hs_R-HSA-389661	0.552738	0.999987	1	24	0.47	1409	1782	Depleted	BCKDHB
Reactome_2016::Creatine metabolism_Hs_R-HSA-71288	0.552771	0.999987	0	9	NA	NA	2366	Depleted
Reactome_2016::Transcription of the HIV genome_Hs_R-HSA-167172	0.552798	0.999987	4	57	0.79	2042	2279	Enriched	GTF2A2, GTF2E2, MNAT1, RNGTT
Reactome_2016::Post NMDA receptor activation events_Hs_R-HSA-438064	0.553208	0.999987	3	30	1.13	2629	4316	Enriched	CAMK2D, RASGRF1, RPS6KA3
Reactome_2016::BH3-only proteins associate with and inactivate anti-apoptotic BCL-2 members_Hs_R-HSA-111453	0.553625	0.999987	0	8	NA	NA	2516	Depleted
Reactome_2016::Interferon gamma signaling_Hs_R-HSA-877300	0.553975	0.999987	5	61	0.92	3902	2949	Enriched	CAMK2D, IRF2, MID1, NCAM1, PIAS1
BioCarta_2016::Metabolism of Anandamide, an Endogenous Cannabinoid_Hs_h_cb1rPathway	0.554412	0.999987	0	7	NA	NA	3831	Depleted
Reactome_2016::APC:Cdc20 mediated degradation of cell cycle proteins prior to satisfation of the cell cycle checkpoint_Hs_R-HSA-179419	0.555399	0.999987	4	66	0.68	1410	1576	Enriched	PSMA3, PSMB7, PSMD14, UBE2E1
Reactome_2016::HDR through MMEJ (alt-NHEJ)_Hs_R-HSA-5685939	0.55573	0.999987	1	9	1.25	3024	3224	Enriched	MRE11A
Reactome_2016::BBSome-mediated cargo-targeting to cilium_Hs_R-HSA-5620922	0.555794	0.999987	1	21	0.54	3432	2497	Depleted	BBS9
Reactome_2016::COPII (Coat Protein 2) Mediated Vesicle Transport_Hs_R-HSA-204005	0.55595	0.999987	4	57	0.79	2444	3083	Depleted	ANKRD28, PPP6C, TRAPPC6B, TRAPPC9
WikiPathways_2016::Steroid Biosynthesis_Hs_WP496	0.556237	0.999987	0	10	NA	NA	1828	Depleted
Reactome_2016::FGFR2 alternative splicing_Hs_R-HSA-6803529	0.55651	0.999987	1	24	0.47	2490	1849	Depleted	HNRNPM
BioCarta_2016::Cyclins and Cell Cycle Regulation_Hs_h_cellcyclePathway	0.556526	0.999987	1	22	0.51	2080	2325	Depleted	CCND3
Reactome_2016::Peptide hormone biosynthesis_Hs_R-HSA-209952	0.556677	0.999987	0	11	NA	NA	1532	Depleted
WikiPathways_2016::Oxidative Stress_Hs_WP408	0.556818	0.999987	2	26	0.87	1590	2402	Enriched	GCLC, GPX1
Reactome_2016::Synthesis of bile acids and bile salts via 27-hydroxycholesterol_Hs_R-HSA-193807	0.557519	0.999987	1	10	1.13	8132	2172	Enriched	NCOA2
Reactome_2016::IkBA variant leads to EDA-ID_Hs_R-HSA-5603029	0.557655	0.999987	0	7	NA	NA	3512	Depleted
Reactome_2016::Cell surface interactions at the vascular wall_Hs_R-HSA-202733	0.558166	0.999987	7	87	0.91	1938	3110	Enriched	ANGPT1, ATP1B3, CD47, ESAM, FYN, JAM3, PIK3CB
Reactome_2016::APC-Cdc20 mediated degradation of Nek2A_Hs_R-HSA-179409	0.558288	0.999987	1	22	0.51	1392	2410	Depleted	UBE2E1
BioCarta_2016::IL-2 Receptor Beta Chain in T cell Activation_Hs_h_il2rbPathway	0.558391	0.999987	3	44	0.77	2398	2679	Depleted	CBL, CCND3, MAP2K1
Reactome_2016::Urea cycle_Hs_R-HSA-70635	0.559112	0.999987	0	10	NA	NA	1596	Depleted
Reactome_2016::Biosynthesis of the N-glycan precursor (dolichol lipid-linked oligosaccharide, LLO) and transfer to a nascent protein_Hs_R-HSA-446193	0.559646	0.999987	5	71	0.79	2369	2205	Enriched	GLB1, GMDS, PGM3, ST3GAL4, ST6GALNAC3
Reactome_2016::Glycogen synthesis_Hs_R-HSA-3322077	0.560059	0.999987	1	12	0.94	2862	2345	Enriched	GBE1
BioCarta_2016::CTCF: First Multivalent Nuclear Factor_Hs_h_ctcfPathway	0.56016	0.999987	2	21	1.07	6489	3391	Enriched	PTEN, TGFBR2
WikiPathways_2016::Heart Development_Hs_WP1591	0.560592	0.999987	3	44	0.77	2929	3052	Depleted	BMPR2, TBX20, VEGFC
Reactome_2016::Synthesis of PG_Hs_R-HSA-1483148	0.560814	0.999987	0	8	NA	NA	2243	Depleted
BioCarta_2016::Segmentation Clock_Hs_h_hesPathway	0.561979	0.999987	2	22	1.02	6880	3401	Enriched	GSK3B, LRP6
Reactome_2016::Serotonin Neurotransmitter Release Cycle_Hs_R-HSA-181429	0.562085	0.999987	1	17	0.66	3787	3824	Depleted	SYT1
Reactome_2016::Formation of Incision Complex in GG-NER_Hs_R-HSA-5696395	0.56216	0.999987	3	40	0.84	3869	2542	Enriched	MNAT1, PIAS1, RNF111
Reactome_2016::Endosomal Sorting Complex Required For Transport (ESCRT)_Hs_R-HSA-917729	0.56225	0.999987	1	25	0.45	1333	1703	Depleted	VTA1
Reactome_2016::CREB phosphorylation through the activation of Adenylate Cyclase_Hs_R-HSA-442720	0.562265	0.999987	0	6	NA	NA	4874	Depleted
Reactome_2016::RNA Polymerase I Promoter Escape_Hs_R-HSA-73772	0.562302	0.999987	2	28	0.8	1907	2116	Enriched	MNAT1, TAF1D
Reactome_2016::FGFR2b ligand binding and activation_Hs_R-HSA-190377	0.56249	0.999987	0	9	NA	NA	1758	Depleted
Reactome_2016::NOTCH2 Activation and Transmission of Signal to the Nucleus_Hs_R-HSA-2979096	0.564751	0.999987	1	19	0.59	4605	3450	Depleted	ADAM10
Reactome_2016::The citric acid (TCA) cycle and respiratory electron transport_Hs_R-HSA-1428517	0.564821	0.999987	7	133	0.59	1204	1306	Depleted	ATP5J2, ATP5L, ETFA, NDUFAF2, NDUFS4, NUBPL, SUCLG2
Reactome_2016::Synthesis of PC_Hs_R-HSA-1483191	0.565554	0.999987	1	19	0.59	2534	2804	Depleted	SLC44A1
Reactome_2016::Multifunctional anion exchangers_Hs_R-HSA-427601	0.565753	0.999987	0	7	NA	NA	3163	Depleted
Reactome_2016::Activation of the AP-1 family of transcription factors_Hs_R-HSA-450341	0.566261	0.999987	1	9	1.25	4242	3542	Enriched	ATF2
Reactome_2016::ERKs are inactivated_Hs_R-HSA-202670	0.56628	0.999987	1	11	1.02	3646	2615	Enriched	PPP2R1B
Reactome_2016::Signaling by BMP_Hs_R-HSA-201451	0.566588	0.999987	2	21	1.07	3074	3747	Enriched	BMPR2, UBE2D3
Reactome_2016::Transport of nucleosides and free purine and pyrimidine bases across the plasma membrane_Hs_R-HSA-83936	0.566618	0.999987	0	7	NA	NA	2863	Depleted
Reactome_2016::Caspase activation via extrinsic apoptotic signalig pathway_Hs_R-HSA-5357769	0.566692	0.999987	2	23	0.98	6068	3179	Enriched	DAPK2, DCC
WikiPathways_2016::Neural Crest Differentiation_Hs_WP2064	0.566721	0.999987	7	90	0.88	4745	2741	Enriched	ETS1, GSK3B, HDAC9, MBP, MITF, SOX5, TCF4
Reactome_2016::Synthesis of PIPs at the Golgi membrane_Hs_R-HSA-1660514	0.567273	0.999987	1	16	0.7	3453	3703	Depleted	SACM1L
WikiPathways_2016::Apoptosis_Mm_WP1254	0.567421	0.999987	5	69	0.82	2820	2700	Depleted	BIRC2, BIRC3, CASP4, IRF2, MAP2K4
Reactome_2016::DEx/H-box helicases activate type I IFN and inflammatory cytokines production_Hs_R-HSA-3134963	0.567927	0.999987	1	11	1.02	3137	2517	Enriched	APP
BioCarta_2016::Proteolysis and Signaling Pathway of Notch _Hs_h_notchpathway	0.568607	0.999987	0	6	NA	NA	4336	Depleted
WikiPathways_2016::Hedgehog Signaling Pathway_Mm_WP116	0.568691	0.999987	2	20	1.13	6718	3847	Enriched	CREBBP, DYRK1A
WikiPathways_2016::Folate-Alcohol and Cancer Pathway_Hs_WP1589	0.568703	0.999987	0	8	NA	NA	2227	Depleted
WikiPathways_2016::Serotonin Transporter Activity_Hs_WP1455	0.568729	0.999987	1	10	1.13	2351	2761	Enriched	SCAMP2
Reactome_2016::Degradation of cysteine and homocysteine_Hs_R-HSA-1614558	0.569539	0.999987	0	9	NA	NA	1813	Depleted
Reactome_2016::Death Receptor Signalling_Hs_R-HSA-73887	0.569946	0.999987	3	41	0.82	3147	3307	Depleted	BIRC2, BIRC3, TAX1BP1
WikiPathways_2016::Rac1/Pak1/p38/MMP-2 pathway_Hs_WP3303	0.570109	0.999987	5	60	0.94	4085	3621	Enriched	ANGPT1, NCK1, PTK2, RASA1, YAP1
Reactome_2016::Mitochondrial tRNA aminoacylation_Hs_R-HSA-379726	0.570212	0.999987	1	20	0.56	1816	2484	Depleted	FARS2
WikiPathways_2016::FSH signaling pathway_Hs_WP2035	0.570518	0.999987	2	24	0.94	4958	2846	Enriched	PRKCA, RHEB
Reactome_2016::Nicotinate metabolism_Hs_R-HSA-196807	0.570944	0.999987	1	12	0.94	2165	2165	Enriched	NMNAT3
Reactome_2016::DNA Replication Pre-Initiation_Hs_R-HSA-69002	0.571624	0.999987	4	70	0.64	1491	1673	Depleted	PRIM2, PSMA3, PSMB7, PSMD14
Reactome_2016::M/G1 Transition_Hs_R-HSA-68874	0.571624	0.999987	4	70	0.64	1491	1673	Depleted	PRIM2, PSMA3, PSMB7, PSMD14
Reactome_2016::Regulation of gene expression in early pancreatic precursor cells_Hs_R-HSA-210747	0.572375	0.999987	0	8	NA	NA	2288	Depleted
BioCarta_2016::Reversal of Insulin Resistance by Leptin_Hs_h_leptinPathway	0.573401	0.999987	1	9	1.25	2273	4207	Enriched	PRKAG2
Reactome_2016::GABA synthesis, release, reuptake and degradation_Hs_R-HSA-888590	0.573536	0.999987	1	18	0.63	3787	3248	Depleted	SYT1
Reactome_2016::Displacement of DNA glycosylase by APEX1_Hs_R-HSA-110357	0.573612	0.999987	0	9	NA	NA	1748	Depleted
WikiPathways_2016::IL-1 signaling pathway_Hs_WP195	0.574874	0.999987	4	51	0.88	3435	3508	Depleted	ATF2, MAP2K1, MAP2K4, MAP3K3
WikiPathways_2016::EBV LMP1 signaling_Mm_WP1243	0.574954	0.999987	1	19	0.59	3165	3178	Depleted	MAP3K3
WikiPathways_2016::Retinoblastoma (RB) in Cancer_Hs_WP2446	0.575445	0.999987	6	77	0.88	3659	2972	Enriched	CCNB2, CCND3, CHEK1, FAF1, SMARCA2, TFDP2
Reactome_2016::Signaling by FGFR1 in disease_Hs_R-HSA-5655302	0.575505	0.999987	3	33	1.02	4018	4305	Enriched	CUX1, GAB2, LRRFIP1
BioCarta_2016::IL 3 signaling pathway_Hs_h_il3Pathway	0.57635	0.999987	1	10	1.13	854	3366	Enriched	IL3
Reactome_2016::APC/C:Cdc20 mediated degradation of mitotic proteins_Hs_R-HSA-176409	0.576936	0.999987	4	68	0.66	1410	1576	Enriched	PSMA3, PSMB7, PSMD14, UBE2E1
Reactome_2016::Leading Strand Synthesis_Hs_R-HSA-69109	0.576996	0.999987	1	13	0.87	1951	1680	Enriched	PRIM2
Reactome_2016::Polymerase switching on the C-strand of the telomere_Hs_R-HSA-174411	0.576996	0.999987	1	13	0.87	1951	1680	Enriched	PRIM2
Reactome_2016::Polymerase switching_Hs_R-HSA-69091	0.576996	0.999987	1	13	0.87	1951	1680	Enriched	PRIM2
Reactome_2016::Insulin receptor recycling_Hs_R-HSA-77387	0.577385	0.999987	1	23	0.49	1990	1916	Depleted	ATP6V1H
WikiPathways_2016::Glucuronidation_Mm_WP1241	0.577448	0.999987	1	10	1.13	4533	2577	Enriched	PGM3
Reactome_2016::Arachidonic acid metabolism_Hs_R-HSA-2142753	0.577487	0.999987	2	36	0.62	1420	2070	Depleted	GPX1, TBXAS1
Reactome_2016::Abacavir transport and metabolism_Hs_R-HSA-2161522	0.577514	0.999987	0	8	NA	NA	2417	Depleted
Reactome_2016::Adrenaline,noradrenaline inhibits insulin secretion_Hs_R-HSA-400042	0.577561	0.999987	2	26	0.87	3068	2866	Enriched	CACNB2, GNB1
Reactome_2016::Constitutive Signaling by Ligand-Responsive EGFR Cancer Variants_Hs_R-HSA-1236382	0.577739	0.999987	1	17	0.66	5099	4406	Depleted	CBL
Reactome_2016::Signaling by EGFR in Cancer_Hs_R-HSA-1643713	0.577739	0.999987	1	17	0.66	5099	4406	Depleted	CBL
Reactome_2016::Signaling by Ligand-Responsive EGFR Variants in Cancer_Hs_R-HSA-5637815	0.577739	0.999987	1	17	0.66	5099	4406	Depleted	CBL
Reactome_2016::Highly sodium permeable acetylcholine nicotinic receptors_Hs_R-HSA-629587	0.577874	0.999987	0	7	NA	NA	3129	Depleted
WikiPathways_2016::TWEAK Signaling Pathway_Hs_WP2036	0.577986	0.999987	3	39	0.87	3147	2846	Enriched	BIRC2, BIRC3, GSK3B
Reactome_2016::ATF6-alpha activates chaperones_Hs_R-HSA-381033	0.578471	0.999987	1	11	1.02	1928	2572	Enriched	NFYC
Reactome_2016::HDR through Homologous Recombination (HRR)_Hs_R-HSA-5685942	0.578554	0.999987	4	52	0.87	5766	2988	Enriched	ATM, ATR, CHEK1, MRE11A
Reactome_2016::Apoptotic factor-mediated response_Hs_R-HSA-111471	0.578792	0.999987	0	7	NA	NA	3062	Depleted
Reactome_2016::NCAM1 interactions_Hs_R-HSA-419037	0.578804	0.999987	3	32	1.06	5548	5381	Enriched	CACNB2, COL6A6, NCAM1
Reactome_2016::Regulation of HSF1-mediated heat shock response_Hs_R-HSA-3371453	0.579065	0.999987	5	68	0.83	8121	2584	Depleted	ATM, ATR, DNAJC7, GSK3B, NUP98
Reactome_2016::Vitamin D (calciferol) metabolism_Hs_R-HSA-196791	0.579105	0.999987	0	7	NA	NA	2429	Depleted
BioCarta_2016::Skeletal muscle hypertrophy is regulated via AKT/mTOR pathway_Hs_h_igf1mtorpathway	0.579525	0.999987	2	22	1.02	8265	3050	Enriched	GSK3B, PTEN
Reactome_2016::Interaction With The Zona Pellucida_Hs_R-HSA-1300644	0.579881	0.999987	0	8	NA	NA	2450	Depleted
Reactome_2016::Keratan sulfate degradation_Hs_R-HSA-2022857	0.580093	0.999987	1	11	1.02	2369	2458	Enriched	GLB1
Reactome_2016::Antigen processing-Cross presentation_Hs_R-HSA-1236975	0.580161	0.999987	4	68	0.66	1491	1540	Enriched	LNPEP, PSMA3, PSMB7, PSMD14
WikiPathways_2016::miRNA targets in ECM and membrane receptors_Hs_WP2911	0.580775	0.999987	2	29	0.78	90	4967	Depleted	MIR30B, MIR30D
Reactome_2016::alpha-linolenic (omega3) and linoleic (omega6) acid metabolism_Hs_R-HSA-2046104	0.580837	0.999987	1	11	1.02	2789	2706	Enriched	ELOVL5
Reactome_2016::alpha-linolenic acid (ALA) metabolism_Hs_R-HSA-2046106	0.580837	0.999987	1	11	1.02	2789	2706	Enriched	ELOVL5
BioCarta_2016::The 4-1BB-dependent immune response_Hs_h_41bbPathway	0.580862	0.999987	1	12	0.94	4242	2178	Enriched	ATF2
WikiPathways_2016::ApoE and miR-146 in inflammation and atherosclerosis_Mm_WP3592	0.581273	0.999987	0	7	NA	NA	3023	Depleted
Reactome_2016::Condensation of Prometaphase Chromosomes_Hs_R-HSA-2514853	0.581277	0.999987	1	10	1.13	1550	3719	Enriched	CCNB2
Reactome_2016::Norepinephrine Neurotransmitter Release Cycle_Hs_R-HSA-181430	0.581835	0.999987	1	17	0.66	3787	3824	Depleted	SYT1
WikiPathways_2016::Heme Biosynthesis_Hs_WP561	0.582248	0.999987	0	9	NA	NA	1834	Depleted
WikiPathways_2016::Heme Biosynthesis_Mm_WP18	0.582248	0.999987	0	9	NA	NA	1834	Depleted
WikiPathways_2016::IL-5 Signaling Pathway_Mm_WP151	0.582384	0.999987	5	61	0.92	4242	3216	Enriched	ATF2, CBL, CCND3, DNM2, GSK3B
BioCarta_2016::Hemoglobin's Chaperone_Hs_h_ahspPathway	0.582512	0.999987	0	9	NA	NA	1821	Depleted
WikiPathways_2016::Parkinsons Disease Pathway_Hs_WP2371	0.583141	0.999987	3	45	0.75	3213	2064	Enriched	PARK2, UBE2G1, UBE2L3
Reactome_2016::JNK (c-Jun kinases) phosphorylation and activation mediated by activated human TAK1_Hs_R-HSA-450321	0.583395	0.999987	1	15	0.75	3705	4460	Depleted	MAP2K4
Reactome_2016::Recycling of bile acids and salts_Hs_R-HSA-159418	0.583996	0.999987	1	11	1.02	8132	2198	Enriched	NCOA2
Reactome_2016::Digestion of dietary lipid_Hs_R-HSA-192456	0.584612	0.999987	1	14	0.8	1929	1769	Enriched	LIPC
Reactome_2016::Activation of SMO_Hs_R-HSA-5635838	0.584622	0.999987	1	17	0.66	2023	3596	Depleted	CSNK1A1
Reactome_2016::eNOS activation and regulation_Hs_R-HSA-203765	0.584809	0.999987	1	19	0.59	3504	2724	Depleted	DNM2
Reactome_2016::Metabolism of nitric oxide_Hs_R-HSA-202131	0.584809	0.999987	1	19	0.59	3504	2724	Depleted	DNM2
WikiPathways_2016::Statin Pathway_Hs_WP430	0.58484	0.999987	2	26	0.87	1459	2418	Enriched	APOA1, LIPC
Reactome_2016::Steroid hormones_Hs_R-HSA-209943	0.584843	0.999987	2	32	0.7	1358	1794	Enriched	FDX1, HSD17B12
WikiPathways_2016::Heart Development_Mm_WP2067	0.585479	0.999987	3	41	0.82	2929	3103	Depleted	BMPR2, TBX20, VEGFC
Reactome_2016::Hh mutants that don't undergo autocatalytic processing are degraded by ERAD_Hs_R-HSA-5362768	0.585651	0.999987	3	52	0.65	1429	1502	Enriched	PSMA3, PSMB7, PSMD14
Reactome_2016::Resolution of D-loop Structures through Synthesis-Dependent Strand Annealing (SDSA)_Hs_R-HSA-5693554	0.586344	0.999987	2	21	1.07	7526	3760	Enriched	ATM, MRE11A
BioCarta_2016::Roles of Beta-arrestin-dependent Recruitment of Src Kinases in GPCR Signaling_Hs_h_bArrestin-srcPathway	0.586733	0.999987	2	31	0.73	2774	2928	Depleted	GNB1, MAP2K1
WikiPathways_2016::Steroid Biosynthesis_Mm_WP55	0.586883	0.999987	0	9	NA	NA	1849	Depleted
Reactome_2016::RNA Polymerase I Transcription Termination_Hs_R-HSA-73863	0.587018	0.999987	2	29	0.78	1907	2247	Enriched	MNAT1, TAF1D
Reactome_2016::Inositol transporters_Hs_R-HSA-429593	0.587308	0.999987	0	6	NA	NA	4160	Depleted
Reactome_2016::ER-Phagosome pathway_Hs_R-HSA-1236974	0.587683	0.999987	3	55	0.61	1429	1438	Enriched	PSMA3, PSMB7, PSMD14
BioCarta_2016::Visual Signal Transduction_Hs_h_rhodopsinPathway	0.587694	0.999987	1	12	0.94	3151	2539	Enriched	GNB1
Reactome_2016::Cytosolic sensors of pathogen-associated DNA_Hs_R-HSA-1834949	0.588019	0.999987	4	58	0.78	3080	2548	Depleted	APP, CREBBP, LRRFIP1, MRE11A
Reactome_2016::RIP-mediated NFkB activation via ZBP1_Hs_R-HSA-1810476	0.588835	0.999987	1	19	0.59	3137	2775	Depleted	APP
Reactome_2016::Regulation of gene expression in late stage (branching morphogenesis) pancreatic bud precursor cells_Hs_R-HSA-210744	0.588936	0.999987	0	7	NA	NA	2750	Depleted
Reactome_2016::Activation of APC/C and APC/C:Cdc20 mediated degradation of mitotic proteins_Hs_R-HSA-176814	0.589027	0.999987	4	69	0.65	1410	1576	Enriched	PSMA3, PSMB7, PSMD14, UBE2E1
Reactome_2016::SLBP Dependent Processing of Replication-Dependent Histone Pre-mRNAs_Hs_R-HSA-77588	0.58903	0.999987	0	10	NA	NA	996	Depleted
Reactome_2016::Cleavage of Growing Transcript in the Termination Region_Hs_R-HSA-109688	0.589084	0.999987	3	43	0.79	2640	2226	Enriched	CSTF3, FIP1L1, SARNP
Reactome_2016::Post-Elongation Processing of the Transcript_Hs_R-HSA-76044	0.589084	0.999987	3	43	0.79	2640	2226	Enriched	CSTF3, FIP1L1, SARNP
Reactome_2016::RNA Polymerase II Transcription Termination_Hs_R-HSA-73856	0.589084	0.999987	3	43	0.79	2640	2226	Enriched	CSTF3, FIP1L1, SARNP
WikiPathways_2016::Retinol metabolism_Mm_WP1259	0.589376	0.999987	2	35	0.64	2530	2170	Depleted	ALDH1A2, RARB
Reactome_2016::Pre-NOTCH Processing in the Endoplasmic Reticulum_Hs_R-HSA-1912399	0.589377	0.999987	0	5	NA	NA	7976	Depleted
BioCarta_2016::Influence of Ras and Rho proteins on G1 to S Transition_Hs_h_RacCycDPathway	0.58959	0.999987	2	25	0.9	2265	2477	Enriched	MAP2K1, RHOA
Reactome_2016::Neurotransmitter Clearance In The Synaptic Cleft_Hs_R-HSA-112311	0.590196	0.999987	0	7	NA	NA	2220	Depleted
Reactome_2016::Sodium/Calcium exchangers_Hs_R-HSA-425561	0.590937	0.999987	1	9	1.25	3439	4126	Enriched	SLC24A3
Reactome_2016::Antiviral mechanism by IFN-stimulated genes_Hs_R-HSA-1169410	0.591028	0.999987	5	63	0.89	5523	3036	Enriched	ARIH1, EIF4G3, NEDD4, NUP98, UBE2E1
Reactome_2016::ISG15 antiviral mechanism_Hs_R-HSA-1169408	0.591028	0.999987	5	63	0.89	5523	3036	Enriched	ARIH1, EIF4G3, NEDD4, NUP98, UBE2E1
Reactome_2016::Retrograde neurotrophin signalling_Hs_R-HSA-177504	0.591089	0.999987	1	11	1.02	3504	3124	Enriched	DNM2
BioCarta_2016::Prion Pathway_Hs_h_prionPathway	0.591104	0.999987	1	15	0.75	9776	5422	Depleted	LAMA2
BioCarta_2016::TACI and BCMA stimulation of B cell immune responses_Hs_h_tall1Pathway	0.592301	0.999987	0	8	NA	NA	1893	Depleted
Reactome_2016::Signaling by NOTCH4_Hs_R-HSA-1980150	0.592347	0.999987	1	10	1.13	4605	3462	Enriched	ADAM10
BioCarta_2016::Rac 1 cell motility signaling pathway_Hs_h_rac1Pathway	0.592595	0.999987	3	33	1.02	4338	4130	Enriched	ASAP1, CADM1, PPP1R12B
Reactome_2016::TNF signaling_Hs_R-HSA-75893	0.592677	0.999987	3	37	0.91	3147	3307	Enriched	BIRC2, BIRC3, TAX1BP1
WikiPathways_2016::Triacylglyceride Synthesis_Mm_WP386	0.592885	0.999987	1	20	0.56	1929	2259	Depleted	LIPC
Reactome_2016::Glycerophospholipid catabolism_Hs_R-HSA-6814848	0.593163	0.999987	0	7	NA	NA	3073	Depleted
Reactome_2016::Interleukin-6 signaling_Hs_R-HSA-1059683	0.593233	0.999987	1	9	1.25	5099	5056	Enriched	CBL
Reactome_2016::Transport of gamma-carboxylated protein precursors from the endoplasmic reticulum to the Golgi apparatus_Hs_R-HSA-159763	0.593479	0.999987	0	8	NA	NA	2229	Depleted
Reactome_2016::Telomere C-strand (Lagging Strand) Synthesis_Hs_R-HSA-174417	0.593494	0.999987	1	21	0.54	1951	1871	Depleted	PRIM2
Reactome_2016::Metabolism of fat-soluble vitamins_Hs_R-HSA-6806667	0.59371	0.999987	3	44	0.77	2893	2465	Depleted	APOA1, GPC5, GPC6
Reactome_2016::Signaling by NOTCH3_Hs_R-HSA-1980148	0.593743	0.999987	1	10	1.13	4605	3462	Enriched	ADAM10
Reactome_2016::Synthesis of bile acids and bile salts via 7alpha-hydroxycholesterol_Hs_R-HSA-193368	0.594031	0.999987	1	19	0.59	8132	2432	Depleted	NCOA2
Reactome_2016::PTK6 promotes HIF1A stabilization_Hs_R-HSA-8857538	0.594149	0.999987	0	6	NA	NA	4076	Depleted
Reactome_2016::SIRT1 negatively regulates rRNA Expression_Hs_R-HSA-427359	0.594296	0.999987	1	28	0.4	1301	535	Depleted	TAF1D
Reactome_2016::Calcitonin-like ligand receptors_Hs_R-HSA-419812	0.594351	0.999987	0	10	NA	NA	1008	Depleted
Reactome_2016::O-linked glycosylation of mucins_Hs_R-HSA-913709	0.595335	0.999987	4	49	0.92	3410	3118	Enriched	GALNTL6, ST3GAL4, ST6GALNAC3, WBSCR17
Reactome_2016::Removal of the Flap Intermediate_Hs_R-HSA-69166	0.595661	0.999987	1	13	0.87	1951	2084	Enriched	PRIM2
WikiPathways_2016::Effects of Nitric Oxide_Hs_WP1995	0.597563	0.999987	0	6	NA	NA	4282	Depleted
Reactome_2016::Scavenging by Class F Receptors_Hs_R-HSA-3000484	0.597719	0.999987	0	6	NA	NA	3196	Depleted
WikiPathways_2016::Interactome of polycomb repressive complex 2 (PRC2) _Hs_WP2916	0.597722	0.999987	1	15	0.75	4940	4204	Depleted	JARID2
Reactome_2016::HDMs demethylate histones_Hs_R-HSA-3214842	0.598595	0.999987	2	21	1.07	4770	5027	Enriched	KDM4C, KDM6A
BioCarta_2016::Alternative Complement Pathway_Hs_h_alternativePathway	0.598723	0.999987	0	8	NA	NA	2014	Depleted
WikiPathways_2016::Type III interferon signaling_Hs_WP2113	0.599012	0.999987	0	6	NA	NA	4624	Depleted
Reactome_2016::Striated Muscle Contraction_Hs_R-HSA-390522	0.599969	0.999987	2	32	0.7	8766	1996	Depleted	DMD, TMOD3
Reactome_2016::Defective B4GALT1 causes B4GALT1-CDG (CDG-2d)_Hs_R-HSA-3656244	0.600181	0.999987	0	7	NA	NA	2547	Depleted
Reactome_2016::Defective CHST6 causes MCDC1_Hs_R-HSA-3656225	0.600181	0.999987	0	7	NA	NA	2547	Depleted
Reactome_2016::Defective ST3GAL3 causes MCT12 and EIEE15_Hs_R-HSA-3656243	0.600181	0.999987	0	7	NA	NA	2547	Depleted
Reactome_2016::TP53 Regulates Transcription of Cell Death Genes_Hs_R-HSA-5633008	0.600186	0.999987	2	28	0.8	9783	2336	Enriched	ATM, CREBBP
BioCarta_2016::METS affect on Macrophage Differentiation_Hs_h_etsPathway	0.600196	0.999987	1	16	0.7	4937	3564	Depleted	ETS1
Reactome_2016::Synthesis of PIPs at the late endosome membrane_Hs_R-HSA-1660517	0.600565	0.999987	1	9	1.25	3085	3422	Enriched	MTMR2
BioCarta_2016::ER?associated degradation (ERAD) Pathway_Hs_h_eradPathway	0.601004	0.999987	1	16	0.7	3179	3741	Depleted	CUL1
Reactome_2016::Amyloid fiber formation_Hs_R-HSA-977225	0.601456	0.999987	3	55	0.61	3137	987	Enriched	APOA1, APP, PARK2
Reactome_2016::Ethanol oxidation_Hs_R-HSA-71384	0.601796	0.999987	0	8	NA	NA	2154	Depleted
Reactome_2016::Cleavage of the damaged pyrimidine_Hs_R-HSA-110329	0.6019	0.999987	0	8	NA	NA	1923	Depleted
Reactome_2016::Depyrimidination_Hs_R-HSA-73928	0.6019	0.999987	0	8	NA	NA	1923	Depleted
Reactome_2016::Recognition and association of DNA glycosylase with site containing an affected pyrimidine_Hs_R-HSA-110328	0.6019	0.999987	0	8	NA	NA	1923	Depleted
Reactome_2016::DSCAM interactions_Hs_R-HSA-376172	0.602342	0.999987	1	10	1.13	10354	3559	Enriched	DCC
Reactome_2016::Post-chaperonin tubulin folding pathway_Hs_R-HSA-389977	0.603286	0.999987	1	16	0.7	507	1727	Enriched	TBCA
Reactome_2016::Signaling by NOTCH2_Hs_R-HSA-1980145	0.603314	0.999987	2	28	0.8	4904	3638	Depleted	ADAM10, MAML2
Reactome_2016::Pre-NOTCH Processing in Golgi_Hs_R-HSA-1912420	0.603642	0.999987	1	16	0.7	2040	3982	Depleted	ST3GAL4
Reactome_2016::Diseases associated with surfactant metabolism_Hs_R-HSA-5687613	0.603922	0.999987	0	8	NA	NA	1873	Depleted
Reactome_2016::Acetylcholine Neurotransmitter Release Cycle_Hs_R-HSA-264642	0.603964	0.999987	1	16	0.7	3787	3829	Depleted	SYT1
Reactome_2016::Diseases associated with visual transduction_Hs_R-HSA-2474795	0.605182	0.999987	0	8	NA	NA	2292	Depleted
Reactome_2016::Retinoid cycle disease events_Hs_R-HSA-2453864	0.605182	0.999987	0	8	NA	NA	2292	Depleted
WikiPathways_2016::Regulation of Cardiac Hypertrophy by miR-208_Mm_WP1526	0.605927	0.999987	0	6	NA	NA	3256	Depleted
WikiPathways_2016::Glutathione and one carbon metabolism_Mm_WP730	0.605977	0.999987	2	27	0.83	1590	2330	Enriched	GCLC, GPX1
BioCarta_2016::Apoptotic Signaling in Response to DNA Damage_Hs_h_chemicalPathway	0.606249	0.999987	1	12	0.94	12028	2374	Enriched	ATM
WikiPathways_2016::Acetylcholine Synthesis_Hs_WP528	0.606638	0.999987	0	7	NA	NA	2772	Depleted
Reactome_2016::APC/C:Cdc20 mediated degradation of Cyclin B_Hs_R-HSA-174048	0.606709	0.999987	1	20	0.56	1392	2410	Depleted	UBE2E1
Reactome_2016::RNA Polymerase I Transcription Initiation_Hs_R-HSA-73762	0.608294	0.999987	3	44	0.77	1916	2399	Depleted	GATAD2B, MNAT1, TAF1D
Reactome_2016::ABC transporter disorders_Hs_R-HSA-5619084	0.608746	0.999987	0	7	NA	NA	2781	Depleted
Reactome_2016::HSF1-dependent transactivation_Hs_R-HSA-3371571	0.608819	0.999987	2	30	0.75	5922	2532	Depleted	CAMK2D, CREBBP
Reactome_2016::Early Phase of HIV Life Cycle_Hs_R-HSA-162594	0.609938	0.999987	1	13	0.87	1548	2397	Enriched	XRCC4
WikiPathways_2016::IL-5 Signaling Pathway_Hs_WP127	0.6101	0.999987	3	36	0.94	3004	3438	Enriched	GSK3B, MAP2K1, SPRED1
BioCarta_2016::Cystic fibrosis transmembrane conductance regulator (CFTR) and beta 2 adrenergic receptor (b2AR) pathway_Hs_h_cftrPathway	0.61046	0.999987	1	18	0.63	3151	2643	Depleted	GNB1
Reactome_2016::Vitamin C (ascorbate) metabolism_Hs_R-HSA-196836	0.610825	0.999987	0	7	NA	NA	2582	Depleted
WikiPathways_2016::Melatonin metabolism and effects_Hs_WP3298	0.610931	0.999987	2	23	0.98	8348	4007	Enriched	GSK3B, PRKCA
Reactome_2016::NOTCH2 intracellular domain regulates transcription_Hs_R-HSA-2197563	0.611947	0.999987	1	10	1.13	5202	5431	Enriched	MAML2
Reactome_2016::Activation of ATR in response to replication stress_Hs_R-HSA-176187	0.612332	0.999987	2	27	0.83	5766	2903	Enriched	ATR, CHEK1
WikiPathways_2016::Serotonin and anxiety_Mm_WP2141	0.613145	0.999987	1	16	0.7	2208	4021	Depleted	PPP3CA
Reactome_2016::Incretin synthesis, secretion, and inactivation_Hs_R-HSA-400508	0.613147	0.999987	1	21	0.54	4052	2210	Depleted	TCF7L2
Reactome_2016::CREB phosphorylation through the activation of CaMKII_Hs_R-HSA-442729	0.613954	0.999987	1	14	0.8	4305	4305	Depleted	CAMK2D
Reactome_2016::TNFR1-induced NFkappaB signaling pathway_Hs_R-HSA-5357956	0.614107	0.999987	2	24	0.94	2984	3457	Enriched	BIRC2, BIRC3
Reactome_2016::STING mediated induction of host immune responses_Hs_R-HSA-1834941	0.614279	0.999987	1	12	0.94	3024	2577	Enriched	MRE11A
Reactome_2016::Downregulation of ERBB2:ERBB3 signaling_Hs_R-HSA-1358803	0.614484	0.999987	1	12	0.94	4748	2835	Enriched	AKT3
Reactome_2016::Hh mutants abrogate ligand secretion_Hs_R-HSA-5387390	0.614913	0.999987	3	54	0.62	1429	1520	Enriched	PSMA3, PSMB7, PSMD14
Reactome_2016::Sphingolipid de novo biosynthesis_Hs_R-HSA-1660661	0.614976	0.999987	2	24	0.94	4478	3586	Enriched	COL4A3BP, SGMS1
Reactome_2016::Import of palmitoyl-CoA into the mitochondrial matrix_Hs_R-HSA-200425	0.615117	0.999987	1	10	1.13	2273	4269	Enriched	PRKAG2
BioCarta_2016::Hypoxia and p53 in the Cardiovascular system_Hs_h_p53hypoxiaPathway	0.615754	0.999987	1	17	0.66	12028	2830	Depleted	ATM
Reactome_2016::Inwardly rectifying K+ channels_Hs_R-HSA-1296065	0.616906	0.999987	2	29	0.78	2416	3071	Depleted	GNB1, KCNJ3
Reactome_2016::Inactivation, recovery and regulation of the phototransduction cascade_Hs_R-HSA-2514859	0.617069	0.999987	2	27	0.83	5768	2747	Enriched	GNB1, PRKCA
WikiPathways_2016::Bladder Cancer_Hs_WP2828	0.617157	0.999987	2	25	0.9	2090	3175	Enriched	DAPK2, MAP2K1
BioCarta_2016::TNFR2 Signaling Pathway_Hs_h_tnfr2Pathway	0.618084	0.999987	1	11	1.02	2023	3599	Enriched	TANK
Reactome_2016::Thrombin signalling through proteinase activated receptors (PARs)_Hs_R-HSA-456926	0.618652	0.999987	2	30	0.75	4396	1985	Enriched	GNAQ, GNB1
Reactome_2016::SLBP independent Processing of Histone Pre-mRNAs_Hs_R-HSA-111367	0.619489	0.999987	0	9	NA	NA	863	Depleted
WikiPathways_2016::IL-9 Signaling Pathway_Hs_WP22	0.620572	0.999987	1	16	0.7	2398	3396	Depleted	MAP2K1
Reactome_2016::Pentose phosphate pathway (hexose monophosphate shunt)_Hs_R-HSA-71336	0.620991	0.999987	0	8	NA	NA	2009	Depleted
Reactome_2016::mitochondrial fatty acid beta-oxidation of saturated fatty acids_Hs_R-HSA-77286	0.621026	0.999987	0	8	NA	NA	1880	Depleted
Reactome_2016::Acyl chain remodeling of DAG and TAG_Hs_R-HSA-1482883	0.621814	0.999987	0	7	NA	NA	2259	Depleted
WikiPathways_2016::TCA Cycle_Hs_WP78	0.622037	0.999987	1	15	0.75	2290	1984	Enriched	SUCLG2
WikiPathways_2016::Fatty Acid Beta Oxidation_Hs_WP143	0.622527	0.999987	2	30	0.75	2657	2484	Depleted	ACAT1, LIPC
WikiPathways_2016::Fatty Acid Beta Oxidation_Mm_WP1269	0.622527	0.999987	2	30	0.75	2657	2484	Depleted	ACAT1, LIPC
Reactome_2016::ABC transporters in lipid homeostasis_Hs_R-HSA-1369062	0.622646	0.999987	1	15	0.75	989	3656	Depleted	APOA1
Reactome_2016::Activated NOTCH1 Transmits Signal to the Nucleus_Hs_R-HSA-2122948	0.622669	0.999987	2	27	0.83	3252	3645	Depleted	ADAM10, NUMB
Reactome_2016::POLB-Dependent Long Patch Base Excision Repair_Hs_R-HSA-110362	0.622674	0.999987	0	7	NA	NA	2217	Depleted
Reactome_2016::Glycoprotein hormones_Hs_R-HSA-209822	0.622765	0.999987	0	9	NA	NA	1532	Depleted
Reactome_2016::Interleukin-19, 20, 22, 24_Hs_R-HSA-8854691	0.622846	0.999987	0	9	NA	NA	1753	Depleted
Reactome_2016::Lipoprotein metabolism_Hs_R-HSA-174824	0.623115	0.999987	2	29	0.78	1459	2511	Depleted	APOA1, LIPC
Reactome_2016::Metabolism of ingested SeMet, Sec, MeSec into H2Se_Hs_R-HSA-2408508	0.623154	0.999987	0	8	NA	NA	2016	Depleted
Reactome_2016::Sperm Motility And Taxes_Hs_R-HSA-1300642	0.623445	0.999987	0	7	NA	NA	2259	Depleted
Reactome_2016::Physiological factors_Hs_R-HSA-5578768	0.624194	0.999987	1	11	1.02	4116	4018	Enriched	HIPK2
BioCarta_2016::Human Cytomegalovirus and Map Kinase Pathways_Hs_h_hcmvPathway	0.624805	0.999987	1	15	0.75	2398	3542	Depleted	MAP2K1
Reactome_2016::Synthesis, secretion, and deacylation of Ghrelin_Hs_R-HSA-422085	0.625118	0.999987	1	14	0.8	532	2188	Enriched	GHRL
Reactome_2016::Keratan sulfate/keratin metabolism_Hs_R-HSA-1638074	0.625312	0.999987	2	29	0.78	2204	2414	Depleted	GLB1, ST3GAL4
Reactome_2016::Pyrimidine biosynthesis_Hs_R-HSA-500753	0.625355	0.999987	0	6	NA	NA	2776	Depleted
Reactome_2016::Scavenging by Class A Receptors_Hs_R-HSA-3000480	0.626221	0.999987	1	17	0.66	989	2772	Depleted	APOA1
Reactome_2016::Diseases of carbohydrate metabolism_Hs_R-HSA-5663084	0.626293	0.999987	0	8	NA	NA	1788	Depleted
Reactome_2016::Glycogen storage diseases_Hs_R-HSA-3229121	0.626293	0.999987	0	8	NA	NA	1788	Depleted
Reactome_2016::Myoclonic epilepsy of Lafora_Hs_R-HSA-3785653	0.626293	0.999987	0	8	NA	NA	1788	Depleted
Reactome_2016::Platelet Adhesion to exposed collagen_Hs_R-HSA-75892	0.626635	0.999987	1	12	0.94	3534	3438	Enriched	FYN
Reactome_2016::Resolution of D-Loop Structures_Hs_R-HSA-5693537	0.626827	0.999987	2	25	0.9	7526	3602	Depleted	ATM, MRE11A
Reactome_2016::tRNA modification in the nucleus and cytosol_Hs_R-HSA-6782315	0.627291	0.999987	2	30	0.75	2418	2326	Enriched	ALKBH8, CDKAL1
BioCarta_2016::Phosphorylation of MEK1 by cdk5/p35 down regulates the MAP kinase pathway_Hs_h_cdk5Pathway	0.627339	0.999987	1	12	0.94	2398	3074	Enriched	MAP2K1
Reactome_2016::ADP signalling through P2Y purinoceptor 12_Hs_R-HSA-392170	0.627599	0.999987	1	21	0.54	3151	1779	Depleted	GNB1
Reactome_2016::Signal amplification_Hs_R-HSA-392518	0.627688	0.999987	2	30	0.75	4396	2552	Enriched	GNAQ, GNB1
WikiPathways_2016::mir-124 predicted interactions with cell cycle and differentiation _Hs_WP3595	0.627752	0.999987	0	6	NA	NA	2841	Depleted
Reactome_2016::Processive synthesis on the lagging strand_Hs_R-HSA-69183	0.627783	0.999987	1	14	0.8	1951	2217	Enriched	PRIM2
WikiPathways_2016::NAD Biosynthesis II (from tryptophan)_Hs_WP2485	0.628677	0.999987	0	8	NA	NA	1993	Depleted
WikiPathways_2016::Nuclear Receptors in Lipid Metabolism and Toxicity_Hs_WP299	0.628868	0.999987	2	26	0.87	2301	3004	Enriched	PPARG, RARB
WikiPathways_2016::Nuclear receptors in lipid metabolism and toxicity_Mm_WP431	0.628868	0.999987	2	26	0.87	2301	3004	Enriched	PPARG, RARB
Reactome_2016::Zinc efflux and compartmentalization by the SLC30 family_Hs_R-HSA-435368	0.628927	0.999987	0	7	NA	NA	2032	Depleted
Reactome_2016::Resolution of D-loop Structures through Holliday Junction Intermediates_Hs_R-HSA-5693568	0.629231	0.999987	2	24	0.94	7526	3514	Enriched	ATM, MRE11A
Reactome_2016::Opsins_Hs_R-HSA-419771	0.629583	0.999987	0	8	NA	NA	1778	Depleted
Reactome_2016::FGFR3b ligand binding and activation_Hs_R-HSA-190371	0.629635	0.999987	0	7	NA	NA	1692	Depleted
BioCarta_2016::Role of Beta-arrestins in the activation and targeting of MAP kinases_Hs_h_barr-mapkPathway	0.629641	0.999987	2	28	0.8	2774	2900	Enriched	GNB1, MAP2K1
WikiPathways_2016::Methylation Pathways_Hs_WP704	0.629905	0.999987	0	8	NA	NA	1720	Depleted
WikiPathways_2016::Methylation_Mm_WP1247	0.629905	0.999987	0	8	NA	NA	1720	Depleted
Reactome_2016::Hormone ligand-binding receptors_Hs_R-HSA-375281	0.630244	0.999987	0	9	NA	NA	1210	Depleted
Reactome_2016::Purine metabolism_Hs_R-HSA-73847	0.630268	0.999987	2	30	0.75	1280	2373	Enriched	ADK, GPX1
Reactome_2016::Regulation of gene expression in beta cells_Hs_R-HSA-210745	0.630305	0.999987	1	18	0.63	4748	2563	Depleted	AKT3
BioCarta_2016::Erythropoietin mediated neuroprotection through NF-kB_Hs_h_eponfkbPathway	0.630488	0.999987	1	12	0.94	4368	3188	Enriched	ARNT
Reactome_2016::Recycling of eIF2:GDP_Hs_R-HSA-72731	0.631339	0.999987	0	7	NA	NA	2522	Depleted
BioCarta_2016::Eukaryotic protein translation_Hs_h_eifPathway	0.631632	0.999987	1	11	1.02	5552	3534	Enriched	EIF4G3
BioCarta_2016::Nerve growth factor pathway (NGF)_Hs_h_ngfPathway	0.632518	0.999987	1	15	0.75	2398	3386	Depleted	MAP2K1
WikiPathways_2016::Folic Acid Network_Mm_WP1273	0.634039	0.999987	1	20	0.56	849	1923	Depleted	GPX1
Reactome_2016::Transport and synthesis of PAPS_Hs_R-HSA-174362	0.634227	0.999987	0	6	NA	NA	2918	Depleted
Reactome_2016::Misspliced LRP5 mutants have enhanced beta-catenin-dependent signaling_Hs_R-HSA-5339717	0.634372	0.999987	0	6	NA	NA	2974	Depleted
Reactome_2016::Acyl chain remodeling of CL_Hs_R-HSA-1482798	0.634739	0.999987	0	6	NA	NA	2892	Depleted
BioCarta_2016::Transcription factor CREB and its extracellular signals_Hs_h_crebPathway	0.635354	0.999987	2	23	0.98	6346	4021	Depleted	CAMK2D, PRKCA
Reactome_2016::COPI-independent Golgi-to-ER retrograde traffic_Hs_R-HSA-6811436	0.635442	0.999987	2	26	0.87	8260	3588	Depleted	DYNC1I2, DYNC2H1
Reactome_2016::The phototransduction cascade_Hs_R-HSA-2514856	0.637382	0.999987	2	28	0.8	5768	2791	Depleted	GNB1, PRKCA
Reactome_2016::Nicotinamide salvaging_Hs_R-HSA-197264	0.6375	0.999987	0	7	NA	NA	1950	Depleted
WikiPathways_2016::Fluoropyrimidine Activity_Hs_WP1601	0.637592	0.999987	2	29	0.78	3047	2300	Enriched	DPYD, UPP2
Reactome_2016::PTK6 Expression_Hs_R-HSA-8849473	0.638757	0.999987	0	5	NA	NA	4775	Depleted
Reactome_2016::IL-6-type cytokine receptor ligand interactions_Hs_R-HSA-6788467	0.639423	0.999987	1	18	0.63	1207	1986	Depleted	CNTF
Reactome_2016::Activation of TRKA receptors_Hs_R-HSA-187015	0.63986	0.999987	0	6	NA	NA	2571	Depleted
WikiPathways_2016::Estrogen metabolism_Mm_WP1264	0.640748	0.999987	0	7	NA	NA	1899	Depleted
Reactome_2016::Activation of C3 and C5_Hs_R-HSA-174577	0.641422	0.999987	0	5	NA	NA	5174	Depleted
[truncated: 209 more rows]
