# Supplementary material for: Transposon mutagenesis identifies cooperating genetic drivers during keratinocyte transformation and cutaneous squamous cell carcinoma progression
Source: PLoS Genet. 2021 Aug 16;17(8):e1009094. doi: 10.1371/journal.pgen.1009094 (PMC8389471; doi:10.1371/journal.pgen.1009094)
Supplement: S10 Table — (XLSX) [file pgen.1009094.s022.xlsx]

## Sheet: ST10
SB|cuSCC Supplementary Tables for Aiderus, Newberg, and Guzman-Rojas et al., 2021 manuscript: PGENETICS-D-20-01368
Transposon mutagenesis identifies cooperating genetic drivers during keratinocyte transformation and cutaneous squamous cell carcinoma progression. Aziz Aiderus, Justin Y. Newberg, Liliana Guzman-Rojas [...] Michael A. Black, Karen M. Mann, and Michael B. Mann
Correspondence to M.B.M. at Michael.Mann@moffitt.org
S10 Table: Summary of 7 cuSCC transcriptomes selected for whole transcriptome RNAseq analysis
Project	SBCapSeq Trunk Driver	Trp53 Genotype	Sample	#SBfusion.Reads	#SBfusion.Events	#RNA_SeqReads	SBfusion reads into Trunk Drivers (reads)
SB_cuSCC	Zmiz1	R172H/+	Fern0104-MS-1	358	178	18250861	Zmiz1 (6), Arih1 (1), Dopey1 (1), Fcho2 (1), Fer (1)
SB_cuSCC	Zmiz1	+/+	Tan0119-MS-3	267	113	23111774	Zmiz1 (10), Setd2 (3), Adam10 (2), Stag1 (2), Stt3b (2), Dopey1 (1), Ranbp9 (1)
SB_cuSCC	Zmiz1	KO/+	Tan0176-MS-1	238	143	19361185	Zmiz1 (6), Zfp266 (1)
SB_cuSCC	Zmiz2	+/+	Fern0201-MS-1	211	169	22387064	Cul5 (31), Zmiz2 (11), Adam10 (10), Nf1 (5) Fer (2)
SB_cuSCC	Zmiz1	+/+	Tan0182-MS-2	394	249	23114622	Zmiz1 (4), Tbc1d2b (4), Jarid2 (2), Rdx (1)
SB_cuSCC	Zmiz1	+/+	Tan0211-MS-1	1149	261	25435370	Zmiz1 (50), Senp6 (11), Setd2 (11), Me1 (2), Pdcd6ip (1), Sept7 (1), Tbc1d2b (1)
SB_cuSCC	Zmiz1	+/+	Tan0285-MS-1	289	166	23912300	Zmiz1 (3), Rnf111 (1), Tcf12 (1), Tgfbr3 (1))
			Totals:	2906	1279	155573176
8 Trunk Drivers with SBfusion from 7 cuSCC RNA genomes:
Zmiz1	Zmiz1
Zmiz2	Zmiz2
Zfp266	Ranbp9
Wnt7b	Atp13a3
Tcf12	Tgfbr3
Rnf111	Fer
Me1	Jarid2
Fer	Tnrc6b
Fcho2	Nf1
	Dclk1
	Dopey1
	Senp6
	Setd2
	Sept7
	Pdcd6ip
	Arih1
	Stt3b
	Adam10
	Fcho2
	Cul5
	Rnf111
	Tcf12
	Me1
	Stag1
	Zfp266
	Tbc1d2b
	Rdx
