# Supplementary material for: Transposon mutagenesis identifies cooperating genetic drivers during keratinocyte transformation and cutaneous squamous cell carcinoma progression
Source: PLoS Genet. 2021 Aug 16;17(8):e1009094. doi: 10.1371/journal.pgen.1009094 (PMC8389471; doi:10.1371/journal.pgen.1009094)
Supplement: S11 Table — (XLSX) [file pgen.1009094.s023.xlsx]

## Sheet: ST11
SB|cuSCC Supplementary Tables for Aiderus, Newberg, and Guzman-Rojas et al., 2021 manuscript: PGENETICS-D-20-01368
Transposon mutagenesis identifies cooperating genetic drivers during keratinocyte transformation and cutaneous squamous cell carcinoma progression. Aziz Aiderus, Justin Y. Newberg, Liliana Guzman-Rojas [...] Michael A. Black, Karen M. Mann, and Michael B. Mann
Correspondence to M.B.M. at Michael.Mann@moffitt.org
S11 Table: BED file of SBfusion insertions in 7 cuSCC genomes by whole transcriptome RNAseq analysis
Chr	start	end	splinkID	reads	strand	Sbfusion splice element	Gene.transcript
chr9	69315089	69315204	Tan0211-MS-1	597	+	LunSD	Anxa2.NM_007585.3
chr14	26463043	26463151	Tan0211-MS-1	49	+	LunSD	Zmiz1.NM_183208.8
chr15	85389452	85389559	Tan0285-MS-1	43	-	LunSD	Wnt7b.NM_001163633.2|Wnt7b.NM_001163634.2|Wnt7b.NM_009528.2
chr9	69312263	69312331	Tan0211-MS-1	39	+	SA_exon	Anxa2.NM_007585.2
chr11	65569767	65569866	Fern0104-MS-1	35	-	exon_En2SA	Map2k4.NM_009157.2
chr9	53475143	53475245	Fern0201-MS-1	31	-	exon_En2SA	Cul5.NM_001161618.1|Cul5.NM_027807.1
chr7	105865187	105865272	Fern0104-MS-1	30	+	exon_En2SA	Prkrir.NM_028410.5
chr9	31500255	31500375	Tan0211-MS-1	27	-	LunSD
chr9	66896947	66897074	Tan0119-MS-3	21	-	LunSD	Tpm1.NM_001164248.1|Tpm1.NM_001164249.1|Tpm1.NM_001164250.1|Tpm1.NM_001164251.1|Tpm1.NM_001164255.1|Tpm1.NM_024427.1
chr11	99945307	99945413	Tan0285-MS-1	20	+	LunSD
chr14	112442855	112442921	Fern0104-MS-1	15	-	LunSD
chr18	75446273	75446328	Tan0119-MS-3	15	+	LunSD	Dym.NM_027727.17
chr9	119213922	119214007	Tan0182-MS-2	14	-	exon_En2SA	Oxsr1.NM_133985.2|Oxsr1.NR_045693.2
chr10	92952024	92952086	Tan0119-MS-3	11	+	exon_En2SA	Hal.NM_010401.1
chr9	79951497	79951569	Tan0211-MS-1	11	+	exon_En2SA	Senp6.NM_146003.6
chr9	110506618	110506735	Tan0211-MS-1	11	+	exon_En2SA	Setd2.NM_001081340.18
chr11	44365268	44365316	Fern0104-MS-1	10	+	exon_En2SA	Rnf145.NM_001166553.6|Rnf145.NM_028862.6
chr12	8825748	8825925	Fern0201-MS-1	10	-	LunSD
chr2	125601396	125601467	Fern0104-MS-1	10	-	LunSD	Secisbp2l.NM_177608.2
chr9	70570478	70570581	Fern0201-MS-1	10	+	exon_En2SA	Adam10.NM_007399.4
chr12	8838707	8838810	Fern0201-MS-1	9	-	LunSD
chr15	72934982	72935018	Tan0182-MS-2	9	-	LunSD	Ago2.NM_153178.19
chr1	157775738	157775809	Tan0182-MS-2	8	-	exon_En2SA	Cep350.NM_001039184.12
chr17	39983483	39983664	Fern0104-MS-1	8	+	exon_En2SA	Rn45s.NR_046233.1
chr11	6297031	6297095	Fern0201-MS-1	7	+	LunSD	Zmiz2.NM_001005867.6|Zmiz2.NM_028601.6
chr18	63851730	63851787	Fern0104-MS-1	7	-	exon_En2SA	Txnl1.NM_016792.1
chr9	21384870	21384929	Tan0285-MS-1	7	+	exon_En2SA	Carm1.NM_021531.6|Carm1.NM_153141.6
chr9	96326654	96326726	Tan0182-MS-2	7	-	LunSD
chr9	114333106	114333154	Tan0211-MS-1	7	+	exon_En2SA	Glb1.NM_009752.5|Glb1.NR_108101.4|Glb1.NR_108102.4
chr10	85412214	85412262	Tan0211-MS-1	6	-	exon_En2SA	Rtcb.NM_145422.5
chr13	51269993	51270056	Fern0104-MS-1	6	+	LunSD	Nxnl2.NM_029173.2
chr14	26463078	26463155	Tan0119-MS-3	6	+	SA_exon	Zmiz1.NM_183208.8
chr18	20120506	20120542	Tan0182-MS-2	6	-	exon_En2SA	Dsc3.NM_001291809.17|Dsc3.NM_007882.16
chr18	80313707	80313836	Tan0285-MS-1	6	+	LunSD	Pard6g.NM_053117.3
chr1	92895423	92895468	Tan0211-MS-1	5	+	exon_En2SA	Lrrfip1.NM_001111312.1
chr11	23549272	23549339	Tan0211-MS-1	5	-	exon_En2SA	Pex13.NM_023651.4
chr11	65556829	65556912	Fern0104-MS-1	5	-	exon_En2SA
chr11	79153495	79153558	Fern0201-MS-1	5	+	exon_En2SA	Nf1.NM_010897.1
chr11	90125867	90125890	Tan0211-MS-1	5	+	exon_En2SA	Mmd.NM_026178.4
chr11	95353171	95353218	Tan0182-MS-2	5	+	LunSD	Spop.NM_025287.11
chr12	60305572	60305623	Tan0211-MS-1	5	-	exon_En2SA	Fbxo33.NM_001033156.3
chr15	101506782	101506846	Tan0211-MS-1	5	-	exon_En2SA	Krt6b.NM_010669.9
chr15	101506798	101506849	Fern0201-MS-1	5	-	exon_En2SA	Krt6b.NM_010669.9
chr16	15629473	15629527	Tan0182-MS-2	5	-	exon_En2SA	Mcm4.NM_008565.11
chr17	47818403	47818469	Fern0104-MS-1	5	+	exon_En2SA	Usp49.NM_198421.7
chr17	71272490	71272538	Tan0211-MS-1	5	+	LunSD
chr2	151368013	151368117	Tan0211-MS-1	5	+	LunSD
chr5	136410215	136410281	Tan0285-MS-1	5	-	LunSD	Ywhag.NM_018871.1
chr8	113382437	113382570	Tan0211-MS-1	5	+	exon_En2SA	Cog4.NM_133973.7
chr9	66898411	66898453	Tan0119-MS-3	5	-	LunSD
chr9	96326874	96326930	Tan0182-MS-2	5	-	LunSD
chrX	149934051	149934141	Tan0182-MS-2	5	+	exon_En2SA	Ubqln2.NM_018798.1
chr1	75214290	75214358	Tan0182-MS-2	4	-	exon_En2SA
chr1	92678214	92678277	Tan0211-MS-1	4	-	exon_En2SA	Col6a3.NM_001243008.36|Col6a3.NM_001243009.33
chr1	153827568	153827613	Tan0182-MS-2	4	-	exon_En2SA	1700025G04Rik.NM_197990.3
chr10	75978363	75978480	Tan0211-MS-1	4	+	exon_En2SA	Mcm3ap.NM_019434.29
chr10	76515969	76516011	Tan0211-MS-1	4	-	exon_En2SA	Col18a1.NM_001109991.41|Col18a1.NM_009929.42
chr11	6296353	6296436	Fern0201-MS-1	4	+	SA_exon	Zmiz2.NM_001005867.4|Zmiz2.NM_028601.4
chr11	50191790	50191836	Fern0104-MS-1	4	+	exon_En2SA	Hnrnph1.NM_021510.2
chr12	8829943	8830021	Fern0201-MS-1	4	-	LunSD
chr13	13708988	13709009	Tan0119-MS-3	4	+	exon_En2SA	Lyst.NM_010748.3
chr13	49041312	49041397	Tan0119-MS-3	4	-	exon_En2SA	Fam120a.NM_001033268.3
chr14	26464143	26464185	Fern0104-MS-1	4	+	LunSD	Zmiz1.NM_183208.9
chr14	26464143	26464206	Tan0119-MS-3	4	+	LunSD	Zmiz1.NM_183208.9
chr14	26464143	26464219	Tan0182-MS-2	4	+	LunSD	Zmiz1.NM_183208.9
chr17	35981475	35981513	Tan0211-MS-1	4	+	exon_En2SA	Mdc1.NM_001010833.2
chr17	73290689	73290751	Tan0119-MS-3	4	+	exon_En2SA	Lbh.NM_029999.3
chr18	61851975	61852088	Tan0182-MS-2	4	+	exon_En2SA	Il17b.NM_019508.3
chr2	84460991	84461039	Tan0285-MS-1	4	-	exon_En2SA	Ctnnd1.NM_001085448.4|Ctnnd1.NM_001085449.3|Ctnnd1.NM_001085450.4|Ctnnd1.NM_001085453.4|Ctnnd1.NM_007615.5
chr2	148299834	148299883	Fern0104-MS-1	4	+	LunSD
chr2	148301802	148301881	Fern0104-MS-1	4	+	LunSD
chr2	151368358	151368434	Tan0211-MS-1	4	+	LunSD	Fkbp1a.NM_001302077.1|Fkbp1a.NM_001302078.1|Fkbp1a.NM_001302079.1|Fkbp1a.NM_001302080.1|Fkbp1a.NM_008019.1|Fkbp1a.NR_126058.1
chr2	151368554	151368600	Tan0211-MS-1	4	+	LunSD	Fkbp1a.NM_001302077.2|Fkbp1a.NM_001302078.2|Fkbp1a.NM_001302079.2|Fkbp1a.NM_001302080.2|Fkbp1a.NM_008019.2|Fkbp1a.NR_126058.2
chr2	180455958	180456054	Fern0104-MS-1	4	+	exon_En2SA	Gid8.NM_001289651.5|Gid8.NM_001289652.5|Gid8.NM_029607.4
chr3	92627890	92627945	Tan0285-MS-1	4	-	LunSD	Kprp.NM_028629.2
chr4	104830523	104830567	Tan0119-MS-3	4	+	exon_En2SA	Ppap2b.NM_080555.1
chr4	107757761	107757794	Tan0211-MS-1	4	-	exon_En2SA	Scp2.NM_011327.10
chr5	31559704	31559726	Tan0211-MS-1	4	-	exon_En2SA	Ift172.NM_026298.38
chr5	108049119	108049164	Tan0211-MS-1	4	+	LunSD	Rpap2.NM_001163461.8|Rpap2.NM_001163462.8|Rpap2.NM_001289569.8|Rpap2.NM_001289570.8|Rpap2.NM_144911.8
chr6	42316106	42316173	Tan0211-MS-1	4	-	LunSD	Epha1.NM_023580.4
chr6	87793792	87793824	Tan0182-MS-2	4	-	exon_En2SA	Cnbp.NM_001109745.5|Cnbp.NM_001109746.5|Cnbp.NM_013493.5
chr6	113027169	113027229	Tan0119-MS-3	4	-	exon_En2SA	Gt(ROSA)26Sor.NR_027008.1|Gt(ROSA)26Sor.NR_027009.1|Gt(ROSA)26Sor.NR_027010.1
chr7	18852546	18852577	Tan0176-MS-1	4	+	exon_En2SA
chr7	26489722	26489789	Tan0119-MS-3	4	+	LunSD
chr7	97603035	97603093	Fern0104-MS-1	4	+	exon_En2SA
chr9	66883877	66883934	Tan0119-MS-3	4	-	LunSD	Tpm1.NM_001164248.3|Tpm1.NM_001164249.3|Tpm1.NM_001164250.3|Tpm1.NM_001164251.3|Tpm1.NM_001164252.2|Tpm1.NM_001164253.2|Tpm1.NM_001164254.2|Tpm1.NM_001164255.3|Tpm1.NM_001164256.2|Tpm1.NM_024427.3
chr9	75380233	75380341	Tan0211-MS-1	4	-	exon_En2SA	Tmod3.NM_016963.2
chr1	136457044	136457118	Tan0211-MS-1	3	+	exon_En2SA	Kdm5b.NM_152895.1
chr1	157773614	157773684	Tan0182-MS-2	3	-	exon_En2SA	Cep350.NM_001039184.13
chr10	56108379	56108453	Tan0176-MS-1	3	+	exon_En2SA	Gja1.NM_010288.2
chr10	79221593	79221650	Tan0211-MS-1	3	-	SA_exon	Rnf126.NM_144528.9|Rnf126.NR_027505.8
chr10	120415345	120415394	Fern0104-MS-1	3	-	LunSD	Lemd3.NM_001081193.1
chr11	50417057	50417132	Fern0104-MS-1	3	+	exon_En2SA	Adamts2.NM_001277305.2|Adamts2.NM_175643.2
chr11	75223586	75223654	Tan0211-MS-1	3	-	exon_En2SA	Serpinf1.NM_011340.8
chr11	108873186	108873289	Tan0182-MS-2	3	-	exon_En2SA
chr12	8798701	8798750	Tan0182-MS-2	3	+	exon_En2SA	Sdc1.NM_011519.5
chr12	104075931	104076042	Tan0182-MS-2	3	-	LunSD	Btbd7.NM_172806.4
chr13	3837608	3837675	Tan0176-MS-1	3	+	exon_En2SA	Calm4.NM_020036.1
chr13	38289727	38289786	Fern0104-MS-1	3	+	exon_En2SA	Dsp.NM_023842.24
chr13	93257736	93257784	Fern0201-MS-1	3	-	exon_En2SA	Zfyve16.NM_173392.18
chr14	26463093	26463155	Tan0176-MS-1	3	+	SA_exon	Zmiz1.NM_183208.8
chr14	26464143	26464221	Tan0176-MS-1	3	+	LunSD	Zmiz1.NM_183208.9
chr14	65430544	65430642	Tan0211-MS-1	3	-	exon_En2SA
chr14	121501354	121501404	Tan0285-MS-1	3	+	exon_En2SA	Farp1.NM_134082.2
chr15	35527159	35527186	Tan0176-MS-1	3	+	exon_En2SA	Vps13b.NM_177151.22
chr15	55737578	55737705	Tan0119-MS-3	3	-	exon_En2SA	Sntb1.NM_016667.1
chr15	56499435	56499526	Tan0119-MS-3	3	-	LunSD	Has2.NM_008216.4
chr15	75721643	75721682	Tan0211-MS-1	3	-	LunSD	Naprt.NM_172607.12
chr15	101506798	101506867	Tan0176-MS-1	3	-	exon_En2SA	Krt6b.NM_010669.9
chr16	31007802	31007865	Tan0211-MS-1	3	-	exon_En2SA	Xxylt1.NM_198626.3
chr16	36452243	36452303	Tan0211-MS-1	3	-	exon_En2SA	Stfa3.NM_025288.2
chr17	6123535	6123555	Tan0176-MS-1	3	+	LunSD
chr17	22859680	22859778	Tan0182-MS-2	3	-	exon_En2SA
chr17	37084206	37084239	Tan0182-MS-2	3	+	LunSD	Rnf39.NM_001099632.4
chr17	57147183	57147287	Tan0211-MS-1	3	-	exon_En2SA	Gtf2f1.NM_133801.4
chr19	4752220	4752299	Tan0182-MS-2	3	+	LunSD	Sptbn2.NM_021287.37
chr19	42225567	42225644	Tan0119-MS-3	3	+	exon_En2SA	Marveld1.NM_183195.2
chr2	38870679	38870815	Tan0182-MS-2	3	+	LunSD	Arpc5l.NM_028809.4
chr2	72994868	72994919	Tan0176-MS-1	3	-	exon_En2SA	Ola1.NM_025942.5|Ola1.NM_030091.5
chr2	120138192	120138224	Tan0211-MS-1	3	-	exon_En2SA
chr2	148232329	148232448	Tan0176-MS-1	3	-	exon_En2SA	Thbd.NM_009378.1
chr2	150295762	150295844	Tan0176-MS-1	3	-	exon_En2SA
chr2	157125320	157125387	Tan0211-MS-1	3	+	exon_En2SA	Rpn2.NM_019642.8
chr2	163880118	163880161	Tan0176-MS-1	3	-	exon_En2SA	Tomm34.NM_001291155.7|Tomm34.NM_025996.7
chr3	10016001	10016063	Tan0182-MS-2	3	+	exon_En2SA
chr3	16103839	16103881	Tan0176-MS-1	3	+	exon_En2SA	Ythdf3.NM_001145919.4|Ythdf3.NM_172677.5|Ythdf3.NR_027375.5
chr3	27142396	27142440	Fern0201-MS-1	3	+	LunSD	Nceh1.NM_178772.5
chr3	92213043	92213142	Tan0182-MS-2	3	+	LunSD	Sprr2i.NM_011475.2
chr3	92818241	92818281	Tan0119-MS-3	3	-	LunSD	Crct1.NM_028798.2
chr3	94915110	94915134	Tan0182-MS-2	3	+	exon_En2SA	Vps72.NM_009336.1
chr3	144733888	144733945	Tan0285-MS-1	3	-	LunSD	Clca2.NM_178697.14
chr4	40955329	40955424	Fern0201-MS-1	3	+	LunSD
chr4	53108458	53108534	Tan0119-MS-3	3	-	exon_En2SA	Abca1.NM_013454.8
chr4	53504362	53504402	Tan0211-MS-1	3	+	exon_En2SA	Slc44a1.NM_001159633.3|Slc44a1.NM_133891.3
chr4	59054368	59054427	Tan0182-MS-2	3	+	exon_En2SA	Gng10.NM_025277.3
chr4	129844722	129844781	Tan0176-MS-1	3	-	exon_En2SA	Tinagl1.NM_001168333.8|Tinagl1.NM_023476.8
chr4	147520497	147520557	Tan0119-MS-3	3	-	exon_En2SA	Fbxo6.NM_001163704.5|Fbxo6.NM_001163705.5|Fbxo6.NM_001163706.5|Fbxo6.NM_001163707.5|Fbxo6.NM_015797.5
chr5	38918385	38918432	Tan0211-MS-1	3	-	exon_En2SA	Wdr1.NM_011715.15
chr5	91334706	91334787	Tan0211-MS-1	3	+	LunSD	Cxcl2.NM_009140.4
chr6	5214799	5214833	Tan0211-MS-1	3	-	LunSD	Pon2.NM_183308.9
chr6	40527604	40527639	Tan0285-MS-1	3	-	exon_En2SA	Clec5a.NM_001038604.7|Clec5a.NM_021364.6
chr6	67023536	67023653	Fern0201-MS-1	3	+	LunSD
chr6	72505589	72505646	Tan0182-MS-2	3	+	exon_En2SA	Capg.NM_001042534.3|Capg.NM_001271395.3|Capg.NM_001271415.4|Capg.NM_007599.3
chr6	113026534	113026643	Tan0119-MS-3	3	-	exon_En2SA
chr6	113027070	113027133	Tan0182-MS-2	3	-	exon_En2SA	Gt(ROSA)26Sor.NR_027008.1
chr6	113027169	113027246	Tan0176-MS-1	3	-	exon_En2SA	Gt(ROSA)26Sor.NR_027008.1|Gt(ROSA)26Sor.NR_027009.1|Gt(ROSA)26Sor.NR_027010.1
chr7	52100636	52100667	Fern0104-MS-1	3	-	exon_En2SA	Tbc1d17.NM_001042655.6
chr8	23782102	23782214	Tan0182-MS-2	3	-	exon_En2SA	Ikbkb.NM_001159774.12|Ikbkb.NM_010546.12
chr8	67197149	67197177	Tan0182-MS-2	3	-	exon_En2SA	Msmo1.NM_025436.6
chr9	6293863	6293936	Tan0176-MS-1	3	+	exon_En2SA	Pdgfd.NM_027924.3
chr9	23211247	23211274	Tan0182-MS-2	3	+	exon_En2SA	Bmper.NM_028472.13
chr9	86886671	86886750	Tan0176-MS-1	3	+	LunSD
chr9	90072991	90073110	Tan0176-MS-1	3	+	exon_En2SA	Adamts7.NM_001003911.6
chr9	90117147	90117209	Tan0182-MS-2	3	-	exon_En2SA	Tbc1d2b.NM_194334.8
chr9	94955891	94955981	Tan0176-MS-1	3	+	exon_En2SA	Slc9a9.NM_177909.12
chr9	96195516	96195545	Tan0285-MS-1	3	+	exon_En2SA	Tfdp2.NM_001184706.7|Tfdp2.NM_001184708.4|Tfdp2.NM_001184709.5|Tfdp2.NM_001184710.4|Tfdp2.NM_001184711.5|Tfdp2.NM_178667.8
chr9	102635289	102635329	Tan0211-MS-1	3	+	exon_En2SA	Amotl2.NM_019764.10
chr9	107157373	107157453	Tan0182-MS-2	3	-	LunSD	Mapkapk3.NM_178907.11
chr9	110496940	110497039	Tan0119-MS-3	3	+	exon_En2SA	Setd2.NM_001081340.15
chr9	122289784	122289822	Fern0104-MS-1	3	+	exon_En2SA	Abhd5.NM_026179.7
chrX	7375786	7375822	Tan0176-MS-1	3	+	exon_En2SA
chrX	35793436	35793478	Tan0285-MS-1	3	-	LunSD	Lamp2.NM_001017959.3|Lamp2.NM_001290485.3|Lamp2.NM_010685.3
chr1	40061678	40061753	Tan0119-MS-3	2	+	exon_En2SA	Map4k4.NM_001252200.18|Map4k4.NM_001252201.16|Map4k4.NM_001252202.17|Map4k4.NM_008696.17
chr1	45405572	45405621	Tan0119-MS-3	2	+	exon_En2SA	Col3a1.NM_009930.51
chr1	45461578	45461608	Tan0119-MS-3	2	-	exon_En2SA	Col5a2.NM_007737.25
chr1	82879785	82879846	Fern0201-MS-1	2	+	exon_En2SA	Agfg1.NM_010472.8
chr1	120504172	120504281	Tan0211-MS-1	2	+	LunSD	Clasp1.NM_001293300.41|Clasp1.NM_001293301.36|Clasp1.NM_029709.37
chr1	136457004	136457118	Tan0176-MS-1	2	+	exon_En2SA	Kdm5b.NM_152895.1
chr1	159160173	159160206	Tan0119-MS-3	2	-	exon_En2SA	Rasal2.NM_177644.4
chr1	168314865	168314929	Tan0182-MS-2	2	+	LunSD
chr1	168867742	168867829	Tan0211-MS-1	2	+	SA_exon
chr1	168897167	168897271	Tan0211-MS-1	2	+	LunSD
chr1	170361986	170362115	Tan0119-MS-3	2	-	LunSD	Pbx1.NM_001291508.1|Pbx1.NM_001291509.1|Pbx1.NM_008783.1|Pbx1.NM_183355.1
chr1	172137243	172137292	Tan0182-MS-2	2	-	LunSD	Uhmk1.NM_010633.6
chr1	191033791	191033827	Tan0176-MS-1	2	-	exon_En2SA	Kcnk2.NM_001159850.7|Kcnk2.NM_001281847.7|Kcnk2.NM_001281848.6|Kcnk2.NM_010607.7
chr10	18576468	18576522	Tan0182-MS-2	2	+	LunSD	Perp.NM_022032.3
chr10	70724831	70724857	Fern0104-MS-1	2	-	exon_En2SA	Ube2d1.NM_145420.3
chr10	79498719	79498774	Tan0285-MS-1	2	-	exon_En2SA	Polr2e.NM_025554.7
chr10	79893673	79893812	Tan0176-MS-1	2	-	LunSD	Tcf3.NM_001164147.2|Tcf3.NM_001164148.2|Tcf3.NM_001164149.2|Tcf3.NM_001164150.2|Tcf3.NM_001164151.2|Tcf3.NM_001164152.2|Tcf3.NM_001164153.2|Tcf3.NM_011548.2
chr10	80046926	80046991	Fern0104-MS-1	2	-	exon_En2SA	Abhd17a.NM_145421.4
chr10	80128237	80128277	Tan0182-MS-2	2	-	LunSD	Mknk2.NM_021462.14
chr10	80587087	80587110	Tan0211-MS-1	2	+	LunSD	Map2k2.NM_023138.11
chr10	80642367	80642419	Tan0182-MS-2	2	+	exon_En2SA	Eef2.NM_007907.7
chr10	94849802	94849851	Tan0285-MS-1	2	-	exon_En2SA
chr10	96080905	96080933	Fern0104-MS-1	2	+	exon_En2SA	Btg1.NM_007569.2
chr10	107651528	107651560	Tan0285-MS-1	2	+	exon_En2SA	Ppp1r12a.NM_027892.3
chr11	7113813	7113848	Tan0211-MS-1	2	-	SA_exon	Igfbp3.NM_008343.1
chr11	48684598	48684639	Tan0119-MS-3	2	-	exon_En2SA	Irgm1.NM_008326.1
chr11	59605910	59605932	Fern0104-MS-1	2	-	exon_En2SA	Flcn.NM_001271356.13|Flcn.NM_001271357.13|Flcn.NM_146018.13|Flcn.NR_073164.13
chr11	60597720	60597741	Fern0201-MS-1	2	+	LunSD	Smcr8.NM_001085440.2
chr11	72420877	72420918	Tan0285-MS-1	2	+	exon_En2SA	Ube2g1.NM_025985.1
chr11	76845478	76845577	Tan0211-MS-1	2	+	exon_En2SA	Slc6a4.NM_010484.14
chr11	88797136	88797222	Fern0104-MS-1	2	-	exon_En2SA	Scpep1.NM_029023.8
chr11	98947304	98947381	Tan0285-MS-1	2	-	SA_exon	Tns4.NM_172564.2
chr11	99250561	99250593	Tan0182-MS-2	2	-	LunSD	Krt10.NM_010660.1
chr11	100064492	100064563	Tan0211-MS-1	2	-	exon_En2SA	Krt14.NM_016958.8
chr11	100065574	100065629	Tan0182-MS-2	2	-	SA_exon	Krt14.NM_016958.6
chr11	100065582	100065614	Tan0176-MS-1	2	-	exon_En2SA	Krt14.NM_016958.6
chr11	100121010	100121057	Tan0182-MS-2	2	-	LunSD	Krt17.NM_010663.2
chr11	100581356	100581458	Tan0119-MS-3	2	-	exon_En2SA	Rab5c.NM_001305003.2|Rab5c.NM_024456.2
chr11	100581433	100581482	Tan0285-MS-1	2	-	LunSD	Rab5c.NM_001305003.2|Rab5c.NM_024456.2
chr11	108873109	108873191	Fern0201-MS-1	2	-	exon_En2SA
chr11	108873122	108873187	Tan0176-MS-1	2	-	exon_En2SA
chr11	108873186	108873255	Tan0182-MS-2	2	-	LunSD
chr11	108873195	108873240	Tan0211-MS-1	2	-	SA_exon
chr11	116555803	116555896	Tan0182-MS-2	2	-	exon_En2SA	St6galnac2.NM_009180.1
chr11	120488713	120488844	Tan0182-MS-2	2	-	exon_En2SA
chr12	4656860	4656923	Tan0285-MS-1	2	+	exon_En2SA	Itsn2.NM_001198968.18|Itsn2.NM_011365.17
chr12	55281151	55281234	Tan0182-MS-2	2	-	LunSD	Egln3.NM_028133.5
chr12	60238736	60238771	Tan0211-MS-1	2	+	exon_En2SA	Ctage5.NM_001165253.4|Ctage5.NM_001165254.4|Ctage5.NM_146034.4
chr12	78021274	78021313	Tan0285-MS-1	2	+	LunSD	Fntb.NM_145927.12
chr12	86098006	86098052	Fern0104-MS-1	2	-	LunSD	Npc2.NM_023409.4
chr12	113984451	113984500	Tan0285-MS-1	2	+	exon_En2SA	Cep170b.NM_001024602.19
chr13	3837493	3837542	Tan0119-MS-3	2	+	LunSD	Calm4.NM_020036.1
chr13	38274098	38274181	Fern0104-MS-1	2	+	LunSD	Dsp.NM_023842.13
chr13	45015883	45015922	Tan0182-MS-2	2	+	exon_En2SA	Jarid2.NM_001205043.18|Jarid2.NM_001205044.19|Jarid2.NM_021878.19
chr13	46784422	46784528	Tan0119-MS-3	2	-	exon_En2SA	Nup153.NM_175749.17
chr13	54203321	54203414	Tan0211-MS-1	2	+	exon_En2SA	Sfxn1.NM_027324.11
chr13	101311097	101311137	Tan0182-MS-2	2	-	LunSD	Ocln.NM_008756.2
chr13	108838845	108838895	Fern0104-MS-1	2	+	exon_En2SA	Smim15.NM_001048250.3
chr13	115242646	115242706	Tan0211-MS-1	2	-	exon_En2SA	Fst.NM_001301373.6|Fst.NM_001301375.6|Fst.NM_008046.6
chr14	26463078	26463155	Fern0104-MS-1	2	+	SA_exon	Zmiz1.NM_183208.8
chr14	26464143	26464218	Tan0285-MS-1	2	+	LunSD	Zmiz1.NM_183208.9
chr14	32322449	32322470	Tan0211-MS-1	2	+	LunSD	Eaf1.NM_028932.6
chr14	35315584	35315612	Tan0176-MS-1	2	-	exon_En2SA	Bmpr1a.NM_009758.1
chr14	56331272	56331308	Tan0285-MS-1	2	-	LunSD	Tgm1.NM_001161714.2|Tgm1.NM_001161715.2|Tgm1.NM_019984.2
chr14	57717651	57717728	Tan0176-MS-1	2	-	exon_En2SA	Gjb2.NM_008125.2
chr14	103482222	103482269	Tan0285-MS-1	2	-	LunSD	Fbxl3.NM_015822.5
chr14	115444443	115444503	Fern0104-MS-1	2	+	LunSD	Mir17hg.NR_029382.1
chr14	121684379	121684499	Tan0211-MS-1	2	-	exon_En2SA
chr14	121778122	121778154	Tan0211-MS-1	2	-	exon_En2SA	Stk24.NM_145465.1
chr14	121942391	121942422	Fern0201-MS-1	2	-	exon_En2SA	Dock9.NM_001081039.54|Dock9.NM_001128307.56|Dock9.NM_001128308.54|Dock9.NM_134074.53
chr15	11001530	11001620	Fern0104-MS-1	2	+	exon_En2SA	Adamts12.NM_175501.2
chr15	36701182	36701279	Fern0104-MS-1	2	-	exon_En2SA	Ywhaz.NM_001253805.6|Ywhaz.NM_001253806.6|Ywhaz.NM_001253807.5|Ywhaz.NM_011740.7
chr15	38420008	38420043	Fern0201-MS-1	2	-	LunSD	Azin1.NM_001102458.13|Azin1.NM_001301688.12|Azin1.NM_018745.12|Azin1.NR_125913.12
chr15	53305879	53305958	Tan0119-MS-3	2	-	exon_En2SA
chr15	58732547	58732613	Tan0211-MS-1	2	-	exon_En2SA
chr15	74825309	74825359	Tan0211-MS-1	2	-	exon_En2SA	Ly6a.NM_001271416.4|Ly6a.NM_001271417.4|Ly6a.NM_001271418.4|Ly6a.NM_001271419.4|Ly6a.NM_001271446.4|Ly6a.NM_010738.4
chr15	74825318	74825367	Tan0285-MS-1	2	-	LunSD	Ly6a.NM_001271416.4|Ly6a.NM_001271417.4|Ly6a.NM_001271418.4|Ly6a.NM_001271419.4|Ly6a.NM_001271446.4|Ly6a.NM_010738.4
chr15	77745884	77746036	Tan0182-MS-2	2	-	exon_En2SA	Txn2.NM_019913.4
chr15	79496287	79496336	Fern0104-MS-1	2	+	exon_En2SA	Cby1.NM_028634.4
chr15	80763607	80763666	Tan0176-MS-1	2	+	exon_En2SA	Tnrc6b.NM_144812.25|Tnrc6b.NM_177124.22
chr15	81783192	81783217	Tan0182-MS-2	2	-	LunSD	Pmm1.NM_001282040.5|Pmm1.NM_001282041.4|Pmm1.NM_013872.6
chr15	82034385	82034419	Tan0285-MS-1	2	+	exon_En2SA	Srebf2.NM_033218.19
chr15	82963597	82963635	Tan0182-MS-2	2	-	LunSD	Poldip3.NM_178627.5
chr15	97542362	97542428	Tan0119-MS-3	2	-	exon_En2SA	Endou.NM_001168693.10|Endou.NM_008902.9
chr15	101506660	101506710	Tan0176-MS-1	2	-	exon_En2SA	Krt6b.NM_010669.9
chr15	101506752	101506849	Fern0104-MS-1	2	-	exon_En2SA	Krt6b.NM_010669.9
chr15	101506815	101506862	Tan0285-MS-1	2	-	exon_En2SA	Krt6b.NM_010669.9
chr15	101520618	101520692	Tan0285-MS-1	2	-	exon_En2SA	Krt6a.NM_008476.9
chr15	101520808	101520858	Fern0201-MS-1	2	-	exon_En2SA	Krt6a.NM_008476.9
chr15	101543286	101543315	Tan0176-MS-1	2	-	exon_En2SA	Krt5.NM_027011.1
chr15	101675939	101676002	Fern0104-MS-1	2	-	exon_En2SA	Krt1.NM_008473.9
chr15	101676409	101676453	Fern0104-MS-1	2	-	exon_En2SA	Krt1.NM_008473.9
chr15	101680910	101680940	Fern0104-MS-1	2	-	LunSD	Krt1.NM_008473.1
chr16	8792328	8792391	Tan0211-MS-1	2	-	exon_En2SA
chr16	11193608	11193638	Tan0211-MS-1	2	-	exon_En2SA	Rsl1d1.NM_025546.9
chr16	24064441	24064490	Tan0119-MS-3	2	+	LunSD
chr16	24064722	24064761	Tan0119-MS-3	2	+	LunSD
chr16	30315753	30315975	Tan0176-MS-1	2	-	exon_En2SA	Atp13a3.NM_001128094.33|Atp13a3.NM_001128096.34
chr16	32408948	32408973	Tan0211-MS-1	2	+	exon_En2SA
chr16	33920159	33920218	Tan0182-MS-2	2	+	LunSD	Itgb5.NM_001145884.10|Itgb5.NM_010580.10
chr16	49869135	49869191	Tan0211-MS-1	2	+	exon_En2SA	Cd47.NM_010581.3
chr16	85080085	85080172	Tan0211-MS-1	2	-	exon_En2SA	App.NM_001198823.5|App.NM_001198824.5|App.NM_001198825.5|App.NM_001198826.5|App.NM_007471.5
chr17	21861901	21861997	Tan0119-MS-3	2	+	exon_En2SA	Zfp760.NM_001008501.6
chr17	24185741	24185815	Tan0285-MS-1	2	-	LunSD	Kctd5.NM_027008.6
chr17	28913227	28913292	Tan0182-MS-2	2	+	exon_En2SA	Mapk13.NM_011950.7
chr17	39983408	39983461	Tan0211-MS-1	2	+	exon_En2SA	Rn45s.NR_046233.1
chr17	39983424	39983453	Tan0285-MS-1	2	+	exon_En2SA	Rn45s.NR_046233.1
chr17	39983583	39983674	Tan0285-MS-1	2	+	exon_En2SA	Rn45s.NR_046233.1
chr17	39984702	39984741	Tan0285-MS-1	2	+	LunSD	Rn45s.NR_046233.1
chr17	39985489	39985542	Tan0211-MS-1	2	+	exon_En2SA	Rn45s.NR_046233.1
chr17	56717264	56717297	Tan0176-MS-1	2	-	exon_En2SA	Safb2.NM_001029979.5
chr17	64384805	64384909	Fern0201-MS-1	2	+	exon_En2SA	Fer.NM_001037997.14|Fer.NM_001286415.13|Fer.NM_008000.9
chr17	66432738	66432792	Tan0182-MS-2	2	-	exon_En2SA	Ndufv2.NM_001278415.7|Ndufv2.NM_028388.6
chr18	20243784	20243816	Tan0119-MS-3	2	-	LunSD	Dsc1.NM_001291804.16|Dsc1.NM_013504.17
chr18	52675766	52675828	Fern0104-MS-1	2	-	LunSD	Lox.NM_001286181.8|Lox.NM_001286182.8|Lox.NM_010728.7
chr18	84265779	84265834	Tan0119-MS-3	2	+	exon_En2SA	Zadh2.NM_146090.2
chr19	4396459	4396569	Tan0119-MS-3	2	-	LunSD	Kdm2a.NM_001001984.1
chr19	4785415	4785438	Tan0119-MS-3	2	-	exon_En2SA	Gm21992.NM_001290127.4|Gm21992.NM_001290128.3|Rbm4.NM_001290122.4|Rbm4.NM_001290123.4|Rbm4.NM_001290124.3|Rbm4.NM_001290125.3|Rbm4.NM_009032.4
chr19	8814941	8815024	Fern0104-MS-1	2	+	exon_En2SA	Wdr74.NM_134139.11
chr19	25256094	25256167	Tan0211-MS-1	2	+	exon_En2SA	Dock8.NM_028785.40
chr19	47654761	47654806	Tan0285-MS-1	2	+	LunSD	Slk.NM_001164639.1|Slk.NM_009289.1
chr2	25065436	25065520	Tan0182-MS-2	2	-	LunSD	Nelfb.NM_021393.4
chr2	25094702	25094736	Fern0104-MS-1	2	-	SA_exon	Cysrt1.NM_026415.2
chr2	25151323	25151354	Tan0211-MS-1	2	-	exon_En2SA	Grin1.NM_001177656.19|Grin1.NM_001177657.18|Grin1.NM_008169.18
chr2	32485781	32485849	Tan0182-MS-2	2	+	LunSD	Ak1.NM_001198790.4|Ak1.NM_001198791.4|Ak1.NM_001198792.3|Ak1.NM_021515.3
chr2	35045469	35045531	Tan0182-MS-2	2	-	LunSD	Rab14.NM_026697.4
chr2	71739549	71739618	Tan0182-MS-2	2	+	LunSD	Pdk1.NM_172665.11
chr2	83499832	83499902	Tan0211-MS-1	2	+	LunSD
chr2	102144597	102144634	Tan0119-MS-3	2	-	exon_En2SA	Trim44.NM_020267.5
chr2	103606660	103606700	Tan0211-MS-1	2	-	LunSD	Caprin1.NM_001111289.18|Caprin1.NM_001111290.18|Caprin1.NM_016739.19
chr2	105239250	105239333	Tan0182-MS-2	2	-	exon_En2SA	Rcn1.NM_009037.1
chr2	119993682	119993745	Tan0176-MS-1	2	-	exon_En2SA	Pla2g4e.NM_177845.20
chr2	121978748	121978786	Tan0285-MS-1	2	+	exon_En2SA	B2m.NM_009735.4
chr2	125499680	125499782	Tan0119-MS-3	2	+	exon_En2SA	Eid1.NM_025613.1
chr2	131878677	131878737	Tan0285-MS-1	2	-	exon_En2SA	Slc23a2.NM_018824.16
chr2	144081128	144081151	Fern0104-MS-1	2	-	LunSD	Snx5.NM_001199188.9|Snx5.NM_024225.8
chr2	180454773	180454819	Tan0182-MS-2	2	+	exon_En2SA	Gid8.NM_001289651.5|Gid8.NM_001289652.5|Gid8.NM_029607.4
chr3	10204413	10204449	Tan0211-MS-1	2	-	exon_En2SA	Fabp4.NM_024406.4
chr3	22109801	22109834	Tan0285-MS-1	2	+	exon_En2SA	Tbl1xr1.NM_030732.16
chr3	32236465	32236530	Fern0104-MS-1	2	-	exon_En2SA	Zmat3.NM_009517.6
chr3	52104108	52104201	Tan0176-MS-1	2	-	LunSD
chr3	58982931	58982985	Tan0176-MS-1	2	-	SA_exon	Gpr87.NM_001302203.3
chr3	68930655	68930738	Tan0176-MS-1	2	-	SA_exon	Kpna4.NM_008467.1
chr3	88173502	88173530	Tan0211-MS-1	2	-	LunSD	Bglap3.NM_001305448.4|Bglap3.NM_001305449.3|Bglap3.NM_001305450.3|Bglap3.NM_031368.1
chr3	92628900	92628950	Tan0176-MS-1	2	-	exon_En2SA	Kprp.NM_028629.2
chr3	94688617	94688669	Tan0182-MS-2	2	-	exon_En2SA	Psmb4.NM_008945.6
chr3	103544400	103544505	Tan0211-MS-1	2	-	exon_En2SA	Hipk1.NM_001301304.16|Hipk1.NM_001301306.15|Hipk1.NM_010432.16
chr3	116610103	116610123	Fern0201-MS-1	2	+	exon_En2SA
chr3	129341013	129341081	Tan0285-MS-1	2	+	LunSD	Elovl6.NM_130450.5
chr3	145347683	145347725	Tan0176-MS-1	2	-	LunSD
chr3	146418597	146418679	Tan0119-MS-3	2	-	exon_En2SA	Prkacb.NM_001164198.3|Prkacb.NM_001164199.3|Prkacb.NM_001164200.3|Prkacb.NM_011100.3
chr4	55543282	55543325	Tan0119-MS-3	2	-	LunSD	Klf4.NM_010637.3
chr4	56851868	56851920	Tan0119-MS-3	2	-	exon_En2SA	Ctnnal1.NM_018761.5
chr4	59527224	59527269	Fern0201-MS-1	2	-	exon_En2SA	Ptbp3.NM_144904.5|Ptbp3.NM_178164.4
chr4	91472231	91472307	Tan0182-MS-2	2	-	LunSD
chr4	118086257	118086335	Tan0285-MS-1	2	+	LunSD	Med8.NM_001290688.6|Med8.NM_020000.6|Med8.NM_173719.7
chr4	126707411	126707484	Tan0176-MS-1	2	+	exon_En2SA	Sfpq.NM_023603.10
chr4	139174684	139174730	Fern0201-MS-1	2	+	exon_En2SA	Iffo2.NM_001205173.9|Iffo2.NM_183148.12
chr4	144841283	144841342	Fern0104-MS-1	2	-	LunSD
chr4	154961971	154962040	Fern0104-MS-1	2	+	exon_En2SA	Nadk.NM_001159637.10|Nadk.NM_138671.10
chr5	54444696	54444743	Tan0211-MS-1	2	+	exon_En2SA	Stim2.NM_001081103.2
chr5	91463671	91463715	Tan0176-MS-1	2	+	LunSD	Epgn.NM_053087.5
chr5	92400268	92400305	Tan0119-MS-3	2	+	exon_En2SA	Thap6.NR_028429.5
chr5	92587434	92587500	Fern0201-MS-1	2	+	exon_En2SA	Uso1.NM_019490.4
chr5	130664453	130664521	Tan0182-MS-2	2	+	LunSD
chr5	135421357	135421383	Tan0119-MS-3	2	-	LunSD	Cldn4.NM_009903.1
chr5	141305949	141306012	Tan0211-MS-1	2	-	exon_En2SA	Gna12.NM_010302.1
chr6	4477110	4477147	Tan0176-MS-1	2	+	exon_En2SA	Col1a2.NM_007743.31
chr6	4491248	4491381	Tan0211-MS-1	2	+	exon_En2SA	Col1a2.NM_007743.52
chr6	7635194	7635322	Fern0201-MS-1	2	-	LunSD	Asns.NM_012055.3
chr6	39314503	39314548	Tan0176-MS-1	2	-	exon_En2SA	Slc37a3.NM_028123.3
chr6	55027720	55027772	Tan0176-MS-1	2	+	exon_En2SA	Gars.NM_180678.16
chr6	56833668	56833769	Tan0176-MS-1	2	-	exon_En2SA	Nt5c3.NM_001252374.9|Nt5c3.NM_026004.8
chr6	86800161	86800207	Tan0211-MS-1	2	+	exon_En2SA	Aak1.NM_001040106.1|Aak1.NM_177762.1
chr6	87041259	87041368	Tan0119-MS-3	2	+	LunSD	Gfpt1.NM_013528.19
chr6	113027070	113027119	Tan0285-MS-1	2	-	exon_En2SA	Gt(ROSA)26Sor.NR_027008.1
chr6	113027169	113027216	Tan0182-MS-2	2	-	exon_En2SA	Gt(ROSA)26Sor.NR_027008.1|Gt(ROSA)26Sor.NR_027009.1|Gt(ROSA)26Sor.NR_027010.1
chr6	118341209	118341274	Tan0176-MS-1	2	-	exon_En2SA	Bms1.NM_194339.19
chr6	124767936	124767997	Tan0182-MS-2	2	-	LunSD	Usp5.NM_013700.16
chr6	124914764	124914786	Tan0285-MS-1	2	-	exon_En2SA	Cops7a.NM_001164089.2|Cops7a.NM_012003.2
chr6	125558323	125558359	Tan0211-MS-1	2	+	exon_En2SA	Vwf.NM_011708.16
chr6	128033449	128033499	Tan0211-MS-1	2	-	LunSD	Tspan9.NM_175414.2
chr6	128383262	128383308	Tan0182-MS-2	2	-	LunSD	Fkbp4.NM_010219.8
chr7	20282012	20282041	Fern0104-MS-1	2	-	exon_En2SA	Apoe.NM_001305819.3|Apoe.NM_001305843.5|Apoe.NM_001305844.4|Apoe.NM_009696.4
chr7	26153458	26153480	Fern0104-MS-1	2	-	exon_En2SA	Cnfn.NM_001081375.2|Cnfn.NM_028219.3
chr7	31550368	31550444	Tan0211-MS-1	2	+	exon_En2SA	Dmkn.NM_001166173.5|Dmkn.NM_001166174.5|Dmkn.NM_172899.5
chr7	53175689	53175762	Tan0211-MS-1	2	-	exon_En2SA	Emp3.NM_001146346.2|Emp3.NM_010129.2
chr7	87369840	87369937	Fern0201-MS-1	2	+	exon_En2SA	Sema4b.NM_013659.15
chr7	100006071	100006109	Tan0211-MS-1	2	-	exon_En2SA	Ddias.NM_001080995.7
chr7	109388736	109388779	Tan0211-MS-1	2	-	exon_En2SA	Rhog.NM_019566.2
chr7	117238606	117238686	Tan0211-MS-1	2	+	exon_En2SA	Zfp143.NM_009281.16
chr7	125263261	125263330	Tan0182-MS-2	2	-	exon_En2SA	Arl6ip1.NM_019419.6
chr7	148023801	148023854	Tan0211-MS-1	2	+	LunSD	Urah.NM_029821.3
chr7	148268849	148268916	Tan0176-MS-1	2	+	exon_En2SA	Pkp3.NM_001162924.4|Pkp3.NM_019762.3
chr7	150755322	150755370	Fern0104-MS-1	2	-	exon_En2SA	Cars.NM_001252593.14|Cars.NM_013742.15
chr8	13122762	13122828	Tan0211-MS-1	2	+	exon_En2SA	Cul4a.NM_146207.5
chr8	23809836	23809937	Tan0182-MS-2	2	+	LunSD
chr8	63609360	63609385	Tan0211-MS-1	2	+	exon_En2SA	Nek1.NM_001293637.35|Nek1.NM_001293638.34|Nek1.NM_001293639.32|Nek1.NM_175089.33
chr8	73059098	73059175	Fern0104-MS-1	2	+	exon_En2SA	Fkbp8.NM_001111066.9|Fkbp8.NM_001199631.9|Fkbp8.NM_010223.9
chr8	93643304	93643359	Tan0211-MS-1	2	+	LunSD
chr8	107828671	107828733	Tan0182-MS-2	2	+	exon_En2SA	E2f4.NM_148952.10
chr8	109582830	109582898	Tan0211-MS-1	2	+	exon_En2SA	Nip7.NM_001164472.4|Nip7.NM_025391.5|Nip7.NR_028367.4
chr8	122575812	122575865	Tan0119-MS-3	2	+	exon_En2SA	Crispld2.NM_030209.15
chr9	5299398	5299491	Tan0211-MS-1	2	+	exon_En2SA	Casp1.NM_009807.2
chr9	7504887	7504962	Tan0211-MS-1	2	+	LunSD	Mmp10.NM_019471.5
chr9	8922692	8922713	Tan0211-MS-1	2	+	exon_En2SA	Pgr.NM_008829.3
chr9	18155293	18155345	Tan0182-MS-2	2	-	exon_En2SA	Naalad2.NM_028279.11
chr9	20947567	20947626	Tan0119-MS-3	2	-	LunSD	Cdc37.NM_016742.2
chr9	21420774	21420840	Tan0176-MS-1	2	+	exon_En2SA	Smarca4.NM_001174078.1|Smarca4.NM_001174079.1|Smarca4.NM_011417.1
chr9	31498822	31498924	Tan0211-MS-1	2	-	LunSD
chr9	43143284	43143326	Fern0104-MS-1	2	+	exon_En2SA	Trim29.NM_023655.9
chr9	44861414	44861485	Tan0211-MS-1	2	+	exon_En2SA	Mpzl2.NM_007962.6
chr9	50715513	50715600	Tan0285-MS-1	2	-	exon_En2SA	Sik2.NM_178710.9
chr9	63985595	63985657	Tan0285-MS-1	2	-	exon_En2SA	Zwilch.NM_026507.19
chr9	64541567	64541651	Fern0104-MS-1	2	+	LunSD	Megf11.NM_001134399.19|Megf11.NM_172522.18
chr9	64574440	64574468	Fern0201-MS-1	2	-	exon_En2SA	Rab11a.NM_017382.3
chr9	70527004	70527064	Tan0119-MS-3	2	+	exon_En2SA	Adam10.NM_007399.1
chr9	74984173	74984227	Tan0285-MS-1	2	+	LunSD	Myo5a.NM_010864.6
chr9	86475468	86475496	Tan0211-MS-1	2	-	LunSD	Me1.NM_001198933.14|Me1.NM_008615.14
chr9	96242697	96242742	Tan0211-MS-1	2	-	exon_En2SA
chr9	100766579	100766631	Tan0119-MS-3	2	+	exon_En2SA	Stag1.NM_009282.14
chr9	108885916	108885963	Tan0176-MS-1	2	+	LunSD	Col7a1.NM_007738.116
chr9	114666198	114666250	Tan0211-MS-1	2	-	exon_En2SA	Cmtm7.NM_001252479.4|Cmtm7.NM_133978.5
chr9	115185822	115185864	Tan0119-MS-3	2	-	exon_En2SA	Stt3b.NM_024222.3
chrX	160871043	160871094	Fern0104-MS-1	2	+	exon_En2SA	Piga.NM_011081.6
chrX	161399983	161400020	Tan0182-MS-2	2	-	exon_En2SA	Mospd2.NM_001290523.5|Mospd2.NM_001290524.5|Mospd2.NM_029730.5
chr1	23855291	23855375	Fern0104-MS-1	1	-	exon_En2SA	Smap1.NM_001290683.9|Smap1.NM_028534.9|Smap1.NR_110972.9
chr1	34239877	34239923	Tan0119-MS-3	1	+	exon_En2SA	Dst.NM_010081.24
chr1	36161356	36161434	Tan0182-MS-2	1	+	exon_En2SA	Hs6st1.NM_015818.2
chr1	38043857	38043894	Tan0182-MS-2	1	-	exon_En2SA	Txndc9.NM_172054.5
chr1	39621929	39621987	Tan0176-MS-1	1	-	exon_En2SA	Rnf149.NM_001033135.2
chr1	40047064	40047142	Tan0182-MS-2	1	+	exon_En2SA	Map4k4.NM_001252200.12|Map4k4.NM_001252201.12|Map4k4.NM_001252202.12|Map4k4.NM_008696.12
chr1	45389005	45389086	Tan0182-MS-2	1	+	exon_En2SA	Col3a1.NM_009930.20
chr1	45403965	45404010	Tan0182-MS-2	1	+	exon_En2SA	Col3a1.NM_009930.49
chr1	45431552	45431608	Tan0182-MS-2	1	-	exon_En2SA	Col5a2.NM_007737.54
chr1	52220764	52220801	Tan0176-MS-1	1	-	exon_En2SA	Gls.NM_001081081.18
chr1	64838464	64838535	Fern0104-MS-1	1	-	exon_En2SA	Plekhm3.NM_001039493.8
chr1	71675062	71675083	Tan0182-MS-2	1	-	exon_En2SA	Fn1.NM_001276408.16|Fn1.NM_001276409.16|Fn1.NM_001276410.16|Fn1.NM_001276411.16|Fn1.NM_001276412.16|Fn1.NM_001276413.16|Fn1.NM_010233.16
chr1	73968354	73968442	Tan0182-MS-2	1	-	exon_En2SA	Tns1.NM_001289895.25|Tns1.NM_027884.27
chr1	75212519	75212561	Fern0201-MS-1	1	-	exon_En2SA	Tuba4a.NM_009447.4
chr1	84743797	84743840	Tan0119-MS-3	1	-	exon_En2SA	Trip12.NM_133975.25
chr1	84782668	84782706	Tan0285-MS-1	1	-	SA_exon	Trip12.NM_133975.4
chr1	89688302	89688397	Fern0104-MS-1	1	+	exon_En2SA	Atg16l1.NM_001205391.19|Atg16l1.NM_001205392.17|Atg16l1.NM_029846.18
chr1	93281156	93281205	Tan0182-MS-2	1	-	LunSD	Ilkap.NM_023343.7
chr1	99741172	99741193	Tan0211-MS-1	1	-	exon_En2SA	Pam.NM_013626.17
chr1	109412182	109412205	Tan0176-MS-1	1	+	LunSD	Serpinb2.NM_001174170.2|Serpinb2.NM_011111.2
chr1	129381121	129381157	Tan0182-MS-2	1	+	LunSD
chr1	130173597	130173626	Tan0182-MS-2	1	+	LunSD	Ubxn4.NM_026390.13
chr1	132829369	132829458	Fern0104-MS-1	1	-	exon_En2SA	Il19.NM_001009940.5
chr1	133831406	133831430	Tan0182-MS-2	1	+	LunSD	Nucks1.NM_001145804.7|Nucks1.NM_175294.7
chr1	137723971	137724059	Tan0285-MS-1	1	+	LunSD	Lad1.NM_133664.3
chr1	137769206	137769269	Tan0119-MS-3	1	-	LunSD	Pkp1.NM_019645.14
chr1	137769284	137769329	Tan0182-MS-2	1	-	LunSD	Pkp1.NM_019645.14
chr1	138125865	138125980	Tan0211-MS-1	1	-	LunSD
chr1	138168947	138169000	Tan0182-MS-2	1	-	LunSD
chr1	140007066	140007094	Tan0176-MS-1	1	-	LunSD
chr1	155179258	155179314	Tan0211-MS-1	1	-	exon_En2SA	Lamc1.NM_010683.1
chr1	162881757	162881791	Tan0285-MS-1	1	+	LunSD	Rc3h1.NM_001024952.11
chr1	162903417	162903511	Tan0119-MS-3	1	+	LunSD	Rc3h1.NM_001024952.20
chr1	171882377	171882479	Tan0211-MS-1	1	-	exon_En2SA	Hsd17b7.NM_010476.9
chr1	173337671	173337708	Tan0119-MS-3	1	+	LunSD	Arhgap30.NM_001005508.11
chr1	174060798	174060827	Tan0182-MS-2	1	+	LunSD	Pex19.NM_001159525.3|Pex19.NM_023041.5
chr1	174128086	174128215	Tan0211-MS-1	1	-	LunSD	Pea15a.NM_011063.4
chr1	174436899	174436949	Fern0104-MS-1	1	+	exon_En2SA	Tagln2.NM_178598.5
chr1	179694048	179694097	Tan0182-MS-2	1	-	LunSD	Adss.NM_007422.13
chr1	182093294	182093415	Tan0182-MS-2	1	+	LunSD	Cdc42bpa.NM_001033285.37
chr1	183141232	183141255	Fern0104-MS-1	1	-	exon_En2SA	Wdr26.NM_145514.1
chr1	191476387	191476471	Tan0182-MS-2	1	-	exon_En2SA	Cenpf.NM_001081363.13
chr1	191699322	191699348	Fern0104-MS-1	1	+	exon_En2SA	Ptpn14.NM_008976.19
chr10	18573350	18573423	Fern0201-MS-1	1	+	exon_En2SA	Perp.NM_022032.2
chr10	18575643	18575696	Fern0104-MS-1	1	+	exon_En2SA	Perp.NM_022032.3
chr10	18576141	18576205	Tan0285-MS-1	1	+	exon_En2SA	Perp.NM_022032.3
chr10	18576457	18576517	Fern0104-MS-1	1	+	exon_En2SA	Perp.NM_022032.3
chr10	18576717	18576760	Fern0201-MS-1	1	+	SA_exon	Perp.NM_022032.3
chr10	18885345	18885388	Fern0201-MS-1	1	-	exon_En2SA
chr10	20338937	20338995	Fern0104-MS-1	1	-	exon_En2SA	Pde7b.NM_013875.2
chr10	25018925	25019008	Tan0182-MS-2	1	+	LunSD
chr10	30307350	30307396	Tan0211-MS-1	1	-	exon_En2SA	Trmt11.NM_028604.7
chr10	40201406	40201456	Fern0104-MS-1	1	+	exon_En2SA	Cdk19.NM_001168304.13|Cdk19.NM_001291816.12|Cdk19.NM_001291817.12|Cdk19.NM_198164.12
chr10	43252910	43252961	Tan0285-MS-1	1	-	LunSD	1700021F05Rik.NM_026411.2
chr10	59754387	59754445	Tan0176-MS-1	1	+	exon_En2SA	Psap.NM_001146120.2|Psap.NM_001146121.2|Psap.NM_001146122.2|Psap.NM_001146123.2|Psap.NM_001146124.2|Psap.NM_011179.2
chr10	59762927	59763022	Fern0201-MS-1	1	+	exon_En2SA	Psap.NM_001146120.11|Psap.NM_001146121.11|Psap.NM_001146122.11|Psap.NM_001146123.11|Psap.NM_001146124.11|Psap.NM_011179.12
chr10	61149162	61149226	Fern0104-MS-1	1	+	exon_En2SA	Sar1a.NM_009120.5
chr10	66475494	66475553	Tan0182-MS-2	1	-	LunSD	Reep3.NM_001204915.9|Reep3.NM_178606.8
chr10	70472615	70472638	Tan0119-MS-3	1	-	exon_En2SA
chr10	75359745	75359801	Tan0211-MS-1	1	-	exon_En2SA	Smarcb1.NM_001161853.9|Smarcb1.NM_011418.9
chr10	77450672	77450741	Tan0211-MS-1	1	-	LunSD	Pfkl.NM_008826.22
chr10	77460313	77460349	Tan0285-MS-1	1	-	LunSD	Pfkl.NM_008826.8
chr10	77867908	77867939	Tan0182-MS-2	1	-	LunSD	Rrp1.NM_010925.8
chr10	80537675	80537709	Fern0104-MS-1	1	+	LunSD
chr10	80642379	80642413	Tan0176-MS-1	1	+	exon_En2SA	Eef2.NM_007907.7
chr10	80727583	80727691	Tan0211-MS-1	1	-	LunSD	Mrpl54.NM_025317.3
chr10	81028686	81028711	Fern0201-MS-1	1	+	exon_En2SA	Aes.NM_001276288.7|Aes.NM_010347.7|Aes.NR_074087.7
chr10	87787329	87787384	Tan0285-MS-1	1	-	exon_En2SA	Dram1.NM_027878.7
chr10	90452764	90452800	Tan0176-MS-1	1	-	LunSD	Apaf1.NM_001042558.27|Apaf1.NM_001282947.27|Apaf1.NM_009684.27
chr10	98729073	98729112	Tan0182-MS-2	1	+	LunSD	Dusp6.NM_026268.3
chr10	99985987	99986035	Fern0201-MS-1	1	+	exon_En2SA	Cep290.NM_146009.25
chr10	101944859	101944898	Tan0211-MS-1	1	-	exon_En2SA	Nts.NM_024435.4
chr10	107770233	107770369	Tan0211-MS-1	1	+	exon_En2SA	Pawr.NM_054056.2
chr10	126602957	126602985	Tan0285-MS-1	1	+	exon_En2SA	B4galnt1.NM_001244618.1|B4galnt1.NM_027739.1
chr10	126604846	126604903	Tan0211-MS-1	1	+	LunSD	B4galnt1.NM_001244617.6|B4galnt1.NM_001244618.5|B4galnt1.NM_008080.6|B4galnt1.NM_027739.5
chr10	126634473	126634506	Tan0182-MS-2	1	-	exon_En2SA	Pip4k2c.NM_054097.10
chr10	126718670	126718711	Tan0176-MS-1	1	+	exon_En2SA	Dctn2.NM_001190453.15|Dctn2.NM_001190454.14|Dctn2.NM_027151.14
chr10	127097475	127097514	Tan0119-MS-3	1	+	exon_En2SA	Stat6.NM_009284.22
chr10	127525544	127525586	Tan0119-MS-3	1	+	LunSD	Atp5b.NM_016774.8
chr10	127997715	127997737	Fern0104-MS-1	1	-	LunSD	Pa2g4.NM_011119.7
chr10	128002958	128002978	Tan0182-MS-2	1	-	exon_En2SA	Pa2g4.NM_011119.1
chr10	128236142	128236175	Tan0211-MS-1	1	+	exon_En2SA	Mmp19.NM_001164197.9|Mmp19.NM_021412.9
chr11	5905881	5905974	Tan0182-MS-2	1	+	LunSD
chr11	6162677	6162739	Fern0104-MS-1	1	-	LunSD	Ddx56.NM_026538.10
chr11	6494254	6494274	Tan0285-MS-1	1	+	exon_En2SA	Ccm2.NM_001190343.8|Ccm2.NM_001190344.9|Ccm2.NM_146014.9
chr11	7106186	7106221	Tan0211-MS-1	1	-	exon_En2SA	Igfbp3.NM_008343.5
chr11	32131825	32131877	Tan0211-MS-1	1	+	LunSD	Mpg.NM_010822.4
chr11	35048384	35048410	Fern0104-MS-1	1	+	exon_En2SA	Slit3.NM_011412.4
chr11	35436979	35437017	Tan0176-MS-1	1	+	exon_En2SA	Slit3.NM_011412.16
chr11	35513900	35513988	Tan0119-MS-3	1	+	exon_En2SA	Slit3.NM_011412.34
chr11	35592231	35592252	Tan0285-MS-1	1	+	exon_En2SA	Pank3.NM_145962.4
chr11	35630140	35630234	Tan0182-MS-2	1	-	exon_En2SA	Rars.NM_025936.11
chr11	43544017	43544037	Tan0176-MS-1	1	-	exon_En2SA	Ttc1.NM_133795.8
chr11	48613874	48613965	Fern0104-MS-1	1	+	exon_En2SA	Gnb2l1.NM_008143.1
chr11	48613879	48613912	Tan0119-MS-3	1	+	LunSD	Gnb2l1.NM_008143.1
chr11	48617417	48617463	Tan0211-MS-1	1	+	LunSD	Gnb2l1.NM_008143.5
chr11	50016423	50016446	Tan0176-MS-1	1	-	exon_En2SA	Sqstm1.NM_001290769.6|Sqstm1.NM_011018.6
chr11	50108918	50108975	Tan0211-MS-1	1	-	exon_En2SA	Canx.NM_001110499.15|Canx.NM_001110500.15|Canx.NM_007597.15
chr11	51414922	51414984	Tan0182-MS-2	1	-	LunSD	Hnrnpab.NM_001048061.8|Hnrnpab.NM_010448.7
chr11	55208195	55208283	Tan0285-MS-1	1	-	SA_exon	Sparc.NM_001290817.10|Sparc.NM_009242.10
chr11	55208655	55208683	Tan0182-MS-2	1	-	LunSD	Sparc.NM_001290817.10|Sparc.NM_009242.10
chr11	59220748	59220805	Tan0211-MS-1	1	-	exon_En2SA	Snap47.NM_144521.5
chr11	60014264	60014333	Tan0182-MS-2	1	-	exon_En2SA	Srebf1.NM_011480.17
chr11	60040317	60040343	Tan0211-MS-1	1	-	exon_En2SA	Tom1l2.NM_001039092.14|Tom1l2.NM_153080.15
chr11	60529959	60530005	Tan0182-MS-2	1	-	exon_En2SA	Flii.NM_001302207.22|Flii.NM_022009.22
chr11	60601689	60601759	Tan0182-MS-2	1	+	exon_En2SA	Smcr8.NM_001085440.2
chr11	61684311	61684391	Tan0285-MS-1	1	-	exon_En2SA
chr11	62139058	62139089	Tan0285-MS-1	1	-	SA_exon	Ncor1.NM_001252313.41|Ncor1.NM_011308.41
chr11	65548693	65548766	Tan0182-MS-2	1	-	exon_En2SA	Map2k4.NM_009157.3
chr11	68646856	68646886	Tan0119-MS-3	1	-	exon_En2SA	Ndel1.NM_023668.7
chr11	70360333	70360390	Tan0285-MS-1	1	+	exon_En2SA
chr11	71603050	71603122	Tan0285-MS-1	1	+	LunSD	Wscd1.NM_177618.9
chr11	74478726	74478790	Tan0211-MS-1	1	+	LunSD	Cluh.NM_001081158.16
chr11	74715565	74715666	Fern0104-MS-1	1	+	exon_En2SA	Tsr1.NM_177325.7
chr11	75578907	75578992	Tan0176-MS-1	1	+	exon_En2SA	Ywhae.NM_009536.6
chr11	76780497	76780563	Tan0176-MS-1	1	+	exon_En2SA	Blmh.NM_178645.9
chr11	78005301	78005341	Fern0104-MS-1	1	+	exon_En2SA	Rab34.NM_001159482.11|Rab34.NM_033475.10
chr11	80286521	80286587	Tan0182-MS-2	1	+	LunSD
chr11	83149078	83149102	Fern0104-MS-1	1	+	SA_exon	Ap2b1.NM_001035854.7|Ap2b1.NM_027915.7
chr11	83856546	83856567	Tan0119-MS-3	1	+	LunSD	Synrg.NM_194341.20
chr11	84323160	84323212	Fern0104-MS-1	1	-	exon_En2SA	Aatf.NM_019816.5
chr11	88861079	88861159	Tan0182-MS-2	1	+	exon_En2SA	Trim25.NM_009546.1
chr11	94202033	94202063	Tan0182-MS-2	1	+	exon_En2SA	Ankrd40.NM_027799.5
chr11	94799279	94799352	Tan0182-MS-2	1	+	LunSD	Col1a1.NM_007742.2
chr11	94812025	94812087	Tan0285-MS-1	1	+	exon_En2SA	Col1a1.NM_007742.49
chr11	94812046	94812154	Tan0285-MS-1	1	+	LunSD	Col1a1.NM_007742.49
chr11	94814259	94814317	Tan0211-MS-1	1	+	exon_En2SA
chr11	94865883	94865907	Fern0201-MS-1	1	+	exon_En2SA	Ppp1r9b.NM_172261.8
chr11	97352486	97352547	Tan0285-MS-1	1	+	exon_En2SA	Arhgap23.NM_021493.17
chr11	98741958	98742115	Tan0211-MS-1	1	+	exon_En2SA
chr11	98812064	98812109	Tan0211-MS-1	1	+	SA_exon	Rara.NM_001177302.3|Rara.NM_001177303.2|Rara.NM_009024.2
chr11	99246647	99246692	Tan0182-MS-2	1	-	exon_En2SA	Krt10.NM_010660.8
chr11	99247251	99247299	Fern0104-MS-1	1	-	LunSD	Krt10.NM_010660.7
chr11	99247935	99248036	Tan0182-MS-2	1	-	exon_En2SA	Krt10.NM_010660.6
chr11	99248666	99248709	Fern0201-MS-1	1	-	LunSD	Krt10.NM_010660.4
chr11	99250251	99250299	Tan0182-MS-2	1	-	LunSD	Krt10.NM_010660.1
chr11	99994426	99994465	Tan0176-MS-1	1	-	exon_En2SA	Krt15.NM_008469.6
chr11	100064522	100064589	Fern0104-MS-1	1	-	exon_En2SA	Krt14.NM_016958.8
chr11	100064562	100064658	Fern0201-MS-1	1	-	exon_En2SA	Krt14.NM_016958.8
chr11	100064583	100064622	Tan0182-MS-2	1	-	exon_En2SA	Krt14.NM_016958.8
chr11	100064614	100064694	Fern0104-MS-1	1	-	exon_En2SA	Krt14.NM_016958.8
chr11	100068796	100068825	Tan0285-MS-1	1	-	exon_En2SA	Krt14.NM_016958.1
chr11	100110210	100110237	Tan0182-MS-2	1	-	LunSD	Krt16.NM_008470.1
chr11	100110215	100110243	Fern0201-MS-1	1	-	exon_En2SA	Krt16.NM_008470.1
chr11	100117658	100117700	Tan0176-MS-1	1	-	exon_En2SA	Krt17.NM_010663.8
chr11	100117664	100117717	Tan0182-MS-2	1	-	exon_En2SA	Krt17.NM_010663.8
chr11	100118879	100118907	Tan0182-MS-2	1	-	LunSD	Krt17.NM_010663.6
chr11	100118881	100118908	Tan0285-MS-1	1	-	exon_En2SA	Krt17.NM_010663.6
chr11	100122006	100122127	Fern0104-MS-1	1	-	exon_En2SA	Krt17.NM_010663.1
chr11	100122148	100122176	Tan0182-MS-2	1	-	LunSD	Krt17.NM_010663.1
chr11	101053352	101053442	Tan0119-MS-3	1	-	exon_En2SA	Ezh1.NM_007970.21
chr11	101149735	101149761	Tan0182-MS-2	1	-	LunSD	Becn1.NM_019584.12
chr11	101428410	101428441	Fern0104-MS-1	1	+	exon_En2SA	Nbr1.NM_001252220.11|Nbr1.NM_001252222.11|Nbr1.NM_001252223.11|Nbr1.NM_008676.11
chr11	102152420	102152489	Tan0211-MS-1	1	-	exon_En2SA	Atxn7l3.NM_001098836.13|Atxn7l3.NM_001098837.13
chr11	103547895	103547976	Tan0176-MS-1	1	-	exon_En2SA	Gosr2.NM_019650.4
chr11	108873106	108873170	Tan0285-MS-1	1	-	LunSD
chr11	108873269	108873311	Fern0104-MS-1	1	-	exon_En2SA
chr11	108873287	108873324	Tan0285-MS-1	1	-	exon_En2SA
chr11	108873293	108873412	Tan0119-MS-3	1	-	LunSD
chr11	109530016	109530078	Tan0211-MS-1	1	+	LunSD	Prkar1a.NM_021880.11
chr11	114532978	114533010	Fern0104-MS-1	1	+	exon_En2SA
chr11	115105777	115105826	Fern0201-MS-1	1	+	exon_En2SA	Tmem104.NM_001033393.10
chr11	115466138	115466200	Tan0285-MS-1	1	+	exon_En2SA	Mrps7.NM_025305.2
chr11	115883857	115883906	Fern0201-MS-1	1	-	LunSD	H3f3b.NM_008211.4
chr11	115940533	115940643	Tan0176-MS-1	1	-	exon_En2SA	Wbp2.NM_016852.8
chr11	116106771	116106819	Tan0176-MS-1	1	-	exon_En2SA	Srp68.NM_146032.16
chr11	116397578	116397609	Fern0104-MS-1	1	+	exon_En2SA	Sphk1.NM_001172472.6|Sphk1.NM_001172473.6|Sphk1.NM_001172475.6|Sphk1.NM_011451.4|Sphk1.NM_025367.6
chr11	119780537	119780599	Tan0182-MS-2	1	+	LunSD	Chmp6.NM_001085498.8
chr11	120349844	120349929	Tan0285-MS-1	1	+	LunSD	Mrpl12.NM_027204.5
chr11	120421692	120421730	Tan0182-MS-2	1	-	LunSD	P4hb.NM_011032.11
chr11	120422076	120422130	Fern0201-MS-1	1	-	exon_En2SA	P4hb.NM_011032.11
chr11	120670822	120670848	Fern0104-MS-1	1	-	exon_En2SA	Fasn.NM_007988.38
chr11	120674782	120674850	Tan0176-MS-1	1	-	exon_En2SA	Fasn.NM_007988.24
chr12	8811986	8812053	Fern0201-MS-1	1	-	LunSD
chr12	8846778	8846816	Fern0201-MS-1	1	-	LunSD
chr12	28674419	28674439	Tan0176-MS-1	1	-	LunSD
chr12	36192091	36192127	Fern0104-MS-1	1	-	exon_En2SA	Ahr.NM_013464.8
chr12	52474493	52474555	Tan0182-MS-2	1	+	LunSD	G2e3.NM_001015099.15|G2e3.NM_001167963.16|G2e3.NM_001167964.14
chr12	53000135	53000225	Fern0104-MS-1	1	-	exon_En2SA	Heatr5a.NM_177171.24
chr12	53059987	53060041	Tan0176-MS-1	1	-	exon_En2SA	Heatr5a.NM_177171.3
chr12	60060799	60060855	Tan0176-MS-1	1	-	exon_En2SA	Sec23a.NM_009147.20
chr12	60091960	60092051	Fern0104-MS-1	1	-	exon_En2SA	Sec23a.NM_009147.9
chr12	60091960	60092053	Tan0285-MS-1	1	-	exon_En2SA	Sec23a.NM_009147.9
chr12	66040247	66040300	Tan0211-MS-1	1	-	LunSD
chr12	70299130	70299196	Tan0182-MS-2	1	+	LunSD	9330151L19Rik.NR_033222.2
chr12	70473709	70473742	Tan0285-MS-1	1	+	LunSD	Arf6.NM_007481.2
chr12	70473957	70474054	Tan0182-MS-2	1	+	LunSD	Arf6.NM_007481.2
chr12	70474186	70474252	Tan0285-MS-1	1	+	exon_En2SA	Arf6.NM_007481.2
chr12	74647241	74647263	Tan0285-MS-1	1	-	exon_En2SA	Tmem30b.NM_178715.1
chr12	75027544	75027567	Fern0201-MS-1	1	+	LunSD	Hif1a.NM_010431.2
chr12	84893402	84893481	Tan0119-MS-3	1	-	exon_En2SA	Zfyve1.NM_183154.9
chr12	86098088	86098126	Tan0211-MS-1	1	-	LunSD	Npc2.NM_023409.4
chr12	86474075	86474170	Fern0104-MS-1	1	+	exon_En2SA	Dlst.NM_030225.15
chr12	97018855	97018901	Tan0211-MS-1	1	+	LunSD	Flrt2.NM_201518.2
chr12	97021919	97021982	Tan0176-MS-1	1	+	exon_En2SA	Flrt2.NM_201518.2
chr12	104014797	104014844	Tan0182-MS-2	1	+	exon_En2SA	Ubr7.NM_025666.11
chr12	106855460	106855482	Tan0176-MS-1	1	-	LunSD	Atg2b.NM_029654.42
chr12	107040371	107040393	Tan0211-MS-1	1	+	exon_En2SA
chr12	107316327	107316400	Fern0104-MS-1	1	+	exon_En2SA
chr12	110053960	110054020	Tan0211-MS-1	1	+	exon_En2SA	Yy1.NM_009537.5
chr12	111809000	111809050	Tan0285-MS-1	1	+	exon_En2SA	Ppp2r5c.NM_001081458.12|Ppp2r5c.NM_001135001.14
chr12	111902922	111902945	Fern0201-MS-1	1	+	exon_En2SA	Dync1h1.NM_030238.72
chr12	112277924	112277954	Fern0201-MS-1	1	+	exon_En2SA
chr12	112504992	112505048	Fern0201-MS-1	1	+	exon_En2SA	Traf3.NM_001286122.10|Traf3.NM_011632.12
chr12	114058737	114058828	Tan0176-MS-1	1	-	exon_En2SA	Cdca4.NM_028023.2
chr12	114173111	114173211	Tan0211-MS-1	1	-	exon_En2SA	Nudt14.NM_025399.5
chr13	3139321	3139379	Tan0176-MS-1	1	-	exon_En2SA
chr13	3837348	3837419	Tan0211-MS-1	1	+	exon_En2SA	Calm4.NM_020036.1
chr13	3837373	3837493	Tan0285-MS-1	1	+	exon_En2SA	Calm4.NM_020036.1
chr13	3837493	3837530	Tan0182-MS-2	1	+	exon_En2SA	Calm4.NM_020036.1
chr13	3837518	3837625	Tan0182-MS-2	1	+	LunSD	Calm4.NM_020036.1
chr13	23802587	23802610	Fern0104-MS-1	1	-	exon_En2SA	Hfe.NM_010424.1
chr13	31719019	31719089	Fern0201-MS-1	1	+	LunSD	Foxf2.NM_010225.1
chr13	34107018	34107046	Tan0211-MS-1	1	+	LunSD	Ripk1.NM_009068.5
chr13	38272988	38273011	Tan0285-MS-1	1	+	exon_En2SA	Dsp.NM_023842.12
chr13	38279610	38279641	Tan0182-MS-2	1	+	exon_En2SA	Dsp.NM_023842.19
chr13	38288980	38289026	Fern0201-MS-1	1	+	exon_En2SA	Dsp.NM_023842.24
chr13	41369570	41369600	Fern0201-MS-1	1	+	exon_En2SA	Smim13.NM_001135577.2
chr13	41734737	41734773	Tan0285-MS-1	1	+	exon_En2SA	Tmem170b.NM_001163572.3
chr13	43575782	43575806	Tan0119-MS-3	1	-	exon_En2SA	Ranbp9.NM_019930.1
chr13	48987413	48987436	Tan0119-MS-3	1	-	exon_En2SA	Fam120a.NM_001033268.13
chr13	54686225	54686249	Fern0201-MS-1	1	-	exon_En2SA	Nop16.NM_178605.5
chr13	55463767	55463832	Tan0182-MS-2	1	-	exon_En2SA	Lman2.NM_025828.1
chr13	56390710	56390761	Fern0104-MS-1	1	-	exon_En2SA	Cxcl14.NM_019568.4
chr13	75977455	75977486	Tan0176-MS-1	1	+	exon_En2SA	Glrx.NM_053108.1
chr13	81029374	81029426	Tan0176-MS-1	1	+	LunSD	Arrdc3.NM_001042591.4
chr13	81935677	81935735	Tan0211-MS-1	1	+	LunSD	Cetn3.NM_007684.5
chr13	94202654	94202686	Fern0104-MS-1	1	-	LunSD	Jmy.NM_021310.11
chr13	94994852	94994877	Tan0119-MS-3	1	-	exon_En2SA	Scamp1.NM_029153.6
chr13	97425606	97425657	Fern0104-MS-1	1	-	exon_En2SA	Hmgcr.NM_008255.14
chr13	97960506	97960538	Fern0104-MS-1	1	-	LunSD
chr13	99493503	99493558	Fern0104-MS-1	1	-	LunSD	Fcho2.NM_172591.26
chr13	101591075	101591114	Tan0285-MS-1	1	-	exon_En2SA	Slc30a5.NM_022885.5
chr13	104710327	104710353	Tan0285-MS-1	1	-	exon_En2SA	Erbb2ip.NM_001005868.1|Erbb2ip.NM_001289473.1|Erbb2ip.NM_001289474.1|Erbb2ip.NM_001289475.1
chr13	115430289	115430339	Tan0182-MS-2	1	+	LunSD
chr13	115488909	115488929	Tan0182-MS-2	1	+	LunSD
chr13	118062720	118062814	Tan0285-MS-1	1	+	LunSD	Emb.NM_010330.9
chr13	120245966	120246005	Tan0176-MS-1	1	+	exon_En2SA	Paip1.NM_001079849.11|Paip1.NM_145457.11
chr14	14953374	14953437	Fern0201-MS-1	1	-	exon_En2SA	Psmd6.NM_025550.1
chr14	15566335	15566375	Tan0182-MS-2	1	+	LunSD	Slc4a7.NM_001033270.3
chr14	26455454	26455499	Tan0211-MS-1	1	+	SA_exon	Zmiz1.NM_183208.7
chr14	26463081	26463155	Tan0285-MS-1	1	+	SA_exon	Zmiz1.NM_183208.8
chr14	27488656	27488726	Fern0201-MS-1	1	-	LunSD	Pde12.NM_178668.1
chr14	27966214	27966239	Tan0119-MS-3	1	+	exon_En2SA	Arhgef3.NM_001289686.2
chr14	31984154	31984187	Fern0104-MS-1	1	-	exon_En2SA	Nisch.NM_022656.21
chr14	35165066	35165160	Tan0176-MS-1	1	-	exon_En2SA	Fam25c.NM_183278.3
chr14	46081442	46081470	Fern0201-MS-1	1	-	exon_En2SA	Fermt2.NM_146054.14
chr14	47399789	47399862	Tan0176-MS-1	1	-	exon_En2SA	Cnih1.NM_009919.3
chr14	52626041	52626098	Fern0201-MS-1	1	-	LunSD	Zfp219.NM_001253694.6|Zfp219.NM_001253695.5|Zfp219.NM_001253696.4|Zfp219.NM_027248.5
chr14	56319103	56319134	Tan0211-MS-1	1	-	exon_En2SA	Tgm1.NM_001161714.15|Tgm1.NM_001161715.15|Tgm1.NM_019984.15
chr14	56362543	56362609	Tan0182-MS-2	1	-	exon_En2SA	Dhrs1.NM_026819.3
chr14	56516123	56516196	Fern0104-MS-1	1	-	exon_En2SA	Sdr39u1.NM_001082975.6
chr14	61985038	61985130	Tan0211-MS-1	1	-	exon_En2SA	Kpna3.NM_008466.17
chr14	68352380	68352407	Tan0285-MS-1	1	+	exon_En2SA
chr14	70482348	70482400	Tan0211-MS-1	1	+	exon_En2SA	Egr3.NM_001289925.3|Egr3.NM_001289927.2|Egr3.NM_018781.2
chr14	70946920	70947005	Tan0285-MS-1	1	+	exon_En2SA	Reep4.NM_180588.4
chr14	70948545	70948571	Tan0182-MS-2	1	+	LunSD	Reep4.NM_180588.8
chr14	71633545	71633567	Tan0211-MS-1	1	+	LunSD
chr14	73785024	73785068	Tan0176-MS-1	1	-	exon_En2SA	Itm2b.NM_008410.1
chr14	99701079	99701151	Tan0176-MS-1	1	+	LunSD	Klf5.NM_009769.2
chr14	112415045	112415078	Fern0104-MS-1	1	-	LunSD
chr14	119374360	119374397	Fern0201-MS-1	1	+	exon_En2SA	Dnajc3.NM_008929.10
chr15	6685385	6685460	Tan0176-MS-1	1	+	exon_En2SA	Rictor.NM_030168.3
chr15	10384548	10384579	Tan0285-MS-1	1	-	exon_En2SA	Dnajc21.NM_030046.7
chr15	12423073	12423129	Tan0119-MS-3	1	-	exon_En2SA
chr15	27660574	27660616	Tan0285-MS-1	1	-	exon_En2SA	Trio.NM_001081302.57
chr15	31201436	31201469	Tan0285-MS-1	1	+	exon_En2SA
chr15	31462148	31462188	Fern0104-MS-1	1	+	exon_En2SA
chr15	34578565	34578595	Fern0201-MS-1	1	-	LunSD	Nipal2.NM_145469.3
chr15	38863269	38863376	Tan0285-MS-1	1	+	exon_En2SA	Fzd6.NM_001162494.4|Fzd6.NM_008056.4
chr15	38868015	38868091	Tan0211-MS-1	1	+	exon_En2SA	Fzd6.NM_001162494.7|Fzd6.NM_008056.7
chr15	51796070	51796136	Tan0182-MS-2	1	-	LunSD
chr15	51809684	51809713	Tan0211-MS-1	1	-	exon_En2SA	Rad21.NM_009009.3
chr15	53176612	53176689	Fern0104-MS-1	1	-	LunSD	Ext1.NM_010162.1
chr15	54109770	54109799	Tan0119-MS-3	1	-	exon_En2SA	Tnfrsf11b.NM_008764.1
chr15	55635817	55635853	Tan0119-MS-3	1	+	LunSD
chr15	60651687	60651723	Tan0119-MS-3	1	-	LunSD	Fam84b.NM_001162926.2
chr15	72933771	72933898	Tan0119-MS-3	1	-	exon_En2SA	Ago2.NM_153178.19
chr15	73581725	73581806	Tan0285-MS-1	1	+	exon_En2SA	Ptp4a3.NM_001166388.2|Ptp4a3.NM_001166389.2|Ptp4a3.NM_008975.2
chr15	74592839	74592867	Tan0119-MS-3	1	-	exon_En2SA	Ly6d.NM_010742.3
chr15	75936721	75936775	Tan0182-MS-2	1	-	exon_En2SA	Eppk1.NM_144848.2
chr15	76003569	76003596	Tan0211-MS-1	1	-	exon_En2SA	Plec.NM_001163540.33|Plec.NM_001163542.34|Plec.NM_001163549.33|Plec.NM_001164203.34|Plec.NM_011117.32|Plec.NM_201385.32|Plec.NM_201386.32|Plec.NM_201387.32|Plec.NM_201388.32|Plec.NM_201389.32|Plec.NM_201390.32|Plec.NM_201391.32|Plec.NM_201392.32|Plec.NM_201393.32|Plec.NM_201394.32
chr15	76159459	76159505	Tan0182-MS-2	1	+	LunSD	Exosc4.NM_175399.2
chr15	76183302	76183392	Tan0176-MS-1	1	+	exon_En2SA	Maf1.NM_001164607.5|Maf1.NM_001164608.4|Maf1.NM_026859.4
chr15	76284405	76284425	Tan0182-MS-2	1	-	LunSD	Bop1.NM_013481.13
chr15	76366278	76366331	Tan0119-MS-3	1	-	exon_En2SA	Fbxl6.NM_013909.9
chr15	76735388	76735419	Tan0182-MS-2	1	+	LunSD	Rpl8.NM_012053.4
chr15	81305997	81306045	Tan0176-MS-1	1	+	exon_En2SA	Rbx1.NM_019712.5
chr15	81542474	81542553	Tan0285-MS-1	1	-	exon_En2SA	Rangap1.NM_001146174.8|Rangap1.NM_011241.9
chr15	81857689	81857720	Tan0176-MS-1	1	+	exon_En2SA	Xrcc6.NM_010247.7
chr15	82003904	82004033	Tan0211-MS-1	1	+	exon_En2SA
chr15	82034469	82034545	Tan0176-MS-1	1	+	exon_En2SA	Srebf2.NM_033218.19
chr15	83401908	83401977	Tan0176-MS-1	1	+	exon_En2SA	Tspo.NM_009775.2
chr15	85407938	85408046	Tan0285-MS-1	1	-	SA_exon	Wnt7b.NM_001163634.1
chr15	85411810	85411835	Tan0285-MS-1	1	-	SA_exon	Wnt7b.NM_009528.1
chr15	85995324	85995409	Tan0119-MS-3	1	-	exon_En2SA	Cerk.NM_145475.3
chr15	93147971	93148002	Fern0104-MS-1	1	-	exon_En2SA	Yaf2.NR_028315.3
chr15	93331578	93331631	Tan0119-MS-3	1	-	LunSD	Prickle1.NM_001033217.8
chr15	96518441	96518528	Tan0182-MS-2	1	-	exon_En2SA	Slc38a2.NM_175121.16
chr15	97965326	97965382	Tan0182-MS-2	1	-	LunSD	Asb8.NM_001170710.4|Asb8.NM_001170711.4|Asb8.NM_030121.4
chr15	99237020	99237075	Tan0119-MS-3	1	+	exon_En2SA	Tmbim6.NM_001171034.9|Tmbim6.NM_001171035.8|Tmbim6.NM_001171036.9|Tmbim6.NM_026669.8
chr15	99240188	99240243	Tan0285-MS-1	1	+	exon_En2SA	Tmbim6.NM_001171034.11|Tmbim6.NM_001171035.10|Tmbim6.NM_001171036.11|Tmbim6.NM_026669.10
chr15	101180396	101180424	Fern0104-MS-1	1	-	exon_En2SA	Krt80.NM_028770.9
chr15	101506476	101506529	Tan0211-MS-1	1	-	exon_En2SA	Krt6b.NM_010669.9
chr15	101506549	101506589	Tan0285-MS-1	1	-	exon_En2SA	Krt6b.NM_010669.9
chr15	101506722	101506752	Fern0201-MS-1	1	-	exon_En2SA	Krt6b.NM_010669.9
chr15	101506825	101506867	Tan0182-MS-2	1	-	LunSD	Krt6b.NM_010669.9
chr15	101506860	101506946	Tan0119-MS-3	1	-	LunSD	Krt6b.NM_010669.9
chr15	101520431	101520548	Tan0119-MS-3	1	-	exon_En2SA	Krt6a.NM_008476.9
chr15	101537698	101537767	Tan0285-MS-1	1	-	exon_En2SA	Krt5.NM_027011.9
chr15	101537816	101537885	Tan0211-MS-1	1	-	LunSD	Krt5.NM_027011.9
chr15	101537846	101537902	Fern0104-MS-1	1	-	exon_En2SA	Krt5.NM_027011.9
chr15	101541958	101542007	Tan0285-MS-1	1	-	exon_En2SA	Krt5.NM_027011.2
chr15	101676123	101676168	Tan0211-MS-1	1	-	LunSD	Krt1.NM_008473.9
chr15	101676226	101676293	Tan0182-MS-2	1	-	LunSD	Krt1.NM_008473.9
chr15	101676239	101676295	Tan0285-MS-1	1	-	LunSD	Krt1.NM_008473.9
chr15	101676345	101676445	Tan0211-MS-1	1	-	exon_En2SA	Krt1.NM_008473.9
chr15	101677266	101677333	Tan0182-MS-2	1	-	exon_En2SA	Krt1.NM_008473.7
chr15	101677415	101677451	Fern0201-MS-1	1	-	LunSD	Krt1.NM_008473.7
chr15	101678213	101678297	Fern0201-MS-1	1	-	exon_En2SA	Krt1.NM_008473.5
chr15	101679023	101679052	Tan0211-MS-1	1	-	exon_En2SA	Krt1.NM_008473.3
chr15	101680552	101680612	Fern0104-MS-1	1	-	exon_En2SA	Krt1.NM_008473.1
chr15	101770627	101770652	Tan0119-MS-3	1	-	exon_En2SA	Krt79.NM_146063.1
chr15	102261904	102261939	Tan0211-MS-1	1	+	LunSD	Sp1.NM_013672.6
chr15	102264867	102264919	Fern0201-MS-1	1	+	exon_En2SA	Sp1.NM_013672.6
chr15	102371262	102371286	Tan0182-MS-2	1	-	exon_En2SA	Atf7.NM_146065.10
chr15	103175347	103175371	Tan0211-MS-1	1	-	exon_En2SA	Itga5.NM_010577.30
chr16	4767565	4767607	Tan0182-MS-2	1	-	LunSD	Cdip1.NM_025670.6
chr16	5087741	5087838	Tan0285-MS-1	1	-	LunSD	Ppl.NM_008909.22
chr16	5089812	5089836	Tan0182-MS-2	1	-	LunSD	Ppl.NM_008909.22
chr16	8689861	8689921	Tan0211-MS-1	1	-	exon_En2SA	Usp7.NM_001003918.31
chr16	8856180	8856224	Tan0176-MS-1	1	+	exon_En2SA	1810013L24Rik.NM_001081400.4
chr16	10282158	10282230	Tan0119-MS-3	1	-	LunSD	Emp2.NM_007929.5
chr16	14129791	14129900	Fern0104-MS-1	1	-	exon_En2SA	Marf1.NM_001081154.17
chr16	14390446	14390529	Fern0201-MS-1	1	+	exon_En2SA
chr16	15706885	15706968	Tan0119-MS-3	1	+	exon_En2SA	Prkdc.NM_011159.31
chr16	17153776	17153818	Tan0285-MS-1	1	-	exon_En2SA	Ube2l3.NM_009456.4
chr16	17803232	17803350	Tan0119-MS-3	1	+	exon_En2SA	Scarf2.NM_153790.4
chr16	18622485	18622532	Fern0104-MS-1	1	-	exon_En2SA	Gp1bb.NM_001001999.1|Gp1bb.NM_010327.1|Sept5.NM_213614.12
chr16	23328434	23328509	Tan0211-MS-1	1	+	exon_En2SA	St6gal1.NM_001252505.5|St6gal1.NM_001252506.4|St6gal1.NM_145933.5
chr16	23972496	23972537	Tan0211-MS-1	1	-	LunSD	Bcl6.NM_009744.5
chr16	33900646	33900688	Tan0285-MS-1	1	+	LunSD	Itgb5.NM_001145884.7|Itgb5.NM_010580.7
chr16	36035815	36035900	Tan0182-MS-2	1	+	LunSD	Kpna1.NM_008465.14
chr16	36044074	36044113	Fern0201-MS-1	1	-	exon_En2SA	Fam162a.NM_027342.5
chr16	36072282	36072313	Tan0211-MS-1	1	-	exon_En2SA
chr16	36450635	36450711	Tan0176-MS-1	1	-	exon_En2SA	Stfa3.NM_025288.3
chr16	36452304	36452330	Tan0285-MS-1	1	-	exon_En2SA	Stfa3.NM_025288.2
chr16	36455434	36455473	Fern0201-MS-1	1	-	exon_En2SA	Stfa3.NM_025288.1
chr16	43624091	43624130	Tan0211-MS-1	1	+	LunSD
chr16	49914747	49914773	Tan0211-MS-1	1	+	LunSD
chr16	57625146	57625244	Tan0285-MS-1	1	-	LunSD	Col8a1.NM_007739.4
chr16	58470741	58470790	Tan0211-MS-1	1	-	exon_En2SA	St3gal6.NM_018784.11
chr16	85120776	85120842	Tan0119-MS-3	1	-	exon_En2SA	App.NM_001198823.2|App.NM_001198824.2|App.NM_001198825.2|App.NM_001198826.2|App.NM_007471.2
chr16	85799822	85799866	Tan0176-MS-1	1	-	exon_En2SA	Adamts1.NM_009621.3
chr16	85899410	85899430	Tan0211-MS-1	1	-	exon_En2SA	Adamts5.NM_011782.1
chr16	87425826	87425908	Tan0285-MS-1	1	-	exon_En2SA	Ltn1.NM_001081068.4
chr16	89898683	89898724	Tan0211-MS-1	1	-	LunSD	Tiam1.NM_001145886.4|Tiam1.NM_009384.4
chr16	91394105	91394152	Tan0176-MS-1	1	+	exon_En2SA	Ifnar2.NM_001110498.7|Ifnar2.NM_010509.7
chr16	91654867	91654925	Tan0211-MS-1	1	+	exon_En2SA	Son.NM_019973.3|Son.NM_178880.3
chr17	3326627	3326724	Tan0176-MS-1	1	+	exon_En2SA	Tiam2.NM_001122998.1
chr17	6185241	6185287	Tan0211-MS-1	1	+	exon_En2SA	Tulp4.NM_001103181.3|Tulp4.NM_054040.3
chr17	6943521	6943556	Tan0211-MS-1	1	-	exon_En2SA	Ezr.NM_009510.13
chr17	12890190	12890263	Tan0285-MS-1	1	-	exon_En2SA	Igf2r.NM_010515.35
chr17	12890212	12890257	Tan0176-MS-1	1	-	exon_En2SA	Igf2r.NM_010515.35
chr17	13160331	13160422	Tan0182-MS-2	1	-	LunSD	Wtap.NM_001113533.8
chr17	15504779	15504857	Tan0285-MS-1	1	-	exon_En2SA	Dll1.NM_007865.11
chr17	23805646	23805718	Fern0201-MS-1	1	-	exon_En2SA	Thoc6.NM_001008425.13
chr17	25079503	25079533	Tan0182-MS-2	1	-	exon_En2SA	Hn1l.NM_198937.5
chr17	25968126	25968168	Tan0182-MS-2	1	-	exon_En2SA	Stub1.NM_019719.6
chr17	26819643	26819670	Tan0119-MS-3	1	+	exon_En2SA	Atp6v0e.NM_025272.2
chr17	29236996	29237026	Fern0104-MS-1	1	+	exon_En2SA	Cdkn1a.NM_001111099.3|Cdkn1a.NM_007669.3
chr17	29628768	29628851	Tan0119-MS-3	1	+	exon_En2SA	Pim1.NM_008842.4
chr17	34063016	34063044	Tan0211-MS-1	1	+	LunSD	Tapbp.NM_001025313.5|Tapbp.NM_009318.5
chr17	34080582	34080622	Fern0104-MS-1	1	+	exon_En2SA	Wdr46.NM_020603.8
chr17	34134018	34134048	Tan0211-MS-1	1	-	exon_En2SA	H2-K1.NM_001001892.5
chr17	35093540	35093575	Tan0119-MS-3	1	-	exon_En2SA	Hspa1b.NM_010478.1
chr17	35279465	35279499	Tan0182-MS-2	1	+	exon_En2SA	Bag6.NM_001252469.11
chr17	35299148	35299176	Tan0285-MS-1	1	-	exon_En2SA	Prrc2a.NM_001199044.3|Prrc2a.NM_020027.3
chr17	35693831	35693857	Fern0201-MS-1	1	+	exon_En2SA	Cdsn.NM_001008424.2
chr17	35967608	35967668	Fern0104-MS-1	1	+	exon_En2SA	Flot1.NM_008027.11
chr17	37084963	37085057	Fern0104-MS-1	1	+	exon_En2SA
chr17	39980624	39980657	Tan0176-MS-1	1	+	exon_En2SA	Rn45s.NR_046233.1
chr17	39981352	39981391	Tan0182-MS-2	1	+	LunSD	Rn45s.NR_046233.1
chr17	39983411	39983448	Fern0104-MS-1	1	+	exon_En2SA	Rn45s.NR_046233.1
chr17	39983432	39983461	Tan0176-MS-1	1	+	LunSD	Rn45s.NR_046233.1
chr17	39983448	39983489	Tan0182-MS-2	1	+	LunSD	Rn45s.NR_046233.1
chr17	39983508	39983531	Tan0211-MS-1	1	+	LunSD	Rn45s.NR_046233.1
chr17	39983533	39983581	Fern0104-MS-1	1	+	LunSD	Rn45s.NR_046233.1
chr17	39983594	39983699	Tan0182-MS-2	1	+	LunSD	Rn45s.NR_046233.1
chr17	39984846	39984922	Fern0104-MS-1	1	+	exon_En2SA	Rn45s.NR_046233.1
chr17	39985094	39985117	Tan0182-MS-2	1	+	LunSD	Rn45s.NR_046233.1
chr17	46692524	46692562	Tan0182-MS-2	1	-	LunSD	Srf.NM_020493.1
chr17	46873094	46873124	Tan0176-MS-1	1	-	exon_En2SA	Cnpy3.NM_001305988.5|Cnpy3.NM_001305989.5|Cnpy3.NM_001305990.4|Cnpy3.NM_028065.6
chr17	47603489	47603529	Tan0211-MS-1	1	+	SA_exon	AI661453.NM_145489.4
chr17	56136709	56136788	Tan0182-MS-2	1	-	LunSD	Stap2.NM_145934.13|Stap2.NR_102313.12
chr17	64245457	64245518	Fern0104-MS-1	1	+	LunSD	Fer.NM_001037997.2|Fer.NM_001286415.2
chr17	67540591	67540648	Tan0119-MS-3	1	-	exon_En2SA	Ptprm.NM_008984.2
chr17	71272351	71272433	Tan0211-MS-1	1	+	LunSD
chr17	71372478	71372533	Tan0176-MS-1	1	+	exon_En2SA	Myom1.NM_001083934.2|Myom1.NM_010867.2
chr17	74599571	74599629	Tan0211-MS-1	1	-	exon_En2SA
chr18	4971111	4971189	Tan0211-MS-1	1	+	exon_En2SA
chr18	12360083	12360137	Fern0104-MS-1	1	-	exon_En2SA	Npc1.NM_008720.13
chr18	20120272	20120307	Tan0176-MS-1	1	-	exon_En2SA	Dsc3.NM_001291809.17|Dsc3.NM_007882.16
chr18	20139103	20139135	Fern0104-MS-1	1	-	exon_En2SA	Dsc3.NM_001291809.9|Dsc3.NM_007882.9
chr18	20142178	20142198	Tan0176-MS-1	1	-	exon_En2SA	Dsc3.NM_001291809.7|Dsc3.NM_007882.7
chr18	20193077	20193202	Tan0119-MS-3	1	-	exon_En2SA	Dsc2.NM_013505.14
chr18	20255673	20255815	Tan0176-MS-1	1	-	LunSD	Dsc1.NM_001291804.8|Dsc1.NM_013504.8
chr18	20257642	20257671	Tan0176-MS-1	1	-	exon_En2SA	Dsc1.NM_001291804.7|Dsc1.NM_013504.7
chr18	20569995	20570076	Tan0119-MS-3	1	+	LunSD
chr18	20686195	20686319	Tan0182-MS-2	1	+	LunSD	Dsg3.NM_030596.9
chr18	20760204	20760234	Tan0211-MS-1	1	+	exon_En2SA	Dsg2.NM_007883.15
chr18	21182918	21182952	Tan0182-MS-2	1	+	LunSD	Rnf138.NM_207623.6
chr18	24113422	24113456	Fern0104-MS-1	1	+	exon_En2SA
chr18	24443738	24443790	Tan0182-MS-2	1	+	LunSD	Galnt1.NM_001160404.13|Galnt1.NM_013814.13
chr18	32394372	32394398	Tan0176-MS-1	1	+	exon_En2SA	Map3k2.NM_011946.17
chr18	34509308	34509444	Tan0182-MS-2	1	-	LunSD	Reep5.NM_007874.4
chr18	35097603	35097636	Fern0104-MS-1	1	-	exon_En2SA	Hspa9.NM_010481.17
chr18	36885477	36885531	Tan0211-MS-1	1	-	LunSD	Cd14.NM_009841.2
chr18	44147436	44147493	Fern0201-MS-1	1	+	LunSD	Spink5.NM_001081180.10
chr18	44159478	44159528	Tan0285-MS-1	1	+	exon_En2SA	Spink5.NM_001081180.17
chr18	60847714	60847797	Tan0182-MS-2	1	-	exon_En2SA	Ndst1.NM_008306.14
chr18	61748071	61748123	Tan0182-MS-2	1	+	exon_En2SA
chr18	63851730	63851805	Tan0119-MS-3	1	-	exon_En2SA	Txnl1.NM_016792.1
chr18	67365751	67365793	Fern0201-MS-1	1	+	exon_En2SA	Chmp1b.NM_024190.1
chr18	75278841	75278890	Tan0182-MS-2	1	+	exon_En2SA	Dym.NM_027727.10
chr18	78017258	78017316	Tan0211-MS-1	1	+	LunSD	Atp5a1.NM_007505.4
chr18	78018993	78019045	Tan0182-MS-2	1	+	exon_En2SA	Atp5a1.NM_007505.8
chr18	78021232	78021279	Tan0211-MS-1	1	+	LunSD	Atp5a1.NM_007505.12
chr18	85020891	85020913	Fern0201-MS-1	1	+	exon_En2SA	Cyb5a.NM_025797.1
chr19	4394792	4394829	Tan0285-MS-1	1	-	exon_En2SA	Kdm2a.NM_001001984.2
chr19	4745782	4745915	Tan0285-MS-1	1	+	LunSD	Sptbn2.NM_021287.25
chr19	5368224	5368256	Tan0211-MS-1	1	+	LunSD	Eif1ad.NM_027236.2
chr19	5456718	5456784	Tan0119-MS-3	1	-	LunSD	Ccdc85b.NM_001243307.2|Ccdc85b.NM_198616.1
chr19	5842760	5842789	Tan0182-MS-2	1	-	LunSD	Neat1.NR_003513.1|Neat1.NR_131212.1
chr19	5852386	5852418	Tan0182-MS-2	1	-	exon_En2SA	Frmd8.NM_026169.11
chr19	5852630	5852653	Tan0176-MS-1	1	-	exon_En2SA	Frmd8.NM_026169.11
chr19	6256299	6256358	Tan0176-MS-1	1	+	exon_En2SA	Atg2a.NM_194348.29
chr19	7365204	7365272	Tan0176-MS-1	1	-	LunSD	Mark2.NM_001080388.2|Mark2.NM_001080389.2|Mark2.NM_001080390.2|Mark2.NM_007928.2
chr19	7501732	7501916	Tan0119-MS-3	1	-	exon_En2SA	Rtn3.NM_001003933.8|Rtn3.NM_001003934.9|Rtn3.NM_001271486.9|Rtn3.NM_001271487.8|Rtn3.NM_053076.7
chr19	8946507	8946551	Fern0104-MS-1	1	+	exon_En2SA	Ubxn1.NM_146093.4
chr19	8946575	8946602	Tan0211-MS-1	1	+	exon_En2SA	Ubxn1.NM_146093.4
chr19	8954865	8954926	Tan0119-MS-3	1	-	exon_En2SA	Uqcc3.NM_001160356.2
chr19	8962898	8963012	Tan0119-MS-3	1	-	LunSD	5730408K05Rik.NR_027866.1
chr19	12067809	12067838	Tan0285-MS-1	1	+	exon_En2SA	Osbp.NM_001033174.14
chr19	12843708	12843783	Tan0176-MS-1	1	-	exon_En2SA	Zfp91.NM_053009.11
chr19	17868120	17868175	Fern0104-MS-1	1	-	exon_En2SA	Pcsk5.NM_001163144.2|Pcsk5.NM_001190483.2
chr19	18655443	18655502	Fern0201-MS-1	1	-	LunSD	Ostf1.NM_017375.10
chr19	18790512	18790607	Tan0211-MS-1	1	+	exon_En2SA
chr19	23292902	23293019	Tan0211-MS-1	1	-	LunSD	Smc5.NM_001252684.18|Smc5.NM_001252685.18|Smc5.NM_153808.18
chr19	29069739	29069776	Tan0285-MS-1	1	+	exon_En2SA	Cdc37l1.NM_001302380.2|Cdc37l1.NM_001302382.2|Cdc37l1.NM_001302443.2|Cdc37l1.NM_025950.2
chr19	29371068	29371120	Tan0176-MS-1	1	+	exon_En2SA	Jak2.NM_001048177.15|Jak2.NM_008413.16
chr19	30105359	30105412	Tan0211-MS-1	1	+	exon_En2SA	Uhrf2.NM_144873.1
chr19	34148036	34148093	Tan0176-MS-1	1	+	exon_En2SA	Lipn.NM_027340.5
chr19	36966901	36966972	Tan0119-MS-3	1	+	exon_En2SA	Tnks2.NM_001163635.27
chr19	43809961	43810006	Tan0182-MS-2	1	-	LunSD	Cox15.NM_144874.9
chr19	44470320	44470344	Tan0211-MS-1	1	-	exon_En2SA	Scd1.NM_009127.6
chr19	57110321	57110380	Tan0182-MS-2	1	-	LunSD	Ablim1.NM_001103177.22|Ablim1.NM_001103178.20|Ablim1.NM_001290813.21|Ablim1.NM_001290815.21|Ablim1.NM_001290816.21|Ablim1.NM_178688.25
chr19	57111007	57111040	Tan0182-MS-2	1	-	LunSD	Ablim1.NM_001103177.22|Ablim1.NM_001103178.20|Ablim1.NM_001290813.21|Ablim1.NM_001290815.21|Ablim1.NM_001290816.21|Ablim1.NM_178688.25
chr19	57462946	57462990	Fern0104-MS-1	1	+	exon_En2SA	Fam160b1.NM_145505.17
chr19	57462957	57463003	Tan0285-MS-1	1	+	exon_En2SA	Fam160b1.NM_145505.17
chr2	3245214	3245297	Tan0285-MS-1	1	+	LunSD	Nmt2.NM_001290368.14|Nmt2.NM_001290369.13|Nmt2.NM_001290370.12|Nmt2.NM_008708.14
chr2	3419830	3419866	Fern0201-MS-1	1	-	LunSD	Hspa14.NM_015765.5
chr2	6079067	6079158	Tan0211-MS-1	1	-	LunSD
chr2	18128580	18128651	Tan0182-MS-2	1	+	LunSD	Mllt10.NM_001252560.20|Mllt10.NM_001252561.21|Mllt10.NM_010804.20|Mllt10.NR_045538.20|Mllt10.NR_045539.22
chr2	22599932	22599954	Fern0104-MS-1	1	-	exon_En2SA
chr2	25066316	25066348	Tan0182-MS-2	1	-	LunSD	Nelfb.NM_021393.2
chr2	25258719	25258751	Tan0211-MS-1	1	+	exon_En2SA	Npdc1.NM_008721.1
chr2	26761761	26761850	Tan0182-MS-2	1	-	LunSD	Med22.NM_011513.3
chr2	31468004	31468057	Fern0104-MS-1	1	+	exon_En2SA	Fubp3.NM_001033389.14|Fubp3.NM_001290548.14|Mir6998.NR_105964.1
chr2	32152168	32152206	Tan0119-MS-3	1	+	exon_En2SA	Golga2.NM_001080968.3|Golga2.NM_133852.4
chr2	34630226	34630275	Fern0104-MS-1	1	+	exon_En2SA	Hspa5.NM_001163434.7|Hspa5.NM_022310.6
chr2	71684094	71684122	Tan0182-MS-2	1	+	exon_En2SA	Itga6.NM_001277970.22|Itga6.NM_008397.22
chr2	71695765	71695809	Tan0211-MS-1	1	+	exon_En2SA	Itga6.NM_001277970.25|Itga6.NM_008397.26
chr2	75542423	75542467	Tan0182-MS-2	1	-	exon_En2SA	Nfe2l2.NM_010902.1
chr2	80165154	80165231	Tan0119-MS-3	1	+	LunSD	Dnajc10.NM_024181.6
chr2	80170623	80170677	Tan0211-MS-1	1	+	exon_En2SA
chr2	83645941	83645969	Tan0182-MS-2	1	+	exon_En2SA	Itgav.NM_008402.30
chr2	84550864	84550963	Fern0201-MS-1	1	-	exon_En2SA	Zdhhc5.NM_144887.2
chr2	84880522	84880577	Tan0211-MS-1	1	+	exon_En2SA	Ssrp1.NM_001136081.5|Ssrp1.NM_182990.5
chr2	90235300	90235341	Tan0285-MS-1	1	-	exon_En2SA
chr2	91864161	91864273	Tan0182-MS-2	1	-	exon_En2SA	Creb3l1.NM_011957.1
chr2	92834221	92834287	Tan0176-MS-1	1	-	exon_En2SA
chr2	93873048	93873127	Tan0182-MS-2	1	-	LunSD	Hsd17b12.NM_019657.11
chr2	102142798	102142885	Tan0176-MS-1	1	-	LunSD	Trim44.NM_020267.5
chr2	103104604	103104703	Tan0182-MS-2	1	-	LunSD	Ehf.NM_007914.9
chr2	103896690	103896767	Tan0285-MS-1	1	+	LunSD
chr2	104672324	104672383	Fern0104-MS-1	1	-	exon_En2SA	Prrg4.NM_178695.6
chr2	117952710	117952755	Tan0211-MS-1	1	+	exon_En2SA	Thbs1.NM_011580.22
chr2	120360837	120360893	Tan0285-MS-1	1	-	exon_En2SA	Zfp106.NM_011743.5
chr2	120447014	120447063	Tan0176-MS-1	1	+	exon_En2SA	Haus2.NM_001290807.6|Haus2.NM_001290808.5|Haus2.NM_025475.6
chr2	121263495	121263553	Tan0182-MS-2	1	+	LunSD	Pdia3.NM_007952.13
chr2	121973425	121973518	Tan0285-MS-1	1	+	exon_En2SA	B2m.NM_009735.1
chr2	126618618	126618639	Fern0104-MS-1	1	-	exon_En2SA	Trpm7.NM_001164325.39|Trpm7.NM_021450.39
chr2	126893943	126894047	Tan0182-MS-2	1	+	exon_En2SA	Ap4e1.NM_175550.21
chr2	128445629	128445665	Tan0211-MS-1	1	-	LunSD	Anapc1.NM_008569.44
chr2	136700300	136700349	Tan0211-MS-1	1	-	exon_En2SA	Mkks.NM_001141946.6|Mkks.NM_001286981.7|Mkks.NM_001286983.5|Mkks.NM_021527.6
chr2	151364519	151364594	Tan0211-MS-1	1	+	LunSD
chr2	151369642	151369729	Tan0211-MS-1	1	+	LunSD	Fkbp1a.NM_001302078.3
chr2	152106327	152106418	Tan0182-MS-2	1	+	LunSD	Csnk2a1.NM_007788.13
chr2	154179911	154179946	Fern0104-MS-1	1	-	LunSD	Cdk5rap1.NM_025876.7
chr2	154689604	154689662	Tan0182-MS-2	1	+	LunSD	Raly.NM_001139511.6|Raly.NM_001139512.7|Raly.NM_001139513.7|Raly.NM_023130.7
chr2	155461039	155461126	Tan0176-MS-1	1	-	exon_En2SA	Trpc4ap.NM_001163452.18|Trpc4ap.NM_019828.18
chr2	157105009	157105064	Tan0182-MS-2	1	+	LunSD	Rpn2.NM_019642.1
chr2	157383216	157383244	Tan0176-MS-1	1	-	exon_En2SA	Blcap.NM_016916.2
chr2	157942464	157942493	Tan0176-MS-1	1	-	exon_En2SA	Tgm2.NM_009373.13
chr2	163843718	163843754	Tan0285-MS-1	1	+	LunSD	Ywhab.NM_018753.6
chr2	163980332	163980431	Tan0285-MS-1	1	+	exon_En2SA	Stk4.NM_021420.11
chr2	164179882	164180010	Fern0201-MS-1	1	-	exon_En2SA	Slpi.NM_011414.4
chr2	164181256	164181277	Tan0182-MS-2	1	-	LunSD	Slpi.NM_011414.2
chr2	164289871	164289948	Tan0182-MS-2	1	+	exon_En2SA	Sys1.NM_025575.4
chr2	164781211	164781248	Tan0119-MS-3	1	+	exon_En2SA	Mmp9.NM_013599.13
chr2	167340821	167340886	Tan0182-MS-2	1	+	LunSD	Rnf114.NM_030743.8
chr2	168718940	168718996	Fern0104-MS-1	1	-	exon_En2SA
chr2	173053894	173053965	Tan0119-MS-3	1	-	exon_En2SA
chr2	180452748	180452804	Tan0182-MS-2	1	+	LunSD	Gid8.NM_001289651.5|Gid8.NM_001289652.5|Gid8.NM_029607.4
chr2	181604081	181604135	Tan0211-MS-1	1	+	exon_En2SA	Polr3k.NM_025901.3
chr3	10367196	10367219	Tan0176-MS-1	1	+	exon_En2SA	Chmp4c.NM_025519.1
chr3	30717890	30717972	Tan0285-MS-1	1	+	exon_En2SA	Sec62.NM_027016.8
chr3	33919041	33919080	Tan0176-MS-1	1	+	exon_En2SA	Fxr1.NM_001113188.1|Fxr1.NM_001113189.1|Fxr1.NM_008053.1
chr3	37319163	37319195	Tan0285-MS-1	1	+	exon_En2SA
chr3	55271536	55271624	Tan0176-MS-1	1	+	exon_En2SA	Dclk1.NM_001111053.7|Dclk1.NM_001195540.3
chr3	57378744	57378824	Tan0119-MS-3	1	-	exon_En2SA	Wwtr1.NM_001168281.2|Wwtr1.NM_133784.2
chr3	58480187	58480269	Fern0104-MS-1	1	-	exon_En2SA	Siah2.NM_009174.2
chr3	58898144	58898203	Tan0176-MS-1	1	+	exon_En2SA
chr3	58919346	58919374	Tan0285-MS-1	1	-	exon_En2SA	P2ry14.NM_001008497.3|P2ry14.NM_001287119.3|P2ry14.NM_001287120.2|P2ry14.NM_001287121.3|P2ry14.NM_001287122.2|P2ry14.NM_001287123.2|P2ry14.NM_001287124.2|P2ry14.NM_133200.2
chr3	75696872	75696924	Tan0285-MS-1	1	-	exon_En2SA	Golim4.NM_001291069.10|Golim4.NM_175193.9
chr3	85932141	85932211	Tan0211-MS-1	1	+	LunSD	Sh3d19.NM_001082414.15
chr3	87341658	87341765	Fern0104-MS-1	1	+	exon_En2SA	Etv3.NM_001083318.5|Etv3.NM_001286844.5|Etv3.NM_012051.5
chr3	88173502	88173530	Tan0119-MS-3	1	-	LunSD	Bglap3.NM_001305448.4|Bglap3.NM_001305449.3|Bglap3.NM_001305450.3|Bglap3.NM_031368.1
chr3	88173502	88173530	Tan0182-MS-2	1	-	LunSD	Bglap3.NM_001305448.4|Bglap3.NM_001305449.3|Bglap3.NM_001305450.3|Bglap3.NM_031368.1
chr3	88285175	88285208	Fern0201-MS-1	1	-	exon_En2SA	Lmna.NM_001002011.12
chr3	88984179	88984233	Fern0201-MS-1	1	+	exon_En2SA	Scamp3.NM_011886.5
chr3	89015838	89015897	Tan0211-MS-1	1	+	exon_En2SA
chr3	89238461	89238541	Tan0182-MS-2	1	+	exon_En2SA	Pygo2.NM_001293763.3|Pygo2.NM_001293766.2|Pygo2.NM_001293767.3|Pygo2.NM_001293768.3|Pygo2.NM_026869.3
chr3	90346971	90347002	Tan0176-MS-1	1	+	exon_En2SA	S100a16.NM_026416.3
chr3	90473450	90473530	Tan0211-MS-1	1	+	exon_En2SA	S100a8.NM_013650.2
chr3	91884198	91884301	Tan0285-MS-1	1	-	exon_En2SA	Lor.NM_008508.2
chr3	92178992	92179069	Tan0182-MS-2	1	+	LunSD	Sprr2g.NR_003548.2
chr3	92213028	92213133	Tan0285-MS-1	1	+	exon_En2SA	Sprr2i.NM_011475.2
chr3	92213052	92213075	Tan0182-MS-2	1	+	exon_En2SA	Sprr2i.NM_011475.2
chr3	92237572	92237682	Tan0176-MS-1	1	+	exon_En2SA	Sprr2k.NM_011477.2
chr3	92241400	92241456	Tan0176-MS-1	1	-	exon_En2SA	Sprr1b.NM_009265.2
chr3	92336486	92336534	Tan0285-MS-1	1	-	LunSD
chr3	92336504	92336554	Tan0211-MS-1	1	-	exon_En2SA
chr3	92472599	92472656	Tan0285-MS-1	1	-	exon_En2SA	Lce1a2.NM_028625.2
chr3	92629299	92629375	Tan0176-MS-1	1	-	exon_En2SA	Kprp.NM_028629.2
chr3	92729330	92729430	Fern0201-MS-1	1	-	exon_En2SA	Lce3a.NM_001039594.2
chr3	92749559	92749595	Fern0104-MS-1	1	+	exon_En2SA	Lce3c.NM_033175.2
chr3	92772088	92772162	Tan0211-MS-1	1	+	exon_En2SA	Lce3e.NM_001254725.2
chr3	93083594	93083650	Tan0182-MS-2	1	+	LunSD
chr3	93097563	93097617	Tan0211-MS-1	1	+	exon_En2SA
chr3	93200062	93200116	Fern0104-MS-1	1	+	exon_En2SA	Rptn.NM_009100.3
chr3	93321448	93321475	Tan0182-MS-2	1	-	exon_En2SA
chr3	94788790	94788839	Tan0182-MS-2	1	+	LunSD	Pi4kb.NM_001293715.2|Pi4kb.NM_175356.2
chr3	96434361	96434399	Tan0285-MS-1	1	+	LunSD	Rbm8a.NM_001102407.3
chr3	101266148	101266226	Tan0182-MS-2	1	+	LunSD	Igsf3.NM_207205.11
chr3	101408462	101408496	Tan0285-MS-1	1	-	exon_En2SA	Atp1a1.NM_144900.1
chr3	107082227	107082277	Fern0104-MS-1	1	+	exon_En2SA
chr3	107466391	107466434	Tan0211-MS-1	1	-	exon_En2SA	Ahcyl1.NM_145542.17
chr3	108232179	108232248	Tan0285-MS-1	1	-	exon_En2SA	Sars.NM_001204979.7|Sars.NM_011319.7
chr3	121426561	121426602	Fern0104-MS-1	1	+	exon_En2SA	F3.NM_010171.1
chr3	123072197	123072266	Tan0211-MS-1	1	-	exon_En2SA	Mettl14.NM_201638.11
chr3	129598094	129598117	Fern0104-MS-1	1	+	exon_En2SA	Pla2g12a.NM_001286948.4|Pla2g12a.NM_023196.4|Pla2g12a.NM_183423.4|Pla2g12a.NR_104611.5
chr3	141903518	141903557	Tan0182-MS-2	1	-	LunSD	Pdlim5.NM_001190852.16|Pdlim5.NM_001190854.13|Pdlim5.NM_001190855.14|Pdlim5.NM_001190856.15|Pdlim5.NM_019808.13
chr3	144260335	144260388	Tan0119-MS-3	1	+	exon_En2SA	Sep15.NM_053102.5
chr3	157674956	157674996	Fern0201-MS-1	1	-	exon_En2SA	Srsf11.NM_001093752.13|Srsf11.NM_001093753.12
chr4	4691434	4691477	Tan0182-MS-2	1	-	LunSD
chr4	15906297	15906348	Tan0182-MS-2	1	+	LunSD	Nbn.NM_013752.10
chr4	32106806	32106925	Tan0182-MS-2	1	+	exon_En2SA	Map3k7.NM_009316.17|Map3k7.NM_172688.16
chr4	34786582	34786605	Tan0211-MS-1	1	-	exon_En2SA	Zfp292.NM_013889.4
chr4	40182296	40182357	Tan0182-MS-2	1	-	exon_En2SA	Ddx58.NM_172689.2
chr4	40911882	40911927	Tan0119-MS-3	1	+	exon_En2SA	Chmp5.NM_029814.8
chr4	41375392	41375428	Tan0211-MS-1	1	-	exon_En2SA	Kif24.NM_024241.2
chr4	43526292	43526320	Tan0285-MS-1	1	+	exon_En2SA	Car9.NM_139305.11
chr4	43550722	43550758	Fern0104-MS-1	1	-	exon_En2SA	Tln1.NM_011602.43
chr4	43579620	43579670	Tan0176-MS-1	1	+	exon_En2SA	Creb3.NM_013497.9
chr4	44325052	44325126	Tan0285-MS-1	1	+	exon_En2SA	Melk.NM_010790.7
chr4	45003471	45003530	Fern0104-MS-1	1	+	exon_En2SA	Grhpr.NM_080289.9
chr4	47221318	47221403	Tan0119-MS-3	1	+	exon_En2SA	Col15a1.NM_009928.2
chr4	55383135	55383163	Tan0176-MS-1	1	+	exon_En2SA	Rad23b.NM_009011.4
chr4	57964691	57964742	Tan0176-MS-1	1	-	LunSD	Txn1.NM_011660.2
chr4	58517497	58517544	Tan0176-MS-1	1	-	exon_En2SA	Lpar1.NM_010336.2|Lpar1.NM_172989.2
chr4	59233511	59233547	Tan0211-MS-1	1	+	exon_En2SA	Ugcg.NM_011673.9
chr4	108673691	108673737	Tan0119-MS-3	1	+	LunSD	Nrd1.NM_146150.1
chr4	115832370	115832396	Fern0201-MS-1	1	+	exon_En2SA	Pomgnt1.NM_001290658.21|Pomgnt1.NM_026651.22|Pomgnt1.NM_029786.21
chr4	117557163	117557195	Tan0285-MS-1	1	-	LunSD	Atp6v0b.NM_033617.8
chr4	118293989	118294048	Fern0201-MS-1	1	+	exon_En2SA	Ebna1bp2.NM_026932.3
chr4	124359479	124359554	Fern0201-MS-1	1	-	exon_En2SA	Utp11l.NM_026031.6
chr4	124603944	124603977	Tan0285-MS-1	1	-	exon_En2SA	Cdca8.NM_026560.4
chr4	124750608	124750721	Fern0201-MS-1	1	+	exon_En2SA	Snip1.NM_175246.4
chr4	125168167	125168188	Tan0182-MS-2	1	+	exon_En2SA	Grik3.NM_001081097.1
chr4	130286393	130286456	Fern0104-MS-1	1	+	exon_En2SA	Pum1.NM_001159603.7|Pum1.NM_001159604.7|Pum1.NM_001159605.5|Pum1.NM_030722.7
chr4	132410410	132410510	Tan0211-MS-1	1	-	exon_En2SA	Stx12.NM_133887.9
chr4	134483120	134483189	Tan0182-MS-2	1	+	LunSD	Rsrp1.NM_023665.5
chr4	135518080	135518177	Tan0182-MS-2	1	+	LunSD	Hmgcl.NM_008254.9
chr4	135522395	135522427	Tan0285-MS-1	1	+	LunSD	Gale.NM_178389.4
chr4	136891990	136892043	Tan0211-MS-1	1	-	LunSD	Cdc42.NM_001243769.2|Cdc42.NM_009861.2
chr4	137867908	137867992	Tan0285-MS-1	1	+	LunSD	Ddost.NM_007838.11
chr4	138307281	138307306	Tan0182-MS-2	1	-	LunSD	Pla2g2f.NM_012045.5
chr4	140071148	140071197	Fern0104-MS-1	1	-	exon_En2SA	Arhgef10l.NM_001112722.28|Arhgef10l.NM_001112723.27|Arhgef10l.NM_001290803.29|Arhgef10l.NM_172415.28
chr4	140347354	140347420	Tan0176-MS-1	1	-	LunSD	Padi3.NM_011060.12
chr4	140623423	140623476	Fern0104-MS-1	1	-	exon_En2SA	Necap2.NM_025383.8
chr4	150239193	150239255	Tan0119-MS-3	1	+	LunSD	Errfi1.NM_133753.2
chr4	151356965	151357030	Tan0182-MS-2	1	-	LunSD	Thap3.NM_001145929.3|Thap3.NM_175152.4
chr4	153386008	153386036	Tan0211-MS-1	1	+	LunSD	Lrrc47.NM_201226.1
chr4	153395353	153395416	Fern0104-MS-1	1	+	exon_En2SA	Lrrc47.NM_201226.7
chr4	155221881	155221943	Tan0176-MS-1	1	+	exon_En2SA	Dvl1.NM_001302342.2|Dvl1.NM_010091.1
chr5	20392377	20392421	Tan0211-MS-1	1	+	exon_En2SA	Tmem60.NM_177601.2
chr5	20525031	20525101	Tan0211-MS-1	1	-	exon_En2SA	Ptpn12.NM_011203.4
chr5	21309377	21309434	Tan0211-MS-1	1	+	exon_En2SA	Psmc2.NM_011188.13
chr5	29946275	29946325	Tan0176-MS-1	1	+	SA_exon	Ube3c.NM_133907.13
chr5	30446139	30446211	Tan0119-MS-3	1	-	exon_En2SA	Hadha.NM_178878.20
chr5	30450178	30450227	Fern0201-MS-1	1	-	exon_En2SA	Hadha.NM_178878.14
chr5	31257694	31257783	Fern0104-MS-1	1	-	exon_En2SA	Preb.NM_001294302.8|Preb.NM_016703.9
chr5	34085111	34085165	Fern0104-MS-1	1	-	exon_En2SA	Letm1.NM_019694.14
chr5	34976940	34977023	Fern0104-MS-1	1	-	exon_En2SA	Mfsd10.NM_026660.11
chr5	36281413	36281436	Tan0176-MS-1	1	-	exon_En2SA
chr5	36548188	36548218	Tan0211-MS-1	1	+	exon_En2SA	Psapl1.NM_175249.1
chr5	40006459	40006489	Fern0104-MS-1	1	-	exon_En2SA	Hs3st1.NM_010474.2
chr5	48391597	48391619	Tan0176-MS-1	1	+	exon_En2SA	Slit2.NM_001291227.4|Slit2.NM_001291228.4|Slit2.NM_178804.4|Slit2.NR_111900.4
chr5	74987924	74987970	Tan0182-MS-2	1	+	exon_En2SA	Fip1l1.NM_001159573.16|Fip1l1.NM_001159574.14|Fip1l1.NM_024183.15
chr5	77407671	77407730	Tan0119-MS-3	1	+	exon_En2SA	Srp72.NM_025691.3
chr5	77778291	77778370	Tan0211-MS-1	1	-	exon_En2SA	Igfbp7.NM_001159518.6|Igfbp7.NM_008048.5
chr5	81329980	81330036	Tan0176-MS-1	1	-	exon_En2SA
chr5	86995404	86995458	Tan0176-MS-1	1	+	exon_En2SA
chr5	89185154	89185259	Tan0211-MS-1	1	+	exon_En2SA	Mob1b.NM_026735.6
chr5	91461299	91461348	Tan0211-MS-1	1	+	exon_En2SA	Epgn.NM_053087.4
chr5	91463314	91463336	Tan0211-MS-1	1	+	exon_En2SA	Epgn.NM_053087.5
chr5	100976411	100976437	Fern0104-MS-1	1	+	exon_En2SA	Cops4.NM_012001.10
chr5	104493168	104493249	Fern0201-MS-1	1	+	exon_En2SA
chr5	107583272	107583329	Tan0285-MS-1	1	-	exon_En2SA	Tgfbr3.NM_011578.5
chr5	115783996	115784080	Tan0285-MS-1	1	-	LunSD	Gatc.NM_029645.3
chr5	117542547	117542613	Fern0104-MS-1	1	-	exon_En2SA	Suds3.NM_001122666.13|Suds3.NM_178622.12
chr5	120581176	120581233	Fern0201-MS-1	1	+	exon_En2SA	Rbm19.NM_028762.13
chr5	120984865	120984947	Tan0211-MS-1	1	-	LunSD	Tpcn1.NM_145853.28
chr5	122893932	122893992	Fern0201-MS-1	1	+	LunSD	Anapc7.NM_019805.11
chr5	122910169	122910198	Tan0285-MS-1	1	-	exon_En2SA	Atp2a2.NM_001110140.15|Atp2a2.NM_009722.15|Atp2a2.NR_027838.15
chr5	130698309	130698361	Fern0104-MS-1	1	+	exon_En2SA	Tmem248.NM_027854.1
chr5	135096251	135096367	Tan0119-MS-3	1	-	exon_En2SA	Eif4h.NM_033561.7
chr5	136385294	136385336	Fern0104-MS-1	1	-	exon_En2SA	Ywhag.NM_018871.2
chr5	138705186	138705243	Tan0285-MS-1	1	-	exon_En2SA	BC037034.NM_153161.1
chr5	139725125	139725153	Tan0285-MS-1	1	+	exon_En2SA	Sun1.NM_001256115.22|Sun1.NM_001256116.21|Sun1.NM_001256117.20|Sun1.NM_001256118.18|Sun1.NM_024451.23
chr5	140193440	140193501	Tan0182-MS-2	1	-	exon_En2SA	Micall2.NM_174850.5
chr5	140901271	140901338	Tan0285-MS-1	1	+	exon_En2SA	Eif3b.NM_133916.2
chr5	141000372	141000436	Tan0285-MS-1	1	+	exon_En2SA	Chst12.NM_021528.2
chr5	141305949	141305976	Fern0201-MS-1	1	-	exon_En2SA	Gna12.NM_010302.1
chr5	144182421	144182543	Tan0119-MS-3	1	+	LunSD	Kdelr2.NM_025841.5
chr5	145895967	145896028	Tan0182-MS-2	1	-	exon_En2SA	Pdap1.NM_001033313.3
chr5	147072589	147072619	Fern0201-MS-1	1	+	LunSD
chr5	148687208	148687236	Fern0201-MS-1	1	+	exon_En2SA	Pomp.NM_025624.6
chr5	149153569	149153628	Fern0104-MS-1	1	-	exon_En2SA	Slc7a1.NM_001301424.7|Slc7a1.NM_007513.7
chr5	149316344	149316430	Tan0119-MS-3	1	-	LunSD	Ubl3.NM_011908.5
chr5	149317507	149317570	Fern0104-MS-1	1	-	exon_En2SA	Ubl3.NM_011908.5
chr5	151611513	151611575	Tan0211-MS-1	1	+	exon_En2SA	Pds5b.NM_175310.35
chr6	4471452	4471489	Fern0201-MS-1	1	+	exon_En2SA	Col1a2.NM_007743.23
chr6	4477074	4477147	Tan0182-MS-2	1	+	exon_En2SA	Col1a2.NM_007743.31
chr6	4486649	4486698	Tan0176-MS-1	1	+	LunSD	Col1a2.NM_007743.46
chr6	4491342	4491371	Tan0182-MS-2	1	+	exon_En2SA	Col1a2.NM_007743.52
chr6	4491345	4491391	Tan0176-MS-1	1	+	exon_En2SA	Col1a2.NM_007743.52
chr6	7625224	7625318	Fern0104-MS-1	1	-	LunSD	Asns.NM_012055.12
chr6	13577912	13578033	Tan0119-MS-3	1	-	LunSD	B630005N14Rik.NM_175312.5
chr6	17290446	17290520	Tan0119-MS-3	1	+	LunSD	Cav1.NM_001243064.2|Cav1.NM_007616.3
chr6	29325738	29325763	Tan0176-MS-1	1	+	exon_En2SA	Calu.NM_001285412.7|Calu.NM_007594.7|Calu.NM_184053.7
chr6	30405098	30405142	Tan0119-MS-3	1	+	exon_En2SA	Klhdc10.NM_029742.10
chr6	34724029	34724077	Tan0176-MS-1	1	+	exon_En2SA	Cald1.NM_145575.12
chr6	41497768	41497864	Tan0211-MS-1	1	+	LunSD
chr6	83007606	83007645	Tan0182-MS-2	1	+	LunSD	Aup1.NM_001301649.11|Aup1.NM_007517.12|Aup1.NR_125891.12
chr6	85395505	85395595	Tan0119-MS-3	1	+	exon_En2SA	Smyd5.NM_144918.13
chr6	86337427	86337465	Tan0285-MS-1	1	-	LunSD	Pcyox1.NM_025823.6
chr6	86338131	86338189	Tan0182-MS-2	1	-	exon_En2SA	Pcyox1.NM_025823.6
chr6	86578473	86578526	Fern0104-MS-1	1	+	exon_En2SA	Asprv1.NM_026414.1
chr6	86578754	86578880	Tan0285-MS-1	1	+	exon_En2SA	Asprv1.NM_026414.1
chr6	86578953	86579029	Tan0176-MS-1	1	+	exon_En2SA	Asprv1.NM_026414.1
chr6	86579471	86579516	Tan0119-MS-3	1	+	exon_En2SA	Asprv1.NM_026414.1
chr6	86579601	86579669	Tan0176-MS-1	1	+	exon_En2SA	Asprv1.NM_026414.1
chr6	87130104	87130168	Tan0211-MS-1	1	-	exon_En2SA	Antxr1.NM_054041.17
chr6	91221796	91221832	Fern0104-MS-1	1	+	exon_En2SA	Fbln2.NM_001081437.17|Fbln2.NM_007992.18
chr6	94233008	94233053	Tan0211-MS-1	1	-	exon_En2SA	Magi1.NM_001029850.1|Magi1.NM_001286784.1|Magi1.NM_001286785.1|Magi1.NM_001286786.1|Magi1.NM_010367.1
chr6	99642854	99642898	Fern0104-MS-1	1	+	exon_En2SA	Gpr27.NM_008158.1
chr6	113021379	113021429	Fern0201-MS-1	1	-	exon_En2SA	Gt(ROSA)26Sor.NR_027008.2|Gt(ROSA)26Sor.NR_027009.2|Gt(ROSA)26Sor.NR_027010.2
chr6	113026755	113026802	Tan0211-MS-1	1	-	exon_En2SA
chr6	113027070	113027107	Tan0176-MS-1	1	-	exon_En2SA	Gt(ROSA)26Sor.NR_027008.1
chr6	113027169	113027240	Fern0104-MS-1	1	-	exon_En2SA	Gt(ROSA)26Sor.NR_027008.1|Gt(ROSA)26Sor.NR_027009.1|Gt(ROSA)26Sor.NR_027010.1
chr6	113027169	113027240	Fern0201-MS-1	1	-	exon_En2SA	Gt(ROSA)26Sor.NR_027008.1|Gt(ROSA)26Sor.NR_027009.1|Gt(ROSA)26Sor.NR_027010.1
chr6	113028248	113028283	Fern0201-MS-1	1	-	exon_En2SA
chr6	113316718	113316742	Tan0211-MS-1	1	-	exon_En2SA	Tada3.NM_133932.9
chr6	114811097	114811142	Tan0285-MS-1	1	-	exon_En2SA
chr6	117883682	117883749	Tan0176-MS-1	1	-	exon_En2SA	Fxyd4.NM_001173372.9|Fxyd4.NM_033648.9
chr6	120837195	120837239	Tan0285-MS-1	1	+	exon_En2SA	Bcl2l13.NM_153516.7
chr6	122794104	122794214	Tan0182-MS-2	1	+	LunSD	Foxj2.NM_021899.11
chr6	124666547	124666583	Tan0182-MS-2	1	+	LunSD
chr6	124689377	124689460	Tan0211-MS-1	1	-	LunSD	Grcc10.NM_013535.3
chr6	125079551	125079597	Tan0211-MS-1	1	+	LunSD
chr6	127912804	127912838	Fern0201-MS-1	1	-	exon_En2SA	Tspan9.NM_175414.9
chr6	128383212	128383297	Tan0285-MS-1	1	-	LunSD	Fkbp4.NM_010219.8
chr6	133056510	133056557	Tan0211-MS-1	1	+	SA_exon	2700089E24Rik.NM_001163445.1|2700089E24Rik.NR_073368.2
chr6	137699544	137699574	Tan0176-MS-1	1	+	exon_En2SA	Strap.NM_011499.10
chr6	145180617	145180693	Fern0104-MS-1	1	-	exon_En2SA	Kras.NM_021284.4
chr6	146092634	146092691	Fern0104-MS-1	1	-	exon_En2SA	Itpr2.NM_010586.54|Itpr2.NM_019923.55
chr7	3297269	3297353	Tan0119-MS-3	1	+	exon_En2SA	Myadm.NM_001093764.3|Myadm.NM_001093765.3|Myadm.NM_001093766.2|Myadm.NM_016969.3
chr7	3632453	3632511	Tan0119-MS-3	1	-	LunSD
chr7	13510784	13510851	Fern0104-MS-1	1	+	LunSD	Rps5.NM_009095.3
chr7	16798264	16798347	Tan0285-MS-1	1	-	LunSD	Dhx34.NM_001285931.6|Dhx34.NM_001285932.6|Dhx34.NM_027883.6
chr7	17367359	17367411	Tan0285-MS-1	1	+	exon_En2SA	Slc1a5.NM_009201.1
chr7	25425967	25426021	Tan0176-MS-1	1	+	LunSD	Lypd3.NM_133743.5
chr7	26150665	26150741	Tan0211-MS-1	1	+	exon_En2SA	Megf8.NM_001160400.41
chr7	26153457	26153487	Tan0119-MS-3	1	-	exon_En2SA	Cnfn.NM_001081375.2|Cnfn.NM_028219.3
chr7	26413358	26413385	Tan0211-MS-1	1	+	exon_En2SA	B3gnt8.NM_001036740.2|B3gnt8.NM_146184.1
chr7	29651189	29651213	Tan0182-MS-2	1	+	exon_En2SA	Lgals7.NM_008496.4
chr7	30972062	30972100	Fern0201-MS-1	1	-	exon_En2SA	Capns1.NM_009795.11
chr7	31561432	31561513	Tan0176-MS-1	1	+	exon_En2SA	Dmkn.NM_028618.1
chr7	31575941	31575970	Fern0104-MS-1	1	+	exon_En2SA	Krtdap.NM_001033131.6
chr7	31576015	31576082	Tan0119-MS-3	1	+	exon_En2SA	Krtdap.NM_001033131.6
chr7	31576045	31576098	Tan0211-MS-1	1	+	LunSD	Krtdap.NM_001033131.6
chr7	35906126	35906197	Tan0211-MS-1	1	+	exon_En2SA	Cebpa.NM_001287514.1|Cebpa.NM_001287515.1|Cebpa.NM_001287521.1|Cebpa.NM_001287523.1|Cebpa.NM_007678.1
chr7	39047896	39047982	Fern0201-MS-1	1	-	exon_En2SA	Pop4.NM_025390.7
chr7	50977783	50977806	Tan0182-MS-2	1	+	exon_En2SA
chr7	51871570	51871611	Tan0182-MS-2	1	-	LunSD	Myh14.NM_001271538.33|Myh14.NM_001271540.34|Myh14.NM_028021.32
chr7	52104683	52104711	Tan0176-MS-1	1	+	LunSD	Akt1s1.NM_001290695.1|Akt1s1.NM_026270.1
chr7	52232232	52232315	Fern0201-MS-1	1	-	exon_En2SA	Prmt1.NM_001252476.10|Prmt1.NM_001252477.8|Prmt1.NM_019830.11|Prmt1.NR_045521.12
chr7	52309441	52309522	Tan0182-MS-2	1	-	LunSD	Prrg2.NM_022999.7
chr7	56082392	56082493	Tan0176-MS-1	1	+	exon_En2SA	Zdhhc13.NM_028031.17
chr7	65067425	65067487	Tan0119-MS-3	1	+	LunSD	Gabrb3.NM_001038701.7|Gabrb3.NM_008071.7
chr7	71032370	71032440	Tan0119-MS-3	1	-	LunSD	Klf13.NM_021366.2
chr7	74786005	74786059	Tan0176-MS-1	1	-	exon_En2SA	Lrrc28.NM_027413.2|Lrrc28.NM_175124.2|Lrrc28.NR_028143.2|Lrrc28.NR_028144.2
chr7	81649064	81649113	Tan0119-MS-3	1	-	exon_En2SA	Slco3a1.NM_001038643.2|Slco3a1.NM_023908.2
chr7	87071304	87071348	Tan0176-MS-1	1	-	LunSD	2610034B18Rik.NM_027420.6
chr7	95444857	95444900	Tan0211-MS-1	1	+	exon_En2SA
chr7	100058772	100058825	Tan0119-MS-3	1	+	exon_En2SA	Prcp.NM_028243.4
chr7	105864737	105864809	Fern0104-MS-1	1	+	exon_En2SA	Prkrir.NM_028410.5
chr7	106494372	106494431	Tan0211-MS-1	1	-	exon_En2SA	Serpinh1.NM_001111043.6|Serpinh1.NM_001111044.5|Serpinh1.NM_001285776.6|Serpinh1.NM_009825.5
chr7	112892778	112892817	Tan0285-MS-1	1	-	exon_En2SA	Taf10.NM_020024.1
chr7	118218301	118218411	Fern0104-MS-1	1	-	exon_En2SA	Eif4g2.NM_001040131.17|Eif4g2.NM_013507.18
chr7	123684531	123684580	Tan0285-MS-1	1	+	exon_En2SA
chr7	125262731	125262791	Fern0201-MS-1	1	-	exon_En2SA	Arl6ip1.NM_019419.6
chr7	127263896	127263944	Tan0211-MS-1	1	+	exon_En2SA	Tmem159.NM_145586.5
chr7	129145591	129145630	Tan0176-MS-1	1	-	exon_En2SA	Gga2.NM_028758.8
chr7	132721307	132721339	Tan0182-MS-2	1	+	LunSD	Il4ra.NM_001008700.11
chr7	133636070	133636104	Tan0211-MS-1	1	-	exon_En2SA
chr7	133942576	133942623	Fern0104-MS-1	1	-	exon_En2SA	Aldoa.NM_001177307.1|Aldoa.NM_007438.1
chr7	134123130	134123186	Tan0211-MS-1	1	+	exon_En2SA	Cdipt.NM_026638.6
chr7	134123434	134123499	Tan0285-MS-1	1	+	exon_En2SA	Cdipt.NM_026638.6
chr7	134166113	134166174	Tan0176-MS-1	1	-	exon_En2SA	Maz.NM_010772.5
chr7	134375966	134376014	Tan0211-MS-1	1	-	exon_En2SA	Gm4532.NR_030674.1
chr7	135123431	135123505	Tan0182-MS-2	1	+	LunSD	Fus.NM_139149.11
chr7	135135929	135135991	Tan0182-MS-2	1	-	exon_En2SA	Pycard.NM_023258.3
chr7	138122830	138122865	Tan0176-MS-1	1	+	exon_En2SA	Htra1.NM_019564.4
chr7	141416756	141416800	Tan0176-MS-1	1	-	exon_En2SA	Adam12.NM_007400.1
chr7	142191354	142191430	Tan0211-MS-1	1	+	exon_En2SA
chr7	142806620	142806671	Fern0201-MS-1	1	+	exon_En2SA
chr7	148021238	148021258	Tan0182-MS-2	1	+	LunSD
chr7	148348794	148348850	Tan0176-MS-1	1	-	exon_En2SA	Rnh1.NM_001172100.7|Rnh1.NM_001172101.7|Rnh1.NM_145135.7
chr7	149562521	149562617	Tan0119-MS-3	1	-	exon_En2SA	Ctsd.NM_009983.9
chr7	150888608	150888653	Fern0104-MS-1	1	-	exon_En2SA	Osbpl5.NM_001199227.11|Osbpl5.NM_024289.11
chr7	151034107	151034147	Tan0211-MS-1	1	+	exon_En2SA	Dhcr7.NM_007856.9
chr7	152116542	152116589	Tan0211-MS-1	1	-	exon_En2SA	Ccnd1.NM_007631.5
chr8	4246474	4246525	Tan0285-MS-1	1	+	exon_En2SA	Map2k7.NM_001164172.12|Map2k7.NM_001291783.11|Map2k7.NM_011944.11
chr8	4246526	4246610	Tan0119-MS-3	1	+	exon_En2SA	Map2k7.NM_001164172.12|Map2k7.NM_001291783.11|Map2k7.NM_011944.11
chr8	13760981	13761037	Tan0211-MS-1	1	+	exon_En2SA	Cdc16.NM_027276.5
chr8	22904997	22905048	Tan0182-MS-2	1	+	LunSD	Defb1.NM_007843.2
chr8	23645538	23645641	Tan0182-MS-2	1	+	LunSD	Slc20a2.NM_011394.2
chr8	26836424	26836450	Fern0104-MS-1	1	-	exon_En2SA	Ddhd2.NM_028102.18
chr8	35233187	35233256	Tan0176-MS-1	1	+	LunSD	Saraf.NM_026432.6
chr8	48986049	48986083	Tan0211-MS-1	1	-	exon_En2SA	Wwc2.NM_133791.3
chr8	63461574	63461604	Tan0182-MS-2	1	-	exon_En2SA	Clcn3.NM_007711.1|Clcn3.NM_173873.1|Clcn3.NM_173874.1
chr8	67206464	67206485	Tan0211-MS-1	1	-	exon_En2SA	Msmo1.NM_025436.2
chr8	72817949	72817989	Tan0211-MS-1	1	+	exon_En2SA	Homer3.NM_001146153.10|Homer3.NM_011984.10
chr8	72836752	72836818	Tan0285-MS-1	1	+	exon_En2SA	Cope.NM_021538.10
chr8	73116486	73116530	Fern0104-MS-1	1	+	exon_En2SA	Ell.NM_007924.12
chr8	73392181	73392236	Fern0201-MS-1	1	-	exon_En2SA	Ccdc124.NM_026964.5
chr8	74659237	74659265	Tan0182-MS-2	1	+	exon_En2SA	Tpm4.NM_001001491.1
chr8	77624206	77624256	Tan0182-MS-2	1	+	LunSD	Hmox1.NM_010442.5
chr8	83224464	83224534	Tan0119-MS-3	1	-	exon_En2SA	Smarca5.NM_053124.24
chr8	87185951	87185975	Fern0104-MS-1	1	-	exon_En2SA	Ier2.NM_010499.1
chr8	87388331	87388405	Tan0182-MS-2	1	+	exon_En2SA	Farsa.NM_025648.7
chr8	87551087	87551133	Tan0119-MS-3	1	+	exon_En2SA	2310036O22Rik.NM_026760.1
chr8	97198148	97198254	Tan0211-MS-1	1	+	exon_En2SA	Arl2bp.NM_024191.6|Arl2bp.NM_024269.6
chr8	107804310	107804396	Tan0182-MS-2	1	-	exon_En2SA	4931428F04Rik.NM_001166394.7|4931428F04Rik.NM_028888.8
chr8	108293870	108293904	Fern0201-MS-1	1	-	LunSD	Ranbp10.NM_145824.14
chr8	112229676	112229713	Tan0182-MS-2	1	+	exon_En2SA	Zfp821.NM_001167946.1|Zfp821.NM_001286391.1|Zfp821.NM_001286393.1
chr8	122333557	122333644	Tan0176-MS-1	1	-	exon_En2SA	Cotl1.NM_028071.4
chr8	122333573	122333651	Tan0182-MS-2	1	-	exon_En2SA	Cotl1.NM_028071.4
chr8	125098567	125098621	Tan0211-MS-1	1	-	exon_En2SA	Aprt.NM_009698.5
chr8	126004971	126005024	Fern0201-MS-1	1	+	exon_En2SA	Afg3l1.NM_054070.3|Afg3l1.NR_028260.3
chr8	131209631	131209688	Tan0182-MS-2	1	-	exon_En2SA
chr9	7282053	7282115	Fern0201-MS-1	1	+	exon_En2SA	Mmp13.NM_008607.10
chr9	13650544	13650573	Tan0211-MS-1	1	+	exon_En2SA	Fam76b.NM_176836.10
chr9	20301091	20301180	Tan0176-MS-1	1	-	LunSD	Zfp266.NM_001082485.9|Zfp266.NM_001135019.9
chr9	21103812	21103833	Tan0285-MS-1	1	-	exon_En2SA	Ap1m2.NM_001110300.8|Ap1m2.NM_009678.8
chr9	21203876	21203943	Tan0176-MS-1	1	+	exon_En2SA	Ilf3.NM_001042707.15|Ilf3.NM_001042708.16|Ilf3.NM_001042709.15|Ilf3.NM_001277321.16|Ilf3.NM_001277322.17|Ilf3.NM_010561.16
chr9	21553360	21553411	Tan0211-MS-1	1	+	exon_En2SA	Ldlr.NM_001252658.17|Ldlr.NM_001252659.18|Ldlr.NM_010700.18
chr9	21917792	21917889	Tan0182-MS-2	1	-	exon_En2SA	Elof1.NM_170777.2
chr9	25115772	25115812	Tan0211-MS-1	1	+	exon_En2SA	Sept7.NM_001205367.13|Sept7.NM_009859.13
chr9	26896904	26896962	Tan0285-MS-1	1	+	exon_En2SA	Ncapd3.NM_178113.33
chr9	30897473	30897517	Fern0201-MS-1	1	-	exon_En2SA	St14.NM_011176.19
chr9	31019209	31019260	Tan0211-MS-1	1	-	exon_En2SA	Aplp2.NM_001102455.1|Aplp2.NM_001102456.1|Aplp2.NM_009691.1
chr9	32058226	32058259	Tan0176-MS-1	1	+	LunSD	Arhgap32.NM_001195632.18|Arhgap32.NM_177379.9
chr9	32294775	32294830	Tan0211-MS-1	1	-	exon_En2SA
chr9	32348777	32348843	Tan0182-MS-2	1	-	exon_En2SA	Fli1.NM_008026.1
chr9	36890805	36890859	Tan0182-MS-2	1	-	LunSD	Pknox2.NM_001029838.2|Pknox2.NM_148950.2
chr9	43032084	43032158	Tan0182-MS-2	1	-	LunSD	Oaf.NM_178644.3
chr9	43613442	43613519	Fern0201-MS-1	1	+	exon_En2SA	Pvrl1.NM_021424.6
chr9	44502175	44502213	Tan0285-MS-1	1	-	exon_En2SA	Phldb1.NM_153537.20
chr9	44504123	44504154	Tan0176-MS-1	1	-	exon_En2SA	Phldb1.NM_153537.18
chr9	45747086	45747138	Tan0182-MS-2	1	-	exon_En2SA	Sidt2.NM_001289668.27|Sidt2.NM_172257.26
chr9	48276680	48276723	Fern0104-MS-1	1	-	exon_En2SA	Rexo2.NM_024233.7
chr9	48872145	48872196	Tan0285-MS-1	1	+	exon_En2SA	Zw10.NM_012039.7
chr9	50297495	50297590	Tan0119-MS-3	1	-	LunSD	Plet1os.NR_040714.3
chr9	50312710	50312766	Tan0176-MS-1	1	+	exon_En2SA	Plet1.NM_029639.4
chr9	50332829	50332884	Tan0119-MS-3	1	-	LunSD	Pts.NM_011220.4
chr9	50562686	50562735	Tan0285-MS-1	1	+	exon_En2SA	Cryab.NM_001289782.3|Cryab.NM_001289784.3|Cryab.NM_001289785.3|Cryab.NM_009964.2
chr9	50597854	50597875	Fern0104-MS-1	1	-	LunSD
chr9	50689232	50689349	Tan0211-MS-1	1	+	exon_En2SA	Ppp2r1b.NM_028614.15
chr9	51889214	51889261	Tan0182-MS-2	1	+	exon_En2SA	Rdx.NM_001104616.11|Rdx.NM_009041.11
chr9	53466761	53466785	Fern0201-MS-1	1	-	exon_En2SA	Cul5.NM_001161618.2|Cul5.NM_027807.2
chr9	54571879	54571939	Tan0176-MS-1	1	-	exon_En2SA	Wdr61.NM_001025375.7|Wdr61.NM_001025376.7|Wdr61.NM_023191.7
chr9	55610127	55610170	Tan0119-MS-3	1	-	LunSD	Scaper.NM_001081341.22
chr9	56265750	56265787	Tan0285-MS-1	1	-	exon_En2SA	Peak1.NM_172924.1
chr9	57435671	57435696	Fern0104-MS-1	1	+	LunSD	Scamp2.NM_022813.9
chr9	59238751	59238799	Fern0104-MS-1	1	-	exon_En2SA	Arih1.NM_019927.14
chr9	60715262	60715288	Tan0182-MS-2	1	+	exon_En2SA	Uaca.NM_028283.15
chr9	63461934	63462003	Fern0201-MS-1	1	+	exon_En2SA
chr9	64025199	64025229	Tan0119-MS-3	1	+	exon_En2SA	Rpl4.NM_024212.7
chr9	64836073	64836142	Tan0211-MS-1	1	-	LunSD	Hacd3.NM_021345.11
chr9	68511153	68511195	Fern0201-MS-1	1	+	LunSD	Rora.NM_001289917.2
chr9	69231013	69231044	Fern0104-MS-1	1	+	exon_En2SA	Rora.NM_001289916.10|Rora.NM_013646.11
chr9	69312280	69312331	Tan0211-MS-1	1	+	exon_En2SA	Anxa2.NM_007585.2
chr9	69315093	69315172	Tan0119-MS-3	1	+	LunSD	Anxa2.NM_007585.3
chr9	69330831	69330871	Fern0104-MS-1	1	+	LunSD	Anxa2.NM_007585.6
chr9	69339336	69339386	Tan0182-MS-2	1	+	exon_En2SA	Anxa2.NM_007585.13
chr9	70134719	70134743	Fern0201-MS-1	1	+	LunSD	Myo1e.NM_181072.2
chr9	70288595	70288665	Tan0285-MS-1	1	-	LunSD	Rnf111.NM_033604.11
chr9	70616797	70616818	Tan0176-MS-1	1	+	exon_En2SA	Adam10.NM_007399.14
chr9	71733023	71733092	Tan0285-MS-1	1	-	LunSD	Tcf12.NM_001253862.9|Tcf12.NM_001253863.2|Tcf12.NM_001253864.2|Tcf12.NM_001253865.4|Tcf12.NM_011544.9
chr9	72590480	72590504	Tan0119-MS-3	1	+	LunSD	Nedd4.NM_010890.26
chr9	75355229	75355330	Tan0285-MS-1	1	-	LunSD	Tmod3.NM_016963.8
chr9	75364345	75364398	Tan0119-MS-3	1	-	LunSD	Tmod3.NM_016963.4
chr9	79524969	79525037	Tan0176-MS-1	1	-	exon_En2SA	Col12a1.NM_001290308.21
chr9	83442041	83442109	Tan0182-MS-2	1	+	exon_En2SA	Sh3bgrl2.NM_172507.1
chr9	83699707	83699736	Fern0201-MS-1	1	-	exon_En2SA	Elovl4.NM_148941.1
chr9	83699775	83699797	Tan0285-MS-1	1	-	exon_En2SA	Elovl4.NM_148941.1
chr9	85218343	85218386	Tan0119-MS-3	1	-	exon_En2SA	Fam46a.NM_001160378.3|Fam46a.NM_001160379.3
chr9	85218343	85218405	Tan0182-MS-2	1	-	exon_En2SA	Fam46a.NM_001160378.3|Fam46a.NM_001160379.3
chr9	86373228	86373284	Tan0119-MS-3	1	+	exon_En2SA	Dopey1.NM_177208.2
chr9	86397866	86397898	Fern0104-MS-1	1	+	exon_En2SA	Dopey1.NM_177208.11
chr9	86924032	86924060	Tan0211-MS-1	1	+	exon_En2SA
chr9	87619140	87619258	Tan0211-MS-1	1	-	exon_En2SA	Tbx18.NM_023814.4
chr9	88315589	88315624	Tan0182-MS-2	1	-	LunSD	Snx14.NM_172926.3
chr9	90135850	90135889	Tan0182-MS-2	1	-	exon_En2SA	Tbc1d2b.NM_194334.3
chr9	90165191	90165224	Tan0211-MS-1	1	-	exon_En2SA	Tbc1d2b.NM_194334.1
chr9	96327238	96327321	Tan0182-MS-2	1	+	exon_En2SA
chr9	96327311	96327369	Tan0182-MS-2	1	-	LunSD
chr9	96724326	96724376	Tan0211-MS-1	1	-	LunSD	Pxylp1.NM_001289645.7|Pxylp1.NM_001289646.7|Pxylp1.NM_001289647.6|Pxylp1.NM_153420.7
chr9	98472032	98472059	Tan0211-MS-1	1	+	exon_En2SA	Copb2.NM_015827.5
chr9	100756237	100756321	Tan0176-MS-1	1	+	exon_En2SA	Stag1.NM_009282.13
chr9	100857887	100857919	Tan0176-MS-1	1	+	exon_En2SA	Stag1.NM_009282.34
chr9	102630841	102630880	Tan0285-MS-1	1	+	exon_En2SA	Amotl2.NM_019764.6
chr9	103249012	103249062	Fern0104-MS-1	1	+	exon_En2SA	Topbp1.NM_176979.26
chr9	106092282	106092315	Tan0176-MS-1	1	+	exon_En2SA	Wdr82.NM_029896.9
chr9	106791358	106791414	Tan0285-MS-1	1	-	exon_En2SA	Manf.NM_029103.4
chr9	108394908	108394961	Fern0201-MS-1	1	+	exon_En2SA	Usp19.NM_001168371.2|Usp19.NM_001168372.2|Usp19.NM_001168373.2|Usp19.NM_027804.2|Usp19.NM_145407.2
chr9	108879421	108879498	Tan0211-MS-1	1	+	exon_En2SA	Col7a1.NM_007738.94
chr9	109986414	109986449	Tan0211-MS-1	1	+	exon_En2SA	Map4.NM_001205330.19|Map4.NM_001205332.18|Map4.NM_008633.19
chr9	109990023	109990081	Tan0176-MS-1	1	-	exon_En2SA	Dhx30.NM_001252682.12|Dhx30.NM_001252683.8|Dhx30.NM_133347.11
chr9	110042075	110042137	Tan0285-MS-1	1	+	exon_En2SA	Smarcc1.NM_009211.3
chr9	110277118	110277139	Tan0182-MS-2	1	+	exon_En2SA	Scap.NM_001001144.8|Scap.NM_001103162.8
chr9	110512916	110512968	Tan0211-MS-1	1	+	exon_En2SA
chr9	113617018	113617086	Tan0211-MS-1	1	-	exon_En2SA	Pdcd6ip.NM_001164677.1|Pdcd6ip.NM_001164678.1|Pdcd6ip.NM_011052.1
chr9	114541795	114541835	Tan0211-MS-1	1	-	exon_En2SA	Cnot10.NM_153585.2
chr9	118607519	118607590	Tan0211-MS-1	1	+	exon_En2SA	Itga9.NM_133721.15
chr9	119213926	119213970	Fern0201-MS-1	1	-	exon_En2SA	Oxsr1.NM_133985.2|Oxsr1.NR_045693.2
chr9	123009686	123009710	Tan0119-MS-3	1	-	exon_En2SA	Zdhhc3.NM_026917.2
chr9	123168182	123168267	Tan0211-MS-1	1	-	LunSD	Tmem158.NM_001002267.1
chr9	124040776	124040866	Tan0176-MS-1	1	+	exon_En2SA	Ccr5.NM_009917.2
chrX	9231494	9231518	Fern0201-MS-1	1	-	exon_En2SA	Dynlt3.NM_025975.5
chrX	10295386	10295461	Tan0211-MS-1	1	+	LunSD	Mid1ip1.NM_001166635.2|Mid1ip1.NM_026524.2
chrX	13254712	13254766	Fern0104-MS-1	1	-	exon_En2SA	Cask.NM_001284503.5|Cask.NM_001284504.5|Cask.NM_001284505.5|Cask.NM_009806.5
chrX	20273138	20273258	Tan0182-MS-2	1	+	exon_En2SA	Cdk16.NM_011049.9
chrX	35809492	35809556	Fern0104-MS-1	1	-	exon_En2SA	Lamp2.NM_001017959.1|Lamp2.NM_001290485.1|Lamp2.NM_010685.1
chrX	70679844	70679883	Tan0285-MS-1	1	-	exon_En2SA	Trex2.NM_011907.2
chrX	72637015	72637038	Tan0182-MS-2	1	+	LunSD	Fundc2.NM_026126.4
chrX	82956277	82956363	Fern0104-MS-1	1	-	exon_En2SA
chrX	91780906	91780969	Tan0176-MS-1	1	-	exon_En2SA	Maged1.NM_019791.13
chrX	99340483	99340539	Fern0104-MS-1	1	-	exon_En2SA	Ercc6l.NM_146235.2
chrX	103072207	103072266	Tan0182-MS-2	1	-	LunSD	Atrx.NM_009530.9
chrX	104983079	104983194	Tan0211-MS-1	1	-	exon_En2SA	2610002M06Rik.NM_025921.8
chrX	132704691	132704753	Tan0211-MS-1	1	-	exon_En2SA	Tceal8.NM_001168578.4|Tceal8.NM_025703.3
chrX	147531003	147531048	Fern0104-MS-1	1	-	exon_En2SA	Tsr2.NM_001164578.1|Tsr2.NM_175146.1|Tsr2.NR_028392.1
chrX	148354307	148354375	Tan0182-MS-2	1	+	exon_En2SA	Huwe1.NM_021523.67
chrX	148667818	148667862	Fern0201-MS-1	1	+	exon_En2SA	Kdm5c.NM_013668.1
chrX	156411733	156411790	Tan0211-MS-1	1	+	exon_En2SA	Sh3kbp1.NM_001135727.18|Sh3kbp1.NM_001135728.13|Sh3kbp1.NM_001290661.7|Sh3kbp1.NM_001290664.6|Sh3kbp1.NM_021389.17|Sh3kbp1.NR_110969.17|Sh3kbp1.NR_110970.17
