# Supplementary material for: Transposon mutagenesis identifies cooperating genetic drivers during keratinocyte transformation and cutaneous squamous cell carcinoma progression
Source: PLoS Genet. 2021 Aug 16;17(8):e1009094. doi: 10.1371/journal.pgen.1009094 (PMC8389471; doi:10.1371/journal.pgen.1009094)
Supplement: S13 Table — (XLSX) [file pgen.1009094.s025.xlsx]

## Sheet: ST13
SB|cuSCC Supplementary Tables for Aiderus, Newberg, and Guzman-Rojas et al., 2021 manuscript: PGENETICS-D-20-01368
Transposon mutagenesis identifies cooperating genetic drivers during keratinocyte transformation and cutaneous squamous cell carcinoma progression. Aziz Aiderus, Justin Y. Newberg, Liliana Guzman-Rojas [...] Michael A. Black, Karen M. Mann, and Michael B. Mann
Correspondence to M.B.M. at Michael.Mann@moffitt.org
S13 Table: Venn diagram for overlap of genes with SBfusion reads detected by whole transcriptome RNAseq analysis and all cuSCC drivers
889 genes with cuSCC RNAseq SBfusions		38 common genes in "cuSCC60 Drivers", "SBfusion genes" and "cuSCC83 Drivers":		Trunk Drivers (n=27)
1700021F05Rik		Zmiz1		Zmiz1
1700025G04Rik		Zmiz2		Zmiz2
1810013L24Rik		Jarid2		Ranbp9
2310036O22Rik		Tnrc6b		Atp13a3
2610002M06Rik		Nf1		Tgfbr3
2610034B18Rik		Dopey1		Fer
2700089E24Rik		Senp6		Jarid2
4931428F04Rik		Setd2		Tnrc6b
5730408K05Rik		Sept7		Nf1
9330151L19Rik		Pdcd6ip		Dclk1
Aak1		Arih1		Dopey1
Aatf		Stt3b		Senp6
Abca1		Adam10		Setd2
Abhd17a		Ppp1r12a		Sept7
Abhd5		Map2k4		Pdcd6ip
Ablim1		Spop		Arih1
Adam10		Trip12		Stt3b
Adam12		Pum1		Adam10
Adamts1		Tbl1xr1		Fcho2
Adamts12		Stk24		Cul5
Adamts2		Ncor1		Rnf111
Adamts5		Ube3c		Tcf12
Adamts7		Ptbp3		Me1
Adss		Erbb2ip		Stag1
Aes		Raly		Zfp266
Afg3l1		Rtn3		Tbc1d2b
Agfg1		Fcho2		Rdx
Ago2		Stk4
Ahcyl1		Rc3h1
Ahr		Tcf12
AI661453		Cul5
Ak1		Stag1
Akt1s1		Tmod3
Aldoa		Rdx
Amotl2		Me1
Anapc1		Rnf111
Anapc7		Tbc1d2b
Ankrd40		Zfp266
Antxr1
Anxa2		23 common genes in "SBfusion genes" and "cuSCC83 Drivers":
Ap1m2		Ube2l3
Ap2b1		Tspan9
Ap4e1		Trpm7
Apaf1		Trim44
Aplp2		Snx14
Apoe		Scap
App		Rasal2
Aprt		Ptpn12
Arf6		Ppp2r5c
Arhgap23		Pds5b
Arhgap30		Pam
Arhgap32		Nmt2
Arhgef10l		Nek1
Arhgef3		Myo5a
Arih1		Mllt10
Arl2bp		Marf1
Arl6ip1		Map4k4
Arpc5l		Kpna4
Arrdc3		Ilf3
Asb8		Hif1a
Asns		Fip1l1
Asprv1		Clasp1
Atf7		Carm1
Atg16l1
Atg2a		120 common genes in "cuSCC60 Drivers" and "SBfusion genes":
Atg2b		Ranbp9
Atp13a3		Atp13a3
Atp1a1		Tgfbr3
Atp2a2		Fer
Atp5a1		Dclk1
Atp5b		Trpc4ap
Atp6v0b		Gt(ROSA)26Sor
Atp6v0e		Prkar1a
Atrx		Ccm2
Atxn7l3		Mark2
Aup1		Caprin1
Azin1		Anapc7
B2m		Fxr1
B3gnt8		Gng10
B4galnt1		Utp11l
B630005N14Rik		Rad21
Bag6		Hmgcr
BC037034		Emp3
Bcl2l13		Tmbim6
Bcl6		Yy1
Becn1		Lrrfip1
Bglap3		Atf7
Blcap		Csnk2a1
Blmh		Map3k2
Bmper		Ddx56
Bmpr1a		Ahcyl1
Bms1		Osbp
Bop1		Kdm5b
Btbd7		Ube2g1
Btg1		1700025G04Rik
Cald1		Trmt11
Calm4		Ythdf3
Calu		Itgb5
Canx		B630005N14Rik
Capg		Snx5
Capns1		Hmgcl
Caprin1		Son
Car9		Pygo2
Carm1		Canx
Cars		Cdsn
Cask		Nxnl2
Casp1		Sec62
Cav1		Zfp91
Cby1		Npc1
Ccdc124		Dock8
Ccdc85b		Btbd7
Ccm2		Paip1
Ccnd1		Aes
Ccr5		Mir17hg
Cd14		Ago2
Cd47		Cdc37l1
Cdc16		Pank3
Cdc37		Cyb5a
Cdc37l1		Cdc42
Cdc42		Scamp3
Cdc42bpa		Vps13b
Cdca4		Slc23a2
Cdca8		Chst12
Cdip1		Cd47
Cdipt		Eif1ad
Cdk16		Traf3
Cdk19		Ywhaz
Cdk5rap1		Ankrd40
Cdkn1a		Hsd17b12
Cdsn		Fam120a
Cebpa		Kprp
Cenpf		Tomm34
Cep170b		Galnt1
Cep290		Slk
Cep350		Cnih1
Cerk		Usp7
Cetn3		Cdk19
Chmp1b		Nbr1
Chmp4c		Mdc1
Chmp5		Btg1
Chmp6		Gls
Chst12		Eaf1
Clasp1		Rad23b
Clca2		Safb2
Clcn3		App
Cldn4		Atp2a2
Clec5a		1810013L24Rik
Cluh		Ddhd2
Cmtm7		Atg16l1
Cnbp		Lamc1
Cnfn		Ell
Cnih1		Ctnnd1
Cnot10		Prkrir
Cnpy3		Stfa3
Cog4		Tmem60
Col12a1		Hipk1
Col15a1		Uhrf2
Col18a1		Psap
Col1a1		Ywhae
Col1a2		Fkbp1a
Col3a1		Cxcl14
Col5a2		Defb1
Col6a3		Slc20a2
Col7a1		Arhgap30
Col8a1		Ndst1
Copb2		Smap1
Cope		Pon2
Cops4		Rictor
Cops7a		Ubr7
Cotl1		Tiam1
Cox15		Aak1
Crct1		G2e3
Creb3		Klf13
Creb3l1		Anapc1
Crispld2		Stim2
Cryab		Nup153
Csnk2a1		Txnl1
Ctage5		Wdr82
Ctnnal1		Fam46a
Ctnnd1		Peak1
Ctsd		Arhgap32
Cul4a		Smarcc1
Cul5		Fam76b
Cxcl14		Rab11a
Cxcl2		Map4
Cyb5a
Cysrt1
Dclk1
Dctn2
Ddhd2
Ddias
Ddost
Ddx56
Ddx58
Defb1
Dhcr7
Dhrs1
Dhx30
Dhx34
Dll1
Dlst
Dmkn
Dnajc10
Dnajc21
Dnajc3
Dock8
Dock9
Dopey1
Dram1
Dsc1
Dsc2
Dsc3
Dsg2
Dsg3
Dsp
Dst
Dusp6
Dvl1
Dym
Dync1h1
Dynlt3
E2f4
Eaf1
Ebna1bp2
Eef2
Egln3
Egr3
Ehf
Eid1
Eif1ad
Eif3b
Eif4g2
Eif4h
Ell
Elof1
Elovl4
Elovl6
Emb
Emp2
Emp3
Endou
Epgn
Epha1
Eppk1
Erbb2ip
Ercc6l
Errfi1
Etv3
Exosc4
Ext1
Ezh1
Ezr
F3
Fabp4
Fam120a
Fam160b1
Fam162a
Fam25c
Fam46a
Fam76b
Fam84b
Farp1
Farsa
Fasn
Fbln2
Fbxl3
Fbxl6
Fbxo33
Fbxo6
Fcho2
Fer
Fermt2
Fip1l1
Fkbp1a
Fkbp4
Fkbp8
Flcn
Fli1
Flii
Flot1
Flrt2
Fn1
Fntb
Foxf2
Foxj2
Frmd8
Fst
Fubp3
Fundc2
Fus
Fxr1
Fxyd4
Fzd6
G2e3
Gabrb3
Gale
Galnt1
Gars
Gatc
Gfpt1
Gga2
Gid8
Gja1
Gjb2
Glb1
Glrx
Gls
Gm21992
Gm4532
Gna12
Gnb2l1
Gng10
Golga2
Golim4
Gosr2
Gp1bb
Gpr27
Gpr87
Grcc10
Grhpr
Grik3
Grin1
Gt(ROSA)26Sor
Gtf2f1
H2-K1
H3f3b
Hacd3
Hadha
Hal
Has2
Haus2
Heatr5a
Hfe
Hif1a
Hipk1
Hmgcl
Hmgcr
Hmox1
Hn1l
Hnrnpab
Hnrnph1
Homer3
Hs3st1
Hs6st1
Hsd17b12
Hsd17b7
Hspa14
Hspa1b
Hspa5
Hspa9
Htra1
Huwe1
Ier2
Iffo2
Ifnar2
Ift172
Igf2r
Igfbp3
Igfbp7
Igsf3
Ikbkb
Il17b
Il19
Il4ra
Ilf3
Ilkap
Irgm1
Itga5
Itga6
Itga9
Itgav
Itgb5
Itm2b
Itpr2
Itsn2
Jak2
Jarid2
Jmy
Kcnk2
Kctd5
Kdelr2
Kdm2a
Kdm5b
Kdm5c
Kif24
Klf13
Klf4
Klf5
Klhdc10
Kpna1
Kpna3
Kpna4
Kprp
Kras
Krt1
Krt10
Krt14
Krt15
Krt16
Krt17
Krt5
Krt6a
Krt6b
Krt79
Krt80
Krtdap
Lad1
Lamc1
Lamp2
Lbh
Lce1a2
Lce3a
Lce3c
Lce3e
Ldlr
Lemd3
Letm1
Lgals7
Lipn
Lman2
Lmna
Lor
Lox
Lpar1
Lrrc28
Lrrc47
Lrrfip1
Ltn1
Ly6a
Ly6d
Lypd3
Lyst
Maf1
Maged1
Magi1
Manf
Map2k2
Map2k4
Map2k7
Map3k2
Map3k7
Map4
Map4k4
Mapk13
Mapkapk3
Marf1
Mark2
Marveld1
Maz
Mcm3ap
Mcm4
Mdc1
Me1
Med22
Med8
Megf11
Megf8
Melk
Mettl14
Mfsd10
Micall2
Mid1ip1
Mir17hg
Mkks
Mknk2
Mllt10
Mmd
Mmp10
Mmp13
Mmp19
Mmp9
Mob1b
Mospd2
Mpg
Mpzl2
Mrpl12
Mrpl54
Mrps7
Msmo1
Myadm
Myh14
Myo1e
Myo5a
Myom1
Naalad2
Nadk
Naprt
Nbn
Nbr1
Ncapd3
Nceh1
Ncor1
Ndel1
Ndst1
Ndufv2
Neat1
Necap2
Nedd4
Nek1
Nelfb
Nf1
Nfe2l2
Nip7
Nipal2
Nisch
Nmt2
Nop16
Npc1
Npc2
Npdc1
Nrd1
Nt5c3
Nts
Nucks1
Nudt14
Nup153
Nxnl2
Oaf
Ocln
Ola1
Osbp
Osbpl5
Ostf1
Oxsr1
P2ry14
P4hb
Pa2g4
Padi3
Paip1
Pam
Pank3
Pard6g
Pawr
Pbx1
Pcsk5
Pcyox1
Pdap1
Pdcd6ip
Pde12
Pde7b
Pdgfd
Pdia3
Pdk1
Pdlim5
Pds5b
Pea15a
Peak1
Perp
Pex13
Pex19
Pfkl
Pgr
Phldb1
Pi4kb
Piga
Pim1
Pip4k2c
Pknox2
Pkp1
Pkp3
Pla2g12a
Pla2g2f
Pla2g4e
Plec
Plekhm3
Plet1
Plet1os
Pmm1
Poldip3
Polr2e
Polr3k
Pomgnt1
Pomp
Pon2
Pop4
Ppap2b
Ppl
Ppp1r12a
Ppp1r9b
Ppp2r1b
Ppp2r5c
Prcp
Preb
Prickle1
Prkacb
Prkar1a
Prkdc
Prkrir
Prmt1
Prrc2a
Prrg2
Prrg4
Psap
Psapl1
Psmb4
Psmc2
Psmd6
Ptbp3
Ptp4a3
Ptpn12
Ptpn14
Ptprm
Pts
Pum1
Pvrl1
Pxylp1
Pycard
Pygo2
Rab11a
Rab14
Rab34
Rab5c
Rad21
Rad23b
Raly
Ranbp10
Ranbp9
Rangap1
Rara
Rars
Rasal2
Rbm19
Rbm8a
Rbx1
Rc3h1
Rcn1
Rdx
Reep3
Reep4
Reep5
Rexo2
Rhog
Rictor
Ripk1
Rn45s
Rnf111
Rnf114
Rnf126
Rnf138
Rnf145
Rnf149
Rnf39
Rnh1
Rora
Rpap2
Rpl4
Rpl8
Rpn2
Rps5
Rptn
Rrp1
Rsl1d1
Rsrp1
Rtcb
Rtn3
S100a16
S100a8
Safb2
Sar1a
Saraf
Sars
Scamp1
Scamp2
Scamp3
Scap
Scaper
Scarf2
Scd1
Scp2
Scpep1
Sdc1
Sdr39u1
Sec23a
Sec62
Secisbp2l
Sema4b
Senp6
Sept15
Sept7
Serpinb2
Serpinf1
Serpinh1
Setd2
Sfpq
Sfxn1
Sh3bgrl2
Sh3d19
Sh3kbp1
Siah2
Sidt2
Sik2
Slc1a5
Slc20a2
Slc23a2
Slc30a5
Slc37a3
Slc38a2
Slc44a1
Slc4a7
Slc6a4
Slc7a1
Slc9a9
Slco3a1
Slit2
Slit3
Slk
Slpi
Smap1
Smarca4
Smarca5
Smarcb1
Smarcc1
Smc5
Smcr8
Smim13
Smim15
Smyd5
Snap47
Snip1
Sntb1
Snx14
Snx5
Son
Sp1
Sparc
Sphk1
Spink5
Spop
Sprr1b
Sprr2g
Sprr2i
Sprr2k
Sptbn2
Sqstm1
Srebf1
Srebf2
Srf
Srp68
Srp72
Srsf11
Ssrp1
St14
St3gal6
St6gal1
St6galnac2
Stag1
Stap2
Stat6
Stfa3
Stim2
Stk24
Stk4
Strap
Stt3b
Stub1
Stx12
Suds3
Sun1
Synrg
Sys1
Tada3
Taf10
Tagln2
Tapbp
Tbc1d17
Tbc1d2b
Tbl1xr1
Tbx18
Tceal8
Tcf12
Tcf3
Tfdp2
Tgfbr3
Tgm1
Tgm2
Thap3
Thap6
Thbd
Thbs1
Thoc6
Tiam1
Tiam2
Tinagl1
Tln1
Tmbim6
Tmem104
Tmem158
Tmem159
Tmem170b
Tmem248
Tmem30b
Tmem60
Tmod3
Tnfrsf11b
Tnks2
Tnrc6b
Tns1
Tns4
Tom1l2
Tomm34
Topbp1
Tpcn1
Tpm1
Tpm4
Traf3
Trex2
Trim25
Trim29
Trim44
Trio
Trip12
Trmt11
Trpc4ap
Trpm7
Tspan9
Tspo
Tsr1
Tsr2
Ttc1
Tuba4a
Tulp4
Txn1
Txn2
Txndc9
Txnl1
Uaca
Ube2d1
Ube2g1
Ube2l3
Ube3c
Ubl3
Ubqln2
Ubr7
Ubxn1
Ubxn4
Ugcg
Uhmk1
Uhrf2
Uqcc3
Urah
Uso1
Usp19
Usp49
Usp5
Usp7
Utp11l
Vps13b
Vps72
Vwf
Wbp2
Wdr1
Wdr26
Wdr46
Wdr61
Wdr74
Wdr82
Wnt7b
Wscd1
Wtap
Wwc2
Wwtr1
Xrcc6
Xxylt1
Yaf2
Ythdf3
Ywhab
Ywhae
Ywhag
Ywhaz
Yy1
Zadh2
Zdhhc13
Zdhhc3
Zdhhc5
Zfp106
Zfp143
Zfp219
Zfp266
Zfp292
Zfp760
Zfp821
Zfp91
Zfyve1
Zfyve16
Zmat3
Zmiz1
Zmiz2
Zw10
Zwilch
