# Supplementary material for: Transposon mutagenesis identifies cooperating genetic drivers during keratinocyte transformation and cutaneous squamous cell carcinoma progression
Source: PLoS Genet. 2021 Aug 16;17(8):e1009094. doi: 10.1371/journal.pgen.1009094 (PMC8389471; doi:10.1371/journal.pgen.1009094)
Supplement: S14 Table — (XLSX) [file pgen.1009094.s026.xlsx]

## Sheet: ST14
SB|cuSCC Supplementary Tables for Aiderus, Newberg, and Guzman-Rojas et al., 2021 manuscript: PGENETICS-D-20-01368
Transposon mutagenesis identifies cooperating genetic drivers during keratinocyte transformation and cutaneous squamous cell carcinoma progression. Aziz Aiderus, Justin Y. Newberg, Liliana Guzman-Rojas [...] Michael A. Black, Karen M. Mann, and Michael B. Mann
Correspondence to M.B.M. at Michael.Mann@moffitt.org
S14 Table: Transcripts per million (TPM) normalized whole transcriptome RNAseq values per gene from RNA isolated from cuSCC genomes with and without Zmiz1 insertions
Gene Symbol	Chromosome	Fern0104-MS-1 expression (TPM)	Fern0104-MS-1 SBCapSeq insertion reads	Fern0104-MS-1 RNAseq SBfusion reads	Fern0201-MS-1 expression (TPM)	Fern0201-MS-1 SBCapSeq insertion reads	Fern0201-MS-1 RNAseq SBfusion reads	Tan0119-MS-3 expression (TPM)	Tan0119-MS-3 SBCapSeq insertion reads	Tan0119-MS-3 RNAseq SBfusion reads	Tan0176-MS-1 expression (TPM)	Tan0176-MS-1 SBCapSeq insertion reads	Tan0176-MS-1 RNAseq SBfusion reads	Tan0182-MS-2 expression (TPM)	Tan0182-MS-2 SBCapSeq insertion reads	Tan0182-MS-2 RNAseq SBfusion reads	Tan0211-MS-1 expression (TPM)	Tan0211-MS-1 SBCapSeq insertion reads	Tan0211-MS-1 RNAseq SBfusion reads	Tan0285-MS-1 expression (TPM)	Tan0285-MS-1 SBCapSeq insertion reads	Tan0285-MS-1 RNAseq SBfusion reads
Map2k4	chr11	46.19	16679	34	61.9	0	0	82.67	0	0	90.24	0	0	64.32	0	1	65.94	15	0	66.38	0	0
Zmiz1	chr14	135.41	15478	3	13.29	2	0	180.75	15793	10	94.71	18512	4	92.93	18411	3	296.77	22778	47	149.54	17653	3
Cul5	chr9	15.09	0	0	11.17	9599	28	14.98	0	0	15.43	0	0	11.64	0	0	14.27	69	0	15.73	0	0
Zmiz2	chr11	30.01	0	0	136.02	12548	11	34.7	0	0	21.89	0	0	22.63	0	0	26.96	0	0	33.51	0	0
Adam10	chr9	39.67	0	0	30.88	7248	10	64.3	314	2	53.96	0	1	38.08	160	0	61.26	41	0	62.9	0	0
Nf1	chr11	3.3	0	0	1.74	8050	5	4.21	0	0	3.37	1771	0	2.92	56	0	4.17	14	0	4.6	0	0
Oxsr1	chr9	25.88	0	0	23.54	656	1	31.8	0	0	28	0	0	20.25	560	14	27.34	0	0	24.88	0	0
Cep350	chr1	12.32	0	0	10.61	0	0	12.05	0	0	11.01	0	0	8.91	11423	11	8.69	26	0	11.15	0	0
Wnt7b	chr15	22.73	0	0	18.09	0	0	25.71	0	0	21.82	0	0	20.54	0	0	21.02	0	0	299.99	14493	29
Epha10	chr4	0.26	0	0	0.19	0	0	0.11	0	0	0.17	0	0	0.14	0	0	0.06	0	0	0.23	0	0
Prkrir	chr7	52.7	3374	34	51.71	0	0	43.38	0	0	40.28	0	0	37.79	0	0	39.47	0	0	32.11	0	0
Secisbp2l	chr2	61.07	0	10	12.01	0	0	22.19	0	0	24.42	0	0	13.53	318	0	12.88	0	0	24.93	0	0
Txnl1	chr18	89.34	131	7	149.89	0	0	108.96	0	1	119.85	499	0	117.49	0	0	124.64	0	0	127.14	0	0
Krt1	chr15	10120.4	0	6	6289.58	0	1	7059.83	0	1	5132.57	0	0	4621.06	0	1	8331.88	0	3	5365.82	0	0
Dsp	chr13	990.82	0	3	855.77	0	1	890.43	0	2	565.05	0	0	402.29	0	2	403.84	0	0	816.44	0	1
Adamts2	chr11	64.89	0	3	25.02	0	0	78.1	0	0	59.61	0	0	34.34	0	0	33.53	0	0	49.94	0	0
Ccdc88b	chr19	4.7	0	3	13.21	0	0	8.28	0	0	11.43	0	0	9.76	0	0	21.07	0	0	12.46	0	0
Pgs1	chr11	90.05	0	3	66.29	0	0	92.68	0	0	82.88	0	0	84.88	0	0	78.66	0	0	90.35	0	0
Srrm2	chr17	63.14	0	3	44.98	0	0	77.67	0	0	52.64	0	0	42.39	0	0	59.7	0	0	74.84	0	0
Krt6b	chr15	11373.7	0	2	19187.1	0	6	11663.7	0	1	10182.6	0	5	7013.75	0	0	11101.9	0	8	7361.89	0	0
Krt14	chr11	20050.9	0	2	36204.8	0	1	28978.4	0	0	22962.3	0	2	19704.6	0	4	27283.3	0	0	19171.9	0	6
Cnfn	chr7	2647.79	0	2	2183.59	55	0	1189.08	0	1	1314.9	0	0	1412.26	0	0	957.47	0	0	1601.76	0	0
Nadk	chr4	148.41	0	2	105.63	0	0	141.29	0	0	115.93	0	0	111.44	0	0	105.64	0	1	131.91	0	0
Osbp	chr19	46.83	0	2	35.83	0	0	48.99	0	0	53.68	0	0	35.45	0	0	33.76	0	0	51.67	0	1
Abhd17a	chr10	149.35	0	2	143.99	0	0	153.34	0	0	152.71	0	0	154.29	0	0	171.87	0	0	157.73	0	0
Adamts12	chr15	13.51	0	2	8.14	0	0	12.87	0	0	16.59	0	0	6.8	31	0	5.72	20	0	13.7	0	0
Btg1	chr10	117.02	0	2	109.65	0	0	141.72	0	0	107.95	0	0	84.01	0	0	99.24	0	0	109.54	0	0
Cars	chr7	106.1	0	2	102.67	0	0	95.73	0	0	85.65	0	0	71.59	0	0	80.26	0	0	84.73	0	0
Cysrt1	chr2	439.18	0	2	670.96	0	0	360.64	0	0	392.37	0	0	449.6	0	0	310.72	0	0	429.4	0	0
Fkbp8	chr8	333.53	0	2	271.88	0	0	337.28	0	0	346.95	0	0	283.55	0	0	305.14	0	0	326.06	0	0
Med30	chr15	59.25	0	2	67.88	0	0	80.96	0	0	66.1	0	0	81.85	0	0	78.14	0	0	72.58	0	0
Megf11	chr9	2.29	0	2	0.98	0	0	1.55	0	0	1.77	0	0	1.42	0	0	2.28	0	0	3.18	0	0
Pacsin3	chr2	51.19	0	2	35.67	0	0	38.98	0	0	42.21	0	0	25.7	0	0	36.55	0	0	37.34	0	0
Piga	chrX	15.43	0	2	18.45	0	0	22.06	0	0	29.71	0	0	20.24	0	0	20.93	0	0	24.71	0	0
Scpep1	chr11	126.9	0	2	144.78	0	0	162.86	0	0	117.32	0	0	91.08	14	0	117.59	0	0	90.89	0	0
Snx5	chr2	102.25	0	2	117.5	0	0	146.55	0	0	130.82	0	0	130.73	0	0	138.01	0	0	108.89	0	0
Ube2d1	chr10	29.03	0	2	25.14	0	0	32.56	0	0	31.04	0	0	18.28	0	0	28.53	0	0	20.67	0	0
Wdr26	chr1	81.23	0	2	73.41	0	0	92.86	0	0	89.95	0	0	73.26	0	0	58.14	0	0	95.38	0	0
Wdr74	chr19	94.2	0	2	76.06	0	0	101.7	0	0	70.35	0	0	82.48	0	0	123.2	0	0	71.6	0	0
Zmat3	chr3	11.07	0	2	10.98	0	0	17.46	0	0	8.25	0	0	13.7	0	0	15.72	0	0	19.16	303	0
Krt6a	chr15	12373.3	0	1	21949.6	0	3	15026	0	1	12812.5	0	0	9352.13	0	2	10660.7	0	0	10057	0	2
Gt(ROSA)26Sor	chr6	14.94	0	1	18.33	0	2	16.51	0	4	18.06	0	4	18.24	0	5	24.02	0	0	16.92	0	2
Perp	chr10	2633.99	0	1	4115.08	0	2	2691.05	0	4	2279.62	0	0	2258.72	0	0	2135.79	0	0	2151.61	0	0
Rora	chr9	15.54	0	1	9.66	0	1	17.16	0	0	10.92	989	1	8.2	262	0	11.06	14	0	11.31	213	0
Cdsn	chr17	765.75	0	1	849.45	0	1	758.67	0	0	670.94	0	0	534.65	0	0	288.98	0	0	719.93	0	1
Asprv1	chr6	3100	0	1	2614.92	0	0	3032.94	0	1	3648.4	0	1	3114.77	0	0	2354.57	0	0	3391.42	0	0
Slit3	chr11	23.15	0	1	9.96	54	0	33.72	0	1	30.66	0	1	14.27	0	0	12.02	0	0	25.38	0	0
Dopey1	chr9	2.54	529	1	2.83	35	0	2.55	14230	1	3.98	14	0	2.84	187	0	3.73	36	0	2.04	570	0
Dsc3	chr18	397.3	0	1	663.69	0	0	601.37	0	0	478.11	0	1	410.23	0	6	304.14	0	0	440.19	0	0
Fbln2	chr6	102.69	0	1	82.15	0	0	162.04	0	0	216.71	0	0	90.59	0	2	127.84	0	1	145.7	0	0
Ywhag	chr5	134.45	0	1	114.64	0	0	141.27	0	0	130.29	0	0	104.82	0	0	102.27	0	0	153.52	0	5
Krt17	chr11	6958.41	0	1	8804.77	219	0	6581.13	0	0	4697.3	0	0	4697.79	0	0	6212.32	0	0	3917.28	0	1
Sec23a	chr12	21.88	0	1	24.18	9	0	26.84	0	0	32.2	0	0	22.35	0	0	22.69	0	0	23.47	0	1
Ahr	chr12	16.08	6451	1	5.82	0	0	15.08	0	0	15.7	0	0	17.69	0	0	9	0	0	14.85	0	0
Aatf	chr11	55.74	0	1	44.37	0	0	48.9	0	0	49	0	0	41.26	0	0	47.02	58	0	41.34	0	0
Acvrl1	chr15	5.58	0	1	3.94	0	0	9.58	0	0	15.02	0	0	10.73	0	0	12.98	0	0	12.65	0	0
Ap2b1	chr11	26.78	683	1	26.15	140	0	34.74	0	0	40.41	0	0	31.03	0	0	31.63	0	0	41.22	0	0
Arhgef10l	chr4	48.1	0	1	35.78	0	0	57.01	0	0	48.07	0	0	35.66	0	0	29.47	0	0	46.81	0	0
Atg16l1	chr1	38.82	0	1	33.17	0	0	25.27	0	0	30.88	0	0	33.81	0	0	36.81	0	0	34.85	0	0
Baz1a	chr12	53.25	0	1	50.56	0	0	46.72	0	0	48.12	0	0	41.13	0	0	37.92	0	0	43.22	0	0
Bicd2	chr13	118.45	0	1	93.78	0	0	100.35	0	0	90.24	0	0	62.56	0	0	57.57	0	0	93.84	0	0
Cask	chrX	16.49	847	1	16.76	0	0	20.09	0	0	22.35	0	0	13.39	0	0	11.96	0	0	18.66	0	0
Cdk19	chr10	6.95	0	1	5.25	0	0	10.25	0	0	7.05	0	0	5.3	0	0	8.48	9	0	7.9	540	0
Cdk5rap1	chr2	8.63	0	1	11.31	0	0	19.56	0	0	21.1	0	0	12.78	0	0	9.77	0	0	11.83	0	0
Col1a1	chr11	630.24	0	1	416.3	0	0	1853.07	0	0	1100.1	0	0	584.73	0	0	531.18	0	0	1313.69	0	0
Ddx56	chr11	50.01	0	1	40.93	0	0	48.74	0	0	47.73	0	0	47.27	0	0	44.26	0	0	50.18	0	0
Eif4e2	chr1	59.16	0	1	51.52	0	0	64.99	0	0	61.02	0	0	57.76	0	0	57.23	0	0	55.49	0	0
Etv3	chr3	27.23	0	1	10.06	0	0	15.41	0	0	14.83	0	0	12.83	0	0	10.6	0	0	18.63	0	0
Fasn	chr11	86.83	0	1	44.45	0	0	69.6	0	0	58.49	0	0	46.39	0	0	53.11	0	0	88.35	0	0
Fgfbp1	chr5	462.14	0	1	628.49	0	0	509.39	0	0	423.51	0	0	568.08	0	0	451.21	0	0	419.08	0	0
Flot1	chr17	32.53	0	1	17.2	0	0	35.91	0	0	49.33	0	0	25.34	0	0	39.83	0	0	36.86	266	0
Fubp3	chr2	37.99	0	1	29.05	0	0	46.13	0	0	33.12	0	0	30.74	0	0	35.81	0	0	41.75	0	0
Gas5	chr1	85.39	0	1	104.23	0	0	83.92	0	0	87.45	0	0	89.9	0	0	198.16	0	0	82.07	0	0
Grhpr	chr4	64.28	0	1	89.7	0	0	84.57	0	0	71.87	0	0	89.54	0	0	86.11	0	0	78.34	0	0
Heatr5a	chr12	10.72	0	1	16.07	0	0	13.8	0	0	17.4	0	0	10.63	3	0	11.91	0	0	14.61	0	0
Hfe	chr13	22.89	0	1	7.51	0	0	20.88	0	0	32.57	0	0	15.9	0	0	16.5	0	0	13.73	0	0
Hmgcr	chr13	107.22	0	1	71.61	0	0	68.53	0	0	70.25	723	0	71.02	0	0	64.23	0	0	91.2	0	0
Hspa5	chr2	576.57	0	1	582.09	0	0	518.98	0	0	748.99	0	0	523.4	0	0	463.13	0	0	517.39	0	0
Hspa9	chr18	307.4	0	1	244.83	0	0	286.59	0	0	257.87	0	0	186.25	0	0	240.61	0	0	232.09	0	0
Ier2	chr8	177.17	0	1	120.72	0	0	138.24	0	0	115.11	0	0	160.58	0	0	117.12	0	0	191.97	0	0
Itpr2	chr6	5.66	0	1	7.51	0	0	7.43	0	0	4.6	0	0	4.26	0	0	9.54	61	0	8.76	0	0
Kras	chr6	24.76	0	1	18.61	0	0	28.66	0	0	29.37	0	0	25.08	0	0	31.17	0	0	28.29	0	0
Lamp2	chrX	205.64	0	1	159.16	0	0	260.28	0	0	225.84	0	0	154.6	0	0	192.35	0	0	164.55	0	0
Letm1	chr5	78.39	0	1	64.44	0	0	74.55	0	0	65.52	0	0	54.86	0	0	60.66	0	0	69.07	0	0
Mfsd10	chr5	39.57	0	1	25.11	0	0	41.48	0	0	24.67	0	0	28.6	0	0	34.63	0	0	43.63	0	0
Necap2	chr4	100.84	0	1	63.72	0	0	86.69	0	0	98.23	0	0	81.47	0	0	61.95	0	0	84.58	0	0
Npc1	chr18	21.72	0	1	27.15	0	0	28.15	0	0	27.5	0	0	21.06	0	0	18.1	0	0	27.04	253	0
Npepps	chr11	63.16	0	1	55.42	97	0	90.94	0	0	73.47	0	0	46.91	0	0	48.9	0	0	57.63	0	0
Nup62	chr7	72.65	0	1	65.01	0	0	64.38	0	0	63.69	0	0	60.2	0	0	67.03	0	0	62.88	0	0
Osbpl5	chr7	48.27	0	1	38.55	0	0	53.77	0	0	46.08	0	0	33.78	0	0	31.35	0	0	51.1	0	0
Pcsk5	chr19	8.6	0	1	4.31	123	0	10.82	95	0	15.1	0	0	7.2	7	0	8.65	0	0	10.99	0	0
Pde7b	chr10	2.41	0	1	1.6	0	0	4.62	0	0	5.06	0	0	1.94	0	0	2.79	0	0	2.94	167	0
Pdzd2	chr15	3.76	0	1	1.39	116	0	4.88	671	0	4.83	0	0	3.88	0	0	2.84	80	0	5.29	0	0
Pla2g12a	chr3	45.15	0	1	48.33	0	0	58.39	0	0	44.76	0	0	50.93	0	0	45.78	0	0	28.95	0	0
Prpf31	chr7	34.84	0	1	29.13	0	0	36.78	0	0	34.42	0	0	29.65	0	0	39.08	0	0	34.86	0	0
Prrc2b	chr2	38.49	0	1	21.69	0	0	39.76	0	0	33.62	0	0	28.26	0	0	27.96	0	0	50.74	0	0
Ptpn14	chr1	8.13	0	1	4.6	0	0	7.7	0	0	7.52	0	0	6.58	0	0	5.73	0	0	10.39	0	0
Pum1	chr4	39.38	0	1	27.46	0	0	36.78	0	0	33.31	0	0	25.79	0	0	25.17	2	0	34.14	0	0
Rab34	chr11	79.64	0	1	63.6	0	0	75.25	0	0	90.81	0	0	105.54	0	0	89.85	0	0	74.77	0	0
Rxra	chr2	56.25	0	1	42.85	0	0	54.58	0	0	45.72	0	0	38.72	0	0	52.2	0	0	63.36	0	0
Sar1a	chr10	119.74	0	1	132.15	51	0	130.83	0	0	165.84	0	0	123.84	0	0	146.72	0	0	132.56	0	0
Sars	chr3	197.19	0	1	159.48	0	0	150.83	0	0	128.57	0	0	125.84	0	0	109.02	0	0	139.6	0	0
Sdr39u1	chr14	36.99	0	1	32.74	0	0	37.27	0	0	35.45	0	0	35.29	0	0	50.81	0	0	39.57	0	0
Siah2	chr3	29.03	0	1	47.65	0	0	30.3	0	0	30.25	0	0	33.76	0	0	24.69	0	0	35.01	0	0
Sphk1	chr11	27.06	0	1	15.87	0	0	35	0	0	35.14	0	0	24.05	0	0	22.11	0	0	35.75	0	0
Suds3	chr5	101.63	0	1	89.86	0	0	91.81	0	0	101.48	0	0	98.21	0	0	80.3	0	0	109.99	0	0
Tagln2	chr1	2319.66	0	1	1700.64	0	0	2842.29	0	0	2233.56	0	0	3486.07	0	0	1377.66	0	0	2422.57	0	0
Tln1	chr4	46.43	0	1	27.93	0	0	46.91	0	0	49.11	0	0	31.67	0	0	29.95	0	0	47.74	0	0
Tmem248	chr5	20.26	0	1	19.6	0	0	28.65	0	0	21.71	0	0	17.15	0	0	29.86	0	0	24.72	0	0
Tmem33	chr5	16.68	0	1	20.54	0	0	25.55	0	0	29.35	0	0	24.42	0	0	27.05	0	0	24.26	0	0
Tnrc18	chr5	40.81	0	1	24.12	7	0	26.65	0	0	26.5	0	0	21.5	0	0	18.47	0	0	47.33	0	0
Tollip	chr7	66.45	0	1	69.94	0	0	106.93	0	0	74.53	0	0	60.93	0	0	61.54	0	0	75.55	0	0
Ubxn1	chr19	199.12	0	1	187.94	0	0	259.74	0	0	213.35	0	0	221.41	0	0	303.55	0	0	211.91	0	0
Vps28	chr15	139.11	0	1	102.84	0	0	125.73	0	0	132.97	0	0	130.95	0	0	142.54	0	0	103.04	0	0
Wdr46	chr17	81.47	0	1	49.5	0	0	67.94	0	0	57.55	0	0	59.3	0	0	52.9	0	0	66.49	0	0
Yaf2	chr15	24.9	0	1	31.38	0	0	23.81	0	0	30.65	0	0	31.45	0	0	31.23	0	0	28	0	0
Ythdc1	chr5	22.03	0	1	24.34	0	0	29.95	0	0	30.97	0	0	23.14	0	0	34.09	0	0	28.94	0	0
Zbtb24	chr10	9.74	0	1	8.75	0	0	11.16	0	0	10.69	0	0	9.59	0	0	11.82	0	0	11.18	0	0
Krt5	chr15	8402.33	0	0	8292.04	0	5	11289.5	0	3	6517.02	0	3	6854.66	0	0	8967.73	0	3	5909.31	0	1
Krt16	chr11	12099.2	0	0	30274.2	0	3	16323.7	0	0	11218.8	0	0	8272.09	0	0	15937.5	0	0	8976.81	373	2
H2afx	chr9	221.51	0	0	139.35	0	3	259.27	0	0	165.3	0	0	155.62	0	0	188.95	0	0	180.91	0	0
Zfyve16	chr13	12	0	0	8.76	0	3	9	0	0	11.92	0	0	9.98	0	0	6.46	0	0	9.77	0	0
Itga6	chr2	128.88	79	0	240.65	0	2	190.39	0	0	166.32	0	0	160.48	0	1	161.07	0	1	203.37	0	0
Uso1	chr5	87.54	0	0	55.09	10059	2	85.13	0	0	93.22	0	0	79.78	0	0	66.28	8	0	89.83	0	0
Agfg1	chr1	48.72	0	0	57.35	0	2	51.9	0	0	59.45	0	0	51.63	0	0	43.98	0	0	43.98	0	0
Asns	chr6	353.77	0	0	288.77	0	2	226.57	0	0	189.6	0	0	157.61	0	0	199.26	0	0	228.52	0	0
Fer	chr17	20.77	15	0	33.4	161	2	21.26	0	0	27.06	0	0	16.35	80	0	23.83	0	0	23.32	0	0
Hebp2	chr10	68.98	0	0	90.04	0	2	103.36	0	0	116.15	0	0	100.89	0	0	58.12	0	0	123.8	0	0
Iffo2	chr4	51.94	0	0	64.16	0	2	61	0	0	38.23	0	0	26.92	0	0	23.08	0	0	47.56	0	0
Ptbp3	chr4	68.5	0	0	93.37	72	2	102.11	0	0	86.37	0	0	68.13	0	0	72.1	0	0	86.08	0	0
Rab11a	chr9	144.19	0	0	169.11	0	2	162.1	0	0	131.52	0	0	100.65	0	0	142.08	22	0	121.1	0	0
Foxf2	chr13	1.2	0	0	0.86	0	1	0.49	0	1	0.27	0	0	0.7	0	0	0.66	0	0	0.53	0	0
Col1a2	chr6	731.33	0	0	492.66	0	1	1579.23	0	0	1442.41	0	3	760.11	0	1	754.75	0	4	1176.29	0	1
Krt10	chr11	5720.81	0	0	1180.61	0	1	2370.17	0	0	3028.67	0	0	2076.47	0	1	4653.12	0	0	3886.74	0	0
Gna12	chr5	26.88	0	0	14.24	41	1	21.06	0	0	29.7	0	0	18.45	9	0	17.23	158	2	28.19	0	0
Srsf11	chr3	53.96	0	0	45.21	0	1	51.78	0	0	52.39	0	0	45.75	0	0	72.74	0	0	50.82	0	1
Stfa3	chr16	20268.7	0	0	26185.8	0	1	19841.8	0	0	14565.9	0	0	18086.5	0	0	24992.2	0	0	15916	0	1
Kdm5c	chrX	33.96	0	0	24.2	0	1	28.33	0	0	43.61	0	0	18.96	16	0	30.71	13	0	49.68	0	0
Aes	chr10	310.45	0	0	234.45	0	1	278.74	0	0	310.28	0	0	286.27	0	0	339.62	0	0	311.41	0	0
Afg3l1	chr8	34.96	0	0	31.44	0	1	38.51	0	0	36.61	0	0	26.34	0	0	30.01	0	0	32.9	0	0
B4galnt1	chr10	166.46	0	0	105.16	0	1	159.46	0	0	117.58	0	0	131.21	0	0	119.14	0	0	168.57	0	0
Capns1	chr7	444.01	0	0	381.61	0	1	303.33	0	0	292.22	0	0	275.8	0	0	337.69	0	0	312.93	0	0
Ccdc124	chr8	176.05	0	0	183.09	0	1	154.33	0	0	171.8	0	0	177.55	0	0	208.39	0	0	184.62	0	0
Cep290	chr10	1.31	0	0	2.98	0	1	2.29	0	0	2.18	0	0	1.78	0	0	1.7	0	0	2.88	0	0
Ctnnb1	chr9	383.87	0	0	371.96	0	1	376.74	0	0	437.63	0	0	331.59	0	0	318.09	0	0	376.63	0	0
Cyb5a	chr18	346.01	0	0	303.11	0	1	277.37	0	0	325.53	0	0	367.02	0	0	380.83	0	0	312.77	0	0
Dynlt3	chrX	70.54	0	0	109.93	0	1	102.64	0	0	101.7	0	0	80.27	0	0	105.61	0	0	90.47	0	0
Enah	chr1	31.8	0	0	52.18	0	1	40.08	0	0	37.18	0	0	31.75	18	0	44.64	0	0	50.7	0	0
Fam162a	chr16	2476.63	0	0	4130.6	0	1	1821.58	0	0	2308.49	0	0	3127.38	0	0	2946.07	0	0	2660.21	0	0
Fermt2	chr14	20.97	0	0	21.33	0	1	26.66	0	0	45.15	0	0	29.41	0	0	25.78	0	0	23.04	0	0
Hadha	chr5	86.95	0	0	78.38	0	1	79.69	0	0	90.82	0	0	79.05	0	0	67.06	0	0	81.72	0	0
Hif1a	chr12	153.28	0	0	201.87	0	1	163.03	0	0	138.55	0	0	86.42	0	0	137.06	0	0	140.52	0	0
Lce3a	chr3	1839.2	0	0	1223.94	0	1	518.06	0	0	770.56	0	0	810.09	0	0	418.21	0	0	936.06	0	0
Nampt	chr12	32.92	0	0	37.73	0	1	30.51	0	0	36.86	0	0	34.19	0	0	23.49	0	0	34.41	0	0
Ostf1	chr19	174.85	0	0	256.91	0	1	217.46	0	0	240.95	0	0	333.75	0	0	203.55	0	0	223.3	0	0
Polr2f	chr15	540.45	0	0	491.91	0	1	416.85	0	0	447.31	0	0	918.1	0	0	695.71	0	0	679.65	0	0
Pomgnt1	chr4	37.79	0	0	30.21	0	1	38.11	0	0	42.26	0	0	30.38	0	0	30.29	0	0	40.73	0	0
Pomp	chr5	377.35	0	0	419.18	0	1	334.03	0	0	417.18	0	0	474.83	0	0	440.51	0	0	451.99	0	0
Ppp1cb	chr5	114.42	0	0	118.03	116	1	119.88	0	0	134.18	0	0	96.58	0	0	92.98	0	0	126.35	0	0
Ppp1r9b	chr11	56.73	0	0	23.49	0	1	41.22	0	0	42.67	0	0	28.66	0	0	31.4	0	0	45.97	0	0
Psap	chr10	519.31	0	0	255.41	0	1	546.72	0	0	459.49	0	0	268.49	0	0	420.81	0	0	454.69	0	0
Psmd6	chr14	233.51	0	0	265.63	0	1	301.14	0	0	295.78	0	0	291.84	0	0	239.8	0	0	295.52	0	0
Pvrl1	chr9	35.24	0	0	38.73	0	1	57.45	0	0	30.87	0	0	39.27	0	0	48.61	0	0	59.06	0	0
Slc25a3	chr10	650.1	0	0	681.37	0	1	797.69	0	0	714.97	0	0	686.75	0	0	848.87	0	0	846.22	0	0
Sp1	chr15	19.63	0	0	17.08	0	1	23.7	112	0	22.38	0	0	16.35	0	0	22.31	0	0	21.86	0	0
St14	chr9	65.74	0	0	74.45	0	1	83.58	0	0	66.78	58	0	78.72	0	0	81.02	0	0	91.6	0	0
Thoc6	chr17	58.77	0	0	58.83	0	1	58.76	0	0	67.74	0	0	77.54	0	0	69.89	0	0	65.57	0	0
Traf3	chr12	22.75	0	0	17.94	0	1	18.91	0	0	17.51	0	0	16.14	0	0	15.84	0	0	24.11	0	0
Tuba4a	chr1	696.96	0	0	1124.67	0	1	869.53	0	0	765.85	0	0	589.13	0	0	748.59	0	0	719.71	0	0
Utp11l	chr4	137.87	0	0	114.04	0	1	86.52	0	0	108.18	0	0	164.4	14	0	105.82	0	0	123.53	0	0
Wapal	chr14	30.04	0	0	22.79	0	1	29.84	338	0	27.03	0	0	19.86	52	0	24.69	6	0	28.48	0	0
Tpm1	chr9	387.45	0	0	158.54	0	0	478.87	25042	25	657.4	0	0	255.98	0	0	360.11	0	0	232.96	0	0
Dym	chr18	18.63	285	0	22.02	0	0	65.46	0	14	22.83	0	0	16.02	0	1	24.94	0	0	22.77	0	0
Hal	chr10	240.49	0	0	120.54	0	0	857.99	0	11	644.12	0	0	367.55	0	0	503.76	0	0	871.32	0	0
Fosl2	chr5	63.07	0	0	55.45	0	0	70.96	0	5	66.09	0	0	47.31	0	0	35.46	0	0	64.76	0	0
Fam120a	chr13	147.96	203	0	101.02	2	0	120.31	0	4	112.15	0	0	91.81	0	0	91.45	5	0	125.63	0	0
Laptm4a	chr12	338.53	0	0	379.33	0	0	373.37	0	4	361.68	0	0	323.64	0	0	357.04	0	0	354.04	0	0
Ppap2b	chr4	22.17	0	0	6.05	0	0	19.09	0	4	28.33	0	0	11.29	0	0	21.53	0	0	16.67	0	0
Col3a1	chr1	579.6	0	0	333.53	0	0	914.62	0	3	1320.54	0	1	445.74	0	2	539.83	0	1	622.44	0	0
Abca1	chr4	11.97	0	0	8.26	0	0	13	0	3	16.46	0	0	9.79	0	0	11.26	0	0	13.44	0	0
Col5a2	chr1	189.2	198	0	91.59	0	0	237.68	0	3	263.09	0	0	136.75	0	0	158.57	0	0	206.64	0	0
Has2	chr15	40.54	0	0	63.95	0	0	45.39	0	3	30.82	0	0	23.98	0	0	33.64	0	0	60.65	0	0
Marveld1	chr19	35.64	0	0	29.33	9	0	38.48	0	3	38.61	0	0	24.27	0	0	42.95	0	0	40.46	0	0
Mast4	chr13	24.65	0	0	20.66	0	0	29.76	0	3	19.15	0	0	12.87	0	0	18.84	28	0	31.52	0	0
Sntb1	chr15	0.66	0	0	0.24	0	0	1.77	0	3	1.72	0	0	0.64	0	0	1.06	74	0	0.9	0	0
Crispld2	chr8	56.06	0	0	42.34	0	0	78.2	0	2	57.27	0	2	34.32	0	0	36.01	0	0	49.85	0	0
Stag1	chr9	8.78	0	0	13.96	43	0	18.48	363	2	19.38	0	2	15.9	0	0	16.13	81	0	20.6	0	0
Lamc1	chr1	31.83	149	0	23.35	0	0	48.37	0	2	46.77	0	0	27.98	0	0	29.06	0	1	45.3	0	0
Prkacb	chr3	15.05	0	0	9.13	0	0	18.03	0	2	16.13	0	0	9.04	0	0	11.63	0	1	12.86	0	0
Ankle2	chr5	16.2	0	0	10.71	0	0	11.83	0	2	12.81	0	0	12.92	0	0	13.31	0	0	13.47	0	0
Clock	chr5	7.22	0	0	10.75	0	0	7.62	0	2	10.66	0	0	6.64	0	0	9.27	0	0	11.08	0	0
Cpsf3l	chr4	101.96	0	0	87.01	0	0	97.13	0	2	94.88	0	0	82.9	0	0	74.58	0	0	94.02	0	0
Ctnnal1	chr4	19.71	0	0	20.31	0	0	19.37	0	2	18.83	0	0	16.44	0	0	14.12	0	0	22.66	0	0
Dsc1	chr18	600.37	73	0	792.06	0	0	679.07	0	2	571.76	0	0	354.44	0	0	368.72	0	0	488.57	0	0
Gm21992	chr19	8.63	0	0	4.33	0	0	6.67	0	2	8.18	0	0	5.78	0	0	7.55	0	0	7.52	0	0
Il4ra	chr7	75.19	0	0	75.3	0	0	92.48	0	2	110.51	0	0	50.62	0	0	61.73	0	0	57.55	0	0
Irgm1	chr11	40.74	0	0	19.05	0	0	74.77	0	2	54.25	0	0	40.57	0	0	67.44	0	0	53.85	0	0
Map4k4	chr1	57.96	0	0	68.51	0	0	72.04	0	2	70.15	67	0	49.91	0	0	54.3	0	0	69.05	0	0
Nap1l4	chr7	109.78	0	0	108.68	0	0	116.2	0	2	121.4	0	0	107.36	0	0	101.96	0	0	101.16	0	0
Nup153	chr13	32.89	0	0	23.52	0	0	28.53	0	2	26.57	0	0	21.08	0	0	25.41	49	0	29.91	0	0
Pappa	chr4	1.55	0	0	0.48	0	0	3.66	0	2	2.94	0	0	1.93	0	0	1.03	0	0	3.32	0	0
Ptpn6	chr6	20.52	0	0	10.84	0	0	23.96	0	2	27.43	0	0	24	0	0	26.07	0	0	28.65	0	0
Rasal2	chr1	4.23	0	0	5.1	50	0	5.54	0	2	5.93	0	0	5.09	0	0	5.14	0	0	6.51	0	0
Rbm4	chr19	17.05	0	0	10.9	0	0	14.34	0	2	14.16	0	0	14.09	0	0	16.78	0	0	15.54	0	0
Stt3b	chr9	81.61	0	0	52.26	42	0	95.21	0	2	92.33	284	0	81.03	0	0	82.37	17	0	98.57	0	0
Trim44	chr2	14.58	0	0	8.92	6	0	12.5	0	2	14.23	0	0	11.71	0	0	12.32	0	0	12.96	3	0
Zadh2	chr18	17.14	0	0	18.77	0	0	21.29	0	2	18.03	0	0	14.58	0	0	15.07	0	0	18.43	0	0
Bglap3	chr3	672.15	0	0	274.12	0	0	668.94	0	1	428.17	0	0	624.93	0	1	716.47	0	2	629.5	0	0
Fam46a	chr9	43.95	0	0	44.39	0	0	52.73	0	1	31.31	0	0	27.08	0	1	56.33	0	0	26.2	0	0
Anxa2	chr9	3143.7	0	0	4876.44	0	0	3396.13	0	1	3079.68	0	0	3586.31	0	0	3708.65	10607	341	2654.55	26	0
Tmod3	chr9	108.31	0	0	124.09	1	0	109	0	1	122.16	0	0	101.5	0	0	75.7	0	4	86.07	6216	0
Pim1	chr17	187.37	0	0	161.26	0	0	157.32	0	1	136.17	0	0	122.94	0	0	61.79	0	3	135.29	0	0
App	chr16	265.83	0	0	167.87	0	0	290.11	0	1	254.94	0	0	172.9	0	0	198.72	85	2	236.87	0	0
Serpinb2	chr1	2119.06	0	0	2293.3	0	0	2712.99	0	1	2218.14	0	0	2163.83	0	0	1648.98	0	1	1809.39	0	0
Wwtr1	chr3	34.06	0	0	24.87	50	0	39.72	0	1	35.06	0	0	26.79	0	0	25.16	0	1	26.28	0	0
Map2k7	chr8	37.92	0	0	27.68	0	0	38.3	0	1	33.28	0	0	24.85	0	0	29.6	0	0	33.62	0	1
Trip12	chr1	46.92	0	0	50.88	47	0	53.31	0	1	50.56	0	0	38.34	0	0	44.67	0	0	51.82	0	1
2310035C23Rik	chr1	10.68	0	0	15.31	7	0	12.77	21	1	10.53	0	0	10.56	0	0	9.83	0	0	10.97	0	0
2310036O22Rik	chr8	342.67	0	0	310.34	0	0	239.43	0	1	308.74	0	0	348.42	0	0	262.54	0	0	338.18	0	0
5730408K05Rik	chr19	30.62	0	0	38.45	0	0	53.55	0	1	36.52	0	0	81.32	0	0	95.92	0	0	42.93	0	0
Arhgap30	chr1	5.5	0	0	2.39	0	0	5.56	0	1	5.9	0	0	4.68	154	0	3.48	0	0	5.52	0	0
Arhgef3	chr14	12.96	0	0	10.36	94	0	13.08	0	1	15.21	0	0	17.64	0	0	11.04	0	0	16.26	0	0
Atp5b	chr10	2100.14	0	0	1880.54	0	0	2087.98	0	1	2361.49	0	0	2127.61	0	0	1739.7	0	0	2113.5	0	0
Atp6v0e	chr17	704.46	0	0	688.36	0	0	606.43	0	1	681.68	0	0	937.47	0	0	615.04	0	0	662.26	0	0
Cap1	chr4	159.17	0	0	153.59	0	0	225.89	0	1	172.5	0	0	148.37	0	0	134.36	0	0	160.19	0	0
Cct5	chr15	790.28	0	0	805.01	0	0	791.66	0	1	785.03	0	0	839.1	0	0	770.75	0	0	633.47	0	0
Cerk	chr15	22.49	0	0	19.24	0	0	25.19	0	1	22.44	0	0	21.77	0	0	18.28	0	0	29.68	0	0
Chmp5	chr4	104.54	0	0	116.48	0	0	129.89	0	1	112.28	0	0	100.99	0	0	90.57	0	0	115.79	0	0
Col15a1	chr4	36.23	0	0	22.25	0	0	39.23	0	1	44.73	0	0	28.84	0	0	40.71	0	0	40.2	0	0
Cpeb2	chr5	25.04	235	0	33.47	0	0	34.09	0	1	17.97	0	0	19.12	0	0	18.47	0	0	24.23	0	0
Ctsd	chr7	1246.77	0	0	1273.33	0	0	1468.44	0	1	1631.32	0	0	1432.77	0	0	1293.61	0	0	1385.04	0	0
Cxcr4	chr1	13.1	0	0	17.2	0	0	17.91	0	1	18.43	0	0	21.9	0	0	14.45	0	0	28.88	0	0
Dsc2	chr18	65.61	0	0	111.03	0	0	147.12	0	1	153.72	0	0	159.28	0	0	109.28	0	0	195.56	0	0
Dst	chr1	61.09	31	0	47.52	0	0	65.83	0	1	45.21	0	0	32.66	0	0	54.32	28	0	61.3	0	0
Eif4h	chr5	549.46	0	0	551.89	0	0	522.42	0	1	534.16	0	0	633.95	0	0	421.7	0	0	575.31	0	0
Ezh1	chr11	13.88	0	0	11.73	0	0	13.3	0	1	17.45	0	0	10.07	0	0	14.26	0	0	13.57	0	0
Fam84b	chr15	31.49	0	0	14.95	0	0	24.59	0	1	20.64	0	0	22.59	0	0	16.04	0	0	22.07	0	0
Fbxl6	chr15	36.92	0	0	22.1	0	0	32.51	0	1	28.35	0	0	30.45	0	0	44.39	0	0	28.04	0	0
Gabrb3	chr7	3.72	0	0	0.95	0	0	15.46	0	1	1.19	0	0	1.69	0	0	3.07	0	0	1.91	0	0
Gins1	chr2	29.88	0	0	52.03	0	0	33.61	0	1	45.48	0	0	38.34	0	0	54.75	0	0	41.54	0	0
Glyr1	chr16	86.97	0	0	62.92	0	0	84.35	0	1	76.67	0	0	65.2	0	0	58.95	382	0	78.55	0	0
Golga2	chr2	45.62	0	0	37.72	0	0	44.4	0	1	41.2	0	0	25.86	0	0	25.44	0	0	43.5	0	0
Hspa1b	chr17	311.96	0	0	192.65	0	0	199.59	0	1	341.77	0	0	248.09	0	0	223.72	0	0	276.01	0	0
Kdelr2	chr5	64.81	0	0	65.12	0	0	79.96	0	1	80.6	0	0	66.09	0	0	86.73	0	0	82.19	0	0
Krt79	chr15	86.35	0	0	2.32	0	0	235.6	0	1	141.03	0	0	9.12	0	0	4.52	0	0	205.8	0	0
Krtdap	chr7	5855.32	0	0	14661.2	0	0	7834.38	0	1	6332.33	0	0	8557.5	0	0	11872.5	0	0	7134.36	0	0
Lce1c	chr3	118.46	0	0	100.19	0	0	77.77	0	1	49.81	0	0	36.19	0	0	58.75	0	0	66.38	0	0
Ly6d	chr15	4264.92	0	0	10233.9	0	0	4276.15	0	1	3170.77	0	0	4248.77	0	0	3134.13	0	0	3261.54	0	0
Manf	chr9	115.84	0	0	136.48	0	0	189.49	0	1	257.38	0	0	317.13	0	0	215.52	0	0	292.02	0	0
Naa60	chr16	27.89	0	0	21.44	0	0	31.72	0	1	28.45	0	0	21.47	0	0	34.2	0	0	29.91	0	0
Pla2g2f	chr4	77.82	0	0	40.6	0	0	127.63	0	1	145.8	0	0	62.32	0	0	84.9	0	0	123.99	0	0
Plet1os	chr9	6.67	0	0	7.12	0	0	7.5	0	1	5.58	0	0	0.89	0	0	6.84	26	0	3.8	0	0
Prcp	chr7	25	0	0	14.04	0	0	27.37	0	1	33.43	0	0	26.21	0	0	34.89	0	0	28.38	0	0
Prickle1	chr15	6.61	0	0	3.66	0	0	8.35	0	1	9.52	0	0	5.27	0	0	7.06	0	0	11.16	0	0
Prkdc	chr16	5.59	0	0	4.91	0	0	4.08	0	1	5.15	0	0	3.77	0	0	4.16	0	0	5.48	0	0
Ptprm	chr17	3.53	0	0	2.48	0	0	5.48	0	1	6.67	0	0	3.41	68	0	5.59	0	0	6.28	0	0
Pts	chr9	37.33	0	0	28.37	0	0	39.93	0	1	31.97	0	0	30.87	0	0	27.33	0	0	29.86	0	0
Ranbp9	chr13	37.71	0	0	24.14	0	0	34.01	0	1	30.41	0	0	29.83	230	0	29.01	0	0	37.57	368	0
Rc3h1	chr1	6.53	0	0	6.87	0	0	8.41	0	1	7.76	0	0	5.29	227	0	7.96	86	0	8.16	0	0
Scamp1	chr13	58.44	0	0	44	0	0	59.19	0	1	47.51	0	0	45.52	146	0	43.61	0	0	52.82	0	0
Slco3a1	chr7	29.3	306	0	16.32	0	0	57.43	0	1	41.22	0	0	31.32	0	0	29.2	119	0	32.21	0	0
Smyd5	chr6	42.06	0	0	29.16	0	0	26.96	0	1	29.53	0	0	27.13	0	0	33.7	0	0	28.36	0	0
Srp72	chr5	102.75	0	0	112.71	0	0	122.47	0	1	103.09	0	0	98.57	0	0	92.47	0	0	112.45	0	0
Ssh2	chr11	7.68	0	0	4.63	0	0	8.31	0	1	8.03	538	0	6.25	0	0	8.13	66	0	8.81	0	0
Stat6	chr10	85.88	0	0	105.28	0	0	103.99	0	1	105.4	0	0	82.92	0	0	86.19	0	0	101.97	0	0
Syngr2	chr11	146.52	0	0	91.22	0	0	165.01	0	1	129.5	0	0	130.27	0	0	191.48	0	0	144.2	0	0
Tcp1	chr17	276.27	0	0	357.85	0	0	352.59	0	1	352.31	0	0	316.83	0	0	373.63	0	0	311.6	0	0
Tmbim6	chr15	418.03	0	0	339.6	0	0	532.94	0	1	394.82	0	0	373.94	27	0	336.18	0	0	452.08	0	0
Tnfrsf11b	chr15	6.85	0	0	4.27	0	0	17.11	0	1	9.51	0	0	4.73	0	0	2.42	0	0	5.04	0	0
Uqcc3	chr19	67.76	0	0	44.5	0	0	42.62	0	1	46.57	0	0	68.87	0	0	77.22	0	0	66.02	0	0
Zdhhc3	chr9	16.27	0	0	17.57	0	0	23.24	0	1	19.94	0	0	15.75	0	0	16.51	0	0	18.09	0	0
Zfyve1	chr12	20.46	0	0	15.01	0	0	23.63	0	1	28.43	0	0	19.3	0	0	16.3	0	0	22.34	0	0
Calm4	chr13	12256.4	0	0	10102	0	0	6813.29	0	0	6869.06	0	3	5906.19	0	1	10032.9	0	1	7722.71	0	1
Adamts7	chr9	6.94	0	0	5.67	0	0	6.79	0	0	6.51	0	3	5.03	0	0	6.61	0	0	11.48	0	0
Gja1	chr10	416.92	0	0	452.52	0	0	487.77	0	0	442.78	0	3	433.41	0	0	529.14	0	0	507.26	0	0
Kprp	chr3	118.44	0	0	66.93	0	0	61.89	0	0	42.28	0	3	24.59	0	0	25.96	0	0	51.3	0	0
Ola1	chr2	107.15	0	0	150.18	0	0	109.61	0	0	114.86	0	3	112.59	0	0	107.52	2	0	100.3	0	0
Pdgfd	chr9	6.53	308	0	0.82	0	0	4.7	0	0	6.75	0	3	3.51	6	0	2.18	42	0	3.05	0	0
Slc9a9	chr9	2.27	959	0	0.58	87	0	3.42	582	0	6.43	0	3	2.24	0	0	3.73	1865	0	2.74	579	0
Tomm34	chr2	15.54	0	0	13.84	0	0	17.05	0	0	16.6	0	3	15.14	0	0	22.14	0	0	17.01	0	0
Kdm5b	chr1	62.5	0	0	70.01	0	0	64.05	0	0	58.16	0	2	54.38	0	0	54.92	0	3	73.03	0	0
Gpr87	chr3	54.55	0	0	99.84	0	0	92.23	0	0	119.86	0	2	113.67	0	0	81.58	0	0	93.31	0	3
Pla2g4e	chr2	137.52	0	0	120.29	0	0	141.83	0	0	114.56	0	2	113.96	0	0	106.13	0	0	137.21	0	1
Tcf3	chr10	31.69	0	0	18.25	0	0	26.59	0	0	27.24	0	2	29.69	0	0	24.03	0	0	31.46	0	0
Chmp1b	chr18	111.5	0	0	95.73	0	0	111.81	0	0	119.35	0	2	95.94	0	0	72.14	0	0	94.18	0	0
Gars	chr6	423.12	0	0	382.22	0	0	407.15	0	0	322.68	0	2	286.79	0	0	313.54	0	0	327.35	0	0
Kcnk2	chr1	1.3	0	0	1.3	0	0	3.94	0	0	2.45	0	2	2.12	0	0	3.28	0	0	2.52	0	0
Klk6	chr7	321.48	0	0	445.79	0	0	573.77	0	0	807.34	0	2	555.56	0	0	291.18	0	0	604.65	0	0
Kpna4	chr3	48.24	0	0	49.85	0	0	48.38	0	0	57.74	0	2	37.7	0	0	35.62	0	0	50.97	0	0
Mrpl35	chr6	19.56	0	0	26.36	0	0	21.52	0	0	23.98	0	2	26.49	0	0	30.33	0	0	27.06	0	0
Nt5c3	chr6	95.43	0	0	79.99	0	0	72.3	0	0	93.32	0	2	66.76	0	0	53.48	0	0	67.9	0	0
Plet1	chr9	377.8	0	0	466.12	0	0	355.68	0	0	288.19	0	2	155.4	0	0	160.91	26	0	342.48	0	0
Purb	chr11	48.67	0	0	45.87	0	0	54.74	0	0	50.79	0	2	39.66	0	0	55.81	0	0	63.1	0	0
Safb2	chr17	17.93	0	0	10.7	0	0	15.45	0	0	12.33	0	2	11.91	0	0	16.28	0	0	17.74	0	0
Sfpq	chr4	106.44	0	0	69.84	0	0	102.08	230	0	82.58	0	2	70.43	0	0	89.31	0	0	95.76	0	0
Shmt2	chr10	293.47	0	0	196.93	0	0	220.28	0	0	161.29	0	2	162.46	0	0	169.6	0	0	206.48	0	0
Slc37a3	chr6	19.2	0	0	18.47	0	0	20.96	0	0	20.1	0	2	18.11	0	0	18.31	0	0	22.59	0	0
Smarca4	chr9	63.11	0	0	45.15	0	0	67.19	0	0	52.31	732	2	42.75	0	0	51.5	0	0	69.34	0	0
Tjp1	chr7	23.88	0	0	24.58	0	0	29.5	0	0	23.64	0	2	14.47	0	0	20.7	0	0	21.75	0	0
Tnrc6b	chr15	4.37	0	0	3.9	78	0	5.87	0	0	4.63	0	2	3.77	0	0	4.83	0	0	6.23	0	0
Ythdf3	chr3	20.46	0	0	18.36	0	0	22.02	0	0	19.16	0	2	14.21	0	0	20.22	145	0	19.27	0	0
Cotl1	chr8	363.04	0	0	646.66	0	0	355.42	0	0	413.63	0	1	536.29	0	1	420.4	0	0	545.24	0	0
Lgals7	chr7	4348.75	0	0	2203.41	0	0	3244.56	0	0	3678.81	0	1	3908.7	0	1	4731.65	0	0	3395.6	0	0
Igf2r	chr17	19.72	0	0	15.93	0	0	22.76	0	0	20.03	0	1	16.73	0	0	19.15	0	0	24.65	0	1
Sprr2k	chr3	39.32	0	0	49.99	0	0	89.23	0	0	246.78	0	1	273.44	0	0	33.61	0	0	382.92	0	1
1810013L24Rik	chr16	22.37	0	0	28.85	0	0	28.17	0	0	29.85	0	1	23.56	0	0	25.14	0	0	29.36	0	0
Adam12	chr7	13.1	0	0	15.85	0	0	24.16	0	0	33.62	0	1	13.21	0	0	16.7	0	0	25.75	0	0
Adamts1	chr16	79.35	0	0	30.47	0	0	79.84	0	0	54.1	0	1	40.76	0	0	52.66	0	0	36.13	0	0
Atg2a	chr19	26.73	0	0	14.46	0	0	30.07	0	0	22.32	0	1	13.43	0	0	17.11	0	0	28.52	0	0
Bgn	chrX	349.95	0	0	237.5	0	0	519.08	0	0	565.44	0	1	314.56	0	0	419.99	0	0	404.99	0	0
Blmh	chr11	831.07	0	0	1105.24	0	0	1116.09	0	0	653.9	0	1	547.87	59	0	948.76	0	0	612.31	0	0
Cald1	chr6	58.49	0	0	67.86	0	0	83.71	0	0	119.68	0	1	94.31	0	0	81.17	0	0	90.76	0	0
Calu	chr6	130.41	0	0	144.32	0	0	184.26	0	0	221.94	0	1	157.25	0	0	168.59	0	0	170.18	0	0
Cdca4	chr12	102.52	0	0	100.04	0	0	106.78	0	0	116.62	0	1	121.15	0	0	80.66	0	0	112.37	0	0
Chmp4c	chr3	21.44	0	0	26.09	0	0	13.9	0	0	23.86	0	1	19.69	0	0	13.5	0	0	21.86	0	0
Cnih1	chr14	141.35	0	0	115.65	0	0	149.85	0	0	142.2	0	1	161.09	13	0	105.53	116	0	147.24	0	0
Cnpy3	chr17	23.56	0	0	18.42	0	0	22.1	0	0	25.27	0	1	21.08	0	0	32.02	0	0	23.04	0	0
Col12a1	chr9	178.22	25	0	103.24	0	0	263.87	0	0	252.93	0	1	133.24	0	0	130.44	11973	0	210.3	0	0
Creb3	chr4	70.25	0	0	56.69	0	0	71.49	0	0	73.31	0	1	71.15	0	0	59.54	0	0	75.4	0	0
Csnk2b	chr17	198.89	0	0	179.33	0	0	254.36	0	0	178.54	0	1	151.13	0	0	223.64	0	0	189.67	0	0
Dclk1	chr3	4.22	0	0	3.58	0	0	7.91	0	0	9.32	0	1	2.51	0	0	4.24	0	0	5.92	0	0
Dctn2	chr10	241.65	0	0	188.75	0	0	220.04	0	0	216.71	0	1	196.55	0	0	229.38	0	0	244.05	0	0
Dhx30	chr9	36.59	0	0	16.76	0	0	34.79	14	0	33.72	0	1	29.81	0	0	37.34	81	0	37.46	0	0
Dmkn	chr7	2596.6	0	0	4786.36	0	0	3301.29	0	0	3210.95	0	1	3842.19	0	0	2936.77	0	0	3171.87	0	0
Erlin1	chr19	60.91	0	0	40.76	0	0	44.6	0	0	40.73	0	1	37.4	0	0	31.71	0	0	35.86	0	0
Flrt2	chr12	84.91	0	0	84.23	0	0	64.68	0	0	90.48	0	1	46.6	0	0	64.08	13	0	113.06	0	0
Fxr1	chr3	34.7	0	0	31.03	0	0	34.55	0	0	47.8	0	1	33.94	0	0	35.49	0	0	40.12	0	0
Fxyd4	chr6	12.28	0	0	10.82	0	0	36.17	0	0	53.16	0	1	37.5	0	0	49.6	0	0	66.95	0	0
Gga2	chr7	26.38	0	0	15.38	0	0	23.42	0	0	28.15	0	1	23.94	0	0	22.18	0	0	29.52	0	0
Glrx	chr13	662.87	0	0	820.14	0	0	583.02	0	0	757.46	0	1	572.34	0	0	575.96	0	0	722.68	0	0
Gls	chr1	25.49	0	0	27.96	32	0	25.99	0	0	33	0	1	24.24	0	0	31.8	0	0	26.1	0	0
Gosr2	chr11	55.69	0	0	53.83	0	0	71.97	0	0	71.62	0	1	53.74	128	0	63.55	0	0	69.7	0	0
Gsk3a	chr7	102.63	0	0	89.77	0	0	110.55	0	0	94.04	0	1	82.2	0	0	69.1	0	0	102.38	0	0
Haus2	chr2	20.98	0	0	26.06	0	0	34.09	0	0	23.63	0	1	26.67	0	0	23.38	0	0	27.33	0	0
Hnrnpab	chr11	410.7	0	0	377.11	0	0	334.3	0	0	406.3	0	1	360.88	0	0	405.02	0	0	411.97	0	0
Ifnar2	chr16	39.9	0	0	25.6	0	0	44.35	0	0	43.13	0	1	38.48	0	0	48.03	0	0	38.95	0	0
Ilf3	chr9	32.47	0	0	24.54	0	0	30.97	0	0	35.78	0	1	26.72	0	0	28.43	0	0	29.15	0	0
Itgb3	chr11	9.62	0	0	6.24	0	0	9.13	0	0	14.79	0	1	4.86	0	0	7.59	0	0	11.99	0	0
Klf5	chr14	104.92	0	0	86.9	0	0	144.75	0	0	85.75	0	1	124.63	0	0	105.26	0	0	154.03	0	0
Klk9	chr7	403.1	0	0	377.43	0	0	496.76	0	0	486.35	0	1	450.53	0	0	261.38	0	0	471.29	0	0
Krt15	chr11	508.18	0	0	34.78	0	0	563.84	0	0	755.72	0	1	1280.52	0	0	652.75	0	0	1223.17	0	0
Lipn	chr19	103.7	0	0	31.09	0	0	308.43	0	0	164.88	0	1	151.55	0	0	113.67	0	0	222.82	0	0
Lpar1	chr4	4.27	0	0	1.15	0	0	5.94	0	0	6.48	0	1	3.15	0	0	4.48	0	0	3.95	201	0
Lrrc28	chr7	14.67	0	0	11.59	0	0	21.96	0	0	14.79	0	1	9.73	0	0	13.38	50	0	15.3	0	0
Maf1	chr15	89.4	0	0	68.5	0	0	80.64	0	0	87.74	0	1	90.75	0	0	85.56	0	0	110.05	0	0
Maged1	chrX	117.75	0	0	127.49	0	0	157.55	0	0	192.3	0	1	151.34	0	0	154.4	0	0	166.49	0	0
Map3k2	chr18	5.92	0	0	6.58	111	0	5.79	0	0	7.67	0	1	5.07	18	0	5.29	0	0	6.32	0	0
Matr3	chr18	44.24	0	0	41.16	0	0	50.38	0	0	48.02	0	1	37.56	0	0	48.68	0	0	46.42	0	0
Maz	chr7	63.49	0	0	47.59	0	0	52.05	0	0	59.26	0	1	45.37	0	0	57.14	0	0	65.82	0	0
Myom1	chr17	8.52	0	0	0.69	0	0	0.66	0	0	12.02	0	1	0.77	0	0	5.35	0	0	1.04	0	0
Phldb1	chr9	16.98	471	0	8.01	0	0	11.14	0	0	18.16	0	1	10.27	0	0	14.66	0	0	18.27	0	0
Rad23b	chr4	161.17	0	0	183.08	0	0	170.92	0	0	162.18	0	1	132.06	0	0	132.95	0	0	152.89	0	0
Rictor	chr15	9.37	0	0	9.17	0	0	9.06	0	0	9.61	0	1	8.04	0	0	6.09	0	0	7.43	68	0
Sfr1	chr19	118.46	0	0	121.66	0	0	163.3	0	0	74.36	0	1	84.8	0	0	155.45	0	0	116.94	0	0
Slit2	chr5	8.29	64	0	7.12	0	0	16.15	0	0	11.53	0	1	9.99	0	0	8.14	0	0	9.48	0	0
Socs3	chr11	47.5	0	0	35.72	0	0	75.62	0	0	69.13	0	1	47.73	0	0	35.6	0	0	51.21	0	0
Sprr1b	chr3	733.23	0	0	1926.33	44	0	1646.66	0	0	1065.98	0	1	1059.05	0	0	1220.89	0	0	1339.81	0	0
Sqstm1	chr11	154.15	0	0	105.29	0	0	225.82	0	0	209.37	0	1	117.14	0	0	120.66	0	0	140.37	0	0
Strap	chr6	176.55	0	0	224.9	0	0	204.17	0	0	204.33	0	1	164.36	0	0	203.82	0	0	215.24	0	0
Tgm2	chr2	21.11	0	0	7.51	0	0	13.63	0	0	53.55	0	1	16.22	0	0	39.69	0	0	17.29	0	0
Tiam2	chr17	2.79	0	0	2.17	0	0	2.46	0	0	3.25	259	1	3.82	0	0	2.86	0	0	4.32	0	0
Tspo	chr15	401.93	0	0	325.49	0	0	431.32	0	0	400.71	0	1	452.84	0	0	454.96	0	0	374.28	0	0
Ube3c	chr5	37.74	0	0	38.09	0	0	41.84	0	0	30.12	8151	1	34.31	0	0	30.44	0	0	40.05	0	0
Wdr41	chr13	28.17	0	0	14.99	0	0	18.78	0	0	22.25	0	1	21.12	124	0	17.64	0	0	20.74	0	0
Wdr82	chr9	31.99	0	0	25.56	344	0	52.71	0	0	54.37	0	1	53.61	0	0	60.07	0	0	63.23	0	0
Xrcc6	chr15	45.3	0	0	38	0	0	41.82	0	0	46.87	0	1	42.35	0	0	45.66	0	0	45.45	0	0
Fam129b	chr2	313.05	0	0	304.3	0	0	332.84	0	0	309.74	0	0	244.28	0	5	185.09	0	0	338.42	0	0
Mcm4	chr16	62.14	0	0	63.13	0	0	58.42	0	0	68.97	0	0	61.98	0	5	59.26	0	0	70.19	0	0
Ubqln2	chrX	29.66	0	0	25.21	0	0	29.87	0	0	25.36	0	0	20.73	0	5	25.21	0	0	34.96	0	0
Tbc1d2b	chr9	22.52	0	0	16.34	0	0	33.88	11	0	37.69	0	0	22.93	403	4	19.18	0	1	37.38	0	0
1700025G04Rik	chr1	7.17	0	0	5.99	0	0	8.42	0	0	7.51	0	0	7.86	0	4	7.36	0	0	7.18	0	0
Cnbp	chr6	571.04	0	0	564.01	0	0	513.36	0	0	555.64	0	0	590.33	0	4	603.53	0	0	573.91	0	0
Il17b	chr18	8.11	0	0	6.1	0	0	5.31	0	0	35.76	0	0	95.79	0	4	13	0	0	6.04	0	0
Msmo1	chr8	334.99	0	0	366.42	0	0	286.82	0	0	364.81	0	0	391.96	0	3	247.75	0	1	384.99	0	0
Ikbkb	chr8	22.95	0	0	17.83	0	0	31.18	0	0	28.16	0	0	26.29	15702	3	26.69	0	0	28.96	0	0
Bmper	chr9	1.3	0	0	0.83	98	0	1.38	0	0	8.29	0	0	2.6	53	3	3.52	103	0	1.53	0	0
Csnk1g3	chr18	23.41	205	0	25.21	75	0	25.67	0	0	25.48	0	0	19.78	0	3	22.75	72	0	28.11	424	0
Elmo3	chr8	23.57	0	0	19.87	0	0	26.89	0	0	18.47	0	0	19.49	0	3	26.18	0	0	20.71	0	0
Vps72	chr3	50.39	0	0	38.32	0	0	44.35	0	0	41.1	0	0	38.41	0	3	43.54	0	0	47.63	0	0
Actn4	chr7	272.3	0	0	254.07	38	0	353.05	0	0	307	0	0	215.76	0	2	205.46	22	0	283.79	0	0
Arl6ip1	chr7	113.16	0	0	134.35	0	0	168.21	0	0	155.38	0	0	148.65	0	2	189.97	0	0	162.96	0	0
E2f4	chr8	89.28	0	0	94.45	0	0	97.44	0	0	84.72	0	0	82.89	0	2	84.74	0	0	91.72	0	0
Gid8	chr2	35.88	0	0	29.8	0	0	43.15	0	0	33.91	0	0	28.57	0	2	37.76	0	0	35.68	0	0
Jarid2	chr13	39.9	519	0	26.34	0	0	46.09	0	0	36.58	0	0	26.15	101	2	31.36	6	0	38.24	0	0
Mapk13	chr17	347.56	0	0	265.69	0	0	316.09	0	0	218.21	0	0	265.21	0	2	263.26	0	0	259.55	0	0
Mospd2	chrX	9.01	0	0	6.3	0	0	8.17	0	0	12.82	0	0	8.65	392	2	8.21	0	0	7.26	0	0
Naalad2	chr9	1.96	0	0	1.03	0	0	1.16	0	0	1.9	0	0	1.45	0	2	1.75	0	0	0.55	0	0
Psmb4	chr3	499.95	0	0	482.88	0	0	520.22	0	0	542.02	0	0	517.53	0	2	523.46	0	0	482.31	0	0
Serping1	chr2	197.15	0	0	63.81	0	0	152.24	0	0	159.07	0	0	117.45	0	2	189.88	0	0	132.81	0	0
Snx21	chr2	26.43	0	0	17.07	0	0	15.68	0	0	22.76	0	0	15.14	0	2	15.99	0	0	19.9	0	0
Ywhae	chr11	279.82	0	0	321.44	0	0	352.17	0	0	366.34	0	0	267.26	0	2	293.65	7	0	329.1	0	0
Fn1	chr1	192.46	0	0	83.24	0	0	250.43	0	0	208.05	0	0	128.9	0	1	157.25	0	1	279.8	0	0
Hs6st1	chr1	54.55	0	0	30.83	0	0	42.98	291	0	45.6	0	0	42.54	0	1	29.58	0	1	45.84	0	0
Thbs1	chr2	84.15	0	0	36.95	0	0	189.72	0	0	167.56	0	0	71.58	0	1	66.01	0	1	98.26	0	0
4931428F04Rik	chr8	7.39	0	0	13.71	0	0	8.55	0	0	6.49	0	0	8.2	0	1	7.8	0	0	6.19	0	0
9330151L19Rik	chr12	2.28	0	0	2.2	0	0	2.44	0	0	1.24	0	0	1.68	0	1	3.32	0	0	1.08	0	0
Acp5	chr9	147.7	0	0	154.03	0	0	148.45	0	0	182.01	0	0	169.06	0	1	219.8	0	0	162.75	204	0
Ahdc1	chr4	11.81	0	0	8.23	0	0	7.81	0	0	7.3	0	0	6.08	0	1	6.78	0	0	10.89	0	0
Ankrd40	chr11	27.01	0	0	17.8	0	0	24.06	0	0	33.37	0	0	20.45	0	1	26.43	0	0	28.36	0	0
Ap4e1	chr2	4.73	0	0	6.75	0	0	5.27	0	0	6.06	0	0	4.12	0	1	4.95	0	0	5.48	0	0
Bag6	chr17	87.95	0	0	69.17	0	0	110.32	0	0	81.91	0	0	61.99	0	1	83.58	0	0	100.5	0	0
Ccdc86	chr19	33.28	0	0	24.89	0	0	34.42	0	0	25.17	0	0	33.77	0	1	31.54	0	0	34	0	0
Ccm2	chr11	56	0	0	34.32	0	0	60.36	0	0	63.23	0	0	48.88	0	1	62.09	0	0	56.9	0	0
Cdkn2aip	chr8	16.17	0	0	18.86	0	0	15.92	0	0	18.85	0	0	17.1	0	1	10.01	0	0	15	0	0
Cenpf	chr1	7.88	0	0	12.86	0	0	7.91	0	0	10.56	0	0	12.8	0	1	10.56	0	0	12.35	0	0
Clcn3	chr8	33.3	0	0	39.37	0	0	42.25	0	0	35.47	0	0	31.59	0	1	33.68	13	0	35.52	0	0
Cox15	chr19	7.05	0	0	7.12	0	0	10.49	0	0	7.33	0	0	7.04	0	1	9.52	0	0	8.99	0	0
Creb3l1	chr2	15.41	0	0	12.07	0	0	22.24	0	0	25.99	0	0	14.73	0	1	11.38	0	0	18.32	0	0
Ddx58	chr4	12.81	0	0	7.49	0	0	21.83	0	0	14.22	0	0	13.34	0	1	12.95	0	0	18.96	0	0
Dhrs1	chr14	155.63	0	0	169.14	0	0	153.28	0	0	108.49	0	0	96.22	0	1	133.02	0	0	164.94	0	0
Elof1	chr9	175.77	0	0	201.77	0	0	212.17	0	0	219.8	0	0	271.8	0	1	140.45	0	0	187.22	0	0
Eppk1	chr15	30.71	45	0	30.66	0	0	40.53	0	0	24.18	0	0	11.8	0	1	25.23	0	0	44.48	0	0
Exosc4	chr15	92.64	0	0	66.75	0	0	69.49	0	0	65.53	0	0	105.71	0	1	78.14	0	0	93.92	0	0
Fam212a	chr9	13.05	0	0	17.81	0	0	23.01	0	0	27.84	0	0	34.89	0	1	24.73	0	0	28.56	0	0
Fip1l1	chr5	21.89	0	0	22.11	0	0	22.17	0	0	20.67	0	0	18.16	0	1	18.92	0	0	20.72	0	0
Fli1	chr9	5.82	0	0	3.17	0	0	4.55	0	0	5.39	0	0	3.43	15	1	4.6	40	0	5.66	0	0
Flii	chr11	48.65	0	0	43.59	0	0	65.57	0	0	56.88	0	0	35.95	0	1	40.44	0	0	62.57	0	0
Frmd8	chr19	51.13	0	0	62.09	0	0	69.61	0	0	61.31	0	0	65.87	0	1	67.58	0	0	77.81	0	0
Fus	chr7	216.31	0	0	150.57	0	0	205.58	0	0	177.68	0	0	188.48	0	1	142.61	0	0	234.6	0	0
Glt28d2	chr3	19.28	0	0	19.42	0	0	19.82	0	0	14.97	0	0	17.59	0	1	8.08	0	0	20.09	0	0
Grik3	chr4	9.45	0	0	1.21	0	0	9.13	0	0	2.38	0	0	2.55	21	1	4.96	0	0	10.46	0	0
Hn1l	chr17	57.92	0	0	60.77	0	0	65.92	0	0	71.2	0	0	64.38	0	1	66.42	0	0	63.08	0	0
Huwe1	chrX	47.99	0	0	35.53	0	0	47.74	175	0	39.57	0	0	29.62	0	1	31.69	0	0	48.53	0	0
Itfg1	chr8	29.74	0	0	39.21	0	0	33.26	0	0	40.83	0	0	29.68	0	1	34.07	0	0	33.77	331	0
Lman2	chr13	204.67	0	0	163.55	0	0	177.26	0	0	185.52	0	0	188.19	0	1	172.59	0	0	204.11	0	0
Map3k7	chr4	39.93	0	0	39.89	0	0	47.09	0	0	42.78	0	0	35	0	1	32.47	0	0	41.51	0	0
Micall2	chr5	3.67	0	0	3.96	0	0	7.62	0	0	6.94	0	0	6.41	0	1	5.21	0	0	9.2	0	0
Mrpl22	chr11	44.55	0	0	63.57	0	0	55.47	0	0	60.26	0	0	54.53	0	1	102.47	0	0	60.57	0	0
Nfe2l2	chr2	147.7	0	0	219.53	0	0	166.41	0	0	197.74	0	0	264.21	0	1	214.39	0	0	242.69	0	0
Pcyox1	chr6	75.53	0	0	69.75	0	0	83.27	0	0	82.49	0	0	68.41	0	1	74.85	0	0	90.48	0	0
Pip4k2c	chr10	52.86	0	0	44.66	0	0	55.35	0	0	56.07	0	0	47.24	0	1	42.08	0	0	59.09	0	0
Pknox2	chr9	0.78	0	0	0.47	688	0	0.18	0	0	2.1	0	0	1.75	0	1	1.45	127	0	1.06	0	0
Pld3	chr7	136.98	0	0	112.84	0	0	181.23	0	0	160.94	0	0	137.79	0	1	136.79	0	0	180.98	0	0
Psmb2	chr4	303.15	0	0	302.77	0	0	388.64	0	0	330.34	0	0	336.44	0	1	366.91	0	0	313.44	0	0
Pygo2	chr3	47.26	0	0	34.18	0	0	45	0	0	41.25	0	0	34	0	1	40.88	0	0	47.65	0	0
Rarg	chr15	101.91	0	0	51.72	0	0	82.73	0	0	70.18	0	0	59.42	0	1	53.19	0	0	74.91	0	0
Reps1	chr10	35.34	0	0	37.88	0	0	43.93	0	0	32.17	0	0	37.67	0	1	34.65	0	0	40.28	0	0
Scap	chr9	61.24	0	0	33.04	0	0	85.76	0	0	68.74	0	0	53.74	12	1	64.23	0	0	79.27	0	0
Sh3bgrl2	chr9	23.44	0	0	26.89	0	0	34.82	0	0	26.97	0	0	24.18	0	1	20.62	0	0	25.73	0	0
Sh3glb2	chr2	45.72	0	0	35.91	0	0	39.59	0	0	45.2	0	0	46.17	0	1	46.66	1	0	46.67	0	0
Slc2a1	chr4	239.47	0	0	269.17	0	0	304.87	0	0	218.06	0	0	378.05	0	1	149.4	0	0	238.84	0	0
Slc38a2	chr15	308.6	0	0	427.53	0	0	376.55	0	0	344.98	0	0	279.98	39	1	296.28	0	0	308.73	0	0
Smcr8	chr11	14.98	0	0	16.77	0	0	16.86	0	0	16.4	0	0	15.68	0	1	12.87	0	0	18.41	0	0
Sox9	chr11	13.5	0	0	9.67	0	0	7.94	0	0	9.49	0	0	11.22	0	1	12.77	0	0	14.05	0	0
Sprr2g	chr3	569.25	0	0	199.82	0	0	497.29	0	0	404.58	0	0	417.48	0	1	213.2	0	0	291.61	0	0
Sys1	chr2	64.93	0	0	55.91	0	0	62.68	0	0	62.1	0	0	102.32	0	1	51.28	0	0	74.67	0	0
Tnfaip2	chr12	102.04	0	0	61.97	0	0	71.99	0	0	75	0	0	70.67	0	1	80.62	0	0	87.2	0	0
Tns1	chr1	9.68	0	0	2.99	0	0	9.47	0	0	10.93	0	0	4.89	3	1	8.7	0	0	8.91	0	0
Tpm4	chr8	561.36	0	0	846.06	0	0	776.71	0	0	880.22	0	0	830	0	1	740.23	0	0	893.05	0	0
Txndc9	chr1	51.12	0	0	54.74	0	0	48.52	0	0	50.99	0	0	54.81	0	1	49.43	0	0	58.69	0	0
Ube2z	chr11	70.67	0	0	52.88	95	0	62.44	0	0	70.83	0	0	52.46	0	1	57.82	0	0	70.53	0	0
Zfp821	chr8	9.08	0	0	8.88	0	0	7.22	0	0	8.46	0	0	6.21	0	1	12.1	0	0	14.36	0	0
Setd2	chr9	16.61	0	0	8.91	50	0	17.11	0	0	14.84	0	0	10.05	0	0	15.33	8214	11	13.68	100	0
Senp6	chr9	38.58	836	0	43.7	16	0	34.49	0	0	36.92	0	0	35.27	52	0	28.26	21	11	40.61	0	0
Fkbp1a	chr2	116.6	0	0	103.74	0	0	156.81	0	0	162.71	0	0	119.07	0	0	781.97	8185	9	142.79	0	0
Glb1	chr9	16.86	574	0	7.36	12	0	15.08	0	0	18.54	0	0	12.74	0	0	22.56	7555	7	12.54	0	0
Urah	chr7	970.56	0	0	1897.35	0	0	1349.84	0	0	1073.87	0	0	800.22	0	0	1426.07	0	7	766.91	0	0
Rtcb	chr10	151.21	0	0	121.95	0	0	125.04	0	0	134.24	0	0	150.5	0	0	132.07	0	6	158.64	0	0
Pex13	chr11	8.81	0	0	7.56	0	0	10.56	0	0	14.24	0	0	9.33	0	0	10.77	286	5	12.35	0	0
Col6a3	chr1	83.84	0	0	67.92	0	0	165.65	0	0	151.97	0	0	59.6	0	0	69.73	0	5	124.4	0	0
Fbxo33	chr12	19.91	0	0	25.28	0	0	27.25	0	0	28.22	0	0	18.71	0	0	30.71	0	5	34.7	0	0
Lrrfip1	chr1	75.13	0	0	88.03	132	0	88.39	0	0	82.02	0	0	53.6	0	0	55.32	0	5	74.26	0	0
Mmd	chr11	12.06	0	0	18.06	0	0	19.27	0	0	31.22	0	0	21.15	0	0	43.38	98	5	21.82	0	0
Scarb1	chr5	52.83	0	0	32.06	77	0	45.6	0	0	45.34	0	0	36.8	0	0	58.08	0	5	34.64	0	0
Epha1	chr6	36.03	0	0	35.31	0	0	42.76	0	0	34.63	0	0	26.58	0	0	236.65	5537	4	37.7	0	0
Mdc1	chr17	4.87	0	0	2.75	0	0	4.85	0	0	4.71	0	0	2.97	0	0	6.28	12423	4	4.74	0	0
Col18a1	chr10	187.62	0	0	108.82	0	0	203.12	0	0	131.03	0	0	132.22	0	0	117.2	0	4	158.82	0	0
Mcm3ap	chr10	21.48	0	0	16.39	0	0	22.52	0	0	21.35	0	0	23.22	0	0	19.53	6	4	25.42	0	0
Scp2	chr4	69.93	0	0	64.88	0	0	75.81	0	0	74.55	0	0	64.82	0	0	75.71	0	4	62.82	0	0
Fstl1	chr16	148.79	0	0	83.26	0	0	215.21	0	0	312.53	0	0	153.1	0	0	221.4	0	3	180.09	0	2
Amotl2	chr9	21.83	0	0	23.31	0	0	27.97	0	0	30.44	0	0	14.39	0	0	18.42	0	3	24.73	0	1
Anxa7	chr14	135.94	0	0	149.12	0	0	166.98	0	0	150.33	0	0	134.67	0	0	133.09	15	3	145.66	0	0
Ascc2	chr11	22.82	0	0	20.15	0	0	23.84	0	0	22.55	0	0	21.44	0	0	24.75	0	3	27.41	0	0
Cd151	chr7	98.88	0	0	87.61	0	0	125.51	0	0	140.64	0	0	92.76	0	0	122.61	0	3	107.78	0	0
Dlg4	chr11	1.99	0	0	1.66	0	0	3.21	0	0	3.89	0	0	2.77	0	0	4.18	0	3	4.69	0	0
Ext2	chr2	73.13	0	0	55.87	0	0	76.95	0	0	64	0	0	33.36	0	0	74.39	0	3	71.89	0	0
Gtf2f1	chr17	105.55	0	0	103.23	0	0	99.64	0	0	91.1	0	0	99.13	0	0	111.11	0	3	83.6	0	0
Ier5	chr1	90.23	0	0	96.88	0	0	78.67	0	0	87.94	0	0	86.58	0	0	79.88	0	3	83.21	0	0
Slc44a1	chr4	32.32	0	0	25.42	0	0	30.61	0	0	27.73	0	0	13.71	0	0	13.05	0	3	23.83	0	0
Tuft1	chr3	72.84	0	0	52.04	0	0	57.61	0	0	44.02	0	0	43.75	0	0	30.52	0	3	50.97	0	0
Xxylt1	chr16	31.46	0	0	28.28	0	0	31.22	0	0	33.43	0	0	23.09	0	0	24.53	0	3	34.12	0	0
Spink5	chr18	385.03	0	0	1466.41	0	0	561.69	0	0	633.68	0	0	435.41	0	0	366.33	0	2	814.75	0	1
Aak1	chr6	4.67	0	0	3.99	0	0	5.84	0	0	5.15	0	0	3.74	0	0	5.53	0	2	6.44	0	0
Abi3bp	chr16	6.74	0	0	4.02	9	0	21.49	0	0	23.73	0	0	5.55	228	0	8.94	0	2	6.62	0	0
Ap1s1	chr5	132.52	0	0	154.31	0	0	136.57	0	0	153.62	0	0	148.29	0	0	131.44	0	2	116.48	0	0
Cd47	chr16	32.84	0	0	39.23	0	0	39.92	0	0	44.42	0	0	37.27	0	0	40.16	105	2	35.53	0	0
Cgnl1	chr9	2.56	0	0	0.63	43	0	1.57	0	0	2.43	0	0	1.08	0	0	4.36	0	2	1.9	10	0
Clasp1	chr1	24.75	0	0	21.94	0	0	27.33	0	0	24.04	0	0	16.94	0	0	16.5	0	2	25.05	0	0
Cmtm7	chr9	43.8	0	0	21.4	0	0	32.99	0	0	47.43	0	0	44.93	0	0	69.05	500	2	41.74	0	0
Ctage5	chr12	61.45	326	0	45.88	90	0	66.35	0	0	54.74	0	0	52.59	0	0	46.86	0	2	56.65	0	0
Dock8	chr19	8.33	0	0	17.08	0	0	36.75	0	0	19.85	0	0	9.52	0	0	15.06	16	2	11.05	0	0
Hp	chr8	140.52	0	0	16.5	0	0	42.81	0	0	204.63	0	0	72.86	0	0	513.37	0	2	55.69	0	0
Igfbp3	chr11	314.56	0	0	526.07	0	0	411.25	0	0	557.92	0	0	352.68	0	0	397.93	0	2	466.21	0	0
Lypd5	chr7	281.95	0	0	207.64	0	0	292.21	0	0	246.99	0	0	163.16	0	0	93.12	0	2	246.03	0	0
Malat1	chr19	88.61	0	0	60.79	0	0	86.38	0	0	55.46	0	0	42.86	0	0	118	0	2	79.13	0	0
Me1	chr9	29.14	0	0	29.63	134	0	52.48	0	0	54.82	0	0	40.93	0	0	30.07	62	2	38.96	0	0
Mlf2	chr6	340.64	0	0	300.35	0	0	407.93	0	0	359.8	0	0	405.6	0	0	327.78	0	2	394.92	0	0
Mmp10	chr9	307.39	0	0	475.02	0	0	206.02	0	0	190.62	0	0	194.79	0	0	137.61	0	2	127.49	0	0
Nek1	chr8	5.17	0	0	6.59	0	0	4.33	0	0	5.39	0	0	3.91	0	0	3.88	19	2	4.96	88	0
Nemf	chr12	29.24	0	0	34.22	0	0	34.38	0	0	31.77	0	0	32.2	0	0	35.41	0	2	33.99	0	0
Nip7	chr8	47.54	0	0	63.27	0	0	53.66	0	0	46.46	0	0	80.11	0	0	64.08	0	2	52.78	0	0
Pgr	chr9	0.13	0	0	0.06	0	0	0.06	0	0	0.13	0	0	0.03	0	0	1.93	0	2	0.1	0	0
Prkar1a	chr11	170.2	0	0	162.69	0	0	192.49	0	0	233.81	0	0	165.2	0	0	163.88	0	2	195.01	0	0
Psmg1	chr16	89.52	39	0	97.17	0	0	86.49	0	0	87.01	0	0	95.41	0	0	99.22	0	2	81.25	0	0
Rsl1d1	chr16	233.89	0	0	211.99	0	0	225.14	0	0	204.27	0	0	215.49	0	0	219.32	0	2	183.52	0	0
Slc6a4	chr11	5.13	0	0	3.48	0	0	3.89	0	0	2.21	0	0	1.8	0	0	3.23	0	2	1.81	0	0
Ssr1	chr13	48.73	0	0	41.83	0	0	55.33	0	0	51.58	0	0	47.59	0	0	56.52	0	2	53.49	0	0
Stim2	chr5	20.33	0	0	16.06	0	0	22.19	0	0	16.62	0	0	11.76	0	0	17.39	9	2	20.44	0	0
Stk24	chr14	68.26	0	0	55.75	0	0	70.6	0	0	66.63	0	0	64.67	0	0	51.32	0	2	75.54	0	0
Tspan9	chr6	74.63	0	0	60.25	0	0	74.97	0	0	58.15	0	0	67.3	0	0	62.67	0	2	76.66	0	0
Vwf	chr6	17.31	0	0	3.84	89	0	13.07	0	0	7.77	0	0	2.81	0	0	9.52	0	2	10.2	0	0
Ctnnd1	chr2	115.23	0	0	121.92	0	0	138.97	0	0	144.97	0	0	105.75	0	0	76.95	0	1	142.5	0	4
2700089E24Rik	chr6	41.69	0	0	28.55	0	0	30.3	0	0	36.32	0	0	29.78	0	0	36.14	0	1	39.64	0	0
Acap2	chr16	35.19	0	0	38.97	142	0	37.57	0	0	33.59	0	0	31.88	0	0	28.77	0	1	36.36	0	0
Actb	chr5	1001.82	0	0	996.81	0	0	1657.72	0	0	1174.06	0	0	1161.53	0	0	1415.13	0	1	1809.62	0	0
Adamts5	chr16	9.37	138	0	3.83	0	0	12.41	0	0	8.58	0	0	6.83	0	0	21.82	0	1	4.99	0	0
Agpat6	chr8	49.8	0	0	38.77	0	0	52.67	0	0	56.51	0	0	45.69	0	0	50.36	0	1	59.91	0	0
Ahcyl1	chr3	47.35	0	0	44.53	0	0	62.64	0	0	53.19	0	0	33.88	0	0	53.17	52	1	50.01	0	0
Ahnak	chr19	125.24	0	0	128.48	0	0	138.59	0	0	124.01	0	0	67.42	0	0	91.72	0	1	164.51	0	0
AI661453	chr17	77.89	0	0	47.64	0	0	78.53	0	0	58.24	0	0	49.28	0	0	36.11	0	1	88.64	0	0
Ano8	chr8	10.22	0	0	2.82	0	0	7.78	0	0	8.69	0	0	4.9	0	0	8.51	0	1	8.28	0	0
Antxr1	chr6	45.1	0	0	31.25	97	0	58.85	0	0	51.96	0	0	28.88	0	0	32.9	1	1	60.52	0	0
Aplp2	chr9	88.86	0	0	77.76	168	0	129.65	0	0	143.7	0	0	121.21	0	0	103.72	107	1	133.32	0	0
Aprt	chr8	667.28	0	0	517.46	0	0	477.07	0	0	494.96	0	0	705.65	0	0	506.15	0	1	524.55	0	0
Armc1	chr3	21.04	0	0	26.47	0	0	20.33	0	0	28.87	0	0	25.67	0	0	25.07	0	1	25.5	0	0
Atxn7l3	chr11	50.71	0	0	41.41	0	0	46.51	0	0	50.88	0	0	39.27	0	0	44.18	0	1	46.98	0	0
B3gnt8	chr7	9.07	0	0	8.01	0	0	13.57	0	0	9.58	0	0	9.43	0	0	12.36	0	1	10.95	0	0
Cabin1	chr10	16.9	0	0	10.46	0	0	15.57	0	0	13.37	0	0	12.86	0	0	11.41	0	1	16.9	0	0
Canx	chr11	128.22	0	0	112.24	0	0	140.29	4	0	135.71	0	0	93.63	0	0	138.9	0	1	112.52	0	0
Ccdc71	chr9	19.92	0	0	12.07	0	0	28.03	0	0	28.16	0	0	28.02	0	0	29.09	0	1	32.42	0	0
Cd14	chr18	112.15	0	0	55.83	0	0	117.75	0	0	185.15	0	0	122.17	0	0	146.99	0	1	149.73	0	0
Cdc16	chr8	73	0	0	80.17	0	0	94	812	0	93.29	0	0	82.43	0	0	75.39	0	1	77.05	0	0
Cetn3	chr13	60.11	0	0	81.2	0	0	62.66	0	0	71.65	0	0	55.04	0	0	83.95	0	1	71.91	0	0
Chd8	chr14	26.14	0	0	15.54	0	0	28.5	0	0	20.49	0	0	20.89	0	0	19.12	0	1	30.46	0	0
Cmtm4	chr8	21.57	0	0	25.02	0	0	21.99	0	0	21.6	0	0	17.34	0	0	18.31	0	1	17.12	0	0
Cnot10	chr9	42.64	0	0	28.27	0	0	51.22	0	0	42.85	0	0	38.35	0	0	41.6	14	1	44.92	0	0
Cnot2	chr10	57.63	0	0	73.5	0	0	68.08	0	0	69.6	0	0	67.52	0	0	68.4	24	1	70.41	0	0
Copb2	chr9	56.24	0	0	75.08	0	0	117.36	0	0	117.54	0	0	95.35	0	0	106.32	0	1	102.19	0	0
Cope	chr8	305.49	0	0	353.79	0	0	338.03	0	0	366.87	0	0	423.66	0	0	357.66	0	1	361.53	0	0
Cpsf2	chr12	40.64	0	0	44.1	0	0	41.89	0	0	44.54	0	0	40.17	38	0	35.91	0	1	42.42	0	0
Creg1	chr1	31.36	0	0	28.54	0	0	30.34	0	0	47.51	0	0	32.51	0	0	29.51	0	1	44.42	0	0
D17Wsu92e	chr17	86.18	0	0	71.55	0	0	101.28	0	0	94.74	0	0	71.03	0	0	78.2	58	1	102.01	0	0
Dhcr7	chr7	44.51	0	0	24.31	0	0	48.02	0	0	42.47	0	0	32.68	0	0	41.12	0	1	48.37	0	0
Dsg2	chr18	7.4	0	0	6.49	0	0	6.36	0	0	5.89	0	0	3.56	0	0	6.98	0	1	5.34	0	0
Egr3	chr14	22.49	0	0	14.96	0	0	42.08	0	0	30.59	0	0	18.07	0	0	10.73	0	1	31.48	0	0
Eif3i	chr4	1008.74	0	0	1002.61	0	0	979.69	0	0	994.32	0	0	1213.93	0	0	826.88	0	1	985.1	0	0
Elmo2	chr2	41.71	0	0	43.57	189	0	61.45	351	0	51.36	0	0	40.07	0	0	26.92	0	1	50.48	0	0
Elovl5	chr9	28.81	0	0	27.1	0	0	34.54	0	0	41.35	0	0	31.54	54	0	40.04	102	1	42.41	0	0
Entpd1	chr19	10.46	0	0	6.72	0	0	14.18	0	0	17.67	0	0	9.94	0	0	11.83	0	1	13.46	0	0
Epgn	chr5	576.42	0	0	1182.4	0	0	1197.38	0	0	1414.81	0	0	1085	0	0	736.61	0	1	977.69	0	0
Etl4	chr2	6.6	0	0	5.59	0	0	7.91	0	0	6.4	0	0	5.95	0	0	6.75	0	1	8.62	0	0
Ezr	chr17	193.72	42	0	194.38	0	0	326.99	0	0	225.67	651	0	163.17	0	0	198.02	15	1	231.38	0	0
Fabp4	chr3	213.19	0	0	1589.55	0	0	589.56	0	0	1889.91	0	0	3790.15	0	0	1329.7	0	1	1742.99	0	0
Fbxl17	chr17	3.62	0	0	3.32	1	0	3.72	0	0	3.73	0	0	2.7	35	0	3.27	46	1	4.87	0	0
Fkbp9	chr6	53.51	0	0	58.57	0	0	73.44	0	0	90.01	0	0	51.88	0	0	52.28	0	1	57.62	0	0
Fzd6	chr15	59.7	0	0	55.45	0	0	59.3	0	0	43.48	0	0	49.71	0	0	41.87	0	1	49.39	0	0
Gjb2	chr14	764.52	0	0	1650.28	0	0	1241.23	0	0	828.12	0	0	1075.89	0	0	877.94	0	1	1360.72	0	0
Gnb2l1	chr11	6503.88	0	0	5782.41	0	0	5643.83	0	0	5502.46	0	0	7097.23	0	0	5842.99	0	1	5194.29	0	0
Hnrnpa2b1	chr6	189.02	0	0	100.78	0	0	120.51	0	0	124.37	0	0	122.76	0	0	134.75	0	1	146.38	0	0
Hsd17b7	chr1	32.89	0	0	27.59	0	0	33.56	0	0	30.49	0	0	18.11	0	0	27.22	0	1	29.92	0	0
Hspb8	chr5	18.76	0	0	33.65	0	0	82.25	0	0	99.04	0	0	54.12	0	0	41.62	0	1	45.84	0	0
Igfbp7	chr5	923.97	0	0	657.41	0	0	773.02	0	0	848.25	0	0	978.4	0	0	1033.19	0	1	1101.65	0	0
Itga9	chr9	4.34	2181	0	2.71	55	0	5.19	0	0	7.4	0	0	4.7	120	0	6.74	5	1	6.38	0	0
Kat7	chr11	24.71	0	0	18.2	0	0	27.83	0	0	23.51	0	0	22.22	0	0	28.1	0	1	28.78	0	0
Klk10	chr7	437.16	0	0	688.02	0	0	691.73	0	0	819.1	0	0	714.43	0	0	368.86	0	1	829.91	0	0
Klk11	chr7	64.83	0	0	78.12	0	0	98	0	0	68.21	0	0	67.12	0	0	113.98	0	1	78.19	0	0
Lce3e	chr3	1649.58	0	0	1312.34	0	0	675.76	0	0	1045.28	0	0	1414.32	0	0	732.86	0	1	1161.08	0	0
Ldlr	chr9	63.03	0	0	39.64	0	0	49.01	0	0	40.12	0	0	39.78	0	0	35.7	0	1	60.74	0	0
Lgals3bp	chr11	71.63	0	0	32.03	0	0	144.61	0	0	90.13	0	0	72.71	0	0	144.18	0	1	121.73	0	0
Lmo2	chr2	6.32	0	0	1.64	0	0	5.14	0	0	7.28	0	0	4.05	0	0	8.84	0	1	3.69	0	0
Magi1	chr6	4.41	0	0	3.5	0	0	5.14	0	0	4.85	0	0	4.43	4	0	4.98	0	1	5.27	0	0
Mcl1	chr3	100.83	0	0	86.68	0	0	102.48	0	0	102.9	0	0	79.76	0	0	79.99	0	1	82.97	0	0
Megf8	chr7	19.86	0	0	12.2	166	0	15.51	0	0	16.11	0	0	11.33	0	0	11.82	37	1	22.05	0	0
Mettl14	chr3	18.44	0	0	13.55	0	0	15.85	0	0	14.62	0	0	15.85	0	0	11.67	0	1	17.22	0	0
Mlec	chr5	90.68	0	0	82.77	150	0	89.87	0	0	99.5	0	0	104.06	0	0	106.78	0	1	120.4	0	0
Mmp19	chr10	7.71	0	0	6.12	0	0	10.46	0	0	17.82	0	0	4.26	0	0	11.57	0	1	8.82	0	0
Mob1b	chr5	10.43	0	0	11.9	0	0	12.37	0	0	10.41	0	0	7.25	0	0	8.79	0	1	10.01	336	0
Mrps30	chr13	85.04	0	0	85.69	0	0	74.47	0	0	80.54	0	0	85.88	0	0	95.12	0	1	102.53	0	0
Nagk	chr6	70.93	0	0	60.79	0	0	98.76	0	0	99.62	0	0	130.03	0	0	106.81	0	1	109.99	0	0
Nipal4	chr11	70.12	0	0	55.43	0	0	98.18	0	0	58.02	0	0	55.76	0	0	44.47	0	1	72.53	0	0
Npdc1	chr2	57.96	0	0	19.22	0	0	43.29	0	0	41.86	0	0	31.99	0	0	56.23	0	1	44.15	0	0
Nudt14	chr12	55.31	0	0	60.97	0	0	59.8	0	0	55.73	0	0	96.09	0	0	86.02	0	1	82.33	0	0
Pam	chr1	36.51	0	0	27.85	0	0	41.54	0	0	40.26	0	0	24.31	0	0	31.81	0	1	27.2	0	0
Pawr	chr10	31.27	0	0	32.59	0	0	28.96	0	0	30.89	0	0	23.84	0	0	21.19	0	1	27.97	0	0
Pdcd6ip	chr9	79.93	0	0	41.6	0	0	86.27	0	0	77.99	0	0	56.7	0	0	61.15	12	1	88.17	0	0
Pear1	chr3	5.38	0	0	2.89	0	0	7.2	0	0	6.74	0	0	4.58	0	0	5.38	0	1	5.97	0	0
Plec	chr15	51.97	0	0	33.76	0	0	49.63	0	0	37.47	0	0	21.01	0	0	37.05	0	1	61.85	0	0
Postn	chr3	960.79	0	0	771.18	0	0	1499.9	0	0	1829.84	0	0	992.65	0	0	1004.02	0	1	1120.19	0	0
Ppp2r5b	chr19	25.6	0	0	20.75	0	0	28.8	0	0	33.56	0	0	25.43	0	0	24.88	0	1	34.6	0	0
Psapl1	chr5	68.99	0	0	81.51	0	0	103.34	0	0	90.32	0	0	37.23	0	0	62.28	0	1	110.66	0	0
Psd4	chr2	36.75	0	0	25.28	0	0	42.23	0	0	31.7	0	0	28.98	0	0	28.67	0	1	34	0	0
Psmc2	chr5	207.92	0	0	202.34	0	0	227.38	0	0	227.17	0	0	211.53	0	0	228.8	0	1	224.83	0	0
Ptpn12	chr5	50.2	0	0	37.63	0	0	65.71	0	0	60.81	0	0	42.1	0	0	43.08	5	1	53.39	0	0
Rad21	chr15	149.76	200	0	133.27	0	0	170.89	0	0	145.01	0	0	163.49	0	0	105.96	0	1	153.09	0	0
Rara	chr11	10.21	0	0	5.15	0	0	11.51	0	0	9.54	0	0	9.68	0	0	9.74	0	1	13.43	0	0
Rassf3	chr10	13.26	0	0	7.06	0	0	12.19	0	0	17.34	0	0	9.46	0	0	12.58	78	1	16.17	0	0
S100a8	chr3	7240.08	0	0	4050.03	0	0	2790.87	0	0	3848.15	0	0	4873.49	0	0	7972.29	0	1	5775.18	0	0
Serpinh1	chr7	236.07	0	0	245.66	0	0	326.32	0	0	517.78	0	0	318.64	0	0	424.66	0	1	357.5	0	0
Sf1	chr19	42.38	0	0	31.12	0	0	49.62	0	0	33.58	0	0	29.81	0	0	45.49	0	1	45.97	0	0
Shfm1	chr6	783.83	0	0	1256.44	0	0	776.23	0	0	942.39	0	0	1092.73	147	0	899.85	0	1	988.63	0	0
Smarcb1	chr10	168.59	0	0	127.18	0	0	171.42	0	0	144.91	0	0	143.61	0	0	148.28	0	1	199.11	0	0
Smc5	chr19	7.04	0	0	8.15	0	0	6.64	0	0	6.56	0	0	5.97	0	0	8.27	0	1	7.69	0	0
Snap47	chr11	47.48	0	0	32.62	0	0	36.54	0	0	50.43	0	0	42.27	0	0	52	0	1	47.04	0	0
Ssrp1	chr2	137.97	0	0	156.35	0	0	146.56	0	0	142.15	0	0	124.63	0	0	163.37	0	1	132.94	0	0
St6gal1	chr16	11.1	0	0	2.56	0	0	8.15	0	0	12.6	0	0	14.24	0	0	10.95	9	1	14.4	0	0
Tada3	chr6	27.19	0	0	17.07	0	0	25.84	0	0	25.91	0	0	24.31	0	0	23.57	0	1	30.53	0	0
Tbx18	chr9	1.63	0	0	1.37	0	0	1.35	0	0	1.22	0	0	1.27	0	0	1.25	25	1	1.19	0	0
Tgm1	chr14	230.83	0	0	242.55	0	0	315	0	0	187.18	0	0	172.35	0	0	165.53	0	1	236.11	0	0
Thtpa	chr14	12.87	0	0	5.49	0	0	11.6	0	0	10.21	0	0	10.92	0	0	14.26	0	1	10.94	0	0
Tiam1	chr16	66.04	0	0	53.08	67	0	73.68	0	0	52.18	0	0	43.89	0	0	39.84	0	1	66.44	0	0
Tmem147	chr7	343	0	0	243.18	0	0	235.53	0	0	247.25	0	0	265.06	0	0	253.91	28	1	269.23	0	0
Tmem60	chr5	42.03	0	0	51.9	0	0	44.43	0	0	42.74	0	0	48.64	0	0	47.77	0	1	38.44	0	0
Tmem65	chr15	38.53	0	0	43.43	0	0	50.82	0	0	44.96	0	0	30.85	0	0	38.5	0	1	41.74	0	0
Tom1l2	chr11	45.2	0	0	35.9	0	0	40.12	0	0	30.57	0	0	22.07	18	0	26.58	0	1	35.67	0	0
Tpcn1	chr5	12.59	0	0	7.52	0	0	15.3	0	0	13.22	0	0	10.44	0	0	11.96	0	1	15.7	0	0
Tpm2	chr4	288.11	0	0	287.1	0	0	242.34	0	0	444.19	0	0	309.83	0	0	286.68	0	1	327.56	0	0
Tulp4	chr17	17.83	0	0	10.7	0	0	49.39	0	0	37.35	0	0	44.78	0	0	16.05	0	1	70.32	0	0
Tyw5	chr1	9.87	0	0	12.96	0	0	11.66	0	0	10.57	0	0	10.28	0	0	15.16	0	1	14.49	0	0
Uhrf2	chr19	16.08	0	0	21.82	0	0	16.24	0	0	25.52	0	0	16.02	56	0	27.62	11	1	18.33	0	0
Usp34	chr11	20.68	14	0	24.79	0	0	23.88	380	0	23.65	0	0	16.84	0	0	17.41	170	1	23.92	0	0
Wwc2	chr8	14.41	0	0	8.73	0	0	15.6	0	0	13.29	0	0	10.5	0	0	9.45	0	1	16.01	252	0
Yy1	chr12	119.89	0	0	126.84	0	0	108.63	146	0	127.74	0	0	84.75	0	0	90.06	0	1	116.96	0	0
Zdhhc8	chr16	13.64	0	0	6.38	0	0	9.62	0	0	10.49	0	0	7.97	0	0	9.49	0	1	13.51	0	0
Zfp292	chr4	7.95	0	0	9.74	0	0	6.93	0	0	6.69	0	0	5.58	0	0	5.96	1	1	5.88	0	0
Carm1	chr9	40.57	0	0	33.89	0	0	41.25	0	0	33.51	0	0	28.63	0	0	34.2	0	0	36.63	1779	7
Pard6g	chr18	86.6	0	0	121.07	0	0	111.85	0	0	90.47	0	0	102.93	0	0	87.95	0	0	105.04	0	5
Rac1	chr5	403.68	0	0	416.79	0	0	497.37	0	0	446.73	0	0	438.5	0	0	333.27	0	0	498.47	0	4
Chac2	chr11	9.17	0	0	14.12	0	0	8.2	0	0	13.25	0	0	11	0	0	9.09	0	0	7.73	0	3
Clec5a	chr6	3.05	0	0	2.16	92	0	2.5	0	0	2.9	0	0	2.88	0	0	1.48	0	0	3.23	0	3
Farp1	chr14	8.55	0	0	3.58	0	0	9.67	0	0	9.32	0	0	6.34	0	0	7.8	0	0	6.83	1420	3
Tfdp2	chr9	3.09	493	0	1.89	0	0	5.45	0	0	3.95	0	0	3.34	0	0	5.78	0	0	4.71	5230	3
Ahctf1	chr1	39.11	473	0	32.32	0	0	31.59	472	0	39.43	0	0	36.21	0	0	29.69	0	0	41.02	0	2
Ccdc97	chr7	19.1	0	0	15.98	0	0	26.77	0	0	17.84	0	0	16.86	0	0	21.02	0	0	27.02	0	2
Clic4	chr4	94.74	0	0	63.16	0	0	141.94	0	0	144.41	0	0	88.84	0	0	67.23	0	0	115.74	0	2
Cops7a	chr6	145.56	0	0	139.5	0	0	143.46	0	0	137.6	0	0	128.71	0	0	126.59	0	0	141.9	0	2
Itsn2	chr12	29.84	17	0	31.56	0	0	24.83	0	0	26.74	0	0	18.96	0	0	19.48	0	0	23.54	9	2
Mbd2	chr18	135.23	0	0	152.29	0	0	160.5	337	0	170.52	0	0	150.91	0	0	159.1	0	0	153.08	0	2
Ppp1r12a	chr10	30.94	0	0	24.33	0	0	31.13	0	0	32.77	0	0	31.94	154	0	19.44	0	0	35.83	0	2
Sik2	chr9	6.6	0	0	6.73	3	0	7.53	0	0	7.45	0	0	5.74	22	0	5.21	21	0	9.2	0	2
Slc23a2	chr2	7.28	0	0	5.24	0	0	10.19	0	0	10.99	26	0	8.38	0	0	7.15	0	0	8.29	185	2
Tns4	chr11	199	0	0	266.62	0	0	276.19	0	0	236.73	0	0	189.9	0	0	197.42	0	0	263.14	0	2
Ube2g1	chr11	39.56	0	0	42.8	0	0	46.02	0	0	47.13	0	0	47.09	0	0	41.45	13	0	52.82	0	2
Zwilch	chr9	13.35	0	0	17.94	0	0	12.54	0	0	14.01	0	0	16.9	0	0	15.6	0	0	11.28	0	2
Kdm2a	chr19	37.17	75	0	37.45	0	0	40.13	0	0	36.53	0	0	30.79	54	0	31.74	0	0	40.59	0	1
Ncor1	chr11	25.08	0	0	22.02	0	0	26.17	0	0	29	0	0	20.51	4	0	26	0	0	28.65	0	1
Ncor2	chr5	24.69	0	0	13.82	0	0	23.2	0	0	17.83	0	0	12.48	0	0	15.82	15	0	28.59	0	1
Arf6	chr12	211.87	0	0	187.2	0	0	213.04	0	0	211.17	0	0	251.05	0	0	182.67	0	0	228.67	0	1
Arl2bp	chr8	65.83	0	0	60.25	0	0	79.78	0	0	69.29	0	0	69.96	0	0	65.37	0	0	79.64	0	1
Atp1a1	chr3	611.28	0	0	447.07	0	0	605.6	0	0	661.7	0	0	634.66	0	0	613.97	0	0	841.81	0	1
Atp2a2	chr5	147.26	0	0	127.41	0	0	168.24	0	0	169.21	0	0	112.48	0	0	128.85	0	0	165.2	0	1
Atp6v0d1	chr8	347.39	0	0	307.36	0	0	402.35	0	0	371.17	0	0	346.13	0	0	239.74	51	0	423.91	0	1
Bcl2l13	chr6	39.65	0	0	35.4	0	0	39.07	0	0	40.08	0	0	33.77	0	0	38.59	0	0	42.39	0	1
Birc6	chr17	17.81	0	0	15.92	0	0	16.3	0	0	15.6	0	0	12.24	0	0	14.47	0	0	18.63	0	1
Brms1	chr19	48.89	0	0	32.52	0	0	40.8	0	0	40.87	0	0	52.46	0	0	58.55	0	0	52.49	0	1
Capn1	chr19	72.52	0	0	67.67	0	0	94.33	0	0	62.16	0	0	59.95	0	0	71.12	0	0	83.72	0	1
Cdc37l1	chr19	19.18	0	0	14.94	0	0	16.39	0	0	16.82	0	0	16.15	0	0	20.09	0	0	16.61	0	1
Cdca8	chr4	94.78	0	0	94.08	0	0	77.33	0	0	83.61	0	0	105.88	0	0	60.4	0	0	81.43	0	1
Cdipt	chr7	62.52	0	0	46.1	0	0	52.97	0	0	44.04	0	0	47.61	0	0	59.45	0	0	56.54	0	1
Chmp7	chr14	24.5	0	0	17.01	0	0	23.04	0	0	26.99	0	0	22.98	0	0	29.56	0	0	28.7	0	1
Chst12	chr5	10.53	0	0	4.94	0	0	12.11	0	0	12.11	0	0	6.66	0	0	9.82	0	0	13.79	0	1
Cryab	chr9	43.05	0	0	37.13	0	0	41.89	0	0	175.79	0	0	45.41	0	0	82.05	0	0	44.33	0	1
Dkk3	chr7	43.09	0	0	18.53	0	0	69.61	0	0	44.44	0	0	38.3	0	0	49.96	0	0	43.62	0	1
Dnajc21	chr15	38.72	0	0	38.81	0	0	38.15	0	0	38.08	0	0	37.16	32	0	23.13	0	0	39.7	0	1
Elk3	chr10	41.66	0	0	39.42	0	0	68.24	0	0	57.35	0	0	36.2	0	0	58.03	0	0	64.13	0	1
Eprs	chr1	191.48	0	0	141.51	0	0	132.1	0	0	139.57	0	0	125.06	120	0	112.05	0	0	144.88	0	1
Erbb2ip	chr13	44.81	0	0	29.89	161	0	38.32	0	0	37.89	0	0	24.9	0	0	30.74	0	0	38.46	0	1
Gm94	chr18	157.74	0	0	1245.41	0	0	417.16	0	0	343.13	0	0	495.08	0	0	552.48	0	0	822.58	0	1
Ilvbl	chr10	30.76	0	0	17.93	141	0	25.21	0	0	27.19	0	0	26.68	0	0	20.58	0	0	28.1	0	1
Impad1	chr4	22.47	0	0	25.23	0	0	36.04	0	0	26.86	0	0	18.59	0	0	17.62	20	0	23.33	0	1
Lnx2	chr5	14.51	0	0	20.43	0	0	18.51	0	0	18.55	0	0	20.43	0	0	15.77	0	0	23.48	0	1
Mcfd2	chr17	56.31	0	0	52.19	0	0	52.49	0	0	77.44	0	0	52.16	0	0	48.01	0	0	53.78	0	1
Melk	chr4	15.16	0	0	23.1	0	0	21.16	0	0	20.67	1175	0	22.57	0	0	17.92	0	0	18.04	0	1
Mfap3l	chr8	11.31	0	0	13.18	0	0	19.43	0	0	18.93	0	0	10.58	0	0	16.1	0	0	20.53	0	1
Nae1	chr8	52.4	0	0	69.36	0	0	59.07	0	0	63.81	0	0	56.65	0	0	50.4	0	0	55.27	0	1
Ncapd3	chr9	15.94	207	0	21.5	0	0	16.2	0	0	19.83	1385	0	16.94	0	0	14.47	16	0	16.68	0	1
Ndst1	chr18	42.99	0	0	30.68	0	0	42.03	0	0	40.3	0	0	33.57	0	0	28.73	0	0	51.56	0	1
Nid1	chr13	38.49	0	0	25.07	0	0	53.31	0	0	74.47	0	0	31.31	0	0	37.61	0	0	59.03	0	1
P2ry14	chr3	2.61	0	0	1.25	0	0	2.33	0	0	2.44	0	0	2.17	0	0	2.31	0	0	2.47	0	1
Pank3	chr11	14.67	0	0	15	0	0	15.46	0	0	16.7	0	0	10.91	0	0	15.57	0	0	13.34	0	1
Peak1	chr9	9.66	0	0	7.39	0	0	12.81	0	0	12.24	0	0	8.84	97	0	9.14	1	0	13.23	0	1
Prrc2a	chr17	90.29	0	0	49.44	0	0	88.21	0	0	65.94	0	0	54.03	0	0	62.88	0	0	99.58	0	1
Sec62	chr3	49.67	0	0	51.02	0	0	61.52	0	0	61.18	0	0	47.79	0	0	58.43	0	0	57.77	0	1
Slc30a5	chr13	29.03	0	0	18.7	0	0	24.92	0	0	27.09	0	0	24.76	0	0	27.41	0	0	36.6	0	1
Smarcc1	chr9	37.76	129	0	14.32	45	0	40.87	0	0	30.17	0	0	23.75	0	0	29.66	42	0	38.35	0	1
Sparc	chr11	589.47	0	0	493.62	0	0	936.07	0	0	912.82	0	0	526.57	0	0	911.03	0	0	699.37	0	1
Sprr2i	chr3	342.41	0	0	194.2	0	0	506.25	0	0	400.63	0	0	367.66	0	0	264.41	0	0	387.35	0	1
Tcf12	chr9	32.57	496	0	35.32	86	0	33.18	341	0	38.66	0	0	30.91	0	0	34.57	17	0	32.66	329	1
Tgfbr3	chr5	4.36	0	0	2.22	0	0	9.22	0	0	7.5	0	0	2.48	149	0	7.23	0	0	6.24	0	1
Tmem30b	chr12	20	0	0	13.69	0	0	23.27	0	0	12.74	0	0	14.28	0	0	13.76	0	0	23.28	0	1
Tmem43	chr6	108.11	0	0	114.06	0	0	135.73	0	0	101.32	0	0	120.46	0	0	96.93	0	0	130.72	0	1
Tnfaip1	chr11	63.79	0	0	51.96	0	0	70.61	0	0	70.9	0	0	49.79	0	0	48.95	0	0	59.73	0	1
Uba2	chr7	201.88	0	0	218.5	0	0	209.62	0	0	207.4	23	0	201.87	0	0	164.29	0	0	184.48	0	1
Vkorc1	chr7	140.4	0	0	119.63	0	0	212.58	0	0	202.14	0	0	220.64	0	0	258.4	0	0	213.69	0	1
Vps4b	chr1	117.89	0	0	106.87	0	0	112.4	0	0	116.84	0	0	127.55	0	0	71.68	0	0	131.6	0	1
Wscd1	chr11	2.96	0	0	1.92	0	0	3.45	0	0	3	0	0	2.68	0	0	2.19	0	0	4.89	0	1
Ywhab	chr2	232.89	0	0	193.47	0	0	214.76	0	0	226.6	0	0	236.93	0	0	223.72	0	0	272.15	0	1
Zw10	chr9	28.57	0	0	32.3	0	0	28.79	0	0	27.57	0	0	22.52	0	0	28.64	0	0	25.43	0	1
1810026J23Rik	chr9	33.68	0	0	22.57	0	0	29.48	0	0	36.78	0	0	26.59	0	0	28.51	0	0	39.46	1779	0
Krt32	chr11	2.84	0	0	0.52	0	0	1.41	0	0	2.18	0	0	2.2	0	0	0.22	0	0	37.15	13869	0
2510002D24Rik	chr16	17.41	0	0	19.18	0	0	14.9	2268	0	19.62	0	0	22.8	0	0	17.65	0	0	17.54	0	0
Akap13	chr7	8.44	0	0	7.21	12	0	13.71	0	0	10.22	1999	0	5.12	83	0	7.31	3	0	12.34	0	0
Dll1	chr17	12.61	0	0	10.83	0	0	8.4	0	0	8.81	0	0	4.9	0	0	11.22	0	0	7.5	0	0
Dll3	chr7	0.07	0	0	0.4	0	0	0.06	0	0	0.11	0	0	0.17	0	0	0.14	0	0	0.06	0	0
Dll4	chr2	7.66	0	0	7.26	0	0	13.61	0	0	10.52	0	0	7.77	0	0	8.27	0	0	12.52	0	0
Ehmt1	chr2	24.61	0	0	16.21	0	0	21.15	0	0	21.72	0	0	16.59	0	0	19.56	11	0	24.87	0	0
Ehmt2	chr17	114.47	0	0	74.81	0	0	87.63	0	0	86.16	0	0	78.78	0	0	73.73	0	0	111.92	0	0
Foxo1	chr3	8.16	0	0	5.37	0	0	7.44	0	0	10.74	35809	0	4.64	0	0	9.17	0	0	7.04	0	0
Gsk3b	chr16	14.07	321	0	15.58	0	0	18.86	0	0	16.86	0	0	14.2	0	0	15.62	0	0	18.36	0	0
Kdm1a	chr4	65.34	0	0	54.43	0	0	67.48	0	0	47.72	0	0	38.25	0	0	47.79	0	0	56.36	0	0
Kdm1b	chr13	11.52	0	0	10.59	0	0	9.06	0	0	9.6	0	0	6.66	0	0	11.09	0	0	8.77	0	0
Kdm2b	chr5	19.86	0	0	14.94	0	0	19.18	0	0	19.36	0	0	15.34	0	0	14.32	0	0	21.76	0	0
Kdm3a	chr6	29.23	0	0	35.29	168	0	31.1	0	0	33.36	0	0	31.48	0	0	30	0	0	30.06	0	0
Kdm3b	chr18	17	0	0	11.28	52	0	15.88	0	0	14.25	0	0	11.23	0	0	13	0	0	18.76	0	0
Kdm4a	chr4	41.87	0	0	23.58	0	0	40.03	0	0	25.33	0	0	23.59	0	0	19.63	0	0	36.81	0	0
Kdm4b	chr17	32.76	0	0	23.6	0	0	23.39	0	0	23.63	0	0	24.2	0	0	21.43	0	0	26.8	0	0
Kdm4c	chr4	10.22	0	0	8.99	156	0	9.93	0	0	11.24	0	0	7.42	0	0	7.59	34	0	9.19	0	0
Kdm4d	chr9	0.3	0	0	0.14	0	0	0.07	0	0	0.14	0	0	0.08	0	0	0.07	0	0	0.03	0	0
Kdm5a	chr6	15.66	0	0	13.07	126	0	15.94	0	0	15.91	0	0	11.98	0	0	11.65	0	0	16.21	0	0
Kdm5d	chrY	0.08	0	0	6.88	0	0	6.47	0	0	0.05	0	0	4.62	0	0	0.04	0	0	0.07	0	0
Kdm6a	chrX	15.1	0	0	10.52	0	0	10.7	0	0	20.35	0	0	7.88	55	0	18.81	13	0	19.13	0	0
Kdm6b	chr11	16.12	0	0	10	0	0	22.36	0	0	12.47	0	0	13.55	0	0	11.27	0	0	21.08	0	0
Kdm7a	chr6	13.34	0	0	15.53	0	0	16.79	0	0	14.06	0	0	11.62	0	0	9.6	0	0	15.38	0	0
Kdm8	chr7	7.69	0	0	7.26	0	0	6.41	0	0	7.73	0	0	10.28	0	0	8.38	0	0	8.07	0	0
Kmt2a	chr9	8.91	0	0	6.34	93	0	6.24	0	0	6.52	0	0	4.66	0	0	5.9	36	0	9.33	0	0
Kmt2b	chr7	21.05	0	0	12.68	0	0	18.45	0	0	16.85	0	0	11.83	0	0	14.96	0	0	22.18	0	0
Kmt2c	chr5	6.01	349	0	5.09	0	0	6.35	0	0	4.82	0	0	3.85	0	0	4.99	27	0	7.18	0	0
Kmt2d	chr15	10.03	0	0	5.28	0	0	10.44	0	0	6.78	0	0	6.37	0	0	7.09	0	0	13.18	0	0
Kmt2e	chr5	13.73	0	0	13.24	60	0	13.78	0	0	12.01	0	0	10.23	0	0	11.2	22	0	16.25	0	0
Lpp	chr16	5.77	658	0	5.26	0	0	8.49	0	0	7.38	3117	0	6.3	203	0	8.96	0	0	9.19	0	0
Lrp1b	chr2	0.11	0	0	0.07	69	0	0.05	340	0	0.06	0	0	0.06	30	0	0.04	4247	0	0.11	0	0
Maml1	chr11	18.23	0	0	13.87	0	0	16.77	0	0	17.09	0	0	11.63	0	0	9.05	0	0	18.54	0	0
Maml2	chr9	2.36	0	0	2.02	0	0	3.28	0	0	2.3	374	0	2.41	0	0	3.36	0	0	2.61	0	0
Maml3	chr3	6.93	0	0	5.66	0	0	8.57	0	0	8.3	0	0	7.6	0	0	6.83	0	0	9.63	0	0
Mamld1	chrX	0.42	0	0	0.27	21	0	0.67	0	0	0.48	0	0	0.37	0	0	0.38	0	0	0.19	0	0
Ncoa1	chr12	7.8	0	0	8.12	69	0	8.44	0	0	8.23	0	0	6.96	0	0	6.97	0	0	9.98	0	0
Ncoa2	chr1	9.74	235	0	8.31	0	0	8.91	0	0	8.53	713	0	6.69	0	0	7.5	92	0	10.5	34	0
Ncoa3	chr2	14.58	0	0	11.52	0	0	18.02	0	0	18.37	0	0	14.84	0	0	14.1	0	0	23.77	0	0
Ncoa4	chr14	64.95	0	0	62.65	0	0	63.88	0	0	80.51	0	0	78.39	0	0	62.26	0	0	75.11	0	0
Ncoa5	chr2	32.7	0	0	20.04	0	0	27.88	0	0	26.75	0	0	23.88	0	0	24.48	0	0	30.54	0	0
Ncoa6	chr2	14	0	0	12.71	0	0	17.12	0	0	14.94	0	0	10.41	0	0	14.64	0	0	17.38	0	0
Ncoa7	chr10	1.23	0	0	0.79	0	0	1.85	0	0	1.78	0	0	1.04	0	0	1.79	0	0	1.23	0	0
Notch1	chr2	27.25	0	0	23.26	0	0	23.2	0	0	19.33	0	0	24.95	0	0	24	0	0	37.91	0	0
Notch2	chr3	19.02	0	0	18.12	0	0	24.28	0	0	16.96	0	0	11.27	0	0	10.72	0	0	21.05	0	0
Notch3	chr17	34.86	0	0	28.11	0	0	34.41	0	0	25.6	0	0	25.02	0	0	22.22	0	0	36.69	0	0
Notch4	chr17	4.09	0	0	2.61	0	0	5.45	0	0	5	0	0	3.05	0	0	5.55	0	0	5.32	0	0
Nxnl2	chr13	3.57	1692	0	0.75	0	0	0.86	0	0	0.89	0	0	1.7	0	0	1.44	0	0	1.77	0	0
Pten	chr19	28.66	0	0	40.37	0	0	36.21	0	0	35.39	0	0	34.84	19	0	46.34	3	0	46.87	0	0
Rbpj	chr5	13.53	0	0	16.23	94	0	18.73	0	0	16.27	0	0	17.03	0	0	18.56	0	0	17.42	120	0
Rbpjl	chr2	0.1	0	0	0.07	0	0	0.07	0	0	0.03	0	0	0.03	0	0	0.04	0	0	0.07	0	0
Tubb5	chr17	421.28	0	0	383.3	0	0	473.91	0	0	461.44	0	0	441.58	0	0	501.86	12432	0	406.07	0	0
March1	chr8	1.49	0	0	0.99	0	0	2.48	0	0	2.88	0	0	1.96	0	0	2.56	0	0	2.09	0	0
March1	chr1	0.18	0	0	0.22	0	0	0.21	0	0	0.21	0	0	0.15	0	0	0.41	0	0	0.39	0	0
March2	chr1	27.47	0	0	18.61	0	0	31.71	0	0	33.53	0	0	27.03	0	0	40.7	0	0	29.45	0	0
March2	chr17	29.52	0	0	22.38	0	0	29.05	0	0	34.04	0	0	27.83	0	0	34.55	0	0	30.92	0	0
March3	chr18	25.52	0	0	30.81	0	0	11.74	0	0	19.78	0	0	14.64	0	0	7.96	0	0	15.99	0	0
March4	chr1	0.09	0	0	0.09	0	0	0.08	0	0	0.09	0	0	0.24	0	0	0.07	0	0	0.08	0	0
March5	chr19	77.17	0	0	82.4	0	0	72.26	0	0	68.11	0	0	81.39	0	0	86.41	0	0	70.13	0	0
March6	chr15	25.5	0	0	21.99	0	0	31.07	0	0	25.23	0	0	17.78	0	0	21.48	10	0	23.99	0	0
March7	chr2	72.07	0	0	61.7	0	0	78.43	0	0	58.23	0	0	51.39	0	0	32.75	0	0	50.55	0	0
March8	chr6	17.2	0	0	15.62	0	0	13.31	0	0	20.12	0	0	14.18	0	0	11.24	0	0	23.12	0	0
March9	chr10	28.01	0	0	19.3	0	0	19.56	0	0	19.03	0	0	23.67	0	0	22.89	0	0	23.48	0	0
March10	chr11	0.53	0	0	0.18	0	0	0.31	0	0	0.24	0	0	0.11	0	0	0.13	0	0	0.37	0	0
March11	chr15	0.15	0	0	0.12	0	0	0.04	0	0	0.04	0	0	0.06	0	0	0.02	0	0	0.08	0	0
Sept1	chr7	6.51	0	0	3.08	0	0	8.48	0	0	6.27	0	0	3.06	0	0	9.14	0	0	5.18	0	0
Sept2	chr1	68.4	0	0	78.81	0	0	85.14	0	0	93.86	0	0	69.93	0	0	89.23	0	0	82.78	0	0
Sept3	chr15	0.65	0	0	0.21	0	0	0.42	0	0	0.25	0	0	0.21	0	0	0.07	0	0	0.38	0	0
Sept4	chr11	9.11	0	0	4.22	0	0	6.15	0	0	5.13	0	0	4.88	0	0	8.63	0	0	6.19	0	0
Sept5	chr16	168.42	0	0	152.19	0	0	124.57	0	0	127.8	0	0	106.09	0	0	68.7	0	0	139.92	0	0
Sept6	chrX	6.14	0	0	6.45	0	0	6.6	0	0	8.58	0	0	7.01	0	0	6.42	0	0	6.9	0	0
Sept7	chr9	88.64	485	0	117.89	0	0	111.96	0	0	116.66	0	0	91.85	0	0	95.71	95	0	105.79	85	0
Sept8	chr11	38.61	0	0	40.23	0	0	46.32	0	0	33.75	0	0	30.46	0	0	44.69	0	0	44.73	0	0
Sept9	chr11	71.92	0	0	38.88	0	0	72.09	0	0	68.48	0	0	47.05	0	0	49.43	0	0	68.41	0	0
Sept10	chr10	6.85	0	0	4.19	0	0	6.45	0	0	7.7	0	0	4.58	0	0	4.05	0	0	7.42	0	0
Sept11	chr5	31.39	0	0	23.31	0	0	22.97	0	0	32.09	0	0	20.24	0	0	22.93	12	0	28.34	0	0
Sept12	chr16	0.18	0	0	0.13	0	0	0.07	0	0	0.06	0	0	0.19	0	0	0.05	0	0	0.17	0	0
Sept14	chr5	0.12	0	0	0.04	126	0	0.01	0	0	0.06	0	0	0.05	0	0	0.03	0	0	0.07	0	0
Sept15	chr3	188.69	0	0	221.09	0	0	237.19	0	0	237.6	0	0	188.66	0	0	254.11	2	0	179.04	0	0
0610005C13Rik	chr7	0.71	0	0	0.1	0	0	0.11	0	0	0.22	0	0	0.05	0	0	0.06	0	0	0.16	0	0
0610007P14Rik	chr12	77.71	0	0	65.75	0	0	56.59	0	0	65.74	0	0	69.19	0	0	107.88	0	0	53.3	0	0
0610009B22Rik	chr11	49.92	0	0	64.33	0	0	67.85	0	0	72.9	0	0	70.84	0	0	82.75	0	0	71.45	0	0
0610009L18Rik	chr11	1.81	0	0	0.78	0	0	1.47	0	0	3.23	0	0	2.46	0	0	4.01	0	0	3.7	0	0
0610009O20Rik	chr18	20.01	0	0	17.59	0	0	17.04	0	0	22.32	0	0	18	0	0	19.24	0	0	22.42	0	0
0610010B08Rik	chr2	1.28	0	0	3.17	0	0	3.25	0	0	2.22	0	0	2.69	0	0	2.97	0	0	1.75	0	0
0610010F05Rik	chr11	7.37	0	0	8.03	0	0	6.61	0	0	9.26	0	0	7.82	153	0	7.07	7014	0	9.35	0	0
0610010K14Rik	chr11	50.16	0	0	47.89	0	0	37.02	0	0	54.08	0	0	43.51	0	0	56.76	0	0	44.08	0	0
0610011F06Rik	chr17	92.83	0	0	47.51	0	0	53.69	0	0	59.01	0	0	84.57	0	0	110.05	0	0	77.31	0	0
0610012G03Rik	chr16	102.41	0	0	119.33	0	0	88.22	0	0	112.37	0	0	136.17	0	0	122.74	0	0	115.05	0	0
0610030E20Rik	chr6	8.61	0	0	7.07	0	0	7.48	0	0	6.56	0	0	6.91	0	0	6.68	0	0	7.75	0	0
0610031O16Rik	chr3	0.1	0	0	0.08	0	0	0.01	0	0	0.08	0	0	0.07	0	0	0.04	0	0	0.1	0	0
0610037L13Rik	chr4	39.85	0	0	39.74	0	0	28.44	0	0	34.99	0	0	30.25	0	0	39.69	0	0	33.5	0	0
0610038B21Rik	chr8	1.83	0	0	1.25	0	0	0.74	0	0	1.1	0	0	0.58	0	0	0.72	0	0	1.98	0	0
0610039H22Rik	chr11	0.12	0	0	0.04	0	0	0.03	0	0	0.05	0	0	0.25	0	0	0.03	0	0	0.02	0	0
0610039K10Rik	chr2	2.2	0	0	1.11	0	0	0.78	0	0	2.1	0	0	1.38	0	0	0.83	0	0	1.13	0	0
0610040B10Rik	chr5	0.83	0	0	1.2	0	0	0.91	0	0	0.65	0	0	1.98	0	0	3.44	0	0	1.82	0	0
0610040F04Rik	chr6	1.48	0	0	1.84	0	0	0.66	0	0	1.25	0	0	2.2	0	0	2.34	0	0	4.07	0	0
0610040J01Rik	chr5	1.39	0	0	0.17	27	0	0.55	0	0	0.24	0	0	0.19	0	0	2.23	0	0	0.49	0	0
0610043K17Rik	chr4	0.16	0	0	0.02	0	0	0.23	0	0	0.25	0	0	0.06	0	0	0.1	0	0	0.04	0	0
1010001N08Rik	chr18	0.14	0	0	0.33	0	0	0.22	0	0	0.55	0	0	0.08	0	0	0.16	0	0	0.16	0	0
1110001J03Rik	chr6	75.54	0	0	54.67	0	0	54.98	0	0	67.34	0	0	86.01	0	0	66.89	0	0	63.08	0	0
1110002L01Rik	chr12	5.26	0	0	3.07	0	0	2.31	0	0	3.32	0	0	2.31	0	0	3.39	0	0	3.43	0	0
1110004E09Rik	chr16	30.01	0	0	31.91	0	0	36.06	0	0	25.8	0	0	22.64	0	0	35.58	0	0	25.81	0	0
1110004F10Rik	chr7	118.89	0	0	114.88	0	0	117.47	0	0	125.49	0	0	129.11	0	0	140.47	0	0	101.7	0	0
1110006O24Rik	chr5	0.87	0	0	0.57	0	0	3.31	0	0	1.47	0	0	1.83	0	0	2.39	0	0	1.28	0	0
1110007C09Rik	chr13	61.12	0	0	65.44	0	0	49.84	0	0	79.53	0	0	76.62	0	0	63.35	0	0	76.28	0	0
1110008F13Rik	chr2	156.62	0	0	170.04	0	0	191.44	0	0	183.1	0	0	186.06	0	0	198.44	0	0	177.43	0	0
1110008L16Rik	chr12	9.41	0	0	9.24	0	0	11.25	0	0	10.47	0	0	8.57	0	0	14.13	0	0	12.54	0	0
1110008P14Rik	chr2	104.5	0	0	84.04	0	0	116.1	0	0	113.38	0	0	91.3	0	0	113.08	0	0	99.35	0	0
1110012L19Rik	chrX	22.95	0	0	20.06	0	0	24.82	0	0	28.12	0	0	24.44	0	0	34.15	0	0	29.27	0	0
1110015O18Rik	chr3	0.11	0	0	0.03	0	0	0.04	0	0	0.05	0	0	0.05	0	0	0.05	0	0	0.06	0	0
1110017D15Rik	chr4	0.24	0	0	0.37	0	0	0.54	0	0	0.46	0	0	0.67	0	0	0.1	0	0	0.5	0	0
1110019D14Rik	chr6	0.64	0	0	0.69	0	0	0.33	0	0	1.18	0	0	0.62	0	0	0.53	0	0	0.64	0	0
1110020A21Rik	chr17	0.84	0	0	1.11	0	0	1.13	0	0	1.71	0	0	0.99	0	0	1.78	0	0	1.11	0	0
1110025L11Rik	chr16	2.75	0	0	0.12	0	0	0.14	0	0	0.38	0	0	0	0	0	0.02	0	0	6.21	0	0
1110028F11Rik	chr11	0.13	0	0	0.02	0	0	0.23	0	0	0.48	0	0	0.21	0	0	0.24	0	0	0.38	0	0
1110028F18Rik	chr8	0.05	0	0	0.12	0	0	0.03	0	0	0.04	0	0	0.2	0	0	0.1	0	0	0.01	0	0
1110032A03Rik	chr9	4.57	0	0	3.46	0	0	7.28	0	0	5.67	0	0	4.31	0	0	9.58	0	0	5.9	0	0
1110032F04Rik	chr3	0.14	0	0	0.06	0	0	0.26	0	0	0.08	0	0	0.42	0	0	0.18	0	0	0.44	0	0
1110034G24Rik	chr2	3.37	0	0	3.5	0	0	2.47	0	0	3.28	0	0	2.17	0	0	6.2	0	0	3.21	0	0
1110036E04Rik	chr9	0.22	0	0	0.16	0	0	0.09	0	0	0.03	0	0	0.07	0	0	0.04	0	0	0.17	0	0
1110037F02Rik	chr4	18.35	0	0	20.47	0	0	20.91	0	0	20.92	0	0	16.06	0	0	14.05	0	0	21.12	0	0
1110038B12Rik	chr17	216.48	0	0	209.2	0	0	172	0	0	155.14	0	0	216.13	0	0	229.51	0	0	146.21	0	0
1110038F14Rik	chr15	36.89	0	0	26.09	0	0	34.52	0	0	30.06	0	0	37.87	0	0	42.55	0	0	36.67	0	0
1110046J04Rik	chr13	1.91	0	0	1.13	0	0	2.2	0	0	3.18	0	0	2.28	0	0	2.88	0	0	3.07	0	0
1110051M20Rik	chr2	7.8	0	0	10.39	30	0	8.62	0	0	9.91	0	0	7.28	0	0	9.07	0	0	7.64	0	0
1110054M08Rik	chr16	7.1	0	0	3.95	0	0	8.22	0	0	8.09	0	0	4.49	0	0	6.55	0	0	4.94	0	0
1110058D11Rik	chr17	0	0	0	0.05	0	0	0.05	0	0	0	0	0	0.08	0	0	0.05	0	0	0.04	0	0
1110059E24Rik	chr19	35.74	0	0	49.35	11	0	44.81	0	0	42.39	0	0	41.06	0	0	51.89	0	0	44.59	0	0
1110059G10Rik	chr9	10.63	0	0	8.2	0	0	9.71	0	0	14.08	0	0	15.37	0	0	11.27	0	0	13.21	0	0
1110065P20Rik	chr4	51	0	0	41.82	0	0	50.46	0	0	47.95	0	0	61.18	0	0	35.07	0	0	37.75	0	0
1190002F15Rik	chr6	3.54	0	0	2.28	0	0	4.56	0	0	6.51	0	0	1.92	0	0	5.57	0	0	2.6	0	0
1190002N15Rik	chr9	4.86	0	0	4.87	0	0	11.89	0	0	9.35	0	0	10.26	0	0	5.6	0	0	13.9	0	0
1190003K10Rik	chr13	0.05	0	0	0.06	0	0	0.03	0	0	0.01	0	0	0.06	0	0	0.06	0	0	0.07	0	0
1190005I06Rik	chr8	4.34	0	0	0.98	0	0	1.57	0	0	2.18	0	0	2.14	0	0	2.58	0	0	1.87	0	0
1190007I07Rik	chr10	28.31	0	0	20.58	0	0	27.54	0	0	35.92	0	0	55.59	0	0	51.01	0	0	41.12	0	0
1200014J11Rik	chr11	20.1	0	0	21.19	0	0	18.84	0	0	19.39	0	0	25.66	0	0	16.69	0	0	21.65	0	0
1300002E11Rik	chr16	12.99	0	0	13.09	0	0	15.64	0	0	13.37	0	0	21.57	0	0	15.19	0	0	22.32	0	0
1300017J02Rik	chr9	0.07	0	0	0.1	0	0	0.08	0	0	0.03	0	0	0.02	0	0	0.01	0	0	0.07	0	0
1500004A13Rik	chr3	1.21	0	0	1.48	0	0	2.21	0	0	1.14	0	0	1.11	0	0	1.07	0	0	1.78	0	0
1500009C09Rik	chr15	0.16	0	0	0.05	0	0	0.07	0	0	0.1	0	0	0.14	0	0	0.06	0	0	0.12	0	0
1500009L16Rik	chr10	3.03	0	0	3.32	0	0	3.77	0	0	4.22	0	0	3.83	205	0	4.6	0	0	3.94	0	0
1500011B03Rik	chr5	19.96	0	0	10.04	0	0	13.04	0	0	12.02	0	0	10.56	0	0	16.42	0	0	13.9	0	0
1500011K16Rik	chr2	85.59	0	0	37.79	0	0	40.04	0	0	95.58	0	0	156.85	0	0	97.72	0	0	101.99	0	0
1500012F01Rik	chr2	64.26	0	0	49.5	0	0	60.82	0	0	52.38	0	0	44.98	0	0	78.52	0	0	42.18	0	0
1500012K07Rik	chr7	0.17	0	0	0.02	0	0	0.14	0	0	0.15	0	0	0.04	0	0	0.04	0	0	0.16	0	0
1500015A07Rik	chr18	8.43	0	0	5.29	0	0	7.77	0	0	7.2	0	0	7.88	0	0	7.98	0	0	8.74	0	0
1500015L24Rik	chr19	0.04	0	0	0.07	0	0	0.01	0	0	0.02	0	0	0.3	0	0	0	0	0	0.12	0	0
1500015O10Rik	chr1	13.04	0	0	36.32	0	0	130.36	0	0	106.83	0	0	41.86	0	0	23.3	0	0	62.28	0	0
1500017E21Rik	chr19	0.24	0	0	0.11	0	0	0.07	0	0	0.51	0	0	0.01	0	0	0.21	0	0	0.06	0	0
1500026H17Rik	chr10	0.43	0	0	0.51	0	0	1.19	0	0	0.7	0	0	0.12	0	0	0.38	0	0	0.71	509	0
1600002D24Rik	chr16	1.28	0	0	0.3	0	0	0.63	0	0	1.13	0	0	0.15	0	0	0.09	0	0	0.7	0	0
1600002H07Rik	chr17	7.62	0	0	6.02	0	0	7.07	0	0	8.6	0	0	8.34	0	0	8.93	0	0	8.28	0	0
1600002K03Rik	chr10	44.62	0	0	40.66	0	0	42.53	0	0	39.68	0	0	40.46	0	0	58.14	0	0	45.28	0	0
1600010M07Rik	chr7	2.24	0	0	0.18	0	0	1.92	0	0	3.21	0	0	1.52	0	0	3.02	0	0	1.19	0	0
1600012H06Rik	chr17	32.03	0	0	40.81	0	0	39.63	0	0	45.73	0	0	37.32	0	0	38.73	0	0	38.71	0	0
1600014C10Rik	chr7	13.32	0	0	10.23	0	0	13.91	0	0	14.71	0	0	13.01	0	0	15.01	0	0	19.46	0	0
1600014C23Rik	chr17	0.06	0	0	0.36	0	0	0.21	0	0	0.11	0	0	0.67	0	0	0.31	0	0	1.33	0	0
1600014K23Rik	chrX	0.12	0	0	0.02	0	0	0.1	0	0	0.11	0	0	0.09	0	0	0.04	0	0	0.19	0	0
1600015I10Rik	chr6	0.06	0	0	0.05	0	0	0.04	0	0	0.07	0	0	0.03	0	0	0.02	0	0	0.08	0	0
1600019K03Rik	chr16	0.16	0	0	0.39	0	0	0.47	0	0	0.03	0	0	0.04	0	0	0	0	0	0.03	0	0
1600020E01Rik	chr6	3.74	0	0	7.6	0	0	6.92	0	0	5.92	0	0	4.23	0	0	14.46	0	0	2.86	0	0
1600023N17Rik	chr5	0.83	0	0	0.33	0	0	0.51	0	0	0.58	0	0	1.1	0	0	0.42	0	0	0.27	0	0
1600025M17Rik	chrX	5.47	0	0	0.31	0	0	50.04	0	0	50.32	0	0	70.38	0	0	36.67	0	0	30.96	0	0
1600027J07Rik	chr8	0.07	0	0	0.39	0	0	0.02	0	0	0	0	0	0.02	0	0	0.22	0	0	0.03	0	0
1600029I14Rik	chr9	0.12	0	0	0.05	0	0	0.04	0	0	0	0	0	0	0	0	0.13	0	0	0.13	0	0
1600029O15Rik	chr9	2.24	0	0	1.89	0	0	1.38	0	0	1.04	0	0	2.26	0	0	2.15	0	0	1.6	0	0
1700001C02Rik	chr5	0.07	0	0	0.03	0	0	0.05	0	0	0	0	0	0	0	0	0.03	0	0	0.05	0	0
1700001C19Rik	chr17	1.65	0	0	1.6	0	0	1.17	0	0	2.46	0	0	1.32	0	0	0.44	0	0	2.74	0	0
1700001D01Rik	chr8	0.04	0	0	0.11	0	0	0.03	0	0	0.03	0	0	0.03	23	0	0.01	0	0	0.13	0	0
1700001F09Rik	chr14	0.06	0	0	0.01	0	0	0.04	0	0	0.07	0	0	0.05	0	0	0.01	0	0	0.05	0	0
1700001G01Rik	chr18	0.1	0	0	0.09	0	0	0.07	0	0	0.05	0	0	0.04	0	0	0.02	0	0	0.08	65	0
1700001G11Rik	chr14	0.93	0	0	0.1	0	0	0.11	0	0	0.03	0	0	0.3	0	0	0.06	0	0	0.75	0	0
1700001G17Rik	chr1	0.71	0	0	1.19	0	0	0.79	0	0	1.39	0	0	1.32	0	0	1.39	0	0	1.3	0	0
1700001J03Rik	chr5	0.23	0	0	0.1	0	0	0.05	0	0	0.04	0	0	0.09	0	0	0.21	0	0	0.02	0	0
1700001J11Rik	chr9	0.23	0	0	0.3	0	0	0.03	0	0	0.32	0	0	0.01	0	0	0.24	0	0	0.15	0	0
1700001K19Rik	chr12	0.38	0	0	0.2	0	0	0.04	0	0	0.16	0	0	0.41	0	0	0.26	0	0	0.06	0	0
1700001K23Rik	chr19	0	0	0	0.08	0	0	0.13	0	0	0	0	0	0.07	0	0	0.03	0	0	0.03	0	0
1700001L05Rik	chr15	0.64	0	0	1.67	0	0	1.56	0	0	0.43	0	0	1.82	12	0	1.46	6	0	1.47	0	0
1700001L19Rik	chr13	0.25	0	0	0.13	0	0	0.16	0	0	0.07	0	0	0.03	0	0	0.21	0	0	0.05	0	0
1700001O22Rik	chr2	6.02	0	0	7.03	0	0	5.8	0	0	4.07	0	0	10.08	0	0	6.12	0	0	7.36	0	0
1700001P01Rik	chr11	0.12	0	0	1.13	0	0	0.05	0	0	0.08	0	0	1.41	0	0	0.5	0	0	0.2	0	0
1700003C15Rik	chr5	0.08	0	0	0.02	0	0	0.01	0	0	0.05	0	0	0.02	0	0	0.02	0	0	0.05	0	0
1700003D09Rik	chr11	0.07	0	0	0.07	0	0	0.04	0	0	0.04	0	0	0.04	0	0	0.07	0	0	0.1	0	0
1700003E16Rik	chr6	2.26	0	0	1.91	0	0	2.55	0	0	1.8	0	0	1.78	0	0	1.46	0	0	3.48	0	0
1700003E24Rik	chrX	0	0	0	0.08	0	0	0.03	0	0	0.07	0	0	0.09	0	0	0.02	0	0	0.09	0	0
1700003F12Rik	chr2	0.25	0	0	0.07	0	0	0.08	0	0	0.03	0	0	0.31	0	0	0.01	0	0	0.17	0	0
1700003G13Rik	chr9	0.63	0	0	2.15	0	0	0.11	0	0	0.78	0	0	2.98	0	0	0.65	0	0	0.21	0	0
1700003G18Rik	chr7	0.08	0	0	0	0	0	0.05	0	0	0.02	0	0	0.04	0	0	0.04	0	0	0.06	0	0
1700003H04Rik	chr3	0.08	0	0	0.09	0	0	0.01	0	0	0	0	0	0.04	0	0	0.03	0	0	0.1	0	0
1700003I22Rik	chr1	0.14	0	0	0.12	0	0	0.05	0	0	0.23	0	0	0.06	0	0	0.1	0	0	0.16	0	0
1700003L19Rik	chr16	0.08	0	0	0.03	0	0	0.03	0	0	0.03	0	0	0.12	0	0	0.05	0	0	0.05	0	0
1700003M02Rik	chr4	0.09	0	0	0.08	0	0	0.03	0	0	0.09	0	0	0.06	0	0	0.06	0	0	0.03	0	0
1700003M07Rik	chr4	0.28	0	0	0.44	0	0	0.35	0	0	0.34	0	0	0.96	0	0	0.5	0	0	0.52	0	0
1700003P14Rik	chr13	0.12	0	0	0.14	0	0	0.06	0	0	0	0	0	0.06	0	0	0.04	0	0	0.07	0	0
1700006A11Rik	chr3	0.08	0	0	0.06	0	0	0.03	0	0	0.01	0	0	0.05	0	0	0.04	0	0	0.06	0	0
1700006E09Rik	chr11	0.2	0	0	0.05	0	0	0.06	0	0	0.07	0	0	0.05	0	0	0	0	0	0.1	0	0
1700006F04Rik	chr14	0.16	0	0	0.1	0	0	0.06	0	0	0	0	0	0	0	0	0	0	0	0.12	0	0
1700006H21Rik	chr13	0.04	0	0	0.02	0	0	0.03	0	0	0.05	0	0	0	0	0	0.03	0	0	0	0	0
1700007B14Rik	chr8	0.15	0	0	0.06	0	0	0.15	74	0	0.03	0	0	0.04	31	0	0.08	78	0	0.15	0	0
1700007F19Rik	chr3	0.04	0	0	0.05	0	0	0.03	0	0	0.15	0	0	0.03	0	0	0.07	0	0	0.04	0	0
1700007G11Rik	chr5	0.38	0	0	0.74	6	0	0.16	0	0	0.54	0	0	1.5	151	0	1.15	0	0	0.94	0	0
1700007J10Rik	chr11	2.13	0	0	4.23	0	0	3.22	0	0	2.54	0	0	4.76	0	0	5.01	0	0	3.43	0	0
1700007K09Rik	chr7	0.04	0	0	0.05	0	0	0.16	0	0	0	0	0	0	0	0	0.34	0	0	0.07	0	0
1700007K13Rik	chr2	3.28	0	0	9.9	0	0	9.02	0	0	7.81	0	0	21.31	0	0	17.46	0	0	9.62	0	0
1700007L15Rik	chr16	4.47	0	0	1.97	0	0	2.15	0	0	1.89	0	0	4.6	0	0	2.43	0	0	6.1	0	0
1700007P06Rik	chr1	0.45	0	0	0.77	0	0	0.4	0	0	1.11	0	0	0.03	0	0	0.81	0	0	0.39	0	0
1700008C04Rik	chr12	0.27	0	0	0.75	0	0	0.27	0	0	0.08	0	0	0.05	0	0	0.22	0	0	0.53	0	0
1700008F21Rik	chr8	0.12	0	0	0.12	0	0	0.07	0	0	0.02	0	0	0.05	0	0	0.18	0	0	0.17	0	0
1700008I05Rik	chrX	0.09	0	0	0.05	0	0	0.04	0	0	0.04	0	0	0.08	0	0	0.03	0	0	0.09	0	0
1700008J07Rik	chr7	1.6	0	0	1.94	0	0	2.33	0	0	2.7	0	0	2.32	0	0	2.68	0	0	3.7	0	0
1700008K24Rik	chr17	0.3	0	0	0.35	0	0	0.17	0	0	0.09	0	0	0.15	0	0	0.1	0	0	0.2	0	0
1700008O03Rik	chr7	1.19	0	0	0.53	0	0	0.21	0	0	0.04	0	0	0.57	0	0	0.35	0	0	0.19	0	0
1700008P02Rik	chr3	0.15	0	0	0.04	0	0	0.02	0	0	0.08	0	0	0.04	0	0	0.02	0	0	0.04	0	0
1700009C05Rik	chr6	0.08	0	0	0.11	0	0	0.06	0	0	0.02	0	0	0.07	0	0	0.03	0	0	0.1	0	0
1700009J07Rik	chr10	0.14	0	0	0.14	0	0	0.5	0	0	0.06	0	0	0.02	61	0	0.06	0	0	0.04	0	0
1700009N14Rik	chr4	0.44	0	0	0.06	0	0	0.05	0	0	0.33	0	0	0.24	0	0	0.33	0	0	0.2	0	0
1700010B08Rik	chr2	0.19	0	0	0.05	0	0	0.06	0	0	0.06	0	0	0.02	0	0	0.04	0	0	0.09	0	0
1700010D01Rik	chrX	0.04	0	0	0.16	0	0	0.08	0	0	0.06	0	0	0.03	0	0	0.03	0	0	0.1	0	0
1700010I02Rik	chr3	0.16	0	0	0	0	0	0.25	0	0	0.16	0	0	0.26	0	0	0.55	0	0	0.04	0	0
1700010I14Rik	chr17	0.41	0	0	0.09	0	0	0.18	0	0	0.08	0	0	0.23	0	0	0.3	0	0	0.05	0	0
1700010J16Rik	chr10	0.06	0	0	0.04	0	0	0.03	0	0	0.02	0	0	0	0	0	0.01	0	0	0.06	0	0
1700010K23Rik	chr16	0.29	0	0	0	0	0	0.25	0	0	0.11	0	0	0.04	0	0	0.11	0	0	0.05	0	0
1700011A15Rik	chr15	0.04	0	0	0.02	0	0	0.31	0	0	0.68	0	0	0.22	0	0	0.02	0	0	0.06	0	0
1700011B04Rik	chr13	1.41	0	0	0.15	0	0	1.06	0	0	0.06	0	0	0.97	0	0	0.57	0	0	0.33	0	0
1700011C11Rik	chr7	0	0	0	0.11	125	0	0	0	0	0	0	0	0	0	0	0	0	0	0	0	0
1700011E24Rik	chr17	0.11	0	0	0.11	0	0	0.01	0	0	0.1	0	0	0.07	0	0	0.04	0	0	0.1	0	0
1700011H14Rik	chr14	0.15	0	0	0.15	0	0	0.06	0	0	0.23	0	0	0.15	0	0	0.11	0	0	0.19	0	0
1700011I03Rik	chr18	0.21	0	0	0.05	0	0	0.06	0	0	0.08	0	0	0.09	0	0	0.21	0	0	0.02	0	0
1700011L22Rik	chr8	0.04	0	0	0.02	0	0	0.03	0	0	0.02	0	0	0	0	0	0.09	0	0	0.08	0	0
1700011M02Rik	chrX	0	0	0	0.06	0	0	0.05	0	0	0.03	0	0	0.07	0	0	0	0	0	0	0	0
1700012A03Rik	chr6	0.02	0	0	0.02	0	0	0.07	0	0	0.03	0	0	0.13	0	0	0.04	0	0	0.05	0	0
1700012B07Rik	chr11	0.26	0	0	0.05	0	0	0.08	0	0	0.08	0	0	0.26	0	0	0.7	0	0	0.15	0	0
1700012B09Rik	chr9	0.09	0	0	0.55	0	0	0.29	0	0	0.22	0	0	0.02	0	0	0.22	0	0	0.31	0	0
1700012C14Rik	chr6	0	0	0	0.02	0	0	0.03	0	0	0	0	0	0.04	0	0	0	0	0	0	0	0
1700012D01Rik	chr10	0.13	0	0	0.7	0	0	0.94	0	0	1.67	0	0	0.57	0	0	0.32	0	0	0.22	0	0
1700012D14Rik	chr7	1.42	0	0	0.04	0	0	0.39	0	0	0.38	0	0	0.51	0	0	0.05	0	0	0.17	0	0
1700012D16Rik	chr3	0.09	0	0	0.03	0	0	0.02	0	0	0	0	0	0.03	0	0	0.06	0	0	0.09	0	0
1700012H19Rik	chr11	0.1	0	0	0.04	0	0	0.08	0	0	0.05	0	0	0.03	0	0	0.04	0	0	0.17	0	0
1700012I11Rik	chr15	0	0	0	0.08	0	0	0.06	0	0	0.02	0	0	0.01	0	0	0.21	0	0	0.04	0	0
1700012L04Rik	chrX	0.34	0	0	0.06	0	0	0.05	0	0	0.05	0	0	0	0	0	0.01	0	0	0.03	0	0
1700012P22Rik	chr4	0.08	0	0	0.07	0	0	0.22	0	0	0.1	0	0	0.18	0	0	0.33	0	0	0.09	0	0
1700013D24Rik	chr6	0.09	0	0	0.04	0	0	0.02	0	0	0.03	0	0	0.04	0	0	0.02	28	0	0	0	0
1700013F07Rik	chr3	0.22	0	0	0	0	0	0.03	0	0	0.02	0	0	0	0	0	0.02	0	0	0.19	0	0
1700013G24Rik	chr4	0.09	0	0	0.06	0	0	0.06	0	0	0.07	0	0	0	31	0	0	0	0	0.1	0	0
1700013H16Rik	chrX	0.05	0	0	0.05	0	0	0.02	0	0	0.02	0	0	0.01	0	0	0.04	0	0	0.07	0	0
1700015E13Rik	chr1	0	0	0	0	0	0	0.08	0	0	0.06	0	0	0.22	0	0	0.46	0	0	0.05	0	0
1700015F17Rik	chr5	0.12	0	0	0	0	0	0.02	0	0	0.11	0	0	0.08	0	0	0.01	0	0	0.07	0	0
1700015G11Rik	chr7	0.04	0	0	0.12	0	0	0	0	0	0	0	0	0	0	0	0.02	0	0	0.09	0	0
1700016C15Rik	chr1	0.14	0	0	0.1	0	0	0.03	0	0	0.05	0	0	0.33	0	0	0.03	0	0	0.15	0	0
1700016D06Rik	chr8	0.13	0	0	0.13	0	0	0.22	0	0	0.09	0	0	0.35	0	0	0.14	0	0	0.26	0	0
1700016G22Rik	chr13	0.06	0	0	0	0	0	0.03	0	0	0	0	0	0.38	0	0	0	0	0	0.33	0	0
1700016H13Rik	chr5	0.9	0	0	1.48	0	0	0.29	0	0	1.14	0	0	0.41	0	0	0.6	0	0	0.58	0	0
1700016K19Rik	chr11	0.06	0	0	0.03	0	0	0.04	0	0	0.25	0	0	1.58	0	0	0.32	0	0	0.85	0	0
1700016L04Rik	chr10	0.03	0	0	0.1	3	0	0.07	0	0	0.06	0	0	0.02	0	0	0.07	21	0	0.04	0	0
1700016L21Rik	chr1	0	0	0	0	0	0	0.02	0	0	0.06	0	0	0.06	0	0	0	0	0	0.24	0	0
1700016P04Rik	chr6	0.09	0	0	0.13	0	0	0.08	0	0	0	0	0	0.09	0	0	0.05	0	0	0.08	0	0
1700017B05Rik	chr9	21.53	0	0	10.22	0	0	18.87	0	0	13.28	0	0	14.1	0	0	14.43	20	0	15.97	0	0
1700017D01Rik	chr19	0.22	0	0	0.12	40	0	0.08	0	0	0.05	0	0	0.02	0	0	0.09	0	0	0.1	0	0
1700017G19Rik	chr3	0.07	0	0	0.05	0	0	0.04	0	0	0.05	0	0	0.04	0	0	0.05	0	0	0.04	0	0
1700017J07Rik	chr2	0	0	0	0.08	0	0	0	0	0	0	0	0	0	0	0	0	0	0	0.09	0	0
1700017L05Rik	chr5	0.21	0	0	0.05	0	0	0.19	0	0	0	0	0	0.03	0	0	0.2	0	0	0.12	0	0
1700017N19Rik	chr10	0.07	0	0	0.05	0	0	0.05	0	0	0.07	0	0	0.01	0	0	0.04	0	0	0.05	0	0
1700018A04Rik	chr13	0.1	0	0	0.08	0	0	0.01	0	0	0.06	0	0	0	0	0	0.18	0	0	0.13	0	0
1700018B08Rik	chr8	0	0	0	0.1	0	0	0.01	0	0	0.12	0	0	0.03	0	0	0.03	0	0	0.1	0	0
1700018B24Rik	chr3	0.05	0	0	0.06	0	0	0.04	0	0	0.03	0	0	0.03	0	0	0.03	0	0	0.08	0	0
1700018C11Rik	chr4	0.1	0	0	0.08	0	0	0.03	0	0	0	0	0	0.05	0	0	0.01	0	0	0.12	0	0
1700018F24Rik	chr5	0.03	0	0	0.05	0	0	0.04	0	0	0	0	0	0.04	0	0	0.02	0	0	0.06	0	0
1700018G05Rik	chrX	0.24	0	0	0.1	0	0	0.08	0	0	0.15	0	0	0.05	0	0	0.05	0	0	0.32	0	0
1700018L02Rik	chr19	0.86	0	0	0.3	0	0	0.53	0	0	0.39	0	0	0.24	0	0	0.32	0	0	0.5	0	0
1700019A02Rik	chr1	0	0	0	0.07	92	0	0.09	0	0	0	0	0	0.02	0	0	0.06	0	0	0	0	0
1700019B03Rik	chr8	0.05	0	0	0.13	0	0	0.04	0	0	0.07	0	0	0.22	0	0	0.06	0	0	0.21	0	0
1700019B21Rik	chrX	0.12	0	0	0.04	0	0	0.06	0	0	0.14	0	0	0.06	0	0	0.09	0	0	0.02	0	0
1700019C18Rik	chr13	0.11	0	0	0	0	0	0.31	0	0	1.23	0	0	0.03	0	0	0.02	0	0	1.03	0	0
1700019D03Rik	chr1	0.21	0	0	0.03	0	0	0.03	0	0	0.08	0	0	0.03	0	0	0.01	0	0	0.06	0	0
1700019E08Rik	chr2	0.14	0	0	0	0	0	0.04	0	0	0.06	0	0	0	0	0	0	0	0	0.03	0	0
1700019G17Rik	chr6	1.21	0	0	0.69	0	0	0.9	0	0	0.15	0	0	0.84	0	0	1.63	0	0	0.49	0	0
1700019G24Rik	chr6	0.11	0	0	0.03	0	0	0	0	0	0.07	0	0	0.25	0	0	0	0	0	0.05	0	0
1700019L03Rik	chr2	2.74	0	0	1.95	0	0	1.46	0	0	1.27	0	0	1.01	0	0	1.46	0	0	1.8	0	0
1700019M22Rik	chr12	0.08	0	0	0.07	0	0	0.06	0	0	0.07	0	0	0.15	0	0	0.05	0	0	0.08	0	0
1700019N19Rik	chr19	0	0	0	0.02	0	0	0.03	0	0	0.29	0	0	0.02	0	0	0.01	0	0	0.04	0	0
1700019O17Rik	chr1	0.11	0	0	0.04	0	0	0.02	0	0	0.02	0	0	0.09	0	0	0.05	0	0	0.1	0	0
1700020A23Rik	chr2	0.11	0	0	0	0	0	0.07	0	0	0.18	0	0	0.09	0	0	0.29	0	0	0.04	0	0
1700020D05Rik	chr19	0.07	0	0	0.37	0	0	0.29	0	0	0.12	0	0	0.16	0	0	0.01	0	0	0.29	0	0
1700020G17Rik	chr10	0.11	0	0	0.17	0	0	0	0	0	0.13	0	0	0.14	0	0	0.03	0	0	0.1	0	0
1700020I14Rik	chr2	18.38	0	0	21.34	0	0	16.99	0	0	21.2	0	0	19.72	0	0	17.33	0	0	16.34	0	0
1700020L24Rik	chr11	6.67	0	0	7.27	0	0	10.19	0	0	6.43	0	0	3.72	0	0	7.94	0	0	7.22	0	0
1700020M21Rik	chr9	0.34	0	0	0.02	0	0	0.06	0	0	0.09	0	0	0.08	0	0	0.08	0	0	0.31	0	0
1700020N01Rik	chr10	0.07	0	0	0.01	0	0	0.03	0	0	0.04	0	0	0.04	0	0	0.05	0	0	0.06	0	0
1700020N15Rik	chrX	0.09	0	0	0.02	0	0	0.07	0	0	0.08	0	0	0	0	0	0.03	0	0	0.06	0	0
1700020N18Rik	chr1	0.16	0	0	0.02	0	0	0.06	0	0	0.04	0	0	0.06	0	0	0.07	0	0	0.03	0	0
1700021F05Rik	chr10	44.6	0	0	45.1	0	0	32.92	0	0	32.07	0	0	59.56	0	0	52.42	0	0	46.79	0	0
1700021F07Rik	chr2	0.03	0	0	0.04	0	0	0.02	0	0	0.02	0	0	0.02	0	0	0	0	0	0.08	0	0
1700021K19Rik	chr16	29.42	0	0	24.36	0	0	24.67	0	0	29.23	0	0	19.23	0	0	19.77	0	0	28.79	0	0
1700021N21Rik	chr4	0.03	0	0	0.06	0	0	0.1	0	0	0.07	0	0	0.02	0	0	0.05	0	0	0.03	0	0
1700022A21Rik	chr5	0.12	0	0	0.02	0	0	0.04	0	0	0.05	0	0	0.03	0	0	0.02	0	0	0.04	0	0
1700022A22Rik	chr15	0.08	0	0	0.04	0	0	0.04	0	0	0.06	0	0	0.19	0	0	0.01	0	0	0.13	0	0
1700022E09Rik	chr16	0	0	0	0	0	0	0	0	0	0	0	0	0	0	0	0	0	0	0.04	0	0
1700022H01Rik	chr10	0.12	0	0	0.55	0	0	0.05	0	0	0.05	0	0	0.07	0	0	0.04	0	0	0.04	0	0
1700022H16Rik	chr12	0.31	0	0	0.13	0	0	0.08	0	0	0.09	0	0	0.06	0	0	0.06	0	0	0.12	0	0
1700022I11Rik	chr4	0.08	0	0	0.04	0	0	0.05	0	0	0.03	0	0	0.02	0	0	0.03	0	0	0.04	0	0
1700023C21Rik	chr11	0	0	0	0.07	0	0	0	0	0	0.03	0	0	0	0	0	0.08	0	0	0.07	0	0
1700023E05Rik	chr5	0.06	0	0	0.31	0	0	0.04	0	0	0.04	0	0	0.16	0	0	0.02	0	0	0.1	0	0
1700023F02Rik	chr10	0	0	0	0	0	0	0.76	0	0	0.06	0	0	0.06	0	0	0	0	0	0.13	0	0
1700023F06Rik	chr11	0.4	0	0	1.61	0	0	0.25	0	0	0.59	0	0	0.34	0	0	1.4	0	0	2.2	0	0
1700023L04Rik	chr6	0.17	0	0	0.16	0	0	0.25	0	0	0.15	0	0	0.11	0	0	0.31	0	0	0.19	0	0
1700024B18Rik	chr14	0.06	0	0	0.28	0	0	0.02	0	0	0.09	0	0	0	0	0	0.05	0	0	0.14	0	0
1700024F13Rik	chr13	0.21	0	0	0.2	0	0	0.96	0	0	0	0	0	0	0	0	0.46	0	0	0.69	0	0
1700024G13Rik	chr14	0.14	0	0	0.04	0	0	0.02	0	0	0.06	0	0	0	0	0	0	0	0	0.07	0	0
1700024I08Rik	chr13	0.11	0	0	0.06	0	0	0.08	0	0	0.03	0	0	0.06	0	0	0.04	0	0	0.04	0	0
1700024N05Rik	chr6	0.21	0	0	0.11	0	0	0.06	0	0	0.05	0	0	0.02	0	0	0.03	0	0	0.04	0	0
1700024P04Rik	chr13	0.1	0	0	0.05	0	0	0.05	0	0	0	0	0	0	0	0	0.03	0	0	0	0	0
1700024P16Rik	chr4	0.24	0	0	0.14	0	0	0.3	0	0	0.39	0	0	0.09	0	0	0.52	0	0	0.42	0	0
1700025B11Rik	chr15	0.18	0	0	0.03	0	0	0.04	0	0	0.13	0	0	0	0	0	0.57	0	0	0.1	0	0
1700025C18Rik	chr2	0.08	0	0	0.05	0	0	0.04	0	0	0.03	0	0	0.15	0	0	0	0	0	0.1	0	0
1700025F22Rik	chr19	0.1	0	0	0.04	0	0	0.07	0	0	0.11	0	0	0.02	0	0	0.01	0	0	0.07	0	0
1700025F24Rik	chr10	0.29	0	0	0.1	0	0	0.51	0	0	0.29	0	0	0.11	0	0	0.32	0	0	0.49	0	0
1700025J12Rik	chr7	0.22	0	0	0	0	0	0.05	0	0	0	0	0	0.16	0	0	0.05	0	0	0.17	0	0
1700025K24Rik	chr17	0.02	0	0	0.07	0	0	0.02	0	0	0	0	0	0.06	0	0	0.01	0	0	0.07	0	0
1700025M24Rik	chr5	0.09	0	0	0.06	0	0	0.07	0	0	0.04	0	0	0.02	0	0	0.1	0	0	0.17	0	0
1700025N23Rik	chr6	0.36	0	0	0.32	0	0	0.04	0	0	0.17	0	0	0.02	0	0	0.08	0	0	0.33	0	0
1700026D08Rik	chr7	0.27	0	0	0.08	0	0	0.07	0	0	0.22	0	0	0.07	0	0	0.09	0	0	0.08	0	0
1700026D11Rik	chr2	0.03	0	0	0.05	0	0	0	0	0	0.04	0	0	0.02	0	0	0.05	0	0	0.13	0	0
1700026F02Rik	chr8	0.13	0	0	0.06	0	0	0.08	0	0	0.06	0	0	0.03	0	0	0.02	0	0	0.05	0	0
1700026J14Rik	chr6	0.03	0	0	0	0	0	0.06	0	0	0.08	0	0	0	0	0	0.04	0	0	0.03	0	0
1700026L06Rik	chr2	0.63	0	0	0.87	0	0	0.06	0	0	1.55	0	0	1.6	0	0	1.05	0	0	0.84	0	0
1700027A15Rik	chr1	0.1	0	0	0.13	0	0	0.06	0	0	0.09	0	0	0.03	0	0	0.13	0	0	0.13	0	0
1700027F06Rik	chr6	0.13	0	0	0.03	0	0	0.03	0	0	0.12	0	0	0.04	0	0	0.05	28	0	0.06	0	0
1700027F09Rik	chr5	0.08	0	0	0.31	0	0	0.38	0	0	0.07	0	0	0.31	0	0	0.3	0	0	0.49	0	0
1700027H10Rik	chr3	0.05	0	0	0.13	0	0	0.06	0	0	0.08	0	0	0.08	0	0	0.02	0	0	0.04	0	0
1700027I24Rik	chr9	0.29	0	0	0.03	0	0	0.14	0	0	0.07	0	0	0.16	0	0	0.07	0	0	0.09	0	0
1700027J07Rik	chr10	0.05	0	0	0.08	0	0	0.05	0	0	0.01	0	0	0	0	0	0.04	0	0	0.04	0	0
1700028B04Rik	chr7	0.46	0	0	0.1	0	0	0.28	0	0	0.03	0	0	0.07	0	0	0	0	0	0.13	0	0
1700028D13Rik	chr5	0.05	0	0	0.05	0	0	0.17	0	0	0.16	0	0	0.21	0	0	0.08	0	0	0.09	0	0
1700028E10Rik	chr5	0.6	0	0	0.12	0	0	0.24	0	0	0.09	0	0	0.07	0	0	0.41	0	0	0.12	0	0
1700028I16Rik	chr10	0.27	0	0	0.03	0	0	0.04	0	0	0.04	0	0	0.05	0	0	0.09	0	0	0.11	0	0
1700028J19Rik	chr7	2.58	0	0	1.27	0	0	0.77	0	0	1.5	0	0	1.79	0	0	1.44	0	0	1.06	0	0
1700028K03Rik	chr5	0.24	0	0	0.24	0	0	0.39	0	0	0.08	0	0	0.31	0	0	0.35	0	0	0.32	0	0
1700028M03Rik	chr3	0	0	0	0.19	0	0	0.05	0	0	0.03	0	0	0.05	0	0	0.05	0	0	0.09	0	0
1700028P14Rik	chr19	0.41	0	0	0.53	0	0	0.08	0	0	0.22	0	0	0.1	0	0	0.12	0	0	0.34	0	0
1700028P15Rik	chr2	0.12	0	0	0.11	0	0	0.03	0	0	0.08	0	0	0.04	0	0	0.04	0	0	0.1	0	0
1700029B22Rik	chr7	0.11	0	0	0.03	0	0	0.01	0	0	0	0	0	0.08	0	0	0.02	0	0	0.02	0	0
1700029F12Rik	chr13	0.24	0	0	0.11	0	0	0.1	0	0	0.11	0	0	0.05	0	0	0.05	0	0	0.2	0	0
1700029H14Rik	chr8	0.18	0	0	0.15	0	0	0.07	0	0	0.15	0	0	0.08	0	0	0.05	0	0	0.21	0	0
1700029I15Rik	chr2	1.96	0	0	1.27	0	0	0.8	0	0	1.35	0	0	1.46	0	0	2.17	0	0	2.96	0	0
1700029J03Rik	chr16	0.03	0	0	0.04	0	0	0.01	0	0	0.04	0	0	0.05	0	0	0.08	0	0	0.31	0	0
1700029J07Rik	chr8	0.39	0	0	0.31	0	0	0.38	0	0	0.7	0	0	0.35	0	0	0.45	0	0	0.08	0	0
1700029M20Rik	chr4	0.31	0	0	0.12	0	0	0.45	0	0	0.24	0	0	0.32	0	0	0.03	0	0	0.19	0	0
1700029N11Rik	chr13	0	0	0	0.14	0	0	0.04	0	0	0	0	0	0.06	0	0	0	0	0	0.06	0	0
1700029P11Rik	chr15	0.03	0	0	0.06	0	0	0.04	0	0	0.11	0	0	0.05	0	0	0.02	0	0	0.04	0	0
1700030A11Rik	chr17	0.11	0	0	0.22	0	0	0.17	0	0	0.13	0	0	0.15	0	0	0.07	0	0	0.11	0	0
1700030C10Rik	chr12	1.34	0	0	0.51	0	0	1.87	0	0	11.92	0	0	30.98	0	0	15.33	0	0	27.83	0	0
1700030F04Rik	chr6	0.06	0	0	0.07	0	0	0.36	0	0	0.03	0	0	0.04	0	0	0.02	0	0	0.03	0	0
1700030F18Rik	chr15	0.04	0	0	0	0	0	0.02	0	0	0.03	0	0	0.3	0	0	0.29	0	0	0.02	0	0
1700030J22Rik	chr8	0.73	0	0	0.7	0	0	1.1	0	0	1.09	0	0	0.61	0	0	0.72	0	0	1.54	0	0
1700030K09Rik	chr8	2.53	0	0	3.54	0	0	3.26	0	0	5.93	0	0	4.99	0	0	5.18	0	0	5.5	0	0
1700030L20Rik	chr3	0.26	0	0	1.39	0	0	0.35	0	0	0.31	0	0	0.59	0	0	0.34	0	0	0.29	0	0
1700030M09Rik	chr8	0.1	0	0	0.04	0	0	0.04	0	0	0.07	0	0	0.07	0	0	0.04	0	0	0.23	0	0
1700030N03Rik	chr19	0.09	0	0	0.03	0	0	0.09	0	0	0	0	0	0	0	0	0	0	0	0	0	0
1700030O20Rik	chr10	0.09	0	0	0.06	0	0	0.04	0	0	0.18	0	0	0.05	0	0	0.01	0	0	0.07	0	0
1700031A10Rik	chr17	0.5	0	0	0.09	0	0	0.08	0	0	0.38	0	0	0.19	0	0	0.04	0	0	0.44	0	0
1700031F05Rik	chrX	0.08	0	0	0.02	0	0	0.02	0	0	0.06	0	0	0.02	0	0	0.03	0	0	0.08	0	0
1700031M16Rik	chr15	0.16	0	0	0.03	0	0	0.01	0	0	0	0	0	0.01	0	0	0.02	0	0	0.04	0	0
1700031P21Rik	chr12	0.08	0	0	0.08	0	0	0.04	0	0	0	0	0	0	0	0	0.08	0	0	0.05	0	0
1700034E13Rik	chr18	0.08	0	0	0.03	0	0	0	0	0	0.04	0	0	0.07	0	0	0.08	0	0	0.03	0	0
1700034G24Rik	chr5	0.13	0	0	0.03	0	0	0.06	0	0	0.04	0	0	0.05	0	0	0.05	0	0	0.15	0	0
1700034H15Rik	chr1	2	0	0	1.01	0	0	0.78	0	0	1.49	0	0	0.95	0	0	0.81	0	0	1.6	0	0
1700034I23Rik	chr3	0.07	0	0	0.08	0	0	0.03	0	0	0.13	0	0	0.04	0	0	0.03	0	0	0.06	0	0
1700034J05Rik	chr6	0.14	0	0	0.08	0	0	0.11	0	0	0.09	0	0	0.11	0	0	0.08	0	0	0.11	0	0
1700034K08Rik	chr9	0.14	0	0	0	53	0	0.06	0	0	0.07	0	0	0.1	0	0	0.04	0	0	0.08	0	0
1700034O15Rik	chr6	0.03	0	0	0.05	0	0	0.03	0	0	0.04	0	0	0	0	0	0	0	0	0	0	0
1700034P13Rik	chr1	1.84	0	0	1.27	0	0	0.87	0	0	1.33	0	0	0.81	0	0	0.91	0	0	2.08	0	0
1700036G14Rik	chr3	0.04	0	0	0	0	0	0.02	0	0	0.42	0	0	0	0	0	0.18	0	0	0.1	0	0
1700037C18Rik	chr16	1.01	0	0	1.39	0	0	1.94	0	0	2.02	0	0	2.69	0	0	2.38	0	0	3.16	0	0
1700037H04Rik	chr2	58.96	0	0	42.1	0	0	57.04	0	0	50.05	0	0	64.02	0	0	55.23	0	0	59.09	0	0
1700039E15Rik	chr7	0.06	0	0	0.05	0	0	0.05	0	0	0.03	0	0	0.05	0	0	0.02	0	0	0.12	0	0
1700039E22Rik	chr19	0.03	0	0	0.05	0	0	0.04	0	0	0.03	0	0	0	0	0	0.04	0	0	0.1	0	0
1700040L02Rik	chr10	0.05	0	0	0.11	0	0	0.11	0	0	0.24	0	0	0.3	95	0	0.22	0	0	0.25	0	0
1700041A01Rik	chr5	0.08	0	0	0.06	0	0	0	0	0	0.06	0	0	0.04	0	0	0.02	0	0	1.01	0	0
1700041C23Rik	chr9	0.04	0	0	0.09	0	0	0.08	0	0	0.06	0	0	0	0	0	0	0	0	0.07	0	0
1700041M19Rik	chr16	0.02	0	0	0.04	0	0	0.08	0	0	0.05	0	0	0.06	0	0	0.03	0	0	0.07	0	0
1700042B14Rik	chrX	0.01	0	0	0.06	0	0	0.05	0	0	0.04	0	0	0.06	0	0	0.04	0	0	0.06	0	0
1700042G07Rik	chr4	0.07	0	0	0.04	0	0	0	0	0	0	0	0	0	0	0	0.03	0	0	0.15	0	0
1700042G15Rik	chr4	0.4	0	0	0.09	0	0	0.07	0	0	0.06	0	0	0.08	0	0	0.07	0	0	0.25	0	0
1700042O10Rik	chr11	0.06	0	0	0.06	0	0	0.06	0	0	0.12	0	0	0.03	0	0	0.03	0	0	0.07	0	0
1700044C05Rik	chr14	0.07	0	0	0.04	0	0	0.01	0	0	0.03	0	0	0.06	0	0	0.02	0	0	0.11	0	0
1700044K03Rik	chr18	0	0	0	0.1	0	0	0.04	0	0	0.14	0	0	0.06	0	0	0.04	0	0	0.18	0	0
1700045H11Rik	chr4	0	0	0	0	0	0	0.05	0	0	0.09	0	0	0.1	0	0	0.04	0	0	0.09	0	0
1700046C09Rik	chr11	0.04	0	0	0.03	0	0	0.04	0	0	0.05	0	0	0	0	0	0.04	0	0	0.1	0	0
1700047A11Rik	chr8	0.04	0	0	0	0	0	0.02	0	0	0.06	0	0	0.02	0	0	0.06	5	0	0.06	0	0
1700047E10Rik	chr14	7.06	0	0	5.7	0	0	2.48	0	0	3.86	0	0	7.74	0	0	4.3	0	0	5.39	0	0
1700047G03Rik	chr15	0.03	0	0	0.05	0	0	0	0	0	1.02	0	0	0.05	0	0	0.24	0	0	0.08	0	0
1700047I17Rik2	chr12	9.96	0	0	11.34	0	0	12.89	0	0	13.59	0	0	12.19	0	0	13.4	0	0	18.48	0	0
1700047L14Rik	chr5	0.09	0	0	0.04	0	0	0.03	0	0	0	0	0	0.07	0	0	0.04	0	0	0.15	0	0
1700047M11Rik	chr1	0.03	0	0	0	0	0	0.62	0	0	0.02	0	0	0.02	0	0	0.02	0	0	0.07	0	0
1700048M11Rik	chr16	0.19	0	0	0.05	0	0	0.08	0	0	0.04	0	0	0	0	0	0.03	0	0	0	0	0
1700048O20Rik	chr9	2.99	0	0	4.66	0	0	0.9	0	0	0.86	0	0	0.17	0	0	0.97	0	0	1.05	0	0
1700049E15Rik	chr6	0.05	0	0	0.02	0	0	0.08	0	0	0.03	0	0	0.04	0	0	0.04	0	0	0.08	0	0
1700049E22Rik	chr6	0.03	0	0	0.03	0	0	0.02	0	0	0.04	0	0	0.02	0	0	0	0	0	0	0	0
1700049G17Rik	chr7	0.72	0	0	0.68	0	0	0.78	0	0	1.24	0	0	1.09	0	0	1.13	0	0	1.3	0	0
1700049L16Rik	chr10	0.38	0	0	0.23	0	0	0.08	0	0	0.14	0	0	0.26	0	0	0.13	0	0	0.4	0	0
1700051A21Rik	chr11	0.08	0	0	0.05	0	0	0.1	0	0	0.06	0	0	0.07	0	0	0.03	0	0	0.1	0	0
1700052I22Rik	chr12	0	0	0	0.13	0	0	0.06	0	0	0	0	0	0.05	0	0	0	0	0	0.06	0	0
1700052K11Rik	chr11	5.3	0	0	4	0	0	5.87	0	0	3.3	0	0	5.91	0	0	5.75	0	0	6.38	0	0
1700054A03Rik	chr19	0.1	0	0	0	0	0	0.02	0	0	0.02	0	0	0	0	0	0.03	0	0	0.04	0	0
1700054K19Rik	chr6	0.04	0	0	0.07	0	0	0	0	0	0	0	0	0.05	0	0	0.06	0	0	0.11	0	0
1700054M17Rik	chr2	0.1	0	0	0.03	0	0	0	0	0	0.03	0	0	0.04	0	0	0.3	0	0	0.03	0	0
1700055C04Rik	chr9	0.09	0	0	0.04	0	0	0.06	0	0	0.05	0	0	0.07	0	0	0	0	0	0.04	0	0
1700055N04Rik	chr19	12.86	0	0	15.09	0	0	15.76	0	0	17.87	0	0	6.23	0	0	18.04	0	0	16.07	0	0
1700056E22Rik	chr1	0.35	0	0	0.22	0	0	0.78	0	0	0.44	0	0	0.05	0	0	0.35	0	0	0.23	0	0
1700057G04Rik	chr9	0.06	0	0	0.08	0	0	0.03	0	0	0.03	0	0	0.05	0	0	0.01	0	0	0.08	0	0
1700057H15Rik	chr4	0.14	0	0	0.14	0	0	0.14	0	0	0.1	0	0	0.2	0	0	0.19	0	0	0.24	0	0
1700057H21Rik	chr2	0	0	0	0.08	0	0	0	0	0	0	0	0	0	0	0	0.09	0	0	0	0	0
1700060C16Rik	chr6	0.05	0	0	0	0	0	0.06	0	0	0.03	0	0	0.04	0	0	0.03	0	0	0.09	0	0
1700060C20Rik	chr2	0.04	0	0	0.04	0	0	0.05	0	0	0.08	0	0	0.04	0	0	0.05	0	0	0.02	0	0
1700061F12Rik	chr2	0.04	0	0	0.02	0	0	0.08	0	0	0.01	0	0	0.07	0	0	0.03	0	0	0.06	0	0
1700061G19Rik	chr17	0.7	0	0	0.7	0	0	0.41	0	0	1.36	0	0	0.92	0	0	0.51	0	0	0.53	0	0
1700061I17Rik	chr3	0.46	0	0	0.13	0	0	0.64	0	0	0.32	0	0	0.51	0	0	0.54	0	0	0.71	0	0
1700061J23Rik	chr11	0.07	0	0	0	0	0	0.02	0	0	0.03	0	0	0.06	0	0	0.02	0	0	0	0	0
1700063A18Rik	chr1	0.18	0	0	0.03	0	0	0	0	0	0.1	0	0	0	0	0	0	0	0	0	0	0
1700063D05Rik	chr9	0.92	0	0	0.11	0	0	0.62	0	0	0.06	0	0	0.7	0	0	5.46	0	0	1.57	0	0
1700063O14Rik	chr5	0.07	0	0	0.2	0	0	0	0	0	0.03	0	0	0.03	0	0	0.03	0	0	0.14	0	0
1700064J06Rik	chr10	0	0	0	0.09	0	0	0.02	0	0	0.11	0	0	0.06	0	0	0	0	0	0	0	0
1700064M15Rik	chr12	0.14	0	0	0.07	0	0	0.06	0	0	0.05	0	0	0.1	0	0	0.04	0	0	0.08	0	0
1700065D16Rik	chr9	0.16	0	0	0.1	0	0	0.06	0	0	0.39	0	0	0.49	0	0	0.63	0	0	0.8	0	0
1700065I16Rik	chr15	0.05	0	0	0.04	0	0	0.03	0	0	0.08	0	0	0.03	0	0	0.03	0	0	0.08	0	0
1700065J11Rik	chr6	0.11	0	0	0	0	0	0.05	0	0	0.04	0	0	0.03	0	0	0.04	0	0	0.09	0	0
1700065J18Rik	chr1	0.12	0	0	0	0	0	0.09	0	0	0.04	0	0	0	0	0	0.07	0	0	0.06	0	0
1700065L07Rik	chr6	0	0	0	0.02	0	0	0.05	0	0	0.11	0	0	0.02	0	0	0.05	0	0	0.12	0	0
1700065O20Rik	chr18	0.12	0	0	0.03	0	0	0.04	0	0	0.02	0	0	0.05	0	0	0.06	0	0	0	0	0
1700066B17Rik	chr1	0.1	0	0	0.11	0	0	0	0	0	0.02	0	0	0.08	0	0	0	0	0	0.17	0	0
1700066B19Rik	chr18	0.75	0	0	0.31	0	0	0.42	0	0	0.33	0	0	0.41	0	0	1.02	0	0	1.05	0	0
1700066J03Rik	chr13	0.12	0	0	0.03	0	0	0.07	0	0	0.06	0	0	0.07	0	0	0.21	0	0	0.07	0	0
1700066M21Rik	chr1	10.19	0	0	12.27	0	0	10.98	0	0	13.32	0	0	10.63	0	0	13.66	0	0	9.7	0	0
1700066N21Rik	chr5	0.02	0	0	0.02	0	0	0.13	0	0	0.28	0	0	0	0	0	0.04	0	0	0.13	0	0
1700066O22Rik	chr18	0.07	0	0	0.05	0	0	0.04	0	0	0.03	0	0	0.09	0	0	0.02	0	0	0.1	0	0
1700067G17Rik	chr1	0.21	0	0	0.02	0	0	0.11	0	0	0.05	0	0	0.05	0	0	0.05	0	0	0.03	0	0
1700067K01Rik	chr8	0.19	0	0	0.32	0	0	0.04	0	0	0.3	0	0	0.02	0	0	0.58	0	0	0.38	0	0
1700067P10Rik	chr17	0.02	0	0	0.1	0	0	0.05	0	0	0.02	0	0	0.04	0	0	0.01	0	0	0.19	0	0
1700069L16Rik	chr5	0.03	0	0	0.02	0	0	0.03	0	0	0.02	0	0	0.04	0	0	0.04	0	0	0.03	0	0
1700069P05Rik	chr6	0.06	0	0	0.12	0	0	0.03	0	0	0.05	0	0	0	0	0	0.03	0	0	0.07	0	0
1700071K01Rik	chr11	0.12	0	0	0.12	0	0	0.11	0	0	0.16	0	0	0.04	0	0	0.09	0	0	0.09	0	0
1700071M16Rik	chr17	2.52	0	0	1.45	0	0	2	0	0	3.34	0	0	1.38	0	0	0.93	0	0	1.61	0	0
1700072B07Rik	chr9	0	0	0	0.08	0	0	0	0	0	0.04	0	0	0	0	0	0.05	0	0	0.03	0	0
1700072I22Rik	chr11	0.1	0	0	0.16	0	0	0.05	0	0	0.08	0	0	0.09	0	0	0.08	0	0	0.04	0	0
1700072O05Rik	chr6	0.1	0	0	0	0	0	0.05	0	0	0.02	0	0	0.02	0	0	0.03	0	0	0.02	0	0
1700073E17Rik	chr6	0.18	0	0	0.16	0	0	0.09	0	0	0.15	0	0	0.16	0	0	0.05	0	0	0.12	0	0
1700074H08Rik	chr13_random	0.2	0	0	0.16	0	0	0.12	0	0	0.04	0	0	0.1	0	0	0.07	0	0	0.15	0	0
1700074P13Rik	chr6	0.07	0	0	0.03	0	0	0.05	0	0	0.03	0	0	0.02	0	0	0.06	0	0	0.11	0	0
1700080E11Rik	chr9	0.06	0	0	0.08	0	0	0.01	0	0	0.08	0	0	0.02	0	0	0.02	0	0	0.11	0	0
1700080N15Rik	chr2	0.15	0	0	0.12	0	0	0.08	0	0	0.09	0	0	0.08	0	0	0.05	0	0	0.1	0	0
1700080O16Rik	chrX	0.09	0	0	0.07	0	0	0.06	0	0	0.1	0	0	0.02	0	0	0.06	0	0	0.11	0	0
1700081H04Rik	chr5	0.15	0	0	0.07	0	0	0.03	0	0	0.04	0	0	0.01	0	0	0.03	0	0	0.11	0	0
1700084C01Rik	chr1	0.03	0	0	0.04	0	0	0.13	0	0	0.02	0	0	0.03	0	0	0.03	0	0	0.32	0	0
1700084D21Rik	chr13	0	0	0	0.28	0	0	0.38	0	0	0	0	0	0.27	0	0	0.19	0	0	0.14	0	0
1700084E18Rik	chr2	1.14	0	0	8.27	0	0	5.05	0	0	6.86	0	0	2.85	0	0	2.98	0	0	7.31	0	0
1700084F23Rik	chr13	0.08	0	0	0.06	0	0	0.05	0	0	0.05	0	0	0.06	0	0	0.02	0	0	0	0	0
1700084J12Rik	chr15	0.17	0	0	0.28	0	0	0.15	0	0	0.18	0	0	0.05	0	0	0.03	0	0	0.16	0	0
1700084M14Rik	chrX	0.11	0	0	0.09	0	0	0.07	0	0	0.15	0	0	0.05	0	0	0.12	0	0	0.03	0	0
1700085C21Rik	chr12	0.06	0	0	0.07	0	0	0.06	0	0	0.04	0	0	0.06	0	0	0.03	0	0	0.08	0	0
1700086L19Rik	chr12	0.37	0	0	0.17	0	0	0.57	0	0	0.08	0	0	0.06	0	0	0.12	0	0	0.19	0	0
1700086O06Rik	chr18	3.24	0	0	4.11	0	0	2.44	0	0	1.1	0	0	2.85	0	0	2.94	0	0	2.97	0	0
1700088E04Rik	chr15	6.24	0	0	3.61	0	0	6.44	0	0	5.42	0	0	4.81	0	0	4.21	0	0	5.37	0	0
1700091H14Rik	chr14	0.06	0	0	0.2	0	0	0.07	0	0	0.08	0	0	0.06	0	0	0.33	0	0	0.09	0	0
1700092C02Rik	chr8	0.14	0	0	0	0	0	0.15	0	0	0.04	0	0	0	0	0	0.05	0	0	0	0	0
1700092C10Rik	chr14	0.15	0	0	0.02	0	0	0.02	0	0	0	0	0	0	0	0	0.03	0	0	0.03	0	0
1700092E19Rik	chr13	0.06	0	0	0.09	0	0	0.04	0	0	0.02	0	0	0.03	0	0	0.03	0	0	0.08	0	0
1700092K14Rik	chr11	0.06	0	0	0.08	0	0	0	0	0	0	0	0	0	0	0	0.03	0	0	0	0	0
1700092M07Rik	chr19	0.63	0	0	0.24	0	0	0.31	0	0	0.84	0	0	0.46	0	0	0.65	0	0	1.34	0	0
1700093K21Rik	chr11	0.08	0	0	0.1	0	0	0.05	0	0	0.08	0	0	0.05	0	0	0.01	0	0	0.11	0	0
1700094D03Rik	chr3	1.37	0	0	3.54	0	0	2.04	0	0	1.46	0	0	3.03	0	0	4.13	0	0	3.15	0	0
1700094J05Rik	chr10	1.33	0	0	0.66	0	0	0.55	0	0	0.66	0	0	0.76	0	0	0.59	0	0	0.79	0	0
1700094M24Rik	chr6	0.13	0	0	0.05	0	0	0.05	0	0	0.04	0	0	0.05	0	0	0.03	0	0	0.05	0	0
1700095A21Rik	chr4	0.07	0	0	0.03	0	0	0.05	0	0	0	0	0	0.05	0	0	0.03	0	0	0.08	0	0
1700095B10Rik	chr5	0.2	0	0	0.13	0	0	0.04	0	0	0.24	0	0	0.1	0	0	0.11	0	0	0.12	0	0
1700095J12Rik	chr4	0.09	0	0	0.07	0	0	0.03	0	0	0.05	0	0	0.02	0	0	0.01	0	0	0.08	0	0
1700096J18Rik	chr11	0.06	0	0	0.09	0	0	0.04	0	0	0.11	0	0	0.02	0	0	0.03	0	0	0.08	0	0
1700096K18Rik	chr5	1.82	0	0	1.56	0	0	2.74	0	0	1.55	0	0	2.27	0	0	2.44	0	0	1.93	0	0
1700096P03Rik	chr8	0	0	0	0	0	0	0.05	0	0	0.05	0	0	0.05	0	0	0	0	0	0.05	0	0
1700097N02Rik	chr17	2.73	0	0	0.93	0	0	1.77	0	0	1.35	0	0	0.98	0	0	1.33	0	0	1.11	0	0
1700099I09Rik	chr13	2.81	0	0	1.26	0	0	0.54	0	0	0.77	0	0	0.48	0	0	2.01	0	0	1.69	0	0
1700100I10Rik	chr14	0.33	0	0	0.19	0	0	0.09	0	0	0.33	0	0	0.12	0	0	0.25	0	0	0.23	0	0
1700100L14Rik	chr13	0.13	0	0	0.05	0	0	0.06	0	0	0.02	0	0	0.04	0	0	0.04	0	0	0.09	0	0
1700101E01Rik	chr2	0.59	0	0	0.2	0	0	0.18	0	0	0.21	0	0	0.3	0	0	0.13	0	0	0.14	0	0
1700101I11Rik	chr6	0.64	0	0	0.02	0	0	0.37	0	0	0.78	0	0	0.3	0	0	0.99	0	0	0.04	0	0
1700101O22Rik	chr12	0	0	0	0	0	0	0.08	0	0	0	0	0	0	0	0	0.07	0	0	0.05	0	0
1700102H20Rik	chr17	0.99	0	0	0	0	0	0.05	0	0	0.1	0	0	0.05	0	0	0.15	0	0	0.13	0	0
1700102P08Rik	chr9	0.23	0	0	1.3	54	0	0.61	0	0	0.54	0	0	0.31	0	0	0.52	0	0	0.25	0	0
1700104L18Rik	chr12	0.03	0	0	0.1	0	0	0	0	0	0	0	0	0.02	0	0	0.06	0	0	0.03	0	0
1700105P06Rik	chr19	0.17	0	0	0.02	0	0	0.01	0	0	0	0	0	0.36	0	0	0.53	0	0	0.19	0	0
1700106J16Rik	chr11	0.13	0	0	0.12	0	0	0.04	0	0	0.07	0	0	0.33	0	0	0.04	48	0	0.08	0	0
1700108F19Rik	chr14	1.24	0	0	0.17	0	0	0.03	0	0	0.43	0	0	0.48	0	0	0.75	0	0	0.09	0	0
1700108J01Rik	chr14	0	0	0	0	0	0	0.06	0	0	0.05	0	0	0.05	0	0	0.03	0	0	0	0	0
1700109G14Rik	chr14	0.09	0	0	0.06	0	0	0.05	0	0	0.11	0	0	0.03	0	0	0	0	0	0.12	0	0
1700109G15Rik	chr11	0.04	0	0	0	0	0	0.02	0	0	0.04	0	0	0.08	0	0	0	0	0	0.16	0	0
1700109H08Rik	chr5	0.05	0	0	0.13	0	0	0.15	0	0	0.06	0	0	0.05	0	0	0.14	0	0	0.12	0	0
1700109I08Rik	chr14	0	0	0	0.07	0	0	0.03	0	0	0	0	0	0	0	0	0.08	0	0	0.2	0	0
1700109K24Rik	chr15	0.41	0	0	0.15	0	0	0.47	0	0	0.16	0	0	0.11	0	0	0.18	0	0	0.31	791	0
1700110C19Rik	chr17	0.04	0	0	0.04	0	0	0.01	0	0	0.01	0	0	0.28	0	0	0.04	0	0	0	0	0
1700110I01Rik	chr14	0.06	0	0	0.13	0	0	0.19	0	0	0.11	0	0	0.11	0	0	0.27	0	0	0.14	0	0
1700110I07Rik	chr7	0.06	0	0	0.08	0	0	0.01	0	0	0.04	0	0	0.04	0	0	0.03	0	0	0.08	0	0
1700110K17Rik	chr9	0	0	0	0.02	0	0	0.11	0	0	0.03	0	0	0.17	0	0	0.04	0	0	0.02	0	0
1700111N16Rik	chrX	0	0	0	0.08	0	0	0.04	0	0	0.24	0	0	0.07	0	0	0.05	0	0	0.06	0	0
1700112E06Rik	chr14	0.91	0	0	1.25	38	0	0.45	180	0	1.79	0	0	1.07	0	0	1.36	0	0	0.25	0	0
1700112H15Rik	chr1	0	0	0	0.06	0	0	0.05	0	0	0.06	0	0	0	0	0	0	0	0	0.06	0	0
1700112J05Rik	chr5	0.04	0	0	0.41	0	0	0.01	0	0	0.04	0	0	0.03	0	0	0.06	0	0	0.02	0	0
1700112J16Rik	chr7	0.43	0	0	2.52	0	0	0.29	0	0	0.4	0	0	0.58	0	0	1.06	0	0	0.62	0	0
1700113A16Rik	chr3	6.42	0	0	2.6	0	0	13.89	0	0	5.05	0	0	7.47	0	0	14.18	0	0	6.45	0	0
1700113B09Rik	chr10	0.11	0	0	0.03	0	0	0.07	0	0	0.13	0	0	0.07	0	0	0.1	0	0	0	0	0
1700113H08Rik	chr10	0.2	0	0	0.08	0	0	0.04	0	0	0.05	0	0	0.05	26	0	0.01	0	0	0.07	0	0
1700116B05Rik	chr16	0.22	0	0	0.13	0	0	0.06	0	0	0.12	0	0	0.07	0	0	0.05	0	0	0.2	0	0
1700119H24Rik	chr16	0	0	0	0	0	0	0.05	0	0	0.03	0	0	0	0	0	0.16	0	0	0.08	0	0
1700120C14Rik	chr15	7.1	0	0	1.13	0	0	4.62	0	0	13.87	0	0	4.13	0	0	2.71	0	0	1.49	0	0
1700120E14Rik	chr18	0.08	0	0	0.08	0	0	0.04	0	0	0.05	0	0	0.04	0	0	0.16	0	0	0.11	0	0
1700120G07Rik	chr7	0.28	0	0	0.09	0	0	0.18	0	0	0.46	0	0	0.12	0	0	0.11	0	0	0.11	0	0
1700120K04Rik	chr7	0.65	0	0	0.14	0	0	1.28	0	0	0.81	0	0	0.03	0	0	0.65	0	0	0.75	0	0
1700121L16Rik	chrX	0.03	0	0	0.1	0	0	0.03	0	0	0.02	0	0	0	0	0	0.04	0	0	0.08	0	0
1700121N20Rik	chr12	0.14	0	0	0.11	0	0	0.04	0	0	0.04	0	0	0.04	0	0	0.05	0	0	0.05	0	0
1700122C19Rik	chr19	0.12	0	0	0.22	0	0	0.04	0	0	0.19	0	0	0.16	0	0	0.04	0	0	0.27	0	0
1700122O11Rik	chr17	0.09	0	0	0.09	0	0	0.02	0	0	0.03	0	0	0.05	0	0	0.07	0	0	0.03	0	0
1700123I01Rik	chr19	0.08	0	0	0.09	0	0	0.09	0	0	0.06	0	0	0.08	0	0	0.19	0	0	0.04	0	0
1700123J17Rik	chr7	0.14	0	0	0.12	0	0	0.07	0	0	0.04	0	0	0.09	0	0	0.07	0	0	0.18	0	0
1700123K08Rik	chr5	0.01	0	0	0.02	0	0	0.02	0	0	0.03	0	0	0.01	0	0	0	0	0	0.07	0	0
1700123L14Rik	chr6	0.08	0	0	0.08	0	0	0.04	0	0	0.05	0	0	0.04	0	0	0.03	0	0	0.02	0	0
1700123M08Rik	chr4	0.95	0	0	0.59	0	0	0.04	0	0	0.13	0	0	0.25	0	0	0.61	0	0	0.04	0	0
1700123O12Rik	chr4	0.12	373	0	0.21	0	0	0.06	0	0	0.07	0	0	0.03	0	0	0.01	0	0	0.23	0	0
1700123O20Rik	chr14	70.48	19	0	54.69	0	0	60.61	0	0	64.26	0	0	80.61	0	0	62.44	0	0	79.33	0	0
1700123O21Rik	chr16	0.03	0	0	0.03	0	0	0.06	0	0	0.1	0	0	0.04	0	0	0.02	0	0	0	0	0
1700124L16Rik	chr6	0.11	0	0	0.12	0	0	0.03	0	0	0.13	0	0	0.03	0	0	0.14	0	0	0.11	0	0
1700125G02Rik	chr4	0.07	0	0	0.07	0	0	0.05	0	0	0.05	0	0	0.11	0	0	0.08	0	0	0.1	0	0
1700125G22Rik	chr3	0.1	0	0	0.06	0	0	0.07	0	0	0.04	0	0	0.08	0	0	0.04	0	0	0.02	0	0
1700125H03Rik	chr8	0.48	0	0	0.3	0	0	0.09	0	0	0.09	0	0	0.09	0	0	0.02	0	0	0.24	0	0
1700125H20Rik	chr11	0.32	0	0	0.12	0	0	0.15	0	0	0.15	0	0	0.06	0	0	0.02	0	0	0.36	0	0
1700126H18Rik	chr5	0	0	0	0.14	0	0	0.08	0	0	0	0	0	0.03	0	0	0.09	0	0	0.11	0	0
1700128A07Rik	chr14	0.05	0	0	0.08	0	0	0.06	0	0	0.04	0	0	0.04	0	0	0	0	0	0.07	0	0
1700128F08Rik	chr9	0.19	0	0	0.17	0	0	0.2	0	0	0.51	0	0	0.53	0	0	0.73	0	0	0.73	0	0
1700129C05Rik	chr14	0	0	0	0	0	0	0.02	0	0	0.04	0	0	0.04	0	0	0.04	0	0	0.13	0	0
1810006J02Rik	chr1	0.15	0	0	0.08	0	0	0.28	0	0	0.21	0	0	0.06	0	0	0.04	0	0	0.19	0	0
1810007C17Rik	chr12	0.03	0	0	0.08	0	0	0.05	0	0	0	0	0	0.08	0	0	0	0	0	0.07	0	0
1810007D17Rik	chr19	0.08	0	0	0.02	0	0	0.05	0	0	0.02	0	0	0	0	0	0.01	0	0	0.09	0	0
1810008I18Rik	chr7	0.09	0	0	0.05	0	0	0.05	0	0	0.06	0	0	0.02	0	0	0.01	0	0	0.02	0	0
1810009A15Rik	chr19	52.53	0	0	67.18	0	0	62.64	0	0	74.46	0	0	74.39	0	0	111.35	0	0	64.2	0	0
1810009J06Rik	chr6	0.11	0	0	0.1	0	0	0.07	0	0	0.05	0	0	0.06	0	0	0.03	0	0	0.04	0	0
1810010D01Rik	chr7	0.04	0	0	0.09	0	0	0.06	0	0	0	0	0	0	0	0	0.11	0	0	0.06	0	0
1810010H24Rik	chr11	0.85	0	0	1.62	0	0	0.58	0	0	0.13	0	0	1.6	0	0	1.63	0	0	2.17	0	0
1810011H11Rik	chr14	1.84	0	0	1.1	0	0	1.8	0	0	1.19	0	0	3.86	0	0	2.76	0	0	1.11	0	0
1810011O10Rik	chr8	84.1	0	0	171.75	0	0	153.9	0	0	110.05	0	0	109.93	0	0	145.13	0	0	118.79	0	0
1810012K16Rik	chr8	0.22	0	0	0.03	0	0	0.02	0	0	0.02	0	0	0	0	0	0.04	0	0	0.13	0	0
1810013A23Rik	chr17	0.2	0	0	0.04	0	0	0.41	0	0	0.12	0	0	0.14	0	0	0.17	0	0	0.06	0	0
1810014B01Rik	chr10	2.92	0	0	2.75	0	0	2.79	0	0	1.75	0	0	2.09	0	0	2.57	0	0	2.19	0	0
1810018F18Rik	chr19	0.39	0	0	0.18	0	0	0.08	0	0	0.27	0	0	0.22	0	0	0.12	0	0	0.5	0	0
1810019D21Rik	chr8	5.81	0	0	4.97	0	0	7.27	0	0	5.54	0	0	5.98	0	0	4.43	0	0	5.91	0	0
1810020O05Rik	chr6	0.45	0	0	0.09	0	0	0.04	0	0	0.04	0	0	0	0	0	0	0	0	0.11	0	0
1810021B22Rik	chr15	0.56	0	0	0.12	0	0	0.57	0	0	1.16	0	0	0.41	0	0	2.2	0	0	0.91	0	0
1810022K09Rik	chr3	281.16	0	0	389.35	0	0	337.96	0	0	269.06	0	0	497.52	0	0	370.27	0	0	385.57	0	0
1810024B03Rik	chr2	0.12	0	0	0.43	177	0	0.08	0	0	0.71	0	0	0.27	0	0	0.21	0	0	0.28	0	0
1810026B05Rik	chr7	4.6	0	0	6.43	0	0	6.19	0	0	5.77	0	0	4.25	0	0	6.47	0	0	5.38	0	0
1810030O07Rik	chrX	31.55	0	0	22.27	0	0	28.66	0	0	30.46	0	0	23.48	0	0	33.45	0	0	30.33	0	0
1810032O08Rik	chr11	22.73	0	0	22.22	0	0	24.88	0	0	30.86	0	0	31.64	0	0	30.81	0	0	22.8	0	0
1810034E14Rik	chr13	0.3	0	0	1.69	0	0	1.59	0	0	1.36	0	0	1.24	0	0	1.49	0	0	0.85	0	0
1810037I17Rik	chr3	575.56	0	0	580.63	0	0	533.02	0	0	561.45	0	0	1205.48	0	0	414.98	0	0	694.02	0	0
1810041H14Rik	chr14	1.03	0	0	1.68	0	0	0.03	0	0	1.89	0	0	0.03	0	0	3.38	0	0	0.48	0	0
1810041L15Rik	chr15	0.05	0	0	0.05	0	0	0.1	0	0	0.12	0	0	0.06	0	0	0.08	0	0	0.22	0	0
1810043G02Rik	chr10	11.95	0	0	5.05	0	0	8.86	0	0	11.03	0	0	10.69	0	0	11.6	0	0	13.97	0	0
1810043H04Rik	chr11	42.93	0	0	31.67	0	0	21.92	0	0	41.83	0	0	49.28	0	0	48.44	0	0	29.41	0	0
1810044D09Rik	chr6	0.93	0	0	2.55	0	0	2.5	0	0	1.63	0	0	0.55	0	0	2.43	0	0	1.63	0	0
1810046K07Rik	chr9	0.14	0	0	0.05	0	0	0.05	0	0	0.13	0	0	0.1	0	0	0.03	0	0	0.12	0	0
1810053B23Rik	chr16	0.82	0	0	0.39	0	0	0.44	0	0	0.34	0	0	0.65	0	0	0.39	0	0	0.91	0	0
1810055G02Rik	chr19	20.74	0	0	17.93	0	0	26.2	0	0	26.68	0	0	18.75	0	0	32.16	0	0	21.6	0	0
1810058I24Rik	chr6	72.65	0	0	42.54	0	0	76.78	0	0	60.81	0	0	64.92	0	0	81.75	0	0	68.9	0	0
1810062G17Rik	chr3	1.62	0	0	0.92	0	0	1.02	0	0	0.08	0	0	1	0	0	1.04	23	0	0.83	0	0
1810062O18Rik	chr14	0.31	0	0	0.27	58	0	0.2	0	0	1.96	0	0	0.07	0	0	0.85	0	0	0.32	0	0
1810063I02Rik	chr11	0.33	0	0	1.1	0	0	0.05	0	0	0.67	0	0	1.04	0	0	0.41	0	0	0.35	0	0
1810064F22Rik	chr9	2.27	0	0	3.12	0	0	3.47	0	0	2.12	0	0	5.34	0	0	2.98	0	0	2.71	0	0
1810065E05Rik	chr11	0.22	0	0	0.13	0	0	0.1	0	0	0.14	0	0	0.27	0	0	0.52	0	0	0.63	0	0
2010001A14Rik	chr11	0.78	0	0	0.54	0	0	1.89	0	0	1.66	0	0	1.44	0	0	2.48	0	0	1.47	0	0
2010001E11Rik	chr10	0.29	0	0	0.11	0	0	0.13	0	0	0.46	0	0	0.09	0	0	0.14	0	0	0.16	0	0
2010002M12Rik	chr19	0.14	0	0	0.32	0	0	0.31	0	0	0.73	0	0	0.51	0	0	0.42	0	0	1.52	0	0
2010003K11Rik	chr19	0.12	0	0	0.07	0	0	0.34	0	0	0.35	0	0	0.01	0	0	0.21	0	0	0.59	0	0
2010005H15Rik	chr16	82.12	0	0	105.53	0	0	105.24	0	0	58.11	0	0	58.89	0	0	59.18	0	0	54.74	0	0
2010009K17Rik	chr2	0	0	0	0.02	0	0	0.03	0	0	3.19	0	0	0	0	0	0.15	0	0	0	0	0
2010010A06Rik	chr18	0.47	0	0	0.9	0	0	0.17	0	0	0.37	0	0	0.17	0	0	3.52	0	0	0.31	0	0
2010012O05Rik	chr19	6.78	0	0	6.19	0	0	8.6	0	0	6.82	0	0	8.28	0	0	13.6	0	0	8.71	0	0
2010016I18Rik	chr3	0.28	0	0	0.23	0	0	0.74	0	0	0.13	0	0	0.24	0	0	0.77	0	0	0.15	0	0
2010106C02Rik	chr17	0.06	0	0	0.02	0	0	0.05	0	0	0	0	0	0.02	0	0	0.09	0	0	0.06	0	0
2010106E10Rik	chrX	0.05	0	0	0.06	0	0	0.06	0	0	0.11	0	0	0.13	0	0	0.05	0	0	0.1	0	0
2010107E04Rik	chr12	283.24	0	0	461.93	0	0	382.94	0	0	356.96	0	0	386.15	0	0	533.39	0	0	322.51	0	0
2010107G12Rik	chr6	2.53	0	0	2.16	0	0	0.94	0	0	2.79	0	0	3.16	0	0	1.44	0	0	5.59	0	0
2010107G23Rik	chr10	10.36	0	0	6.81	0	0	4.65	0	0	5.62	0	0	4.9	0	0	4.35	0	0	7.15	0	0
2010109A12Rik	chr5	0.13	0	0	0.11	0	0	0.03	0	0	0.55	0	0	0	0	0	0.18	0	0	0.19	0	0
2010109I03Rik	chr15	12.25	0	0	85.07	0	0	56.2	0	0	25.71	0	0	13.42	0	0	6.69	0	0	15.28	0	0
2010111I01Rik	chr13	104.51	0	0	66.24	0	0	41.17	0	0	98.24	0	0	101.51	0	0	114.32	156	0	117.62	0	0
2010204K13Rik	chrX	16.74	0	0	33.78	0	0	27.05	0	0	31.61	0	0	63.11	0	0	45.42	0	0	39.32	0	0
2010300C02Rik	chr1	0.59	0	0	0.08	0	0	1.22	0	0	0.56	0	0	0.28	0	0	0.53	0	0	0.7	0	0
2010308F09Rik	chrX	0.04	0	0	0.14	0	0	0.1	0	0	0	0	0	0.12	0	0	0.65	0	0	0.19	0	0
2010310C07Rik	chr6	0.08	0	0	0.05	0	0	0.07	0	0	0.09	0	0	0.03	0	0	0.16	5537	0	0.02	0	0
2010315B03Rik	chr9_random	2.01	0	0	1.39	0	0	2.36	0	0	2.39	0	0	2.3	0	0	4.27	0	0	2.97	0	0
2010320M18Rik	chr8	38.37	0	0	26.71	0	0	54.62	0	0	34.67	0	0	48.55	0	0	48.29	0	0	39.73	0	0
2200002D01Rik	chr7	22.9	0	0	27.41	0	0	18.9	0	0	14.95	0	0	28.75	0	0	22.28	0	0	23.13	0	0
2200002J24Rik	chr7	0.04	0	0	0.13	0	0	0	0	0	0.05	0	0	0.27	0	0	0.19	0	0	0.07	0	0
2210010C04Rik	chr6	0.05	0	0	0.07	0	0	0.02	0	0	0.04	0	0	0.07	0	0	0.05	0	0	0.05	0	0
2210011C24Rik	chr8	0.49	0	0	0.33	0	0	0.48	0	0	0.31	0	0	0.23	0	0	0.1	0	0	0.42	0	0
2210013O21Rik	chrX	26.65	0	0	23.84	0	0	29.87	0	0	40.43	0	0	29.45	0	0	38.25	0	0	35.54	0	0
2210015D19Rik	chr11	5.34	0	0	4.77	0	0	4.27	0	0	5.75	0	0	4.8	0	0	8.43	0	0	5.48	0	0
2210016F16Rik	chr13	53.9	0	0	37.31	0	0	41.31	0	0	48.03	0	0	46.25	0	0	49.88	0	0	47.87	0	0
2210016L21Rik	chr5	30.28	0	0	18.43	0	0	22.93	0	0	26.31	0	0	24.67	0	0	28.72	0	0	30.77	0	0
2210018M11Rik	chr7	10.05	0	0	8.22	0	0	8.49	0	0	10.15	0	0	6.05	0	0	9.01	0	0	10.41	0	0
2210019I11Rik	chr5	0.36	0	0	0.29	57	0	0	0	0	0.05	0	0	0	0	0	0.2	0	0	0.05	0	0
2210039B01Rik	chr12	18.57	0	0	10.11	0	0	11.83	0	0	12.13	0	0	22.02	0	0	26.79	0	0	11.5	0	0
2210404E10Rik	chr19	0.04	0	0	0.09	0	0	0.03	0	0	0.05	0	0	0.02	0	0	0.03	0	0	0.09	0	0
2210404O09Rik	chr17	1.38	0	0	1.64	0	0	4.02	0	0	1.88	0	0	2.74	0	0	2.79	0	0	4.05	0	0
2210406O10Rik	chr5	0.29	0	0	0.93	0	0	1.16	0	0	0.33	0	0	0.88	0	0	0.97	0	0	0.92	0	0
2210407C18Rik	chr11	1.48	0	0	0.06	0	0	0.03	0	0	0.07	0	0	0.05	0	0	6.95	0	0	0	0	0
2210408F21Rik	chr6	7.13	0	0	2.01	0	0	2.63	0	0	5.06	0	0	3.62	0	0	4.89	0	0	6.01	0	0
2210408I21Rik	chr13	1.16	0	0	1.6	0	0	1.76	0	0	2.17	0	0	0.77	0	0	2.21	0	0	1.79	32	0
2210409D07Rik	chr18	0	0	0	0.03	0	0	0.02	0	0	0.28	0	0	0.03	0	0	0.41	0	0	0.08	0	0
2210409E12Rik	chr11	0.49	0	0	0.03	0	0	1.23	0	0	0.97	0	0	0	0	0	0.27	0	0	0	0	0
2210414B05Rik	chr4	0.02	0	0	0.06	0	0	0	0	0	0.05	0	0	0.03	0	0	0.03	0	0	0.07	0	0
2210416O15Rik	chr11	0.4	0	0	0.15	0	0	0.15	0	0	0.21	0	0	0.33	0	0	0.35	0	0	0.36	0	0
2210417A02Rik	chr5	0.1	0	0	0.03	0	0	0.89	0	0	0	0	0	0.42	0	0	0.28	0	0	0.1	0	0
2210420H20Rik	chr18	0.09	0	0	0.03	0	0	0.07	0	0	0	0	0	0.06	0	0	0.09	0	0	0.02	0	0
2300002M23Rik	chr17	17.83	0	0	39.29	0	0	16.71	0	0	8.27	0	0	22.03	0	0	30.55	0	0	14.54	0	0
2300003K06Rik	chr11	0.04	0	0	0.02	0	0	0.02	0	0	0.05	0	0	0	0	0	0.01	0	0	0.02	0	0
2300005B03Rik	chr15	1.33	0	0	2.41	0	0	1.71	0	0	2.1	0	0	0.8	0	0	0	0	0	2.44	0	0
2300009A05Rik	chr9	11.63	0	0	16.71	0	0	21.51	0	0	12.6	0	0	15.18	0	0	23.24	0	0	15.23	0	0
2310001H17Rik	chr6	5.85	0	0	5.87	0	0	4.36	0	0	9.46	0	0	7.73	0	0	5.85	0	0	5.69	0	0
2310001K24Rik	chr2	0	0	0	0.09	0	0	0.04	0	0	0.34	0	0	0.12	0	0	0.09	0	0	0.05	0	0
2310002D06Rik	chr12	0.23	0	0	0.02	0	0	0.21	0	0	0.08	0	0	0.09	0	0	0.04	0	0	0.03	0	0
2310002F09Rik	chr7	0.19	0	0	0.24	0	0	0.65	0	0	0.07	0	0	0.03	0	0	0.12	0	0	0.14	0	0
2310002L09Rik	chr4	1.56	0	0	0.07	0	0	0.06	0	0	4.23	0	0	0.05	0	0	1.13	0	0	0.09	0	0
2310003H01Rik	chr11	25.67	0	0	31.3	0	0	33.99	0	0	29.37	0	0	28.11	0	0	28.24	0	0	38.39	0	0
2310003N18Rik	chr9	1.5	0	0	2.8	0	0	4.29	0	0	5.38	0	0	2.43	0	0	3.7	0	0	2.09	0	0
2310005A03Rik	chr2	0.14	0	0	0.8	0	0	0.87	0	0	0.4	0	0	0.9	0	0	0.1	0	0	0.09	0	0
2310005E17Rik	chr13	0.08	0	0	0.03	0	0	0.01	0	0	0.02	0	0	0.02	0	0	0.04	0	0	0.03	0	0
2310007B03Rik	chr1	4.45	0	0	2.9	0	0	3.79	0	0	2.49	0	0	2.91	0	0	1.07	0	0	3.79	0	0
2310007L24Rik	chr11	0.27	0	0	0.02	0	0	0.16	0	0	0.11	0	0	0.1	0	0	0.24	0	0	0.35	0	0
2310008N11Rik	chr8	1.02	0	0	0.53	0	0	1.31	0	0	0.06	0	0	2.13	0	0	0.57	0	0	3.54	0	0
2310009A05Rik	chr9	31.85	0	0	42.6	0	0	29.56	0	0	33.81	0	0	39.63	0	0	46.89	0	0	36.12	0	0
2310009B15Rik	chr1	71.53	0	0	53.69	0	0	33.17	0	0	50.35	0	0	66.45	0	0	41.87	0	0	60.91	0	0
2310010J17Rik	chr7	1.49	0	0	0.68	0	0	0.96	0	0	1.34	0	0	2.02	0	0	1.53	0	0	0.8	0	0
2310011J03Rik	chr10	83.05	0	0	49.74	0	0	68.71	0	0	62.71	0	0	76.37	0	0	71.12	0	0	64.07	0	0
2310014L17Rik	chr7	27.78	0	0	28.88	0	0	34.17	0	0	23.7	0	0	16.72	0	0	23.19	0	0	20.86	0	0
2310015A10Rik	chr12	1.47	0	0	0.97	0	0	2.64	0	0	2.42	0	0	1.29	0	0	2.62	0	0	1.9	0	0
2310015B20Rik	chr10	0.44	0	0	0.99	0	0	0.65	0	0	2.43	0	0	2.71	0	0	1.11	0	0	0.03	0	0
2310015D24Rik	chr16	0.15	0	0	0.1	0	0	0.05	0	0	0.82	0	0	0.04	0	0	0.34	0	0	0.07	0	0
2310016D03Rik	chr12	0.08	0	0	0.05	0	0	0.04	0	0	0.03	0	0	0.03	0	0	0.05	0	0	0.02	0	0
2310020H05Rik	chr13	0.04	0	0	0.1	0	0	0.08	0	0	0.45	0	0	0.07	0	0	0.01	0	0	0.03	0	0
2310022A10Rik	chr7	25.02	0	0	19.52	0	0	21.96	0	0	27.08	0	0	20.81	0	0	17.53	0	0	25.46	0	0
2310022B05Rik	chr8	60.3	0	0	57.52	0	0	70.75	0	0	62.69	0	0	48.26	18	0	47.47	0	0	67.16	0	0
2310030A07Rik	chr1	0	0	0	0	0	0	0.03	0	0	0.12	0	0	0.04	0	0	0.83	0	0	0.08	0	0
2310030G06Rik	chr9	27.85	0	0	32.54	0	0	30.86	0	0	25.08	0	0	36.08	0	0	26.66	30	0	27.26	0	0
2310033P09Rik	chr11	19.19	0	0	11.35	0	0	12.92	0	0	16.1	0	0	10.93	0	0	21.96	0	0	15.33	0	0
2310034C09Rik	chr16	0.16	0	0	0.02	0	0	0.04	0	0	0.27	0	0	0.03	0	0	0.31	0	0	1.3	0	0
2310034G01Rik	chr19	3.48	0	0	1.75	0	0	2.34	0	0	1.92	0	0	2.11	0	0	3.56	0	0	1.51	0	0
2310034O05Rik	chr5	0.19	0	0	0.06	0	0	0.12	0	0	0.11	0	0	0.04	0	0	0.02	0	0	0.05	0	0
2310039H08Rik	chr17	73.17	0	0	65.43	0	0	84.62	0	0	88.71	0	0	98.95	0	0	98.27	0	0	81.32	0	0
2310039L15Rik	chr10	1.34	0	0	1.07	0	0	2.54	0	0	1.17	0	0	0.58	0	0	3.76	0	0	0.23	0	0
2310040G24Rik	chr6	4.43	0	0	0.75	0	0	1.15	0	0	8.23	0	0	0.31	0	0	1.71	0	0	1.61	0	0
2310043L19Rik	chr1	0.08	0	0	0.11	0	0	0.04	0	0	0.07	0	0	0.07	0	0	0.03	0	0	0.06	0	0
2310043O21Rik	chr15	0.12	0	0	0.06	0	0	0.02	0	0	0.03	0	0	0.02	1	0	0	0	0	0.08	0	0
2310045N01Rik	chr8	25.34	0	0	27.19	0	0	47.52	0	0	36.24	0	0	26.21	0	0	40.09	0	0	49.88	0	0
2310047M10Rik	chr11	52.15	0	0	41.69	0	0	40.59	0	0	56.13	0	0	50.74	0	0	35.09	0	0	52.81	0	0
2310050C09Rik	chr3	228.85	0	0	100.04	0	0	139.79	0	0	94.94	0	0	66.72	0	0	49.43	0	0	121.32	0	0
2310057J18Rik	chr10	0.08	0	0	0.04	0	0	0.05	0	0	0.01	0	0	0.09	0	0	0.13	0	0	0.1	0	0
2310057M21Rik	chr7	14.5	400	0	15.35	0	0	17.57	0	0	16.84	0	0	15.11	0	0	17.22	0	0	16.55	0	0
2310057N15Rik	chr16	0.07	249	0	0.22	0	0	0	0	0	0.02	0	0	0.06	0	0	0.02	37	0	0.22	0	0
2310061I04Rik	chr17	13.93	0	0	9.22	0	0	16.05	0	0	12.94	0	0	8.31	0	0	20.36	0	0	15.26	0	0
2310061J03Rik	chr16	2.96	0	0	2.17	0	0	1.8	0	0	3.58	0	0	3.66	0	0	3.35	0	0	4.23	0	0
2310061N02Rik	chr16	0.21	0	0	0.06	0	0	0.56	0	0	0.25	0	0	0.04	0	0	0.05	0	0	2.01	0	0
2310065F04Rik	chr11	0.18	0	0	0.11	0	0	0.06	0	0	0.25	0	0	0.07	0	0	0.15	0	0	0.17	0	0
2310067B10Rik	chr11	15.96	0	0	10.21	0	0	14.89	0	0	13.32	0	0	10.97	0	0	14.72	0	0	19.62	0	0
2310068J16Rik	chr15	1.04	0	0	0.95	0	0	0.68	0	0	1.05	0	0	0.26	0	0	0.88	0	0	0.87	0	0
2310069B03Rik	chr6	0.1	0	0	0.07	0	0	0.12	0	0	0.15	0	0	0.03	0	0	0.31	0	0	0.28	0	0
2310069G16Rik	chr15	0.07	360	0	0.07	0	0	0.04	0	0	0.03	0	0	0.02	0	0	0.04	0	0	0.09	0	0
2310075C17Rik	chr9	0.48	0	0	0.06	0	0	0.04	0	0	1.41	0	0	0.08	0	0	0.06	0	0	2.06	0	0
2310079G19Rik	chr16	0.1	0	0	0.14	0	0	0.17	0	0	0.02	0	0	0.17	0	0	0.26	0	0	0.12	0	0
2310081J21Rik	chr13	0.09	0	0	0.05	0	0	0.09	0	0	0.67	0	0	0	0	0	0.06	0	0	0.11	0	0
2400006E01Rik	chr3	0.11	0	0	0.03	0	0	0.09	0	0	0.04	0	0	0.05	0	0	0	0	0	0.05	0	0
2410002F23Rik	chr7	91.28	0	0	53.3	0	0	75.64	0	0	57.67	0	0	79.77	0	0	86.99	0	0	64.57	0	0
2410003L11Rik	chr11	0.02	0	0	0.3	0	0	0.13	0	0	0.06	0	0	0.03	0	0	0.03	0	0	0.1	0	0
2410004B18Rik	chr3	20.46	0	0	25.1	0	0	21.08	0	0	25.03	0	0	21.94	0	0	21.19	0	0	20.5	0	0
2410004I01Rik	chr11	0.05	0	0	0.05	0	0	0.05	0	0	0.02	0	0	0.09	0	0	0.04	0	0	0.06	0	0
2410004N09Rik	chr18	75.92	0	0	54.94	0	0	59.76	0	0	48.39	0	0	105.83	0	0	66.69	0	0	53.89	0	0
2410004P03Rik	chr12	0.57	0	0	0.33	0	0	0.35	0	0	0.29	0	0	0.06	0	0	0.19	0	0	0.08	0	0
2410006H16Rik	chr11	283.14	0	0	166.04	0	0	162.91	0	0	175.11	0	0	205.94	0	0	226.04	0	0	162.21	0	0
2410007B07Rik	chr3	0.37	0	0	0.03	0	0	1.36	0	0	0.14	0	0	0.04	0	0	0.14	0	0	0.07	0	0
2410012E07Rik	chr14	0.1	0	0	0.24	0	0	0.05	0	0	0.04	0	0	0.11	0	0	0.09	0	0	0.23	0	0
2410012M07Rik	chr9	0.07	549	0	0.09	0	0	0.04	0	0	0.07	0	0	0.08	0	0	0.03	0	0	0.07	0	0
2410015M20Rik	chr17	143.79	0	0	125.38	0	0	148.95	0	0	171.09	0	0	215.92	0	0	207.71	0	0	184.84	0	0
2410016O06Rik	chr12	43.24	0	0	23.37	0	0	31.56	0	0	30.4	0	0	36.61	0	0	42.14	0	0	37.04	0	0
2410017I17Rik	chr17	0.29	0	0	0.08	0	0	0.28	0	0	0.19	0	0	0.1	0	0	0.04	0	0	0.24	0	0
2410018L13Rik	chr12	3.04	0	0	3.14	0	0	6.05	0	0	3.95	0	0	4.85	0	0	5.12	0	0	7.47	0	0
2410021H03Rik	chr17	0	0	0	0.04	0	0	0.73	0	0	0.04	0	0	0.06	0	0	0.3	0	0	0.06	0	0
2410088K16Rik	chr1	0.14	0	0	0	0	0	0.17	0	0	0.09	0	0	0.09	0	0	0.3	0	0	0.09	0	0
2410089E03Rik	chr15	3.12	0	0	3.02	0	0	2.59	0	0	3.19	0	0	2.27	0	0	2.79	6	0	3.55	0	0
2410114N07Rik	chr4	0.09	0	0	0.2	0	0	0.08	0	0	0.08	0	0	0.19	0	0	0.1	0	0	0.02	0	0
2410124H12Rik	chr16	0.08	0	0	0.11	0	0	0.04	0	0	0	0	0	0.06	0	0	0.01	0	0	0.05	0	0
2410127L17Rik	chr19	29.2	0	0	40.57	0	0	29.28	0	0	42.89	322	0	39.4	0	0	45.4	0	0	37.02	0	0
2410131K14Rik	chr5	18.85	0	0	9.33	0	0	12.06	0	0	14.02	0	0	14.79	0	0	11.24	0	0	14.4	0	0
2410137M14Rik	chr17	0.08	0	0	0.05	0	0	0.15	0	0	0	0	0	0.04	0	0	0.01	0	0	0.09	0	0
2410141K09Rik	chr13	0.62	0	0	0.21	0	0	0.84	0	0	1.13	0	0	0.7	0	0	0.8	0	0	0.88	0	0
2500002B13Rik	chr8	3.73	0	0	5.54	0	0	5.62	0	0	8.57	0	0	9.5	0	0	8.57	0	0	8.92	0	0
2500004C02Rik	chr2	6.44	0	0	14.51	0	0	9.98	0	0	7.48	0	0	20.6	0	0	12.3	0	0	13.49	0	0
2510003B16Rik	chr4	0.04	0	0	0.08	0	0	0.42	0	0	0.03	0	0	0	0	0	0.13	0	0	0.1	0	0
2510003E04Rik	chr10	15.36	0	0	12.17	0	0	13.54	0	0	18.68	0	0	10.11	0	0	18.37	0	0	14.15	0	0
2510009E07Rik	chr16	7.86	0	0	3.94	0	0	5.16	0	0	5.93	0	0	4.97	0	0	6.63	0	0	6.15	0	0
2510039O18Rik	chr4	81.86	0	0	62.11	0	0	73.37	0	0	65.09	0	0	64.15	0	0	52.54	0	0	69.22	0	0
2610001J05Rik	chr6	44.47	0	0	76.35	0	0	58.15	0	0	58.28	0	0	67.21	0	0	71.15	0	0	60.15	0	0
2610002J02Rik	chr4	19.29	0	0	22.49	0	0	16.54	0	0	15.08	0	0	15.4	0	0	19.85	0	0	23.85	0	0
2610002M06Rik	chrX	2.56	0	0	4.68	0	0	3.48	0	0	4.05	0	0	4.13	0	0	4.93	0	0	3.83	0	0
2610005L07Rik	chr8	8.11	0	0	5.97	0	0	9.54	0	0	7.61	0	0	8.64	0	0	10.37	0	0	6	0	0
2610008E11Rik	chr10	4.62	0	0	3.86	0	0	5.29	0	0	5.94	0	0	3.98	0	0	6.06	0	0	6.18	0	0
2610015P09Rik	chr16	1.9	0	0	1.85	0	0	2.03	0	0	1.26	0	0	1.72	0	0	2.55	0	0	1.89	0	0
2610016A17Rik	chr19	0.71	0	0	0.17	0	0	0.06	0	0	0.78	0	0	0.43	0	0	0.93	0	0	0.21	0	0
2610020C07Rik	chr16	4.24	0	0	3.39	0	0	3.38	0	0	2.96	0	0	2.99	0	0	3.35	0	0	5.34	0	0
2610020H08Rik	chr7	1.53	0	0	2	0	0	2.14	0	0	2.98	0	0	1.06	0	0	3.56	0	0	1.4	0	0
2610027K06Rik	chr11	0.1	0	0	0.06	0	0	0.08	0	0	0.05	0	0	0.12	0	0	0.25	0	0	0.32	0	0
2610028E06Rik	chr4	0.1	0	0	0.1	0	0	0.05	0	0	0.11	0	0	0.04	0	0	0.01	0	0	0.09	0	0
2610028H24Rik	chr10	0.55	0	0	0.64	0	0	0.22	0	0	0.14	0	0	0.42	0	0	0.21	0	0	0.19	0	0
2610034B18Rik	chr7	18.25	0	0	10.37	0	0	19.37	0	0	17.72	0	0	19.16	0	0	24.46	0	0	23.35	0	0
2610035D17Rik	chr11	11.05	0	0	14.33	0	0	17.43	0	0	18.31	0	0	14.55	142	0	12.96	0	0	14.6	0	0
2610035F20Rik	chr14	0.15	0	0	0.13	0	0	0.02	0	0	0.14	0	0	0.14	0	0	0.06	0	0	0.26	0	0
2610037D02Rik	chr15	0.2	0	0	0.08	0	0	0.31	0	0	0.1	0	0	0.28	0	0	0.17	0	0	0.18	0	0
2610044O15Rik8	chr17	4.05	0	0	3.34	0	0	3.07	0	0	4.66	0	0	2.16	0	0	6.54	0	0	4.43	0	0
2610100L16Rik	chr3	0.13	0	0	0.11	0	0	0.11	0	0	0.08	0	0	0.02	0	0	0.06	0	0	0.07	0	0
2610203C20Rik	chr9	5.84	0	0	9.79	0	0	19.72	0	0	6.98	0	0	4.78	0	0	18.19	0	0	11.7	0	0
2610203C22Rik	chr1	0.1	0	0	0.05	0	0	0.49	0	0	0.24	0	0	0.67	0	0	0.41	0	0	0.29	0	0
2610206C17Rik	chr7	0.19	0	0	0.09	0	0	0.16	0	0	0.13	0	0	0.03	0	0	0.04	0	0	0.18	0	0
2610301B20Rik	chr4	8.61	0	0	10.87	0	0	8.97	0	0	10.17	0	0	12.16	0	0	10.01	0	0	9.51	0	0
2610305D13Rik	chr4	0.3	0	0	0.51	0	0	0.56	0	0	0.47	0	0	0.23	0	0	0.84	0	0	0.33	0	0
2610306M01Rik	chr6	3.01	0	0	1.37	0	0	3.43	0	0	7.27	0	0	4.65	0	0	4.73	0	0	7.28	0	0
2610307P16Rik	chr13	0.62	0	0	0.47	0	0	1.04	0	0	1.33	0	0	1.48	0	0	1.68	0	0	1.11	0	0
2610316D01Rik	chr3	0.06	0	0	0.02	0	0	0.83	0	0	0.38	0	0	0.1	0	0	0.55	0	0	0.28	0	0
2610318N02Rik	chr16	0.58	0	0	0.65	0	0	0.1	0	0	1.17	0	0	0.06	0	0	0.5	0	0	0.3	0	0
2610507B11Rik	chr11	61.39	0	0	47.59	0	0	67.65	0	0	78.98	0	0	53.58	0	0	57.37	0	0	82.62	0	0
2610507I01Rik	chr11	4.62	0	0	2.14	0	0	5.48	0	0	4.54	0	0	6.69	0	0	7.45	0	0	4.95	0	0
2610524H06Rik	chr5	24.43	0	0	19.62	0	0	22.38	0	0	20.69	0	0	20.45	0	0	29.03	0	0	18.96	0	0
2610528A11Rik	chr14	426.62	0	0	569.97	0	0	930.11	0	0	590.93	0	0	999.5	0	0	710.59	0	0	529.4	0	0
2610528J11Rik	chr4	83.16	0	0	122.31	0	0	88.03	0	0	76.37	0	0	96.1	0	0	65.74	0	0	79.9	0	0
2700029M09Rik	chr8	20.05	0	0	34.26	0	0	28.95	0	0	27.48	0	0	29.24	0	0	42.85	0	0	25.35	0	0
2700038G22Rik	chr5	3.06	0	0	3.76	0	0	4.52	0	0	2.78	0	0	4.61	0	0	4.46	0	0	4.07	0	0
2700046A07Rik	chr18	0.02	0	0	0.04	0	0	0.04	0	0	0.03	0	0	0.03	0	0	0.03	0	0	0.1	0	0
2700046G09Rik	chr19	0.52	0	0	0.56	0	0	1.32	0	0	1.66	0	0	1.39	0	0	1.49	0	0	1.71	0	0
2700049A03Rik	chr12	2.76	0	0	2.68	0	0	3.03	0	0	3.19	0	0	2.52	0	0	2.43	0	0	3.38	0	0
2700054A10Rik	chr17	0.39	0	0	0.31	0	0	0.32	0	0	0.18	0	0	0.28	0	0	0.34	0	0	0.2	0	0
2700060E02Rik	chr14	138.14	0	0	161.27	0	0	149.28	0	0	157.3	0	0	182.38	0	0	174.17	0	0	161.93	0	0
2700062C07Rik	chr18	21.26	0	0	21.91	0	0	26.39	0	0	18.53	0	0	26.28	0	0	27.7	0	0	28.63	0	0
2700069I18Rik	chr3	0.19	0	0	0.59	0	0	0.29	0	0	0.18	0	0	1.02	0	0	0.19	0	0	0.08	0	0
2700070H01Rik	chr14	0.07	0	0	0.23	0	0	0.14	0	0	0.07	0	0	0.23	0	0	0.29	0	0	0.53	0	0
2700081O15Rik	chr19	7.52	0	0	5.51	0	0	5.24	0	0	8.94	0	0	8.62	0	0	8.14	0	0	10.27	0	0
2700089I24Rik	chr19	0.06	0	0	0.07	0	0	0.06	0	0	0.05	0	0	0.03	0	0	0.07	0	0	0.13	0	0
2700094K13Rik	chr2	122.56	0	0	161.27	0	0	168.31	0	0	207.83	0	0	259.31	0	0	198.41	0	0	172.48	0	0
2700097O09Rik	chr12	12.16	0	0	33.39	0	0	14.27	0	0	21.97	0	0	20.75	0	0	25.92	0	0	14.56	0	0
2700099C18Rik	chr17	4.85	0	0	5.02	0	0	5.91	0	0	8.56	0	0	8.03	0	0	9.86	0	0	6.54	0	0
2810001G20Rik	chr11	5.75	0	0	3.58	0	0	2.91	0	0	3.39	0	0	3.71	0	0	5.14	0	0	2.78	0	0
2810002D19Rik	chr2	0.97	0	0	2.33	0	0	1.68	0	0	3.69	0	0	1.83	0	0	1.88	0	0	3.09	0	0
2810004N23Rik	chr8	40.47	0	0	36.98	0	0	32.1	0	0	42.88	0	0	38.63	0	0	54.01	0	0	44.34	0	0
2810006K23Rik	chr5	6.08	0	0	5.36	0	0	5.06	0	0	5.42	0	0	4.01	0	0	5.28	0	0	4.62	0	0
2810007J24Rik	chr7	0.16	0	0	0.05	0	0	0.08	0	0	0.05	0	0	0.06	0	0	0.06	0	0	0.09	0	0
2810008D09Rik	chr11	22.14	0	0	18.12	0	0	18.61	0	0	20.97	0	0	21.05	0	0	47.99	0	0	13.99	0	0
2810013P06Rik	chr8	5.26	0	0	5.73	0	0	6.55	0	0	8.21	0	0	6.83	0	0	7.6	0	0	8.7	0	0
2810021J22Rik	chr11	0.87	368	0	0.43	0	0	1.1	0	0	1.31	0	0	1.25	0	0	1.23	0	0	1.04	0	0
2810025M15Rik	chr1	19.06	0	0	39.12	0	0	39.45	0	0	46.16	0	0	55.25	0	0	49.83	0	0	40.06	0	0
2810029C07Rik	chr12	2.87	0	0	4.88	0	0	3.97	0	0	4.31	0	0	6.26	0	0	4.51	0	0	6.81	0	0
2810032G03Rik	chr12	0.16	0	0	0.11	0	0	0.08	0	0	0.46	0	0	0.04	0	0	0.17	0	0	0.15	0	0
2810047C21Rik1	chr7	22.8	0	0	8.66	0	0	11.95	0	0	1.53	0	0	10.21	0	0	12.56	0	0	23.9	0	0
2810049E08Rik	chr13	0.18	0	0	0.03	0	0	0.09	0	0	0.08	0	0	0.02	0	0	0.02	90	0	0.05	0	0
2810403A07Rik	chr3	41.58	0	0	31.46	0	0	34.36	0	0	44.68	0	0	33.81	0	0	46.95	0	0	31.73	0	0
2810403D21Rik	chrX	2.45	0	0	0.71	0	0	0.64	0	0	0.46	0	0	0.88	0	0	0.47	0	0	1.37	0	0
2810404M03Rik	chr8	0.06	0	0	0.05	0	0	0.05	0	0	0.07	0	0	0.08	0	0	0.03	0	0	0.08	0	0
2810405F15Rik	chr2	0.1	0	0	0.1	0	0	0.12	0	0	0.03	0	0	0.21	0	0	0.08	0	0	0.09	0	0
2810408A11Rik	chr11	1.54	0	0	1.16	0	0	4.06	0	0	2.37	226	0	1.87	0	0	3	0	0	2.46	0	0
2810408I11Rik	chr1	3.74	0	0	6.27	0	0	4.33	0	0	8.9	0	0	5.49	0	0	12.51	0	0	5.79	0	0
2810408M09Rik	chr2	17.81	0	0	16.17	0	0	10.7	0	0	16.34	0	0	15.66	0	0	20.9	0	0	14.69	0	0
2810410L24Rik	chr11	1.71	0	0	0.78	0	0	2.63	0	0	3.49	0	0	4.5	0	0	4.68	0	0	3.96	0	0
2810417H13Rik	chr9	20.77	0	0	26.52	0	0	21.21	1025	0	26.59	0	0	27	0	0	31.78	0	0	24.49	0	0
2810428I15Rik	chr8	105.88	0	0	80.11	0	0	77.68	0	0	109.9	0	0	108.07	0	0	146.43	0	0	131.16	0	0
2810429I04Rik	chr13	0.37	0	0	0.18	0	0	0.14	0	0	0.77	0	0	0.78	0	0	1.36	0	0	0.6	0	0
2810433D01Rik	chr11	0.45	0	0	0.37	0	0	0.33	0	0	0.65	0	0	1.61	0	0	0.47	0	0	1.06	0	0
2810442N19Rik	chr1	0.18	0	0	0.06	0	0	0.08	641	0	0	0	0	0	0	0	0.01	0	0	0.27	0	0
2810454H06Rik	chr6	0.31	0	0	0.53	0	0	0.44	0	0	0.34	0	0	0.31	0	0	0.83	0	0	0.55	0	0
2810459M11Rik	chr1	0.29	0	0	0.23	0	0	0.22	0	0	0.21	0	0	0.17	0	0	0.52	0	0	0.22	0	0
2810468N07Rik	chr17	0.17	0	0	0.02	0	0	0.24	0	0	0.41	0	0	0.11	0	0	2.1	0	0	0.21	0	0
2810471M01Rik	chr11	0.09	0	0	0.11	0	0	0.05	0	0	0.07	0	0	0.04	0	0	0.03	0	0	0.05	0	0
2810474O19Rik	chr6	6.38	0	0	8.09	0	0	10.95	0	0	12.69	0	0	9.85	0	0	8.15	0	0	12.16	0	0
2900005J15Rik	chr5	0.1	0	0	0.02	0	0	0.07	0	0	0.05	0	0	0.18	0	0	0.29	0	0	0.1	0	0
2900008C10Rik	chrX	0.35	0	0	0.03	0	0	0.46	0	0	0.33	0	0	0.14	0	0	0.9	0	0	0.84	0	0
2900009J06Rik	chr1	0.69	0	0	0.85	0	0	0.25	0	0	1.32	0	0	0.86	0	0	1.65	0	0	1.68	0	0
2900011O08Rik	chr16	0.13	0	0	0.04	0	0	0.1	0	0	0.27	0	0	0.04	0	0	0.04	0	0	0.1	0	0
2900026A02Rik	chr5	18.09	813	0	7.07	0	0	23.49	0	0	16.31	0	0	12.71	0	0	20.09	0	0	24.54	0	0
2900041M22Rik	chr11	0.9	0	0	0.89	0	0	0.35	0	0	0.78	0	0	1.7	0	0	1.2	0	0	1.97	0	0
2900052N01Rik	chr9	0.1	0	0	0.06	0	0	0.13	0	0	0.05	0	0	0.06	0	0	0.08	0	0	0.12	0	0
2900055J20Rik	chr18	0.92	0	0	0.19	0	0	0.24	0	0	0.35	0	0	0.07	0	0	0.17	0	0	0.35	0	0
2900057B20Rik	chr18	0.1	0	0	0.09	0	0	0.15	0	0	0.06	0	0	0.03	0	0	0.25	0	0	0.53	0	0
2900060B14Rik	chr1	0.44	0	0	1.5	0	0	0.49	0	0	0.07	0	0	1.23	0	0	0.8	0	0	1.46	0	0
2900076A07Rik	chr7	1.65	0	0	2.16	0	0	1.69	0	0	4.37	0	0	4.62	0	0	5.76	0	0	3.13	0	0
2900079G21Rik	chr9	0.29	0	0	0.18	0	0	0.12	0	0	0.86	0	0	0.14	0	0	0.31	0	0	0.37	0	0
2900092C05Rik	chr7	0.13	83	0	0.02	0	0	0.03	0	0	0.04	0	0	0.03	0	0	0.02	0	0	0.03	0	0
2900092D14Rik	chr1	0.12	0	0	0.16	0	0	0.08	0	0	0.04	0	0	0.1	0	0	0.07	0	0	0.1	0	0
2900097C17Rik	chr2	63.06	0	0	40.25	0	0	70.26	0	0	59.92	0	0	40.07	0	0	53.2	0	0	63.46	0	0
3000002C10Rik	chr9	119.39	0	0	128.49	0	0	64.06	0	0	62.68	0	0	72.1	0	0	47.4	0	0	63.42	0	0
3010001F23Rik	chrX	0.17	0	0	0.06	0	0	0.51	0	0	0.04	0	0	0.03	0	0	0.02	0	0	0.05	0	0
3010026O09Rik	chr11	3.9	0	0	5.92	0	0	3.99	0	0	4.13	0	0	3.69	0	0	4.28	0	0	4.78	0	0
3010033K07Rik	chr8	0.02	0	0	0.08	0	0	0.04	0	0	0.21	0	0	0.04	0	0	0.04	0	0	0.12	0	0
3100003L05Rik	chr7	0.16	0	0	0.18	0	0	0.02	0	0	0.45	0	0	0.6	0	0	0.64	0	0	0.95	0	0
3110001I22Rik	chr16	3.81	0	0	2.77	0	0	3.41	0	0	6.42	0	0	2.89	0	0	3.44	0	0	2.6	0	0
3110002H16Rik	chr18	41.17	126	0	56.67	0	0	44.48	0	0	51.14	0	0	39.65	0	0	39.44	0	0	44.19	0	0
3110007F17Rik	chrX	0.71	0	0	1.01	0	0	1.24	0	0	0.74	0	0	0.78	0	0	1.42	0	0	0.88	0	0
3110009E18Rik	chr1	14.79	0	0	16.8	0	0	13.76	0	0	15.18	0	0	17.94	0	0	24.65	0	0	14.96	0	0
3110009F21Rik	chr12	0.22	0	0	0.1	0	0	0.08	0	0	0.08	0	0	0.03	0	0	0.07	0	0	0.12	0	0
3110015C05Rik	chr13	0.08	0	0	0.03	0	0	0.03	0	0	0.06	0	0	0.13	0	0	0.06	0	0	0.06	0	0
3110021A11Rik	chr6	0.39	0	0	0.37	0	0	0.23	0	0	0.68	0	0	0.02	0	0	0.23	0	0	0.91	0	0
3110021N24Rik	chr4	3.54	0	0	2.69	0	0	1.88	0	0	4.05	0	0	1.74	0	0	0.93	58	0	2.48	0	0
3110035E14Rik	chr1	0.07	0	0	0.05	0	0	0.13	0	0	0.05	0	0	0.04	0	0	0.05	0	0	0.06	0	0
3110039I08Rik	chr9	0	0	0	0.08	12	0	0.05	0	0	0.1	0	0	0.06	0	0	0.02	0	0	0.09	0	0
3110039M20Rik	chr12	0.08	0	0	5.24	0	0	0.01	0	0	0.08	0	0	0.11	0	0	0.54	0	0	0.41	0	0
3110040N11Rik	chr7	29.73	0	0	33.4	0	0	31.26	0	0	31.6	0	0	43.06	0	0	36.35	0	0	27.03	0	0
3110043O21Rik	chr4	16.21	0	0	20.93	0	0	19.81	0	0	20.85	0	0	18.18	0	0	17.71	0	0	16.42	0	0
3110045C21Rik	chr1	0.87	0	0	0.51	0	0	1.31	0	0	1.2	0	0	4.09	0	0	2.38	0	0	1.34	0	0
3110052M02Rik	chr17	1.35	0	0	0.39	0	0	0.7	0	0	1.07	0	0	1.2	0	0	1.19	0	0	1.11	0	0
3110056K07Rik	chr12	5.93	0	0	4.26	0	0	4.54	0	0	3.6	0	0	3.77	0	0	8.1	0	0	4.65	0	0
3110057O12Rik	chr3	3.58	0	0	7.82	0	0	3.57	0	0	5.46	0	0	4.88	0	0	4.18	0	0	5.32	0	0
3110062M04Rik	chr6	13.69	0	0	10.96	0	0	13.16	0	0	14.96	0	0	11.19	0	0	11.91	0	0	16.27	0	0
3110070M22Rik	chr13	0.28	0	0	0.37	0	0	1.03	0	0	1.5	0	0	3.53	0	0	1.07	0	0	1.71	0	0
3110079O15Rik	chr1	0	0	0	0	0	0	0.03	0	0	0.04	0	0	0.06	0	0	2.55	0	0	0	0	0
3110082I17Rik	chr5	24.5	0	0	25.72	0	0	19.63	0	0	20.68	0	0	29.9	0	0	12.87	0	0	18.75	0	0
3110082J24Rik	chr5	0.08	0	0	0.08	0	0	0.03	0	0	0	0	0	0.05	0	0	0.02	0	0	0.04	0	0
3110099E03Rik	chr2	0.16	0	0	0.05	0	0	0.1	0	0	0.06	0	0	0.04	0	0	0.04	0	0	0.09	0	0
3200001D21Rik	chr12	0.07	0	0	0.57	0	0	0.12	0	0	0.14	0	0	0.14	0	0	0.25	0	0	0.15	0	0
3300002I08Rik	chr2	2.06	0	0	0.54	0	0	0.43	0	0	1.28	0	0	2.3	0	0	0.96	0	0	3.91	0	0
3300002P13Rik	chr7	0.31	0	0	0.06	0	0	0.02	0	0	0.12	0	0	0.02	0	0	1.27	0	0	0.33	0	0
3300005D01Rik	chr17	24.19	0	0	5.88	0	0	16.06	0	0	13.15	0	0	14.01	0	0	8.12	0	0	13.49	0	0
3425401B19Rik	chr14	1.42	0	0	0.1	0	0	0.09	0	0	1.8	0	0	0.08	0	0	0.73	0	0	0.15	0	0
3632451O06Rik	chr14	0.46	0	0	1.82	0	0	0.9	0	0	3.88	0	0	1.52	0	0	1.33	0	0	0.82	0	0
3632454L22Rik	chrX	0.2	0	0	0.18	0	0	0.09	0	0	0.12	0	0	0.12	0	0	0.17	0	0	0.15	0	0
3830403N18Rik	chrX	0.32	0	0	0	0	0	0.47	0	0	0.24	0	0	0.08	0	0	0.73	0	0	0.23	0	0
3830406C13Rik	chr14	11.7	0	0	10.12	0	0	12.76	0	0	13.3	0	0	11.08	0	0	15.52	0	0	13.12	0	0
3830408C21Rik	chr13	0.45	0	0	0.24	0	0	0.27	0	0	0.28	0	0	0.31	3	0	0.14	0	0	0.21	0	0
3830417A13Rik	chrX	0.33	0	0	0.23	0	0	0.1	0	0	0.97	0	0	0.88	0	0	0.67	0	0	3.26	0	0
3830432H09Rik	chr1	0.07	0	0	0.11	0	0	0.25	0	0	0.03	0	0	0.18	0	0	0.09	0	0	0.12	0	0
3930402G23Rik	chr8	0.2	0	0	0.25	0	0	0.16	0	0	0.49	0	0	0.05	0	0	0.15	0	0	0.18	0	0
4430402I18Rik	chr19	0.51	0	0	0.99	0	0	0.26	0	0	0.62	0	0	0.48	0	0	0.42	0	0	0.59	0	0
4631405J19Rik	chr2	0.6	0	0	2.1	0	0	3.09	0	0	2.47	0	0	5.78	0	0	3.75	0	0	3.56	0	0
4632404H12Rik	chr3	3.11	0	0	6.51	0	0	3.66	0	0	2.71	0	0	5.48	0	0	4.68	0	0	3.89	0	0
4632415L05Rik	chr3	3.8	0	0	2.54	0	0	2.44	0	0	3	0	0	2.43	0	0	3.48	0	0	2.84	0	0
4632427E13Rik	chr7	2.58	0	0	2.05	0	0	1.46	0	0	0.98	0	0	3.53	0	0	0.66	0	0	2.03	0	0
4632428C04Rik	chr16	0.08	0	0	0.11	0	0	0.03	0	0	0.42	0	0	0.07	0	0	0.05	0	0	0.28	0	0
4632428N05Rik	chr10	15.69	0	0	5.8	0	0	13.78	0	0	14.87	0	0	11.66	0	0	13.97	0	0	15.22	0	0
4732416N19Rik	chr6	1.26	0	0	0.08	0	0	0.34	0	0	0.85	0	0	0.24	0	0	0.33	0	0	1.69	0	0
4732456N10Rik	chr15	15.94	0	0	7.14	0	0	4.74	0	0	7.02	0	0	8.57	0	0	1.94	0	0	16.64	0	0
4732471J01Rik	chr7	3.45	0	0	2.22	55	0	1.65	0	0	1.94	0	0	0.68	0	0	0.59	37	0	2.81	0	0
4732490B19Rik	chr11	0.15	0	0	0.25	0	0	2.75	0	0	1.36	0	0	1.27	0	0	0.53	0	0	0.48	0	0
4732491K20Rik	chr17	0.71	0	0	0.48	0	0	0.64	0	0	0.58	0	0	1.34	0	0	0.73	61	0	0.96	0	0
4831407H17Rik	chr14	0.2	0	0	0.07	0	0	0.1	0	0	0.02	0	0	0.16	0	0	0.06	0	0	0.07	0	0
4831440E17Rik	chr5	0.18	0	0	0.19	0	0	0.3	0	0	0.56	0	0	0.4	0	0	0.25	0	0	0.53	0	0
4833411C07Rik	chr8	0.12	0	0	0.05	0	0	0.06	0	0	0	0	0	0.08	0	0	0.48	0	0	0.22	0	0
4833412C05Rik	chr7	0.1	0	0	0.07	0	0	1.47	0	0	0.75	0	0	1.47	0	0	2.17	0	0	0.81	0	0
4833415N18Rik	chr16	0.66	0	0	3.66	0	0	1.55	0	0	2.25	0	0	0.34	0	0	1.18	0	0	0.98	0	0
4833417C18Rik	chr11	1.59	0	0	2.02	0	0	2.48	0	0	2.15	0	0	3.12	0	0	2.32	0	0	1.8	0	0
4833418N02Rik	chr17	1.07	0	0	0.53	0	0	0.73	0	0	0.42	0	0	1.14	0	0	0.65	0	0	1.3	0	0
4833419F23Rik	chr18	1	0	0	1.02	0	0	1.83	0	0	2.36	0	0	0.74	0	0	0.9	0	0	1.4	0	0
4833420G17Rik	chr13	21.59	0	0	17.1	0	0	17.61	0	0	17.49	0	0	14.58	0	0	25.49	0	0	17.3	0	0
4833422C13Rik	chr13	1.79	0	0	1.09	0	0	1.31	0	0	1.26	0	0	0.45	0	0	1.29	0	0	1.45	0	0
4833422M21Rik	chr15	0.06	0	0	0.06	0	0	0.03	0	0	0.16	0	0	0.07	0	0	0.04	0	0	0.06	0	0
4833423E24Rik	chr2	32.09	0	0	58.22	0	0	43.35	0	0	58.59	0	0	38.16	0	0	47.49	0	0	47.63	0	0
4833427F10Rik	chr17	1.84	0	0	0.61	0	0	1.21	0	0	1.58	0	0	0.88	0	0	0.92	0	0	1.06	0	0
4833427G06Rik	chr9	0.09	0	0	0.28	0	0	0.07	0	0	0.06	0	0	0.06	0	0	0.09	0	0	1.11	0	0
4833428L15Rik	chr9	0.11	0	0	0.08	0	0	0.07	0	0	0.04	0	0	0.02	0	0	0.04	0	0	0.17	0	0
4833439L19Rik	chr13	62.95	0	0	55.41	15	0	73.43	0	0	56.63	0	0	47.67	0	0	59.13	0	0	72.57	0	0
4921501E09Rik	chr17	0.06	0	0	0.05	0	0	0.05	0	0	0.03	0	0	0.04	0	0	0.04	0	0	0.08	0	0
4921504A21Rik	chr5	0.33	0	0	0.14	0	0	0.27	0	0	0.16	0	0	0.11	0	0	0.21	0	0	0.24	0	0
4921504E06Rik	chr2	0.09	0	0	0.06	0	0	0.05	0	0	0.01	0	0	0.04	0	0	0.07	0	0	0.06	0	0
4921506M07Rik	chr12	0.27	0	0	0.12	0	0	0.04	0	0	0.09	0	0	0.07	0	0	0.32	0	0	0.12	0	0
4921507L20Rik	chr2	0.24	0	0	0.27	0	0	0.33	0	0	0.06	0	0	0.13	0	0	0.25	0	0	0.37	0	0
4921507P07Rik	chr6	0.23	0	0	0.07	0	0	0.12	0	0	0.06	0	0	0.04	0	0	0.4	0	0	0.08	0	0
4921508D12Rik	chr2	0.12	0	0	0.07	0	0	0.08	0	0	0.07	0	0	0.01	0	0	0.03	0	0	0.03	0	0
4921509C19Rik	chr2	0.06	0	0	0.02	0	0	0.03	0	0	0.03	0	0	0.05	0	0	0.03	0	0	0.04	0	0
4921509O07Rik	chr13	0.11	0	0	0.1	0	0	0.06	0	0	0.02	0	0	0.06	0	0	0.05	0	0	0.1	0	0
4921511C10Rik	chr3	0.05	0	0	0.1	0	0	0.03	0	0	0.04	0	0	0.07	0	0	0.12	50	0	0.04	0	0
4921511C20Rik	chrX	0.11	0	0	0.03	0	0	0.03	0	0	0.02	0	0	0.03	0	0	0.01	0	0	0.1	0	0
4921511H03Rik	chr5	0.08	0	0	0.09	0	0	0.07	0	0	0	0	0	0.07	0	0	0.25	0	0	0.08	0	0
4921511I17Rik	chr12	0.02	0	0	0.03	0	0	0.08	0	0	0.04	0	0	0.02	0	0	0.06	0	0	0.08	276	0
4921511M17Rik	chrX	0.08	0	0	0.11	0	0	0.06	0	0	0.01	0	0	0.03	0	0	0.19	0	0	0.11	0	0
4921513I03Rik	chr10	0.04	0	0	0.17	0	0	0.12	0	0	0.11	0	0	0.26	0	0	0.21	0	0	0.11	0	0
4921515E04Rik	chr15	0.39	0	0	0.2	0	0	0.39	0	0	0.17	0	0	0.1	0	0	0.24	0	0	0.14	0	0
4921517D22Rik	chr13	0.34	0	0	0.13	0	0	0.15	0	0	0.15	0	0	0.11	0	0	0.16	0	0	0.27	0	0
4921518K17Rik	chr12	0.09	0	0	0.09	0	0	0.09	0	0	0.12	0	0	0.03	0	0	0.09	0	0	0.22	0	0
4921524J17Rik	chr8	21.98	0	0	21.35	0	0	19.03	0	0	18.78	0	0	23.43	0	0	26.11	0	0	18.06	0	0
4921524L21Rik	chr18	0.05	0	0	0.06	0	0	0.02	0	0	0.05	0	0	0.07	0	0	0.02	0	0	0.05	0	0
4921525O09Rik	chr13	0.1	0	0	0.05	0	0	0.09	0	0	0.11	0	0	0.02	0	0	0.11	0	0	0.08	0	0
4921529L05Rik	chr6	0.08	0	0	0.1	0	0	0.1	0	0	0.14	0	0	0.13	0	0	0.01	0	0	0.08	0	0
4921530L21Rik	chr14	0.04	0	0	0.09	0	0	0.04	0	0	0.05	0	0	0.08	0	0	0.04	0	0	0.03	0	0
4921531C22Rik	chr2	1.82	0	0	2.03	0	0	1.89	0	0	1.85	0	0	1.41	0	0	1.83	0	0	2.24	0	0
4921531P14Rik	chr18	0.04	0	0	0.07	0	0	0.02	0	0	0.04	0	0	0	0	0	0.02	0	0	0.11	0	0
4921533I20Rik	chr18	0.02	0	0	0.07	0	0	0.05	0	0	0.05	0	0	0.06	0	0	0	0	0	0.02	0	0
4921534H16Rik	chr9	0.15	0	0	0.07	0	0	0.06	0	0	0.05	0	0	0.06	0	0	0.04	0	0	0.11	0	0
4921536K21Rik	chr11	0.13	0	0	0.18	0	0	0.19	0	0	0.19	0	0	0.06	0	0	0.15	0	0	0.33	0	0
4921539E11Rik	chr4	0.16	0	0	0.1	0	0	0.08	0	0	0.1	0	0	0.1	0	0	0.09	0	0	0.15	0	0
4922502D21Rik	chr6	0.06	0	0	0.07	0	0	0.04	0	0	0.02	0	0	0.03	0	0	0.01	0	0	0.08	0	0
4922502H24Rik	chr13	0.06	0	0	0.05	0	0	0.04	0	0	0.04	0	0	0.03	0	0	0	0	0	0.15	0	0
4922502N22Rik	chr6	0.22	0	0	0.16	0	0	0.11	0	0	0.04	0	0	0.04	0	0	0.1	0	0	0.17	0	0
4930401C15Rik	chr10	0.11	0	0	0.04	0	0	0.06	0	0	0.1	0	0	0.06	0	0	0.03	0	0	0.09	0	0
4930401O10Rik	chr11	0.07	0	0	0.09	0	0	0.07	0	0	0.02	0	0	0.02	0	0	0.04	0	0	0.04	0	0
4930401O12Rik	chr13	0.04	0	0	0.04	0	0	0.01	0	0	0.04	0	0	0.02	0	0	0.01	0	0	0.05	0	0
4930402F06Rik	chr2	0.15	0	0	0.15	0	0	0.15	0	0	0.06	0	0	0.12	0	0	0.07	0	0	0.08	0	0
4930402F11Rik	chr7	0.03	0	0	0.07	0	0	0.03	0	0	0.03	0	0	0.09	0	0	0.03	0	0	0.05	0	0
4930402H24Rik	chr2	8.12	0	0	4.72	0	0	8.01	0	0	8.93	0	0	6.69	0	0	5.31	0	0	9.68	0	0
4930402K13Rik	chrX	0.03	0	0	0.01	0	0	0.03	0	0	0.02	0	0	0.07	0	0	0.02	0	0	0.09	0	0
4930404A05Rik	chr16	0	0	0	0.05	0	0	0.06	0	0	0.1	0	0	0.02	0	0	0.03	0	0	0.08	0	0
4930404H11Rik	chr12	0.05	0	0	0.05	0	0	0.04	0	0	0	0	0	0.02	0	0	0.05	0	0	0.08	0	0
4930404I05Rik	chr16	0.48	0	0	0.26	0	0	0.06	0	0	0.04	0	0	0.29	0	0	0.77	0	0	0.4	0	0
4930404N11Rik	chr10	10.28	0	0	2.47	0	0	6.05	0	0	10.74	0	0	6.97	0	0	3.79	0	0	7.06	0	0
4930405A10Rik	chr14	0.06	0	0	0	0	0	0.03	0	0	0.05	0	0	0.06	0	0	0.01	0	0	0.03	0	0
4930405A21Rik	chr2	0.25	0	0	0.02	0	0	0.01	0	0	0.37	0	0	0.03	0	0	0.11	0	0	0.13	0	0
4930405D11Rik	chr11	0.07	0	0	0.03	50	0	0.08	0	0	0.04	0	0	0	0	0	0.01	0	0	0.14	0	0
4930405J17Rik	chr10	0.07	0	0	0.09	0	0	0.05	0	0	0.05	0	0	0	0	0	0.01	0	0	0.37	0	0
4930405L22Rik	chr5	0	0	0	0.04	0	0	0.02	0	0	0.03	0	0	0.11	0	0	0.04	0	0	0.29	0	0
4930405O22Rik	chr17	0.32	0	0	0.52	0	0	0.12	0	0	0.22	0	0	0.09	0	0	0.52	21	0	0.49	0	0
4930406D18Rik	chr3	0.09	0	0	0.11	0	0	0.02	0	0	0.02	0	0	0.03	0	0	0	0	0	0	0	0
4930407G08Rik	chr4	0.16	0	0	0.12	0	0	0.02	0	0	0.07	0	0	0	0	0	0.02	0	0	0.05	0	0
4930407I10Rik	chr15	0.05	0	0	0.07	0	0	0.07	0	0	0.05	0	0	0.02	0	0	0.03	0	0	0.05	0	0
4930407I19Rik	chr10	0.08	0	0	0.05	0	0	0.04	0	0	0.09	0	0	0.01	0	0	0.02	0	0	0.07	0	0
4930412B13Rik	chr2	0.19	0	0	0.04	0	0	0.11	0	0	0.02	0	0	0.05	0	0	0.01	0	0	0.08	0	0
4930412C18Rik	chr4	0.08	0	0	0.07	0	0	0.13	0	0	0.26	0	0	0.08	0	0	0.05	0	0	0.14	0	0
4930412D23Rik	chrX	0.04	0	0	0.04	0	0	0	0	0	0.05	0	0	0.06	0	0	0.05	0	0	0.12	0	0
4930412O13Rik	chr2	0.92	0	0	0.6	0	0	0.56	0	0	0.38	0	0	0.15	0	0	1.41	0	0	0.88	0	0
4930413E15Rik	chr5	0.01	0	0	0.06	0	0	0.05	0	0	0.06	0	0	0.02	0	0	0.03	0	0	0	0	0
4930413F20Rik	chr15	3.22	0	0	2.87	0	0	1.87	0	0	1.48	0	0	1.86	0	0	0.66	0	0	0.67	0	0
4930413G21Rik	chr7	24.71	0	0	13.9	0	0	17.84	0	0	16.34	0	0	16.41	0	0	7.92	0	0	15.21	0	0
4930413M19Rik	chr14	0.02	0	0	0	0	0	0.02	0	0	0.06	0	0	0.04	0	0	0.01	0	0	0	0	0
4930414L22Rik	chr6	7.2	0	0	5.01	0	0	4.74	0	0	4.49	0	0	4.96	0	0	4.24	0	0	5.34	0	0
4930414N06Rik	chr19	0	0	0	0.07	0	0	0.06	0	0	0.04	0	0	0.03	0	0	0.03	0	0	0.32	0	0
4930415F15Rik	chr11	0.1	0	0	0	0	0	0	0	0	0.44	0	0	0.31	0	0	0.47	0	0	0.07	0	0
4930415L06Rik	chrX	0.13	0	0	0.03	0	0	0.03	0	0	0.02	0	0	0.02	0	0	0.03	0	0	0.08	0	0
4930415O20Rik	chr15	0.09	0	0	0.3	0	0	0.08	0	0	0.03	0	0	0.04	0	0	1.14	0	0	0.48	0	0
4930417O13Rik	chr6	0.25	0	0	0.38	0	0	0.03	0	0	0.32	0	0	0.25	0	0	0.87	0	0	0.29	0	0
4930417O22Rik	chr11	0.05	0	0	0.15	0	0	0.1	0	0	0.04	0	0	0.02	0	0	0.01	0	0	0.09	0	0
4930419G24Rik	chr3	0.11	0	0	0.06	0	0	0.02	0	0	0.04	0	0	0.03	0	0	0.04	0	0	0.08	0	0
4930423M02Rik	chr4	0.06	0	0	0.02	0	0	0.04	0	0	0.05	0	0	0.03	0	0	0.04	0	0	0.1	0	0
4930425K10Rik	chr5	0.12	0	0	0.07	0	0	0.08	0	0	0.03	0	0	0.08	0	0	0.06	0	0	0.05	0	0
4930425L21Rik	chr6	0.09	0	0	0.05	0	0	0.03	0	0	0.02	0	0	0.03	0	0	0.04	0	0	0.02	0	0
4930425O10Rik	chr3	0.11	0	0	0.04	0	0	0.3	0	0	0.12	0	0	0.11	0	0	0.08	0	0	0.19	0	0
4930426D05Rik	chr18	0.05	0	0	0.11	0	0	0.05	0	0	0.05	0	0	0.02	0	0	0.01	0	0	0.05	0	0
4930426L09Rik	chr2	0.25	0	0	0.2	0	0	0.24	0	0	0.8	0	0	0.07	0	0	0.67	53	0	0.68	0	0
4930427A07Rik	chr12	9.51	0	0	10.1	0	0	8.48	0	0	11.13	0	0	12.58	0	0	8.23	0	0	12.22	0	0
4930428D18Rik	chrX	0.14	0	0	0.04	0	0	0.01	0	0	0.04	0	0	0.07	0	0	0.05	0	0	0.12	0	0
4930428D20Rik	chr16	0	0	0	0	0	0	0.02	0	0	0.03	0	0	0.02	0	0	0	0	0	0	0	0
4930428E07Rik	chr12	0.1	0	0	0.05	0	0	0.12	0	0	0.06	0	0	0.07	53	0	0.07	0	0	0.13	0	0
4930428G15Rik	chr9	0.06	0	0	0.09	0	0	0.04	0	0	0.05	0	0	0.03	0	0	0.02	0	0	0.1	0	0
4930428O21Rik	chr5	0.14	0	0	0.03	0	0	0.01	0	0	0.03	0	0	0.02	0	0	0.01	0	0	0.06	0	0
4930429B21Rik	chr3	1.48	0	0	0.97	0	0	1.17	0	0	0.41	0	0	1.29	0	0	1.01	0	0	1.15	0	0
4930429D17Rik	chr5	0.05	0	0	0.05	0	0	0.03	0	0	0.05	0	0	0.04	64	0	0.03	0	0	0.11	0	0
4930429F11Rik	chr17	0.06	0	0	0.03	0	0	0.04	0	0	0.02	0	0	0.09	0	0	0.04	0	0	0.05	0	0
4930429F24Rik	chr9	0.21	0	0	0.11	0	0	0.31	0	0	0.75	0	0	0.28	0	0	0.33	0	0	0.07	0	0
4930430A15Rik	chr2	0.08	0	0	0.08	0	0	0.07	0	0	0.06	0	0	0.05	0	0	0.04	0	0	0.07	0	0
4930430F08Rik	chr10	8.96	0	0	13.45	0	0	12.84	0	0	12.37	0	0	12.05	0	0	11.75	0	0	11.21	0	0
4930430F21Rik	chr15	0.02	0	0	0.12	0	0	0	0	0	0.05	0	0	0.04	0	0	0.05	0	0	0.06	0	0
4930430J02Rik	chr9	0	0	0	0.64	0	0	0.02	0	0	0.1	0	0	0.14	0	0	0.25	0	0	0.09	0	0
4930431F12Rik	chr5	0.25	0	0	0.81	0	0	0.58	0	0	0.96	0	0	0.84	0	0	1.14	0	0	0.99	0	0
4930431P03Rik	chr14	0.2	0	0	0.15	0	0	0.55	0	0	0.1	0	0	0.03	0	0	0.42	0	0	0.31	0	0
4930432J09Rik	chr14	0.05	0	0	0.06	0	0	0.05	0	0	0.08	0	0	0.08	67	0	0.05	0	0	0.16	0	0
4930432K21Rik	chr8	0.62	0	0	0.21	0	0	0.08	0	0	0.15	0	0	0.11	0	0	0.08	0	0	0.11	0	0
4930432M17Rik	chr3	0	0	0	0.06	0	0	0.03	0	0	0.01	0	0	0.03	0	0	0.15	0	0	0.03	0	0
4930433B08Rik	chr3	0.23	0	0	0.26	0	0	0.14	0	0	0.1	0	0	0.03	0	0	0.06	0	0	0.14	0	0
4930433I11Rik	chr7	0.06	0	0	0.07	0	0	0.05	0	0	0.07	0	0	0.07	0	0	0.03	0	0	0.07	0	0
4930433N12Rik	chr9	0.06	0	0	0.06	0	0	0.14	0	0	0.13	0	0	0.05	29	0	0.08	0	0	0.06	0	0
4930434J06Rik	chr14	0.05	0	0	0.06	0	0	0.01	0	0	0.1	0	0	0.05	0	0	0.05	0	0	0.11	0	0
4930435E12Rik	chr16	0.12	0	0	0.04	0	0	0.03	0	0	0.09	0	0	0.02	0	0	0.05	0	0	0.14	0	0
4930438E09Rik	chr14	0.1	0	0	0.07	0	0	0.03	0	0	0	0	0	0.07	0	0	0.02	0	0	0.11	0	0
4930440C22Rik	chr1	0.06	0	0	0.07	0	0	0.02	0	0	0.09	0	0	0.05	78	0	0.01	0	0	0.05	0	0
4930440I19Rik	chr2	0.15	0	0	0.04	0	0	0.06	0	0	0	0	0	0.05	0	0	0.02	0	0	0.03	0	0
4930441H08Rik	chr7	0.03	0	0	0	0	0	0.03	0	0	0.04	0	0	0.04	0	0	0.03	0	0	0.02	0	0
4930441J16Rik	chr2	0.05	0	0	0	0	0	0.05	0	0	0.02	0	0	0.07	0	0	0.06	0	0	0.06	0	0
4930442J19Rik	chr2	0.04	0	0	0.04	0	0	0.03	0	0	0.04	0	0	0.01	0	0	0.03	0	0	0.06	0	0
4930442L01Rik	chr3	0.02	0	0	0.03	0	0	0.04	0	0	0.02	0	0	0.02	0	0	0.02	0	0	0.06	0	0
4930443O20Rik	chr2	0.07	0	0	0.17	0	0	0.16	0	0	0.02	0	0	0.06	0	0	0.09	0	0	0.26	0	0
4930444F02Rik	chr10	0.28	0	0	0.16	0	0	0.1	0	0	0.11	0	0	0.08	0	0	0.06	0	0	0.15	0	0
4930444G20Rik	chr10	0.15	0	0	0.03	0	0	0.22	0	0	0.07	0	0	0.02	0	0	0.24	0	0	0.05	0	0
4930444M15Rik	chr14	0.06	0	0	0.1	0	0	0.21	0	0	0.11	0	0	0.1	0	0	0.1	0	0	0.06	0	0
4930444P10Rik	chr1	0.21	0	0	0.14	0	0	0.37	0	0	0.13	0	0	0.26	0	0	0.37	0	0	0.54	0	0
4930445N18Rik	chr18	0.15	0	0	0.08	0	0	0.15	0	0	0.01	0	0	0.43	0	0	0.03	0	0	0.04	0	0
4930447A16Rik	chr15	0.12	0	0	0	0	0	0.11	0	0	0.03	0	0	0.03	0	0	0.06	0	0	0	0	0
4930447C04Rik	chr12	0.25	0	0	0.12	0	0	0.05	0	0	0.11	0	0	0.1	0	0	0.14	0	0	0.16	0	0
4930447F24Rik	chr9	0.37	0	0	0.42	0	0	0.87	0	0	0.05	0	0	0.36	0	0	1.56	0	0	0.46	0	0
4930447J18Rik	chr14	0	0	0	0.03	0	0	0.02	0	0	0.02	0	0	0.04	0	0	0.05	0	0	0.1	0	0
4930447K03Rik	chr13	0.57	0	0	0.75	0	0	0.56	0	0	0.72	0	0	0.33	0	0	0.56	0	0	1.15	0	0
4930447M23Rik	chr2	0.09	0	0	0.06	0	0	0.33	0	0	0.09	0	0	0.02	0	0	0.23	0	0	0.11	0	0
4930447N08Rik	chr3	0.01	0	0	0.07	0	0	0.02	0	0	0.05	0	0	0.05	0	0	0.03	0	0	0.05	0	0
4930448C13Rik	chr12	0.04	0	0	0.16	0	0	0.03	0	0	0.13	0	0	0.07	0	0	0.07	0	0	0.29	0	0
4930448F12Rik	chr13	0.42	0	0	0.21	0	0	0.06	0	0	0.21	0	0	0.31	0	0	0.06	0	0	0.36	0	0
4930448H16Rik	chr5	0.07	0	0	0.06	0	0	0.05	0	0	0.05	0	0	0	0	0	0.05	0	0	0.08	0	0
4930448I06Rik	chr1	0.09	0	0	0.04	0	0	0.1	0	0	0.17	0	0	0.09	0	0	0.13	0	0	0.11	0	0
4930448I18Rik	chr5	0.09	0	0	0.05	0	0	0.04	0	0	0.02	0	0	0.1	0	0	0.06	0	0	0.09	0	0
4930448K20Rik	chr4	0.14	0	0	0.23	0	0	0.06	0	0	0.1	0	0	0.05	0	0	0.03	0	0	0.29	0	0
4930449E01Rik	chr14	0.11	0	0	0.05	0	0	0.04	0	0	0.08	0	0	0	0	0	0.05	0	0	0.06	0	0
4930449E18Rik	chr19	0.07	0	0	0.04	0	0	0	0	0	0.06	0	0	0.03	0	0	0	0	0	0	0	0
4930449I24Rik	chr5	0.03	0	0	0.03	0	0	0.02	0	0	0.07	0	0	0.05	0	0	0.01	0	0	0.03	0	0
4930451G09Rik	chr16	0.65	0	0	0.13	0	0	0.36	0	0	0.43	0	0	0.46	0	0	0.82	0	0	0.58	0	0
4930451I11Rik	chr7	0.08	0	0	0.13	0	0	0.02	0	0	0.03	0	0	0.02	0	0	0.05	0	0	0.89	0	0
4930452A19Rik	chr17	0.11	0	0	0.03	0	0	0.04	0	0	0.03	0	0	0.02	0	0	0.03	0	0	0.09	0	0
4930452B06Rik	chr14	0.15	0	0	0.04	0	0	0.17	0	0	0.31	0	0	0.06	0	0	0.11	0	0	0.28	0	0
4930452G13Rik	chr14	0.33	0	0	0.12	0	0	0.2	0	0	0.1	0	0	0.1	0	0	0.09	0	0	0.22	0	0
4930452N14Rik	chr1	0.15	0	0	0.05	0	0	0.05	0	0	0.03	0	0	0.12	0	0	0	0	0	0.26	0	0
4930453H23Rik	chrX	0.04	0	0	0.06	0	0	0.01	0	0	0.07	0	0	0.02	0	0	0.02	0	0	0.12	0	0
4930453L07Rik	chr8	0.03	0	0	0.09	0	0	0.04	0	0	0.04	0	0	0.05	0	0	0.04	0	0	0.1	0	0
4930453N24Rik	chr16	43.3	0	0	43.17	0	0	54.89	0	0	54.42	0	0	48.37	0	0	48.06	0	0	52.61	0	0
4930455B14Rik	chr14	0.06	0	0	0.06	0	0	0.04	0	0	0.01	0	0	0.05	0	0	0.05	0	0	0.11	0	0
4930455C13Rik	chr10	4.93	0	0	5.35	0	0	4.72	0	0	3.45	0	0	2.94	0	0	2.6	0	0	4.85	0	0
4930455D15Rik	chr18	0.08	0	0	0.07	0	0	0.15	0	0	0.01	0	0	0.07	0	0	0.01	0	0	0.15	0	0
4930455F16Rik	chr16	0.22	0	0	0.1	0	0	0.08	0	0	0.04	0	0	0.11	0	0	0.07	0	0	0.13	0	0
4930455G09Rik	chr4	1.21	0	0	2.63	0	0	1.64	0	0	1.51	0	0	0.56	0	0	1.68	0	0	1.76	0	0
4930455H04Rik	chr3	0.06	0	0	0.07	0	0	0.08	0	0	0.22	0	0	0	0	0	0.1	0	0	0.07	0	0
4930455J16Rik	chr13	0.08	0	0	0.09	0	0	0.05	0	0	0.03	0	0	0.07	0	0	0.04	0	0	0.12	0	0
4930456L15Rik	chr4	0.02	0	0	0.05	0	0	0.08	0	0	0.08	0	0	0.01	0	0	0.03	0	0	0.06	0	0
4930459C07Rik	chr10	0.08	0	0	0.35	0	0	0.07	0	0	0.26	0	0	0.04	0	0	0.04	0	0	0.07	0	0
4930459L07Rik	chr5	0.06	0	0	0	0	0	0.09	0	0	0	0	0	0	0	0	0	0	0	0.12	0	0
4930461G14Rik	chr9	0.07	0	0	0	0	0	0.05	0	0	0.15	0	0	0.02	0	0	0	0	0	0.03	0	0
4930463O16Rik	chr10	0.09	0	0	0.04	0	0	0.04	0	0	0.07	0	0	0.08	0	0	0.05	0	0	0.16	0	0
4930465K10Rik	chr18	0.52	0	0	0.08	0	0	0.32	0	0	0.6	0	0	0.16	0	0	0.41	0	0	0.59	0	0
4930465M20Rik	chr12	0.06	0	0	0.04	0	0	0.1	0	0	0.05	0	0	0.05	0	0	0.09	0	0	0.08	0	0
4930467D21Rik	chr5	0.02	0	0	0.08	0	0	0.04	0	0	0.02	0	0	0.05	0	0	0.04	0	0	0.05	0	0
4930467E23Rik	chr8	0.04	0	0	0.05	0	0	0.03	0	0	0.05	0	0	0.01	0	0	0.01	0	0	0.03	0	0
4930467K11Rik	chr10	0.15	0	0	0.02	0	0	0.06	0	0	0.03	0	0	0.04	0	0	0.01	0	0	0.08	0	0
4930468A15Rik	chrX	0.03	0	0	0.09	0	0	0.08	0	0	0	0	0	0.02	0	0	0.05	0	0	0.12	0	0
4930469G21Rik	chr1	0.41	0	0	0.16	0	0	0.25	0	0	0.02	0	0	0.15	0	0	0.15	0	0	0.41	0	0
4930470H14Rik	chr17	6.26	0	0	3.06	0	0	6.27	0	0	5.36	0	0	2.74	0	0	6.91	0	0	5.58	0	0
4930470O06Rik	chr8	0.04	0	0	0.07	0	0	0.05	0	0	0.02	0	0	0.03	0	0	0.06	0	0	0.1	0	0
4930470P17Rik	chr2	0.02	0	0	0.02	0	0	0.03	0	0	0.07	0	0	0.03	0	0	0.03	0	0	0.12	0	0
4930471C04Rik	chr14	0.12	0	0	0.09	0	0	0.06	0	0	0.14	0	0	0.04	0	0	0.04	0	0	0.1	0	0
4930471G03Rik	chr18	0.11	0	0	0.05	0	0	0.04	0	0	0.05	0	0	0.04	0	0	0.01	0	0	0.15	0	0
4930471M09Rik	chr6	0.13	0	0	0.08	0	0	0.07	0	0	0.12	0	0	0.08	0	0	0.09	0	0	0.08	0	0
4930473A02Rik	chr2	1.05	0	0	0.56	0	0	0.88	0	0	2.02	0	0	0.53	0	0	0.97	0	0	1.7	0	0
4930473O22Rik	chr10	0.03	0	0	0.08	0	0	0.04	0	0	0	0	0	0.06	0	0	0.03	0	0	0.04	0	0
4930474G06Rik	chr18	0.25	0	0	0.1	0	0	0.15	0	0	0.12	0	0	0.1	0	0	0.15	0	0	0.1	0	0
4930474H20Rik	chr14	0.14	0	0	0.07	0	0	0.07	0	0	0.05	0	0	0.07	0	0	0.06	0	0	0.04	0	0
4930474M22Rik	chr17	0.07	0	0	0.03	0	0	0.02	0	0	0.03	0	0	0.05	0	0	0.15	0	0	0.12	0	0
4930474N05Rik	chr14	0	0	0	0.02	0	0	0.01	0	0	0.01	0	0	0.03	0	0	0.02	0	0	0.07	0	0
4930474N09Rik	chr12	0.05	0	0	0.04	0	0	0.08	0	0	0.06	0	0	0.1	0	0	0.04	0	0	0.06	0	0
4930477N07Rik	chr10	0.03	0	0	0.13	0	0	0.03	0	0	0.07	0	0	0.07	0	0	0.09	0	0	0.34	0	0
4930478L05Rik	chr16	0.07	0	0	0.06	0	0	0.04	0	0	0.03	0	0	0.04	0	0	0.02	0	0	0.19	0	0
4930478P22Rik	chr5	0.07	0	0	0.05	0	0	0.07	0	0	0.04	0	0	0.03	0	0	0.03	0	0	0.08	0	0
4930479D17Rik	chr6	0.03	0	0	0.08	0	0	0.01	0	0	0.31	0	0	0.1	0	0	0.01	0	0	0.09	0	0
4930480E11Rik	chrX	0.13	0	0	0.04	0	0	0.06	0	0	0.07	0	0	0.02	0	0	0.03	0	0	0.02	0	0
4930480G23Rik	chr4	0.23	0	0	1.02	0	0	0.54	0	0	1.06	0	0	0.51	0	0	1.07	0	0	0.15	0	0
4930480K15Rik	chr17	0.1	0	0	0.07	0	0	0.05	0	0	0.07	0	0	0.04	0	0	0.03	0	0	0.06	0	0
4930480K23Rik	chr14	0.34	0	0	0.21	0	0	0.3	0	0	0.37	0	0	0.11	0	0	0.49	0	0	0.39	0	0
4930480M12Rik	chr12	0	0	0	0.13	0	0	0.1	0	0	0.03	0	0	0.03	0	0	0.08	0	0	0	0	0
4930481A15Rik	chr19	1.62	0	0	0.28	0	0	0.59	0	0	0.82	0	0	0.3	0	0	1.21	0	0	0.68	0	0
4930482G09Rik	chr3	0.06	0	0	0.08	0	0	0.04	0	0	0.04	0	0	0.12	0	0	0.05	0	0	0.05	0	0
4930483J18Rik	chr15	0.19	0	0	0.04	0	0	0.05	0	0	0.08	0	0	0.11	0	0	0.13	0	0	1.04	0	0
4930483K19Rik	chr10	2.14	0	0	1.44	0	0	0.66	0	0	0.67	0	0	0.47	0	0	0.47	0	0	0.91	0	0
4930483O08Rik	chr7	0.1	0	0	0.02	0	0	0.04	0	0	0.01	0	0	0.03	0	0	0.03	0	0	0.04	0	0
4930484H19Rik	chr10	0.13	0	0	0.08	0	0	0.03	0	0	0.08	0	0	0.06	0	0	0.04	0	0	0.05	0	0
4930486F22Rik	chr10	0.08	0	0	0.07	0	0	0	0	0	0.09	0	0	0.05	0	0	0.05	0	0	0.1	0	0
4930486I03Rik	chr1	0.14	0	0	0	0	0	0	0	0	0.02	0	0	0.07	0	0	0.02	0	0	0.06	0	0
4930486L24Rik	chr13	1.06	0	0	0.87	0	0	0.5	0	0	2.77	0	0	2.85	0	0	1.09	0	0	2.67	0	0
4930487D11Rik	chr5	0	0	0	0	0	0	0.1	0	0	0.04	0	0	0	0	0	0.03	0	0	0.05	0	0
4930487H11Rik	chr1	0.12	0	0	0.06	0	0	0.14	0	0	0.09	0	0	0.09	0	0	0.07	0	0	0.06	0	0
4930488B22Rik	chr1	0.11	0	0	0.05	0	0	0.04	0	0	0.11	0	0	0.04	0	0	0.03	0	0	0.15	0	0
4930488L21Rik	chr8	0.13	0	0	0.09	0	0	0.05	0	0	0.13	0	0	0.11	0	0	0.06	0	0	0.22	0	0
4930500F04Rik	chr5	0.19	0	0	0.12	0	0	0.05	0	0	0.05	0	0	0.05	0	0	0.05	0	0	0.16	0	0
4930500J02Rik	chr2	0.5	0	0	0.17	0	0	0.25	0	0	0.46	0	0	0.29	0	0	0.22	0	0	0.62	0	0
4930500L23Rik	chr5	0.31	0	0	0.35	0	0	0.11	0	0	0.23	0	0	0.15	0	0	0.06	0	0	0.44	0	0
4930502A04Rik	chr9	0.12	0	0	0.06	0	0	0.05	0	0	0.02	0	0	0.06	0	0	0.06	0	0	0.05	0	0
4930502E09Rik	chr11	0.03	0	0	0.04	0	0	0.04	0	0	0.11	0	0	0.28	0	0	0.04	0	0	0.06	0	0
4930502E18Rik	chrX	3.38	0	0	3.66	0	0	3.91	0	0	2.48	0	0	1.57	0	0	1.02	0	0	2.64	0	0
4930503B20Rik	chr3	0.1	0	0	0.14	0	0	0.02	0	0	0.23	0	0	0.05	0	0	0.12	0	0	0.06	0	0
4930503E14Rik	chr14	0.07	0	0	0.04	0	0	0.09	0	0	0.04	0	0	0.03	0	0	0.15	0	0	0.06	0	0
4930503E24Rik	chr10	0.35	0	0	0.12	0	0	0.18	0	0	0.17	0	0	0.15	0	0	0.06	0	0	0.44	0	0
4930503F20Rik	chr14	0.08	0	0	0.16	0	0	0.1	0	0	0.09	0	0	0.15	0	0	0.02	0	0	0.11	0	0
4930503H13Rik	chrX	0.07	0	0	0.06	0	0	0.04	0	0	0	0	0	0.04	0	0	0.03	0	0	0.03	0	0
4930503L19Rik	chr18	2.71	0	0	1.95	0	0	3.61	0	0	5.17	0	0	2.8	0	0	3.28	0	0	3.94	0	0
4930503O07Rik	chr1	0.03	0	0	0.06	0	0	0.02	0	0	0.02	0	0	0.03	0	0	0.03	0	0	0.02	0	0
4930504C09Rik	chr15	0.19	0	0	0.02	0	0	0.06	0	0	0.03	0	0	0.02	0	0	0.54	0	0	0.11	0	0
4930504O13Rik	chr11	0.09	0	0	0.09	0	0	0	0	0	0.04	0	0	0	0	0	0.02	0	0	0.08	0	0
4930505A04Rik	chr11	0.15	0	0	0.02	0	0	0.06	0	0	0.06	0	0	0.06	0	0	0.02	0	0	0.02	0	0
4930505G20Rik	chr14	0	0	0	0.06	0	0	0.04	0	0	0	0	0	0.04	0	0	0.04	0	0	0.14	0	0
4930505K13Rik	chr7	0.11	0	0	0	0	0	0.04	0	0	0.02	0	0	0.02	0	0	0.04	0	0	0.1	0	0
4930505K14Rik	chr5	0	0	0	0.08	0	0	0.03	0	0	0.57	0	0	0.2	0	0	0.08	0	0	0.08	0	0
4930506A18Rik	chr8	0.33	0	0	0.13	0	0	0.25	0	0	0.11	0	0	0.07	0	0	1.4	0	0	0.1	0	0
4930506C21Rik	chr17	1.79	0	0	0.99	0	0	1.41	0	0	1.5	0	0	0.75	0	0	1.69	0	0	1.53	0	0
4930506M07Rik	chr19	19.07	0	0	14.56	0	0	17.39	0	0	15.18	0	0	18.51	0	0	14.63	43	0	17.75	0	0
4930507D05Rik	chr10	2.32	0	0	0.84	0	0	0.54	0	0	0.99	0	0	1.74	0	0	0.36	27	0	0.8	0	0
4930507D10Rik	chr11	0.27	0	0	0.19	0	0	0.1	0	0	0.09	0	0	0.1	0	0	0.16	0	0	0.3	0	0
4930509E16Rik	chr9	0.16	0	0	0.05	30	0	0.13	0	0	0.08	0	0	0.01	0	0	0.02	0	0	0.09	0	0
4930509J09Rik	chr3	0.11	0	0	0.08	81	0	0.09	0	0	0.03	0	0	0.06	0	0	0.04	0	0	0.03	0	0
4930509K18Rik	chr4	0.08	0	0	0.03	0	0	0.03	0	0	0.08	0	0	0.04	0	0	0.08	0	0	0.06	0	0
4930511A02Rik	chr12	0.11	0	0	0.04	0	0	0.08	0	0	0.03	0	0	0.04	0	0	0.1	0	0	0.18	0	0
4930511A08Rik	chr6	0.07	0	0	0.05	0	0	0.3	0	0	0.63	0	0	0	0	0	0.43	0	0	0.15	0	0
4930511E03Rik	chr6	0.04	0	0	0.06	0	0	0.07	0	0	0.07	0	0	0.03	0	0	0.03	0	0	0.09	0	0
4930511M06Rik	chr18	1.68	0	0	2.08	0	0	1.51	0	0	1.09	0	0	0.97	0	0	1.92	0	0	1.32	0	0
4930512B01Rik	chr12	1.62	0	0	3.09	0	0	1.48	0	0	2.22	0	0	1.34	0	0	0.99	0	0	0.83	0	0
4930512J16Rik	chr6	0.1	0	0	0.07	0	0	0.03	0	0	0.04	0	0	0.07	0	0	0.03	0	0	0.11	0	0
4930512M02Rik	chr11	1.26	0	0	1.11	0	0	1.08	0	0	0.64	0	0	0.84	0	0	0.73	0	0	2.27	0	0
4930513D17Rik	chr5	0.04	0	0	0.04	0	0	0.08	0	0	0.06	0	0	0.03	0	0	0.2	8	0	0.48	0	0
4930513N10Rik	chr8	1.21	0	0	0.71	0	0	1.87	0	0	1.35	0	0	1.23	0	0	0.75	0	0	3.06	0	0
4930513O06Rik	chrX	0.15	0	0	0.08	0	0	0.1	0	0	0.13	0	0	0.11	0	0	0.24	0	0	0.26	0	0
4930515B02Rik	chr4	0.11	0	0	0.05	0	0	0.05	0	0	0.04	0	0	0	0	0	0	0	0	0.11	0	0
4930515G01Rik	chr5	1.72	0	0	1.61	0	0	1.72	0	0	2.87	0	0	1.09	0	0	1.98	0	0	2.82	0	0
4930515G16Rik	chr6	0.12	0	0	0	0	0	0.03	0	0	0.02	0	0	0	0	0	0.01	0	0	0.11	0	0
4930515L03Rik	chr2	0	0	0	0.02	0	0	0.01	0	0	0.13	0	0	0.07	0	0	0.04	0	0	0.03	0	0
4930515L19Rik	chrX	0.1	0	0	0.07	0	0	0.07	0	0	0.04	0	0	0.02	0	0	0.02	39	0	0.2	0	0
4930517E11Rik	chr2	0.04	0	0	0.07	0	0	0.04	0	0	0.03	0	0	0.06	0	0	0.04	0	0	0.14	0	0
4930517M08Rik	chr17	0.1	0	0	0.03	0	0	0.05	0	0	0.04	0	0	0	0	0	0.04	0	0	0.1	0	0
4930518J21Rik	chr8	0.11	0	0	0	0	0	0.01	0	0	0.02	0	0	0	0	0	0.05	0	0	0.06	0	0
4930518P08Rik	chr13	0.06	0	0	0.03	0	0	0.03	0	0	0.04	0	0	0.03	0	0	0.04	0	0	0.03	0	0
4930519D14Rik	chr13	0.07	0	0	0.1	0	0	0.07	0	0	0.07	0	0	0.07	0	0	0.03	0	0	0.11	62	0
4930519F09Rik	chr10	1.59	0	0	0.61	0	0	1.15	0	0	1.32	0	0	0.77	0	0	0.98	0	0	1.3	0	0
4930519F16Rik	chrX	0.02	0	0	0.06	0	0	0.32	0	0	0	0	0	0.01	0	0	0.02	0	0	0.07	0	0
4930519F24Rik	chr9	0.03	0	0	0.09	0	0	0	0	0	0.04	0	0	0.07	0	0	0.01	0	0	0.09	0	0
4930519G04Rik	chr5	1.88	0	0	1.67	0	0	2.02	0	0	0.58	0	0	2.15	0	0	1.53	0	0	1.86	0	0
4930519H02Rik	chr5	0.02	0	0	0.05	0	0	0.04	0	0	0.06	0	0	0.04	0	0	0.02	0	0	0.05	0	0
4930519K11Rik	chr14	0	0	0	0	0	0	0.03	0	0	0	0	0	0.05	0	0	0.06	0	0	0.05	0	0
4930520O04Rik	chr9	1.71	0	0	0.41	0	0	0.97	0	0	0.75	0	0	2.49	0	0	1.33	0	0	0.44	0	0
4930520P13Rik	chr13	0.04	0	0	0.03	0	0	0.04	0	0	0.02	0	0	0.03	0	0	0.04	0	0	0.1	0	0
4930521E06Rik	chr1	0.03	0	0	0.12	0	0	0.12	0	0	0.1	0	0	0.03	0	0	0.04	0	0	0.04	0	0
4930522H14Rik	chr4	0.1	0	0	0.14	0	0	0.15	0	0	0.08	0	0	0.11	0	0	0.04	0	0	0.1	0	0
4930522O17Rik	chr4	0.15	0	0	0	0	0	0.04	0	0	0	0	0	0	0	0	0.04	0	0	0.04	0	0
4930523C07Rik	chr1	6.55	0	0	1.49	0	0	10.64	0	0	6.96	0	0	3.53	0	0	4.94	8	0	6.39	0	0
4930523O13Rik	chr15	0.06	0	0	0.07	0	0	0.07	0	0	0.04	0	0	0.06	0	0	0.04	0	0	0.07	0	0
4930524B15Rik	chr11	0.04	0	0	0.04	0	0	0.05	0	0	0.02	0	0	0.05	0	0	0.01	0	0	0.05	0	0
4930524B17Rik	chr6	0.45	0	0	0.12	0	0	0.31	0	0	0.09	0	0	0.21	0	0	0.18	0	0	0.22	0	0
4930524C18Rik	chr14	0.03	0	0	0.02	0	0	0.05	0	0	0.08	0	0	0.03	0	0	0.02	0	0	0.07	0	0
4930524N10Rik	chrX	0.06	0	0	0.14	0	0	0.02	0	0	0.02	0	0	0.05	0	0	0.02	0	0	0.08	0	0
4930524O05Rik	chr19	0.12	0	0	0.03	0	0	0.03	0	0	0.03	0	0	0	0	0	0	0	0	0	0	0
4930524O08Rik	chr9	0.06	0	0	0.04	0	0	0.07	0	0	0.03	0	0	0.01	0	0	0.04	0	0	0.11	0	0
4930525C09Rik	chr10	0.11	0	0	0.14	0	0	0.03	0	0	0.15	0	0	0.03	0	0	0.02	0	0	0.13	0	0
4930525D18Rik	chr9	0.13	0	0	0.14	0	0	0.12	0	0	0.02	0	0	0.04	0	0	0.01	0	0	0.07	0	0
4930525G20Rik	chr13	0.12	0	0	0.1	0	0	0.36	0	0	0.04	0	0	0.23	0	0	0.21	0	0	0.23	0	0
4930526H09Rik	chr13	0.01	0	0	0.09	0	0	0.05	0	0	0.2	0	0	0.02	0	0	0.05	0	0	0.03	0	0
4930526I15Rik	chr9_random	5.58	0	0	3.89	0	0	5.09	0	0	4.89	0	0	5.36	0	0	5.32	0	0	6.5	0	0
4930526L06Rik	chr19	0.06	0	0	0	0	0	1.51	0	0	0.05	0	0	0.07	0	0	0.04	0	0	0.19	0	0
4930527F14Rik	chr14	0	0	0	0.05	0	0	0.02	0	0	0.06	0	0	0.02	0	0	0.02	0	0	0.03	0	0
4930527G23Rik	chr18	0.06	0	0	0	0	0	0.02	0	0	0.06	0	0	0.12	0	0	0.02	0	0	0.03	0	0
4930528A17Rik	chr4	0.29	0	0	0.35	0	0	0.19	0	0	0.68	0	0	0.31	0	0	0.3	0	0	0.78	0	0
4930528D03Rik	chr13	0.42	0	0	0.64	0	0	0.77	0	0	1.05	0	0	0.43	0	0	0.46	0	0	0.41	0	0
4930528G23Rik	chr6	0.12	0	0	0.1	0	0	0.05	0	0	0.09	0	0	0.11	0	0	0.04	0	0	0.11	0	0
4930528H21Rik	chr6	0.06	0	0	0.04	0	0	0.04	0	0	0.02	0	0	0.02	0	0	0.03	5	0	0.07	0	0
4930528P14Rik	chr2	0.06	0	0	0.06	0	0	0.07	0	0	0.11	0	0	0.06	0	0	0.01	0	0	0.09	0	0
4930529C04Rik	chr3	0.98	0	0	0.36	0	0	0.53	0	0	0.62	0	0	0.45	0	0	0.35	0	0	0.48	0	0
4930529K09Rik	chr14	0.15	0	0	0.06	0	0	0.04	0	0	0.08	0	0	0.13	0	0	0.01	0	0	0.07	0	0
4930529L06Rik	chr16	0.64	0	0	0.04	0	0	0.03	0	0	0	0	0	0.06	0	0	0	0	0	0.14	0	0
4930532I03Rik	chr10	0.2	0	0	0.04	0	0	0.12	0	0	0.07	0	0	0.12	0	0	0.11	36	0	0.08	0	0
4930532M18Rik	chr1	0	0	0	0.04	0	0	0.02	0	0	0.11	0	0	0.03	0	0	0.03	0	0	0.07	0	0
4930533B01Rik	chr2	0.04	0	0	0.06	0	0	0.05	0	0	0.04	0	0	0.02	0	0	0.04	0	0	0.07	0	0
4930533N22Rik	chr7	3.9	0	0	2.54	0	0	6.9	0	0	3.41	0	0	4.15	0	0	7.29	0	0	5.52	0	0
4930533P14Rik	chr1	0.05	0	0	0.03	0	0	0.06	0	0	0.07	0	0	0.02	0	0	0.04	0	0	0.05	0	0
4930538K18Rik	chr4	1.7	0	0	2.47	0	0	3.83	0	0	3.24	0	0	2.48	80	0	3.18	0	0	2.88	0	0
4930539C22Rik	chr3	0.09	0	0	0.07	0	0	0.02	0	0	0.05	0	0	0.01	0	0	0.03	0	0	0.01	0	0
4930539E08Rik	chr17	0.28	0	0	0.13	0	0	0.55	0	0	0.12	0	0	0.06	0	0	0.42	0	0	0.17	0	0
4930539J05Rik	chr3	8.39	0	0	9.47	0	0	2.13	0	0	5.63	0	0	4.72	0	0	3.92	0	0	3.07	0	0
4930539M17Rik	chr3	0.05	0	0	0.02	0	0	0.01	0	0	0.15	0	0	0.02	0	0	0	0	0	0.11	0	0
4930539N22Rik	chr3	0.08	0	0	0.02	0	0	0.05	0	0	0.03	0	0	0.04	0	0	0.03	0	0	0.09	0	0
4930540M03Rik	chr9	0.06	0	0	0	0	0	0.04	0	0	0.03	0	0	0.09	0	0	0	0	0	0.04	0	0
4930542C21Rik	chr16	0.12	0	0	0.08	0	0	0.05	0	0	0.01	0	0	0.08	0	0	0.05	0	0	0.12	0	0
4930542D17Rik	chr16	0.21	0	0	0.07	7	0	0.02	0	0	0.01	0	0	0.02	0	0	0.01	0	0	0.04	0	0
4930543E12Rik	chr7	0.21	0	0	0.06	0	0	0.04	0	0	0.11	0	0	0.07	0	0	0.04	0	0	0.12	0	0
4930543N07Rik	chr7	0.1	0	0	0.02	0	0	0.01	0	0	0	0	0	0.06	0	0	0.02	0	0	0.06	0	0
4930544D05Rik	chr11	0.87	0	0	0.06	0	0	0.02	0	0	0.05	0	0	0	0	0	0.02	0	0	0.13	0	0
4930544G11Rik	chr6	0.02	0	0	0.07	0	0	0.05	0	0	0.06	0	0	0.05	0	0	0.13	0	0	0.05	0	0
4930544M13Rik	chr13	0.1	0	0	0.19	0	0	0.52	0	0	0.88	0	0	0.21	22	0	0.6	0	0	0.08	0	0
4930545E07Rik	chr18	0.07	0	0	0.05	0	0	0.06	0	0	0.04	0	0	0.05	0	0	0.04	0	0	0.15	0	0
4930545H06Rik	chr10	0.05	0	0	0	0	0	0.04	0	0	0.04	0	0	0.05	0	0	0.01	0	0	0	0	0
4930545L23Rik	chr2	0.06	628	0	0.07	0	0	0.06	0	0	0.12	0	0	0.03	0	0	0.07	0	0	0.16	0	0
4930546C10Rik	chr18	0.06	0	0	0.07	0	0	0.04	0	0	0.08	0	0	0.05	0	0	0.03	0	0	0.1	0	0
4930546K05Rik	chr9	0.1	0	0	0.07	0	0	0.29	0	0	0.22	0	0	0.02	0	0	0.04	0	0	0.12	0	0
4930547E08Rik	chr2	0.04	0	0	0.27	0	0	0.06	0	0	0	0	0	0.06	0	0	0.02	0	0	0	0	0
4930547E14Rik	chr16	0.05	0	0	0.08	0	0	0.01	0	0	0.04	0	0	0.02	0	0	0.06	0	0	0.1	0	0
4930548G14Rik	chr15	0.05	0	0	0.04	0	0	0.04	0	0	0.06	0	0	0.05	0	0	0.07	0	0	0.03	0	0
4930548H24Rik	chr5	0.46	0	0	0.04	0	0	0.2	0	0	0.33	0	0	0.08	0	0	0.36	1	0	0.22	0	0
4930548J01Rik	chr17	0.11	0	0	0	0	0	0.24	0	0	0.03	0	0	0.02	0	0	0.08	0	0	0.13	0	0
4930548K13Rik	chr4	0.07	0	0	0.03	0	0	0.05	0	0	0.04	0	0	0.09	0	0	0.02	0	0	0.07	0	0
4930549C01Rik	chr4	0.07	0	0	0.09	0	0	0.03	0	0	0.07	0	0	0.14	0	0	0.11	0	0	0.13	0	0
4930549C15Rik	chr12	0.07	0	0	0.06	0	0	0.07	0	0	0.16	0	0	0.02	0	0	0.02	0	0	0.03	0	0
4930549G23Rik	chr18	0.1	0	0	0.02	0	0	0.95	0	0	0.41	0	0	0.71	0	0	0.63	0	0	0.47	0	0
4930550C14Rik	chr9	0.51	0	0	0.06	0	0	0.86	0	0	0.85	0	0	0.47	0	0	0.45	0	0	1.17	516	0
4930550C17Rik	chr13	0.12	0	0	0.12	0	0	0.03	0	0	0.02	0	0	0.05	0	0	0.04	0	0	0.02	0	0
4930550L24Rik	chrX	0.06	0	0	0.08	0	0	0.04	0	0	0.08	0	0	0.25	0	0	0.05	0	0	0.14	0	0
4930552N02Rik	chr4	0.17	0	0	0.05	0	0	0.06	0	0	0.01	0	0	0.06	0	0	0.06	0	0	0.04	0	0
4930552P12Rik	chr19	0.1	0	0	0.1	0	0	0.14	0	0	0.06	0	0	0.09	0	0	0.09	0	0	0.11	0	0
4930553C11Rik	chr11	0.03	0	0	0.05	0	0	0.06	0	0	0.05	0	0	0.17	0	0	0.06	0	0	0.05	0	0
4930553E22Rik	chr16	0.17	0	0	0.04	0	0	0.1	0	0	0.03	0	0	0.17	0	0	0.02	0	0	0.15	0	0
4930554C24Rik	chr9	0.2	0	0	0.07	0	0	0.09	0	0	0.12	0	0	0.09	0	0	0.08	0	0	0.06	0	0
4930554G24Rik	chr11	0.19	0	0	0.12	0	0	0.05	0	0	0.03	0	0	0.05	0	0	0.05	0	0	0.08	0	0
4930554H23Rik	chr7	0.04	0	0	0.05	0	0	0.03	0	0	0.04	0	0	0.01	0	0	0.02	0	0	0.1	0	0
4930554I06Rik	chr19	0.11	0	0	0.14	0	0	0.02	0	0	0.28	0	0	0.11	0	0	0.02	0	0	0.07	0	0
4930555B11Rik	chr2	0.03	0	0	0.05	0	0	0.07	0	0	0.09	0	0	0.05	0	0	0.04	0	0	0.07	0	0
4930555B12Rik	chrX	0.07	0	0	0	0	0	0.09	0	0	0	0	0	0.07	0	0	0.17	0	0	0.09	0	0
4930555G01Rik	chr14	0.46	0	0	0.13	0	0	0.53	0	0	0.09	0	0	0.02	0	0	0.8	0	0	0.05	0	0
4930555G21Rik	chr13	0.05	0	0	0.04	0	0	0.04	0	0	0.04	0	0	0.03	0	0	0.05	0	0	0.1	0	0
4930555K05Rik	chr13	0.08	0	0	0	0	0	0.08	0	0	0.12	0	0	0	0	0	0.06	0	0	0.04	0	0
4930556C24Rik	chr16	0.11	0	0	0.39	0	0	0.18	0	0	0.3	0	0	0.6	0	0	0.24	0	0	0.75	0	0
4930556G01Rik	chr4	0.1	0	0	0.03	0	0	0.04	0	0	0.02	0	0	0	0	0	0.03	7	0	0.01	0	0
4930556J02Rik	chr14	0.06	0	0	0.05	0	0	0.04	0	0	0.02	0	0	0.05	0	0	0.03	0	0	0.04	0	0
4930556M19Rik	chr15	2.56	0	0	2.17	0	0	1.48	0	0	1.25	0	0	2.04	0	0	2.31	0	0	2.86	0	0
4930556N09Rik	chr10	0.13	0	0	0.07	0	0	0.02	0	0	0	0	0	0.05	0	0	0.03	0	0	0.05	0	0
4930556N13Rik	chr11	0.11	0	0	0.31	0	0	0.3	0	0	0.05	0	0	0.03	0	0	0.02	0	0	0.12	0	0
4930557A04Rik	chrX	0	0	0	0.1	0	0	0.04	0	0	0.08	0	0	0.06	0	0	0.06	0	0	0.07	0	0
4930557F10Rik	chr13	0	0	0	0.1	0	0	0.07	0	0	0.05	0	0	0.04	0	0	0.1	0	0	0.08	0	0
4930557J02Rik	chr5	0.12	0	0	0	0	0	0.06	0	0	0.05	0	0	0.06	0	0	0.03	0	0	0.04	0	0
4930557K07Rik	chr6	0.11	0	0	0.32	0	0	0.64	0	0	0.05	0	0	0.04	0	0	0.02	0	0	0.09	0	0
4930558C23Rik	chr3	0.02	0	0	0.1	0	0	0.12	0	0	0.03	0	0	0.03	0	0	0.01	0	0	0.07	0	0
4930558F17Rik	chr5	0.06	0	0	0.06	0	0	0.04	0	0	0.06	0	0	0.07	0	0	0.05	0	0	0.02	0	0
4930558G05Rik	chrX	0	0	0	0.1	0	0	0.05	0	0	0.05	0	0	0.14	0	0	0.03	0	0	0.26	0	0
4930558J18Rik	chr1	0.74	0	0	0.51	0	0	0.41	0	0	0.84	0	0	0.33	0	0	0.96	0	0	0.29	0	0
4930558K02Rik	chr1	0.09	0	0	0.06	0	0	0.08	0	0	0.04	0	0	0.06	0	0	0.04	0	0	0.15	0	0
4930559C10Rik	chr12	0.07	0	0	0.08	0	0	0.04	0	0	0.05	0	0	0.02	0	0	0.09	0	0	0.03	0	0
4930562C15Rik	chr16	0.03	0	0	0.05	0	0	0.05	0	0	0.03	0	0	0.06	0	0	0.02	0	0	0.05	0	0
4930562F07Rik	chr1	3.09	0	0	1.2	0	0	3.1	0	0	3.4	0	0	1.11	0	0	4.36	0	0	2.89	0	0
4930563D23Rik	chr16	0.09	0	0	0.03	0	0	0.04	0	0	0.04	0	0	0.04	0	0	0.03	0	0	0.1	0	0
4930563E18Rik	chr18	0.23	0	0	0.06	0	0	0.04	0	0	0.08	0	0	0.05	0	0	0.05	0	0	0.06	0	0
4930563E22Rik	chr11	0.66	0	0	0.45	0	0	0.19	0	0	0.46	0	0	0.38	0	0	0.36	0	0	0.46	0	0
4930563F08Rik	chr5	0.1	0	0	0.12	0	0	0.11	0	0	0.11	0	0	0	0	0	0.15	0	0	0.13	0	0
4930563H07Rik	chr6	0.13	0	0	0.07	0	0	0.01	0	0	0.02	0	0	0.05	0	0	0.09	0	0	0.07	0	0
4930563M20Rik	chr8	0.35	0	0	0.06	0	0	0.09	0	0	0.07	0	0	0.09	0	0	0.03	0	0	0.06	0	0
4930564B18Rik	chr14	0	0	0	0.04	0	0	0.05	0	0	0.06	0	0	0.01	0	0	0.05	0	0	0.18	0	0
4930564C03Rik	chr17	0.06	0	0	0.02	0	0	0.08	0	0	0.02	0	0	0.03	0	0	0.04	0	0	0.06	0	0
4930564D02Rik	chr3	0.07	0	0	0.09	0	0	0.07	0	0	0.07	0	0	0.11	0	0	0.04	0	0	0.08	0	0
4930565D16Rik	chr3	0.06	0	0	0.06	0	0	0.04	0	0	0.03	0	0	0.03	0	0	0.05	0	0	0.09	0	0
4930565N06Rik	chr16	0.35	0	0	0.45	0	0	0.35	0	0	0.14	0	0	0.12	0	0	0.17	0	0	0.21	0	0
4930567H12Rik	chr8	0.14	0	0	0.12	0	0	0.07	0	0	0.12	0	0	0.02	0	0	0.03	0	0	0.11	0	0
4930567H17Rik	chrX	0.08	0	0	0.06	0	0	0.04	0	0	0.02	0	0	0.03	0	0	0.01	0	0	0	0	0
4930567J20Rik	chr16	0.09	0	0	0	1171	0	0.09	0	0	0.02	0	0	0.02	0	0	0.05	0	0	0.05	0	0
4930567K12Rik	chr7	0.12	0	0	0.05	0	0	0.09	0	0	0.05	0	0	0.08	0	0	0.01	0	0	0.11	0	0
4930567K20Rik	chr10	0.06	0	0	0.07	0	0	0.02	0	0	0.03	0	0	0.04	0	0	0.02	0	0	0.03	0	0
4930568D16Rik	chr2	0.02	0	0	0.01	0	0	0.07	0	0	0.03	0	0	0.05	0	0	0.03	0	0	0.05	0	0
4930568E12Rik	chr9	0.1	0	0	0.1	0	0	0.07	449	0	0.08	0	0	0.18	0	0	0.04	0	0	0.12	0	0
4930568G15Rik	chr1	0.11	0	0	0.15	0	0	0.08	0	0	0.11	0	0	0.07	0	0	0.02	0	0	0.06	0	0
4930570G19Rik	chr3	0.1	0	0	0.15	0	0	0.17	0	0	0.23	0	0	0.09	0	0	0.2	0	0	0.35	0	0
4930571K23Rik	chr7	0.06	0	0	0.04	0	0	0.02	0	0	0.04	0	0	0.02	0	0	0.02	0	0	0.06	0	0
4930571O06Rik	chr8	0.3	0	0	0.05	0	0	0.15	0	0	0.09	0	0	0.15	0	0	0.04	0	0	0.11	0	0
4930572K03Rik	chr5	0.08	0	0	0.02	0	0	0.02	0	0	0.02	0	0	0.06	0	0	0.01	0	0	0.04	0	0
4930572O03Rik	chr5	0.03	0	0	0.06	0	0	0.15	0	0	0.63	0	0	0.04	0	0	0.73	0	0	0	0	0
4930572O13Rik	chr14	0.15	0	0	0.12	0	0	0.04	0	0	0.03	0	0	0.1	0	0	0.06	0	0	0.07	0	0
4930573O16Rik	chr2	0	0	0	0	0	0	0.77	0	0	0.04	0	0	0	0	0	0	0	0	0.04	0	0
4930577N17Rik	chr3	0.4	0	0	0.84	0	0	1.15	0	0	1.07	0	0	0.95	48	0	0.79	0	0	0.96	0	0
4930578C19Rik	chrX	1.04	0	0	0.55	0	0	1	0	0	1.8	0	0	0.23	0	0	0.92	0	0	1.19	0	0
4930578E11Rik	chr18	0.09	0	0	0.1	0	0	0.08	0	0	0.12	0	0	0.06	0	0	0.07	19	0	0.08	0	0
4930578I06Rik	chr14	0.24	0	0	0.32	0	0	1.05	0	0	0.6	0	0	0.19	37	0	1.18	0	0	1.22	0	0
4930578M01Rik	chr15	0.34	0	0	0.26	0	0	0.35	0	0	0.22	0	0	0.48	0	0	0.27	0	0	0.71	0	0
4930578N18Rik	chr16	0.08	0	0	0.09	0	0	0.05	0	0	0.06	0	0	0	0	0	0.03	0	0	0.16	0	0
4930579F01Rik	chr3	0.15	0	0	0.08	0	0	0.08	0	0	0.06	0	0	0.05	0	0	0.04	0	0	0.27	0	0
4930579G18Rik	chr14	2.16	0	0	0.76	0	0	1.63	0	0	1.54	0	0	1.12	0	0	2.1	0	0	1.04	0	0
4930579G24Rik	chr3	6.26	0	0	6.75	0	0	7.7	0	0	8.14	0	0	7.08	0	0	5.88	0	0	8.78	0	0
4930579H20Rik	chr10	0.1	0	0	0.05	0	0	0.08	0	0	0.02	0	0	0.05	0	0	0.1	0	0	0.06	0	0
4930579J19Rik	chr13	0.09	0	0	0.05	0	0	0.09	0	0	0.12	0	0	0.02	0	0	0.03	0	0	0.16	0	0
4930579K19Rik	chr9	1.07	0	0	1.63	0	0	0.62	0	0	1.37	0	0	1.65	0	0	1.09	0	0	1.01	0	0
4930579P08Rik	chr10	0.03	0	0	0.05	0	0	0.02	0	0	0.11	0	0	0.01	0	0	0.2	0	0	0.54	0	0
4930581F22Rik	chr9	0.76	0	0	0.47	0	0	0.32	0	0	0.29	0	0	0.25	0	0	0.27	0	0	0.12	0	0
4930583K01Rik	chr7	0.21	0	0	0.05	0	0	0.12	0	0	0.08	0	0	0.01	0	0	0.02	0	0	0.02	0	0
4930583P06Rik	chr2	0.08	0	0	0.04	0	0	0.1	0	0	0.09	0	0	0.02	0	0	0.04	0	0	0	0	0
4930584F24Rik	chr5	0.11	0	0	0.13	0	0	0.06	0	0	0.14	0	0	0.02	0	0	0.02	0	0	0.09	0	0
4930586N03Rik	chr13	0.05	0	0	0.07	0	0	0.05	0	0	0.01	0	0	0.02	0	0	0.01	0	0	0.08	0	0
4930587E11Rik	chr6	0.26	0	0	0.19	0	0	0.08	0	0	0.28	0	0	0.15	0	0	0.12	0	0	0.41	0	0
4930590J08Rik	chr6	0.09	0	0	0.09	0	0	0.06	0	0	0.1	0	0	0.06	0	0	0.05	0	0	0.12	0	0
4930590L20Rik	chr1	0.04	0	0	0.05	0	0	0.05	0	0	0.07	0	0	0.04	0	0	0.09	0	0	0.07	0	0
4930591A17Rik	chr2	0.1	0	0	0.05	0	0	0.12	0	0	0	0	0	0.04	0	0	0.02	0	0	0.13	0	0
4930591E09Rik	chr10	0.06	0	0	0.16	0	0	0.23	0	0	0.04	0	0	0.04	0	0	0.27	0	0	0.15	0	0
4930592A05Rik	chr15	0.04	0	0	0.31	0	0	0.17	0	0	0.24	0	0	0.24	0	0	0.42	0	0	0.1	0	0
4930592I03Rik	chr18	0.07	0	0	0.1	0	0	0.02	0	0	0.05	0	0	0.02	0	0	0.06	0	0	0.02	0	0
4930593A02Rik	chr3	0.15	0	0	0.08	0	0	0.06	0	0	0.13	0	0	0.1	0	0	0.05	0	0	0.64	0	0
4930593C16Rik	chr9	0.09	0	0	0.1	0	0	0.06	0	0	0	0	0	0.03	0	0	0.05	0	0	0.11	0	0
4930594C11Rik	chr1	0.28	0	0	0.13	0	0	0.23	0	0	0.39	0	0	0.32	0	0	0.25	0	0	0.24	0	0
4930594O21Rik	chr3	0.26	0	0	0.21	0	0	0.14	0	0	0.07	0	0	0.08	0	0	0.11	0	0	0.18	0	0
4930595D18Rik	chr12	0.17	0	0	0.07	0	0	0.04	0	0	0.04	0	0	0.07	0	0	0.03	0	0	0.13	0	0
4930595M18Rik	chrX	0.15	0	0	0.09	0	0	0.13	0	0	0.07	0	0	0.09	0	0	0.09	0	0	0.11	0	0
4930596D02Rik	chr14	0.08	0	0	0.03	0	0	0.04	0	0	0.06	0	0	0	0	0	0.01	0	0	0.05	0	0
4930596I21Rik	chr1	0.1	0	0	0.04	0	0	0.12	0	0	0.13	0	0	0.07	0	0	0.03	0	0	0.07	0	0
4930597A21Rik	chr11	0.09	0	0	0.11	0	0	0.07	0	0	0.1	0	0	0.05	0	0	0.09	0	0	0.15	0	0
4930597G03Rik	chr14	0.08	0	0	0.02	0	0	0.08	0	0	0.07	0	0	0.02	0	0	0.02	0	0	0.08	0	0
4930598F16Rik	chr1	0.03	0	0	0.12	0	0	0.02	0	0	0.02	0	0	0.05	0	0	0.05	0	0	0.06	0	0
4930599N23Rik	chr6	4.7	0	0	1.92	0	0	2.14	0	0	1.86	0	0	2.46	0	0	1.25	0	0	3.05	0	0
4931402G19Rik	chr2	0.44	0	0	0.26	0	0	0.13	0	0	0.14	0	0	0.07	0	0	0.03	0	0	0.08	0	0
4931403E22Rik	chr19	0.02	0	0	0	0	0	0.05	0	0	0	0	0	0.05	0	0	0.04	0	0	0.06	0	0
4931403G20Rik	chr12	0.11	0	0	0.45	0	0	0.12	0	0	0.06	0	0	0.05	0	0	0.02	0	0	0.2	0	0
4931406B18Rik	chr7	0.29	0	0	0.15	0	0	0.23	0	0	0.12	0	0	0.16	0	0	0.26	0	0	0.21	0	0
4931406C07Rik	chr9	4.37	0	0	2.79	0	0	3.73	0	0	6.4	0	0	3.06	0	0	9.52	72	0	4.19	0	0
4931406H21Rik	chr14	0.18	0	0	0.12	0	0	0.16	0	0	0.11	0	0	0.22	0	0	0.71	0	0	0.28	0	0
4931406P16Rik	chr7	19.72	0	0	14.73	0	0	22.12	0	0	22.98	0	0	12.96	0	0	17.76	70	0	22.89	0	0
4931408C20Rik	chr1	0.05	0	0	0.07	0	0	0.05	0	0	0.06	0	0	0.02	0	0	0.02	0	0	0.05	0	0
4931408D14Rik	chr19	0.14	0	0	0.18	0	0	0.13	0	0	0.19	0	0	0.13	0	0	0.5	0	0	0.27	0	0
4931409K22Rik	chr5	0.23	0	0	0.13	0	0	0.08	0	0	0.22	0	0	0.12	0	0	0.09	0	0	0.36	0	0
4931412M21	chr12	0.18	0	0	0.08	0	0	0.1	0	0	0.08	0	0	0.1	0	0	0.04	0	0	0.1	0	0
4931414P19Rik	chr14	4.59	0	0	2.72	0	0	3.7	0	0	5.02	0	0	4.32	0	0	5.33	0	0	4.21	0	0
4931417E11Rik	chr6	0.06	0	0	0.08	0	0	0.06	0	0	0.08	0	0	0.02	0	0	0.03	0	0	0.16	0	0
4931419H13Rik	chr3	0.13	0	0	0.04	0	0	0.04	0	0	0.06	0	0	0.02	0	0	0.09	0	0	0.12	0	0
4931420L22Rik	chr16	0.03	0	0	0.1	0	0	0.01	0	0	0.05	0	0	0.04	0	0	0.01	0	0	0.04	0	0
4931423N10Rik	chr2	0.14	0	0	0.14	0	0	0.02	0	0	0.07	0	0	0.06	0	0	0.03	2	0	0.06	0	0
4931428L18Rik	chr1	0.07	0	0	0.07	0	0	0.06	0	0	0.02	0	0	0.02	0	0	0.06	42	0	0.19	0	0
4931429I11Rik	chr9	0.25	0	0	0.08	0	0	0.04	0	0	0.04	0	0	0.02	0	0	0.04	0	0	0.06	0	0
4931429L15Rik	chr9	0.06	0	0	0.08	0	0	0.09	0	0	0.07	0	0	0.1	0	0	0.03	0	0	0.15	0	0
4931429P17Rik	chr13	0.09	0	0	0.05	0	0	0.02	0	0	0.01	0	0	0.02	0	0	0.04	0	0	0.07	0	0
4931430N09Rik	chr6	0.06	0	0	0.02	0	0	0.06	0	0	0.02	0	0	0.02	0	0	0.05	0	0	0.06	0	0
4931431B13Rik	chr7	0.04	0	0	0	0	0	0.07	0	0	0.09	0	0	0.05	0	0	0.01	0	0	0.12	0	0
4931431C16Rik	chr5	0.66	0	0	0.35	0	0	0.62	0	0	1.33	0	0	0.38	0	0	0.48	0	0	0.68	0	0
4931431F19Rik	chr7	0.02	0	0	0.04	0	0	0.03	0	0	0.06	0	0	0.05	0	0	0.02	0	0	0.08	0	0
4931440F15Rik	chr11	1.27	0	0	0.84	0	0	0.65	0	0	0.94	0	0	0.5	0	0	0.39	0	0	1.22	0	0
[truncated: 20,488 more rows]
