# Supplementary material for: Transposon mutagenesis identifies cooperating genetic drivers during keratinocyte transformation and cutaneous squamous cell carcinoma progression
Source: PLoS Genet. 2021 Aug 16;17(8):e1009094. doi: 10.1371/journal.pgen.1009094 (PMC8389471; doi:10.1371/journal.pgen.1009094)
Supplement: S15 Table. Fragments Per Kilobase of Transcripts per Million (FPKM) normalized whole transcriptome RNAseq values per gene transcript from RNA isolated from cuSCC genomes with and without Zmiz1 insertions — (XLSX) [file pgen.1009094.s027.xlsx]

## Sheet: ST15
SB|cuSCC Supplementary Tables for Aiderus, Newberg, and Guzman-Rojas et al., 2021 manuscript: PGENETICS-D-20-01368
Transposon mutagenesis identifies cooperating genetic drivers during keratinocyte transformation and cutaneous squamous cell carcinoma progression. Aziz Aiderus, Justin Y. Newberg, Liliana Guzman-Rojas [...] Michael A. Black, Karen M. Mann, and Michael B. Mann
Correspondence to M.B.M. at Michael.Mann@moffitt.org
S15 Table: Fragments Per Kilobase of Transcripts per Million (FPKM) normalized whole transcriptome RNAseq values per gene transcript from RNA isolated from cuSCC genomes with and without Zmiz1 insertions
Dataset	Transcript	Gene	Expression	LunSD reads	Reads flanking LunSD	Splice acceptor reads	Reads flanking SA_exon	Forward insertion reads	Reverse insertion reads
IMCB-Tan0211-MS-1	NM_007585.LunSD.0	Anxa2	591.425	597	1767
IMCB-Tan0211-MS-1	NM_183208.LunSD.0	Zmiz1	241.151	49	9
IMCB-Tan0285-MS-1	NM_009528.LunSD.0	Wnt7b	46.7083	43	35
IMCB-Tan0285-MS-1	NM_001163633.LunSD.0	Wnt7b	54.8836	43	32
IMCB-Tan0285-MS-1	NM_001163634.LunSD.0	Wnt7b	5.35772	43	2
IMCB-Tan0119-MS-3	NM_001164248.LunSD.1	Tpm1	0	21	0
IMCB-Tan0119-MS-3	NM_001164249.LunSD.1	Tpm1	12.7031	21	0
IMCB-Tan0119-MS-3	NM_024427.LunSD.1	Tpm1	0	21	0
IMCB-Tan0119-MS-3	NM_001164255.LunSD.1	Tpm1	0	21	0
IMCB-Tan0119-MS-3	NM_001164251.LunSD.1	Tpm1	9.93589	21	0
IMCB-Tan0119-MS-3	NM_001164250.LunSD.1	Tpm1	0	21	0
IMCB-Tan0119-MS-3	NM_027727.LunSD.0	Dym	49.903	15	1
IMCB-Fern0104-MS-1	NM_177608.LunSD.0	Secisbp2l	6.55101	10	35
IMCB-Tan0182-MS-2	NM_153178.LunSD.0	Ago2	0.942201	9	92
IMCB-Fern0201-MS-1	NM_028601.LunSD.0	Zmiz2	13.5278	7	20
IMCB-Fern0201-MS-1	NM_001005867.LunSD.0	Zmiz2	40.4465	7	0
IMCB-Tan0285-MS-1	NM_053117.LunSD.0	Pard6g	2.6819	6	122
IMCB-Fern0104-MS-1	NM_029173.LunSD.0	Nxnl2	1.52644	6	2
IMCB-Tan0182-MS-2	NM_025287.LunSD.0	Spop	3.84488	5	54
IMCB-Tan0285-MS-1	NM_018871.LunSD.0	Ywhag	32.1311	5	0
IMCB-Tan0119-MS-3	NM_001164251.LunSD.0	Tpm1	0.0462672	4	859
IMCB-Tan0211-MS-1	NR_126058.LunSD.0	Fkbp1a	0	4	266
IMCB-Tan0119-MS-3	NM_001164254.LunSD.0	Tpm1	0.143153	4	61
IMCB-Tan0211-MS-1	NM_023580.LunSD.0	Epha1	19.5354	4	36
IMCB-Tan0119-MS-3	NM_001164249.LunSD.0	Tpm1	1.69374	4	30
IMCB-Tan0119-MS-3	NM_183208.LunSD.0	Zmiz1	29.3213	4	19
IMCB-Tan0285-MS-1	NM_028629.LunSD.0	Kprp	1.15113	4	14
IMCB-Fern0104-MS-1	NM_183208.LunSD.0	Zmiz1	32.2898	4	4
IMCB-Tan0182-MS-2	NM_183208.LunSD.0	Zmiz1	28.2961	4	4
IMCB-Tan0211-MS-1	NM_144911.LunSD.0	Rpap2	8.25992	4	2
IMCB-Tan0119-MS-3	NM_001164248.LunSD.0	Tpm1	9.89917	4	0
IMCB-Tan0119-MS-3	NM_024427.LunSD.0	Tpm1	63.2509	4	0
IMCB-Tan0119-MS-3	NM_001164255.LunSD.0	Tpm1	1.84058	4	0
IMCB-Tan0119-MS-3	NM_001164253.LunSD.0	Tpm1	3.03438	4	0
IMCB-Tan0119-MS-3	NM_001164252.LunSD.0	Tpm1	1.29741	4	0
IMCB-Tan0119-MS-3	NM_001164250.LunSD.0	Tpm1	146.142	4	0
IMCB-Tan0119-MS-3	NM_001164256.LunSD.0	Tpm1	3.01115	4	0
IMCB-Tan0211-MS-1	NM_001302079.LunSD.0	Fkbp1a	0	4	0
IMCB-Tan0211-MS-1	NM_001302079.LunSD.1	Fkbp1a	1.18579	4	0
IMCB-Tan0211-MS-1	NM_001302078.LunSD.0	Fkbp1a	0	4	0
IMCB-Tan0211-MS-1	NM_001302078.LunSD.1	Fkbp1a	23.0838	4	0
IMCB-Tan0211-MS-1	NM_001302077.LunSD.0	Fkbp1a	0	4	0
IMCB-Tan0211-MS-1	NM_001302077.LunSD.1	Fkbp1a	4.58114	4	0
IMCB-Tan0211-MS-1	NM_008019.LunSD.0	Fkbp1a	0	4	0
IMCB-Tan0211-MS-1	NM_008019.LunSD.1	Fkbp1a	288.296	4	0
IMCB-Tan0211-MS-1	NR_126058.LunSD.1	Fkbp1a	3.67158	4	0
IMCB-Tan0211-MS-1	NM_001289569.LunSD.0	Rpap2	0	4	0
IMCB-Tan0211-MS-1	NM_001302080.LunSD.0	Fkbp1a	0	4	0
IMCB-Tan0211-MS-1	NM_001302080.LunSD.1	Fkbp1a	0.847891	4	0
IMCB-Tan0211-MS-1	NM_001163461.LunSD.0	Rpap2	3.75911	4	0
IMCB-Tan0211-MS-1	NM_001163462.LunSD.0	Rpap2	1.54035	4	0
IMCB-Tan0211-MS-1	NM_001289570.LunSD.0	Rpap2	0	4	0
IMCB-Tan0119-MS-3	NM_028798.LunSD.0	Crct1	0.0197823	3	2178
IMCB-Tan0182-MS-2	NM_011475.LunSD.0	Sprr2i	2.13814	3	289
IMCB-Tan0211-MS-1	NM_183308.LunSD.0	Pon2	0.908931	3	133
IMCB-Tan0285-MS-1	NM_010685.LunSD.0	Lamp2	1.67352	3	68
IMCB-Tan0182-MS-2	NM_001099632.LunSD.0	Rnf39	0.287996	3	54
IMCB-Tan0119-MS-3	NM_008216.LunSD.0	Has2	2.86685	3	42
IMCB-Tan0182-MS-2	NM_178907.LunSD.0	Mapkapk3	4.19305	3	21
IMCB-Tan0211-MS-1	NM_172607.LunSD.0	Naprt	1.52176	3	21
IMCB-Tan0182-MS-2	NM_028809.LunSD.0	Arpc5l	10.3522	3	20
IMCB-Tan0285-MS-1	NM_178697.LunSD.0	Clca2	3.3959	3	12
IMCB-Tan0182-MS-2	NM_172806.LunSD.0	Btbd7	3.62315	3	9
IMCB-Fern0201-MS-1	NM_178772.LunSD.0	Nceh1	1.2157	3	7
IMCB-Tan0176-MS-1	NM_183208.LunSD.0	Zmiz1	29.8577	3	3
IMCB-Tan0182-MS-2	NM_021287.LunSD.0	Sptbn2	6.80941	3	3
IMCB-Tan0211-MS-1	NM_009140.LunSD.0	Cxcl2	1.02191	3	3
IMCB-Fern0104-MS-1	NM_001081193.LunSD.0	Lemd3	4.77431	3	0
IMCB-Tan0285-MS-1	NM_001017959.LunSD.0	Lamp2	53.3312	3	0
IMCB-Tan0285-MS-1	NM_001290485.LunSD.0	Lamp2	0.572012	3	0
IMCB-Tan0182-MS-2	NM_010663.LunSD.1	Krt17	1.40831	2	2606
IMCB-Tan0182-MS-2	NM_022032.LunSD.0	Perp	0.963697	2	1470
IMCB-Tan0176-MS-1	NM_053087.LunSD.0	Epgn	1.44851	2	1231
IMCB-Tan0119-MS-3	NM_010637.LunSD.0	Klf4	1.06479	2	762
IMCB-Tan0211-MS-1	NM_029821.LunSD.0	Urah	1.36958	2	559
IMCB-Tan0211-MS-1	NM_023138.LunSD.0	Map2k2	0.805876	2	362
IMCB-Tan0211-MS-1	NM_001305449.LunSD.0	Bglap3	0.238164	2	348
IMCB-Fern0104-MS-1	NM_023842.LunSD.0	Dsp	2.8323	2	329
IMCB-Tan0119-MS-3	NM_016742.LunSD.0	Cdc37	0.882963	2	284
IMCB-Tan0119-MS-3	NM_001291804.LunSD.0	Dsc1	1.62577	2	224
IMCB-Tan0211-MS-1	NM_019471.LunSD.0	Mmp10	0.954714	2	199
IMCB-Tan0182-MS-2	NM_021462.LunSD.0	Mknk2	0.742051	2	197
IMCB-Tan0119-MS-3	NM_013504.LunSD.0	Dsc1	3.59611	2	190
IMCB-Tan0285-MS-1	NM_010738.LunSD.0	Ly6a	1.52547	2	160
IMCB-Fern0104-MS-1	NM_023409.LunSD.0	Npc2	1.17663	2	131
IMCB-Tan0285-MS-1	NM_001161715.LunSD.0	Tgm1	1.59371	2	110
IMCB-Tan0182-MS-2	NM_028133.LunSD.0	Egln3	3.52503	2	93
IMCB-Tan0182-MS-2	NM_010219.LunSD.0	Fkbp4	2.42756	2	88
IMCB-Tan0211-MS-1	NM_016739.LunSD.0	Caprin1	0.760733	2	82
IMCB-Tan0285-MS-1	NM_024456.LunSD.0	Rab5c	2.32113	2	81
IMCB-Fern0201-MS-1	NM_012055.LunSD.0	Asns	3.58411	2	75
IMCB-Fern0104-MS-1	NM_001199188.LunSD.0	Snx5	1.54643	2	64
IMCB-Tan0182-MS-2	NM_010580.LunSD.0	Itgb5	0.00931646	2	59
IMCB-Tan0285-MS-1	NM_001161714.LunSD.0	Tgm1	1.91721	2	50
IMCB-Tan0176-MS-1	NM_007738.LunSD.0	Col7a1	2.3138	2	47
IMCB-Tan0211-MS-1	NM_008615.LunSD.0	Me1	0.0305831	2	42
IMCB-Tan0285-MS-1	NM_173719.LunSD.0	Med8	0.118662	2	42
IMCB-Tan0182-MS-2	NM_010633.LunSD.0	Uhmk1	0.626795	2	36
IMCB-Tan0211-MS-1	NM_028932.LunSD.0	Eaf1	2.18668	2	35
IMCB-Tan0119-MS-3	NM_013528.LunSD.0	Gfpt1	0.946954	2	33
IMCB-Tan0182-MS-2	NM_013872.LunSD.0	Pmm1	6.9855	2	32
IMCB-Tan0211-MS-1	NM_175414.LunSD.0	Tspan9	1.51091	2	31
IMCB-Tan0182-MS-2	NM_021393.LunSD.1	Nelfb	2.47166	2	24
IMCB-Tan0211-MS-1	NM_029709.LunSD.0	Clasp1	0	2	23
IMCB-Tan0182-MS-2	NM_178627.LunSD.0	Poldip3	3.15061	2	22
IMCB-Fern0104-MS-1	NM_001286182.LunSD.0	Lox	0	2	21
IMCB-Tan0176-MS-1	NM_011548.LunSD.0	Tcf3	0	2	19
IMCB-Tan0285-MS-1	NM_027008.LunSD.0	Kctd5	0.68118	2	18
IMCB-Tan0285-MS-1	NM_183208.LunSD.0	Zmiz1	9.18035	2	16
IMCB-Tan0285-MS-1	NM_015822.LunSD.0	Fbxl3	1.77585	2	11
IMCB-Tan0285-MS-1	NM_145927.LunSD.0	Fntb	2.3588	2	10
IMCB-Tan0182-MS-2	NM_021515.LunSD.0	Ak1	0	2	9
IMCB-Tan0285-MS-1	NM_130450.LunSD.0	Elovl6	3.16548	2	9
IMCB-Fern0201-MS-1	NR_125913.LunSD.0	Azin1	1.03165	2	8
IMCB-Tan0182-MS-2	NM_026697.LunSD.0	Rab14	8.83536	2	6
IMCB-Fern0201-MS-1	NM_001085440.LunSD.0	Smcr8	2.40378	2	4
IMCB-Tan0182-MS-2	NM_172665.LunSD.0	Pdk1	11.6616	2	4
IMCB-Tan0285-MS-1	NM_010864.LunSD.0	Myo5a	3.23658	2	4
IMCB-Fern0104-MS-1	NM_001134399.LunSD.0	Megf11	0.327764	2	3
IMCB-Tan0182-MS-2	NM_013700.LunSD.0	Usp5	22.1103	2	3
IMCB-Fern0104-MS-1	NM_008473.LunSD.0	Krt1	4523.01	2	0
IMCB-Fern0104-MS-1	NM_001286181.LunSD.0	Lox	0	2	0
IMCB-Fern0104-MS-1	NM_010728.LunSD.0	Lox	17.6548	2	0
IMCB-Fern0104-MS-1	NM_024225.LunSD.0	Snx5	0.598553	2	0
IMCB-Fern0104-MS-1	NR_029382.LunSD.0	Mir17hg	2.96665	2	0
IMCB-Fern0104-MS-1	NM_172522.LunSD.0	Megf11	0.113089	2	0
IMCB-Fern0201-MS-1	NM_001301688.LunSD.0	Azin1	0	2	0
IMCB-Fern0201-MS-1	NM_001102458.LunSD.0	Azin1	0.405682	2	0
IMCB-Fern0201-MS-1	NM_018745.LunSD.0	Azin1	0	2	0
IMCB-Tan0119-MS-3	NM_001001984.LunSD.0	Kdm2a	38.4469	2	0
IMCB-Tan0119-MS-3	NM_008783.LunSD.0	Pbx1	3.54479	2	0
IMCB-Tan0119-MS-3	NM_183355.LunSD.0	Pbx1	15.1741	2	0
IMCB-Tan0119-MS-3	NM_020036.LunSD.0	Calm4	0	2	0
IMCB-Tan0119-MS-3	NM_009903.LunSD.0	Cldn4	0	2	0
IMCB-Tan0119-MS-3	NM_001291508.LunSD.0	Pbx1	17.1075	2	0
IMCB-Tan0119-MS-3	NM_001291509.LunSD.0	Pbx1	0	2	0
IMCB-Tan0176-MS-1	NM_001164147.LunSD.0	Tcf3	2.14054	2	0
IMCB-Tan0176-MS-1	NM_001164149.LunSD.0	Tcf3	0	2	0
IMCB-Tan0176-MS-1	NM_001164148.LunSD.0	Tcf3	1.80703	2	0
IMCB-Tan0176-MS-1	NM_001164150.LunSD.0	Tcf3	3.95361	2	0
IMCB-Tan0176-MS-1	NM_001164151.LunSD.0	Tcf3	0	2	0
IMCB-Tan0176-MS-1	NM_001164152.LunSD.0	Tcf3	0	2	0
IMCB-Tan0176-MS-1	NM_001164153.LunSD.0	Tcf3	10.9729	2	0
IMCB-Tan0182-MS-2	NM_001145884.LunSD.0	Itgb5	54.0096	2	0
IMCB-Tan0182-MS-2	NM_008756.LunSD.0	Ocln	3.47275	2	0
IMCB-Tan0182-MS-2	NM_010660.LunSD.0	Krt10	1289.16	2	0
IMCB-Tan0182-MS-2	NM_001282041.LunSD.0	Pmm1	0	2	0
IMCB-Tan0182-MS-2	NM_001282040.LunSD.0	Pmm1	0.039167	2	0
IMCB-Tan0182-MS-2	NM_001198791.LunSD.0	Ak1	0	2	0
IMCB-Tan0182-MS-2	NM_001198790.LunSD.0	Ak1	8.67962	2	0
IMCB-Tan0182-MS-2	NM_001198792.LunSD.0	Ak1	0	2	0
IMCB-Tan0211-MS-1	NM_001305450.LunSD.0	Bglap3	72.3069	2	0
IMCB-Tan0211-MS-1	NM_031368.LunSD.0	Bglap3	81.6423	2	0
IMCB-Tan0211-MS-1	NM_001111289.LunSD.0	Caprin1	31.9423	2	0
IMCB-Tan0211-MS-1	NM_001293300.LunSD.0	Clasp1	17.1204	2	0
IMCB-Tan0211-MS-1	NM_001198933.LunSD.0	Me1	26.7593	2	0
IMCB-Tan0211-MS-1	NM_001293301.LunSD.0	Clasp1	0	2	0
IMCB-Tan0211-MS-1	NM_001305448.LunSD.0	Bglap3	252.444	2	0
IMCB-Tan0211-MS-1	NM_001111290.LunSD.0	Caprin1	4.21435	2	0
IMCB-Tan0285-MS-1	NM_001290688.LunSD.0	Med8	2.7665	2	0
IMCB-Tan0285-MS-1	NM_001164639.LunSD.0	Slk	11.3262	2	0
IMCB-Tan0285-MS-1	NM_001271416.LunSD.0	Ly6a	89.3532	2	0
IMCB-Tan0285-MS-1	NM_001271417.LunSD.0	Ly6a	7.35133	2	0
IMCB-Tan0285-MS-1	NM_001271418.LunSD.0	Ly6a	0	2	0
IMCB-Tan0285-MS-1	NM_001271419.LunSD.0	Ly6a	185.214	2	0
IMCB-Tan0285-MS-1	NM_009289.LunSD.0	Slk	18.1225	2	0
IMCB-Tan0285-MS-1	NM_019984.LunSD.0	Tgm1	8.52106	2	0
IMCB-Tan0285-MS-1	NM_001271446.LunSD.0	Ly6a	0	2	0
IMCB-Tan0285-MS-1	NR_046233.LunSD.0	Rn45s	87424.6	2	0
IMCB-Tan0285-MS-1	NM_020000.LunSD.0	Med8	20.8716	2	0
IMCB-Tan0285-MS-1	NM_001305003.LunSD.0	Rab5c	0.495791	2	0
IMCB-Tan0211-MS-1	NM_001033131.LunSD.0	Krtdap	0.267906	1	19193
IMCB-Tan0182-MS-2	NM_012053.LunSD.0	Rpl8	0.474027	1	9456
IMCB-Tan0211-MS-1	NM_008143.LunSD.0	Gnb2l1	0.655752	1	8503
IMCB-Fern0201-MS-1	NM_008473.LunSD.0	Krt1	0.413453	1	8344
IMCB-Fern0104-MS-1	NM_009095.LunSD.0	Rps5	0.578422	1	7552
IMCB-Tan0211-MS-1	NM_008473.LunSD.0	Krt1	1.14878	1	6441
IMCB-Tan0211-MS-1	NM_027011.LunSD.0	Krt5	1.67201	1	4518
IMCB-Tan0119-MS-3	NM_007585.LunSD.0	Anxa2	0.439854	1	4274
IMCB-Tan0119-MS-3	NM_016774.LunSD.0	Atp5b	0.618874	1	3195
IMCB-Tan0182-MS-2	NM_010663.LunSD.2	Krt17	0.640543	1	2867
IMCB-Fern0104-MS-1	NM_010660.LunSD.0	Krt10	0.990114	1	2577
IMCB-Tan0119-MS-3	NM_010669.LunSD.0	Krt6b	1.41975	1	2163
IMCB-Tan0285-MS-1	NM_007742.LunSD.0	Col1a1	0.31977	1	2021
IMCB-Tan0285-MS-1	NM_008473.LunSD.0	Krt1	1.59598	1	1893
IMCB-Tan0182-MS-2	NM_008473.LunSD.0	Krt1	1.60842	1	1831
IMCB-Tan0176-MS-1	NM_133743.LunSD.0	Lypd3	0.431705	1	1206
IMCB-Tan0182-MS-2	NM_010669.LunSD.0	Krt6b	1.3323	1	1194
IMCB-Tan0211-MS-1	NM_007505.LunSD.0	Atp5a1	0.587727	1	1169
IMCB-Fern0104-MS-1	NM_007585.LunSD.0	Anxa2	1.10163	1	1138
IMCB-Tan0182-MS-2	NM_001048061.LunSD.0	Hnrnpab	0.230164	1	937
IMCB-Tan0182-MS-2	NM_011414.LunSD.0	Slpi	1.55874	1	926
IMCB-Fern0201-MS-1	NM_017375.LunSD.0	Ostf1	0.181771	1	835
IMCB-Tan0176-MS-1	NM_007743.LunSD.0	Col1a2	1.00929	1	821
IMCB-Fern0201-MS-1	NM_001081180.LunSD.0	Spink5	1.25244	1	661
IMCB-Tan0176-MS-1	NM_011111.LunSD.0	Serpinb2	1.38258	1	618
IMCB-Tan0285-MS-1	NM_018753.LunSD.0	Ywhab	0.227796	1	602
IMCB-Tan0119-MS-3	NM_019645.LunSD.0	Pkp1	0.862413	1	506
IMCB-Fern0201-MS-1	NM_010660.LunSD.0	Krt10	1.33088	1	498
IMCB-Tan0176-MS-1	NM_011660.LunSD.0	Txn1	0.447852	1	483
IMCB-Tan0211-MS-1	NM_013535.LunSD.0	Grcc10	0.922936	1	419
IMCB-Tan0176-MS-1	NM_013504.LunSD.0	Dsc1	0.418007	1	387
IMCB-Fern0201-MS-1	NM_008211.LunSD.0	H3f3b	0.614862	1	362
IMCB-Tan0182-MS-2	NM_175399.LunSD.0	Exosc4	0.103317	1	301
IMCB-Tan0211-MS-1	NM_007505.LunSD.1	Atp5a1	2.28452	1	301
IMCB-Tan0182-MS-2	NM_007874.LunSD.0	Reep5	0.19962	1	297
IMCB-Tan0119-MS-3	NM_001305449.LunSD.0	Bglap3	0.185543	1	282
IMCB-Tan0285-MS-1	NM_027204.LunSD.0	Mrpl12	0.274309	1	279
IMCB-Tan0182-MS-2	NM_019645.LunSD.0	Pkp1	1.57414	1	271
IMCB-Tan0211-MS-1	NM_021880.LunSD.0	Prkar1a	0.246152	1	265
IMCB-Tan0182-MS-2	NM_139149.LunSD.0	Fus	0.393494	1	264
IMCB-Fern0104-MS-1	NM_012055.LunSD.0	Asns	0.552874	1	252
IMCB-Tan0211-MS-1	NM_023409.LunSD.0	Npc2	0.658919	1	230
IMCB-Tan0176-MS-1	NM_001174170.LunSD.0	Serpinb2	3.10819	1	188
IMCB-Tan0211-MS-1	NM_007684.LunSD.0	Cetn3	0.282788	1	182
IMCB-Tan0182-MS-2	NM_180588.LunSD.0	Reep4	0.40805	1	178
IMCB-Tan0211-MS-1	NM_008826.LunSD.0	Pfkl	0.927198	1	168
IMCB-Tan0182-MS-2	NM_010442.LunSD.0	Hmox1	0.428772	1	167
IMCB-Tan0182-MS-2	NM_011032.LunSD.0	P4hb	1.90012	1	154
IMCB-Tan0119-MS-3	NM_001243064.LunSD.0	Cav1	0.221561	1	144
IMCB-Tan0182-MS-2	NM_001305449.LunSD.0	Bglap3	0.619317	1	137
IMCB-Tan0211-MS-1	NM_025317.LunSD.0	Mrpl54	0.445731	1	134
IMCB-Tan0285-MS-1	NM_008826.LunSD.0	Pfkl	0.788949	1	132
IMCB-Tan0119-MS-3	NM_024181.LunSD.0	Dnajc10	0.32464	1	130
IMCB-Tan0119-MS-3	NM_016963.LunSD.0	Tmod3	0.545051	1	122
IMCB-Tan0119-MS-3	NM_025841.LunSD.0	Kdelr2	0.626	1	120
IMCB-Tan0182-MS-2	NM_019657.LunSD.0	Hsd17b12	0.484528	1	120
IMCB-Tan0285-MS-1	NM_007838.LunSD.0	Ddost	0.842427	1	119
IMCB-Tan0182-MS-2	NM_009242.LunSD.0	Sparc	0.817899	1	116
IMCB-Tan0211-MS-1	NM_009318.LunSD.0	Tapbp	0.453428	1	116
IMCB-Tan0211-MS-1	NM_027739.LunSD.0	B4galnt1	0.75242	1	116
IMCB-Tan0285-MS-1	NM_010219.LunSD.0	Fkbp4	0.546719	1	114
IMCB-Tan0211-MS-1	NM_009841.LunSD.0	Cd14	1.31658	1	113
IMCB-Tan0119-MS-3	NM_194341.LunSD.0	Synrg	0.129181	1	112
IMCB-Tan0211-MS-1	NM_027236.LunSD.0	Eif1ad	0.612452	1	111
IMCB-Tan0182-MS-2	NM_007952.LunSD.0	Pdia3	1.54357	1	110
IMCB-Tan0285-MS-1	NM_016963.LunSD.0	Tmod3	0.444811	1	107
IMCB-Tan0182-MS-2	NM_010448.LunSD.0	Hnrnpab	0.331258	1	101
IMCB-Tan0182-MS-2	NM_175294.LunSD.0	Nucks1	0.0885783	1	99
IMCB-Tan0285-MS-1	NM_133664.LunSD.0	Lad1	2.13174	1	94
IMCB-Fern0104-MS-1	NM_011119.LunSD.0	Pa2g4	1.39784	1	93
IMCB-Tan0182-MS-2	NR_003548.LunSD.0	Sprr2g	0.111663	1	93
IMCB-Tan0182-MS-2	NM_007742.LunSD.0	Col1a1	3.42299	1	92
IMCB-Tan0182-MS-2	NM_007481.LunSD.0	Arf6	1.8447	1	84
IMCB-Tan0182-MS-2	NM_178688.LunSD.0	Ablim1	0.151893	1	83
IMCB-Tan0182-MS-2	NM_021393.LunSD.0	Nelfb	0.380256	1	77
IMCB-Tan0211-MS-1	NM_008569.LunSD.0	Anapc1	0.369186	1	75
IMCB-Tan0285-MS-1	NM_007481.LunSD.0	Arf6	1.63827	1	75
IMCB-Tan0182-MS-2	NM_011513.LunSD.0	Med22	0.44976	1	73
IMCB-Tan0119-MS-3	NM_021366.LunSD.0	Klf13	0.622417	1	72
IMCB-Tan0119-MS-3	NM_007929.LunSD.0	Emp2	1.44775	1	71
IMCB-Tan0182-MS-2	NM_030596.LunSD.0	Dsg3	1.10176	1	71
IMCB-Tan0182-MS-2	NR_102313.LunSD.0	Stap2	0.104731	1	70
IMCB-Tan0285-MS-1	NM_010330.LunSD.0	Emb	0.55292	1	69
IMCB-Tan0182-MS-2	NM_178606.LunSD.0	Reep3	0	1	63
IMCB-Tan0285-MS-1	NM_010580.LunSD.0	Itgb5	0.0434287	1	61
IMCB-Tan0182-MS-2	NM_007788.LunSD.0	Csnk2a1	0.654447	1	60
IMCB-Tan0285-MS-1	NM_033604.LunSD.0	Rnf111	0.190029	1	59
IMCB-Fern0104-MS-1	NM_021310.LunSD.0	Jmy	0.201817	1	58
IMCB-Tan0211-MS-1	NM_011063.LunSD.0	Pea15a	0.758618	1	51
IMCB-Fern0104-MS-1	NM_022813.LunSD.0	Scamp2	0.605798	1	50
IMCB-Tan0182-MS-2	NM_023665.LunSD.0	Rsrp1	1.2146	1	50
IMCB-Tan0176-MS-1	NM_026432.LunSD.0	Saraf	1.97956	1	49
IMCB-Tan0182-MS-2	NM_175356.LunSD.0	Pi4kb	0.39792	1	49
IMCB-Tan0119-MS-3	NM_011908.LunSD.0	Ubl3	1.31632	1	48
IMCB-Tan0182-MS-2	NM_178644.LunSD.0	Oaf	1.44043	1	48
IMCB-Tan0182-MS-2	NM_007422.LunSD.0	Adss	0.206269	1	47
IMCB-Tan0182-MS-2	NM_023130.LunSD.0	Raly	1.79827	1	43
IMCB-Tan0182-MS-2	NM_007914.LunSD.0	Ehf	0.525637	1	42
IMCB-Fern0104-MS-1	NM_026538.LunSD.0	Ddx56	0.531911	1	41
IMCB-Tan0211-MS-1	NM_026524.LunSD.0	Mid1ip1	0.0506342	1	41
IMCB-Tan0119-MS-3	NM_011220.LunSD.0	Pts	0.89992	1	40
IMCB-Tan0119-MS-3	NM_010890.LunSD.0	Nedd4	2.42808	1	40
IMCB-Tan0182-MS-2	NM_008254.LunSD.0	Hmgcl	1.57993	1	39
IMCB-Tan0182-MS-2	NM_010925.LunSD.0	Rrp1	1.71923	1	38
IMCB-Fern0201-MS-1	NM_015765.LunSD.0	Hspa14	0.862946	1	37
IMCB-Tan0182-MS-2	NM_207205.LunSD.0	Igsf3	0.447804	1	37
IMCB-Tan0182-MS-2	NM_012045.LunSD.0	Pla2g2f	1.0656	1	34
IMCB-Tan0211-MS-1	NM_010822.LunSD.0	Mpg	0.660788	1	34
IMCB-Tan0182-MS-2	NM_030743.LunSD.0	Rnf114	1.70234	1	30
IMCB-Tan0211-MS-1	NM_201518.LunSD.0	Flrt2	1.97829	1	30
IMCB-Tan0182-MS-2	NM_019808.LunSD.0	Pdlim5	0.840299	1	28
IMCB-Tan0176-MS-1	NM_007928.LunSD.0	Mark2	0	1	27
IMCB-Tan0182-MS-2	NM_001085498.LunSD.0	Chmp6	0.21321	1	27
IMCB-Tan0211-MS-1	NM_001243769.LunSD.0	Cdc42	0.055385	1	27
IMCB-Tan0285-MS-1	NM_008909.LunSD.0	Ppl	2.88909	1	27
IMCB-Tan0182-MS-2	NM_008909.LunSD.0	Ppl	0.777426	1	26
IMCB-Tan0285-MS-1	NM_178389.LunSD.0	Gale	0.803007	1	26
IMCB-Tan0182-MS-2	NM_001160404.LunSD.0	Galnt1	1.00042	1	25
IMCB-Tan0176-MS-1	NM_009684.LunSD.0	Apaf1	0.00648732	1	24
IMCB-Tan0182-MS-2	NM_013481.LunSD.0	Bop1	3.26862	1	24
IMCB-Tan0182-MS-2	NM_007843.LunSD.0	Defb1	0.0704804	1	24
IMCB-Tan0182-MS-2	NM_001008700.LunSD.0	Il4ra	1.36954	1	23
IMCB-Tan0176-MS-1	NM_001135019.LunSD.0	Zfp266	0.203116	1	22
IMCB-Fern0104-MS-1	NM_172591.LunSD.0	Fcho2	0.375013	1	21
IMCB-Tan0211-MS-1	NM_001081158.LunSD.0	Cluh	1.13203	1	21
IMCB-Tan0285-MS-1	NM_025823.LunSD.0	Pcyox1	2.22218	1	21
IMCB-Tan0176-MS-1	NM_011060.LunSD.0	Padi3	0.900625	1	20
IMCB-Fern0201-MS-1	NM_019805.LunSD.0	Anapc7	1.45004	1	19
IMCB-Tan0176-MS-1	NM_009769.LunSD.0	Klf5	1.75933	1	19
IMCB-Tan0285-MS-1	NM_033617.LunSD.0	Atp6v0b	6.99487	1	19
IMCB-Tan0182-MS-2	NM_013752.LunSD.0	Nbn	0.642723	1	18
IMCB-Tan0211-MS-1	NM_009068.LunSD.0	Ripk1	1.21091	1	18
IMCB-Tan0176-MS-1	NM_177379.LunSD.0	Arhgap32	0.273229	1	17
IMCB-Tan0182-MS-2	NM_022999.LunSD.0	Prrg2	0.909168	1	17
IMCB-Tan0285-MS-1	NM_021287.LunSD.0	Sptbn2	1.41075	1	17
IMCB-Tan0119-MS-3	NM_001024952.LunSD.0	Rc3h1	0.480926	1	16
IMCB-Tan0176-MS-1	NM_029654.LunSD.0	Atg2b	0.818529	1	16
IMCB-Tan0182-MS-2	NM_025670.LunSD.0	Cdip1	0.382349	1	16
IMCB-Tan0182-MS-2	NM_175152.LunSD.0	Thap3	0.606556	1	15
IMCB-Tan0182-MS-2	NM_021899.LunSD.0	Foxj2	0.353271	1	15
IMCB-Tan0211-MS-1	NM_153808.LunSD.0	Smc5	0.0193773	1	15
IMCB-Fern0201-MS-1	NM_001253694.LunSD.0	Zfp219	0.00644627	1	14
IMCB-Tan0211-MS-1	NM_021345.LunSD.0	Hacd3	1.42439	1	14
IMCB-Tan0119-MS-3	NM_001162926.LunSD.0	Fam84b	2.14286e-07	1	13
IMCB-Tan0182-MS-2	NM_001170711.LunSD.0	Asb8	0	1	13
IMCB-Tan0182-MS-2	NM_023041.LunSD.0	Pex19	0.88302	1	13
IMCB-Tan0285-MS-1	NM_029645.LunSD.0	Gatc	0.112921	1	13
IMCB-Fern0201-MS-1	NM_010431.LunSD.0	Hif1a	8.99275	1	12
IMCB-Tan0176-MS-1	NM_020267.LunSD.0	Trim44	0.70522	1	12
IMCB-Tan0211-MS-1	NM_001302078.LunSD.2	Fkbp1a	0	1	12
IMCB-Tan0211-MS-1	NM_013672.LunSD.0	Sp1	1.70483	1	12
IMCB-Tan0182-MS-2	NM_001167964.LunSD.0	G2e3	0.0130894	1	11
IMCB-Tan0211-MS-1	NM_001082414.LunSD.0	Sh3d19	1.01737	1	11
IMCB-Tan0176-MS-1	NM_001042591.LunSD.0	Arrdc3	1.16343	1	10
IMCB-Tan0182-MS-2	NM_011394.LunSD.0	Slc20a2	1.56482	1	9
IMCB-Tan0182-MS-2	NM_008465.LunSD.0	Kpna1	1.28205	1	8
IMCB-Tan0211-MS-1	NM_009744.LunSD.0	Bcl6	0.99544	1	8
IMCB-Tan0285-MS-1	NM_008708.LunSD.0	Nmt2	0.373509	1	8
IMCB-Tan0176-MS-1	NM_027420.LunSD.0	2610034B18Rik	0.588836	1	7
IMCB-Tan0182-MS-2	NM_207623.LunSD.0	Rnf138	0.46828	1	7
IMCB-Tan0182-MS-2	NR_125891.LunSD.0	Aup1	7.4828	1	7
IMCB-Tan0182-MS-2	NM_019584.LunSD.0	Becn1	4.75594	1	6
IMCB-Tan0211-MS-1	NM_001145886.LunSD.0	Tiam1	0	1	6
IMCB-Tan0211-MS-1	NM_001166635.LunSD.0	Mid1ip1	0.0469259	1	6
IMCB-Tan0119-MS-3	NM_133753.LunSD.0	Errfi1	1.4885	1	5
IMCB-Tan0182-MS-2	NM_023343.LunSD.0	Ilkap	3.80811	1	5
IMCB-Tan0182-MS-2	NM_026390.LunSD.0	Ubxn4	4.88844	1	5
IMCB-Tan0182-MS-2	NM_029607.LunSD.0	Gid8	0.466355	1	5
IMCB-Tan0182-MS-2	NM_009530.LunSD.0	Atrx	1.31708	1	5
IMCB-Tan0119-MS-3	NM_001033217.LunSD.0	Prickle1	1.59855	1	4
IMCB-Tan0182-MS-2	NM_026268.LunSD.0	Dusp6	21.5853	1	4
IMCB-Tan0285-MS-1	NM_027883.LunSD.0	Dhx34	1.29375	1	4
IMCB-Fern0201-MS-1	NM_145469.LunSD.0	Nipal2	3.16698	1	3
IMCB-Tan0119-MS-3	NM_001081341.LunSD.0	Scaper	0.935373	1	3
IMCB-Tan0119-MS-3	NM_001005508.LunSD.0	Arhgap30	1.24663	1	3
IMCB-Tan0176-MS-1	NM_001080390.LunSD.0	Mark2	0.408782	1	3
IMCB-Tan0182-MS-2	NR_045539.LunSD.0	Mllt10	0.395762	1	3
IMCB-Tan0211-MS-1	NM_145853.LunSD.0	Tpcn1	2.94066	1	3
IMCB-Tan0285-MS-1	NM_007739.LunSD.0	Col8a1	7.74163	1	3
IMCB-Fern0104-MS-1	NM_025876.LunSD.0	Cdk5rap1	1.43135	1	2
IMCB-Fern0104-MS-1	NM_001286415.LunSD.0	Fer	1.66787	1	2
IMCB-Fern0201-MS-1	NM_181072.LunSD.0	Myo1e	4.64868	1	2
IMCB-Tan0119-MS-3	NM_175312.LunSD.0	B630005N14Rik	5.85792	1	2
IMCB-Tan0182-MS-2	NM_001033285.LunSD.0	Cdc42bpa	2.14108	1	2
IMCB-Tan0182-MS-2	NM_026126.LunSD.0	Fundc2	2.57651	1	2
IMCB-Tan0211-MS-1	NM_153420.LunSD.0	Pxylp1	0	1	2
IMCB-Tan0285-MS-1	NM_177618.LunSD.0	Wscd1	0.852697	1	2
IMCB-Fern0201-MS-1	NM_145824.LunSD.0	Ranbp10	5.63178	1	1
IMCB-Tan0119-MS-3	NM_001243307.LunSD.0	Ccdc85b	0.419454	1	1
IMCB-Tan0119-MS-3	NM_008071.LunSD.0	Gabrb3	0.006377	1	1
IMCB-Tan0119-MS-3	NR_040714.LunSD.0	Plet1os	0.544071	1	1
IMCB-Tan0182-MS-2	NM_001113533.LunSD.0	Wtap	10.5024	1	1
IMCB-Tan0182-MS-2	NM_144874.LunSD.0	Cox15	2.2499	1	1
IMCB-Tan0182-MS-2	NM_001145929.LunSD.0	Thap3	0.371415	1	1
IMCB-Tan0182-MS-2	NR_033222.LunSD.0	9330151L19Rik	0.561249	1	1
IMCB-Tan0285-MS-1	NM_011544.LunSD.0	Tcf12	4.72361	1	1
IMCB-Fern0104-MS-1	NM_001037997.LunSD.0	Fer	2.08354	1	0
IMCB-Fern0104-MS-1	NM_010162.LunSD.0	Ext1	75.4422	1	0
IMCB-Fern0104-MS-1	NR_046233.LunSD.0	Rn45s	68970.6	1	0
IMCB-Fern0201-MS-1	NM_001253695.LunSD.0	Zfp219	0	1	0
IMCB-Fern0201-MS-1	NM_027248.LunSD.0	Zfp219	2.14227	1	0
IMCB-Fern0201-MS-1	NM_178668.LunSD.0	Pde12	29.9637	1	0
IMCB-Fern0201-MS-1	NM_001253696.LunSD.0	Zfp219	5.87564	1	0
IMCB-Fern0201-MS-1	NM_010225.LunSD.0	Foxf2	0.405325	1	0
IMCB-Fern0201-MS-1	NM_001289917.LunSD.0	Rora	0.029536	1	0
IMCB-Tan0119-MS-3	NM_001305450.LunSD.0	Bglap3	84.7088	1	0
IMCB-Tan0119-MS-3	NM_031368.LunSD.0	Bglap3	34.4005	1	0
IMCB-Tan0119-MS-3	NM_001038701.LunSD.0	Gabrb3	16.3516	1	0
IMCB-Tan0119-MS-3	NM_007616.LunSD.0	Cav1	68.7109	1	0
IMCB-Tan0119-MS-3	NM_146150.LunSD.0	Nrd1	89.1899	1	0
IMCB-Tan0119-MS-3	NM_198616.LunSD.0	Ccdc85b	24.7271	1	0
IMCB-Tan0119-MS-3	NM_008143.LunSD.0	Gnb2l1	5003.28	1	0
IMCB-Tan0119-MS-3	NM_001305448.LunSD.0	Bglap3	348.098	1	0
IMCB-Tan0119-MS-3	NR_027866.LunSD.0	5730408K05Rik	0	1	0
IMCB-Tan0176-MS-1	NM_001291804.LunSD.0	Dsc1	199.996	1	0
IMCB-Tan0176-MS-1	NM_001290695.LunSD.0	Akt1s1	1.97344	1	0
IMCB-Tan0176-MS-1	NM_026270.LunSD.0	Akt1s1	42.0649	1	0
IMCB-Tan0176-MS-1	NM_001282947.LunSD.0	Apaf1	0	1	0
IMCB-Tan0176-MS-1	NR_046233.LunSD.0	Rn45s	67276	1	0
IMCB-Tan0176-MS-1	NM_001080388.LunSD.0	Mark2	17.686	1	0
IMCB-Tan0176-MS-1	NM_001080389.LunSD.0	Mark2	0.644147	1	0
IMCB-Tan0176-MS-1	NM_001042558.LunSD.0	Apaf1	8.11324	1	0
IMCB-Tan0176-MS-1	NM_001195632.LunSD.0	Arhgap32	1.50027	1	0
IMCB-Tan0176-MS-1	NM_001082485.LunSD.0	Zfp266	5.56178	1	0
IMCB-Tan0182-MS-2	NM_001290817.LunSD.0	Sparc	34.5703	1	0
IMCB-Tan0182-MS-2	NM_001305450.LunSD.0	Bglap3	27.3242	1	0
IMCB-Tan0182-MS-2	NM_001290813.LunSD.0	Ablim1	0	1	0
IMCB-Tan0182-MS-2	NM_001289652.LunSD.0	Gid8	12.9294	1	0
IMCB-Tan0182-MS-2	NM_001289651.LunSD.0	Gid8	3.17235	1	0
IMCB-Tan0182-MS-2	NM_008470.LunSD.0	Krt16	1932.69	1	0
IMCB-Tan0182-MS-2	NM_001293715.LunSD.0	Pi4kb	0.643645	1	0
IMCB-Tan0182-MS-2	NM_031368.LunSD.0	Bglap3	13.9904	1	0
IMCB-Tan0182-MS-2	NM_001170710.LunSD.0	Asb8	0	1	0
IMCB-Tan0182-MS-2	NM_001290815.LunSD.0	Ablim1	0	1	0
IMCB-Tan0182-MS-2	NR_131212.LunSD.0	Neat1	1.72365	1	0
IMCB-Tan0182-MS-2	NM_001145804.LunSD.0	Nucks1	2.57705	1	0
IMCB-Tan0182-MS-2	NR_045538.LunSD.0	Mllt10	0	1	0
IMCB-Tan0182-MS-2	NM_001271540.LunSD.0	Myh14	0.048887	1	0
IMCB-Tan0182-MS-2	NM_001290816.LunSD.0	Ablim1	1.79835	1	0
IMCB-Tan0182-MS-2	NM_001103177.LunSD.0	Ablim1	0	1	0
IMCB-Tan0182-MS-2	NM_001103178.LunSD.0	Ablim1	3.32513	1	0
IMCB-Tan0182-MS-2	NM_001033270.LunSD.0	Slc4a7	4.92367	1	0
IMCB-Tan0182-MS-2	NM_001029838.LunSD.0	Pknox2	1.02394	1	0
IMCB-Tan0182-MS-2	NM_010804.LunSD.0	Mllt10	0	1	0
IMCB-Tan0182-MS-2	NM_172926.LunSD.0	Snx14	14.2903	1	0
IMCB-Tan0182-MS-2	NM_001252561.LunSD.0	Mllt10	1.96857	1	0
IMCB-Tan0182-MS-2	NM_001252560.LunSD.0	Mllt10	0.312961	1	0
IMCB-Tan0182-MS-2	NM_001139512.LunSD.0	Raly	7.13246	1	0
IMCB-Tan0182-MS-2	NM_001139513.LunSD.0	Raly	4.97266	1	0
IMCB-Tan0182-MS-2	NM_010663.LunSD.0	Krt17	1835.03	1	0
IMCB-Tan0182-MS-2	NM_028021.LunSD.0	Myh14	0	1	0
IMCB-Tan0182-MS-2	NM_001301649.LunSD.0	Aup1	0.603623	1	0
IMCB-Tan0182-MS-2	NM_001167963.LunSD.0	G2e3	3.43908	1	0
IMCB-Tan0182-MS-2	NM_001190852.LunSD.0	Pdlim5	0	1	0
IMCB-Tan0182-MS-2	NM_001271538.LunSD.0	Myh14	2.3879	1	0
IMCB-Tan0182-MS-2	NM_013814.LunSD.0	Galnt1	0.000667	1	0
IMCB-Tan0182-MS-2	NM_001139511.LunSD.0	Raly	11.0198	1	0
IMCB-Tan0182-MS-2	NM_020493.LunSD.0	Srf	36.6263	1	0
IMCB-Tan0182-MS-2	NM_148950.LunSD.0	Pknox2	0	1	0
IMCB-Tan0182-MS-2	NM_030121.LunSD.0	Asb8	1.31764	1	0
IMCB-Tan0182-MS-2	NM_001159525.LunSD.0	Pex19	3.65628	1	0
IMCB-Tan0182-MS-2	NM_001305448.LunSD.0	Bglap3	198.671	1	0
IMCB-Tan0182-MS-2	NR_003513.LunSD.0	Neat1	0	1	0
IMCB-Tan0182-MS-2	NM_019642.LunSD.0	Rpn2	88.6029	1	0
IMCB-Tan0182-MS-2	NM_007517.LunSD.0	Aup1	21.111	1	0
IMCB-Tan0182-MS-2	NM_020036.LunSD.0	Calm4	1011.52	1	0
IMCB-Tan0182-MS-2	NM_001190856.LunSD.0	Pdlim5	0	1	0
IMCB-Tan0182-MS-2	NM_001190854.LunSD.0	Pdlim5	2.37801	1	0
IMCB-Tan0182-MS-2	NM_001190855.LunSD.0	Pdlim5	0.378135	1	0
IMCB-Tan0182-MS-2	NR_046233.LunSD.0	Rn45s	80964.4	1	0
IMCB-Tan0182-MS-2	NM_145934.LunSD.0	Stap2	35.4595	1	0
IMCB-Tan0182-MS-2	NM_001015099.LunSD.0	G2e3	0	1	0
IMCB-Tan0182-MS-2	NM_001204915.LunSD.0	Reep3	12.8824	1	0
IMCB-Tan0211-MS-1	NM_001025313.LunSD.0	Tapbp	5.09144	1	0
IMCB-Tan0211-MS-1	NM_009861.LunSD.0	Cdc42	248.527	1	0
IMCB-Tan0211-MS-1	NM_001289645.LunSD.0	Pxylp1	0.000114	1	0
IMCB-Tan0211-MS-1	NM_001289646.LunSD.0	Pxylp1	9.1e-05	1	0
IMCB-Tan0211-MS-1	NM_001289647.LunSD.0	Pxylp1	9.62157	1	0
IMCB-Tan0211-MS-1	NM_001244618.LunSD.0	B4galnt1	3.85054	1	0
IMCB-Tan0211-MS-1	NM_001244617.LunSD.0	B4galnt1	0	1	0
IMCB-Tan0211-MS-1	NM_201226.LunSD.0	Lrrc47	9.03358	1	0
IMCB-Tan0211-MS-1	NM_008080.LunSD.0	B4galnt1	29.8101	1	0
IMCB-Tan0211-MS-1	NM_009384.LunSD.0	Tiam1	23.5922	1	0
IMCB-Tan0211-MS-1	NM_001002267.LunSD.0	Tmem158	22.8107	1	0
IMCB-Tan0211-MS-1	NR_046233.LunSD.0	Rn45s	56168.1	1	0
IMCB-Tan0211-MS-1	NM_001252684.LunSD.0	Smc5	7.44072	1	0
IMCB-Tan0211-MS-1	NM_001252685.LunSD.0	Smc5	0	1	0
IMCB-Tan0285-MS-1	NM_001290370.LunSD.0	Nmt2	0	1	0
IMCB-Tan0285-MS-1	NM_001253863.LunSD.0	Tcf12	0	1	0
IMCB-Tan0285-MS-1	NM_001253862.LunSD.0	Tcf12	7.98813	1	0
IMCB-Tan0285-MS-1	NM_001253865.LunSD.0	Tcf12	1.03761	1	0
IMCB-Tan0285-MS-1	NM_001253864.LunSD.0	Tcf12	0	1	0
IMCB-Tan0285-MS-1	NM_001145884.LunSD.0	Itgb5	68.0369	1	0
IMCB-Tan0285-MS-1	NM_001024952.LunSD.0	Rc3h1	4.5171	1	0
IMCB-Tan0285-MS-1	NM_026411.LunSD.0	1700021F05Rik	23.3355	1	0
IMCB-Tan0285-MS-1	NM_001290369.LunSD.0	Nmt2	0	1	0
IMCB-Tan0285-MS-1	NM_001290368.LunSD.0	Nmt2	0	1	0
IMCB-Tan0285-MS-1	NM_001285932.LunSD.0	Dhx34	6.12453	1	0
IMCB-Tan0285-MS-1	NM_001285931.LunSD.0	Dhx34	0.032715	1	0
IMCB-Tan0211-MS-1	NM_007585	Anxa2	1750.5			39	1767	10607	0
IMCB-Tan0119-MS-3	NM_183208	Zmiz1	139.276			6	19	15793	0
IMCB-Fern0201-MS-1	NM_028601	Zmiz2	38.6507			4	29	12548	0
IMCB-Fern0201-MS-1	NM_001005867	Zmiz2	0			4	0	12548	0
IMCB-Tan0176-MS-1	NM_183208	Zmiz1	29.8577			3	3	18512	0
IMCB-Tan0211-MS-1	NR_027505	Rnf126	0			3	0	0	0
IMCB-Tan0211-MS-1	NM_144528	Rnf126	121.569			3	0	0	0
IMCB-Tan0182-MS-2	NM_016958	Krt14	6505.99			2	11992	0	0
IMCB-Tan0211-MS-1	NM_008343	Igfbp3	76.6808			2	180	0	0
IMCB-Tan0285-MS-1	NM_172564	Tns4	103.491			2	118	0	0
IMCB-Tan0176-MS-1	NM_008467	Kpna4	36.5718			2	42	0	0
IMCB-Fern0104-MS-1	NM_183208	Zmiz1	32.2898			2	4	15478	0
IMCB-Fern0104-MS-1	NM_026415	Cysrt1	2.42741			2	0	0	0
IMCB-Tan0176-MS-1	NM_001302203	Gpr87	2.97745			2	0	0	0
IMCB-Tan0285-MS-1	NM_009528	Wnt7b	38.0184			1	35	14493	0
IMCB-Tan0211-MS-1	NM_145489	AI661453	35.4245			1	32	0	0
IMCB-Tan0285-MS-1	NM_133975	Trip12	27.8607			1	31	0	0
IMCB-Tan0285-MS-1	NM_183208	Zmiz1	73.4428			1	16	17653	0
IMCB-Tan0176-MS-1	NM_133907	Ube3c	18.8798			1	12	8151	0
IMCB-Tan0211-MS-1	NM_183208	Zmiz1	44.293			1	9	22784	6
IMCB-Tan0285-MS-1	NM_001163634	Wnt7b	0.249196			1	2	14493	0
IMCB-Tan0285-MS-1	NM_011308	Ncor1	2.99878			1	2	0	0
IMCB-Fern0104-MS-1	NM_001035854	Ap2b1	10.8212			1	0	683	0
IMCB-Fern0104-MS-1	NM_027915	Ap2b1	3.05001			1	0	683	0
IMCB-Fern0201-MS-1	NM_022032	Perp	2299.67			1	0	0	0
IMCB-Tan0211-MS-1	NM_009024	Rara	0			1	0	0	0
IMCB-Tan0211-MS-1	NM_001177303	Rara	0			1	0	0	0
IMCB-Tan0211-MS-1	NR_073368	2700089E24Rik	0			1	0	0	0
IMCB-Tan0211-MS-1	NM_001163445	2700089E24Rik	28.8014			1	0	0	0
IMCB-Tan0211-MS-1	NM_001177302	Rara	8.17642			1	0	0	0
IMCB-Tan0285-MS-1	NM_001290817	Sparc	25.036			1	0	0	0
IMCB-Tan0285-MS-1	NM_001252313	Ncor1	10.5897			1	0	0	0
IMCB-Tan0285-MS-1	NM_009242	Sparc	133.088			1	0	0	0
IMCB-Fern0104-MS-1	NM_001167983	Sipa1l1	6.1208					18806	167
IMCB-Fern0104-MS-1	NM_172579	Sipa1l1	0.967151					18806	167
IMCB-Tan0182-MS-2	NM_183208	Zmiz1	28.2961					18411	0
IMCB-Tan0285-MS-1	NM_001163633	Wnt7b	40.8436					14493	0
IMCB-Tan0182-MS-2	NM_008981	Ptprg	3.51125					9341	387
IMCB-Tan0211-MS-1	NM_029851	Dync2h1	1.01496					8235	0
IMCB-Tan0182-MS-2	NM_027711	Iqgap2	1.65379					8038	118
IMCB-Tan0285-MS-1	NR_040350	D030024E09Rik	0.04417					7035	0
IMCB-Tan0285-MS-1	NM_016963	Tmod3	47.5947					6216	0
IMCB-Tan0211-MS-1	NM_023580	Epha1	175.819					5537	0
IMCB-Fern0104-MS-1	NM_011101	Prkca	3.12188					5192	0
IMCB-Tan0285-MS-1	NM_007499	Atm	2.70915					4993	433
IMCB-Tan0176-MS-1	NM_001285466	Dennd6a	0					4874	0
IMCB-Tan0176-MS-1	NM_001285467	Dennd6a	0					4874	0
IMCB-Tan0176-MS-1	NM_001134465	Dennd6a	4.945					4874	0
IMCB-Tan0176-MS-1	NM_145969	Dennd6a	0.562234					4874	0
IMCB-Tan0211-MS-1	NM_053011	Lrp1b	0					4319	72
IMCB-Tan0211-MS-1	NM_177855	Med12l	2.2797					4186	0
IMCB-Fern0201-MS-1	NM_016683	Zkscan5	0.868373					4025	209
IMCB-Fern0201-MS-1	NM_001167944	Zkscan5	0.36425					4025	209
IMCB-Tan0176-MS-1	NM_029412	Egfem1	0					3007	199
IMCB-Tan0176-MS-1	NM_001167748	Egfem1	0					3007	199
IMCB-Tan0176-MS-1	NM_011891	Sgcd	1.53591					2821	0
IMCB-Fern0201-MS-1	NR_038021	Gm20139	0.063789					2544	0
IMCB-Tan0176-MS-1	NM_029150	Spata16	0					2414	797
IMCB-Tan0176-MS-1	NM_008729	Ctnnd2	0.119408					2235	0
IMCB-Fern0104-MS-1	NM_027394	Ube2cbp	2.39333					2097	1
IMCB-Tan0182-MS-2	NM_022319	Clstn2	0.7943					2078	0
IMCB-Tan0176-MS-1	NM_175482	Usp28	4.02512					1855	0
IMCB-Fern0104-MS-1	NM_172496	Cobl	0.324671					1843	0
IMCB-Fern0104-MS-1	NM_001282994	Cobl	0					1843	0
IMCB-Fern0104-MS-1	NM_001282993	Cobl	0					1843	0
IMCB-Tan0176-MS-1	NM_176831	Ppcdc	3.14695					1816	0
IMCB-Tan0176-MS-1	NM_010897	Nf1	2.08791					1771	0
IMCB-Fern0104-MS-1	NM_029173	Nxnl2	0.508814					1692	0
IMCB-Tan0211-MS-1	NM_001077425	Cntnap5a	0					1613	151
IMCB-Tan0176-MS-1	NM_024207	Derl1	134.312					1608	0
IMCB-Tan0176-MS-1	NM_028874	Snx19	6.90594					1606	0
IMCB-Tan0176-MS-1	NM_011948	Map3k4	10.6645					1549	0
IMCB-Fern0104-MS-1	NM_172534	4932411E22Rik	0					1489	0
IMCB-Tan0176-MS-1	NM_153505	Nckap1l	6.74255					1481	0
IMCB-Fern0104-MS-1	NM_173018	Myo9a	2.08367					1292	0
IMCB-Tan0176-MS-1	NM_027405	Gpatch2l	7.61989					1239	0
IMCB-Tan0285-MS-1	NM_134082	Farp1	3.75636					1222	2614
IMCB-Fern0201-MS-1	NR_040576	4930567J20Rik	0					1171	0
IMCB-Fern0104-MS-1	NM_145568	Krcc1	19					1150	0
IMCB-Tan0285-MS-1	NM_001291120	Epb4.1l1	0					1128	0
IMCB-Tan0285-MS-1	NM_001291121	Epb4.1l1	0					1128	0
IMCB-Tan0285-MS-1	NM_001291122	Epb4.1l1	0.122949					1128	0
IMCB-Tan0285-MS-1	NM_001291123	Epb4.1l1	0					1128	0
IMCB-Tan0285-MS-1	NM_001006664	Epb4.1l1	4.21411					1128	0
IMCB-Tan0285-MS-1	NM_013510	Epb4.1l1	0					1128	0
IMCB-Tan0176-MS-1	NM_028151	Skiv2l2	25.5255					1124	0
IMCB-Tan0176-MS-1	NM_013523	Fshr	0					1114	0
IMCB-Tan0176-MS-1	NM_177376	Myo3b	0.015665					1102	0
IMCB-Fern0104-MS-1	NM_001081383	Kmt2c	2.85265					1067	718
IMCB-Fern0104-MS-1	NM_010158	Khdrbs3	1.42675					1048	0
IMCB-Tan0119-MS-3	NM_019797	Trip4	5.40046					1025	0
IMCB-Tan0285-MS-1	NM_011520	Sdc3	14.9348					992	0
IMCB-Fern0104-MS-1	NM_177909	Slc9a9	1.13058					959	0
IMCB-Tan0119-MS-3	NM_011807	Dlg2	0.631394					953	807
IMCB-Tan0119-MS-3	NM_001243046	Dlg2	0					953	0
IMCB-Tan0176-MS-1	NM_177338	Hmbox1	6.29342					919	0
IMCB-Fern0104-MS-1	NM_016769	Smad3	4.19772					910	0
IMCB-Fern0104-MS-1	NM_027395	Basp1	29.9845					902	0
IMCB-Tan0176-MS-1	NM_001005510	Syne2	5.01601					880	0
IMCB-Tan0176-MS-1	NM_175519	Kctd8	0.039806					864	0
IMCB-Tan0285-MS-1	NM_146224	Zfp280d	3.92479					855	0
IMCB-Tan0119-MS-3	NM_001081282	Ibtk	20.7727					854	268
IMCB-Fern0104-MS-1	NM_175669	Gpr82	0.167					847	0
IMCB-Tan0176-MS-1	NM_145466	Ggact	6.69879					843	0
IMCB-Tan0176-MS-1	NM_026101	Herc4	51.2281					843	0
IMCB-Tan0176-MS-1	NM_030114	Herc4	0.02448					843	0
IMCB-Fern0104-MS-1	NM_198105	Fam120c	1.22281					838	0
IMCB-Fern0104-MS-1	NM_146003	Senp6	17.3553					836	0
IMCB-Tan0285-MS-1	NM_001081329	Zkscan2	0					818	0
IMCB-Fern0104-MS-1	NM_172884	2900026A02Rik	8.60586					813	0
IMCB-Tan0176-MS-1	NM_001177784	Dis3l	0					806	0
IMCB-Tan0176-MS-1	NM_001001295	Dis3l	9.67792					806	0
IMCB-Tan0176-MS-1	NM_172519	Dis3l	0					806	0
IMCB-Fern0201-MS-1	NM_001033259	Mcu	6.5961					787	0
IMCB-Tan0176-MS-1	NM_013562	Ifrd1	50.7511					787	0
IMCB-Tan0176-MS-1	NM_008248	Hint1	183.875					765	0
IMCB-Fern0104-MS-1	NM_021442	Mecom	0					762	0
IMCB-Tan0176-MS-1	NM_172618	Btbd9	0					762	0
IMCB-Tan0176-MS-1	NM_027060	Btbd9	4.67019					762	0
IMCB-Tan0176-MS-1	NM_013681	Syn2	0.229134					754	0
IMCB-Tan0176-MS-1	NM_001111015	Syn2	0					754	0
IMCB-Tan0119-MS-3	NM_008917	Ppt1	30.5856					753	0
IMCB-Tan0176-MS-1	NM_175140	Chst8	0.715895					748	0
IMCB-Tan0285-MS-1	NM_028768	Armc8	5.46348					733	0
IMCB-Tan0176-MS-1	NM_010154	Erbb4	0					730	0
IMCB-Tan0176-MS-1	NM_001276493	Dag1	0					713	0
IMCB-Tan0176-MS-1	NM_001276494	Dag1	0					713	0
IMCB-Tan0176-MS-1	NM_001276492	Dag1	0					713	0
IMCB-Tan0176-MS-1	NM_001276481	Dag1	6.66074					713	0
IMCB-Tan0176-MS-1	NM_001276482	Dag1	5.76084					713	0
IMCB-Tan0176-MS-1	NM_001276486	Dag1	5.44936					713	0
IMCB-Tan0176-MS-1	NM_001276485	Dag1	0					713	0
IMCB-Tan0176-MS-1	NM_010017	Dag1	5.49518					713	0
IMCB-Tan0119-MS-3	NM_175317	Eftud1	36.1091					708	0
IMCB-Tan0119-MS-3	NM_001159672	Eftud1	0.001969					708	0
IMCB-Tan0285-MS-1	NM_010230	Fmn1	0.286305					707	0
IMCB-Tan0285-MS-1	NM_001285458	Fmn1	0					707	0
IMCB-Fern0104-MS-1	NM_010269	Gdap2	5.6779					697	0
IMCB-Fern0104-MS-1	NR_104341	Gdap2	2.52329					697	0
IMCB-Tan0285-MS-1	NM_026275	Ube2r2	19.616					686	0
IMCB-Tan0211-MS-1	NM_177909	Slc9a9	3.68413					662	2527
IMCB-Fern0104-MS-1	NM_001145954	Lpp	0					658	0
IMCB-Fern0104-MS-1	NM_178665	Lpp	1.33669					658	0
IMCB-Fern0104-MS-1	NM_001145952	Lpp	0					658	0
IMCB-Fern0104-MS-1	NM_001305451	Lppr5	0					657	0
IMCB-Fern0104-MS-1	NM_029425	Lppr5	0					657	0
IMCB-Tan0176-MS-1	NM_008481	Lama2	3.89491					657	0
IMCB-Fern0104-MS-1	NM_153587	Rps6ka5	1.79523					651	0
IMCB-Tan0176-MS-1	NM_009510	Ezr	145.795					651	0
IMCB-Fern0104-MS-1	NM_001098425	Sp3	7.49662					648	0
IMCB-Fern0104-MS-1	NM_001018042	Sp3	9.8685					648	0
IMCB-Tan0119-MS-3	NR_040562	2810442N19Rik	0					641	0
IMCB-Fern0104-MS-1	NR_045984	C530044C16Rik	0					635	0
IMCB-Fern0104-MS-1	NM_001170935	Lppr3	0.586073					632	0
IMCB-Tan0285-MS-1	NM_176972	Usp37	2.68671					631	0
IMCB-Fern0104-MS-1	NM_019677	Plcb1	0.832056					628	0
IMCB-Fern0104-MS-1	NM_001145830	Plcb1	0.017732					628	0
IMCB-Fern0104-MS-1	NM_001164413	Cnot4	0.709193					626	0
IMCB-Fern0104-MS-1	NM_001164411	Cnot4	0					626	0
IMCB-Fern0104-MS-1	NM_001164412	Cnot4	2.78687					626	0
IMCB-Fern0104-MS-1	NM_016877	Cnot4	0.863758					626	0
IMCB-Fern0104-MS-1	NM_001164414	Cnot4	0					626	0
IMCB-Tan0182-MS-2	NM_001081243	Filip1	0.245543					625	104
IMCB-Fern0104-MS-1	NM_053079	Slc15a1	2.8808					621	0
IMCB-Tan0285-MS-1	NM_001162917	Dennd4a	3.84287					616	395
IMCB-Tan0285-MS-1	NM_026002	Mtdh	47.6606					616	0
IMCB-Tan0119-MS-3	NM_027534	Kdsr	10.8465					615	0
IMCB-Tan0176-MS-1	NM_001081027	Kcnt2	0.159717					615	0
IMCB-Fern0104-MS-1	NM_027400	Lman1	28.2283					612	0
IMCB-Fern0104-MS-1	NM_001172062	Lman1	5.1866					612	0
IMCB-Fern0104-MS-1	NM_026083	Zc3h13	5.6277					611	0
IMCB-Fern0104-MS-1	NM_027168	Hddc2	18.5345					610	0
IMCB-Fern0104-MS-1	NM_015823	Magi2	0					610	0
IMCB-Fern0104-MS-1	NM_001170745	Magi2	0					610	0
IMCB-Fern0104-MS-1	NM_001170746	Magi2	0.280137					610	0
IMCB-Tan0285-MS-1	NM_008362	Il1r1	0.378976					607	0
IMCB-Tan0285-MS-1	NM_001123382	Il1r1	5.85348					607	0
IMCB-Fern0104-MS-1	NM_001159582	Pde1a	0.487056					602	0
IMCB-Fern0104-MS-1	NM_016744	Pde1a	0					602	0
IMCB-Tan0176-MS-1	NM_019703	Pfkp	56.7948					587	0
IMCB-Tan0176-MS-1	NM_001291071	Pfkp	0.083193					587	0
IMCB-Tan0176-MS-1	NM_019441	Ppt2	0					580	0
IMCB-Tan0176-MS-1	NM_001302393	Ppt2	8.22045					580	0
IMCB-Tan0176-MS-1	NM_001302394	Ppt2	6.5953					580	0
IMCB-Tan0176-MS-1	NM_001302395	Ppt2	1.13778					580	0
IMCB-Tan0176-MS-1	NM_001302396	Ppt2	12.9654					580	0
IMCB-Tan0285-MS-1	NM_177208	Dopey1	1.05258					571	0
IMCB-Tan0285-MS-1	NM_008446	Kif4	6.31887					571	0
IMCB-Tan0119-MS-3	NM_172536	Zfp609	6.99033					568	0
IMCB-Tan0119-MS-3	NM_133828	Creb1	5.92567					568	0
IMCB-Tan0119-MS-3	NM_001037726	Creb1	4.91838					568	0
IMCB-Tan0119-MS-3	NM_009952	Creb1	0.178446					568	0
IMCB-Tan0119-MS-3	NM_030238	Dync1h1	63.3828					568	0
IMCB-Fern0104-MS-1	NM_008144	Bscl2	0					567	0
IMCB-Fern0104-MS-1	NM_001136064	Bscl2	0.131545					567	0
IMCB-Fern0104-MS-1	NM_001290823	Bscl2	18.9296					567	0
IMCB-Fern0104-MS-1	NM_028493	Rhobtb3	3.67447					560	0
IMCB-Tan0285-MS-1	NM_001168525	Sgms1	0.000388					557	0
IMCB-Tan0285-MS-1	NM_144792	Sgms1	0.415817					557	0
IMCB-Tan0285-MS-1	NM_001271496	Chka	0					554	0
IMCB-Tan0285-MS-1	NR_073190	Chka	5.33048					554	0
IMCB-Tan0285-MS-1	NM_013490	Chka	0					554	0
IMCB-Tan0285-MS-1	NM_009148	Exoc4	15.7493					552	0
IMCB-Fern0104-MS-1	NM_019697	Kcnd2	0.932468					547	0
IMCB-Fern0201-MS-1	NM_173030	Galnt13	0					545	28
IMCB-Tan0285-MS-1	NM_010799	Minpp1	22.61					545	0
IMCB-Tan0176-MS-1	NM_001190913	Kirrel3	0					541	0
IMCB-Tan0176-MS-1	NM_001190911	Kirrel3	0					541	0
IMCB-Tan0176-MS-1	NM_001190914	Kirrel3	0.11757					541	0
IMCB-Tan0176-MS-1	NM_001190912	Kirrel3	0					541	0
IMCB-Tan0176-MS-1	NM_026324	Kirrel3	0					541	0
IMCB-Tan0119-MS-3	NM_001163732	Frmd3	0					538	0
IMCB-Tan0176-MS-1	NM_001081000	Trmt2a	0.714394					527	0
IMCB-Tan0176-MS-1	NM_001080999	Trmt2a	17.5544					527	0
IMCB-Tan0176-MS-1	NM_001195205	Trmt2a	0					527	0
IMCB-Tan0176-MS-1	NM_021419	Rnf8	15.5697					526	0
IMCB-Tan0176-MS-1	NM_153587	Rps6ka5	1.622					526	0
IMCB-Tan0119-MS-3	NM_011766	Zfpm2	0.274357					525	0
IMCB-Tan0176-MS-1	NM_026531	Aen	32.365					524	0
IMCB-Tan0176-MS-1	NM_001162939	Aen	4.34723					524	0
IMCB-Tan0119-MS-3	NM_145400	Ube4a	21.2825					521	0
IMCB-Fern0104-MS-1	NM_001205043	Jarid2	11.9987					519	0
IMCB-Fern0104-MS-1	NM_001205044	Jarid2	5.3125					519	0
IMCB-Fern0104-MS-1	NM_021878	Jarid2	2.57785					519	0
IMCB-Fern0104-MS-1	NM_053171	Csmd1	0.061073					517	0
IMCB-Tan0119-MS-3	NM_018739	Rp9	27.3293					516	0
IMCB-Tan0176-MS-1	NM_001271800	Pcdh9	0					516	0
IMCB-Tan0176-MS-1	NM_001271799	Pcdh9	0					516	0
IMCB-Tan0176-MS-1	NM_001271798	Pcdh9	0.003263					516	0
IMCB-Tan0176-MS-1	NM_001081377	Pcdh9	0					516	0
IMCB-Tan0285-MS-1	NM_029247	4930550C14Rik	0.285368					516	0
IMCB-Fern0104-MS-1	NM_175353	Exoc6	2.29505					507	0
IMCB-Fern0104-MS-1	NM_001172157	Dis3l2	4.43203					505	0
IMCB-Fern0104-MS-1	NM_153530	Dis3l2	0.743056					505	0
IMCB-Tan0211-MS-1	NM_001252479	Cmtm7	5.49759					502	2
IMCB-Tan0211-MS-1	NM_133978	Cmtm7	66.9433					502	2
IMCB-Tan0119-MS-3	NM_177821	Ep300	18.3122					502	0
IMCB-Tan0176-MS-1	NM_016792	Txnl1	69.9484					499	0
IMCB-Tan0119-MS-3	NM_001145957	Vwa5a	2.13507					495	0
IMCB-Tan0119-MS-3	NM_172767	Vwa5a	22.2747					495	0
IMCB-Fern0104-MS-1	NM_172803	Dock4	1.17867					494	0
IMCB-Tan0285-MS-1	NM_001166503	Slc39a11	7.63394					494	0
IMCB-Tan0285-MS-1	NM_027216	Slc39a11	0					494	0
IMCB-Fern0104-MS-1	NM_178667	Tfdp2	0.501225					493	0
IMCB-Fern0104-MS-1	NM_001184710	Tfdp2	0					493	0
IMCB-Fern0104-MS-1	NM_001184711	Tfdp2	0					493	0
IMCB-Fern0104-MS-1	NM_001184706	Tfdp2	0					493	0
IMCB-Fern0104-MS-1	NM_001184709	Tfdp2	0					493	0
IMCB-Fern0104-MS-1	NM_001184708	Tfdp2	0					493	0
IMCB-Fern0104-MS-1	NM_001003717	Osbpl8	3.59335					490	0
IMCB-Fern0104-MS-1	NM_175489	Osbpl8	1.0617					490	0
IMCB-Tan0176-MS-1	NM_001163502	Elmsan1	0.159482					488	0
IMCB-Tan0176-MS-1	NM_001163501	Elmsan1	13.4023					488	0
IMCB-Tan0285-MS-1	NM_008632	Map2	0					487	0
IMCB-Tan0285-MS-1	NM_001039934	Map2	2.02391					487	0
IMCB-Tan0176-MS-1	NM_028296	Car10	0					486	0
IMCB-Fern0104-MS-1	NM_001205367	2017-09-07	43.4411					485	0
IMCB-Fern0104-MS-1	NM_009859	2017-09-07	0					485	0
IMCB-Tan0119-MS-3	NM_011825	Grem2	14.808					484	0
IMCB-Tan0285-MS-1	NM_007968	Ewsr1	17.7646					483	0
IMCB-Tan0285-MS-1	NM_001283062	Ewsr1	23.9841					483	0
IMCB-Tan0285-MS-1	NM_001283063	Ewsr1	3.68766					483	0
IMCB-Tan0285-MS-1	NM_001283061	Ewsr1	17.6164					483	0
IMCB-Fern0104-MS-1	NM_025382	Tmem57	12.8473					479	0
IMCB-Tan0176-MS-1	NM_008922	Prim2	15.468					478	0
IMCB-Tan0285-MS-1	NM_177815	Rft1	5.25762					476	0
IMCB-Tan0176-MS-1	NM_011445	Sox6	0					475	0
IMCB-Tan0176-MS-1	NM_001025560	Sox6	0.005309					475	0
IMCB-Tan0176-MS-1	NM_001277326	Sox6	0					475	0
IMCB-Tan0176-MS-1	NM_001277327	Sox6	0.443017					475	0
IMCB-Tan0176-MS-1	NM_001277328	Sox6	0.034252					475	0
IMCB-Tan0176-MS-1	NM_001025559	Sox6	0					475	0
IMCB-Fern0104-MS-1	NM_153537	Phldb1	7.98001					471	0
IMCB-Tan0285-MS-1	NM_053242	Foxp2	0.087229					471	0
IMCB-Tan0285-MS-1	NM_008927	Map2k1	16.6034					469	0
IMCB-Tan0119-MS-3	NM_001289514	Tbc1d1	0.018277					462	0
IMCB-Tan0119-MS-3	NM_019636	Tbc1d1	8.01361					462	0
IMCB-Tan0285-MS-1	NM_175678	Npsr1	0					457	0
IMCB-Tan0285-MS-1	NM_001242396	Jmjd1c	6.69062					457	0
IMCB-Tan0285-MS-1	NM_207221	Jmjd1c	0.552838					457	0
IMCB-Tan0119-MS-3	NM_001243047	Dlg2	0					456	0
IMCB-Tan0176-MS-1	NM_030174	Mctp1	0.702262					455	0
IMCB-Fern0104-MS-1	NM_025887	Rab5a	17.6725					448	0
IMCB-Tan0285-MS-1	NM_001098528	Kcnb2	0					446	0
IMCB-Fern0104-MS-1	NM_001289743	Lrrc4c	0					432	0
IMCB-Fern0104-MS-1	NM_001289742	Lrrc4c	0					432	0
IMCB-Fern0104-MS-1	NM_023821	Cmya5	2.87492					430	0
IMCB-Tan0119-MS-3	NM_001177560	Gng12	0					428	13
IMCB-Tan0119-MS-3	NM_001177556	Gng12	5.33287					428	13
IMCB-Tan0119-MS-3	NM_001177557	Gng12	1.3848					428	13
IMCB-Tan0119-MS-3	NM_001177558	Gng12	0.028389					428	13
IMCB-Tan0119-MS-3	NM_001177559	Gng12	1.5224					428	13
IMCB-Tan0119-MS-3	NM_025278	Gng12	1.6701					428	13
IMCB-Tan0285-MS-1	NM_152809	Csnk1g3	14.3944					424	0
IMCB-Tan0182-MS-2	NM_027188	Smyd3	4.49083					423	76
IMCB-Tan0285-MS-1	NM_021414	Ahcyl2	5.85528					422	0
IMCB-Tan0285-MS-1	NM_001171000	Ahcyl2	5.858					422	0
IMCB-Tan0285-MS-1	NM_177787	Slc15a5	0					421	0
IMCB-Tan0182-MS-2	NM_001081321	Pds5a	25.6401					417	0
IMCB-Tan0211-MS-1	NM_026442	Cmc1	44.7433					413	0
IMCB-Fern0201-MS-1	NM_023537	Rab3b	0					411	0
IMCB-Tan0285-MS-1	NM_178253	Klhdc1	1.36275					411	0
IMCB-Tan0119-MS-3	NM_175114	Trak1	15.6233					409	0
IMCB-Tan0119-MS-3	NM_001013411	Nkain2	0					407	0
IMCB-Tan0285-MS-1	NM_008174	Grm8	0.014954					406	533
IMCB-Tan0119-MS-3	NM_001081216	Phip	7.1124					406	467
IMCB-Fern0104-MS-1	NM_001128094	Atp13a3	5.57192					406	0
IMCB-Fern0104-MS-1	NM_001128096	Atp13a3	6.57428					406	0
IMCB-Fern0104-MS-1	NM_133904	Acacb	1.45383					400	0
IMCB-Fern0104-MS-1	NM_001033633	Slc2a13	0.860878					399	0
IMCB-Fern0104-MS-1	NM_018748	Golga4	18.2817					397	0
IMCB-Tan0119-MS-3	NM_011138	Pou2f2	0.039721					397	0
IMCB-Tan0119-MS-3	NM_001161362	Ppp2r3a	8.61645					397	0
IMCB-Tan0119-MS-3	NM_001163555	Pou2f2	0.000166					397	0
IMCB-Tan0119-MS-3	NM_001163554	Pou2f2	1.78933					397	0
IMCB-Tan0119-MS-3	NM_001163556	Pou2f2	0					397	0
IMCB-Tan0119-MS-3	NM_172144	Ppp2r3a	0					397	0
IMCB-Tan0285-MS-1	NM_008513	Lrp5	25.5019					394	0
IMCB-Fern0104-MS-1	NM_175266	Epm2aip1	0					393	0
IMCB-Tan0119-MS-3	NM_001290814	Aff3	0.914632					388	0
IMCB-Fern0104-MS-1	NM_029721	Snx27	5.63018					387	0
IMCB-Fern0104-MS-1	NM_001082484	Snx27	3.03724					387	0
IMCB-Fern0104-MS-1	NM_172591	Fcho2	7.87527					386	0
IMCB-Tan0119-MS-3	NM_177208	Dopey1	2.18408					385	14615
IMCB-Tan0285-MS-1	NM_199143	Znrf2	15.3736					385	0
IMCB-Fern0201-MS-1	NM_001033359	Cntn5	0					384	25
IMCB-Fern0201-MS-1	NM_001170787	Cntn5	0					384	25
IMCB-Tan0211-MS-1	NM_173394	Ticam2	1.09344					384	0
IMCB-Tan0211-MS-1	NM_026666	Ubn1	23.4692					382	0
IMCB-Fern0104-MS-1	NM_001004721	Pigu	6.65762					381	0
IMCB-Fern0201-MS-1	NM_015765	Hspa14	31.929					381	0
IMCB-Tan0119-MS-3	NM_001190401	Usp34	23.773					380	0
IMCB-Tan0285-MS-1	NR_033173	Krit1	0.21978					376	0
IMCB-Tan0285-MS-1	NM_001170552	Krit1	0.537908					376	0
IMCB-Tan0285-MS-1	NM_030675	Krit1	5.23874					376	0
IMCB-Tan0285-MS-1	NM_013495	Cpt1a	29.1925					372	0
IMCB-Fern0104-MS-1	NM_030554	Rab27b	1.23917					371	0
IMCB-Fern0104-MS-1	NM_001302798	Rab27b	0					371	0
IMCB-Fern0104-MS-1	NM_001302799	Rab27b	0.886321					371	0
IMCB-Fern0104-MS-1	NM_001082553	Rab27b	0					371	0
IMCB-Tan0119-MS-3	NM_001253754	Gpm6a	0					371	0
IMCB-Tan0119-MS-3	NM_153581	Gpm6a	0.207672					371	0
IMCB-Tan0119-MS-3	NM_001253756	Gpm6a	0					371	0
IMCB-Fern0104-MS-1	NM_001034858	Armc2	0					369	0
IMCB-Fern0104-MS-1	NM_172403	2810021J22Rik	0.443718					368	0
IMCB-Tan0119-MS-3	NM_001038663	Mapk1	76.0292					367	0
IMCB-Tan0119-MS-3	NM_011949	Mapk1	54.6892					367	0
IMCB-Fern0104-MS-1	NM_178707	Zfp592	3.13919					366	0
IMCB-Tan0119-MS-3	NM_199024	Nol4	1.24032					366	0
IMCB-Tan0119-MS-3	NM_001161483	Nol4	1.06371					366	0
IMCB-Fern0201-MS-1	NM_181072	Myo1e	9.29735					365	91
IMCB-Tan0176-MS-1	NM_010101	S1pr3	5.57538					365	0
IMCB-Tan0119-MS-3	NM_009282	Stag1	16.9704					363	0
IMCB-Fern0104-MS-1	NM_172681	D930015E06Rik	6.82695					362	0
IMCB-Fern0104-MS-1	NR_040309	2310069G16Rik	0					360	0
IMCB-Fern0104-MS-1	NM_010887	Ndufs4	53.6776					359	0
IMCB-Tan0119-MS-3	NM_008715	Ints6	6.95297					357	0
IMCB-Tan0285-MS-1	NM_008074	Gabrg3	0					357	0
IMCB-Fern0104-MS-1	NM_011445	Sox6	0.018323					356	300
IMCB-Fern0104-MS-1	NM_001025560	Sox6	0					356	300
IMCB-Fern0104-MS-1	NM_001277326	Sox6	0					356	300
IMCB-Fern0104-MS-1	NM_001277327	Sox6	0.578637					356	300
IMCB-Fern0104-MS-1	NM_001277328	Sox6	0					356	300
IMCB-Fern0104-MS-1	NM_001025559	Sox6	0					356	300
IMCB-Fern0104-MS-1	NM_001252521	Picalm	10.6875					356	0
IMCB-Fern0104-MS-1	NM_146194	Picalm	8.03976					356	0
IMCB-Fern0104-MS-1	NM_001252524	Picalm	6.97545					356	0
IMCB-Fern0104-MS-1	NM_001252520	Picalm	6.48865					356	0
IMCB-Fern0104-MS-1	NM_001252523	Picalm	6.14046					356	0
IMCB-Fern0104-MS-1	NM_001252522	Picalm	5.50963					356	0
IMCB-Tan0211-MS-1	NM_001002764	Smg6	9.78382					355	66
IMCB-Fern0104-MS-1	NM_019457	Lrrc6	0					355	0
IMCB-Tan0285-MS-1	NM_009686	Apbb2	2.03951					354	685
IMCB-Tan0285-MS-1	NM_001201415	Apbb2	0					354	685
IMCB-Tan0285-MS-1	NM_001201414	Apbb2	3.64425					354	685
IMCB-Tan0285-MS-1	NM_001201413	Apbb2	0					354	685
IMCB-Tan0182-MS-2	NR_015511	E030011O05Rik	0.325033					354	0
IMCB-Tan0176-MS-1	NM_010583	Itk	0					352	0
IMCB-Tan0176-MS-1	NM_001281965	Itk	0.601584					352	0
IMCB-Tan0176-MS-1	NM_001281967	Itk	0					352	0
IMCB-Tan0176-MS-1	NM_001281966	Itk	0					352	0
IMCB-Tan0176-MS-1	NM_001281968	Itk	0					352	0
IMCB-Fern0104-MS-1	NM_021439	Chst11	3.1621					351	0
IMCB-Tan0119-MS-3	NM_001277231	Crkl	24.8784					351	0
IMCB-Tan0119-MS-3	NM_007764	Crkl	1.91792					351	0
IMCB-Tan0285-MS-1	NR_033454	Gm5095	0					350	0
IMCB-Fern0104-MS-1	NM_133216	Xpnpep1	69.6456					349	0
IMCB-Fern0201-MS-1	NM_029896	Wdr82	14.7795					344	0
IMCB-Tan0182-MS-2	NM_001281955	Csmd2	0					344	0
IMCB-Tan0285-MS-1	NM_033523	Spred2	8.45474					344	0
IMCB-Tan0285-MS-1	NM_144872	Eml3	14.6616					343	0
IMCB-Tan0285-MS-1	NM_130882	Cyp4f13	8.12887					343	0
IMCB-Tan0119-MS-3	NM_018782	Calcrl	4.05974					342	0
IMCB-Fern0104-MS-1	NM_001164159	Ppp6r3	2.08701					340	0
IMCB-Fern0104-MS-1	NM_028999	Ppp6r3	15.7751					340	0
IMCB-Fern0104-MS-1	NM_029456	Ppp6r3	2.7134					340	0
IMCB-Fern0104-MS-1	NM_001293622	Ppp3ca	15.6765					339	2
IMCB-Fern0104-MS-1	NM_008913	Ppp3ca	0.033094					339	2
IMCB-Fern0104-MS-1	NM_001141982	Rbm43	0					338	0
IMCB-Fern0104-MS-1	NM_001141981	Rbm43	3.23858					338	0
IMCB-Fern0104-MS-1	NM_030243	Rbm43	0					338	0
IMCB-Tan0119-MS-3	NM_001301330	Wapal	9.2894					338	0
IMCB-Tan0119-MS-3	NM_001004436	Wapal	19.8541					338	0
IMCB-Tan0119-MS-3	NM_010773	Mbd2	154.042					337	0
IMCB-Fern0104-MS-1	NM_010890	Nedd4	71.156					335	105
IMCB-Fern0104-MS-1	NM_007788	Csnk2a1	29.4995					333	0
IMCB-Tan0285-MS-1	NM_028007	Itfg1	18.0334					331	0
IMCB-Tan0119-MS-3	NM_029773	Spopl	2.93023					330	0
IMCB-Tan0119-MS-3	NM_001165997	Spopl	2.35642					330	0
IMCB-Tan0119-MS-3	NM_001165998	Spopl	0					330	0
IMCB-Fern0201-MS-1	NM_027394	Ube2cbp	2.564					329	0
IMCB-Fern0201-MS-1	NM_026090	Iqcf4	0					329	0
IMCB-Fern0104-MS-1	NM_001165253	Ctage5	14.7039					326	0
IMCB-Fern0104-MS-1	NM_001165254	Ctage5	0.409297					326	0
IMCB-Fern0104-MS-1	NM_146034	Ctage5	15.568					326	0
IMCB-Tan0119-MS-3	NM_011936	Fto	13.1335					326	0
IMCB-Tan0119-MS-3	NM_027150	Mlip	1.46569					325	0
IMCB-Tan0285-MS-1	NR_046039	Gm8179	0					325	0
IMCB-Tan0176-MS-1	NR_045313	Rptoros	0					324	0
IMCB-Tan0176-MS-1	NR_045312	Rptoros	0.144186					324	0
IMCB-Tan0176-MS-1	NM_172409	Fmnl2	13.5458					323	0
IMCB-Fern0104-MS-1	NM_177899	Zfp866	1.98706					322	0
IMCB-Fern0201-MS-1	NM_001080797	G3bp2	0					322	0
IMCB-Fern0201-MS-1	NM_001080796	G3bp2	0					322	0
IMCB-Fern0201-MS-1	NM_001080795	G3bp2	2.966					322	0
IMCB-Fern0201-MS-1	NM_001080794	G3bp2	4.58466					322	0
IMCB-Fern0201-MS-1	NM_011816	G3bp2	0.013741					322	0
IMCB-Tan0176-MS-1	NM_026120	2410127L17Rik	11.0093					322	0
IMCB-Fern0104-MS-1	NM_019827	Gsk3b	6.82824					321	0
IMCB-Fern0104-MS-1	NM_058212	Dpf3	0					320	0
IMCB-Fern0104-MS-1	NM_001267625	Dpf3	0.042155					320	0
IMCB-Fern0104-MS-1	NM_001267626	Dpf3	0					320	0
IMCB-Fern0104-MS-1	NM_009072	Rock2	10.8739					318	0
IMCB-Tan0182-MS-2	NM_177608	Secisbp2l	8.68059					318	0
IMCB-Tan0182-MS-2	NM_001013833	Prkg1	0.31327					317	6099
IMCB-Tan0182-MS-2	NM_011160	Prkg1	0					317	6099
IMCB-Fern0104-MS-1	NM_013476	Ar	0.364121					314	0
IMCB-Fern0104-MS-1	NM_197997	Zgrf1	0.812003					314	0
IMCB-Tan0119-MS-3	NM_007399	Adam10	59.9174					314	0
IMCB-Tan0285-MS-1	NM_001081012	Ccdc171	0.265414					313	0
IMCB-Tan0285-MS-1	NM_029851	Dync2h1	0.572574					313	0
IMCB-Tan0285-MS-1	NM_177412	Tmcc1	8.02273					312	0
IMCB-Tan0176-MS-1	NM_172525	Arhgap29	13.2585					311	0
IMCB-Tan0176-MS-1	NM_144859	Pja2	3.3089					310	624
IMCB-Tan0176-MS-1	NM_001025309	Pja2	9.23817					310	624
IMCB-Tan0285-MS-1	NM_145567	Hibadh	25.4533					310	0
IMCB-Fern0104-MS-1	NM_027924	Pdgfd	3.19808					308	0
IMCB-Tan0285-MS-1	NM_008388	Eif3e	144.119					308	0
IMCB-Tan0285-MS-1	NM_001081963	9430020K01Rik	3.44384					307	0
IMCB-Fern0104-MS-1	NM_148930	Rbm5	20.5053					306	0
IMCB-Fern0104-MS-1	NM_001038643	Slco3a1	7.67119					306	0
IMCB-Fern0104-MS-1	NM_023908	Slco3a1	6.14398					306	0
IMCB-Tan0182-MS-2	NM_177622	Zfp595	0.828089					306	0
IMCB-Fern0104-MS-1	NM_029269	Spp2	0					305	0
IMCB-Tan0176-MS-1	NM_032008	Slmap	24.9655					305	0
IMCB-Tan0176-MS-1	NM_177355	Plcxd3	0					302	819
IMCB-Fern0104-MS-1	NM_007956	Esr1	0					302	0
IMCB-Fern0104-MS-1	NR_126357	Esr1	0					302	0
IMCB-Fern0104-MS-1	NM_001302532	Esr1	1.45596					302	0
IMCB-Tan0211-MS-1	NM_001286750	Olfm3	0					302	0
IMCB-Tan0211-MS-1	NM_153458	Olfm3	0					302	0
IMCB-Tan0285-MS-1	NM_001285909	Gng2	0					298	0
IMCB-Tan0285-MS-1	NM_001285908	Gng2	0					298	0
IMCB-Tan0285-MS-1	NM_010315	Gng2	1.69063					298	0
IMCB-Tan0285-MS-1	NM_001038637	Gng2	0.774031					298	0
IMCB-Tan0285-MS-1	NM_001285910	Gng2	0					298	0
IMCB-Tan0285-MS-1	NM_001285911	Gng2	0					298	0
IMCB-Fern0104-MS-1	NM_001123327	Qser1	4.02749					296	0
IMCB-Tan0176-MS-1	NM_019635	Stk3	11.6893					294	0
IMCB-Tan0285-MS-1	NM_029657	Mgrn1	12.4156					292	0
IMCB-Tan0285-MS-1	NM_001252437	Mgrn1	4.69437					292	0
IMCB-Tan0119-MS-3	NM_015818	Hs6st1	40.059					291	0
IMCB-Fern0104-MS-1	NM_001184981	Sult2a7	0					290	0
IMCB-Tan0176-MS-1	NM_001253893	Dnm2	2.83219					289	0
IMCB-Tan0176-MS-1	NM_001253894	Dnm2	3.63081					289	0
IMCB-Tan0176-MS-1	NM_001039520	Dnm2	21.1657					289	0
IMCB-Tan0176-MS-1	NM_007871	Dnm2	34.5317					289	0
IMCB-Fern0104-MS-1	NM_027727	Dym	8.99247					285	0
IMCB-Tan0119-MS-3	NM_001081011	Srgap2	8.72093					285	0
IMCB-Fern0104-MS-1	NM_001256195	Eif4g3	7.1447					284	0
IMCB-Fern0104-MS-1	NM_001256198	Eif4g3	3.37555					284	0
IMCB-Fern0104-MS-1	NM_172703	Eif4g3	4.27008					284	0
IMCB-Tan0119-MS-3	NM_010348	Grik1	0					282	0
IMCB-Tan0119-MS-3	NM_146072	Grik1	0.150273					282	0
IMCB-Fern0104-MS-1	NM_016697	Gpc3	4.79409					279	0
IMCB-Fern0104-MS-1	NM_146108	Hibch	5.67762					278	35
IMCB-Fern0104-MS-1	NM_001199305	Atxn1	1.18634					278	0
IMCB-Fern0104-MS-1	NM_001199304	Atxn1	0					278	0
IMCB-Fern0104-MS-1	NM_001024720	Hmcn1	0.807306					278	0
IMCB-Fern0104-MS-1	NM_009124	Atxn1	0					278	0
IMCB-Tan0119-MS-3	NM_011960	Parg	21.7939					278	0
IMCB-Tan0211-MS-1	NM_008855	Prkcb	1.67044					278	0
IMCB-Tan0285-MS-1	NM_146057	Dap	14.4011					277	0
IMCB-Tan0285-MS-1	NR_045829	4921511I17Rik	0					276	0
IMCB-Tan0119-MS-3	NM_177284	Nrxn1	0					275	0
IMCB-Tan0119-MS-3	NM_020252	Nrxn1	0.096792					275	0
IMCB-Tan0285-MS-1	NM_001081184	Focad	4.83023					275	0
IMCB-Fern0104-MS-1	NM_001099628	Atad2b	4.47313					273	0
IMCB-Fern0104-MS-1	NM_021343	Spata5	0					273	0
IMCB-Fern0104-MS-1	NM_001163511	Spata5	7.46519					273	0
IMCB-Tan0285-MS-1	NM_001037665	Zfp1	5.24639					273	0
IMCB-Tan0285-MS-1	NM_011742	Zfp1	0					273	0
IMCB-Fern0201-MS-1	NM_001081391	Csmd3	0					271	0
IMCB-Tan0285-MS-1	NM_001167861	Wipf3	0					271	0
IMCB-Tan0285-MS-1	NM_001167860	Wipf3	0.046147					271	0
IMCB-Tan0176-MS-1	NM_177208	Dopey1	2.39546					270	256
IMCB-Tan0119-MS-3	NM_010281	Ggh	107.32					266	0
IMCB-Fern0104-MS-1	NM_029851	Dync2h1	0.654953					265	0
IMCB-Tan0182-MS-2	NM_019666	Syncrip	8.00627					263	2
IMCB-Tan0182-MS-2	NM_001284328	Syncrip	0.629218					263	2
IMCB-Tan0182-MS-2	NM_019796	Syncrip	8.79746					263	2
IMCB-Tan0285-MS-1	NM_181072	Myo1e	15.7697					263	0
IMCB-Tan0119-MS-3	NM_172926	Snx14	28.8379					262	0
IMCB-Tan0119-MS-3	NM_053078	Nrep	56.401					260	0
IMCB-Tan0119-MS-3	NM_001109988	Nrep	0.011899					260	0
IMCB-Tan0119-MS-3	NM_001109989	Nrep	0					260	0
IMCB-Tan0119-MS-3	NM_001267717	Nrep	0					260	0
IMCB-Fern0104-MS-1	NM_001172121	Rbms3	0					259	82
IMCB-Tan0285-MS-1	NM_176957	Nckap5	0					259	0
IMCB-Tan0285-MS-1	NM_001081756	Nckap5	0.938841					259	0
IMCB-Tan0285-MS-1	NM_172484	Nckap5	0					259	0
IMCB-Fern0201-MS-1	NM_001081282	Ibtk	9.74133					258	27
IMCB-Fern0104-MS-1	NM_001163126	Cog5	7.16365					258	0
IMCB-Fern0104-MS-1	NM_138628	Txlnb	0.704061					256	0
IMCB-Fern0104-MS-1	NM_001081680	Zfp72	0.80663					256	0
IMCB-Tan0285-MS-1	NM_053171	Csmd1	0.00837					255	324
IMCB-Tan0182-MS-2	NM_001145198	1500009L16Rik	2.31742					255	50
IMCB-Tan0176-MS-1	NM_172646	Dnm3	0					255	0
IMCB-Tan0176-MS-1	NM_001164316	Ccser1	0.875275					255	0
IMCB-Tan0176-MS-1	NM_001038619	Dnm3	0.407102					255	0
IMCB-Tan0176-MS-1	NM_183310	Ccser1	0.300444					255	0
IMCB-Tan0182-MS-2	NM_001081216	Phip	2.76978					254	0
IMCB-Tan0182-MS-2	NM_177906	Opcml	0.013184					254	0
IMCB-Fern0201-MS-1	NM_001166603	Chn1	0					253	0
IMCB-Fern0201-MS-1	NM_001166604	Chn1	0					253	0
IMCB-Fern0201-MS-1	NM_001113246	Chn1	0.422108					253	0
IMCB-Fern0201-MS-1	NM_175752	Chn1	0					253	0
IMCB-Fern0201-MS-1	NM_029716	Chn1	0					253	0
IMCB-Tan0211-MS-1	NM_001081216	Phip	7.9655					252	22
IMCB-Fern0104-MS-1	NM_009149	Glg1	14.0768					252	0
IMCB-Tan0285-MS-1	NM_001252478	Slc30a6	0.128624					252	0
IMCB-Tan0285-MS-1	NM_176930	Nrcam	0.030639					252	0
IMCB-Tan0285-MS-1	NM_144798	Slc30a6	12.1671					252	0
IMCB-Tan0285-MS-1	NM_001146031	Nrcam	0					252	0
IMCB-Fern0104-MS-1	NM_133207	Kcnh7	0					251	0
IMCB-Fern0201-MS-1	NM_027823	Arhgap42	3.73381					249	0
IMCB-Tan0119-MS-3	NM_023324	Peli1	27.2376					249	0
IMCB-Tan0285-MS-1	NM_029760	Nubpl	2.26907					248	0
IMCB-Tan0119-MS-3	NM_025314	Dtd1	21.8636					247	0
IMCB-Tan0285-MS-1	NM_011416	Smarca2	6.89394					246	0
IMCB-Fern0104-MS-1	NM_178660	Rbms3	0					243	82
IMCB-Fern0104-MS-1	NM_001172122	Rbms3	0.097206					243	82
IMCB-Fern0104-MS-1	NM_001172123	Rbms3	0.401562					243	82
IMCB-Fern0104-MS-1	NM_001172126	Rbms3	0.078379					243	82
IMCB-Fern0104-MS-1	NM_001172124	Rbms3	0.160107					243	82
IMCB-Tan0182-MS-2	NM_001114140	Tcf20	4.70473					243	0
IMCB-Tan0182-MS-2	NM_013836	Tcf20	0					243	0
IMCB-Tan0182-MS-2	NM_001033385	Tbc1d32	1.19602					243	0
IMCB-Fern0201-MS-1	NM_145134	Spsb4	0.030466					242	0
IMCB-Tan0285-MS-1	NM_010160	Celf2	0					242	0
IMCB-Tan0285-MS-1	NM_001160293	Celf2	0.094321					242	0
IMCB-Tan0285-MS-1	NM_001110229	Celf2	1.13258					242	0
IMCB-Tan0285-MS-1	NM_001110228	Celf2	0					242	0
IMCB-Tan0285-MS-1	NM_001110232	Celf2	0					242	0
IMCB-Tan0285-MS-1	NM_001110230	Celf2	0					242	0
IMCB-Tan0285-MS-1	NM_001110231	Celf2	0					242	0
IMCB-Tan0285-MS-1	NM_001160292	Celf2	0					242	0
IMCB-Fern0104-MS-1	NM_031174	Dscam	0					241	0
IMCB-Fern0104-MS-1	NM_011760	Zfp54	1.26005					240	0
IMCB-Tan0119-MS-3	NM_001080814	Fat3	0.003465					240	0
IMCB-Tan0285-MS-1	NM_172699	Foxj3	1.35742					240	0
IMCB-Tan0285-MS-1	NM_001290696	Foxj3	9.39559					240	0
IMCB-Tan0119-MS-3	NM_028148	Scaf11	51.8359					239	0
IMCB-Tan0119-MS-3	NM_025815	Cpne8	14.1293					239	0
IMCB-Fern0104-MS-1	NM_001291240	Cux1	2.57143					238	0
IMCB-Fern0104-MS-1	NM_198602	Cux1	5.8386					238	0
IMCB-Fern0104-MS-1	NM_009986	Cux1	0					238	0
IMCB-Fern0104-MS-1	NM_175519	Kctd8	0.03946					238	0
IMCB-Fern0104-MS-1	NM_001291238	Cux1	9.34217					238	0
IMCB-Fern0104-MS-1	NM_001291239	Cux1	0.221737					238	0
IMCB-Fern0104-MS-1	NM_001291233	Cux1	0.968908					238	0
IMCB-Fern0104-MS-1	NM_001291234	Cux1	0					238	0
IMCB-Tan0285-MS-1	NM_010890	Nedd4	73.5876					238	0
IMCB-Fern0104-MS-1	NM_172699	Foxj3	2.01121					236	50
IMCB-Fern0104-MS-1	NM_001290696	Foxj3	7.87626					236	50
IMCB-Tan0176-MS-1	NM_028898	Rptor	10.5933					235	324
IMCB-Tan0176-MS-1	NM_001306081	Rptor	0					235	324
IMCB-Fern0104-MS-1	NM_001077695	Ncoa2	0					235	0
IMCB-Fern0104-MS-1	NM_001302702	Ncoa2	0.162473					235	0
IMCB-Fern0104-MS-1	NM_008678	Ncoa2	5.02039					235	0
IMCB-Fern0201-MS-1	NM_030685	Serp1	82.4283					235	0
IMCB-Tan0119-MS-3	NM_001303469	Ccdc162	0.226303					235	0
IMCB-Tan0119-MS-3	NM_001177571	Ccdc162	0					235	0
IMCB-Tan0119-MS-3	NM_053122	Immp2l	10.1005					232	0
IMCB-Tan0119-MS-3	NM_029990	Lhfpl3	0					232	0
IMCB-Tan0119-MS-3	NM_001081231	Lhfpl3	0.033546					232	0
IMCB-Tan0182-MS-2	NM_010897	Nf1	1.85014					231	175
IMCB-Tan0285-MS-1	NM_001289517	Anapc5	0					231	0
IMCB-Tan0285-MS-1	NM_001042491	Anapc5	15.6294					231	0
IMCB-Tan0285-MS-1	NM_001289518	Anapc5	0					231	0
IMCB-Tan0285-MS-1	NM_021505	Anapc5	16.474					231	0
IMCB-Tan0285-MS-1	NM_001289519	Anapc5	15.7295					231	0
IMCB-Tan0285-MS-1	NM_001289520	Anapc5	0					231	0
IMCB-Tan0182-MS-2	NM_019930	Ranbp9	18.5469					230	0
IMCB-Tan0182-MS-2	NM_001014423	Abi3bp	3.46996					229	1
IMCB-Tan0182-MS-2	NM_001014424	Abi3bp	0					229	1
IMCB-Tan0182-MS-2	NM_178790	Abi3bp	0					229	1
IMCB-Tan0182-MS-2	NM_001014422	Abi3bp	0					229	1
IMCB-Tan0182-MS-2	NM_001014399	Abi3bp	0					229	1
IMCB-Tan0119-MS-3	NM_010551	Il16	2.43756					228	0
IMCB-Tan0211-MS-1	NM_027188	Smyd3	5.47679					227	13
IMCB-Tan0182-MS-2	NM_001024952	Rc3h1	3.41427					227	0
IMCB-Fern0104-MS-1	NM_029195	Ccdc146	0					226	0
IMCB-Tan0176-MS-1	NM_019726	Gps2	22.6605					226	0
IMCB-Tan0285-MS-1	NM_177224	Chd9	4.05829					226	0
IMCB-Fern0104-MS-1	NM_001033162	Shcbp1l	0.06357					225	0
IMCB-Fern0104-MS-1	NM_010154	Erbb4	0					224	0
IMCB-Tan0119-MS-3	NM_001166383	Rad52	0.053058					224	0
IMCB-Tan0119-MS-3	NM_001166382	Rad52	0					224	0
IMCB-Tan0119-MS-3	NM_001166381	Rad52	4.99159					224	0
IMCB-Tan0119-MS-3	NM_011236	Rad52	0.656047					224	0
IMCB-Fern0201-MS-1	NM_029726	Trdn	0.020603					223	0
IMCB-Tan0211-MS-1	NM_007499	Atm	4.4538					222	0
IMCB-Tan0211-MS-1	NM_172870	Bnc2	1.83091					221	0
IMCB-Tan0211-MS-1	NM_178638	Tmem108	0.302546					221	0
IMCB-Tan0182-MS-2	NM_172740	Zfp420	0.721056					220	0
IMCB-Tan0176-MS-1	NM_029036	S100pbp	5.33635					217	0
IMCB-Fern0104-MS-1	NM_008163	Grb2	11.39					215	0
IMCB-Fern0104-MS-1	NM_001301831	Arhgap15	0.375241					215	0
IMCB-Fern0104-MS-1	NM_001301832	Arhgap15	0.429619					215	0
IMCB-Fern0104-MS-1	NM_153820	Arhgap15	0					215	0
IMCB-Tan0176-MS-1	NM_175930	Rapgef5	4.99491					215	0
IMCB-Tan0182-MS-2	NM_177208	Dopey1	1.81086					213	26
IMCB-Fern0104-MS-1	NM_018811	Abhd2	8.06749					213	0
IMCB-Fern0104-MS-1	NM_011801	Cfdp1	22.9658					213	0
IMCB-Tan0285-MS-1	NM_013646	Rora	0					213	0
IMCB-Fern0104-MS-1	NM_001039521	Rrn3	13.4844					211	0
IMCB-Tan0285-MS-1	NM_001163569	Kif9	0.377925					211	0
IMCB-Tan0285-MS-1	NM_010628	Kif9	0.049198					211	0
IMCB-Tan0119-MS-3	NM_001039530	Parp14	14.7412					210	0
IMCB-Tan0119-MS-3	NM_001114119	Qrich1	1.85721					210	0
IMCB-Tan0119-MS-3	NM_175143	Qrich1	50.4684					210	0
IMCB-Fern0104-MS-1	NM_033325	Loxl2	25.7679					209	0
IMCB-Tan0285-MS-1	NM_053268	Rasa2	4.2146					209	0
IMCB-Tan0285-MS-1	NM_001083967	Tcf4	2.06601					209	0
IMCB-Tan0285-MS-1	NM_013685	Tcf4	1.70424					209	0
IMCB-Tan0285-MS-1	NM_001198587	Nrxn3	0.004798					208	0
IMCB-Tan0285-MS-1	NM_172544	Nrxn3	0					208	0
IMCB-Tan0119-MS-3	NM_183016	Cdc42bpb	36.8237					207	0
IMCB-Tan0182-MS-2	NM_013880	Plcl2	0.65885					207	0
IMCB-Tan0119-MS-3	NM_021408	Ush2a	0					206	0
IMCB-Tan0285-MS-1	NM_177780	Dock5	3.69802					206	0
IMCB-Fern0104-MS-1	NM_152809	Csnk1g3	10.5298					205	0
IMCB-Tan0285-MS-1	NM_144784	Acat1	27.9045					205	0
IMCB-Tan0285-MS-1	NM_198300	Cpeb3	0					205	0
IMCB-Tan0285-MS-1	NM_001290828	Cpeb3	0					205	0
IMCB-Tan0285-MS-1	NM_001290829	Cpeb3	0					205	0
IMCB-Tan0285-MS-1	NM_001290826	Cpeb3	1.35758					205	0
IMCB-Tan0285-MS-1	NM_001290827	Cpeb3	0.078655					205	0
IMCB-Tan0285-MS-1	NM_175562	Rab39	0.276001					204	0
IMCB-Tan0119-MS-3	NM_153552	Thoc1	15.5536					203	0
IMCB-Fern0104-MS-1	NM_023799	Mgea5	15.2809					202	0
IMCB-Fern0104-MS-1	NM_181316	Bbs9	0.872869					201	0
IMCB-Fern0104-MS-1	NM_178415	Bbs9	1.38539					201	0
IMCB-Tan0182-MS-2	NM_033264	Arpp21	0					200	0
IMCB-Tan0182-MS-2	NM_001177618	Arpp21	0					200	0
IMCB-Tan0182-MS-2	NM_016716	Cul3	27.2167					200	0
IMCB-Tan0182-MS-2	NM_001177617	Arpp21	0					200	0
IMCB-Tan0182-MS-2	NM_001177616	Arpp21	0					200	0
IMCB-Tan0285-MS-1	NM_007439	Alk	0.017405					200	0
IMCB-Fern0104-MS-1	NM_001081267	Rsf1	2.76686					199	0
IMCB-Tan0285-MS-1	NM_027188	Smyd3	3.92658					199	0
IMCB-Fern0201-MS-1	NM_027460	Slc25a33	8.61428					198	0
IMCB-Tan0119-MS-3	NM_019743	Rybp	18.3485					198	0
IMCB-Tan0285-MS-1	NM_007868	Dmd	0.467803					198	0
IMCB-Fern0104-MS-1	NM_001104617	Rdx	0					196	0
IMCB-Fern0104-MS-1	NM_001104616	Rdx	0					196	0
IMCB-Fern0104-MS-1	NM_009041	Rdx	17.0828					196	0
IMCB-Tan0285-MS-1	NM_053202	Foxp1	3.72398					194	231
IMCB-Tan0285-MS-1	NM_001197321	Foxp1	0					194	231
IMCB-Fern0104-MS-1	NM_011855	Tenm1	0					194	0
IMCB-Fern0104-MS-1	NM_010437	Hivep2	4.99877					194	0
IMCB-Tan0285-MS-1	NM_001197322	Foxp1	0.006936					194	0
IMCB-Tan0182-MS-2	NM_007396	Acvr2a	1.10524					192	0
IMCB-Tan0176-MS-1	NM_001164639	Slk	10.5257					189	0
IMCB-Tan0176-MS-1	NM_009289	Slk	13.2365					189	0
IMCB-Fern0201-MS-1	NM_001128086	Anks1b	0.125965					188	77
IMCB-Fern0201-MS-1	NM_181398	Anks1b	0					188	36
IMCB-Fern0201-MS-1	NM_001177398	Anks1b	0					188	36
IMCB-Fern0201-MS-1	NM_001177396	Anks1b	0					188	36
IMCB-Fern0201-MS-1	NM_001177397	Anks1b	0					188	36
IMCB-Tan0285-MS-1	NM_020495	Slco1b2	0					187	0
IMCB-Tan0182-MS-2	NM_153413	Dock3	0.079885					186	0
IMCB-Tan0285-MS-1	NM_018824	Slc23a2	4.41699					185	0
IMCB-Tan0285-MS-1	NM_144825	Taok1	8.13901					185	0
IMCB-Tan0182-MS-2	NM_008408	Stt3a	57.9779					184	0
IMCB-Tan0119-MS-3	NM_033563	Klf7	10.1116					183	0
IMCB-Tan0182-MS-2	NM_020606	Parva	17.0121					183	0
IMCB-Tan0211-MS-1	NM_001110232	Celf2	0					183	0
IMCB-Tan0211-MS-1	NM_001110231	Celf2	0					183	0
IMCB-Tan0119-MS-3	NM_008580	Map3k5	9.60531					182	0
IMCB-Tan0211-MS-1	NM_027860	0610010F05Rik	6.85622					182	0
IMCB-Fern0201-MS-1	NM_001161362	Ppp2r3a	3.43863					181	0
IMCB-Tan0211-MS-1	NM_012035	Trpc7	0					181	0
IMCB-Tan0211-MS-1	NM_001302372	Trpc7	0					181	0
IMCB-Tan0211-MS-1	NM_001302373	Trpc7	0					181	0
IMCB-Fern0104-MS-1	NM_001081269	Whsc1l1	2.98165					180	0
IMCB-Tan0119-MS-3	NM_177077	Exoc6b	24.7672					180	0
IMCB-Tan0182-MS-2	NM_010120	Eif1a	33.9687					179	0
IMCB-Fern0104-MS-1	NM_001080797	G3bp2	0					178	0
IMCB-Fern0104-MS-1	NM_001080796	G3bp2	0					178	0
IMCB-Fern0104-MS-1	NM_001080795	G3bp2	13.4825					178	0
IMCB-Fern0104-MS-1	NM_001080794	G3bp2	0.067917					178	0
IMCB-Fern0104-MS-1	NM_011816	G3bp2	6.9475					178	0
IMCB-Tan0182-MS-2	NM_023523	Pecr	18.8354					178	0
IMCB-Fern0104-MS-1	NM_001085355	Arid1b	4.49158					177	0
IMCB-Fern0104-MS-1	NM_029022	Scrn3	1.27564					176	0
IMCB-Tan0119-MS-3	NM_013907	Fbxw4	14.5214					176	0
IMCB-Fern0201-MS-1	NM_001081056	Xpot	39.5412					175	0
IMCB-Tan0211-MS-1	NM_001003908	Cltc	108.563					175	0
IMCB-Fern0104-MS-1	NM_008729	Ctnnd2	0.413555					174	0
IMCB-Fern0104-MS-1	NM_012024	Ppp2r5e	7.98543					173	0
IMCB-Tan0119-MS-3	NM_178639	Sfxn5	2.17816					173	0
IMCB-Tan0285-MS-1	NM_001081426	Dip2c	3.20065					173	0
IMCB-Tan0211-MS-1	NM_021408	Ush2a	0					172	1
IMCB-Fern0104-MS-1	NM_029936	Ddx10	10.0425					172	0
IMCB-Fern0104-MS-1	NM_001252614	Fut8	1.84168					172	0
IMCB-Fern0104-MS-1	NM_016893	Fut8	0					172	0
IMCB-Fern0104-MS-1	NR_045554	Fut8	3.23305					172	0
IMCB-Tan0182-MS-2	NM_011785	Akt3	2.09695					171	0
IMCB-Tan0285-MS-1	NM_172851	Cntnap5b	0					171	0
IMCB-Fern0104-MS-1	NM_172904	Fsd2	0.452957					169	0
IMCB-Fern0201-MS-1	NM_009635	Avil	0.68579					169	0
IMCB-Fern0201-MS-1	NM_009691	Aplp2	7.61053					168	0
IMCB-Fern0201-MS-1	NR_037304	Mir3471-1	0					168	0
IMCB-Fern0201-MS-1	NM_001102455	Aplp2	37.9356					168	0
IMCB-Fern0201-MS-1	NM_001102456	Aplp2	2.18909					168	0
IMCB-Tan0285-MS-1	NM_011981	Zfp260	7.38119					168	0
IMCB-Tan0119-MS-3	NM_173185	Csnk1g1	9.91765					167	0
IMCB-Fern0201-MS-1	NM_001160400	Megf8	7.26486					166	0
IMCB-Tan0182-MS-2	NM_207010	Mdga2	0					166	0
IMCB-Tan0182-MS-2	NM_001193266	Mdga2	0					166	0
IMCB-Tan0182-MS-2	NM_207215	Mycbp2	8.37511					165	0
IMCB-Tan0182-MS-2	NM_011790	Arih2	12.1943					164	32
IMCB-Fern0201-MS-1	NM_008924	Prkar2a	13.298					164	0
IMCB-Tan0182-MS-2	NM_008278	Hpgd	30.8022					163	0
IMCB-Tan0211-MS-1	NM_023277	Jam3	3.53274					163	0
IMCB-Tan0285-MS-1	NM_029775	Dcun1d5	16.6519					163	0
IMCB-Fern0201-MS-1	NM_001037997	Fer	8.91876					161	0
IMCB-Fern0201-MS-1	NM_001286415	Fer	3.80358					161	0
IMCB-Fern0201-MS-1	NM_008000	Fer	6.23152					161	0
IMCB-Fern0201-MS-1	NM_199316	Cep162	0.960151					161	0
IMCB-Fern0201-MS-1	NM_001289514	Tbc1d1	0					160	122
IMCB-Fern0201-MS-1	NM_019636	Tbc1d1	4.83076					160	122
IMCB-Tan0211-MS-1	NM_010302	Gna12	4.85044					160	2
IMCB-Fern0201-MS-1	NM_001081153	Unc13c	0.069934					160	0
IMCB-Tan0182-MS-2	NM_029575	Tgfbr2	8.99752					160	0
IMCB-Tan0182-MS-2	NM_009371	Tgfbr2	2.30705					160	0
IMCB-Tan0182-MS-2	NM_007399	Adam10	22.5781					160	0
IMCB-Fern0104-MS-1	NM_146240	Rassf9	1.90538					159	0
IMCB-Tan0119-MS-3	NM_177324	Sbf2	10.2353					159	0
IMCB-Fern0201-MS-1	NM_008914	Ppp3cb	7.9405					158	216
IMCB-Tan0119-MS-3	NM_146169	Paip2b	2.80174					158	0
IMCB-Fern0104-MS-1	NM_008541	Smad5	2.65714					157	0
IMCB-Fern0104-MS-1	NM_001164041	Smad5	1.61689					157	0
IMCB-Fern0104-MS-1	NM_001164042	Smad5	2.5675					157	0
IMCB-Fern0104-MS-1	NM_001038610	Dach1	0					156	0
IMCB-Fern0104-MS-1	NM_007826	Dach1	0.409416					156	0
IMCB-Fern0201-MS-1	NM_144787	Kdm4c	6.1305					156	0
IMCB-Fern0201-MS-1	NM_011537	Tbx5	0.001692					156	0
IMCB-Fern0201-MS-1	NM_001172095	Kdm4c	0					156	0
IMCB-Tan0119-MS-3	NM_146215	Cmtr2	9.37182					156	0
IMCB-Tan0119-MS-3	NM_009287	Stim1	15.5579					156	0
IMCB-Tan0176-MS-1	NM_153098	Cd109	16.7586					156	0
IMCB-Fern0201-MS-1	NM_001294144	Hipk2	0					155	0
IMCB-Fern0201-MS-1	NM_008551	Mapkapk2	82.3724					155	0
IMCB-Fern0201-MS-1	NM_010433	Hipk2	2.81996					155	0
IMCB-Fern0201-MS-1	NM_145374	Mios	7.78957					155	0
IMCB-Fern0201-MS-1	NM_001136065	Hipk2	0					155	0
IMCB-Fern0201-MS-1	NM_001294143	Hipk2	0					155	0
IMCB-Fern0104-MS-1	NM_177208	Dopey1	1.15168					154	169
IMCB-Fern0201-MS-1	NM_146136	Slc16a4	0.18893					154	0
IMCB-Tan0182-MS-2	NM_027892	Ppp1r12a	16.3587					154	0
IMCB-Tan0211-MS-1	NM_011151	Ppm1b	23.414					154	0
IMCB-Tan0211-MS-1	NM_001159498	Ppm1b	0.296602					154	0
IMCB-Tan0211-MS-1	NM_001159497	Ppm1b	3.339					154	0
IMCB-Tan0211-MS-1	NM_001159496	Ppm1b	14.1541					154	0
IMCB-Fern0104-MS-1	NM_008002	Fgf10	0.126203					153	0
IMCB-Tan0182-MS-2	NM_027860	0610010F05Rik	4.55701					153	0
IMCB-Tan0285-MS-1	NM_130880	Otud7a	0.295001					153	0
IMCB-Tan0182-MS-2	NM_001081050	Pard3b	0.082221					152	0
IMCB-Tan0211-MS-1	NM_001039546	Myo6	6.40353					152	0
IMCB-Fern0104-MS-1	NM_011931	Rfwd2	9.33202					151	0
IMCB-Tan0285-MS-1	NM_001040400	Tet2	3.92341					151	0
IMCB-Tan0182-MS-2	NM_178660	Rbms3	0					150	0
IMCB-Tan0182-MS-2	NM_001172122	Rbms3	0					150	0
IMCB-Tan0182-MS-2	NM_001172123	Rbms3	0.673814					150	0
IMCB-Tan0182-MS-2	NM_001172121	Rbms3	0					150	0
IMCB-Tan0182-MS-2	NM_001172126	Rbms3	0					150	0
IMCB-Tan0182-MS-2	NM_001172124	Rbms3	0					150	0
IMCB-Tan0182-MS-2	NM_029582	Txndc11	13.1499					150	0
IMCB-Tan0285-MS-1	NM_001135559	Sos2	9.32248					150	0
IMCB-Tan0285-MS-1	NM_008922	Prim2	15.0084					150	0
IMCB-Fern0104-MS-1	NM_010683	Lamc1	15.2775					149	0
IMCB-Fern0104-MS-1	NM_182939	Ppp4r2	8.24879					148	0
IMCB-Fern0201-MS-1	NM_001111268	Grik2	0					148	0
IMCB-Fern0201-MS-1	NM_010349	Grik2	0.021141					148	0
IMCB-Fern0201-MS-1	NM_028788	Stra6l	0					148	0
IMCB-Fern0201-MS-1	NM_001305421	Stra6l	0.336824					148	0
IMCB-Fern0201-MS-1	NM_001081433	Ankrd44	0.719381					147	0
IMCB-Tan0119-MS-3	NM_001164493	Klhl29	0.617601					147	0
IMCB-Tan0285-MS-1	NM_175542	Rttn	3.69955					147	0
IMCB-Fern0104-MS-1	NM_010160	Celf2	0					146	0
IMCB-Fern0104-MS-1	NM_001160293	Celf2	0					146	0
IMCB-Fern0104-MS-1	NM_001110229	Celf2	0.19848					146	0
IMCB-Fern0104-MS-1	NM_001110228	Celf2	0					146	0
IMCB-Fern0104-MS-1	NM_001110232	Celf2	0					146	0
IMCB-Fern0104-MS-1	NM_001110230	Celf2	0					146	0
IMCB-Fern0104-MS-1	NM_001110231	Celf2	0.076591					146	0
IMCB-Fern0104-MS-1	NM_001160292	Celf2	0					146	0
IMCB-Fern0201-MS-1	NM_177249	Usp47	0.004313					146	0
IMCB-Fern0201-MS-1	NM_133758	Usp47	22.4066					146	0
IMCB-Tan0119-MS-3	NM_012024	Ppp2r5e	7.62691					146	0
IMCB-Tan0182-MS-2	NM_029153	Scamp1	28.215					146	0
IMCB-Tan0285-MS-1	NM_001301840	Slc7a3	0					146	0
IMCB-Tan0285-MS-1	NM_007515	Slc7a3	0.70447					146	0
IMCB-Tan0182-MS-2	NM_016962	Spast	5.08207					145	51
IMCB-Tan0182-MS-2	NM_001162870	Spast	5.00039					145	51
IMCB-Fern0201-MS-1	NM_001271860	Add2	0					145	0
IMCB-Fern0201-MS-1	NM_001271857	Add2	0.995205					145	0
IMCB-Fern0201-MS-1	NM_001271858	Add2	0					145	0
IMCB-Tan0176-MS-1	NM_001166659	Lekr1	0					145	0
IMCB-Tan0211-MS-1	NM_009500	Vav2	5.04775					145	0
IMCB-Tan0285-MS-1	NM_008633	Map4	0.742538					145	0
IMCB-Tan0285-MS-1	NM_001205330	Map4	34.009					145	0
IMCB-Tan0285-MS-1	NM_001205332	Map4	0					145	0
IMCB-Tan0285-MS-1	NM_172952	Gphn	0					145	0
IMCB-Tan0285-MS-1	NM_145965	Gphn	8.0576					145	0
IMCB-Tan0182-MS-2	NM_194334	Tbc1d2b	13.2112					144	547
IMCB-Fern0104-MS-1	NM_027349	Rbm25	17.8442					144	0
IMCB-Fern0201-MS-1	NM_008541	Smad5	0					144	0
IMCB-Fern0201-MS-1	NM_001164041	Smad5	0					144	0
IMCB-Fern0201-MS-1	NM_001164042	Smad5	3.74546					144	0
IMCB-Tan0119-MS-3	NM_001085492	Rere	10.7528					144	0
IMCB-Fern0201-MS-1	NM_133781	Cab39	46.3084					143	0
IMCB-Tan0182-MS-2	NM_001025615	Ccdc50	0.76372					143	0
IMCB-Tan0182-MS-2	NM_172858	Pak7	0					143	0
IMCB-Tan0182-MS-2	NM_001289436	Ccdc50	2.77054					143	0
IMCB-Tan0182-MS-2	NM_026202	Ccdc50	0					143	0
IMCB-Fern0104-MS-1	NM_178870	Hs3st3a1	0.3791					142	300
IMCB-Fern0201-MS-1	NM_001045527	Hsf5	0.04329					142	0
IMCB-Tan0182-MS-2	NM_001305663	Themis	0					142	0
IMCB-Tan0182-MS-2	NR_015556	2610035D17Rik	8.80898					142	0
IMCB-Tan0182-MS-2	NM_178666	Themis	0					142	0
IMCB-Fern0201-MS-1	NM_177208	Dopey1	1.62493					141	87
IMCB-Fern0201-MS-1	NM_028643	Micu2	8.92548					141	0
IMCB-Tan0119-MS-3	NM_001033439	Lrch1	2.97067					140	0
IMCB-Tan0119-MS-3	NM_001252132	Lrch1	8.22127					140	0
IMCB-Tan0182-MS-2	NM_021050	Cftr	0					139	0
IMCB-Tan0285-MS-1	NM_172618	Btbd9	0.80174					139	0
IMCB-Tan0285-MS-1	NM_027060	Btbd9	3.9589					139	0
IMCB-Fern0201-MS-1	NM_146191	Lrrk1	9.7489					138	0
IMCB-Tan0119-MS-3	NM_001081237	Klhl42	5.07761					138	0
IMCB-Tan0211-MS-1	NM_001033536	Rfx7	11.7579					138	0
IMCB-Tan0211-MS-1	NM_153078	Ehbp1	0					138	0
IMCB-Tan0211-MS-1	NM_001252515	Ehbp1	2.52214					138	0
IMCB-Tan0182-MS-2	NM_010580	Itgb5	0.274836					137	0
IMCB-Tan0182-MS-2	NM_001145884	Itgb5	0					137	0
IMCB-Tan0211-MS-1	NM_199079	Ddx17	2.38534					137	0
IMCB-Tan0211-MS-1	NM_001040187	Ddx17	65.3822					137	0
IMCB-Tan0211-MS-1	NM_199080	Ddx17	0					137	0
IMCB-Fern0201-MS-1	NM_020586	Herpud2	7.60703					136	72
IMCB-Fern0104-MS-1	NM_010569	Invs	0.26616					136	0
IMCB-Fern0104-MS-1	NM_001281977	Invs	3.03168					136	0
IMCB-Fern0104-MS-1	NM_001281978	Invs	0					136	0
IMCB-Fern0201-MS-1	NM_011207	Ptpn3	5.87345					136	0
IMCB-Tan0182-MS-2	NM_001159369	Polq	0					136	0
IMCB-Tan0182-MS-2	NM_029977	Polq	1.1868					136	0
IMCB-Tan0211-MS-1	NM_001033228	Itga1	3.60832					136	0
IMCB-Tan0285-MS-1	NM_027900	R3hdm2	0					136	0
IMCB-Tan0285-MS-1	NM_001168293	R3hdm2	0.459998					136	0
IMCB-Tan0285-MS-1	NM_001168292	R3hdm2	14.7257					136	0
IMCB-Tan0119-MS-3	NM_026516	Tmem178	2.2559					135	0
IMCB-Fern0104-MS-1	NM_172585	Larp4b	17.052					134	0
IMCB-Fern0201-MS-1	NM_026114	Eif2s1	35.6483					134	0
IMCB-Fern0201-MS-1	NM_001198933	Me1	13.2136					134	0
IMCB-Fern0201-MS-1	NM_008615	Me1	0.563337					134	0
IMCB-Tan0285-MS-1	NM_001145970	Map7d1	41.7155					134	0
IMCB-Tan0285-MS-1	NM_026484	Ccny	21.8796					134	0
IMCB-Tan0285-MS-1	NM_144941	Map7d1	67.9586					134	0
IMCB-Fern0104-MS-1	NM_001146022	Wdfy4	0.670334					133	0
IMCB-Tan0119-MS-3	NM_001177947	Aamdc	2.30618					133	0
IMCB-Tan0119-MS-3	NM_001177946	Aamdc	1.5469					133	0
IMCB-Tan0119-MS-3	NM_001177945	Aamdc	0					133	0
IMCB-Tan0119-MS-3	NM_183251	Aamdc	1.2382					133	0
IMCB-Tan0211-MS-1	NM_027394	Ube2cbp	2.58151					132	14
IMCB-Fern0201-MS-1	NM_001302950	Tle4	1.9139					132	0
IMCB-Fern0201-MS-1	NM_001302951	Tle4	0					132	0
IMCB-Fern0201-MS-1	NM_011600	Tle4	5.41892					132	0
IMCB-Fern0201-MS-1	NM_013561	Htr3a	0					132	0
IMCB-Fern0201-MS-1	NM_001099644	Htr3a	0					132	0
IMCB-Fern0201-MS-1	NM_001302947	Tle4	2.20802					132	0
IMCB-Fern0201-MS-1	NM_001111312	Lrrfip1	6.24539					132	0
IMCB-Fern0104-MS-1	NM_009239	Sp4	0.449725					131	0
IMCB-Fern0104-MS-1	NM_001166385	Sp4	0					131	0
IMCB-Fern0201-MS-1	NM_175537	Zbtb38	2.68115					131	0
IMCB-Tan0176-MS-1	NM_025864	Tmem206	5.9387					131	0
IMCB-Tan0211-MS-1	NM_173413	Rab8b	15.5682					131	0
IMCB-Tan0182-MS-2	NM_001081193	Lemd3	4.51233					130	0
IMCB-Tan0182-MS-2	NM_008576	Abcc1	19.3929					129	0
IMCB-Tan0182-MS-2	NM_012037	Vat1	60.869					129	0
IMCB-Tan0182-MS-2	NM_001034013	Asic2	0					129	0
IMCB-Tan0211-MS-1	NM_010160	Celf2	0.150122					129	0
IMCB-Tan0211-MS-1	NM_001160293	Celf2	0					129	0
IMCB-Tan0211-MS-1	NM_001110229	Celf2	3.99166					129	0
IMCB-Tan0211-MS-1	NM_001110228	Celf2	0					129	0
IMCB-Tan0211-MS-1	NM_001110230	Celf2	0					129	0
IMCB-Tan0211-MS-1	NM_001160292	Celf2	0.022203					129	0
IMCB-Tan0211-MS-1	NM_009282	Stag1	15.3702					128	38
IMCB-Fern0104-MS-1	NM_011137	Pou2f1	0					128	0
IMCB-Fern0104-MS-1	NM_198932	Pou2f1	0					128	0
IMCB-Fern0104-MS-1	NM_198934	Pou2f1	1.22084					128	0
IMCB-Fern0104-MS-1	NM_198933	Pou2f1	0					128	0
IMCB-Fern0201-MS-1	NM_027498	Sik3	6.51996					128	0
IMCB-Tan0182-MS-2	NM_144871	Suv420h1	0					128	0
IMCB-Tan0182-MS-2	NM_019650	Gosr2	35.1533					128	0
IMCB-Tan0182-MS-2	NM_001167884	Suv420h1	0.204943					128	0
IMCB-Tan0182-MS-2	NM_001167887	Suv420h1	8.0946					128	0
IMCB-Tan0182-MS-2	NM_001167886	Suv420h1	0					128	0
IMCB-Tan0182-MS-2	NM_001167885	Suv420h1	0					128	0
IMCB-Tan0182-MS-2	NM_001167889	Suv420h1	1.09626					128	0
IMCB-Tan0182-MS-2	NM_001167888	Suv420h1	0					128	0
IMCB-Fern0201-MS-1	NM_001011874	Xkr4	0					126	160
IMCB-Fern0104-MS-1	NM_175563	Prr11	3.9822					126	0
IMCB-Fern0201-MS-1	NM_016786	Ube2k	8.23365					126	0
IMCB-Tan0119-MS-3	NM_001290383	Esrp1	45.253					126	0
IMCB-Tan0119-MS-3	NM_194055	Esrp1	76.9093					126	0
IMCB-Fern0201-MS-1	NR_126483	Gm36633	0					125	0
IMCB-Tan0119-MS-3	NM_009601	Chrnb1	2.6334					125	0
IMCB-Tan0182-MS-2	NM_001042617	Cadps	0					125	0
IMCB-Tan0182-MS-2	NM_001135019	Zfp266	3.64846					125	0
IMCB-Tan0182-MS-2	NM_012061	Cadps	0.003468					125	0
IMCB-Tan0182-MS-2	NM_001082485	Zfp266	3.65169					125	0
IMCB-Tan0211-MS-1	NM_009409	Top2b	52.3744					124	33
IMCB-Tan0211-MS-1	NM_134255	Elovl5	16.7699					124	22
IMCB-Tan0182-MS-2	NM_027144	Arhgef12	18.1087					124	16
IMCB-Fern0201-MS-1	NM_016896	Map3k14	3.86413					124	0
IMCB-Tan0176-MS-1	NM_178675	Slc35f1	0.033984					124	0
IMCB-Tan0182-MS-2	NM_172590	Wdr41	11.1949					124	0
IMCB-Tan0119-MS-3	NM_001081016	Zc3h7b	10.2734					123	385
IMCB-Tan0182-MS-2	NM_177633	Ubxn7	4.00422					123	337
IMCB-Tan0211-MS-1	NM_009481	Usp9x	17.2847					123	34
IMCB-Fern0201-MS-1	NM_027275	Ptcd3	31.1207					123	0
IMCB-Fern0201-MS-1	NM_001163144	Pcsk5	2.95046					123	0
IMCB-Fern0201-MS-1	NM_144934	Mbd3l2	0					123	0
IMCB-Fern0201-MS-1	NM_001190483	Pcsk5	0.048985					123	0
IMCB-Tan0182-MS-2	NM_007642	Cd28	0.11116					123	0
IMCB-Tan0211-MS-1	NM_178782	Bcorl1	2.99211					123	0
IMCB-Fern0201-MS-1	NM_001077425	Cntnap5a	0					122	0
IMCB-Fern0201-MS-1	NM_025706	Tbc1d15	12.6756					122	0
IMCB-Tan0119-MS-3	NM_026112	Zfp606	1.08995					122	0
IMCB-Tan0182-MS-2	NM_175836	Sptbn1	16.3989					122	0
IMCB-Tan0211-MS-1	NM_009287	Stim1	16.7121					122	0
IMCB-Fern0201-MS-1	NM_020505	Vav3	2.13205					121	0
IMCB-Tan0182-MS-2	NM_010452	Hoxa3	0.55289					120	0
IMCB-Tan0182-MS-2	NM_029735	Eprs	70.9935					120	0
IMCB-Tan0182-MS-2	NM_001113389	Dyrk1a	0					119	26
IMCB-Tan0182-MS-2	NM_007890	Dyrk1a	2.2793					119	26
IMCB-Tan0119-MS-3	NM_144860	Mib1	11.331					119	0
IMCB-Tan0211-MS-1	NM_001038643	Slco3a1	11.6621					119	0
IMCB-Tan0211-MS-1	NM_023908	Slco3a1	8.56313					119	0
IMCB-Fern0201-MS-1	NM_198438	Ssbp3	3.97526					118	0
IMCB-Fern0201-MS-1	NM_023672	Ssbp3	5.25583					118	0
IMCB-Fern0201-MS-1	NM_001286599	Clasp2	0					118	0
IMCB-Fern0201-MS-1	NM_001081960	Clasp2	0					118	0
IMCB-Fern0201-MS-1	NM_001286601	Clasp2	0					118	0
IMCB-Fern0201-MS-1	NM_001286600	Clasp2	0					118	0
IMCB-Fern0201-MS-1	NM_001286603	Clasp2	0					118	0
IMCB-Fern0201-MS-1	NM_001286602	Clasp2	0					118	0
IMCB-Fern0201-MS-1	NM_029633	Clasp2	0					118	0
IMCB-Fern0201-MS-1	NM_001114347	Clasp2	4.93342					118	0
IMCB-Tan0119-MS-3	NM_080455	Tshz2	5.07882					118	0
IMCB-Tan0182-MS-2	NM_007561	Bmpr2	7.98773					118	0
IMCB-Fern0201-MS-1	NM_001114545	Ksr2	0					117	0
IMCB-Tan0182-MS-2	NM_007944	Eps15l1	2.92461					117	0
IMCB-Tan0182-MS-2	NM_001289859	Eps15l1	3.86612					117	0
IMCB-Tan0182-MS-2	NM_001025606	Tmem171	0.734199					117	0
IMCB-Fern0104-MS-1	NM_001252253	Nf2	0					116	106
IMCB-Fern0104-MS-1	NM_001252252	Nf2	0					116	106
IMCB-Fern0104-MS-1	NM_001252251	Nf2	0.010948					116	106
IMCB-Fern0104-MS-1	NM_001252250	Nf2	19.9787					116	106
IMCB-Fern0104-MS-1	NM_010898	Nf2	0.71376					116	106
IMCB-Fern0201-MS-1	NM_001081064	Pdzd2	0.789489					116	0
IMCB-Tan0211-MS-1	NM_009919	Cnih1	92.5074					116	0
IMCB-Fern0104-MS-1	NM_181281	Bre	0					115	0
IMCB-Fern0104-MS-1	NM_181280	Bre	0					115	0
IMCB-Fern0104-MS-1	NM_181282	Bre	0					115	0
IMCB-Fern0104-MS-1	NM_027230	Zmynd8	0					115	0
IMCB-Fern0104-MS-1	NM_001252584	Zmynd8	0.402255					115	0
IMCB-Fern0104-MS-1	NM_001291158	Zmynd8	4.53948					115	0
IMCB-Fern0104-MS-1	NM_001281926	Zmynd8	0					115	0
IMCB-Fern0104-MS-1	NM_001252585	Zmynd8	0.11315					115	0
IMCB-Fern0104-MS-1	NM_144541	Bre	14.394					115	0
IMCB-Fern0104-MS-1	NM_181279	Bre	0					115	0
IMCB-Tan0211-MS-1	NM_001081426	Dip2c	3.97103					115	0
IMCB-Tan0211-MS-1	NM_007471	App	0.847802					114	29
IMCB-Tan0211-MS-1	NM_001198823	App	26.162					114	29
IMCB-Tan0211-MS-1	NM_001198826	App	29.5322					114	29
IMCB-Tan0211-MS-1	NM_001198825	App	52.4954					114	29
IMCB-Tan0211-MS-1	NM_001198824	App	40.3043					114	29
IMCB-Fern0104-MS-1	NM_177249	Usp47	0.516217					114	0
IMCB-Fern0104-MS-1	NM_133758	Usp47	16.0741					114	0
IMCB-Fern0201-MS-1	NM_001102430	Arfgef1	22.9099					114	0
IMCB-Fern0201-MS-1	NM_001085492	Rere	3.35175					114	0
IMCB-Tan0182-MS-2	NM_001290413	Traf2	8.22177					114	0
IMCB-Tan0182-MS-2	NM_172977	Gtf3c4	8.66474					114	0
IMCB-Tan0182-MS-2	NM_001166033	Gtf3c4	0					114	0
IMCB-Tan0182-MS-2	NM_009422	Traf2	0.473486					114	0
IMCB-Fern0104-MS-1	NM_011339	Cxcl15	0.081335					113	0
IMCB-Fern0201-MS-1	NM_001037927	Wdr93	0					113	0
IMCB-Fern0201-MS-1	NM_025862	Acad8	5.21455					112	0
IMCB-Tan0182-MS-2	NM_172697	Prpf38a	40.9592					112	0
IMCB-Tan0211-MS-1	NM_028472	Bmper	2.87809					111	8
IMCB-Fern0104-MS-1	NM_172814	Lrp12	7.7158					111	0
IMCB-Tan0182-MS-2	NM_027394	Ube2cbp	3.66685					111	0
IMCB-Tan0182-MS-2	NM_001190886	Kcnip1	0					111	0
IMCB-Tan0211-MS-1	NM_178775	Rps6kc1	10.1009					111	0
IMCB-Tan0119-MS-3	NM_001136260	Slc4a4	0					110	0
IMCB-Tan0119-MS-3	NM_018760	Slc4a4	0.095435					110	0
IMCB-Tan0119-MS-3	NM_008802	Pde7a	1.34982					110	0
IMCB-Tan0119-MS-3	NM_001197147	Slc4a4	0					110	0
IMCB-Tan0119-MS-3	NM_001122759	Pde7a	5.91181					110	0
IMCB-Tan0182-MS-2	NM_011682	Utrn	2.74903					110	0
IMCB-Tan0285-MS-1	NM_001081251	Pbrm1	15.0746					110	0
IMCB-Tan0182-MS-2	NM_001013411	Nkain2	0					109	73
IMCB-Tan0182-MS-2	NM_001025286	Nkain2	0					109	73
IMCB-Tan0182-MS-2	NM_013862	Rabgap1l	2.62674					109	0
IMCB-Tan0211-MS-1	NM_001253713	Mbnl1	0.083371					109	0
IMCB-Tan0285-MS-1	NM_183390	Klhl6	1.69605					109	0
IMCB-Tan0211-MS-1	NM_001163026	Dnajc13	20.1021					108	183
IMCB-Fern0201-MS-1	NM_001285455	Mapt	0					108	0
IMCB-Fern0201-MS-1	NM_001285454	Mapt	0					108	0
IMCB-Fern0201-MS-1	NM_001285456	Mapt	0					108	0
IMCB-Fern0201-MS-1	NM_008247	Ppap2a	2.60227					108	0
IMCB-Fern0201-MS-1	NM_008903	Ppap2a	9.42718					108	0
IMCB-Fern0201-MS-1	NM_001038609	Mapt	0.199814					108	0
IMCB-Fern0201-MS-1	NM_010838	Mapt	0					108	0
IMCB-Tan0211-MS-1	NM_001039105	Kcnrg	1.40487					108	0
IMCB-Tan0211-MS-1	NM_206974	Kcnrg	0.005755					108	0
IMCB-Tan0119-MS-3	NM_011211	Ptprd	0.438918					107	549
IMCB-Fern0201-MS-1	NM_025588	Exoc2	13.53					107	0
IMCB-Fern0201-MS-1	NM_133999	Fig4	10.171					107	0
IMCB-Tan0182-MS-2	NR_040760	AU023762	0					107	0
IMCB-Tan0182-MS-2	NM_175091	Tnks	4.88286					107	0
IMCB-Tan0211-MS-1	NM_009691	Aplp2	25.1345					107	0
IMCB-Tan0211-MS-1	NR_037304	Mir3471-1	0					107	0
IMCB-Tan0211-MS-1	NM_001102455	Aplp2	82.699					107	0
IMCB-Tan0211-MS-1	NM_001102456	Aplp2	1.64589					107	0
IMCB-Fern0104-MS-1	NM_001301306	Hipk1	0					106	0
IMCB-Fern0104-MS-1	NM_001301304	Hipk1	0					106	0
IMCB-Fern0104-MS-1	NM_010432	Hipk1	8.66566					106	0
IMCB-Fern0104-MS-1	NR_125731	Hipk1	0.061273					106	0
IMCB-Fern0201-MS-1	NM_001167981	Galnt7	0.246651					106	0
IMCB-Fern0201-MS-1	NM_144731	Galnt7	6.01648					106	0
IMCB-Tan0119-MS-3	NM_001134743	Lrrtm4	0					106	0
IMCB-Fern0201-MS-1	NM_172466	Adamts18	0.170134					105	0
IMCB-Tan0119-MS-3	NM_172920	Dpy19l1	17.6671					105	0
IMCB-Tan0211-MS-1	NM_026444	Cs	82.2915					105	0
IMCB-Tan0211-MS-1	NM_025772	Dtnbp1	33.1687					105	0
IMCB-Tan0211-MS-1	NM_172813	Enox1	0					105	0
IMCB-Tan0211-MS-1	NM_001253759	Enox1	1.52489					105	0
IMCB-Tan0211-MS-1	NM_001190401	Usp34	20.1735					104	274
IMCB-Fern0201-MS-1	NM_016694	Park2	0					104	40
IMCB-Tan0119-MS-3	NM_013867	Bcar3	21.8347					104	0
IMCB-Tan0182-MS-2	NM_133485	Ppp1r14c	38.9289					104	0
IMCB-Tan0285-MS-1	NM_025907	Mettl6	3.53228					104	0
IMCB-Tan0119-MS-3	NM_172493	Diap2	4.19574					103	205
IMCB-Fern0104-MS-1	NM_027711	Iqgap2	1.14313					103	0
IMCB-Tan0182-MS-2	NM_133815	Lbr	25.5508					103	0
IMCB-Tan0285-MS-1	NM_181397	Rftn1	4.89864					103	0
IMCB-Fern0104-MS-1	NM_133649	Slc12a6	2.18819					102	0
IMCB-Tan0182-MS-2	NM_175353	Exoc6	2.75232					102	0
IMCB-Fern0201-MS-1	NM_178710	Sik2	3.45564					101	104
IMCB-Tan0182-MS-2	NM_145711	Tox	0.004558					101	0
IMCB-Tan0211-MS-1	NM_001077354	C77370	0.048852					101	0
IMCB-Tan0211-MS-1	NM_001145826	Specc1l	9.35816					101	0
IMCB-Tan0211-MS-1	NM_153406	Specc1l	0					101	0
IMCB-Fern0201-MS-1	NM_008652	Mybl2	15.0258					100	0
IMCB-Tan0182-MS-2	NM_021518	Rab2a	57.6122					100	0
IMCB-Tan0182-MS-2	NM_001113417	Thrb	0					100	0
IMCB-Tan0211-MS-1	NM_001166138	Armc8	2.12678					100	0
IMCB-Tan0211-MS-1	NM_028768	Armc8	8.64471					100	0
IMCB-Tan0285-MS-1	NM_001081340	Setd2	6.81722					100	0
IMCB-Fern0201-MS-1	NM_009025	Rasa3	8.71273					99	0
IMCB-Tan0119-MS-3	NM_178644	Oaf	68.7941					99	0
IMCB-Tan0182-MS-2	NM_177278	L3mbtl4	0					99	0
IMCB-Tan0211-MS-1	NM_001166000	Lingo2	0					98	70
IMCB-Tan0211-MS-1	NM_001165999	Lingo2	0					98	70
IMCB-Fern0201-MS-1	NM_145615	Etfa	72.3774					98	25
IMCB-Tan0182-MS-2	NM_029774	Ttll11	0.046694					98	0
IMCB-Tan0211-MS-1	NM_025382	Tmem57	21.3054					98	0
IMCB-Fern0104-MS-1	NM_145618	Ice2	3.29939					97	691
IMCB-Fern0104-MS-1	NM_001135728	Sh3kbp1	13.5089					97	0
IMCB-Fern0104-MS-1	NM_001135727	Sh3kbp1	3.51689					97	0
IMCB-Fern0104-MS-1	NR_110970	Sh3kbp1	0.75527					97	0
IMCB-Fern0104-MS-1	NR_110969	Sh3kbp1	0.128507					97	0
IMCB-Fern0104-MS-1	NM_021389	Sh3kbp1	0					97	0
IMCB-Fern0201-MS-1	NM_176987	Simc1	1.07365					97	0
IMCB-Tan0182-MS-2	NM_153591	Nars2	12.4084					97	0
IMCB-Tan0182-MS-2	NM_178686	Cep120	4.82609					97	0
IMCB-Tan0211-MS-1	NM_027616	Ccdc178	0					97	0
IMCB-Fern0104-MS-1	NM_020582	Atp5j2	154.515					96	0
IMCB-Fern0201-MS-1	NM_009152	Sema3a	0.400292					96	0
IMCB-Fern0201-MS-1	NM_027357	Psmd1	80.1254					96	0
IMCB-Fern0201-MS-1	NM_001243073	Sema3a	0					96	0
IMCB-Fern0201-MS-1	NM_001243072	Sema3a	0					96	0
IMCB-Tan0182-MS-2	NM_199448	Fez2	16.3532					96	0
IMCB-Tan0182-MS-2	NM_001285949	Fez2	0.209387					96	0
IMCB-Tan0182-MS-2	NM_001285946	Fez2	0					96	0
IMCB-Tan0182-MS-2	NM_001285940	Fez2	0.564374					96	0
IMCB-Tan0182-MS-2	NM_033565	Aff4	20.7908					96	0
IMCB-Tan0211-MS-1	NM_010829	Msh3	10.0352					96	0
IMCB-Fern0104-MS-1	NM_026337	Sltm	14.8388					95	0
IMCB-Fern0104-MS-1	NM_025690	Sltm	7.77244					95	0
IMCB-Fern0201-MS-1	NM_178888	Garnl3	0.255388					95	0
IMCB-Fern0201-MS-1	NM_172300	Ube2z	6.90606					95	0
IMCB-Tan0119-MS-3	NM_001163144	Pcsk5	11.2493					95	0
IMCB-Tan0119-MS-3	NM_001190483	Pcsk5	0.053044					95	0
IMCB-Fern0104-MS-1	NM_001252106	Cadps2	0					94	0
IMCB-Fern0104-MS-1	NM_001252110	Cadps2	0					94	0
IMCB-Fern0104-MS-1	NM_001252105	Cadps2	0					94	0
IMCB-Fern0104-MS-1	NM_001252108	Cadps2	0					94	0
IMCB-Fern0104-MS-1	NM_001252107	Cadps2	0					94	0
IMCB-Fern0104-MS-1	NM_153163	Cadps2	0.226651					94	0
IMCB-Fern0201-MS-1	NM_001081309	Pik3r4	3.03071					94	0
IMCB-Tan0182-MS-2	NM_028748	Paqr5	0.916286					94	0
IMCB-Tan0211-MS-1	NM_030207	Sfi1	17.5814					93	26
IMCB-Fern0201-MS-1	NM_001145879	Atp6ap1l	0.096939					93	0
IMCB-Fern0201-MS-1	NM_010569	Invs	0.036547					93	0
IMCB-Fern0201-MS-1	NM_001281977	Invs	1.43124					93	0
IMCB-Fern0201-MS-1	NM_001281978	Invs	2.06794					93	0
IMCB-Fern0201-MS-1	NM_001285948	Cyp39a1	0					93	0
IMCB-Fern0201-MS-1	NM_001285947	Cyp39a1	0					93	0
IMCB-Fern0201-MS-1	NM_018887	Cyp39a1	1.80908					93	0
IMCB-Tan0182-MS-2	NM_199195	Bckdhb	0					93	0
IMCB-Tan0182-MS-2	NM_001305935	Bckdhb	17.0653					93	0
IMCB-Tan0285-MS-1	NM_172788	Sh3rf3	0.066943					93	0
IMCB-Fern0201-MS-1	NM_011079	Phkg1	0.263136					92	0
IMCB-Fern0201-MS-1	NM_021364	Clec5a	0					92	0
IMCB-Fern0201-MS-1	NM_001081161	Fam171a1	10.6208					92	0
IMCB-Fern0201-MS-1	NM_001038604	Clec5a	1.26466					92	0
IMCB-Tan0182-MS-2	NR_130314	Gm16070	0.07818					92	0
IMCB-Tan0182-MS-2	NM_001159509	Pacsin2	17.1909					92	0
IMCB-Tan0211-MS-1	NM_001077695	Ncoa2	0					92	0
IMCB-Tan0211-MS-1	NM_001302702	Ncoa2	0.126184					92	0
IMCB-Tan0211-MS-1	NM_008678	Ncoa2	5.27497					92	0
IMCB-Tan0285-MS-1	NM_011211	Ptprd	0.121508					92	0
IMCB-Fern0104-MS-1	NM_008651	Mybl1	0.503362					91	0
IMCB-Fern0104-MS-1	NM_001290397	Mybl1	0.074155					91	0
IMCB-Fern0201-MS-1	NR_073572	Abhd10	0					91	0
IMCB-Fern0201-MS-1	NM_172511	Abhd10	2.53265					91	0
IMCB-Fern0201-MS-1	NM_001272070	Abhd10	0					91	0
IMCB-Fern0201-MS-1	NR_040278	E230016M11Rik	13.6178					91	0
IMCB-Tan0176-MS-1	NM_001199432	Dnmt1	0					91	0
IMCB-Tan0176-MS-1	NM_010066	Dnmt1	1.30587					91	0
IMCB-Tan0176-MS-1	NM_001199433	Dnmt1	0					91	0
IMCB-Tan0176-MS-1	NM_001199431	Dnmt1	24.1991					91	0
IMCB-Tan0211-MS-1	NM_009455	Ube2e1	71.5005					91	0
IMCB-Fern0104-MS-1	NM_011807	Dlg2	0.036847					90	0
IMCB-Fern0201-MS-1	NM_001004357	Cntnap2	0					90	0
IMCB-Tan0285-MS-1	NM_001081282	Ibtk	9.44217					90	0
IMCB-Fern0201-MS-1	NM_016710	Hmgn5	4.40977					89	0
IMCB-Tan0182-MS-2	NM_028354	Tdp1	6.11872					89	0
IMCB-Tan0182-MS-2	NM_153195	Fbxo7	8.13709					89	0
IMCB-Tan0182-MS-2	NM_177360	Dmrt3	0					89	0
IMCB-Tan0211-MS-1	NM_026195	Atic	52.7728					89	0
IMCB-Tan0211-MS-1	NM_001113181	Gria4	0					89	0
IMCB-Tan0211-MS-1	NM_001113180	Gria4	0					89	0
IMCB-Tan0211-MS-1	NM_019691	Gria4	0.058014					89	0
IMCB-Tan0182-MS-2	NM_001242411	Srgap1	0					88	161
IMCB-Tan0182-MS-2	NM_001081037	Srgap1	0.427122					88	161
IMCB-Fern0104-MS-1	NM_017466	Ccrl2	1.39034					88	0
IMCB-Fern0104-MS-1	NM_001302376	Ccrl2	0.012896					88	0
IMCB-Fern0104-MS-1	NM_001302377	Ccrl2	0					88	0
IMCB-Tan0182-MS-2	NM_022989	Arl6ip6	4.32001					88	0
IMCB-Tan0285-MS-1	NM_001293637	Nek1	2.48741					88	0
IMCB-Tan0285-MS-1	NM_001293638	Nek1	0					88	0
IMCB-Tan0285-MS-1	NM_001293639	Nek1	0					88	0
IMCB-Tan0285-MS-1	NM_175089	Nek1	0.166253					88	0
IMCB-Fern0201-MS-1	NM_177909	Slc9a9	0.315006					87	0
IMCB-Fern0201-MS-1	NM_001253862	Tcf12	6.24163					86	0
IMCB-Fern0201-MS-1	NM_001253865	Tcf12	0.089119					86	0
IMCB-Fern0201-MS-1	NR_015524	Cep83os	0.41717					86	0
IMCB-Fern0201-MS-1	NM_011544	Tcf12	8.69375					86	0
IMCB-Tan0119-MS-3	NM_173182	Fndc3b	15.3284					86	0
IMCB-Tan0182-MS-2	NM_001164413	Cnot4	3.68072					86	0
IMCB-Tan0182-MS-2	NM_001164411	Cnot4	0					86	0
IMCB-Tan0182-MS-2	NM_001164412	Cnot4	0					86	0
IMCB-Tan0182-MS-2	NM_016877	Cnot4	0.638055					86	0
IMCB-Tan0182-MS-2	NM_030219	Trim42	0					86	0
IMCB-Tan0182-MS-2	NM_001164414	Cnot4	0					86	0
IMCB-Tan0211-MS-1	NR_110359	Tbpl2	0					86	0
IMCB-Tan0211-MS-1	NM_001301737	Dnm1	0.079582					86	0
IMCB-Tan0211-MS-1	NM_010065	Dnm1	5.84967					86	0
IMCB-Tan0211-MS-1	NM_199059	Tbpl2	0					86	0
IMCB-Tan0211-MS-1	NM_001289689	Tbpl2	0.135182					86	0
IMCB-Tan0211-MS-1	NR_125959	Dnm1	0.013124					86	0
IMCB-Tan0176-MS-1	NM_001033322	Gucy1a2	0.143846					85	264
IMCB-Fern0201-MS-1	NM_001101531	Gm5538	0					85	0
IMCB-Fern0201-MS-1	NM_027652	Ept1	8.75151					85	0
IMCB-Tan0285-MS-1	NM_001205367	2017-09-07	37.0788					85	0
IMCB-Tan0285-MS-1	NM_009859	2017-09-07	0					85	0
IMCB-Tan0211-MS-1	NM_145425	Wdpcp	0.809251					84	18
IMCB-Fern0104-MS-1	NM_207205	Igsf3	12.6898					84	0
IMCB-Fern0104-MS-1	NM_011432	Snrpc	29.4061					84	0
IMCB-Fern0201-MS-1	NM_030000	Cntrl	0.058016					84	0
IMCB-Fern0201-MS-1	NM_012018	Cntrl	2.81813					84	0
IMCB-Tan0119-MS-3	NM_025887	Rab5a	92.9662					84	0
IMCB-Tan0182-MS-2	NM_027444	Bbx	1.86216					84	0
IMCB-Tan0182-MS-2	NM_172699	Foxj3	0.619425					83	131
IMCB-Tan0182-MS-2	NM_001290696	Foxj3	7.92708					83	131
IMCB-Fern0201-MS-1	NR_040379	G730013B05Rik	0.02049					83	0
IMCB-Fern0201-MS-1	NM_001081432	Ptprq	0					83	0
IMCB-Fern0201-MS-1	NR_040380	G730013B05Rik	0.01435					83	0
IMCB-Fern0201-MS-1	NM_011807	Dlg2	0.158635					83	0
IMCB-Fern0201-MS-1	NM_029804	Hnrnpm	38.1821					83	0
IMCB-Fern0201-MS-1	NM_001109913	Hnrnpm	31.8017					83	0
IMCB-Tan0182-MS-2	NM_025507	Snw1	46.1623					83	0
IMCB-Tan0182-MS-2	NM_011516	Sycp1	0.425953					83	0
IMCB-Tan0182-MS-2	NM_029332	Akap13	3.1286					83	0
IMCB-Fern0104-MS-1	NM_001177899	Skap1	0					82	449
IMCB-Fern0104-MS-1	NM_001177898	Skap1	0					82	449
IMCB-Fern0104-MS-1	NM_001033186	Skap1	0.512329					82	449
IMCB-Fern0201-MS-1	NM_001081409	Phf20l1	8.37061					82	0
IMCB-Tan0119-MS-3	NM_001037906	Nell1	0					82	0
IMCB-Tan0182-MS-2	NM_030730	Rad54l2	4.18207					82	0
IMCB-Tan0211-MS-1	NM_172926	Snx14	25.3573					82	0
IMCB-Fern0201-MS-1	NM_019413	Robo1	4.27003					81	0
IMCB-Fern0201-MS-1	NM_026484	Ccny	32.64					81	0
IMCB-Fern0201-MS-1	NR_040557	Gm20754	0					81	0
IMCB-Fern0201-MS-1	NM_145128	Mgat5	5.27921					81	0
IMCB-Fern0201-MS-1	NM_001014390	Dyrk2	8.38465					81	0
IMCB-Tan0211-MS-1	NR_102392	Mea1	24.3725					81	0
IMCB-Tan0211-MS-1	NM_001277312	Mea1	0					81	0
IMCB-Tan0211-MS-1	NM_001277311	Mea1	0					81	0
IMCB-Tan0211-MS-1	NM_001277310	Mea1	0					81	0
IMCB-Tan0211-MS-1	NM_001079844	Gpc6	3.42478					81	0
IMCB-Tan0211-MS-1	NM_133347	Dhx30	13.5059					81	0
IMCB-Tan0211-MS-1	NM_001277309	Mea1	1.63743					81	0
IMCB-Tan0211-MS-1	NM_001252682	Dhx30	0.198335					81	0
IMCB-Tan0211-MS-1	NM_001252683	Dhx30	28.6994					81	0
IMCB-Tan0211-MS-1	NM_010787	Mea1	3.06832					81	0
IMCB-Tan0211-MS-1	NM_011821	Gpc6	0					81	0
IMCB-Tan0285-MS-1	NM_001163688	Ptpra	42.288					81	0
IMCB-Tan0285-MS-1	NM_008980	Ptpra	0					81	0
IMCB-Tan0211-MS-1	NM_172887	Fry	2.59248					80	48
IMCB-Fern0104-MS-1	NM_001029934	Usp32	6.65295					80	0
IMCB-Tan0182-MS-2	NM_053187	Gopc	0					80	0
IMCB-Tan0182-MS-2	NM_001199272	Gopc	3.72645					80	0
IMCB-Tan0182-MS-2	NM_001037997	Fer	8.9736					80	0
IMCB-Tan0182-MS-2	NM_001286415	Fer	0					80	0
IMCB-Tan0182-MS-2	NM_026484	Ccny	24.4698					80	0
IMCB-Fern0104-MS-1	NM_001286100	Fam65b	0					79	0
IMCB-Fern0104-MS-1	NM_001286101	Fam65b	0.585056					79	0
IMCB-Fern0104-MS-1	NM_029679	Fam65b	0.429082					79	0
IMCB-Fern0104-MS-1	NM_001277970	Itga6	13.0056					79	0
IMCB-Fern0104-MS-1	NM_080288	Elmo1	0.748027					79	0
IMCB-Fern0104-MS-1	NM_178658	Fam65b	0					79	0
IMCB-Fern0104-MS-1	NM_008397	Itga6	25.4016					79	0
IMCB-Fern0104-MS-1	NM_001080381	Fam65b	0					79	0
IMCB-Fern0104-MS-1	NM_198093	Elmo1	0					79	0
IMCB-Tan0182-MS-2	NM_019588	Plce1	0.1894					79	0
IMCB-Tan0211-MS-1	NR_045362	Gm6602	0					79	0
IMCB-Tan0211-MS-1	NM_177151	Vps13b	6.81878					79	0
IMCB-Tan0285-MS-1	NM_177328	Grm7	0					79	0
IMCB-Tan0285-MS-1	NM_001163073	Lcorl	0					79	0
IMCB-Tan0285-MS-1	NM_172153	Lcorl	0.634282					79	0
IMCB-Tan0285-MS-1	NM_178142	Lcorl	1.56831					79	0
IMCB-Fern0104-MS-1	NM_146121	Rabgap1	13.8937					78	0
IMCB-Fern0201-MS-1	NM_144812	Tnrc6b	1.34255					78	0
IMCB-Fern0201-MS-1	NM_177124	Tnrc6b	0.619942					78	0
IMCB-Fern0201-MS-1	NM_001293313	Nme7	12.6802					78	0
IMCB-Fern0201-MS-1	NM_001162475	Stra6	0					78	0
IMCB-Fern0201-MS-1	NM_001162476	Stra6	3.5601					78	0
IMCB-Fern0201-MS-1	NM_001162479	Stra6	0					78	0
IMCB-Fern0201-MS-1	NM_178071	Nme7	0.07484					78	0
IMCB-Fern0201-MS-1	NM_207583	Brinp2	0.355035					78	0
IMCB-Fern0201-MS-1	NM_009291	Stra6	0					78	0
IMCB-Fern0201-MS-1	NM_138314	Nme7	14.8434					78	0
IMCB-Tan0176-MS-1	NM_015802	Dlc1	5.18596					78	0
IMCB-Tan0176-MS-1	NM_001194941	Dlc1	0					78	0
IMCB-Tan0176-MS-1	NM_001194940	Dlc1	1.66515					78	0
IMCB-Tan0211-MS-1	NM_027944	1700007B14Rik	0					78	0
IMCB-Tan0211-MS-1	NM_001290788	Aqr	0.019257					78	0
IMCB-Tan0211-MS-1	NM_001164235	1700007B14Rik	0					78	0
IMCB-Tan0211-MS-1	NM_009702	Aqr	22.2079					78	0
IMCB-Tan0211-MS-1	NM_001081340	Setd2	14.9705					77	8291
IMCB-Fern0201-MS-1	NM_001029838	Pknox2	0.213521					77	765
IMCB-Fern0201-MS-1	NM_148950	Pknox2	0					77	765
IMCB-Fern0104-MS-1	NM_009510	Ezr	94.7837					77	35
IMCB-Fern0201-MS-1	NM_016741	Scarb1	9.48294					77	0
IMCB-Fern0201-MS-1	NM_001205082	Scarb1	7.69365					77	0
IMCB-Fern0201-MS-1	NM_001205083	Scarb1	4.51838					77	0
IMCB-Tan0182-MS-2	NR_045330	D930032P07Rik	0					77	0
IMCB-Fern0201-MS-1	NM_007399	Adam10	18.5433					76	7324
IMCB-Fern0201-MS-1	NM_001001983	Pi4ka	9.08393					76	0
IMCB-Tan0182-MS-2	NM_030598	Rcan2	0.186284					76	0
IMCB-Tan0182-MS-2	NM_008402	Itgav	14.5263					76	0
IMCB-Tan0182-MS-2	NM_001286653	Rcan2	0					76	0
IMCB-Tan0182-MS-2	NM_001286654	Rcan2	0					76	0
IMCB-Tan0182-MS-2	NM_172490	Sepsecs	5.51585					76	0
IMCB-Tan0182-MS-2	NM_207649	Rcan2	0					76	0
IMCB-Tan0211-MS-1	NM_177208	Dopey1	3.53362					76	0
IMCB-Tan0285-MS-1	NM_027117	Klhdc2	13.4387					76	0
IMCB-Fern0104-MS-1	NM_001001984	Kdm2a	17.6152					75	0
IMCB-Fern0201-MS-1	NM_001271505	Crem	0					75	0
IMCB-Fern0201-MS-1	NM_001271504	Crem	0.117893					75	0
IMCB-Fern0201-MS-1	NM_001271506	Crem	2.32586					75	0
IMCB-Fern0201-MS-1	NM_001271503	Crem	0					75	0
IMCB-Fern0201-MS-1	NM_026072	Cwc27	7.27973					75	0
IMCB-Fern0201-MS-1	NR_073193	Crem	0.323267					75	0
IMCB-Fern0201-MS-1	NM_001110853	Crem	0.205245					75	0
IMCB-Fern0201-MS-1	NM_001110850	Crem	0					75	0
IMCB-Fern0201-MS-1	NM_001110856	Crem	0.181281					75	0
IMCB-Fern0201-MS-1	NM_001110857	Crem	0					75	0
IMCB-Fern0201-MS-1	NM_001110858	Crem	0					75	0
IMCB-Fern0201-MS-1	NM_001110859	Crem	0					75	0
IMCB-Fern0201-MS-1	NM_152809	Csnk1g3	13.2834					75	0
IMCB-Fern0201-MS-1	NM_013498	Crem	0					75	0
IMCB-Tan0182-MS-2	NM_181058	Zbtb20	0					75	0
IMCB-Tan0182-MS-2	NM_019778	Zbtb20	0					75	0
IMCB-Tan0182-MS-2	NM_001255991	Btbd8	0					75	0
IMCB-Tan0182-MS-2	NM_001285805	Zbtb20	0.811463					75	0
IMCB-Tan0211-MS-1	NM_177381	Cog3	20.114					75	0
IMCB-Tan0211-MS-1	NM_001197046	Fgfr1op	0.153977					75	0
IMCB-Tan0211-MS-1	NM_080455	Tshz2	4.56337					75	0
IMCB-Tan0211-MS-1	NM_001033434	Gm884	0.004152					75	0
IMCB-Tan0211-MS-1	NM_201230	Fgfr1op	17.3733					75	0
IMCB-Fern0201-MS-1	NM_001110311	Snx12	7.92848					74	0
IMCB-Tan0119-MS-3	NM_027944	1700007B14Rik	0					74	0
IMCB-Tan0119-MS-3	NM_001164235	1700007B14Rik	0					74	0
IMCB-Tan0182-MS-2	NM_001168557	A830010M20Rik	0					74	0
IMCB-Tan0182-MS-2	NM_001007574	A830010M20Rik	0.224097					74	0
IMCB-Tan0211-MS-1	NM_016667	Sntb1	1.05666					74	0
IMCB-Tan0211-MS-1	NM_175160	Zdhhc1	17.8527					74	0
IMCB-Tan0211-MS-1	NM_011546	Zeb1	3.93541					74	0
IMCB-Fern0104-MS-1	NM_001291804	Dsc1	91.6857					73	0
IMCB-Fern0104-MS-1	NM_013504	Dsc1	159.441					73	0
IMCB-Fern0201-MS-1	NR_104398	Nin	0					73	0
IMCB-Fern0201-MS-1	NR_104397	Nin	0.376127					73	0
IMCB-Fern0201-MS-1	NM_133665	Mef2d	6.42066					73	0
IMCB-Fern0201-MS-1	NM_001286079	Nin	0					73	0
IMCB-Fern0201-MS-1	NM_008697	Nin	0					73	0
IMCB-Fern0201-MS-1	NM_001081453	Nin	1.31122					73	0
IMCB-Fern0201-MS-1	NM_001286080	Nin	0					73	0
IMCB-Tan0211-MS-1	NM_019579	Mpp5	11.963					73	0
IMCB-Tan0285-MS-1	NM_181281	Bre	0					73	0
IMCB-Tan0285-MS-1	NM_181280	Bre	0					73	0
IMCB-Tan0285-MS-1	NM_181282	Bre	0					73	0
IMCB-Tan0285-MS-1	NM_144541	Bre	14.0885					73	0
IMCB-Tan0285-MS-1	NM_181279	Bre	0.03109					73	0
IMCB-Tan0211-MS-1	NM_013646	Rora	0					72	86
IMCB-Tan0211-MS-1	NM_001289916	Rora	5.75443					72	52
IMCB-Fern0104-MS-1	NM_001033436	Atxn7l1	0.893547					72	0
IMCB-Fern0201-MS-1	NM_016885	Emcn	0					72	0
IMCB-Fern0201-MS-1	NM_144904	Ptbp3	0.140267					72	0
IMCB-Fern0201-MS-1	NM_011990	Slc7a11	2.36524					72	0
IMCB-Fern0201-MS-1	NM_001163522	Emcn	13.2491					72	0
IMCB-Fern0201-MS-1	NM_178164	Ptbp3	53.8538					72	0
IMCB-Tan0182-MS-2	NM_172595	Arl15	5.86522					72	0
IMCB-Tan0285-MS-1	NM_010306	Gnai3	89.8578					72	0
IMCB-Fern0201-MS-1	NM_027144	Arhgef12	17.6045					71	126
IMCB-Fern0201-MS-1	NM_001165935	Aven	0					71	0
IMCB-Fern0201-MS-1	NM_028844	Aven	19.118					71	0
IMCB-Fern0201-MS-1	NM_001162920	Pgbd1	0					71	0
IMCB-Fern0201-MS-1	NM_001012311	Pgbd1	0.595161					71	0
IMCB-Fern0201-MS-1	NM_001162919	Pgbd1	1.11469					71	0
IMCB-Tan0182-MS-2	NM_054053	Adgrv1	0.071347					70	137
IMCB-Fern0201-MS-1	NR_126080	A330015K06Rik	0.026855					70	0
IMCB-Fern0201-MS-1	NM_031387	Tdrd1	0					70	0
IMCB-Fern0201-MS-1	NM_008884	Pml	0					70	0
IMCB-Fern0201-MS-1	NM_001002241	Tdrd1	0.073646					70	0
IMCB-Fern0201-MS-1	NM_001002240	Tdrd1	0					70	0
IMCB-Fern0201-MS-1	NM_001002238	Tdrd1	0					70	0
IMCB-Fern0201-MS-1	NM_001079869	Hoxb3	1.01239					70	0
IMCB-Fern0201-MS-1	NM_178087	Pml	5.46134					70	0
IMCB-Tan0182-MS-2	NM_001081190	Gabrr3	0					70	0
IMCB-Tan0182-MS-2	NM_172631	Ldlrad4	3.65102					70	0
IMCB-Tan0211-MS-1	NM_172741	4931406P16Rik	16.4132					70	0
IMCB-Fern0201-MS-1	NM_053011	Lrp1b	0					69	0
IMCB-Fern0201-MS-1	NR_015543	Mir99ahg	0					69	0
IMCB-Fern0201-MS-1	NM_133739	Tmem123	46.5424					69	0
IMCB-Tan0182-MS-2	NM_010284	Ghr	1.33454					69	0
IMCB-Tan0182-MS-2	NM_011099	Pkm	1403.41					69	0
IMCB-Tan0182-MS-2	NM_001048178	Ghr	0.179277					69	0
IMCB-Tan0182-MS-2	NM_001253883	Pkm	46.6013					69	0
IMCB-Tan0182-MS-2	NM_001286370	Ghr	0					69	0
IMCB-Tan0211-MS-1	NM_001099628	Atad2b	9.41429					69	0
IMCB-Tan0211-MS-1	NM_178726	Ppm1l	7.52586					69	0
IMCB-Tan0211-MS-1	NM_001161618	Cul5	6.95701					69	0
IMCB-Tan0211-MS-1	NM_027807	Cul5	8.47301					69	0
IMCB-Tan0285-MS-1	NM_001110218	Ppm1h	0.890559					69	0
IMCB-Tan0285-MS-1	NM_176919	Ppm1h	0					69	0
IMCB-Fern0201-MS-1	NM_001160369	A830018L16Rik	0					68	84
IMCB-Fern0201-MS-1	NM_177173	A830018L16Rik	0					68	84
IMCB-Fern0201-MS-1	NM_001160370	A830018L16Rik	0					68	0
IMCB-Fern0201-MS-1	NM_001160371	A830018L16Rik	0					68	0
IMCB-Tan0176-MS-1	NM_178635	Uvrag	18.5021					68	0
IMCB-Tan0182-MS-2	NM_008984	Ptprm	2.17156					68	0
IMCB-Tan0182-MS-2	NM_001081282	Ibtk	9.43044					67	179
IMCB-Fern0201-MS-1	NM_172645	Suco	13.6878					67	0
IMCB-Fern0201-MS-1	NM_001081011	Srgap2	3.51654					67	0
IMCB-Tan0176-MS-1	NM_008696	Map4k4	5.51282					67	0
IMCB-Tan0176-MS-1	NM_001252200	Map4k4	1.68799					67	0
IMCB-Tan0176-MS-1	NM_001252201	Map4k4	16.4364					67	0
IMCB-Tan0176-MS-1	NM_001252202	Map4k4	23.6209					67	0
IMCB-Tan0182-MS-2	NM_001081195	Arid4a	3.15571					67	0
IMCB-Tan0211-MS-1	NM_001013577	Inip	0.606378					67	0
IMCB-Fern0104-MS-1	NM_009360	Tfam	2.41313					66	0
IMCB-Fern0201-MS-1	NM_177034	Apba1	0.132087					66	0
IMCB-Fern0201-MS-1	NM_007937	Epha5	0					66	0
IMCB-Tan0182-MS-2	NM_172827	Lnpep	5.42478					66	0
IMCB-Tan0211-MS-1	NM_001172157	Dis3l2	2.50044					66	0
IMCB-Tan0211-MS-1	NM_026072	Cwc27	13.3663					66	0
IMCB-Tan0211-MS-1	NM_153530	Dis3l2	8.25635					66	0
IMCB-Fern0201-MS-1	NM_001007589	Akirin2	37.9173					65	0
IMCB-Fern0201-MS-1	NM_007938	Epha6	0					65	0
IMCB-Tan0211-MS-1	NM_172992	Phtf2	6.64827					65	0
IMCB-Tan0211-MS-1	NM_024181	Dnajc10	35.572					65	0
IMCB-Tan0211-MS-1	NM_027444	Bbx	5.32115					65	0
IMCB-Fern0104-MS-1	NM_001291228	Slit2	0.369981					64	0
IMCB-Fern0104-MS-1	NM_001291227	Slit2	3.70021					64	0
IMCB-Fern0104-MS-1	NR_111900	Slit2	0					64	0
IMCB-Fern0104-MS-1	NM_178804	Slit2	0					64	0
IMCB-Fern0201-MS-1	NM_026574	Ino80	3.98554					64	0
IMCB-Fern0201-MS-1	NM_001291452	Lrrc7	0					64	0
IMCB-Fern0201-MS-1	NM_001291453	Lrrc7	0					64	0
IMCB-Fern0201-MS-1	NM_001267622	Ttc28	0.559974					64	0
IMCB-Fern0201-MS-1	NM_001081358	Lrrc7	0					64	0
IMCB-Tan0119-MS-3	NM_008133	Glud1	59.6162					64	0
IMCB-Tan0176-MS-1	NM_009199	Slc1a1	0.757012					64	0
IMCB-Tan0211-MS-1	NM_146105	Cnst	8.4485					64	0
IMCB-Tan0211-MS-1	NM_021605	Nek7	31.7665					64	0
IMCB-Tan0285-MS-1	NM_172284	Ddx19b	7.81662					64	0
IMCB-Tan0285-MS-1	NM_001190786	Ddx19b	0					64	0
IMCB-Tan0285-MS-1	NM_001033194	Gtf3c3	12.7829					64	0
IMCB-Tan0285-MS-1	NM_001190800	Ddx19b	0.545681					64	0
IMCB-Fern0201-MS-1	NM_030207	Sfi1	4.45997					63	55
IMCB-Tan0211-MS-1	NM_028015	Cers5	15.8148					63	7
IMCB-Fern0201-MS-1	NM_028874	Snx19	4.52803					63	0
IMCB-Tan0119-MS-3	NM_028765	Acoxl	1.65816					63	0
IMCB-Tan0211-MS-1	NM_029412	Egfem1	0					63	0
IMCB-Tan0211-MS-1	NM_001167748	Egfem1	0					63	0
IMCB-Tan0182-MS-2	NM_001301831	Arhgap15	0.491825					62	3
IMCB-Tan0182-MS-2	NM_001301832	Arhgap15	0.416236					62	3
IMCB-Tan0182-MS-2	NM_153820	Arhgap15	0					62	3
IMCB-Fern0201-MS-1	NM_011753	Zfp26	1.06138					62	0
IMCB-Fern0201-MS-1	NM_001243837	C7	0					62	0
IMCB-Fern0201-MS-1	NM_145947	Slc26a7	0					62	0
IMCB-Tan0211-MS-1	NM_001198933	Me1	0					62	0
IMCB-Tan0211-MS-1	NM_144925	Tnrc6a	15.1194					62	0
IMCB-Tan0211-MS-1	NM_009686	Apbb2	0.713916					62	0
IMCB-Tan0211-MS-1	NM_001201415	Apbb2	0					62	0
IMCB-Tan0211-MS-1	NM_001201414	Apbb2	8.43603					62	0
IMCB-Tan0211-MS-1	NM_001201413	Apbb2	0					62	0
IMCB-Tan0211-MS-1	NM_172787	L3mbtl3	5.79537					62	0
IMCB-Tan0211-MS-1	NM_008615	Me1	0.642246					62	0
IMCB-Tan0211-MS-1	NR_033219	BC020402	0					62	0
IMCB-Tan0285-MS-1	NR_045975	4930519D14Rik	0					62	0
IMCB-Fern0201-MS-1	NM_194257	Fam118b	13.3065					61	7
IMCB-Fern0201-MS-1	NM_001286604	Fam118b	0					61	7
IMCB-Fern0201-MS-1	NM_175411	Fam118b	3.64145					61	7
IMCB-Fern0104-MS-1	NM_001190448	Ddc	0					61	0
IMCB-Fern0104-MS-1	NM_026194	Ufl1	3.59583					61	0
IMCB-Fern0104-MS-1	NM_016672	Ddc	0					61	0
IMCB-Fern0104-MS-1	NM_027134	Mtfmt	5.3903					61	0
IMCB-Fern0201-MS-1	NM_007510	Atp6v1e1	192.505					61	0
IMCB-Tan0182-MS-2	NM_029834	Ppp1r12c	33.818					61	0
IMCB-Tan0211-MS-1	NM_010586	Itpr2	0.008063					61	0
IMCB-Tan0211-MS-1	NM_019923	Itpr2	10.196					61	0
IMCB-Tan0211-MS-1	NM_020604	Jph1	1.97476					61	0
IMCB-Tan0211-MS-1	NM_175145	Tmem127	10.2903					61	0
IMCB-Tan0211-MS-1	NM_178626	Cdc42se2	30.2879					61	0
IMCB-Fern0201-MS-1	NM_001142953	Gm17359	0					60	54
IMCB-Tan0211-MS-1	NM_001081960	Clasp2	0					60	25
IMCB-Tan0211-MS-1	NM_001286601	Clasp2	0					60	25
IMCB-Tan0211-MS-1	NM_001286600	Clasp2	0					60	25
IMCB-Tan0211-MS-1	NM_001286602	Clasp2	0					60	25
IMCB-Tan0211-MS-1	NM_029633	Clasp2	0					60	25
IMCB-Tan0211-MS-1	NM_001114347	Clasp2	7.62334					60	25
IMCB-Tan0182-MS-2	NM_009148	Exoc4	18.9436					60	18
IMCB-Fern0104-MS-1	NM_011151	Ppm1b	13.1845					60	0
IMCB-Fern0104-MS-1	NM_001159498	Ppm1b	0.28161					60	0
IMCB-Fern0104-MS-1	NM_001159497	Ppm1b	1.07642					60	0
IMCB-Fern0104-MS-1	NM_001159496	Ppm1b	1.85543					60	0
IMCB-Fern0201-MS-1	NM_019418	Tnfsf14	0.305511					60	0
IMCB-Fern0201-MS-1	NM_172683	Pogz	0.826982					60	0
IMCB-Fern0201-MS-1	NM_001165948	Pogz	0.663668					60	0
IMCB-Tan0176-MS-1	NM_001033359	Cntn5	0					60	0
IMCB-Tan0176-MS-1	NM_001170787	Cntn5	0					60	0
IMCB-Tan0182-MS-2	NM_133911	Adgra2	17.2277					60	0
IMCB-Tan0211-MS-1	NM_025680	Ctnnbl1	44.4103					60	0
IMCB-Tan0211-MS-1	NM_010405	Hba-x	0					60	0
IMCB-Tan0211-MS-1	NM_025709	Gapvd1	29.4621					60	0
IMCB-Fern0201-MS-1	NM_009282	Stag1	7.59201					59	102
IMCB-Tan0211-MS-1	NM_011753	Zfp26	2.5571					59	58
IMCB-Fern0201-MS-1	NM_001081216	Phip	4.16488					59	44
IMCB-Tan0211-MS-1	NM_008684	Neo1	1.29193					59	16
IMCB-Tan0211-MS-1	NM_001042752	Neo1	14.1381					59	16
IMCB-Fern0104-MS-1	NM_024274	Fars2	10.0902					59	0
IMCB-Fern0104-MS-1	NM_001039189	Fars2	0					59	0
IMCB-Fern0201-MS-1	NM_138654	Sugct	0.100987					59	0
IMCB-Fern0201-MS-1	NM_001301831	Arhgap15	0.114496					59	0
IMCB-Fern0201-MS-1	NM_001301832	Arhgap15	0.06305					59	0
IMCB-Fern0201-MS-1	NM_153820	Arhgap15	0					59	0
IMCB-Tan0182-MS-2	NM_178645	Blmh	325.778					59	0
IMCB-Tan0211-MS-1	NM_144901	Csde1	16.6328					59	0
IMCB-Tan0211-MS-1	NM_001081201	Dpy19l4	4.66924					59	0
IMCB-Tan0211-MS-1	NM_001161854	Csde1	154.513					59	0
IMCB-Tan0211-MS-1	NM_001253692	Elmod3	1.63268					59	0
IMCB-Tan0211-MS-1	NM_144917	Elmod3	8.07558					59	0
IMCB-Tan0211-MS-1	NM_146003	Senp6	26.4182					58	37
IMCB-Tan0119-MS-3	NM_010764	Man2b1	64.431					58	0
IMCB-Tan0176-MS-1	NM_011176	St14	37.9068					58	0
IMCB-Tan0182-MS-2	NM_007461	Apba2	0					58	0
[truncated: 63,540 more rows]
