# Supplementary material for: Transposon mutagenesis identifies cooperating genetic drivers during keratinocyte transformation and cutaneous squamous cell carcinoma progression
Source: PLoS Genet. 2021 Aug 16;17(8):e1009094. doi: 10.1371/journal.pgen.1009094 (PMC8389471; doi:10.1371/journal.pgen.1009094)
Supplement: S16 Table — (XLSX) [file pgen.1009094.s028.xlsx]

## Sheet: ST16
SB|cuSCC Supplementary Tables for Aiderus, Newberg, and Guzman-Rojas et al., 2021 manuscript: PGENETICS-D-20-01368
Transposon mutagenesis identifies cooperating genetic drivers during keratinocyte transformation and cutaneous squamous cell carcinoma progression. Aziz Aiderus, Justin Y. Newberg, Liliana Guzman-Rojas [...] Michael A. Black, Karen M. Mann, and Michael B. Mann
Correspondence to M.B.M. at Michael.Mann@moffitt.org
S16 Table: Normalized microarray values per gene from RNA isolated from cuSCC genomes with and without Zmiz1 insertions
Gene	Ratio	Difference		857-09 (N)	575-09 (N)	1586-09 (N)	794-09 (N)	434-09 (N)	536-09 (N)	1000-09 (N)	1351-09 (N)	No Zmiz1 Mean	No Zmiz1 Std Dev		743-09 (Y)	043-09 (Y)	1348-09 (Y)	1350-09 (Y)	1033-09 (Y)	1797-09 (Y)	971-09 (Y)	849-09 (Y)	933-09 (Y)	1839-09 (Y)	1194-09 (Y)	1744-09 (Y)	1840-09 (Y)	Yes Zmiz1 Mean	Yes Zmiz1 Std Dev
Clu	0.81518	-1.575		6.4127	7.3419	12.0618	11.8695	10.4488	6.5032	6.6878	6.8486	8.52179	2.49372		5.9908	6.2494	6.1961	6.2087	6.8726	7.1065	6.5783	10.4479	6.1507	8.8127	6.4667	6.8538	6.3741	6.94679	1.27853
Krt13	0.825256	-1.19397		5.5635	7.687	5.3475	5.2972	5.2321	10.6633	6.2102	8.6607	6.83269	1.99531		5.9285	5.3442	5.4443	5.4947	5.2986	5.8826	5.553	5.1882	6.8474	6.2138	5.381	5.3729	5.3541	5.63872	0.467658
Fxyd3	0.910629	-0.814304		7.9831	9.2908	9.8268	9.5499	10.1933	8.8765	8.2806	8.8914	9.11155	0.753434		8.6198	8.3974	8.6225	8.2821	9.7201	8.6618	8.5347	5.4728	8.3005	8.2145	7.6688	8.8041	8.5651	8.29725	0.96358
Sprr3	0.857222	-0.916029		5.8404	6.7067	5.1732	5.1091	5.1161	10.4811	5.9604	6.9392	6.41578	1.78743		5.3236	5.3303	6.1073	5.3061	5.1364	5.2949	5.3734	5.0749	6.6195	6.0195	5.3771	5.2635	5.2702	5.49975	0.455004
Mgst1	0.896368	-0.818598		5.3252	8.713	10.4367	8.2671	8.6265	6.9979	6.7935	8.0327	7.89907	1.53268		6.115	6.803	6.4713	5.7646	10.1534	7.1339	6.5554	7.8089	7.5391	6.4995	5.937	8.0648	7.2003	7.08048	1.16198
Fcgbp	0.87167	-0.82317		5.4505	6.3922	9.2607	6.4527	7.3531	5.3822	5.6345	5.3898	6.41446	1.34362		5.3529	5.2232	5.3543	5.3741	6.347	5.7478	5.8068	5.311	5.5372	5.4527	5.3286	6.1912	5.66	5.59129	0.350239
Krt18	0.867497	-0.851855		5.37	5.4399	10.9251	7.6837	6.1269	5.2575	5.4835	5.1451	6.42896	1.99625		5.3651	5.5981	5.688	5.5552	5.4045	5.6841	5.3607	5.2685	5.9241	5.9462	5.9514	5.3046	5.4519	5.57711	0.24633
Wfdc18	0.865277	-0.828072		5.2913	5.5152	12.0682	5.3026	5.2633	5.3261	5.1896	5.2156	6.14649	2.39475		5.2426	5.2491	5.0649	5.2486	5.1754	5.2442	5.2478	6.6558	5.2416	5.1661	5.1927	5.2132	5.1974	5.31842	0.405161
Plb1	0.865853	-0.806546		5.1553	5.179	8.3464	7.96	5.8909	5.2478	5.1767	5.1431	6.0124	1.34819		5.154	5.1934	5.1916	5.1509	5.2138	5.1296	5.2246	5.1914	5.0853	5.597	5.1202	5.248	5.1763	5.20585	0.125837
Alox12e	0.869578	-0.848399		5.4178	5.8109	9.2205	5.6954	9.633	5.2988	5.4639	5.5	6.50504	1.81369		5.3416	5.3007	5.3844	5.2703	6.9414	6.2676	5.6791	5.3111	5.553	5.5706	5.3643	6.2027	5.3495	5.65664	0.507381
Dsg2	0.891466	-0.756628		5.873	6.3923	8.7555	9.1246	8.4803	5.6743	5.7105	5.76	6.97131	1.5296		6.0844	6.2305	6.3834	6.2006	6.8481	5.8512	5.997	6.6726	6.1123	6.051	6.1069	5.9269	6.326	6.21468	0.285832
Hp	0.875469	-0.862686		5.4498	9.1313	11.8487	5.9356	5.6527	5.3782	5.8193	6.2041	6.92746	2.33052		5.696	6.9097	5.8311	5.7145	6.4228	5.518	5.52	6.564	7.8249	5.5335	5.8805	5.7997	5.6274	6.06478	0.687759
Tmem176b	0.893133	-0.803615		6.0575	6.5756	9.2703	10.1689	7.7464	6.3944	6.5746	7.3707	7.5198	1.4806		6.477	6.6632	6.6648	6.436	6.9019	6.3827	6.1057	8.7348	6.8194	7.1188	6.1443	6.3855	6.4763	6.71618	0.670886
Krt8	0.901284	-0.662592		6.1345	6.0376	10.9023	8.9117	5.6358	5.2406	5.6815	5.1528	6.7121	2.07026		5.7788	5.7502	6.4154	6.0193	5.4872	5.9795	5.6763	5.4539	6.3684	6.4178	7.238	5.6236	6.4352	6.04951	0.507673
Ehf	0.897043	-0.734962		6.8121	6.1578	7.6385	8.18	7.2348	7.293	6.8492	6.9426	7.1385	0.604536		6.6524	6.6997	6.554	6.0887	6.8103	6.391	6.4353	5.4023	6.2183	6.6268	6.5078	6.4238	6.4356	6.40354	0.357884
Epcam	0.906685	-0.740339		6.271	7.6123	9.9895	8.8918	9.7878	7.2378	7.1276	6.5523	7.93376	1.43886		7.0219	7.5463	6.8687	6.8773	8.45	7.7709	6.9949	5.9098	7.4385	7.187	6.7124	7.538	7.1988	7.19342	0.603403
Myh1	0.870889	-0.816031		5.0441	8.9172	5.0197	9.2108	5.0481	5.036	5.6711	6.6162	6.3204	1.78069		5.0061	7.2208	5.1142	5.0877	4.9963	4.9761	4.9794	5.0538	8.6502	5.3165	5.0263	4.9852	5.1442	5.50437	1.12158
Cbr2	0.878769	-0.811025		6.2221	6.0079	8.2255	7.2291	6.6816	6.278	5.8797	6.9955	6.68992	0.779406		5.6624	5.7378	5.5809	5.6929	5.9332	5.8205	5.7274	5.4728	6.6623	6.1986	6.2793	6.1291	5.5285	5.8789	0.347135
Lect1	0.873437	-0.736981		5.0447	5.0946	11.0404	5.1196	5.0457	5.0846	5.0847	5.0701	5.82305	2.10827		5.0785	5.0925	5.0132	5.0902	5.0827	5.0444	5.0925	5.146	5.099	5.0936	5.1046	5.1128	5.0689	5.08607	0.0321234
Pdpn	0.901862	-0.701781		6.3625	6.5438	8.7259	8.0548	6.9272	6.8312	6.4094	7.3528	7.15095	0.84774		6.1257	6.375	6.7292	6.9486	6.1503	6.147	6.1841	6.3563	7.2015	6.5383	5.9541	6.5832	6.5459	6.44917	0.358685
Acta1	0.878891	-0.799375		5.274	9.1408	5.3219	8.9669	5.2635	5.2608	6.3288	7.2471	6.60048	1.66997		5.2647	7.8326	5.5512	5.4766	5.2009	5.2731	5.2941	5.3633	8.6955	5.6107	5.2982	5.2494	5.304	5.8011	1.11387
Ccnd1	0.904396	-0.723613		6.7938	6.7068	9.9961	8.2728	6.4244	8.0144	7.0004	7.3423	7.56888	1.17191		8.0452	6.4951	6.9133	6.4369	6.4295	6.831	6.8537	7.0789	7.0563	6.8461	6.7502	6.5594	6.6928	6.84526	0.420328
Nrarp	0.903258	-0.679868		6.4125	6.9489	9.0588	6.1976	7.2681	7.4735	6.3098	6.5519	7.02764	0.940927		6.4911	6.3768	6.4212	6.4221	6.5483	6.6109	6.2741	5.429	6.4317	6.1535	6.4536	6.53	6.3787	6.34777	0.300204
Cd9	0.925511	-0.687562		8.8504	8.5729	10.0156	9.8154	9.4735	9.4136	8.6767	9.0251	9.2304	0.531422		8.6537	8.4983	8.9363	7.9829	9.2581	8.2975	8.6295	7.1052	8.7427	8.7572	8.76	8.9322	8.5033	8.54284	0.533459
Mfge8	0.909902	-0.736264		6.7532	7.154	9.9671	10.3	9.2718	6.5877	7.975	7.3655	8.17179	1.47401		7.431	7.4624	7.422	7.1932	6.8726	7.0986	7.2889	9.1589	7.7046	7.8891	6.4735	7.509	7.158	7.43552	0.630318
Atp1b1	0.899252	-0.655324		5.6345	6.0419	7.96	7.8839	7.3641	5.7276	5.6147	5.8098	6.50456	1.04259		5.6626	6.0605	5.6272	5.8239	5.714	5.9103	5.6243	6.2298	5.7837	5.9097	5.5651	6.2165	5.9125	5.84924	0.218788
Notch1	0.908587	-0.660239		6.6094	7.0498	9.7432	6.806	6.543	7.2744	6.7873	6.9674	7.22256	1.04554		6.7832	6.539	6.6321	6.5553	6.7375	6.4706	6.6153	6.3301	6.6622	6.2599	6.6828	6.4413	6.6009	6.56232	0.153343
Muc15	0.886871	-0.696421		5.6339	5.7456	6.1976	7.6259	6.3988	6.0648	5.6306	5.9506	6.15598	0.653437		5.5327	5.4441	5.3139	5.2275	5.6333	5.5673	5.6664	5.3473	5.2764	5.6878	5.5192	5.4324	5.3259	5.45955	0.154282
Cldn7	0.886272	-0.669853		5.1346	5.1229	8.2295	8.0269	5.1636	5.1288	5.1952	5.118	5.88994	1.38278		5.1665	5.2064	5.2169	5.1616	5.2115	5.1485	5.1326	5.2676	5.2271	5.5969	5.1904	5.1407	5.1944	5.22008	0.119541
Lcn2	0.883023	-0.764732		5.1371	5.3069	10.5449	7.0579	8.5274	5.1266	5.3372	5.2617	6.53746	2.02923		5.2231	5.2835	5.2249	5.3071	9.1949	5.5671	5.2976	6.9631	5.4886	5.3656	5.1707	5.6822	5.2771	5.77273	1.1298
Tmem176a	0.900193	-0.676992		5.6368	5.9198	8.2738	8.9757	6.7356	5.859	6.0282	6.8351	6.783	1.22578		5.8196	6.1292	6.0914	5.8921	5.9156	5.7029	5.712	8.0332	6.2731	6.2757	5.6136	5.9173	6.0024	6.10601	0.615232
Rab32	0.889323	-0.674002		5.1702	5.4399	6.1119	8.1454	7.0932	5.6193	5.3369	5.8018	6.08983	1.02623		5.263	5.2664	5.4317	5.1951	5.8405	5.1053	5.2336	6.0218	5.6304	5.5129	5.3168	5.3221	5.2661	5.41582	0.268997
Vwa5a	0.910323	-0.597221		5.5887	6.4935	7.0572	9.3334	6.7622	5.5929	6.2217	6.2278	6.65968	1.19572		5.7885	6.2969	6.3129	5.9732	5.9071	5.7197	5.8167	6.5594	6.2082	6.3364	5.7615	5.8691	6.2623	6.06245	0.275961
Ids	0.907895	-0.624003		5.5981	6.7628	6.3909	8.0908	7.9595	6.7847	5.867	6.7453	6.77489	0.885808		5.6376	6.0362	6.0499	5.8953	7.2616	5.9928	5.8234	6.8403	6.2217	5.9414	5.8852	6.1495	6.2266	6.15088	0.439562
S100a6	0.934159	-0.625992		9.111	9.4169	9.9674	8.0295	9.6916	10.2591	9.0939	10.4922	9.5077	0.783846		8.7581	8.4225	9.2267	8.0942	9.2581	8.4013	8.8748	8.4457	9.5608	9.0938	9.4128	8.9673	8.9461	8.88171	0.44042
AA467197	0.893323	-0.666315		5.037	5.5617	5.7623	7.6939	9.1261	5.5976	5.7916	5.3986	6.2461	1.40917		5.5537	5.5778	5.5822	5.6176	5.5154	5.3688	5.2572	5.5287	6.0066	5.9961	5.3593	5.7623	5.4115	5.57978	0.227886
Wfdc12	0.931582	-0.470604		8.0586	7.4462	5.8726	5.3546	5.4186	9.0062	5.4399	8.4301	6.87835	1.52055		5.3071	5.3416	7.3594	5.5984	6.5385	6.6538	7.5268	5.3868	5.5557	7.7991	6.3354	6.7817	7.1164	6.40775	0.893968
Aldh1a3	0.90931	-0.58272		6.2098	5.8742	8.0565	4.9757	6.6768	6.6754	6.5132	6.4217	6.42541	0.865683		5.4172	5.9679	6.7758	5.6295	5.541	5.7524	5.6567	5.0797	5.9663	5.6708	5.9388	6.5302	6.0287	5.84269	0.446291
Actn1	0.930586	-0.560833		7.0786	7.9376	9.5331	8.1961	8.203	8.278	7.5649	7.8449	8.07952	0.709425		7.5979	7.7759	7.8126	7.8246	6.9094	7.5251	7.3471	7.0272	8.1173	6.9106	7.7617	7.3325	7.8011	7.51869	0.386896
Elf5	0.899135	-0.597666		5.2182	5.3205	8.5605	5.0951	5.6383	6.2745	5.7066	5.5896	5.92541	1.1253		5.3457	5.4344	5.2905	5.2811	5.2459	5.4094	5.256	5.3848	5.3342	5.368	5.2055	5.2817	5.4235	5.32775	0.0735553
App	0.939491	-0.563558		8.3678	9.0527	9.9722	10.3339	10.2284	8.6094	8.547	9.3978	9.31365	0.789656		8.6312	8.9858	8.9781	8.9682	8.8826	8.453	8.2795	8.4476	9.2305	8.5804	8.7154	8.6047	8.9942	8.75009	0.278321
Cryab	0.897587	-0.726327		5.892	7.3459	8.029	7.4306	7.3936	6.9605	6.7826	6.903	7.09215	0.625276		5.7366	6.4552	7.459	6.4588	5.9794	5.8784	6.4018	5.6132	7.5121	6.418	6.7172	6.307	5.819	6.36582	0.598947
Clca2	0.918447	-0.558054		5.0264	6.4307	10.0454	9.1363	7.6116	4.9668	6.0811	5.4441	6.8428	1.91359		5.2565	6.9223	5.2112	5.9036	8.4499	7.2494	5.9017	5.1647	6.0977	6.7591	5.4776	6.8382	6.4698	6.28475	0.958873
Ppap2b	0.912038	-0.59381		5.6142	6.7359	8.1132	7.6536	6.8091	5.904	6.2215	6.9543	6.75072	0.845602		5.9393	6.3238	6.3082	5.8484	6.2794	5.9189	6.1534	6.3957	6.5772	5.8873	5.7329	6.5165	6.1589	6.15692	0.270861
Crip2	0.909674	-0.587951		5.6679	6.4336	7.6629	6.4485	7.3166	6.209	5.6539	6.6813	6.50921	0.712278		5.7488	5.6544	5.808	5.6311	6.9193	5.9935	6.0664	5.991	6.013	5.5484	5.3622	6.3024	5.9379	5.92126	0.390592
Apod	0.915227	-0.53853		5.5427	6.5894	6.5675	5.8155	8.0901	5.4124	5.9014	6.9021	6.35264	0.882778		5.9002	6.2566	5.8801	5.6568	5.6327	5.4837	5.7778	5.2903	6.5171	5.5196	5.4072	6.2133	6.048	5.81411	0.366362
Sertad4	0.909256	-0.553301		5.374	5.8056	7.72	5.5868	7.0558	5.8067	5.4933	5.9367	6.09736	0.836301		5.4367	5.6588	5.8255	5.4126	5.5859	5.5931	5.3661	5.1736	5.7294	5.1531	5.8791	5.5629	5.696	5.54406	0.226778
Alcam	0.90038	-0.608145		5.2544	5.6569	8.5007	5.923	6.8721	5.6487	5.473	5.5083	6.10464	1.08555		5.3666	5.4888	5.43	5.3098	5.8597	5.8037	5.2195	5.6994	5.8824	5.3391	5.2216	5.4402	5.3936	5.49649	0.235127
Scara3	0.902862	-0.572269		5.2021	5.4323	8.3993	5.9919	6.2169	5.1357	5.1952	5.557	5.8913	1.08622		5.2361	5.4182	5.3458	5.2602	5.0897	5.179	5.1459	5.9011	5.4211	5.3513	5.1617	5.263	5.3743	5.31903	0.204995
Efhd2	0.945126	-0.438312		6.9956	7.9712	8.0911	9.1061	9.438	7.7581	7.191	7.3501	7.98765	0.881832		7.5425	7.8647	7.4847	7.677	7.0624	7.4152	7.0975	8.0955	7.7131	7.094	7.276	7.6093	8.2095	7.54934	0.368081
Tgfbi	0.940337	-0.498227		8.2453	9.0855	6.8548	9.3131	8.2649	8.2248	7.9613	8.8563	8.35075	0.76955		7.277	7.6302	8.1206	7.1698	7.7085	7.3318	7.743	8.2982	8.4256	7.6108	8.3885	8.1478	8.231	7.85252	0.440237
Bpifa5	0.901777	-0.588749		5.4444	5.8229	5.2685	5.3154	5.2498	7.8484	5.3931	7.6094	5.99399	1.08769		5.396	5.2767	5.3939	5.4062	5.2909	5.4622	5.4822	5.251	5.5476	5.6305	5.3671	5.3939	5.3699	5.40524	0.106696
Cytip	0.909849	-0.597553		5.1575	6.0657	10.4736	7.2068	6.6965	5.4896	5.7156	6.2214	6.62834	1.6861		5.6584	6.0152	5.6998	5.6916	5.5494	5.5143	5.5908	9.5074	6.1852	5.4969	5.6127	5.9252	5.9533	6.03078	1.06627
Spint2	0.936525	-0.554411		8.2543	8.4279	9.4782	9.8343	9.0608	8.4072	8.2325	8.1791	8.73429	0.639343		8.4157	8.2165	8.314	8.1681	8.3143	8.1222	7.9862	7.7462	8.024	8.2036	8.3063	8.2312	8.2901	8.17988	0.17741
Dclk1	0.915095	-0.519231		5.0259	5.7339	8.3855	6.6945	6.1523	5.1686	5.524	6.2385	6.1154	1.07464		5.4846	5.6354	5.67	5.3268	5.3289	5.3726	5.2923	6.5028	6.1774	5.4646	5.1963	5.4331	5.8654	5.59617	0.38099
Krt4	0.894859	-0.62359		5.1346	6.8964	5.1795	5.1844	5.1371	8.3798	5.3687	6.1673	5.93097	1.17639		5.4194	5.1472	5.6164	5.2623	5.2565	5.2373	5.3607	5.0852	5.5346	5.5772	5.2041	5.2086	5.0865	5.30738	0.180065
Ntn1	0.906592	-0.540326		5.1976	5.4171	7.8747	5.2588	6.7005	5.1952	5.1243	5.5085	5.78459	0.987284		5.22	5.3475	5.1808	5.2022	5.3256	5.2653	5.1023	5.1288	5.2873	5.1474	5.1598	5.4215	5.3869	5.24426	0.103164
Sulf2	0.931488	-0.490672		6.0351	6.956	9.0704	6.1371	8.0873	6.8209	6.893	7.2953	7.16189	1.0048		7.2221	6.4398	6.415	6.515	6.5046	6.5309	6.5389	6.5985	7.0032	6.5528	6.7724	6.6273	7.0053	6.67122	0.252543
D17H6S56E-5	0.913229	-0.595448		5.7909	6.6296	7.8145	8.7505	7.6566	6.3084	5.9592	5.9889	6.86233	1.08168		6.2428	6.2495	6.3241	5.9824	6.2058	6.2788	5.9195	7.6648	6.2202	6.0449	5.9544	6.269	6.1132	6.26688	0.441261
Igfbp5	0.971314	-0.195737		6.2342	8.0994	5.9992	5.4801	8.8528	8.869	5.4874	5.5657	6.82348	1.51793		8.7761	6.2549	5.542	7.4548	6.4455	8.9027	5.4546	5.4354	5.3881	6.587	5.6865	5.9542	8.2788	6.62774	1.29833
Gpnmb	0.911576	-0.58864		5.6707	5.9482	9.9183	5.8421	7.9811	5.771	5.9295	6.1953	6.65702	1.5145		5.9163	5.9423	5.7383	8.5421	6.2748	5.6397	5.8173	5.6808	5.9249	5.9636	5.6648	5.8865	5.8976	6.06838	0.761774
Sptssb	0.900853	-0.578514		5.4554	6.0876	5.0993	5.0584	5.1344	7.5112	5.2581	7.0751	5.83494	0.965358		5.087	5.2175	5.2527	5.0952	5.4152	5.2305	5.3466	5.0797	5.6075	5.5332	5.2254	5.1367	5.1063	5.25642	0.173004
Fam115c	0.905133	-0.553391		5.2077	5.3618	5.979	6.8385	7.4556	5.3199	5.2028	5.3014	5.83334	0.863649		5.1954	5.1754	5.1321	5.238	5.4606	5.3196	5.3126	5.2325	5.2666	5.4014	5.2257	5.4816	5.1978	5.27995	0.109737
Wfdc2	0.910108	-0.540014		5.5333	5.3823	8.8961	6.0831	5.3997	5.7555	5.3252	5.6835	6.00734	1.19337		5.5725	5.5299	5.5613	5.5407	5.3764	5.3207	5.2996	5.2947	5.4489	5.3549	6.0381	5.2918	5.4457	5.46732	0.201438
Id2	0.909353	-0.578007		5.1618	5.7375	9.212	7.2082	6.8062	5.2225	5.6827	5.9806	6.37644	1.35066		5.4414	5.9401	5.6414	5.4031	6.1565	5.3897	5.4031	7.7366	6.0575	5.5875	5.352	5.675	5.5957	5.79843	0.639257
Tmsb4x	0.942442	-0.635346		10.0071	10.8262	11.5946	12.4794	11.2467	10.4726	10.4215	11.2591	11.0384	0.7826		9.9722	10.4502	10.318	10.0972	10.5477	9.3307	9.6972	12.0533	11.1111	10.7646	10.7176	10.2434	9.9365	10.4031	0.686488
Ceacam10	0.90279	-0.554363		5.145	5.0344	5.0741	9.9116	5.1884	5.0849	5.0821	5.1013	5.70272	1.70129		5.0602	5.0932	5.0888	5.0449	5.0622	5.0339	5.1405	5.2137	5.0339	5.8578	5.117	5.1342	5.0484	5.14836	0.219375
Wfdc3	0.907083	-0.527564		5.2602	5.3018	8.9798	5.1243	5.1615	5.2038	5.2236	5.1673	5.67779	1.33542		5.2587	5.1491	5.1595	5.1496	5.0736	5.1478	5.1337	5.1113	5.1758	5.0952	5.1073	5.2196	5.1717	5.15022	0.0502647
Nfix	0.925275	-0.535156		6.5945	7.2913	8.4963	7.4599	7.7248	6.0344	6.685	7.0068	7.16162	0.760424		6.2728	6.7149	6.5662	6.2473	7.8622	6.8252	6.7573	5.8399	6.8636	6.2877	6.2198	7.0749	6.6123	6.62647	0.501689
Fam57a	0.921318	-0.603878		8.1333	7.9375	5.537	6.2989	6.6475	10.5343	7.1533	9.1579	7.67496	1.62332		7.0559	6.772	7.9656	6.4753	6.8815	7.1317	7.5759	5.3088	7.5268	7.7946	7.501	7.2002	6.7348	7.07108	0.688636
Neat1	0.945225	-0.459162		8.2899	9.0246	8.0929	8.3284	8.4863	8.2041	8.6214	8.0137	8.38266	0.325872		8.1367	7.5619	7.7362	7.586	8.1818	7.7921	8.2044	7.1521	7.5484	7.7912	8.2118	8.8545	8.2484	7.9235	0.437491
Map2	0.92019	-0.468832		6.1005	6.1838	6.5143	5.7389	5.1442	6.0397	5.4201	5.8534	5.87436	0.437856		5.1835	5.2956	5.3373	5.2059	5.2858	5.4534	5.5657	5.0756	5.2148	5.3783	5.8534	5.7525	5.6701	5.40553	0.238942
Ldhb	0.917374	-0.54762		5.7105	6.3571	7.5849	7.8065	7.6455	5.7989	5.7116	6.4067	6.62771	0.912703		6.0297	5.9592	5.5895	6.1154	7.2435	6.0725	6.0154	5.9016	5.8619	5.8864	6.3079	6.0769	5.9813	6.08009	0.386813
Cldn4	0.922559	-0.532672		6.5868	6.0779	7.2249	8.8984	7.3468	6.5211	6.476	5.8952	6.87839	0.95633		6.1386	6.4208	6.3764	7.1795	6.1555	6.1696	6.4222	5.3909	5.9634	6.6093	7.0806	6.2887	6.2988	6.34572	0.455571
Orm1	0.904475	-0.572132		5.1942	6.0704	5.1996	6.4086	9.0836	5.1952	5.344	5.4193	5.98936	1.33013		5.1378	5.2369	5.2362	5.1517	6.8369	5.335	5.4383	5.212	5.3507	5.3302	5.138	5.832	5.1883	5.41723	0.464855
Ntn4	0.91257	-0.519989		5.1297	5.4935	7.929	5.1974	7.1139	5.4654	5.6113	5.6399	5.94751	1.01168		5.4572	5.5409	5.5931	5.5739	5.6566	5.3251	5.2455	5.1395	5.6924	5.2568	5.2663	5.3758	5.4347	5.42752	0.175513
Tmem64	0.918334	-0.521666		5.6244	5.9351	7.7247	6.8373	7.2514	5.5345	5.7909	6.4042	6.38781	0.811309		5.763	6.0305	5.845	5.779	5.7359	5.6207	5.729	6.5991	5.9618	5.8542	5.7382	5.7391	5.8644	5.86615	0.245074
Krt19	0.913794	-0.506887		5.2269	5.2119	10.6012	5.34	5.1238	5.1797	5.2508	5.1051	5.87992	1.90911		5.36	5.4036	5.5837	5.5623	5.2801	5.277	5.4091	5.3101	5.5391	5.2569	5.1809	5.2503	5.4364	5.37304	0.129578
Prnp	0.945649	-0.452724		7.7815	8.3641	5.9223	11.2641	8.6319	8.3137	7.8441	8.5148	8.32956	1.46724		7.5698	7.9623	8.1377	7.5872	7.3477	7.5921	8.1215	7.5674	7.8835	8.2416	7.853	8.3711	8.164	7.87684	0.320236
Lama3	0.946556	-0.377782		7.4081	6.9858	5.1367	6.5342	7.8023	8.1145	7.0188	7.5493	7.06871	0.926261		6.7608	6.6393	7.2797	6.5314	5.9145	6.8298	6.7981	5.22	6.8546	6.4833	7.8367	6.5351	7.2988	6.69093	0.64248
Zc2hc1a	0.91932	-0.490938		5.4471	5.8025	7.565	6.6225	6.237	5.5793	5.618	5.8086	6.085	0.711071		5.4446	5.5433	5.7097	5.518	5.7451	5.6038	5.6556	5.5044	5.6645	5.4124	5.6972	5.5407	5.6835	5.59406	0.107336
S100a4	0.932782	-0.475398		5.9404	7.3869	6.923	7.3998	7.5019	7.3267	6.1695	7.9316	7.07248	0.687899		5.8618	6.3288	6.3503	6.0853	6.5453	6.0455	6.6292	8.7911	7.0971	6.1059	6.014	7.1574	6.7503	6.59708	0.775983
Ak3	0.923069	-0.493972		5.3717	6.5503	6.8842	6.537	7.5929	6.2393	5.4154	6.7771	6.42099	0.745478		5.6347	5.6556	5.6368	5.4263	7.2487	5.8211	5.7572	6.5631	5.9356	5.5587	5.5715	6.2499	5.992	5.92702	0.504659
Itgb8	0.911387	-0.524802		5.0178	5.7004	6.7943	7.7248	6.335	5.1287	5.1448	5.5336	5.92242	0.958605		5.1161	5.2914	5.2625	5.1699	6.0898	5.9928	5.2951	5.2365	5.3114	5.4505	5.0338	5.6266	5.2927	5.39762	0.321002
Rasgrf1	0.914637	-0.477587		5.1499	5.2462	5.099	5.1095	5.163	8.9175	5.0971	4.9761	5.59479	1.34473		5.1486	5.151	5.1327	5.1213	5.0102	5.2468	5.0942	4.9541	5.076	5.1268	5.023	5.2121	5.2268	5.1172	0.086334
Nt5e	0.911118	-0.562264		5.4196	5.87	9.2318	5.3345	6.9788	5.8234	5.8098	6.14	6.32599	1.27817		5.6206	5.6884	5.9823	5.4256	5.6124	5.6964	5.7473	5.7157	5.8323	5.8353	6.408	5.8901	5.474	5.76372	0.248847
Cd151	0.943072	-0.42375		6.7431	7.5833	7.4572	7.6009	8.1168	7.5252	6.8784	7.6435	7.44355	0.439872		6.9825	7.0138	7.2929	6.6849	7.2262	6.9597	6.9683	6.7658	7.6551	6.437	6.8943	7.0197	7.3572	7.0198	0.312837
Plekhg1	0.932416	-0.436534		6.1826	6.1446	6.2879	7.4789	5.7267	7.2499	6.1278	6.4743	6.45909	0.599575		6.4209	6.1604	6.2276	6.155	5.388	6.0485	6.172	5.4354	5.9448	6.1078	6.077	5.8546	6.3012	6.02255	0.30684
Ms4a7	0.932236	-0.45459		5.7598	6.5543	7.2986	8.5563	6.4593	5.553	6.4575	7.029	6.70847	0.944865		6.2834	6.6974	6.7167	6.0813	5.866	5.6582	5.9111	6.3386	6.7746	6.1718	5.9564	6.3962	6.4488	6.25388	0.3531
Slc5a8	0.917515	-0.46998		5.1269	5.3569	8.6435	5.0852	5.5274	5.4142	5.2484	5.1798	5.69779	1.19966		5.1161	5.1936	5.1136	5.1669	5.3187	5.4242	5.2894	5.0845	5.1771	5.2779	5.0444	5.4056	5.3495	5.22781	0.124734
Ctsd	0.939171	-0.553562		8.8648	8.7224	9.5994	8.0161	9.6735	9.8955	8.7763	9.2544	9.1003	0.622493		8.6078	8.4632	8.6632	8.4136	8.8674	8.7793	8.7743	7.8523	8.4647	8.4919	8.5997	8.8542	8.276	8.54674	0.275879
Il17re	0.925345	-0.475024		5.9239	5.9848	6.3926	7.4534	6.714	6.408	5.9402	6.0868	6.36296	0.521805		5.7968	5.7557	5.866	5.9022	6.2855	5.9082	5.8099	5.4886	5.7994	6.2376	5.7261	5.9947	5.9725	5.88794	0.209234
Ctsz	0.92972	-0.563589		6.5551	7.3177	9.4499	10.9064	8.5895	5.9053	7.5805	7.8493	8.01921	1.60507		7.0031	7.6751	7.5215	6.774	7.0243	6.5066	6.9193	9.7206	8.1379	8.0215	7.2426	7.2628	7.1138	7.45562	0.827217
Pdlim4	0.915745	-0.508172		5.4331	5.7439	5.5229	7.8518	7.182	5.1952	5.4232	5.899	6.03139	0.957944		5.3887	5.4532	5.428	5.2797	5.6807	5.375	5.4372	6.0377	5.8247	5.5521	5.4448	5.4669	5.4331	5.52322	0.208045
Mal	0.916527	-0.497348		5.8501	5.4651	5.7859	6.3721	5.4165	7.783	5.5322	5.4609	5.95822	0.802492		5.4217	5.4097	5.6318	5.4251	5.3763	5.3411	5.2403	5.2946	5.6541	5.6262	5.6844	5.4679	5.4182	5.46088	0.144034
Hmgn3	0.925121	-0.521563		5.699	6.7998	8.0953	8.9308	7.1101	6.0719	6.1726	6.8439	6.96542	1.08452		6.4337	6.8121	6.108	6.4781	6.9773	6.4797	5.9792	7.0543	6.3657	6.4484	5.9684	6.3844	6.2809	6.44386	0.339896
Ifit1	0.936145	-0.381486		5.1067	6.2639	7.067	7.4938	5.2775	5.1671	5.9949	5.4232	5.97426	0.908744		5.6708	6.0748	6.0142	5.4361	5.5257	5.3249	5.4186	5.4067	5.43	5.2632	5.1864	5.8866	6.0681	5.59278	0.315479
Fbn2	0.91806	-0.488062		5.3045	5.6067	8.6003	5.2916	5.9654	5.3203	5.5615	6.0001	5.9563	1.10466		5.4859	5.5546	5.7161	5.5335	5.3234	5.2896	5.3429	5.3017	5.992	5.3766	5.4816	5.2457	5.4435	5.46824	0.204702
Ctss	0.950963	-0.429823		6.9582	8.383	10.6757	10.9316	9.657	6.537	8.4128	8.5663	8.7652	1.58918		7.8755	8.7489	8.6999	7.7353	8.1343	6.8144	7.5038	10.4126	9.3544	8.434	7.9914	8.088	8.5674	8.33538	0.890558
Rdh10	0.928191	-0.468091		6.0208	6.2903	7.7338	6.2702	7.0153	6.0815	6.2046	6.5318	6.51854	0.582467		6.1155	6.0688	6.2751	5.9176	5.9742	5.8699	5.9589	6.2526	6.3848	5.7755	5.8735	6.0841	6.1053	6.05045	0.178695
Txnip	0.926055	-0.511446		5.5944	7.1884	8.0429	7.5796	8.0852	5.8176	6.1434	6.8813	6.9166	0.978535		6.0143	6.3714	6.3166	5.9679	6.2642	5.9025	5.9882	8.7987	6.855	6.209	5.9293	6.3895	6.2604	6.40515	0.764682
Gpx2	0.918807	-0.522023		5.5919	5.6882	6.9503	5.9158	6.1079	7.8736	6.1052	7.2023	6.4294	0.81744		5.5499	6.1233	5.9529	6.1381	5.9563	6.5504	5.8688	5.5121	5.8612	6.3134	5.6366	5.6196	5.7133	5.90738	0.311463
Cd47	0.936667	-0.480947		6.9962	7.2454	8.1085	8.8197	8.3051	6.9256	6.9144	7.4368	7.59396	0.725547		6.715	6.9856	7.1722	6.8788	6.9414	6.4892	6.8491	8.9709	7.3133	7.0653	6.9642	7.0195	7.1047	7.11302	0.594863
Cldn8	0.913531	-0.500862		5.0129	6.455	6.1599	5.0082	5.2598	7.2634	5.6236	5.5561	5.79236	0.786359		5.5605	5.5565	5.2872	5.1555	5.065	5.4301	5.2715	5.0196	6.0515	5.1856	5	5.0163	5.1902	5.2915	0.298011
Arg1	0.941642	-0.472264		10.1285	7.8406	6.179	5.5986	6.8723	10.2681	8.2505	9.6031	8.09259	1.79757		7.2396	7.7631	9.3152	6.7749	6.3795	7.1831	8.887	5.1129	8.2616	8.2322	9.3102	6.9605	7.6444	7.62032	1.20597
Dbndd2	0.926418	-0.461599		5.6181	6.0033	8.5841	5.9853	6.2192	6.1404	5.7374	5.8981	6.27324	0.9542		5.7508	5.7844	5.9303	5.7714	5.9794	5.8213	5.8583	5.7098	5.8967	5.5846	5.8292	5.7585	5.8766	5.81164	0.102901
BC064078	0.920837	-0.468944		5.4363	5.7004	6.0966	7.5559	6.3128	5.3472	5.4979	5.4431	5.92378	0.744257		5.3599	5.3433	5.2877	5.4927	5.6215	5.359	5.3471	5.8161	5.4897	5.3976	5.3629	5.5537	5.4816	5.45483	0.145297
Tmem19	0.926017	-0.459201		5.8362	6.0004	5.6944	8.4144	6.3727	5.8386	5.6103	5.8879	6.20686	0.920916		5.6484	5.7329	5.7684	5.67	5.7884	5.6923	5.6432	5.8918	5.7546	5.876	5.7003	5.7389	5.8144	5.74766	0.0797065
Gm20186	0.925845	-0.497006		5.9594	6.0076	6.4424	7.4056	8.2112	6.7828	6.4305	6.3787	6.70228	0.76144		6.1672	6.4542	6.3585	6.0721	6.218	6.2853	5.9798	6.0978	6.1822	6.4738	5.9736	6.3233	6.0827	6.20527	0.165542
Sdcbp	0.942467	-0.468303		7.2223	7.8463	9.1992	8.626	8.478	7.8233	7.5954	8.3278	8.13979	0.636164		7.573	7.7684	7.8463	7.5325	7.563	7.0419	7.2314	8.4485	8.3376	7.4899	7.6847	7.5376	7.6745	7.67148	0.383985
Cd68	0.92334	-0.470321		5.4243	5.6569	7.5758	6.3456	6.1535	6.0311	5.708	6.1862	6.13518	0.660089		5.6085	5.6232	5.6294	5.7528	5.3958	5.3744	5.6188	6.1295	6.0067	5.6906	5.4889	5.6717	5.6528	5.66485	0.21161
Efna5	0.931952	-0.448436		6.2193	8.3003	7.1302	5.7749	6.3769	6.3956	6.2568	6.2661	6.59001	0.785392		6.2145	6.1067	6.111	6.3241	6.3257	6.3528	6.1808	5.4162	5.9928	5.9759	6.2276	6.3919	6.2205	6.14158	0.253785
Arl6ip5	0.931427	-0.470988		5.6992	6.7712	7.594	8.2877	7.32	6.2468	6.1548	6.8734	6.86839	0.846587		6.1683	6.4606	6.3576	6.2286	6.4493	6.0073	6.029	7.9073	6.7648	6.2661	5.9346	6.2212	6.3715	6.3974	0.504568
Mboat1	0.925264	-0.450449		5.8606	5.7469	7.271	5.6497	5.4702	6.8204	5.549	5.8497	6.02719	0.654159		5.6214	5.4816	5.5466	5.5211	5.423	5.5339	5.6174	5.3637	5.6014	5.5785	5.7398	5.8248	5.6444	5.57674	0.122771
Parm1	0.923164	-0.467833		5.3555	5.6268	5.5211	7.8342	7.3501	5.4274	5.5734	6.0213	6.08873	0.957556		5.5625	5.597	5.6379	5.4687	6.1638	5.4697	5.5805	5.7231	5.6147	5.5659	5.3607	5.7231	5.604	5.62089	0.191183
Pdk4	0.914225	-0.487987		5.0817	5.9644	8.2444	5.3853	5.4448	5.1103	5.1433	5.1388	5.68913	1.07318		5.0718	5.3849	5.1971	5.1699	5.279	5.0584	5.0975	5.2081	5.7056	5.0898	5.2039	5.0626	5.0862	5.20114	0.179816
Rnf181	0.929982	-0.502937		6.5678	6.7939	7.1499	8.8147	8.0938	6.551	6.7743	6.7184	7.18298	0.828534		6.5883	6.5496	6.6463	6.4614	7.2465	6.4371	6.3712	7.2866	6.6013	6.8325	6.7771	6.5566	6.486	6.68004	0.290017
Osmr	0.93104	-0.458365		5.8154	6.5214	7.9842	6.9301	7.5717	5.7433	6.257	6.3517	6.64685	0.800592		6.0688	6.1545	6.0778	5.8673	6.8189	6.2648	5.9108	6.3688	6.5315	6.0075	5.9362	6.2511	6.1923	6.18848	0.26798
Tnnc2	0.910532	-0.545379		5.1789	8.5472	5.1383	7.7559	5.1621	5.1852	5.7496	6.0494	6.09582	1.32804		5.1923	7.2021	5.2012	5.2308	5.2139	5.2183	5.1852	5.1636	7.7476	5.3408	5.1579	5.1484	5.1537	5.55045	0.862728
Gas6	0.927356	-0.484034		5.5274	7.1335	7.3774	6.9594	6.7654	6.3952	6.1147	7.0317	6.66309	0.612717		6.0041	6.2844	6.1119	6.3304	6.4758	5.6602	5.9755	6.8448	6.7328	5.8227	5.6904	6.3347	6.06	6.17905	0.367633
Ccni	0.944228	-0.460847		7.4078	7.9971	9.6385	8.7943	8.8701	7.6608	7.8249	7.911	8.26306	0.758137		7.5171	7.8796	7.523	7.7278	8.3098	7.3281	7.4181	9.0478	7.8951	7.5672	7.9423	7.4897	7.7832	7.80222	0.459505
Myl1	0.910386	-0.53607		5.0845	8.0743	5.0678	7.5322	5.0952	5.0743	5.5614	6.366	5.98196	1.21636		5.039	6.9057	5.1766	5.1849	5.0743	5.1415	5.1518	5.0938	7.5428	5.1544	5.1471	5.103	5.0817	5.44589	0.801036
Cst3	0.941796	-0.511183		8.4502	8.4997	10.4302	8.6951	9.1521	7.7414	8.1723	9.1196	8.78257	0.812353		7.9368	8.2797	8.2011	7.7775	8.0425	7.9621	8.7461	9.382	8.2243	8.462	8.2985	8.1946	8.0209	8.27139	0.4159
Lgals3	0.962702	-0.361498		9.2999	10.205	10.7109	8.8127	10.2725	9.616	9.044	9.5772	9.69228	0.655098		9.0045	9.3627	9.1891	9.7187	10.0391	9.414	9.5274	8.2463	9.159	9.2717	8.6241	9.9932	9.7503	9.33078	0.512236
Magi3	0.921145	-0.467911		5.7061	5.4399	7.1702	5.8137	5.3627	6.5211	5.5762	5.8804	5.93379	0.614201		5.5463	5.3627	5.6805	5.4184	5.1663	5.4667	5.5798	5.4125	5.6483	5.5335	5.4984	5.3462	5.3968	5.46588	0.138145
Epb4.1l4b	0.922121	-0.465683		5.6083	5.8242	6.5733	7.2861	5.5796	5.8653	5.3626	5.7372	5.97958	0.636278		5.473	5.3586	5.5215	5.4012	5.6581	5.4699	5.671	5.3665	5.524	5.5721	5.5545	5.6557	5.4545	5.51389	0.106638
Plscr1	0.914029	-0.500004		5.073	5.2621	6.3992	8.1382	5.5234	5.2169	5.2432	5.6716	5.81595	1.02714		5.2023	5.2669	5.3011	5.2391	5.5769	5.247	5.1277	5.7893	5.3998	5.5126	5.236	5.1123	5.0963	5.31595	0.203226
Il1rn	0.932311	-0.423264		5.8191	6.0239	5.3996	7.1585	6.3095	6.8684	6.3553	6.0904	6.25309	0.561604		6	5.7254	6.0043	6.2529	5.3277	5.5671	5.8125	5.2685	6.0384	6	5.6722	6.1615	5.9572	5.82982	0.304053
Anxa5	0.950302	-0.398572		7.6669	7.989	8.8858	8.2649	8.3219	7.427	7.4851	8.1185	8.01989	0.488999		7.2342	7.5624	7.6205	7.5826	7.8608	7.3673	7.3862	7.6044	8.1049	7.4942	7.7439	7.6593	7.8564	7.62132	0.233456
Pgrmc1	0.942576	-0.46069		7.2797	7.807	8.3843	9.6743	8.3388	7.2999	7.5497	7.8469	8.02257	0.786866		7.3544	7.7328	7.6033	7.3922	8.3108	7.2649	7.3221	7.4471	7.6835	7.5045	7.5995	7.579	7.5104	7.56188	0.265355
Gpx4	0.936883	-0.493863		7.3421	7.3576	9.3989	8.4159	8.5705	6.8459	7.2924	7.3732	7.82456	0.86851		7.0308	7.4231	7.3266	6.9979	7.7566	7.0455	7.2419	8.013	7.6352	6.9887	7.399	7.3137	7.1271	7.3307	0.316424
Clca1	0.918927	-0.472805		5.1899	5.4531	7.5567	7.0796	5.9662	5.0183	5.2431	5.1476	5.83181	0.969704		5.0894	5.5064	5.062	5.1717	5.9425	5.5214	5.1405	5.5045	5.2326	5.6271	5.138	5.4847	5.2463	5.35901	0.261192
Cldn3	0.917992	-0.487024		5.6446	5.3068	9.2821	5.8009	5.3444	5.3011	5.3969	5.4333	5.93876	1.36234		5.2562	5.3988	5.3682	5.4446	5.5908	5.3815	5.4748	5.3798	5.424	5.8678	5.5203	5.4959	5.2699	5.45174	0.155895
Rapgef5	0.928905	-0.437623		5.5429	5.8381	6.049	7.0806	6.9811	6.0613	5.68	6.011	6.1555	0.570794		5.8481	5.7506	5.7216	5.7211	5.6055	5.6396	5.6064	6.0334	5.8105	5.6746	5.5068	5.6549	5.7593	5.71788	0.132123
Mia	0.919573	-0.450701		5.2411	5.1324	8.1111	5.684	5.1442	5.1609	5.1887	5.1685	5.60386	1.02928		5.1676	5.1321	5.118	5.1822	5.1392	5.1774	5.0938	5.1606	5.1328	5.257	5.1383	5.1635	5.1286	5.15316	0.0400221
Klf9	0.93296	-0.463383		6.2291	6.6009	8.0533	7.6485	7.8688	5.8873	6.3543	6.6544	6.91207	0.823841		6.4701	6.4644	6.3047	6.4593	6.5877	6.0582	6.3471	6.3955	6.781	6.6228	6.3441	6.6347	6.3634	6.44869	0.182589
Timp3	0.936048	-0.418782		5.72	6.3731	8.1735	6.0708	7.1369	5.6177	6.2691	7.0262	6.54841	0.853971		6.1577	6.1953	6.2165	6.194	6.0464	5.8877	5.8574	5.8302	6.7962	5.9353	6.2823	6.0493	6.2369	6.12963	0.253207
Cdh1	0.955426	-0.372897		8.1958	8.1629	8.829	8.5682	8.8086	8.4677	8.1742	7.7193	8.36571	0.375446		8.231	8.3279	8.278	7.9617	8.5539	8.2859	8.2079	5.1825	8.0471	8.0203	8.1875	8.315	8.3079	7.99282	0.858334
Lpo	0.931824	-0.396507		5.2425	5.2575	5.1108	9.4371	5.5208	5.3203	5.3331	5.3054	5.81594	1.46762		5.2171	5.4363	5.2186	5.3267	5.391	5.5839	5.4299	5.1318	5.175	6.0064	5.114	5.816	5.6059	5.41943	0.272406
Rtp4	0.956829	-0.305278		6.3892	7.177	8.9146	8.6232	6.3103	5.5671	7.4559	6.1336	7.07136	1.20425		6.7225	7.4274	7.2364	6.3368	6.932	6.4944	6.6353	6.8374	6.5256	6.2942	6.2301	6.9283	7.3587	6.76608	0.399327
Ccdc80	0.941765	-0.388876		5.7895	7.2778	6.4575	5.8723	8.8204	5.8211	6.3279	7.0554	6.67774	1.03068		6.2788	6.9357	6.5524	6.1202	6.0168	5.826	6.2864	5.7852	6.8332	6.0414	5.9668	6.6175	6.4948	6.28886	0.373053
Vamp8	0.932388	-0.507007		7.2984	6.7172	7.9408	8.8615	7.7026	7.0578	7.1758	7.2358	7.49874	0.666857		6.7099	6.7609	7.0928	6.6676	7.0398	6.7903	7.134	7.5904	6.7808	7.2996	7.1827	7.1908	6.6529	6.99173	0.288631
Ank3	0.933191	-0.422771		5.9354	6.0344	7.725	6.1526	6.1705	6.4308	5.9193	6.2562	6.32802	0.589222		5.9221	6.0071	6.0107	5.7378	6.071	6.1356	5.8594	4.9976	5.8963	5.9691	6.1952	6.0187	5.9477	5.90525	0.297095
Moxd1	0.950717	-0.341511		6.7728	6.7648	5.6824	5.813	8.3698	7.3503	6.6222	8.0614	6.92959	0.962191		6.5482	6.5719	7.0943	6.4472	6.4148	6.2128	6.4227	5.1736	7.6339	6.5699	6.8181	6.7433	6.9943	6.58808	0.563694
Rhoq	0.940536	-0.409389		6.028	6.7015	8.8536	6.2309	7.938	6.0914	6.4307	6.8028	6.88461	1.00165		6.2063	6.7201	6.4732	6.2645	6.4233	6.2097	6.2333	7.2503	7.1061	6.0228	6.353	6.3456	6.5697	6.47522	0.35969
Arsb	0.932692	-0.40743		5.2674	5.7629	6.2412	8.1054	6.0201	5.3827	5.5558	6.0904	6.05324	0.898259		5.5441	5.6093	5.542	5.5055	5.7267	5.4144	5.2933	6.4722	5.8405	5.607	5.5796	5.5251	5.7358	5.64581	0.285173
Agrn	0.942987	-0.390601		6.5493	6.7734	7.5563	6.6514	7.4523	6.3272	6.9148	6.5838	6.85106	0.43846		6.6157	6.7625	6.6327	6.3809	6.5411	6.696	6.751	5.4354	6.6166	6.1195	6.6615	6.151	6.6221	6.46046	0.370968
Cib1	0.932884	-0.47362		6.5831	6.5043	7.6747	9.1602	6.415	6.689	6.5979	6.8295	7.05671	0.936954		6.5254	6.6471	6.5526	6.4428	6.2915	6.5167	6.5654	7.3881	6.4886	6.6981	6.7117	6.3871	6.3651	6.58309	0.272405
Mmp12	0.946742	-0.34115		6.3657	5.4399	8.6857	5.9102	7.9192	5.2833	6.43	5.2112	6.40565	1.2737		6.0246	6.1408	6.0691	6.5379	6.1037	5.3243	6.0926	5.1101	6.3691	6.4688	6.4082	5.7525	6.4368	6.0645	0.43808
Trp53inp1	0.949153	-0.355522		6.1649	7.0748	7.4467	8.2145	6.914	6.5337	6.6088	6.9781	6.99194	0.627394		6.562	6.4537	6.4971	6.7648	6.1563	6.1545	6.3357	8.4189	6.4487	6.7405	6.3926	6.4122	6.9364	6.63642	0.581021
Pthlh	0.919273	-0.563314		7.9847	6.4437	5.5335	7.3697	6.26	8.6598	7.1016	6.4713	6.97804	1.01101		6.3976	6.1189	6.3005	5.8782	5.7383	7.1981	7.0207	5.2777	6.7595	6.8916	7.7144	6.3313	5.7646	6.41472	0.682216
Anxa4	0.945689	-0.399303		6.9209	7.0506	7.9231	8.249	7.8414	6.8326	6.9672	7.0319	7.35209	0.556427		6.7459	6.9263	7.0754	6.9414	7.5348	6.7369	6.7819	6.5941	7.1559	6.7171	7.1891	6.9389	7.0485	6.95278	0.252302
Trp53inp2	0.934856	-0.424262		5.878	6.4919	5.7128	8.5234	7.3731	5.8675	6.0226	6.2323	6.5127	0.968166		5.9576	6.0252	6.0912	5.8687	7.1711	5.9059	6.0462	5.8031	6.0917	6.0781	5.8678	6.1756	6.0675	6.08844	0.343381
Cttnbp2nl	0.943064	-0.397164		6.5539	6.6164	7.5074	7.7453	7.1274	6.7415	6.7315	6.7821	6.97569	0.440289		6.7431	6.7099	6.7915	6.5871	6.145	6.4917	6.5376	6.1878	6.8748	6.537	6.7219	6.5159	6.6775	6.57852	0.216675
Lgr4	0.928998	-0.449785		5.4957	6.3702	6.7622	6.4505	7.853	5.8583	5.9559	5.9326	6.3348	0.730823		5.8772	6.1304	5.8077	5.7279	6.4793	6.017	5.8937	5.5226	5.9607	5.8165	5.6386	5.8932	5.7404	5.88502	0.238934
Pfn2	0.930199	-0.414071		5.1587	5.9382	7.5161	5.755	6.236	5.3709	5.6692	5.8129	5.93212	0.720043		5.3938	5.7233	5.6089	5.5572	5.3235	5.5981	5.4857	5.6928	5.7517	5.4692	5.1722	5.4283	5.53	5.51805	0.165324
Atp11a	0.939462	-0.420883		6.8261	6.4533	8.6138	7.5702	6.4026	6.3006	6.7427	6.7097	6.95237	0.777999		6.5747	6.6255	6.7142	6.5909	6.2035	6.4345	6.7175	6.0211	6.5733	6.5612	6.6675	6.7211	6.5044	6.53149	0.207669
Ctsl	0.952798	-0.460302		8.9431	9.2507	10.8801	8.4314	11.3942	9.5927	9.9557	9.5659	9.75173	0.979835		9.1722	9.1419	9.3214	9.41	10.1099	8.9485	8.8987	8.4402	9.7904	9.947	8.8189	9.7068	9.0826	9.29142	0.486143
Map1lc3a	0.952697	-0.38533		7.2847	8.733	7.1848	8.5929	10.0468	7.4741	7.8648	7.9864	8.14594	0.954618		7.5836	7.8576	7.6741	7.2902	9.0183	7.9516	7.8895	6.9051	7.7884	7.3323	7.2215	8.4823	7.8934	7.76061	0.551484
Kit	0.927927	-0.405768		5.1398	5.341	8.2148	5.3132	5.3622	5.2543	5.1434	5.2708	5.62994	1.04772		5.3144	5.2428	5.1721	5.1849	5.1922	5.168	5.1237	5.464	5.2962	5.2332	5.0952	5.1691	5.2584	5.22417	0.0960205
Gca	0.923981	-0.419301		5.1232	5.0383	5.979	7.7926	5.0595	5.0921	5.0155	5.0259	5.51576	0.975306		5.0108	5.0018	5.0772	5.0335	5.0629	4.991	5.0264	5.3141	4.9944	5.5675	5.0452	5.0615	5.0677	5.09646	0.163842
Gpd2	0.934459	-0.41293		5.9342	5.7705	6.6411	6.8176	6.1345	7.0072	5.9321	6.1655	6.30034	0.459721		5.5383	5.7727	5.9173	5.6559	6.098	5.557	5.9504	6.3412	6.0153	5.8545	6.0261	5.9226	5.887	5.88741	0.221895
Spp1	0.957284	-0.325165		7.3088	6.8504	10.933	7.341	7.1695	5.5006	8.4417	7.3538	7.61235	1.56677		7.0388	7.3789	8.4313	8.0652	7.7345	5.5405	6.3947	5.6328	8.5852	7.86	8.3645	6.025	7.682	7.28718	1.06816
Pik3cd	1.0031	0.033974		10.2303	13.0538	10.1461	9.4281	13.0917	13.0731	9.4983	9.1769	10.9623	1.78289		13.1066	12.3827	9.3018	12.8899	10.7285	13.0889	9.3442	9.8482	9.2711	10.7272	9.568	9.6689	13.0254	10.9963	1.6406
Afap1	0.941901	-0.377213		5.9314	6.1471	6.3144	7.1615	7.9878	5.9104	6.1506	6.3374	6.49258	0.720033		6.0932	6.1455	6.1525	6.1254	6.5108	6.1518	6.1203	5.692	6.2981	5.7614	6.061	6.1237	6.264	6.11536	0.208894
Lamc2	0.956845	-0.281497		6.395	6.6294	5.632	6.2826	6.2352	7.6583	6.2652	7.0856	6.52291	0.613432		6.3059	6.2447	6.7039	5.9918	5.4816	6.3225	6.3148	5.1237	6.4559	6.1057	7.1014	6.1617	6.8248	6.24142	0.521985
Dscaml1	0.921958	-0.441384		5.0705	5.0945	4.9924	9.8226	5.0744	5.0608	5.0641	5.0666	5.65574	1.68393		5.0625	5.0201	5.0661	5.0516	5.102	5.1376	5.0797	5.5568	5.0316	6.4862	5.0744	5.0556	5.0624	5.21435	0.406412
Cd82	0.935895	-0.424815		5.8456	6.188	7.2629	8.2646	7.1804	6.087	6.0824	6.1043	6.6269	0.849963		5.9323	6.005	5.8879	6.0185	6.2597	5.9957	5.774	7.8424	6.1418	6.4915	6.0206	6.1341	6.1236	6.20208	0.524004
Blnk	0.92437	-0.515357		6.2445	6.1812	6.9162	9.175	6.0685	6.9926	5.9243	7.0112	6.81419	1.05069		5.6053	5.8934	6.5892	5.7909	6.406	6.0217	6.1933	8.3037	5.889	6.7423	6.2969	6.3493	5.8038	6.29883	0.69034
Gclm	0.933795	-0.455846		5.899	6.5601	6.7347	6.3941	7.8505	7.7759	6.4323	7.4366	6.8854	0.714785		6.3554	6.3007	6.2117	6.4724	7.624	6.4016	6.2862	6.1771	6.8104	6.3467	6.0373	6.3547	6.206	6.42955	0.402546
Hspb1	0.95349	-0.452737		9.5253	9.9932	9.2003	9.0261	9.533	10.5349	9.7588	10.3015	9.73414	0.521154		9.6157	9.1857	10.0077	9.5252	8.6972	9.2277	9.9084	5.9644	9.9308	9.8796	9.9668	9.6783	9.0707	9.2814	1.07622
Dapk2	0.932597	-0.406901		5.7017	5.8468	5.2545	6.8892	6.9798	6.2029	5.6827	5.7373	6.03686	0.61166		5.5247	5.5745	5.6149	5.53	5.5238	5.7959	5.8548	5.3939	5.5272	5.942	5.6441	5.641	5.6227	5.62996	0.15214
Scd1	0.964634	-0.273481		5.5178	9.7909	8.765	7.7684	9.7257	6.0345	6.8882	7.3723	7.73285	1.59946		6.0254	6.6978	6.2795	6.1525	11.0075	7.975	7.2092	8.6483	7.8794	6.0659	6.1317	8.8444	8.0552	7.45937	1.47822
Grn	0.968644	-0.260649		7.322	9.1209	8.4876	8.8682	8.7518	7.7853	8.0104	8.1537	8.31249	0.604917		8.3326	8.4241	8.0985	8.4467	7.2703	7.6838	7.8062	8.4503	8.3793	7.3399	7.8015	7.935	8.7057	8.05184	0.452659
Myl12b	0.956756	-0.367138		7.7147	8.2829	9.0359	9.4557	9.2269	8.2306	7.5948	8.3777	8.4899	0.686489		8.0303	8.334	7.7518	8.1751	8.1732	8.1028	7.4711	9.7948	7.9224	7.6068	7.9879	7.9605	8.2852	8.12276	0.562295
Tnmd	0.936393	-0.354829		5.1554	5.2029	5.1078	7.1244	5.5698	5.1457	5.1299	6.1919	5.57847	0.72667		5.0854	5.1364	5.1491	5.134	5.1904	5.1995	5.1346	5.0805	5.4401	5.4003	5.1955	5.3247	5.4369	5.22365	0.130692
Defa-rs7	0.922318	-0.459618		5.189	5.2203	5.2373	10.9121	5.1832	5.222	5.1566	5.213	5.91669	2.01862		5.2345	5.2373	5.3029	5.2338	5.3223	5.2497	5.1701	5.35	5.2392	7.8758	5.2669	5.2697	5.1897	5.45707	0.728407
Fam13b	0.934708	-0.386761		5.2113	5.7853	6.5389	7.3153	6.0113	5.2648	5.5285	5.7329	5.92354	0.704688		5.5003	5.5664	5.6015	5.3182	5.5953	5.3528	5.2147	6.5778	5.6147	5.3683	5.2737	5.394	5.6004	5.53678	0.342419
Rhou	0.947416	-0.336869		5.9856	6.3821	7.5402	6.4661	6.1302	6.1633	6.5299	6.053	6.4063	0.498893		6.1898	5.984	6.352	6.2288	5.8809	5.8761	6.2272	5.2447	6.0266	6.2477	6.0262	6.2584	6.3602	6.06943	0.297316
Fam129b	0.952653	-0.360967		7.8173	7.6189	7.7038	7.0714	7.5573	8.1818	7.597	7.4435	7.62388	0.315781		7.4746	7.3032	7.4715	7.2926	7.1532	7.3288	7.7064	5.6753	7.2361	7.2576	7.6422	7.442	7.4343	7.26291	0.502531
Bbox1	0.93023	-0.39804		5.2135	5.9895	7.8472	5.1487	5.69	5.2042	5.2056	5.3415	5.70503	0.914452		5.2001	5.2479	5.1553	5.2312	5.4417	5.4801	5.3853	5.1016	5.4086	5.1235	5.243	5.67	5.3025	5.30698	0.163296
Plagl1	0.930819	-0.410575		5.1841	6.2825	5.5021	7.0218	5.7049	6.0918	5.6015	6.0895	5.93478	0.56893		5.8141	5.4597	5.4039	5.3664	6.0319	5.3719	5.1405	5.22	6.0583	5.7281	5.1099	5.6505	5.4594	5.5242	0.311839
Hspa1b	0.969554	-0.282297		9.3074	9.482	8.7944	8.7925	9.5564	9.4653	9.1053	9.6736	9.27211	0.340314		9.0984	9.577	9.3658	9.3507	9.281	9.2699	9.323	5.4354	9.2253	8.7977	9.3622	9.2704	9.5108	8.98982	1.08465
Snap91	0.929596	-0.391671		5.1709	5.3444	5.0785	8.2251	5.2163	5.147	5.1056	5.218	5.56323	1.07866		5.1046	5.101	5.1499	5.1634	5.1514	5.1692	5.1561	5.1237	5.1878	5.4343	5.0955	5.2054	5.1879	5.17155	0.0863293
Mfsd6	0.947931	-0.378816		7.1051	7.3429	7.5667	7.5853	7.6032	7.3515	6.7048	6.9426	7.27526	0.330376		6.7646	6.9395	6.9979	6.7301	7.4125	7.0002	7.0723	6.1314	6.6287	6.767	6.9397	7.3094	6.9605	6.89645	0.318257
Cmtm8	0.931839	-0.390705		5.2041	5.4016	6.5111	6.7363	5.6382	5.6039	5.3671	5.3946	5.73211	0.57017		5.3127	5.3178	5.3317	5.2348	5.4626	5.5064	5.2565	5.2828	5.2662	5.4679	5.267	5.3824	5.3495	5.34141	0.0886632
Lbp	0.932219	-0.391852		5.276	6.0609	6.3975	5.4155	6.7509	5.3813	5.4338	5.5335	5.78118	0.551531		5.2822	5.6478	5.4128	5.3094	5.1795	5.2723	5.2672	5.7192	5.6846	5.2353	5.2673	5.3919	5.3917	5.38932	0.180852
Sox4	0.951089	-0.396784		7.3191	7.4687	9.7272	8.6851	8.6265	6.6627	8.1662	8.244	8.11244	0.953593		7.6798	8.3235	7.884	7.5407	7.5078	7.5427	7.6592	7.3334	8.3528	7.6045	7.8469	7.3359	7.6923	7.71565	0.320472
Gpld1	0.934287	-0.374091		5.2688	5.5403	5.2341	5.739	5.5558	7.1447	5.4602	5.5998	5.69284	0.610048		5.2765	5.2702	5.3939	5.2459	5.4173	5.4094	5.3734	5.0581	5.2005	5.4461	5.3028	5.3511	5.3985	5.31875	0.10871
Csrp1	0.942425	-0.412647		6.3335	6.9496	8.1309	8.2624	7.7678	6.5038	6.7458	6.6427	7.16706	0.767564		6.3591	6.8294	7.0794	6.7718	7.0744	6.6693	6.6044	6.6468	7.241	6.7644	6.5768	6.535	6.6556	6.75442	0.247967
Apobec1	0.933775	-0.402678		5.3663	5.9382	6.329	7.5338	6.2603	5.8032	5.6814	5.7315	6.08046	0.664881		5.5794	5.6975	5.7969	5.5324	5.6744	5.369	5.3632	6.6808	5.7343	5.699	5.4807	5.5803	5.6233	5.67778	0.329231
Idh1	0.943393	-0.419023		6.4955	7.415	7.5937	8.8489	7.6389	7.0038	6.8987	7.3239	7.4023	0.69962		6.6247	7.0622	6.9699	6.7312	7.497	7.0119	6.6776	7.2841	7.2739	6.9876	6.8326	6.9778	6.8521	6.98328	0.253577
Cyb561	0.937731	-0.385875		5.7415	6.0869	6.3995	7.0251	6.253	6.1502	5.8599	6.0589	6.19687	0.39359		5.9208	5.7227	5.8453	5.7906	6.1882	6.041	5.785	5.3989	5.8285	5.7663	5.5264	5.8994	5.8299	5.811	0.199708
Padi1	0.926493	-0.413926		5.2283	5.1169	5.1982	8.4735	5.141	5.4831	5.1912	5.2165	5.63109	1.15392		5.1947	5.2077	5.1359	5.1829	5.118	5.2648	5.1926	5.0791	5.1369	5.8386	5.141	5.2252	5.1057	5.21716	0.193876
Tm4sf1	0.940004	-0.394521		5.5588	6.2572	10.1132	5.6682	6.0477	5.9583	6.2313	6.7715	6.57578	1.47793		5.9736	6.5719	6.5249	6.1033	5.5708	5.8995	5.8937	6.6829	7.1348	5.6878	6.1515	6.0041	6.1575	6.18125	0.437021
Mllt4	0.947754	-0.367077		6.8804	7.0444	6.8129	6.5541	8.1096	7.4018	6.8822	6.5226	7.026	0.518121		6.8799	6.7555	6.7304	6.5559	6.9258	6.7166	6.7475	5.5656	6.6886	6.5855	6.7386	6.9157	6.7604	6.65892	0.346468
Igfbp2	0.941276	-0.371964		5.5606	6.7067	5.8343	5.5019	7.0831	6.1164	6.0076	7.8621	6.33409	0.821955		5.7843	5.8951	5.498	5.9658	7.6415	5.7582	5.9222	5.5164	5.8599	5.908	5.4811	6.2427	6.0344	5.96212	0.550939
Rragd	0.930333	-0.389191		5.1757	5.3622	5.2237	7.3119	6.1686	5.1174	5.1573	5.1747	5.58644	0.778312		5.1475	5.2501	5.0256	5.2288	5.1728	5.1822	5.1196	5.356	5.2429	5.317	5.1276	5.2074	5.1867	5.19725	0.0862516
1110059G02Rik	0.929782	-0.385351		5.0171	5.268	6.2879	6.7236	5.2531	5.1262	5.0666	5.1608	5.48791	0.644472		5.0607	5.0877	4.9335	5.0198	5.2201	5.0719	5.1211	5.1736	5.1026	5.2993	5.048	5.0976	5.0974	5.10256	0.0909598
Cyba	0.933175	-0.455644		5.7053	6.0845	7.8544	9.2358	7.2544	5.3834	6.3901	6.6399	6.81847	1.26261		5.9243	6.4163	6.4111	5.9796	5.7065	5.7357	5.855	9.0193	6.8641	6.5053	6.277	5.9882	6.0344	6.36283	0.866521
Tmbim1	0.952136	-0.343933		6.9211	7.0829	7.2413	7.8338	7.1245	7.3174	6.9096	7.0544	7.18562	0.297193		7.0052	6.9923	7.1287	6.6194	6.7938	6.6684	6.781	5.9302	7.1696	6.7681	7.1366	6.9296	7.0191	6.84169	0.327508
Cxcl10	0.934025	-0.381512		5.1871	5.7004	5.3304	9.2719	5.1499	5.1557	5.2122	5.2536	5.78265	1.42125		5.3092	5.4816	5.5064	5.2736	5.2749	5.2721	5.3444	5.9384	5.2749	5.2988	5.2721	5.5629	5.4055	5.40114	0.190608
Gsn	0.951447	-0.375536		6.7563	9.1787	7.273	7.3205	8.2667	7.7042	7.3038	8.0729	7.73451	0.756981		6.8364	7.3462	7.4845	6.7819	7.1481	7.3275	7.1972	8.0759	8.2948	6.5154	7.0947	8.1748	7.3893	7.35898	0.542475
Osbpl3	0.941664	-0.36169		5.5803	5.8773	7.7036	5.6614	6.7653	6.1091	5.9752	5.9292	6.20018	0.706173		5.8136	5.8543	5.8611	5.7927	6.1002	5.9789	5.8151	5.6861	5.7459	5.647	5.7933	5.8816	5.9305	5.83848	0.120091
Ogn	0.929083	-0.398582		5.0599	5.7004	7.3212	5.1877	5.1862	5.1613	5.1904	6.1562	5.62041	0.781189		5.1161	5.6053	5.1477	5.2117	5.0437	5.126	5.086	5.3402	5.6625	5.0653	5.093	5.2412	5.1451	5.22183	0.19974
Pik3r1	0.942549	-0.361417		5.4415	6.4826	7.58	6.5342	6.2711	5.7573	5.8075	6.4524	6.29082	0.657276		5.7451	5.8556	5.8902	5.7017	6.0814	5.8475	5.657	6.8698	6.1707	5.6107	5.7129	5.919	6.0207	5.92941	0.328668
Muc1	0.931668	-0.378404		5.1507	5.0886	7.6147	5.6929	5.1835	5.2033	5.2422	5.1261	5.53775	0.860522		5.1835	5.1256	5.0904	5.1576	5.1505	5.1952	5.1222	5.1035	5.1409	5.2752	5.1325	5.2227	5.1717	5.15935	0.0508188
Usp18	0.94807	-0.323979		5.4594	6.4065	7.7077	8.0545	5.1763	5.1952	6.5351	5.3751	6.23873	1.14279		5.7532	6.4245	6.2868	5.5168	6.306	5.7317	5.7475	6.3886	5.6258	5.6324	5.2565	6.0502	6.1717	5.91475	0.376685
Pla2g16	0.933776	-0.415746		5.6231	6.2512	6.5948	8.4343	5.8893	5.4115	5.719	6.3	6.2779	0.95577		5.6178	5.9085	5.8617	5.5067	5.4518	5.4093	5.5697	7.4345	6.2262	6.2493	5.5976	5.6758	5.6991	5.86215	0.542616
Vim	0.957473	-0.376946		7.6529	8.414	9.6739	10.6299	9.2951	7.1656	8.3911	9.6863	8.8636	1.15967		8.397	8.659	8.7117	7.9197	8.0979	7.0913	8.4108	9.622	9.7056	8.587	7.8908	8.739	8.4947	8.48665	0.690254
Ifi27l2a	0.937805	-0.435762		5.856	7.2249	9.6202	9.0002	6.424	5.2766	6.725	5.9243	7.0064	1.54734		5.955	7.0941	6.4376	5.7385	7.2056	6.0022	6.3485	8.9668	6.58	6.2109	5.7363	6.834	6.3088	6.57064	0.858485
Nsmf	0.9374	-0.423629		6.0733	6.3763	9.336	6.0782	6.9595	5.7977	6.5786	6.9386	6.76728	1.11801		6.1508	6.3763	6.4769	6.0504	6.4258	6.0769	6.3856	6.867	6.7052	6.1726	6.158	6.4864	6.1355	6.34365	0.250618
Nfe2l3	0.934601	-0.401555		5.7148	5.7456	7.7518	5.3517	6.5483	6.0647	5.9243	6.0193	6.14006	0.735734		5.5864	5.8207	5.8128	5.6372	5.9354	5.9656	5.8475	5.1733	5.532	6.0859	5.7061	5.875	5.6227	5.73851	0.23519
Capn5	0.936655	-0.366505		5.4532	5.4326	6.142	7.5496	5.4604	5.5113	5.3861	5.3513	5.78581	0.756215		5.4181	5.4344	5.4446	5.4566	5.2327	5.4208	5.4328	5.4354	5.3727	5.6713	5.2862	5.3888	5.4566	5.41931	0.10134
Irf6	0.956168	-0.318112		7.1189	7.4921	6.9075	8.4309	7.0566	7.4358	7.022	6.5958	7.25745	0.552795		6.9871	7.1157	7.1517	6.8136	6.913	7.0916	7.1053	5.3703	7.0773	6.7459	7.4026	7.2401	7.1972	6.93934	0.502959
Mpeg1	0.940566	-0.418147		5.7367	6.6791	8.7913	8.5045	7.3204	5.5072	6.6191	7.1254	7.03546	1.17431		6.4474	7.0293	6.837	6.3991	6.6072	5.7206	6.0587	8.429	7.0767	6.6246	6.2772	6.1028	6.4155	6.61732	0.666155
Ifit2	0.939873	-0.355799		5.3348	5.7144	6.2438	8.1159	5.3866	5.3087	5.7205	5.5148	5.91744	0.939125		5.6602	5.7621	5.8446	5.4724	5.3213	5.3387	5.5076	5.868	5.6162	5.3226	5.3815	5.5619	5.6442	5.56164	0.191823
C1qb	0.94156	-0.403892		5.7923	6.2626	8.345	8.9983	6.4726	5.5281	6.6124	7.2783	6.9112	1.21971		6.3395	6.6908	6.6296	6.0853	5.8725	5.7217	6.0181	7.5619	7.5958	6.6141	6.3246	6.7773	6.3638	6.50731	0.573703
Atxn10	0.965415	-0.274394		6.9656	7.9373	8.1361	8.8302	8.801	7.1888	7.6049	8.0067	7.93383	0.67638		7.67	7.807	7.712	8.0529	7.574	7.4502	7.2375	8.0929	7.9889	6.9741	7.5284	7.3774	8.1073	7.65943	0.350237
Sppl2a	0.945885	-0.361209		5.9059	6.487	8.0016	8.028	6.4297	6.0148	6.2996	6.2323	6.67486	0.849393		6.2619	6.4032	6.2727	6.1568	6.3032	6.2458	6.265	6.7168	6.4505	6.152	6.0903	6.4008	6.3585	6.31365	0.16097
Amotl1	0.958464	-0.298813		6.7179	7.3713	7.1227	7.2166	7.8993	7.0853	7.2362	6.9028	7.19401	0.350417		7.1578	6.9892	6.8954	7.1957	6.7163	7.1836	6.8968	5.6404	6.7908	6.7222	7.2647	6.96	7.2247	6.8952	0.423077
Fcer1g	0.946966	-0.351359		5.5781	6.5916	7.3305	8.2468	6.5004	5.4558	6.3044	6.9933	6.62511	0.913866		6.1878	6.4131	6.4171	6.0473	5.9639	5.751	5.7765	7.2536	7.0235	6.1868	5.9262	6.2498	6.3622	6.27375	0.444798
Tspo	0.953054	-0.366815		7.5786	7.5999	7.2337	9.0275	7.9983	7.6473	7.6127	7.81	7.8135	0.53624		7.3115	7.5349	7.5045	7.3321	7.3699	7.0888	7.5277	7.7405	7.5882	7.3036	7.6731	7.3708	7.4613	7.44668	0.174913
Smim22	0.935464	-0.358771		5.192	5.1907	8.0445	5.3419	5.1134	5.249	5.1952	5.1471	5.55923	1.00654		5.1287	5.2572	5.2729	5.1921	5.0622	5.2336	5.2065	5.0818	5.2174	5.3088	5.155	5.2457	5.244	5.20045	0.0741904
Lmo4	0.943957	-0.363098		5.992	6.4637	8.2611	5.9543	6.7271	6.0769	6.0426	6.3141	6.47898	0.768065		6.1178	6.2313	6.2318	5.977	6.0021	5.9518	6.1177	6.3432	6.1637	5.9653	6.0453	6.2198	6.1396	6.11588	0.1221
Psmb8	0.941355	-0.403898		5.6387	6.4298	8.2478	9.8455	7.2677	5.2982	6.3398	6.0299	6.88717	1.5154		5.8913	6.8417	6.3565	6.0938	6.5483	5.8294	5.8581	9.1266	6.1507	6.7062	6.2928	6.276	6.3112	6.48328	0.852722
Psap	0.957032	-0.363912		7.549	8.4175	9.4955	9.2359	9.5387	7.3086	7.8588	8.3516	8.46945	0.875688		7.8831	8.0066	8.0184	8.1801	8.6484	7.3494	7.5986	9.4686	8.4465	8.0204	7.6231	8.0129	8.1159	8.10554	0.533755
Kcnk5	0.935798	-0.369297		5.4594	5.3443	7.7187	5.9577	5.3813	5.4783	5.379	5.2982	5.75211	0.821101		5.3939	5.381	5.3676	5.3443	5.2345	5.5763	5.4359	5.3857	5.3757	5.3821	5.4127	5.3228	5.3641	5.38282	0.0758274
Mmp7	0.929888	-0.404875		5.2203	5.1755	5.2354	9.5318	5.1862	5.3516	5.2646	5.232	5.77468	1.51907		5.3032	5.2106	5.2658	5.2702	5.3071	5.335	5.2946	5.1666	5.2531	6.587	5.3984	5.23	5.1858	5.3698	0.371036
Endod1	0.934268	-0.42299		6.2658	5.7236	8.6051	5.6575	6.8131	6.0974	6.0461	6.272	6.43508	0.947425		5.375	5.9267	6.3774	5.7247	6.8056	5.7646	6.0851	5.7911	6.1314	5.9429	6.5255	5.9632	5.7439	6.01208	0.379827
Krt77	0.930442	-0.427448		5.1425	8.9219	5.2615	5.2051	5.7646	5.2425	7.2142	6.4095	6.14522	1.33911		5.2635	5.3232	5.2235	5.2503	5.4816	5.6663	5.3088	5.167	7.3998	5.2957	5.146	8.3769	5.4285	5.71778	0.99343
AW112010	0.936055	-0.411662		5.3185	5.9449	6.399	10.3734	6.3096	5.5132	5.6909	5.9521	6.4377	1.63232		5.568	5.8475	5.7874	5.432	5.5647	5.52	5.5482	9.2385	5.7348	7.0004	5.5806	5.7088	5.8076	6.02604	1.04282
Tmem30b	0.962716	-0.260162		6.5921	6.8698	8.2081	6.7736	6.983	6.9593	6.671	6.766	6.97786	0.514798		6.6578	6.984	6.9664	6.8216	6.6996	6.7756	6.8108	5.6094	6.6544	6.5655	6.631	6.9676	7.1864	6.7177	0.3769
Tmcc3	0.944237	-0.390239		6.4848	6.9429	7.224	8.2264	6.7876	6.7073	6.7975	6.8148	6.99816	0.538382		6.5121	6.4785	6.8007	6.1073	6.9294	6.3923	6.6088	6.4589	6.7315	6.8401	6.7541	6.8079	6.4814	6.60792	0.229549
Gnas	0.946094	-0.476102		8.6603	8.445	9.3855	9.4356	8.9321	8.3227	8.6325	8.8433	8.83212	0.406954		8.1638	8.0724	7.9824	7.5483	8.9763	7.9482	8.0962	9.4216	8.9208	8.3129	8.8223	8.5273	7.8358	8.35602	0.540188
Lgals3bp	0.953404	-0.303505		5.897	6.614	7.0353	8.3112	6.0354	5.3029	7.0151	5.8972	6.51351	0.94262		6.2834	6.6943	6.4294	5.9776	6.4644	5.7167	5.9487	6.6204	6.1993	6.0478	5.6676	6.2066	6.4739	6.21001	0.326232
Lypd2	0.935064	-0.365762		5.2402	5.2664	5.2575	8.327	5.1722	5.3797	5.2466	5.1717	5.63266	1.0906		5.222	5.2604	5.2506	5.2067	5.2274	5.2834	5.1748	5.1764	5.1754	5.7759	5.2411	5.2354	5.2402	5.2669	0.156599
Sh3d19	0.957983	-0.284139		6.4917	7.0203	6.8942	6.2	7.3905	6.8921	6.3846	6.8271	6.76256	0.38391		6.411	6.5798	6.6265	6.3252	6.6001	6.3599	6.4969	5.5142	6.8467	6.1794	6.7211	6.734	6.8247	6.47842	0.352173
Tyrobp	0.943228	-0.414571		6.0772	6.8492	8.7502	8.6505	7.4492	5.9371	6.9496	7.7564	7.30242	1.05804		6.6287	7.0373	6.9156	6.4894	6.4193	6.1577	6.357	8.9918	7.5672	6.8765	6.6157	6.8515	6.6344	6.88785	0.725222
Gab1	0.942922	-0.357037		6.0902	5.8732	8.3066	5.7959	6.1168	6.0719	5.8119	5.9754	6.25524	0.838358		5.7594	5.911	6.0008	5.8041	5.7778	5.9057	6.1619	5.4256	5.8062	5.9551	6.1431	6.119	5.9069	5.8982	0.197222
Sox9	0.933546	-0.396166		5.3928	5.6212	7.6598	6.1772	6.5397	5.4384	5.554	5.309	5.96151	0.807972		5.3793	5.483	5.6282	5.4282	6.1482	5.9387	5.3572	5.1484	5.6779	5.4496	5.8362	5.4807	5.3939	5.56535	0.273316
Mylip	0.946508	-0.352762		5.9733	6.841	7.2651	6.6275	7.2668	5.9199	6.1273	6.7367	6.5947	0.54024		6.0674	6.4208	6.2318	6.0791	5.6854	6.1216	5.8702	7.9417	6.2198	5.9331	6.2005	6.1066	6.2672	6.24194	0.544458
Bcl2l11	0.949565	-0.30931		5.5819	6.0843	7.0144	6.3726	6.4105	5.9199	5.8225	5.8565	6.13282	0.45287		6.0102	5.9041	5.8742	6.0519	5.5819	5.7997	5.611	6.2128	5.8642	5.5592	5.5872	5.6044	6.0449	5.82352	0.21911
Lpl	0.935633	-0.434123		5.2796	8.5231	8.3163	5.9061	8.2485	5.2338	5.9014	6.5472	6.7445	1.40289		5.8452	6.9567	6.0703	6.3944	7.7402	5.7036	5.6243	7.1264	7.192	5.7363	5.2565	6.4296	5.9594	6.31038	0.741781
Aire	0.934853	-0.374091		5.3306	5.2095	5.6354	8.6456	5.2281	5.2565	5.3605	5.2717	5.74224	1.18089		5.2565	5.3518	5.2891	5.2746	5.3467	5.2998	5.3643	5.239	5.2939	6.0322	5.3999	5.3487	5.2894	5.36815	0.204862
Gadd45g	0.941974	-0.348157		5.3659	5.9477	8.6051	5.4522	5.7912	5.3813	5.5983	5.8582	5.99999	1.07566		5.5332	5.8419	5.8535	5.6294	5.8164	5.3736	5.5883	5.8489	5.7677	5.5532	5.5506	5.4325	5.6846	5.65183	0.163636
Prom2	0.946115	-0.340237		6.2388	6.4919	6.0284	6.7538	5.9936	6.9738	6.09	5.9423	6.31408	0.385195		5.9206	5.9268	6.1121	5.7658	5.9119	6.222	6.4132	5.4456	5.8554	6.0382	5.8544	6.1528	6.0411	5.97384	0.236982
Pgk1	0.964862	-0.350964		10.0278	9.4909	10.0402	10.4114	10.3147	10.07	9.916	9.6353	9.98829	0.310235		9.5153	9.9198	9.8948	9.5793	10.2059	9.7361	9.7865	8.2628	9.4941	9.5718	10.0126	9.6526	9.6536	9.63732	0.463239
Cilp	0.949916	-0.295281		5.2932	6.6362	5.5654	5.6131	7.1747	5.3663	5.5293	5.9878	5.89575	0.671793		5.6825	5.5284	5.9108	5.3368	5.8269	5.47	5.3465	5.6179	5.9431	5.3619	5.3316	5.5795	5.8702	5.60047	0.229246
Tmem45b	0.947308	-0.354864		7.1737	6.8854	5.3699	7.6657	5.9421	8.2053	5.7503	6.8851	6.73469	0.980336		5.8637	5.9226	7.1707	5.6613	7.711	6.2035	7.0275	5.1026	6.3341	7.0842	6.604	5.8788	6.3737	6.37982	0.72288
Pxn	0.952541	-0.333729		6.271	6.8024	7.1757	7.9977	7.4046	6.7567	6.8207	7.0262	7.03188	0.513304		6.8833	7.0175	6.7721	6.5707	6.2684	6.6558	6.3366	7.2146	7.1263	6.1796	6.8173	6.4452	6.7885	6.69815	0.326655
Mon1a	0.941416	-0.358053		5.6659	5.7849	5.5128	5.6564	5.4802	5.7763	5.7909	9.2265	6.11174	1.26422		5.7646	5.7942	5.7924	5.7728	5.7855	5.8579	5.8897	5.6844	5.6647	5.7778	5.5363	5.7481	5.7295	5.75368	0.0890555
Cnn3	0.949848	-0.415184		6.7177	8.3977	9.0894	9.1552	8.1996	7.7703	8.1993	8.6983	8.27844	0.785899		7.8798	8.0023	8.4975	7.7454	6.9595	6.682	7.7714	8.8973	8.9553	7.9074	7.8587	7.4898	7.5759	7.86325	0.654609
Tcf7l2	0.939878	-0.338563		5.1428	5.4977	6.2511	6.4295	5.8965	5.1601	5.33	5.3424	5.63126	0.499194		5.3085	5.2763	5.2818	5.2127	5.4094	5.272	5.2995	5.3102	5.3655	5.1903	5.2214	5.3028	5.3547	5.2927	0.0620837
Tnfaip3	0.944167	-0.348265		6.226	5.8545	5.6555	8.4443	6.6873	5.7671	5.8193	5.4472	6.23765	0.969431		5.7119	5.8554	5.9605	5.8186	5.4816	5.7961	5.5402	6.7519	6.0924	5.8626	5.9556	5.8283	5.9069	5.88938	0.307399
Inhbb	0.944075	-0.3674		5.8851	5.9542	9.2668	5.8486	7.1059	5.8164	6.2744	6.4046	6.5695	1.17177		6.5022	6.1786	6.3058	6.2623	6.6851	6.1941	6.1297	5.3141	6.6426	6.2812	5.782	6.2192	6.1304	6.2021	0.35524
Fetub	0.941839	-0.343968		6.0132	5.7637	5.1664	5.1958	5.1581	7.037	5.8083	7.1698	5.91404	0.804263		5.5007	5.4038	5.7402	5.3577	5.4192	5.8079	5.9928	5.0902	5.4491	6.0306	5.2661	5.7472	5.6054	5.57007	0.280854
Krt7	0.9358	-0.364935		5.2235	5.2789	9.0273	5.1093	5.1203	5.2186	5.3299	5.167	5.68435	1.35283		5.2897	5.2792	5.5352	5.4426	5.179	5.3036	5.3811	5.22	5.2364	5.4724	5.2792	5.2754	5.2586	5.31942	0.106239
Lxn	0.945352	-0.399401		6.8888	6.686	6.7172	10.244	7.0601	6.6635	6.874	7.3349	7.30856	1.20698		6.4581	6.79	6.8322	6.6117	7.3022	6.9307	6.6286	6.7704	7.2202	7.2482	7.3551	6.9826	6.6891	6.90916	0.292881
Fnbp1l	0.948409	-0.349343		6.4577	6.561	6.9579	8.4246	6.5076	6.3743	6.4664	6.4218	6.77141	0.692104		6.5483	6.636	6.6183	6.4417	5.8772	6.6034	6.3083	6.1998	6.6579	6.3766	6.5078	6.2828	6.4288	6.42207	0.219313
Enpp4	0.934262	-0.376925		5.1693	5.4523	6.8126	7.4186	5.3383	5.1555	5.1638	5.3594	5.73373	0.87474		5.3016	5.3346	5.3101	5.1974	5.2048	5.4536	5.2155	6.2567	5.3047	5.3377	5.2217	5.2677	5.2323	5.3568	0.279607
Slc44a1	0.957369	-0.316078		7.1159	7.1119	8.126	7.6316	7.9592	7.2466	6.9162	7.2067	7.41426	0.439231		6.8494	7.2406	7.2193	7.0624	7.7431	6.8291	7.042	6.5733	6.9634	7.0129	7.2875	7.2059	7.2475	7.09818	0.282885
Ceacam1	0.937757	-0.364875		5.4484	5.4877	8.001	5.548	5.3997	6.1868	5.4395	5.3855	5.86208	0.903158		5.3961	5.4399	5.4567	5.4239	5.7268	5.3867	5.4859	5.8062	5.7136	5.4505	5.3708	5.384	5.4225	5.4972	0.148446
Sdr42e1	0.94714	-0.340181		5.7517	6.5473	5.4738	6.1983	6.7647	7.7305	6.5357	6.4824	6.43555	0.682312		6.0193	5.7855	6.4603	5.6986	6.9679	6.3145	6.3018	5.2373	5.9376	6.6104	5.4816	6.2917	6.1333	6.09537	0.47324
Pald1	0.938483	-0.361053		5.4316	5.5285	7.9004	5.8871	5.7767	5.4376	5.4515	5.5397	5.86914	0.837645		5.6053	5.5471	5.5275	5.4892	5.463	5.5073	5.4575	5.6686	5.5839	5.3719	5.5048	5.4298	5.4492	5.50808	0.0795638
Gpc1	0.964532	-0.230838		6.3266	6.4809	5.5822	6.9768	7.3308	6.2616	6.409	6.6993	6.5084	0.520251		6.322	6.6027	6.3532	6.5301	5.8985	6.3751	6.5815	5.425	6.4381	5.9881	5.8559	6.4251	6.813	6.27756	0.381384
Rnf141	0.95075	-0.304141		5.5668	6.3631	6.2154	6.0763	6.7737	6.3744	5.822	6.2122	6.17549	0.366617		5.8625	5.8748	5.8789	5.7802	6.1525	5.9005	5.7765	5.8885	6.0012	5.4717	5.7415	5.9272	6.0715	5.87135	0.166899
Mall	0.94301	-0.359098		6.2966	6.3359	5.7962	5.9325	6.0758	7.505	6.2183	6.2483	6.30107	0.521235		5.9163	5.9152	6.1994	5.7448	6.3372	5.8716	6.1383	5.3375	5.8628	6.0238	5.8474	6.168	5.8834	5.94198	0.249673
Chmp4c	0.952469	-0.27535		5.5773	5.6262	6.553	5.5687	5.6641	6.0718	5.6414	5.6419	5.79305	0.346908		5.6031	5.5709	5.6134	5.5193	5.316	5.6089	5.5657	5.0939	5.3998	5.4802	5.6229	5.4964	5.8396	5.5177	0.178102
Apoa1bp	0.93929	-0.39216		6.2316	6.0424	6.8559	7.5024	6.4374	6.0319	6.3355	6.2395	6.45958	0.495377		5.7276	6.07	5.9393	6.0819	6.1525	6.0748	5.9404	6.67	6.1347	6.0465	6.1939	5.99	5.8548	6.06742	0.221886
Elovl6	0.979043	-0.139507		5.5769	9.2014	5.6827	5.6188	7.7712	6.2702	6.2393	6.895	6.65694	1.26998		5.8626	5.9721	5.7039	5.9546	8.271	7.346	6.513	5.5786	6.4963	5.6089	5.8659	8.0963	7.4574	6.51743	0.956316
Oasl2	0.946471	-0.312461		5.2831	5.9243	6.9159	7.1482	5.2607	4.9791	6.0373	5.1493	5.83724	0.826253		5.5059	5.74	5.7734	5.4263	5.7281	5.4601	5.4884	5.4378	5.3995	5.3449	5.2688	5.5757	5.6732	5.52478	0.160934
Mybpc2	0.933997	-0.365832		5.1644	6.3956	5.9777	6.1177	5.0952	5.1532	5.2287	5.2088	5.54266	0.52813		5.0941	5.5738	5.1038	5.0763	5.0654	5.0743	5.118	5.1748	5.6375	5.1257	5.0891	5.0897	5.0763	5.17683	0.192892
Zfp503	0.946082	-0.324563		5.9092	5.8434	6.7339	6.2532	5.8838	5.7956	5.7207	6.0167	6.01956	0.330799		5.4792	5.7342	5.7114	5.6802	6.0986	5.9583	5.5378	5.2928	5.9475	5.6044	5.4863	5.7241	5.7802	5.695	0.221908
Sema4c	0.946424	-0.327699		5.8244	6.2872	5.7733	7.1894	6.2775	5.7586	5.9174	5.9045	6.11654	0.481361		5.7964	5.9239	5.8044	5.7306	5.6123	5.7936	5.7557	5.5755	5.8737	5.6852	6.0569	5.7888	5.8579	5.78884	0.127247
Dap	0.954728	-0.360527		7.1189	7.8689	7.7442	8.5852	8.3848	8.0822	7.6136	8.3114	7.96365	0.476887		7.3108	7.8179	7.3973	7.7814	7.569	7.7356	7.549	7.952	7.6947	7.6327	7.2736	7.6052	7.5214	7.60312	0.198666
Wnt5b	0.938946	-0.336029		5.1692	5.1335	8.084	5.118	5.1862	5.1323	5.1179	5.0891	5.50378	1.04301		5.2028	5.1281	5.1208	5.0866	5.2676	5.151	5.11	5.2334	5.1548	5.245	5.171	5.1123	5.1973	5.16775	0.0574308
Cyfip1	0.960359	-0.316362		7.6312	7.9222	7.8222	8.7991	7.927	7.9278	7.6795	8.1366	7.9807	0.36668		7.5608	7.8218	7.8623	7.5328	7.5707	7.5701	7.5998	7.2884	7.9627	7.5418	7.7987	7.7438	7.7827	7.66434	0.182017
Oit1	0.935775	-0.355231		5.2218	5.1744	5.1498	7.686	5.1263	5.4604	5.1374	5.2919	5.531	0.877738		5.129	5.1066	5.1479	5.1372	5.1204	5.1483	5.1405	5.4732	5.15	5.3116	5.1623	5.1425	5.1155	5.17577	0.102794
Serpina9	0.940462	-0.347271		5.8358	5.4579	5.2036	7.3659	5.6007	5.604	5.5274	6.0665	5.83272	0.669856		5.2271	5.319	5.6019	5.3317	5.4367	5.7654	5.6266	5.1299	5.2081	6.0766	5.553	5.5761	5.4588	5.48545	0.257974
1700025G04Rik	0.952661	-0.307307		5.9647	6.2723	6.7347	7.8915	6.3992	6.2619	6.26	6.1488	6.49164	0.606746		6.2591	6.3906	6.1496	6.244	6.2553	6.27	6.0286	5.9914	6.2032	6.249	5.9726	6.0471	6.3358	6.18433	0.134752
Cxadr	0.947531	-0.336559		5.8754	6.3705	8.1503	5.6086	7.281	5.941	6.0916	5.9969	6.41441	0.862614		5.7968	6.0551	6.1784	5.7646	7.2036	6.3573	6.1051	5.3088	6.0478	5.6262	6.0228	6.4501	6.0955	6.07785	0.453884
Tnip1	0.944899	-0.365921		6.149	6.0853	6.2014	9.248	7.2759	5.8804	6.2179	6.0691	6.64088	1.13567		5.9499	6.1963	6.1089	6.1544	6.3453	6.2423	6.1635	7.0065	6.1021	6.6802	6.2866	6.1825	6.1559	6.27495	0.277565
Gng12	0.960614	-0.257732		6.2762	6.6108	6.8107	6.6252	6.5929	6.6718	6.1431	6.6194	6.54376	0.220075		6.205	6.3357	6.4512	6.0203	6.3893	6.2922	6.2318	5.7515	6.398	6.3619	6.2121	6.4079	6.6615	6.28603	0.22096
Atp2b1	0.946731	-0.365241		6.5392	6.5256	8.3272	6.6893	6.5223	6.8346	6.6158	6.7987	6.85659	0.606458		6.4534	6.4826	6.7439	6.197	6.3277	6.3563	6.4914	6.709	6.8469	6.2902	6.4794	6.635	6.3747	6.49135	0.192699
Scarb2	0.957471	-0.318259		6.8103	7.7335	7.6803	7.5924	8.2431	7.2344	7.1149	7.4584	7.48341	0.437824		7.2826	7.1321	7.3954	7.0239	7.4481	6.8003	6.9997	7.2272	7.5152	6.9274	6.9178	7.2154	7.2619	7.16515	0.220677
Dnajb9	0.946378	-0.376967		6.8795	6.683	6.8606	8.1274	6.7751	7.0773	6.6573	7.1804	7.03008	0.478805		6.6097	6.6394	6.8508	6.4939	6.42	6.4989	6.5868	7.3939	6.5059	6.6999	6.7067	6.6051	6.4794	6.65311	0.251164
Dram1	0.951849	-0.29674		5.4123	6.0582	5.7428	6.9771	6.8217	6.0313	5.6702	6.5882	6.16273	0.571806		5.9221	5.9877	6.0897	5.6699	5.5164	5.4626	5.5219	6.7226	6.4285	5.5957	5.6865	5.5955	6.0587	5.86598	0.384661
Reep5	0.947682	-0.384886		6.3245	7.6349	7.9181	7.513	8.487	6.8999	6.7438	7.3321	7.35666	0.691265		6.5686	6.6349	6.9926	6.4956	8.5903	6.7174	6.7351	7.7659	7.3802	6.4926	6.6179	6.881	6.761	6.97178	0.608858
Gzma	0.940608	-0.32464		5.1022	5.0704	5.0873	8.235	4.9907	5.1102	5.1056	5.0268	5.46603	1.11962		5.0991	5.0487	5.1146	5.0743	5.1165	5.0555	5.1123	5.5121	5.0471	5.2918	5.0495	5.1123	5.2042	5.14138	0.131217
Nedd4	0.954604	-0.334408		6.6693	7.1437	8.0891	7.8652	7.8387	6.9484	7.1618	7.215	7.3664	0.502737		6.922	7.1421	7.129	7.0041	7.3595	6.9373	6.7509	6.635	7.4493	6.6997	7.3019	7.0364	7.0487	7.03199	0.24916
Dhrs3	0.944574	-0.333033		5.5785	5.9431	7.0697	6.2804	6.1066	5.6556	5.6573	5.7778	6.00862	0.492802		5.6137	5.791	5.6134	5.5835	5.9987	5.6356	5.5099	5.7059	5.7728	5.5521	5.6204	5.6892	5.6965	5.67559	0.126569
Hebp2	0.957971	-0.310474		7.2929	7.478	6.7032	6.4117	7.0528	8.6025	7.5172	8.0386	7.38711	0.703724		7.1983	6.9942	7.2981	6.7178	6.8399	7.4621	7.5278	5.8777	6.808	7.4632	7.108	7.5009	7.2003	7.07664	0.453036
Papss1	0.96032	-0.274374		6.1147	7.1805	7.7374	6.9778	7.3891	6.8484	6.3742	6.6948	6.91461	0.529341		6.5627	6.851	6.8215	6.4998	6.711	6.7514	6.63	6.2182	6.8025	6.209	6.5519	6.7853	6.9288	6.64024	0.227853
Cdhr1	0.937026	-0.371382		5.3213	5.5181	5.1993	8.2228	6.2593	5.6146	5.3563	5.6876	5.89741	0.99415		5.4267	5.3642	5.3027	5.5594	6.5504	5.4757	5.5603	5.22	5.3337	5.6615	5.5209	5.4942	5.3687	5.52603	0.331018
Ano1	0.957329	-0.308771		7.2917	6.9697	9.5096	5.612	7.2837	7.2645	7.0159	6.9419	7.23613	1.07029		7.0086	7.0242	7.1939	7.1861	6.923	7.0038	7.0581	5.9119	6.6795	7.0561	6.8887	7.0685	7.0532	6.92735	0.332082
Ifih1	0.954958	-0.288013		5.8427	6.5646	7.3844	7.838	5.9374	5.3721	6.4195	5.7963	6.39438	0.845975		5.8889	6.3942	6.3851	5.9008	6.4734	6.0309	6.0357	6.0641	5.8512	5.8848	5.8326	6.3139	6.3271	6.10636	0.237736
Mapre2	0.944183	-0.361048		5.45	6.2234	7.5606	6.6554	6.5911	6.0292	6.0331	7.2046	6.46842	0.682899		5.7427	6.1949	6.1487	5.7802	6.0913	5.926	5.8948	7.4736	6.2672	5.8354	6.0943	5.9542	5.9926	6.10738	0.440704
Pglyrp2	0.938536	-0.340182		5.1012	5.1147	5.1782	8.1023	5.287	5.1657	5.1855	5.1423	5.53461	1.03905		5.1161	5.1686	5.1142	5.1433	5.0733	5.2143	5.111	5.5614	5.126	5.5029	5.0894	5.136	5.1711	5.19443	0.154751
Tap2	0.948925	-0.320145		5.7357	6.1384	7.0113	8.0258	6.2949	5.4384	5.8009	5.6997	6.26814	0.859618		5.7185	6.1036	5.8088	5.8834	5.9678	5.6582	5.7136	6.8677	5.8003	5.9164	5.9152	5.9542	6.0162	5.94799	0.30471
Fam132a	0.965121	-0.246969		6.7643	7.6107	6.3278	6.1947	9.6625	6.8443	6.6823	6.5598	7.0808	1.12659		6.6194	7.1001	6.862	6.5865	7.6088	7.0894	6.6905	5.8566	7.0642	6.1057	7.2535	6.7686	7.2345	6.83383	0.478228
Armcx4	0.941276	-0.326975		5.0817	5.2341	7.4399	6.0332	5.2063	5.0507	5.2066	5.2913	5.56797	0.817138		5.1989	5.2702	5.3459	5.1659	5.1835	5.1117	5.1633	5.5652	5.3702	5.176	5.0609	5.2481	5.2732	5.241	0.130664
Scin	0.939178	-0.362841		5.3371	6.1502	5.9233	7.172	6.4241	5.469	5.7471	5.5019	5.96559	0.610137		5.3952	5.654	5.4854	5.5051	5.6107	6.4091	5.4669	5.4453	5.6485	5.4932	5.4322	5.8227	5.4674	5.60275	0.269629
Abcd3	0.95184	-0.3528		6.7114	7.591	7.9295	8.1306	7.4095	6.879	6.8631	7.0907	7.3256	0.525897		6.9137	6.9166	6.9342	6.91	8.0604	7.0419	6.8336	6.2285	6.934	7.1422	6.7285	7.1259	6.8769	6.9728	0.397452
St5	0.950521	-0.293695		5.3939	5.8739	5.9802	7.1759	6.3178	5.4501	5.6504	5.6441	5.93579	0.58379		5.612	5.8011	5.6586	5.668	5.6889	5.6307	5.4295	5.4933	5.753	5.6794	5.5503	5.5662	5.8162	5.64209	0.113644
Laptm4a	0.966754	-0.307769		8.8807	9.2887	9.5171	9.6052	9.2048	8.8767	9.1064	9.5796	9.2574	0.294134		8.8385	9.1137	9.4487	8.4274	8.5224	8.4906	8.9289	8.8873	9.4427	8.981	9.0475	9.1605	9.056	8.94963	0.325074
H1f0	0.955452	-0.338697		7.2171	7.4004	8.0529	8.0641	7.9976	7.5471	7.3038	7.2411	7.60301	0.374989		7.2791	7.324	6.9838	7.049	7.16	7.6117	7.4794	6.6537	7.4255	7.2612	7.5266	7.4529	7.2292	7.26432	0.259981
Ifi27	0.947626	-0.356861		5.9837	6.6755	7.6479	8.3516	7.3159	5.6461	6.5661	6.3231	6.81374	0.90131		6.1544	6.3974	6.3337	6.1165	7.3147	6.4227	6.3984	6.8636	6.3845	6.3038	6.1229	6.7895	6.3373	6.45688	0.341208
Irf1	0.943943	-0.367671		5.8931	6.2091	6.4726	9.081	6.7677	5.7784	6.0454	6.2233	6.55882	1.06658		5.9584	6.0858	6.0549	5.9942	6.2139	5.9092	5.7525	7.8055	6.0726	6.4946	5.9942	6.1278	6.0214	6.19115	0.514695
Appl2	0.949997	-0.322169		6.656	6.4074	6.8936	5.8653	6.1554	6.8885	6.4094	6.2684	6.443	0.357813		5.9431	5.9558	6.1697	6.0021	5.7167	6.1919	6.4969	5.8614	5.9132	6.3403	6.7687	6.0549	6.1561	6.12083	0.284168
Serpinb1a	0.942061	-0.390827		5.8489	6.1953	5.2591	9.6893	5.9169	8.067	6.5487	6.4384	6.74545	1.44162		6.3921	6.1657	6.2186	5.9134	5.8489	5.8726	5.9049	8.4056	6.9114	7.4991	5.3886	6.0163	6.0729	6.35462	0.811069
Anxa2	0.975841	-0.239679		10.334	10.0038	9.8686	10.016	9.7238	10.0717	9.9511	9.3976	9.92083	0.27403		9.4346	9.6599	9.9312	9.7893	9.7406	10.0511	9.7654	7.6262	10.0061	9.1748	10.4476	10.138	10.0901	9.68115	0.697087
Timp2	0.953688	-0.338287		6.6808	7.0007	7.9153	6.7929	7.9668	6.9484	7.2632	7.8678	7.30449	0.534598		6.7174	7.0317	7.0927	7.0314	6.2999	6.3872	6.9949	7.3939	7.4811	7.2586	6.8211	7.1265	6.9242	6.9662	0.347434
Gm266	0.940215	-0.327137		5.1372	5.1166	7.6984	5.2768	5.2244	5.0998	5.1257	5.0961	5.47187	0.901936		5.1712	5.1432	5.1253	5.1452	5.1095	5.1339	5.0731	5.3022	5.2087	5.1469	5.0871	5.086	5.1493	5.14474	0.0600382
Etl4	0.94726	-0.317086		5.673	6.0641	5.9323	6.6995	6.4838	5.6422	5.81	5.7932	6.01226	0.386314		5.6691	5.7909	5.9606	5.5338	5.8433	5.6801	5.612	5.2587	5.9794	5.5141	5.8248	5.6266	5.7439	5.69518	0.196508
Lpp	0.957768	-0.280439		6.1426	7.1187	6.3538	6.4324	7.198	7.1625	6.3195	6.3962	6.64046	0.438845		6.4358	6.4734	6.4136	6.4909	6.2855	6.5552	6.1135	6.2443	6.666	6.1389	6.2525	6.0361	6.5746	6.36002	0.196099
Myh4	0.936081	-0.359124		5.0578	7.8821	5.1464	6.0817	5.1036	5.1517	5.3985	5.1259	5.61846	0.974663		5.1036	6.8155	5.0707	5.118	5.1096	5.0952	5.0559	5.0391	5.5737	5.1296	5.1439	5.0024	5.1142	5.25934	0.487918
Pof1b	0.978554	-0.175978		8.7523	8.827	8.2636	5.0523	7.6425	9.3108	8.4782	9.3194	8.20576	1.38796		6.0981	8.592	9.3107	7.7885	7.5846	8.5391	8.8094	5.0797	7.4593	8.6418	8.5199	9.2431	8.721	8.02978	1.23845
Mycl	0.942173	-0.325235		5.3275	5.4848	5.6052	6.2117	6.4828	5.4105	5.1808	5.2907	5.62425	0.4696		5.2119	5.3768	5.2976	5.2426	5.2558	5.3055	5.2565	5.4554	5.333	5.2492	5.2041	5.391	5.3078	5.29902	0.0742638
Hexa	0.949742	-0.352171		6.1416	7.1589	8.1457	7.2996	7.4569	5.9928	6.5959	7.2664	7.00722	0.71928		6.6767	6.9179	6.6846	6.3646	6.3154	6.0414	6.2651	7.9225	7.302	6.4457	6.3962	6.643	6.5406	6.65505	0.495634
Trem2	0.943254	-0.325768		5.4368	5.3735	6.9998	6.2855	5.5643	5.2565	5.4989	5.5114	5.74084	0.595932		5.3866	5.4068	5.4541	5.3177	5.4207	5.3216	5.4669	5.2936	5.5633	5.5777	5.438	5.3308	5.4181	5.41507	0.0885767
Ifi44	0.946329	-0.310344		5.3894	6.0003	6.9464	6.3377	5.2534	5.2108	5.9014	5.2196	5.78238	0.632755		5.4414	5.6166	5.7092	5.2784	5.9161	5.314	5.4279	5.4337	5.3684	5.3356	5.2766	5.4762	5.5423	5.47203	0.185668
Igtp	0.949092	-0.314801		5.5567	6.3324	6.8382	8.1355	5.7478	5.1952	5.8815	5.7828	6.18376	0.931383		5.6326	6.0401	5.9179	5.5837	6.1164	5.5029	5.6407	7.33	5.6524	5.6826	5.4816	5.7984	5.9172	5.86896	0.482171
Abca1	0.952137	-0.344076		5.8859	7.8757	9.0802	6.9576	7.7019	5.9221	6.9519	7.1354	7.18884	1.05065		6.768	7.1128	6.6485	6.5909	7.4707	6.356	6.2338	8.109	7.5279	6.3116	6.4569	6.6369	6.7589	6.84476	0.557892
Insm1	0.940371	-0.32645		5.0802	5.1495	5.0934	7.9679	5.1572	5.1835	5.0475	5.118	5.47465	1.0084		5.1326	5.13	5.0818	5.2327	5.1217	5.208	5.1352	5.2365	5.0742	5.2083	5.1215	5.1035	5.1406	5.1482	0.054943
Rarb	0.942261	-0.314702		5.1408	5.1696	6.3634	5.9863	5.4474	5.255	5.1047	5.1362	5.45043	0.470847		5.1696	5.0927	5.1126	5.1857	5.1145	5.1575	5.138	5.1212	5.1417	5.102	5.1445	5.1056	5.1788	5.13572	0.0305297
Sf1	0.977842	-0.185769		7.0912	9.46	7.4334	7.9653	9.3725	9.1709	7.7887	8.7892	8.3839	0.927591		8.991	8.8717	8.4002	8.2214	6.8025	8.5305	7.7705	8.8753	8.809	6.9969	7.8491	7.6284	8.8292	8.19813	0.735083
Upp1	0.940644	-0.350477		5.3476	5.5777	5.3024	6.5371	5.7487	7.2508	5.4787	5.9946	5.9047	0.676743		5.528	5.5905	5.5973	5.4643	5.3868	5.5623	5.5535	5.6451	5.8737	5.5408	5.5129	5.5193	5.4304	5.55422	0.118605
Mt2	0.960502	-0.338488		8.5348	8.341	7.9437	8.8972	9.1615	9.0498	7.9783	8.6525	8.56985	0.461362		7.8348	7.9254	7.7614	8.3486	10.7675	8.6308	7.8107	6.4029	8.2665	7.8309	8.9607	8.3059	8.1616	8.23136	0.970448
Abcg1	0.947334	-0.351325		6.3328	6.3256	7.2796	7.0229	6.6613	6.7727	6.287	6.6847	6.67082	0.355766		6.1365	6.4027	6.2173	6.1296	6.0188	6.1043	6.3457	7.5351	6.241	6.2016	6.2563	6.3787	6.1859	6.3195	0.381601
Gabrp	0.944447	-0.310812		5.209	5.3154	7.6161	5.3062	5.3897	5.3443	5.2698	5.3088	5.59491	0.818368		5.3217	5.3426	5.1973	5.259	5.2532	5.3445	5.196	5.2837	5.3046	5.3719	5.2614	5.2219	5.3355	5.2841	0.0581092
Fads2	0.941148	-0.332476		5.1937	5.1596	7.9017	5.7238	5.3219	5.2296	5.4027	5.2617	5.64934	0.927409		5.3939	5.348	5.2728	5.3301	5.2287	5.3995	5.3194	5.3442	5.2849	5.2889	5.3157	5.3242	5.2689	5.31686	0.0487643
C1qa	0.956937	-0.311707		5.9963	7.2413	8.1961	9.2724	7.0985	5.4905	7.1053	7.5071	7.23844	1.18091		6.8113	7.4115	7.2297	6.6863	6.4117	5.826	6.3948	7.8677	7.8187	6.9141	6.7376	6.9658	6.9723	6.92673	0.5685
Slc26a4	0.942906	-0.311817		5.172	5.1543	5.1513	5.1442	7.4077	5.291	5.1952	5.1757	5.46142	0.787804		5.1741	5.163	5.1142	5.2276	5.0089	5.2147	5.0722	5.0543	5.1869	5.1993	5.1448	5.1915	5.1934	5.14961	0.0675665
Grhl2	0.950513	-0.333314		6.3407	6.3002	6.73	9.0665	6.4519	6.3377	6.3615	6.2942	6.73534	0.952608		6.3611	6.4004	6.339	6.3953	6.4647	6.7209	6.399	5.7251	6.1979	6.9658	6.4822	6.4289	6.346	6.40202	0.279783
Rab3d	0.956813	-0.272388		5.9838	6.6575	5.997	6.5293	6.9394	6.2948	6.0607	5.9947	6.30715	0.364711		5.948	6.2241	6.1519	5.9297	6.1085	6.1467	6.2805	5.6928	5.6568	5.9783	5.994	6.0848	6.2558	6.03476	0.196319
Pkp4	0.949478	-0.33249		6.0306	6.2358	8.3448	7.003	6.0388	6.4275	6.2961	6.272	6.58108	0.775092		6.336	6.51	6.3382	6.0874	6.2449	6.3313	6.5175	5.7301	6.3709	5.9613	6.213	6.3972	6.1938	6.24858	0.220196
Epb4.1l2	0.943763	-0.340819		5.4536	5.9207	7.0633	6.4138	6.4206	5.5107	5.5886	6.1123	6.06045	0.557498		5.6757	5.652	5.7557	5.548	5.7704	5.5348	5.4659	6.5166	6.0377	5.5091	5.4915	5.7732	5.6246	5.71963	0.286207
Xaf1	0.960006	-0.253275		5.9061	6.3311	7.595	7.1971	5.7781	5.558	6.4989	5.7979	6.33277	0.731335		5.9265	6.0477	6.3141	5.7852	6.2086	5.9887	6.0882	6.3973	6.0559	5.8386	5.6865	6.3117	6.3845	6.0795	0.233101
Acox1	0.949359	-0.318706		6.0948	6.3946	5.9518	6.4187	6.9458	6.3235	5.9871	6.2315	6.29347	0.317638		5.9381	5.9871	5.96	5.8913	6.316	5.9656	6.0168	5.7733	5.9871	5.8386	5.9537	6.0651	5.9793	5.97477	0.127436
Ckm	0.935418	-0.38089		5.3226	7.9363	5.3428	6.8804	5.2898	5.2077	5.3999	5.8027	5.89778	0.990145		5.274	6.7043	5.2662	5.263	5.4287	5.3298	5.2565	5.3063	6.5336	5.4517	5.3187	5.3501	5.2366	5.51688	0.494536
Gna14	0.94543	-0.303351		5.2561	5.5351	7.4948	5.2648	5.2854	5.2485	5.2686	5.118	5.55891	0.790685		5.2802	5.4036	5.2887	5.3625	5.1442	5.2511	5.2503	5.118	5.1986	5.2172	5.1718	5.3175	5.3186	5.25556	0.0846419
Bmp2k	0.948787	-0.349494		6.739	6.3654	5.9116	8.6963	6.1892	7.3067	6.5607	6.8257	6.82432	0.866917		6.2969	6.3039	6.7873	6.0786	5.708	6.3072	6.6788	7.1341	6.4648	6.7527	6.8829	6.4521	6.3255	6.47483	0.373556
Cnp	0.935695	-0.408401		5.3156	5.8124	5.7485	9.15	7.2755	5.7004	5.7046	6.1007	6.35096	1.27156		5.5097	5.7411	5.6134	5.4654	5.6033	5.5884	5.5505	9.3988	6.0481	5.8978	5.5378	5.7783	5.5207	5.94256	1.05221
Snx17	0.972216	-0.233076		7.3299	8.6989	8.4987	8.8707	8.9062	8.618	7.9862	8.2013	8.38874	0.531738		8.0785	8.2791	8.1999	8.0117	7.722	8.335	8.0021	8.9944	8.467	7.48	7.8681	8.0557	8.5301	8.15566	0.38487
Pkp2	0.941695	-0.32814		5.0978	5.4171	7.0852	6.4301	5.559	5.1564	5.2019	5.0767	5.62803	0.737278		5.2023	5.3457	5.304	5.2829	5.9219	5.2564	5.1616	5.0848	5.5092	5.2309	5.2499	5.1123	5.2366	5.29988	0.215323
Syt1	0.943077	-0.314146		5.2268	5.2141	5.1236	7.8401	5.2657	5.2083	5.1013	5.1705	5.5188	0.939514		5.1624	5.2161	5.1968	5.2268	5.1283	5.2497	5.1705	5.2431	5.1712	5.381	5.127	5.1844	5.2032	5.20465	0.0655946
Rab8b	0.967259	-0.240419		6.8251	7.6693	6.8677	8.7286	7.0232	7.6032	6.9295	7.0978	7.34305	0.64604		6.9278	7.3575	7.2757	7.2737	6.2933	6.8047	6.93	7.7884	7.2266	6.9259	7.1096	6.9844	7.4366	7.10263	0.361797
Zbtb18	0.950931	-0.320317		5.8948	6.3118	7.511	7.7747	6.6859	5.9264	6.188	5.9308	6.52793	0.739434		5.9669	6.295	6.1444	6.0076	6.3168	6.0551	5.904	7.5873	6.3454	5.8175	6.0111	6.0739	6.1739	6.20761	0.444343
Mdfic	0.95483	-0.279188		5.4772	6.2685	6.6877	6.4897	6.7192	5.4137	5.902	6.4888	6.18085	0.521813		5.9696	6.095	6.0144	5.6006	5.8091	5.3235	5.5222	6.8754	6.4375	5.6284	5.4703	5.9199	6.0557	5.90166	0.423504
Fbxo32	0.942464	-0.333828		5.3117	5.5349	6.0967	5.5381	7.5601	5.4286	5.4827	5.4641	5.80211	0.747825		5.3495	5.4813	5.4273	5.3317	5.7312	5.3584	5.4286	5.6436	5.7213	5.4471	5.3794	5.4163	5.372	5.46828	0.139183
Ghr	0.944823	-0.319887		5.2072	6.5056	6.8328	5.1508	5.7402	5.8017	5.2702	5.8709	5.79742	0.612566		5.2346	5.681	5.3511	5.5496	5.4816	5.3993	5.2905	5.444	5.9321	5.2961	5.4293	5.6769	5.4419	5.47754	0.192944
Foxc1	0.938151	-0.353458		5.2035	5.3578	6.7432	5.5494	6.2	5.7914	5.2522	5.6213	5.71485	0.526154		5.276	5.2271	5.1449	5.2106	6.7935	5.3713	5.2012	5.1615	5.2738	5.2988	5.132	5.4363	5.1711	5.36139	0.439471
Fads1	0.944986	-0.320926		5.2938	5.5125	7.7898	5.7302	5.7025	5.406	5.4883	5.7448	5.83349	0.807027		5.4229	5.6072	5.6559	5.3909	5.5116	5.4834	5.4064	5.6132	5.6699	5.4607	5.5284	5.4419	5.4709	5.51256	0.0953141
Ccl22	0.934699	-0.389323		5.2626	5.19	5.2313	10.8768	5.5449	5.2081	5.1711	5.2112	5.962	1.98947		5.2098	5.2425	5.1918	5.1972	5.179	5.2032	5.209	6.7494	5.1826	8.3235	5.2783	5.2617	5.2168	5.57268	0.929354
Etv6	0.94934	-0.310134		5.6943	5.8283	6.9658	7.4594	5.7525	5.5744	5.8423	5.8581	6.12189	0.692211		5.8167	5.8168	5.9019	5.7429	5.6238	5.7706	5.8218	5.9036	5.9258	5.8231	5.7896	5.8018	5.8144	5.81175	0.0775705
Clic4	0.970553	-0.237325		7.1118	7.6815	8.8761	9.69	9.3604	6.6487	7.5417	7.566	8.05952	1.10588		7.2475	7.8368	7.4684	7.5367	8.2129	7.668	7.4496	8.2052	8.3453	7.984	7.3993	8.1776	8.1573	7.8222	0.378195
Sun2	0.957342	-0.307862		6.4117	7.3427	7.9474	7.3634	8.0976	7.0987	6.6684	6.8053	7.2169	0.595115		6.9639	6.9014	6.8329	6.8198	7.2635	6.6282	6.6448	7.8577	6.8444	6.7197	6.5023	6.9267	6.9122	6.90904	0.341188
Smarca2	0.947369	-0.31373		5.1857	5.7076	5.6716	8.1721	6.0211	5.4243	5.6073	5.8978	5.96094	0.930344		5.585	5.6796	5.4805	5.5591	5.7416	5.5064	5.3035	6.4162	5.5855	5.8047	5.5002	5.628	5.6234	5.64721	0.262972
Stat3	0.956576	-0.323516		6.9922	7.0005	8.1159	8.355	7.9358	6.8833	7.1984	7.1202	7.45016	0.585942		6.8753	7.0494	7.0674	7.1982	7.5076	7.0754	7.0961	7.288	7.0961	7.1654	6.869	7.3008	7.0577	7.12665	0.172335
Clip1	0.953695	-0.312718		6.7873	6.6984	7.7416	6.7384	6.8976	6.4563	6.3234	6.3849	6.75349	0.448918		6.4078	6.359	6.6303	6.2578	6.2874	6.4168	6.5735	6.1665	6.3823	6.3762	6.7843	6.6685	6.4196	6.44077	0.176073
Itm2c	0.96184	-0.288952		6.5031	7.3021	7.5133	9.6112	8.0241	6.6623	7.2455	7.715	7.57207	0.966302		7.1524	7.4327	7.2554	7.0033	7.2352	6.7291	7.0203	8.2106	7.7026	7.4293	7.0974	7.0444	7.3679	7.28312	0.371153
Tspan7	0.941871	-0.342525		5.4594	5.8837	6.2904	5.7553	6.2323	6.1663	5.3431	6.0097	5.89253	0.352705		5.5162	5.3822	5.3016	5.4218	5.4094	5.5671	5.4271	6.6779	5.5891	5.4529	5.3478	5.6672	5.3897	5.55	0.354264
Fzd1	0.95682	-0.285933		5.9161	6.4389	7.0346	5.9722	7.6902	6.1549	6.3287	7.4398	6.62192	0.680163		6.3964	6.418	6.6225	6.0855	6.8087	6.2233	6.0166	6.0616	6.9534	6.3382	6.068	5.9416	6.4341	6.33599	0.31449
Rnf19a	0.948075	-0.32388		5.6009	5.8669	6.1733	8.6724	6.2903	5.5798	5.8519	5.8644	6.23749	1.01409		5.8217	5.906	5.8682	5.8723	5.9346	5.7823	5.7994	6.4717	5.9646	5.906	5.9662	5.747	5.8369	5.91361	0.181092
Cflar	0.952243	-0.295174		5.84	6.0284	5.886	7.6043	6.1578	6.0785	5.9424	5.9083	6.18071	0.584895		5.9221	5.8653	6.0878	5.8146	5.7374	5.6999	5.6472	6.4279	5.8329	5.8124	5.9365	5.7902	5.9378	5.88554	0.199498
Tmem159	0.947604	-0.311112		5.5209	6.0284	6.4498	5.731	6.4228	5.6345	5.7679	5.9467	5.93775	0.347046		5.5506	5.6058	5.6701	5.4698	5.8489	5.5043	5.5555	5.6324	5.7936	5.5344	5.5943	5.7826	5.604	5.62664	0.117058
Irs1	0.963547	-0.221994		5.5285	6.283	7.6909	5.3209	6.073	5.5469	6.3117	5.9645	6.08993	0.743263		6.2424	6.4413	6.3288	5.7506	5.474	5.4308	5.6232	5.2975	6.3087	5.7182	5.6641	5.7522	6.2513	5.86793	0.392142
Lpgat1	0.943063	-0.366479		6.8108	5.9783	7.2856	6.102	6.1005	6.7067	6.1579	6.3504	6.43652	0.455732		5.7401	6.1209	6.254	5.8522	5.6893	5.7385	6.0967	6.6625	6.7067	5.908	6.379	5.9706	5.7921	6.07005	0.343212
Ahnak2	0.958271	-0.266952		6.7086	6.9341	5.6002	5.2798	7.4036	6.7712	6.5261	5.9546	6.39728	0.72054		5.9542	5.9736	6.0755	6.4809	6.0866	5.9463	6.4174	5.3281	5.8479	6.049	6.8847	6.3456	6.3044	6.13032	0.373648
Birc2	0.948225	-0.313621		5.3642	5.9302	5.89	8.413	6.0083	5.5082	5.6269	5.7182	6.05738	0.976729		5.5811	5.7185	5.6548	5.5188	5.6161	5.5719	5.4561	7.3895	5.6423	5.7701	5.4698	5.5756	5.7042	5.74375	0.503202
Cd24a	0.964178	-0.340958		9.7128	8.9158	10.5475	8.5779	8.9845	10.2441	9.2162	9.9456	9.51805	0.700002		8.7066	9.0798	9.4318	8.9447	9.0986	8.6564	9.6233	9.5527	8.9129	9.595	9.4929	9.1954	9.0121	9.17709	0.33403
Nfe2l2	0.948384	-0.408987		7.8895	7.7905	8.1134	7.2464	7.2011	8.7432	7.7087	8.6959	7.92359	0.579394		7.5389	7.2257	7.6918	7.5068	7.6023	7.5266	7.6737	6.9299	7.6981	7.8627	7.7784	7.6184	7.0365	7.5146	0.282006
Capns1	0.960008	-0.298925		7.4922	7.2168	7.6965	7.093	7.6511	7.7829	7.269	7.5955	7.47462	0.252054		7.1458	7.1428	7.2183	7.2926	7.1249	7.137	7.0081	7.1204	7.3213	6.8462	7.5053	7.2211	7.2003	7.1757	0.15646
Pitx2	0.94374	-0.302059		5.048	5.1095	5.002	4.9683	7.6519	5.0652	5.0333	5.0739	5.36901	0.923451		5.0449	5.1298	5.0322	5.07	5.0515	5.0181	5.0896	5.0394	5.1173	5.1428	5.0337	5.0262	5.0749	5.06695	0.0415009
Tmc4	0.948035	-0.293213		5.2054	5.3752	6.6944	6.5897	5.3044	5.2804	5.2674	5.4232	5.64251	0.621106		5.3676	5.4265	5.3013	5.4134	5.2849	5.3916	5.3205	5.36	5.3652	5.443	5.2565	5.2138	5.3966	5.3493	0.0694202
Nudt4	0.950756	-0.345309		6.5464	6.5072	8.6928	7.1471	6.4038	6.9356	6.7033	7.1619	7.01226	0.737608		6.7342	6.7399	6.7492	6.4542	6.5274	6.2462	6.6725	6.804	7.0837	6.709	6.6141	6.8635	6.4725	6.66695	0.21053
Eomes	0.942773	-0.324978		5.2567	5.2462	5.2234	5.2129	8.8795	5.2982	5.1952	5.118	5.67876	1.29435		5.3504	5.1646	5.2909	5.2223	5.1951	5.2355	5.1882	5.5607	5.3192	5.2284	5.175	6.4178	5.2511	5.35378	0.336403
Slc6a20a	0.952432	-0.269906		5.4549	5.4963	5.0107	6.2334	5.2193	6.6931	5.4596	5.8253	5.67408	0.553773		5.399	5.4378	5.6361	5.3336	5.2456	5.4681	5.6563	5.1174	5.2287	5.3775	5.2115	5.5933	5.5493	5.40417	0.173307
Gnaq	0.956627	-0.268856		5.7753	6.0432	6.6326	6.2931	6.397	5.9584	6.1424	6.3478	6.19872	0.273364		5.9915	6.0866	6.0165	5.955	5.833	5.9036	5.6917	5.7981	6.3613	5.5083	6.0421	5.8235	6.0771	5.92987	0.210179
Ptprk	0.955519	-0.259975		5.5113	5.5759	6.4468	6.3169	5.8994	5.6448	5.6963	5.666	5.84468	0.351693		5.5972	5.6274	5.8114	5.5367	5.8523	5.4059	5.5629	5.2679	5.6259	5.485	5.4202	5.6363	5.772	5.5847	0.167465
2011-03-01	0.956457	-0.295767		5.8385	6.9569	6.7682	7.1528	7.2435	7.1015	6.4444	6.8348	6.79258	0.461271		6.3285	6.4108	6.3005	6.1332	7.2708	6.3896	6.3882	7.5852	6.5987	6.1513	5.9176	6.465	6.5191	6.49681	0.454622
Irgm2	0.948386	-0.295385		5.1838	5.6738	6.3424	7.0005	5.4435	5.1275	5.5787	5.433	5.7229	0.637684		5.4585	5.6717	5.5779	5.2804	5.3082	5.2759	5.2562	5.9993	5.4578	5.2189	5.1612	5.4409	5.4508	5.42752	0.226281
Perp	0.976583	-0.240708		11.0268	10.5072	10.6183	8.4833	9.6549	11.0218	10.2418	10.6779	10.279	0.849597		10.3486	10.2965	10.6606	10.2789	10.2549	10.1611	10.6087	5.0797	10.3121	10.5267	10.97	10.691	10.309	10.0383	1.50732
Eif4a2	0.956279	-0.356203		7.5887	8.1466	9.5115	9.4052	7.9649	7.1342	7.823	7.6026	8.14709	0.863291		7.7709	7.7251	7.67	7.5201	7.877	7.4574	7.6353	9.2385	7.7518	7.6252	7.6494	7.8276	7.5332	7.79088	0.451648
Plekhb1	0.945609	-0.300919		5.2753	5.33	7.4802	5.2314	5.1904	5.3285	5.1963	5.2283	5.53255	0.788812		5.1743	5.2082	5.2267	5.2702	5.2874	5.2571	5.2661	5.2122	5.2897	5.3352	5.1096	5.1504	5.2241	5.23163	0.0621273
Mt1	0.947302	-0.445564		8.0155	7.7302	8.7499	8.764	8.4862	9.1566	8.0227	8.7148	8.45499	0.485289		7.5669	7.6484	7.5001	8.1078	10.9567	8.2	7.8829	6.7698	8.0269	7.9257	8.3851	7.8146	7.3376	8.00942	0.979304
Gm14005	0.950593	-0.292984		5.438	5.5032	8.2234	5.5989	5.7754	5.5837	5.6817	5.636	5.93004	0.932389		5.6876	5.6336	5.6518	5.5294	5.6564	5.5472	5.5178	5.6869	5.7336	5.7877	5.6169	5.5703	5.6625	5.63705	0.0801316
9530068E07Rik	0.9621	-0.26979		6.6122	7.0677	7.5647	7.56	7.2337	6.6634	7.0393	7.2068	7.11848	0.356048		6.8586	6.9544	7.017	6.658	6.661	6.6064	6.7111	7.0223	7.2419	6.7454	6.9376	6.6425	6.9767	6.84868	0.193876
Runx1	0.945827	-0.354872		6.3349	6.1885	7.0756	5.9625	7.531	6.2077	6.612	6.4933	6.55069	0.51892		6.0088	6.3487	6.4882	6.0317	6.2628	6.0179	6.0918	6.042	6.8079	6.04	6.3512	6.1221	5.9325	6.19582	0.248198
Gcnt2	0.952821	-0.289067		5.3147	6.3621	7.349	6.3725	6.5614	5.4063	5.6947	5.9559	6.12707	0.675376		5.8195	5.8909	5.7596	5.6368	6.6628	5.6681	5.7102	5.611	6.0413	5.7012	5.4571	6.0615	5.8741	5.83801	0.300441
Ugdh	0.965369	-0.223432		5.7948	6.6257	6.2879	6.466	7.1408	6.3587	6.1031	6.8379	6.45186	0.421394		6.1856	6.4056	6.2412	6.2152	6.198	6.2676	5.8815	6.3519	6.6029	5.7715	6.3045	5.9812	6.5629	6.22843	0.241423
Tns3	0.957569	-0.281559		5.7646	6.4703	6.4486	7.1842	7.7886	6.4427	6.1417	6.845	6.63571	0.629773		6.1059	6.2048	6.2332	6.0887	7.6353	6.2055	5.9579	6.6629	6.5899	6.1472	5.9871	6.3643	6.4213	6.35415	0.439939
Tnfaip2	0.957607	-0.30497		6.6997	6.333	7.8798	9.0054	7.1758	6.7067	7.3129	6.4384	7.19396	0.891228		6.7543	7.103	6.9751	7.3581	6.6217	6.9402	6.6533	6.4256	6.9798	7.304	6.8294	6.764	6.8484	6.88899	0.264113
Tm9sf2	0.971205	-0.24384		7.522	8.6828	8.3642	9.6779	8.5716	8.1948	8.2433	8.4884	8.46813	0.603793		8.4071	8.4484	8.282	8.1125	7.879	8.0954	7.8475	8.733	8.4026	7.9575	8.0874	8.2002	8.4631	8.22428	0.26067
Gpc4	0.9615	-0.241213		5.5676	6.3304	6.1166	5.7086	8.1761	6.0281	6.0328	6.162	6.26528	0.81022		6.0986	6.2323	6.0401	6.1282	6.7762	6.1019	5.8017	5.5121	6.1034	5.6261	5.8659	5.7525	6.2738	6.02406	0.32521
Pvalb	0.943197	-0.320448		5.2593	7.0513	5.228	6.2636	5.2305	5.2274	5.3056	5.5657	5.64142	0.670882		5.2647	5.7155	5.2437	5.2642	5.283	5.252	5.2366	5.2125	5.6878	5.303	5.249	5.2536	5.2071	5.32098	0.170945
Zc3h7b	0.953128	-0.285099		5.5269	5.9602	6.0559	7.2643	6.3117	5.8731	5.8588	5.8094	6.08254	0.526717		5.8304	5.9771	5.7815	5.7429	5.8391	5.8705	5.6234	5.9105	5.9156	5.8114	5.5284	5.6911	5.8448	5.79744	0.124776
S100a1	0.946152	-0.311621		5.2972	5.5917	6.5666	6.0495	6.2521	5.5087	5.3948	5.636	5.78708	0.451208		5.3089	5.4949	5.4642	5.3954	5.7331	5.4784	5.3791	5.7624	5.563	5.4557	5.3156	5.4352	5.395	5.47545	0.139752
Rras	0.952899	-0.294883		5.7717	6.2634	6.6446	6.7224	6.6796	5.7414	5.9919	6.2704	6.26067	0.399495		5.8536	5.9574	6.0933	5.7934	5.9864	5.7954	5.8777	6.2659	6.1401	5.9125	5.9294	5.9948	5.9554	5.96579	0.135835
Fat1	0.971876	-0.221218		7.5407	8.3784	6.665	7.8686	8.644	7.8274	8.3246	7.6768	7.86569	0.616866		8.2398	7.9134	7.9238	7.745	7.3903	7.6346	7.7022	5.7837	8.0232	7.3125	8.2504	7.4891	7.9701	7.64447	0.632214
Tmem205	0.951933	-0.301812		5.6558	6.0752	6.865	7.2057	6.4363	5.9027	6.1231	5.9683	6.27901	0.523623		5.9559	5.9915	6.0383	5.895	6.2832	5.8771	6.0641	6.1066	5.8216	6.0238	5.8106	5.9025	5.9334	5.9772	0.129337
Gzmb	0.952785	-0.269032		5.2818	5.2645	5.3016	8.296	5.36	5.384	5.3568	5.3398	5.69806	1.05054		5.2947	5.4054	5.448	5.3526	5.3842	5.3465	5.3607	5.8046	5.342	5.6675	5.2446	5.3939	5.5327	5.42903	0.155399
Mgll	0.975493	-0.150304		5.2939	7.9874	5.4816	5.3039	7.8386	5.3486	5.8748	5.9356	6.13305	1.1266		5.5446	5.5072	5.6544	5.3706	8.4274	5.9923	5.8019	5.5052	5.9635	5.2988	5.3171	6.764	6.6287	5.98275	0.869707
Fth1	0.956255	-0.42504		8.9251	8.9587	10.6149	10.8624	9.7054	9.0889	9.5443	10.0301	9.71623	0.740925		8.7655	9.3277	9.4953	9.1465	9.2563	8.477	8.9949	10.4918	9.929	9.5998	9.3128	9.3086	8.6802	9.29118	0.533055
Acadm	0.96486	-0.24884		6.4938	7.6776	7.6053	6.9937	7.587	6.721	6.6269	6.9453	7.08132	0.47712		6.4919	6.7814	6.9426	6.8074	7.0782	6.6414	6.8198	7.0815	6.7801	6.6101	6.6001	7.1639	7.0239	6.83248	0.21274
Marcksl1	0.942992	-0.408053		6.3137	6.4049	7.5666	10.3886	6.8642	6.1896	6.8225	6.7126	7.15784	1.37419		6.2087	6.6617	6.836	6.4922	7.5448	6.5335	6.4381	7.665	6.8559	7.5394	6.5504	6.2103	6.2112	6.74978	0.519899
Parp12	0.969068	-0.19087		5.6816	6.5713	6.6458	7.0184	5.9489	5.4632	6.2818	5.7535	6.17056	0.54513		5.9352	6.3587	6.3277	5.7727	5.9766	5.9595	5.8602	5.7375	5.9615	5.5586	5.752	6.1028	6.433	5.97969	0.263482
Susd2	0.950825	-0.296342		5.2668	6.2186	5.4364	7.7166	6.9516	5.5592	5.4448	5.616	6.02625	0.878291		5.4072	5.4904	5.6522	5.5938	6.2681	6.0193	5.6976	5.6251	5.5927	5.9224	5.309	6.2112	5.6998	5.72991	0.293979
Itgb5	0.98827	-0.0845923		6.9358	7.782	6.8762	6.5468	8.366	7.3436	6.7919	7.0505	7.2116	0.598574		7.9583	7.2924	7.0315	7.7859	6.804	7.7677	6.8415	5.8478	6.9362	6.6203	6.8759	6.8248	8.0648	7.12701	0.627254
Alox15	0.945532	-0.29559		5.1529	5.093	7.3961	5.1533	5.1709	5.2023	5.0794	5.1671	5.42687	0.796726		5.1359	5.1029	5.1267	5.1442	5.1206	5.1186	5.1529	5.1252	5.1035	5.1379	5.1915	5.1428	5.104	5.13128	0.0243461
Cldn10	0.948182	-0.287497		5.1847	5.2173	7.6961	5.2323	5.2531	5.2645	5.2306	5.3071	5.54821	0.868617		5.2565	5.2733	5.2303	5.2263	5.2897	5.2943	5.2384	5.4	5.2651	5.1931	5.2565	5.1962	5.2696	5.26072	0.0524419
Rsrp1	0.956018	-0.3184		7.0004	7.3182	7.6506	7.4851	7.3325	6.6472	7.193	7.2874	7.2393	0.30627		6.7662	6.916	6.642	6.6827	7.624	6.7219	6.6693	7.828	6.8472	6.7245	6.6555	7.1073	6.7871	6.9209	0.381407
Pitx1	0.935812	-0.399639		6.1662	6.1317	5.0802	7.6143	5.0893	7.3484	6.0961	6.2823	6.22606	0.912189		6.3833	5.6857	5.9123	5.6801	6.8682	5.5981	5.7906	5.0344	6.1961	6.414	5.5653	5.2955	5.3199	5.82642	0.517466
Tubb2b	0.953442	-0.314256		6.6827	6.3326	8.0521	6.8812	5.9489	6.9258	6.7504	6.4249	6.74983	0.617574		6.6209	6.4333	6.796	6.1302	6.0704	5.97	6.571	6.1119	6.6437	6.5675	6.9179	6.5103	6.3193	6.43557	0.294843
Immp1l	0.949597	-0.322092		6.0328	6.2562	6.9802	6.5094	6.5548	6.0193	6.2517	6.518	6.3903	0.318069		5.8963	6.1963	6.2314	5.9209	6.0378	5.9956	5.9149	6.8568	6.2252	5.6958	6.0835	5.9163	5.9159	6.06821	0.28221
Ctnnb1	0.972461	-0.267995		9.3903	9.5556	10.9177	9.5379	10.0681	9.4275	9.5332	9.4208	9.73139	0.525559		9.5055	9.7262	9.6216	9.4099	9.7451	9.19	9.2588	8.977	9.6096	9.2834	9.5141	9.6278	9.5551	9.46339	0.227862
Tax1bp3	0.957086	-0.284203		6.4155	6.3483	6.9506	6.3738	6.7607	6.6353	6.6744	6.8221	6.62259	0.223394		6.4113	6.3777	6.228	6.369	6.316	6.318	6.4184	5.8728	6.6266	6.1036	6.5845	6.4188	6.3543	6.33838	0.193554
Actn4	0.972603	-0.2306		8.1912	8.3558	9.0627	8.1341	8.5819	8.4971	8.1769	8.3371	8.4171	0.304568		8.2076	8.2395	8.4372	8.5629	8.2218	8.3523	8.2186	7.1702	8.2172	7.9655	8.2617	8.1261	8.4439	8.1865	0.341047
Defb42	0.947396	-0.285799		5.0859	5.1111	5.1376	7.7734	5.0952	5.1145	5.0668	5.0798	5.43304	0.945911		5.2036	5.0484	5.1188	5.118	5.1547	5.1427	5.0824	5.1762	5.0108	5.4105	5.1956	5.1016	5.1508	5.14724	0.0966458
Anxa3	0.956066	-0.292845		5.9981	6.5725	8.431	5.9782	6.3461	6.6731	6.6425	6.6836	6.66564	0.769636		6.1575	6.3472	6.937	6.2773	5.9732	5.9489	6.2427	6.5816	7.0602	6.3382	6.8519	5.7885	6.3421	6.37279	0.389438
Kif21a	0.948587	-0.302262		5.5537	5.6927	5.3375	6.9503	5.8249	6.1423	5.7909	5.741	5.87916	0.48997		5.6577	5.592	5.5296	5.6868	5.8451	5.5722	5.6336	5.1237	5.6933	5.6734	5.3632	5.6271	5.502	5.5769	0.17755
Tek	0.94687	-0.296797		5.1556	5.4506	7.6303	5.2398	5.3213	5.1376	5.2884	5.4661	5.58621	0.834665		5.3486	5.4688	5.3291	5.2563	5.1827	5.2506	5.243	5.3548	5.4409	5.152	5.2355	5.2617	5.2384	5.28942	0.0938907
Rnf130	0.952469	-0.31755		6.3339	6.5648	7.9713	6.7049	6.5185	6.2464	6.2923	6.8147	6.68085	0.558528		6.465	6.1948	6.2396	6.2339	6.1164	6.0442	5.9804	7.7726	6.9232	6.035	6.2305	6.2702	6.2171	6.3633	0.486077
Slc43a2	0.951154	-0.290914		5.4611	5.8048	5.6547	6.1525	7.8345	5.5749	5.5274	5.636	5.95574	0.788967		5.525	5.6375	5.6881	5.5906	5.9396	5.48	5.5095	6.1964	5.7903	5.5335	5.4541	5.6579	5.6402	5.66482	0.208318
Tgfbr1	0.961088	-0.265786		6.2101	6.7079	7.2161	7.5341	7.3556	6.4607	6.4614	6.6978	6.83046	0.479582		6.6818	6.7094	6.805	6.452	6.3681	6.3609	6.3055	6.9845	6.8501	6.3549	6.3805	6.434	6.6541	6.56468	0.226048
Gbp2	0.947563	-0.309153		5.1454	5.9275	6.3219	7.2997	5.9351	5.1386	5.5571	5.8406	5.89574	0.697881		5.45	5.7105	5.6894	5.3913	5.4746	5.22	5.3253	7.1312	5.5904	5.5315	5.1108	5.5299	5.4707	5.58658	0.494116
Aif1	0.947605	-0.312391		5.3092	5.7766	5.8887	8.1389	5.7486	5.2531	5.6477	5.9351	5.96224	0.91436		5.4925	5.7455	5.6698	5.4065	5.3616	5.3299	5.4394	7.1476	5.826	5.55	5.4886	5.4715	5.5191	5.64985	0.472796
Aldoc	0.957302	-0.278534		6.5296	6.1855	7.613	6.7341	6.2858	6.4201	6.4679	5.9503	6.52329	0.499212		6.1729	6.3391	6.5168	6.3442	6.0467	6.6249	6.5643	5.3939	6.0399	6.0913	6.5891	6.1911	6.2676	6.24475	0.328538
Cstf2t	0.967646	-0.203135		5.5645	6.5484	7.0092	7.1775	5.8939	5.3805	6.111	6.5434	6.27855	0.652174		5.6603	6.2225	6.3391	6.0946	5.5394	5.7725	6.0353	7.3619	6.3979	5.5585	5.6758	5.8797	6.4429	6.07542	0.500318
Podxl	0.951944	-0.276115		5.1786	5.509	8.0807	5.367	5.4157	5.2454	5.5332	5.636	5.7457	0.95541		5.5716	5.5249	5.5241	5.4438	5.3252	5.4047	5.4577	5.4232	5.563	5.342	5.4263	5.5975	5.5006	5.46958	0.0859533
Pxdn	0.961176	-0.257305		5.9404	6.3868	8.4611	5.5406	7.5156	5.8594	6.4033	6.9129	6.62751	0.969823		6.7307	6.6801	6.4897	6.3158	6.4067	6.1125	6.2515	5.4476	7.1015	6.1626	6.2402	6.3872	6.4866	6.37021	0.38567
Casp12	0.95136	-0.278349		5.3562	5.5009	6.9849	5.6297	5.7705	5.3456	5.466	5.7269	5.72259	0.53395		5.4217	5.5069	5.5908	5.4109	5.444	5.3014	5.321	5.6766	5.5451	5.4505	5.3021	5.3398	5.4643	5.44424	0.114867
Ptdss2	0.961681	-0.252756		6.0886	6.6706	6.6525	7.4125	6.6074	6.3657	6.4234	6.5483	6.59612	0.381373		6.4157	6.4984	6.3447	6.493	6.2771	6.3923	6.1499	6.2469	6.3362	6.2551	6.213	6.3617	6.4798	6.34337	0.111418
Hey1	0.948577	-0.289171		5.2783	5.3075	7.7422	5.3304	5.3573	5.3203	5.3283	5.3231	5.62342	0.856404		5.3169	5.3353	5.3939	5.335	5.2687	5.3671	5.3518	5.2806	5.3414	5.3419	5.3225	5.3863	5.3039	5.33425	0.0368568
Ptn	0.95227	-0.280492		5.3161	6.0197	6.6013	5.7318	5.6813	5.8026	5.6713	6.1895	5.8767	0.389957		5.4262	5.5167	5.4002	5.5848	5.8184	5.9553	5.7046	5.2443	5.7582	5.2852	5.639	5.8138	5.604	5.59621	0.216002
Mcc	0.951192	-0.269442		5.1811	5.3377	5.3185	6.2236	5.7436	5.6081	5.2841	5.4669	5.52045	0.338055		5.3236	5.1598	5.2685	5.1724	5.2873	5.2395	5.2495	5.0797	5.3112	5.2561	5.3381	5.27	5.3074	5.25101	0.0739632
Snx10	0.950892	-0.297395		5.4673	5.7269	6.9452	7.3433	6.1976	5.4673	5.7304	5.5691	6.05589	0.718371		5.6611	5.845	5.7135	5.9158	5.9265	5.6273	5.5574	6.0947	5.762	5.8407	5.627	5.604	5.6854	5.75849	0.157035
Ecm1	0.958634	-0.268037		6.2523	6.4489	6.0284	6.1073	6.2561	7.4399	6.5611	6.7426	6.47957	0.453988		6.2486	6.1504	6.372	6.0904	6.0777	6.2579	6.3505	5.594	6.4908	6.3228	6.1755	6.3477	6.2717	6.21154	0.219864
Cxcl9	0.952893	-0.268318		5.1594	5.6314	5.4308	8.3073	5.1995	5.1651	5.2809	5.3927	5.69589	1.06731		5.2215	5.3177	5.3663	5.1763	5.1982	5.1942	5.1405	7.64	5.1663	5.193	5.0938	5.3663	5.4843	5.42757	0.673759
Ahnak	0.97156	-0.23439		8.3947	8.9344	8.5478	6.8666	8.3513	8.756	8.2043	7.8767	8.24147	0.643537		8.1057	7.9446	8.4344	7.8241	8.3056	7.818	8.0508	6.7419	8.2602	7.4929	8.5322	8.3638	8.2179	8.00708	0.477237
Lpcat1	0.953178	-0.300213		6.0684	6.1853	6.9511	7.4803	6.189	6.1162	6.0537	6.2502	6.41177	0.520046		5.8501	6.07	6.1354	6.0009	5.8366	6.046	6.0872	6.9009	6.2941	6.0414	6.309	5.8583	6.0204	6.11156	0.279304
Ssbp2	0.945419	-0.336433		5.7144	6.0216	6.2295	6.339	6.737	6.0719	5.9	6.298	6.16392	0.312089		5.935	5.8664	5.7123	5.7909	6.1333	5.8737	5.8874	5.8818	5.8431	5.8636	5.2968	6.1028	5.5703	5.82749	0.215057
Slc25a36	0.958819	-0.262597		5.3815	6.3646	7.1395	7.2315	6.5464	5.7389	6.2739	6.3374	6.37671	0.626876		6.0889	6.1704	6.2151	6.0512	6.0941	6.0322	5.9252	7.0278	6.4924	5.45	5.8707	5.8718	6.1937	6.11412	0.365608
Abca13	0.947456	-0.282166		5.0134	5.0925	5.0679	7.4749	5.1334	5.0758	5.0411	5.0619	5.37011	0.85119		5.0827	5.0276	5.0788	5.0747	5.0636	5.0679	5.0646	5.3446	5.0314	5.2988	5	4.932	5.0766	5.08795	0.112242
Twsg1	0.963685	-0.244302		6.8279	6.562	6.7685	6.9703	6.8883	6.5877	6.4137	6.8002	6.72733	0.187944		6.3599	6.4242	6.7007	6.3135	6.5161	6.2462	6.4866	6.0338	6.5651	6.6935	6.8488	6.4471	6.6438	6.48302	0.217122
Pygl	0.944397	-0.311888		5.178	5.3252	7.2223	5.6376	5.6307	5.2257	5.3104	5.3441	5.60925	0.673645		5.1962	5.3235	5.2735	5.2506	5.3048	5.2226	5.0635	5.8208	5.508	5.2494	5.2803	5.2237	5.1488	5.29736	0.187628
Adamts15	0.948703	-0.278192		5.0854	5.306	7.0708	5.1117	5.1688	5.1138	5.211	5.3181	5.4232	0.671457		5.1963	5.2018	5.2112	5.1479	5.1223	5.1469	5.0966	5.1176	5.2241	5.1013	5.0626	5.1123	5.1442	5.14501	0.0499059
Mocs2	0.959563	-0.276584		6.5726	6.8167	6.366	8.2303	6.5837	6.5812	6.6545	6.9145	6.83994	0.585819		6.4652	6.4707	6.8039	6.2888	6.699	6.3222	6.5922	6.4531	6.7503	6.7077	6.4496	6.751	6.5699	6.56335	0.169554
Ppm1h	0.951413	-0.275983		5.1054	5.5416	5.9897	6.6935	6.2693	5.1991	5.2578	5.385	5.68017	0.575231		5.2956	5.3319	5.3939	5.2325	5.6571	5.2555	5.1476	6.1944	5.4791	5.1949	5.3671	5.2927	5.4122	5.40419	0.271758
A230065H16Rik	0.947603	-0.288375		5.2483	5.179	5.147	7.7493	5.1456	5.1952	5.1933	5.1717	5.50368	0.907949		5.175	5.1685	5.1705	5.1425	5.1981	5.1956	5.1349	5.2318	5.1815	5.6699	5.0917	5.2742	5.1647	5.2153	0.143658
Tjp3	0.947005	-0.290654		5.1273	5.2505	6.3611	6.2936	5.2911	5.1698	5.1581	5.2253	5.4846	0.52312		5.164	5.1033	5.1414	5.1036	5.4094	5.1887	5.2082	5.2375	5.1431	5.3168	5.1125	5.2617	5.1311	5.19395	0.0919407
Atp10b	0.952568	-0.264011		5.2988	5.6277	6.4973	5.1948	5.8128	5.4676	5.2011	5.4286	5.56609	0.431432		5.2719	5.3022	5.2072	5.2723	5.4188	5.4187	5.2853	5.2289	5.2253	5.3552	5.1823	5.398	5.3609	5.30208	0.0813353
Rarres1	0.950311	-0.308676		5.2561	6.7194	5.2077	6.9681	7.6025	5.6364	5.84	6.4669	6.21214	0.86352		5.2489	5.4356	5.2874	5.4859	9.3011	6.147	5.8256	5.4076	5.6249	5.5343	5.2696	6.4209	5.7562	5.90346	1.07864
Crip1	0.96053	-0.309308		6.8151	7.4358	9.522	8.2375	8.3468	6.9302	7.0663	8.3383	7.8365	0.935974		7.1576	7.3655	7.9302	6.8055	7.3031	6.3255	7.3136	9.9101	8.4307	7.2019	7.0332	7.7008	7.3758	7.52719	0.879554
Mylpf	0.942178	-0.346661		5.4222	7.4051	5.2822	7.2898	5.2438	5.2985	5.9181	6.103	5.99534	0.891873		5.3312	6.5769	5.4852	5.3245	5.6033	5.3133	5.4669	5.4357	7.1327	5.6176	5.4407	5.3783	5.3265	5.64868	0.556072
Pbxip1	0.955293	-0.266121		5.4575	5.8547	5.8713	7.1386	6.3077	5.4384	5.6711	5.8813	5.95258	0.553268		5.585	5.75	5.667	5.5096	5.6148	5.5137	5.438	6.4929	5.8296	5.6095	5.518	5.6655	5.7303	5.68645	0.266177
Plin2	0.958357	-0.325868		7.1123	8.1878	8.1365	7.4103	8.883	7.4136	7.7654	7.693	7.82524	0.562921		7.0327	7.2731	7.6831	7.3527	8.987	6.8021	7.3655	6.9947	7.7957	7.7689	7.5609	7.6057	7.2697	7.49937	0.54194
Sftpd	0.948038	-0.286837		5.2041	5.1603	7.7422	5.2701	5.1208	5.2387	5.2393	5.1856	5.52014	0.899119		5.1947	5.1722	5.2236	5.2497	5.3234	5.2637	5.2153	5.2475	5.1762	5.3664	5.2576	5.1608	5.1818	5.2333	0.0609843
Dock9	0.959733	-0.292154		6.9031	6.8683	7.9267	7.5708	6.833	7.6295	7.2299	7.0819	7.2554	0.409391		6.9522	6.9256	6.8954	6.8533	6.9387	6.9134	7.0943	6.6833	6.743	7.2125	7.1517	7.2728	6.886	6.96325	0.174357
Litaf	0.966965	-0.257565		6.9942	7.554	8.3737	8.4128	8.2099	7.2022	7.9275	7.7005	7.79685	0.529952		7.4162	7.6511	7.7792	7.4508	7.6117	7.4665	7.4936	7.0996	7.8367	7.7268	7.1992	7.6593	7.62	7.53928	0.215868
Clec2d	0.950526	-0.345971		6.475	6.8849	6.7874	8.4002	7.274	6.2702	6.6305	7.2212	6.99292	0.664119		6.1406	6.3225	6.5421	6.1699	7.1034	5.9828	6.5038	9.1092	6.7162	6.4303	6.1772	6.8905	6.3219	6.64695	0.804685
Gbp3	0.956181	-0.267813		5.4671	6.0768	6.8505	7.7861	5.6368	5.3618	6.0414	5.674	6.11181	0.823804		5.8427	6.3007	5.9627	5.5976	5.6282	5.5581	5.5372	7.1935	5.8514	5.5439	5.3688	5.7124	5.8748	5.844	0.470918
Tmprss4	0.961198	-0.251178		6.5082	6.5058	5.5822	6.5766	5.8278	6.6959	6.4246	7.6658	6.47336	0.620789		6.0214	6.3266	6.1581	6.3139	6.1804	6.8437	6.5308	5.3221	5.7547	6.2925	6.2163	6.6013	6.3266	6.22218	0.380275
Aga	0.950873	-0.292856		5.612	5.7633	6.1433	6.4038	6.2258	5.5443	5.7623	6.235	5.96122	0.327001		5.5109	5.5811	5.6134	5.7215	5.5875	5.5078	5.5651	6.2919	5.8059	5.516	5.7902	5.6173	5.5802	5.66837	0.211619
Arhgap44	0.949303	-0.272395		5.0924	5.179	5.8796	6.2724	5.3658	5.0196	5.1221	5.053	5.37299	0.458605		5.045	5.0225	5.0933	5.106	5.1427	5.1217	5.081	5.081	5.1541	5.1217	5.071	5.1621	5.1056	5.10059	0.0410794
Haghl	0.965109	-0.205522		5.3375	5.7646	5.9201	6.9405	6.1186	5.7008	5.7046	5.636	5.89034	0.479938		5.6929	5.8231	5.7227	5.68	5.5486	5.6101	5.6282	5.8874	5.6912	5.597	5.4371	5.59	5.9943	5.68482	0.148019
Rhbdf1	0.96011	-0.254016		5.9856	6.321	6.6435	6.585	6.612	6.1189	6.1753	6.5024	6.36796	0.253042		6.249	6.1856	6.1069	6.0641	6.3515	6.1541	6.0509	5.6369	6.2375	5.8598	6.153	6.2316	6.2004	6.11395	0.186681
Prss8	0.953155	-0.27756		6.1232	5.7568	6.3531	5.2775	5.8141	6.1893	5.9799	5.9067	5.92508	0.328547		5.6267	5.6474	5.8221	5.6486	5.4913	5.6498	5.9929	5.131	5.4279	5.7693	5.787	5.7986	5.6251	5.64752	0.213551
Ckmt1	0.967901	-0.215265		6.5979	6.8205	6.1066	6.6015	6.9482	7.0548	6.5376	6.9837	6.70635	0.311859		6.4536	6.6991	6.7439	6.6579	6.5483	6.6289	6.8943	5.1089	6.2958	6.4877	6.5481	6.5656	6.752	6.49108	0.442223
Parp9	0.971525	-0.185253		6.1771	6.8144	7.6321	7.5088	6.1049	5.4147	6.6367	5.7572	6.50574	0.793419		6.1604	6.5148	6.6931	6.1426	6.6704	6.0427	6.1556	6.7279	6.0872	5.982	5.9015	6.3711	6.717	6.32048	0.306999
Glul	0.953301	-0.328387		5.9514	7.3523	7.6625	7.079	9.0193	5.7653	6.778	6.6476	7.03193	1.03069		6.1168	6.6689	6.2466	5.9043	8.7086	8.1185	5.9275	7.3952	6.8804	6.2957	5.824	6.614	6.4455	6.70354	0.88232
Rassf6	0.947821	-0.294273		5.2041	5.3135	5.3155	7.8056	5.4786	5.2734	5.346	5.3805	5.63965	0.878794		5.217	5.3406	5.3247	5.4408	5.3992	5.2466	5.2692	5.5025	5.3075	5.6125	5.2895	5.2971	5.2427	5.34538	0.114734
Amd1	0.970928	-0.222772		7.2883	7.767	8.3313	6.8388	7.9624	8.2926	7.4763	7.3448	7.66269	0.520891		7.5506	7.6146	7.6169	7.5058	7.4973	7.4621	7.3289	7.0554	7.4595	7.1078	7.3496	7.5068	7.6636	7.43992	0.186132
Vsig8	0.947382	-0.305597		5.6909	5.6246	5.3031	5.2759	5.3318	7.2282	5.6511	6.3569	5.80781	0.671357		5.8269	5.6061	5.5287	5.3396	5.4816	5.3521	5.6581	5.249	5.4469	5.7841	5.4816	5.4293	5.3448	5.50222	0.175065
Rtn4	0.971918	-0.262528		8.9728	9.2465	10.1379	9.767	9.4036	8.944	9.0516	9.2647	9.34851	0.416049		8.9783	9.1362	9.2646	8.9643	9.1851	8.7872	9.1335	8.7796	9.5408	8.9387	9.1707	9.1141	9.1247	9.08598	0.20291
Mb	0.942606	-0.330299		5.3484	6.6525	5.7885	6.7447	5.1664	5.2147	5.2989	5.8254	5.75494	0.632773		5.209	6.3777	5.2414	5.2933	5.2984	5.22	5.3158	5.1914	6.547	5.2705	5.2197	5.1857	5.1504	5.42464	0.464351
Ocln	0.954639	-0.257275		5.2041	5.4386	6.7609	5.1777	5.7132	6.0895	5.564	5.4262	5.67178	0.528005		5.5342	5.3281	5.5741	5.4996	5.634	5.4757	5.2865	5.1343	5.4112	5.427	5.2054	5.4076	5.4708	5.4145	0.143885
Isg20	0.943646	-0.347668		5.7983	5.854	7.1379	7.1147	6.0646	5.5939	6.1377	5.6536	6.16934	0.618525		5.5702	5.7446	5.8619	5.83	5.9364	5.7944	5.8516	6.2056	5.6801	5.8352	6.0831	5.8248	5.4638	5.82167	0.193589
Itm2b	0.979604	-0.215159		10.2569	10.7671	10.8885	10.8789	10.0282	10.2382	10.4049	10.9278	10.5488	0.356384		10.2594	10.6985	10.4969	10.1839	9.8686	9.6383	10.3363	10.3459	10.4597	10.2023	10.6444	10.6232	10.5801	10.3337	0.311171
Itgb4	0.964529	-0.225771		6.7032	6.2012	5.7515	6.1643	6.3963	6.895	6.2786	6.5301	6.36502	0.353447		6.1102	5.983	6.0769	6.3252	6.0124	6.4897	6.1139	5.6496	6.0192	5.908	6.664	6.1217	6.3365	6.13925	0.262281
Vsig10	0.953408	-0.261009		5.4113	5.4152	5.8881	6.3936	5.4611	5.4293	5.389	5.4281	5.60196	0.35957		5.2986	5.3826	5.4272	5.3371	5.2832	5.3826	5.2205	5.4721	5.333	5.2744	5.3371	5.31	5.374	5.34095	0.067279
Tnfrsf11b	0.95192	-0.265749		5.0466	5.1384	5.0479	7.3401	6.2192	5.0878	5.117	5.2205	5.52719	0.830898		5.1609	5.3322	5.2308	5.0172	5.1281	5.1857	5.1804	5.0902	5.5363	5.7291	5.0947	5.4433	5.2698	5.26144	0.202137
Raf1	0.955074	-0.308332		6.5977	6.6555	6.7868	6.6752	6.5531	6.3804	6.5788	8.6778	6.86316	0.742363		6.5675	6.4728	6.5405	6.412	6.6666	6.5829	6.7036	6.8344	6.5702	6.4083	6.5406	6.5454	6.368	6.55483	0.128443
Arhgef28	0.950725	-0.286261		5.5471	5.5868	7.2917	5.6526	5.639	5.6288	5.5849	5.5446	5.80944	0.600277		5.5031	5.4625	5.6824	5.533	5.4791	5.524	5.609	5.3043	5.5535	5.7278	5.4298	5.5559	5.4369	5.52318	0.110594
Cd177	0.94914	-0.273255		5.1264	5.05	5.0917	7.3805	5.0856	5.0845	5.08	5.0826	5.37266	0.811554		5.0524	5.0621	5.0785	5.1093	5.0807	5.1082	5.0932	5.206	5.075	5.2146	5.111	5.0288	5.0725	5.09941	0.0545231
Gyg	0.949055	-0.303484		5.2348	6.0567	7.1799	6.499	6.142	5.1495	5.5138	5.8814	5.95714	0.677093		5.3939	5.6878	5.3994	5.4233	5.7887	5.332	5.3169	7.5445	6.0932	5.2017	5.4263	5.4014	5.4884	5.65365	0.614874
1500015O10Rik	0.97055	-0.173785		5.5391	5.8119	5.8614	5.355	5.3311	5.4757	5.6521	8.1817	5.901	0.941716		5.8782	5.6827	6.0647	5.5274	5.3687	5.3978	5.4308	5.4367	6.7697	5.8386	5.5526	5.3511	6.1548	5.72722	0.4125
Dnajc10	0.961069	-0.252971		6.15	6.2731	6.8262	7.2461	6.2462	6.3013	6.3195	6.621	6.49793	0.375716		6.2231	6.3369	6.3663	6.2174	5.9607	6.0443	6.1784	6.653	6.3784	6.139	6.296	6.0823	6.3086	6.24495	0.177613
Serinc5	0.953101	-0.280132		5.6517	5.7735	7.9492	5.5105	5.7466	5.6401	5.6847	5.8282	5.97306	0.804316		5.6958	5.8428	5.7645	5.5809	5.9231	5.6205	5.698	5.7447	5.6833	5.4401	5.6865	5.6955	5.6324	5.69293	0.118603
Fuom	0.950789	-0.279861		5.3954	5.4028	6.2497	6.3607	5.9889	5.4334	5.1952	5.4694	5.68694	0.444165		5.3168	5.3932	5.3599	5.4582	5.5842	5.396	5.3493	5.5087	5.3727	5.35	5.4117	5.4436	5.3477	5.40708	0.0750904
Rps6ka6	0.962095	-0.245412		6.8567	6.6415	6.4489	6.8269	5.6692	6.4817	6.5248	6.3451	6.47435	0.371607		5.9937	5.9104	6.6091	6.3272	5.9131	6.2757	6.768	5.0913	5.8947	6.5718	6.5749	6.7193	6.327	6.22894	0.465185
Krt17	0.986318	-0.13206		10.53	9.4949	8.8182	10.2507	9.6077	9.2294	9.4795	9.8038	9.65177	0.545446		9.3527	9.5247	10.2417	9.8853	10.0481	9.8414	10.0504	5.0797	9.404	9.788	10.3119	10.093	10.1354	9.51972	1.36874
Cybb	0.949656	-0.303939		5.325	5.7642	6.5768	7.3626	6.5537	5.114	5.7097	5.8921	6.03726	0.744215		5.5234	5.8312	5.9387	5.4801	5.5893	5.1987	5.2795	7.7982	5.9544	5.5917	5.4263	5.3614	5.5603	5.73332	0.662548
Acad9	0.967369	-0.218665		6.6593	7.1142	6.5459	6.6252	7.1284	6.5493	6.34	6.6469	6.70115	0.278056		6.1851	6.4802	6.261	6.512	7.1417	6.5754	6.5413	6.0321	6.1587	6.4593	6.4239	6.8038	6.6978	6.48248	0.29528
Ntrk2	0.951546	-0.273429		5.443	5.4829	7.1885	5.2096	5.4194	5.6548	5.3931	5.3533	5.64307	0.636794		5.3441	5.3604	5.241	5.3394	5.4089	5.4456	5.4194	5.4194	5.4121	5.2978	5.3378	5.4503	5.3292	5.36965	0.0623049
Csnk1d	0.971323	-0.21199		7.0967	7.5991	7.2904	7.4939	7.7044	7.3588	7.2453	7.3496	7.39228	0.197416		7.5429	7.2111	7.1028	7.1423	7.2426	7.0857	6.9864	7.0557	7.2367	6.7992	7.3055	7.2123	7.4205	7.18028	0.188998
Hexb	0.959805	-0.31005		7.1888	7.3637	9.0797	8.2586	7.3997	7.2504	7.6116	7.5567	7.71365	0.644671		7.2936	7.656	7.5983	7.169	6.9646	7.0248	7.4515	8.4148	7.1945	7.6551	7.2547	7.3751	7.1948	7.4036	0.376756
Gbp6	0.953489	-0.258571		5.1662	5.3907	5.6769	7.2413	5.3469	5.1585	5.2788	5.2153	5.55932	0.699865		5.2991	5.4026	5.2699	5.1488	5.1536	5.1748	5.1698	6.0313	5.1957	5.2621	5.2088	5.2663	5.327	5.30075	0.231956
H2-Aa	0.950518	-0.374275		5.7045	7.7007	7.191	10.0695	8.8095	6.1653	6.7292	8.1413	7.56388	1.43581		6.5149	7.3644	7.2873	6.1313	6.9862	6.4566	6.5008	10.9632	7.5791	7.3105	6.4435	7.2411	6.6859	7.1896	1.22092
Ttc30b	0.959567	-0.226252		5.3562	5.6708	5.8305	5.7656	5.7745	5.2303	5.5661	5.5722	5.59577	0.211765		5.2601	5.644	5.5826	5.2205	5.2409	5.1981	5.156	5.6059	5.3251	5.4321	5.4188	5.1774	5.5423	5.36952	0.177341
Pea15a	0.956564	-0.2679		5.904	6.0552	5.9762	6.559	6.1818	6.2803	6.0214	6.3637	6.1677	0.221901		5.8408	5.8167	5.9524	5.9824	5.707	5.7944	5.7697	6.088	6.1553	5.9248	5.9091	5.8754	5.8814	5.8998	0.125009
Arrdc4	0.962897	-0.222493		5.9975	5.8811	6.0448	5.754	6.3074	6.1912	5.8893	5.908	5.99666	0.180613		5.8408	5.8585	5.9401	5.6098	5.7661	5.6394	5.997	5.6881	5.8206	5.426	5.6252	5.8894	5.9632	5.77417	0.167325
H2-D1	0.984453	-0.158253		9.8524	10.2227	10.3507	11.5039	10.391	9.0976	10.3076	9.704	10.1787	0.691783		9.7164	10.6053	9.8676	10.1951	10.3427	9.4883	9.3573	10.7017	10.2155	9.3546	10.0016	9.9174	10.5028	10.0205	0.456828
Creg1	0.952719	-0.317626		5.9016	6.455	7.3224	7.3069	7.507	6.2352	6.3272	6.6878	6.71789	0.592457		6.1121	6.3301	6.2451	5.9477	8.0548	5.9889	5.9275	7.3071	6.5079	6.2909	5.9312	6.4064	6.1537	6.40026	0.617375
Spint1	0.953325	-0.292477		6.2918	6.0284	6.4209	6.7609	5.8466	6.6734	6.1111	5.9965	6.2662	0.330483		6.1679	5.9307	5.9994	6.1465	6.1361	6.2917	6.1005	5.2863	5.9166	5.9023	5.9472	5.9923	5.8409	5.97372	0.243793
Hadh	0.968076	-0.264595		8.0095	8.9736	7.8472	7.314	9.269	8.2806	7.9032	8.7084	8.28819	0.652228		7.3705	7.8512	8.3561	7.5151	9.173	7.6893	8.3895	7.6229	8.0303	8.0696	7.6849	8.5361	8.0182	8.02359	0.494324
AI661453	0.963914	-0.241405		7.1854	6.5461	6.1789	6.0609	6.0591	7.6644	6.9503	6.8726	6.68971	0.582078		6.7734	6.6433	6.9935	6.3532	6.1349	6.4728	6.6992	5.0812	6.3755	6.6083	6.692	6.4526	6.5481	6.44831	0.463771
Cxcl11	0.953819	-0.25116		5.2369	5.2627	5.1411	6.9372	5.1879	5.3369	5.1952	5.2107	5.43858	0.608312		5.1579	5.1655	5.3067	5.1864	5.0762	5.2104	5.1952	5.1336	5.2841	5.2544	5.0531	5.1712	5.2417	5.18742	0.0744538
Wif1	0.952267	-0.253194		5.0632	5.1196	4.9493	5.2079	6.9736	4.9668	5.0424	5.1126	5.30443	0.67964		5.0325	5.0665	5.0217	4.9525	5.0622	5.0477	5.0743	5.0743	5.0367	5.0424	5.0329	5.1265	5.0958	5.05123	0.0415111
Tnni2	0.944674	-0.319318		5.2926	7.2815	5.1538	6.8393	5.1278	5.1466	5.5371	5.794	5.77159	0.835934		5.2627	6.4918	5.2105	5.2368	5.2607	5.1492	5.2823	5.3939	6.6875	5.3112	5.2469	5.1548	5.1912	5.45227	0.510458
Tmem246	0.953037	-0.253347		5.1508	5.2032	6.6056	5.4255	5.2645	5.2108	5.103	5.1931	5.39456	0.498554		5.0769	5.1219	5.1517	5.1422	5.2512	5.0925	5.1159	5.1892	5.1383	5.0755	5.1166	5.1824	5.1815	5.14122	0.0502374
Met	0.962648	-0.250231		6.7946	6.3996	6.1712	8.5586	6.4063	6.3031	6.4094	6.5516	6.6993	0.773071		6.4333	6.7319	6.7192	6.4728	5.9284	6.2462	6.4827	5.5786	6.7155	6.4365	7.2478	6.3414	6.5036	6.44907	0.402964
Icam1	0.959808	-0.247776		5.6822	5.8283	5.574	8.5525	6.7215	5.4001	5.8307	5.7294	6.16484	1.04144		5.7411	5.9527	5.9554	5.9004	5.8569	5.8793	5.6442	6.8367	5.7624	5.9783	5.7329	5.6995	5.982	5.91706	0.298936
Pcgf5	0.953857	-0.273887		5.4653	5.6827	6.2792	7.3436	6.0414	5.591	5.5293	5.5525	5.93562	0.635549		5.4169	5.6046	5.5899	5.5318	6.2086	5.6363	5.5268	6.2914	5.5545	5.5406	5.4296	5.667	5.6046	5.66174	0.271262
Apoe	0.963831	-0.307912		6.5078	8.8537	10.0908	9.7338	9.6046	6.0673	7.978	9.27	8.51325	1.51888		7.6071	8.0122	7.9524	7.8688	9.7227	7.9396	7.6267	9.4981	8.5807	7.8578	7.4089	8.6044	7.99	8.20534	0.710229
Sash1	0.958434	-0.2851		6.0719	6.7112	7.355	6.2962	7.3875	6.9017	6.9107	7.237	6.8589	0.482675		6.4632	6.5983	6.3282	6.4973	6.8671	6.735	6.5347	6.3769	6.886	6.6046	6.5061	6.6013	6.4607	6.5738	0.17026
Col4a5	0.950551	-0.272033		5.4092	5.2095	7.2608	5.0558	5.2003	5.0919	5.1471	5.636	5.50133	0.735794		5.158	5.1176	5.2112	5.0974	5.2662	5.1262	5.3607	5.0322	5.2709	5.22	5.8659	5.0795	5.175	5.22929	0.211317
Bst2	0.969243	-0.197748		6.0787	6.6697	7.9641	7.7392	5.5196	5.2141	6.6756	5.5744	6.42943	1.02455		6.202	6.4719	6.2636	5.8625	6.7882	5.8318	5.9909	6.8589	5.9748	6.1166	5.7147	6.4199	6.516	6.23168	0.36282
Sod1	0.956256	-0.316721		6.2341	7.2399	8.2167	7.4922	7.4822	7.1091	6.8681	7.2807	7.24038	0.566334		6.8152	7.0068	6.7758	6.5606	7.3161	6.7135	6.6032	8.2792	7.1517	6.7254	6.73	6.6671	6.6629	6.92365	0.463082
Ly6e	0.952357	-0.372493		7.259	7.0894	8.9837	9.4406	7.3617	7.1371	7.8217	7.4537	7.81836	0.897583		6.9217	7.2517	7.3433	7.349	7.9633	7.4183	6.9537	9.2791	7.3115	7.1143	7.7096	7.2562	6.9246	7.44587	0.626436
Chdh	0.957947	-0.253543		5.7888	6.1221	6.1919	6.2505	6.8602	5.6713	5.6491	5.699	6.02911	0.416453		5.5657	5.7295	5.718	5.9924	6.4962	6.0448	5.5672	5.2144	5.574	5.7646	5.8007	5.8193	5.7956	5.77557	0.301429
Scel	0.955613	-0.315983		7.8415	7.7071	5.1534	5.3507	7.0249	8.8807	7.6142	7.3785	7.11888	1.26961		6.6372	6.789	6.9297	6.019	6.7069	7.5567	7.0249	5.22	6.6166	7.5509	7.1542	7.6973	6.5352	6.80289	0.669562
Dusp4	0.954756	-0.253346		5.2478	5.3293	5.4311	6.5592	6.2645	5.3157	5.4609	5.1883	5.5996	0.515079		5.4075	5.4126	5.4014	5.2867	5.3831	5.278	5.2731	5.3609	5.2816	5.5521	5.2754	5.2242	5.3647	5.34625	0.0880972
Marveld3	0.956202	-0.238841		5.2266	5.197	6.2059	6.1048	5.3772	5.2125	5.1696	5.1319	5.45319	0.440049		5.1503	5.2253	5.2151	5.2874	5.3432	5.2324	5.2248	5.0175	5.099	5.1969	5.2565	5.2396	5.2985	5.21435	0.0858545
Fzd7	0.951338	-0.294634		5.4203	5.8032	6.1743	5.6433	8.143	5.8513	5.7247	5.6774	6.05469	0.870377		5.5672	5.7105	5.6406	5.5076	7.1344	6.0904	5.642	5.2822	5.8283	5.4328	5.7058	5.7501	5.5888	5.76005	0.456619
Slc1a4	0.953512	-0.25878		5.3806	5.2842	7.4143	5.2144	5.2271	5.3448	5.3431	5.3242	5.56659	0.748861		5.2378	5.2971	5.3418	5.2875	5.3252	5.3198	5.3004	5.3094	5.3038	5.2988	5.3973	5.283	5.2996	5.30781	0.0363733
Ripply3	0.953613	-0.250808		5.2041	5.3546	5.1328	6.8922	5.2107	5.1952	5.1623	5.1025	5.4068	0.604851		5.1483	5.1411	5.1352	5.1442	5.179	5.22	5.1119	5.2568	5.1044	5.1208	5.1672	5.1164	5.1826	5.15599	0.0446154
Zfp809	0.964162	-0.220829		5.8428	6.0859	6.5071	6.8474	6.1041	5.7738	6.1041	6.0298	6.16188	0.352831		6.1606	5.9665	6.0291	5.9702	5.9422	5.8319	5.9296	6.2436	5.7687	5.5392	5.9421	5.8057	6.1042	5.94105	0.181925
Slc3a2	0.963081	-0.259154		6.6076	6.7053	7.628	7.369	7.4137	6.7528	6.7135	6.9669	7.0196	0.39347		6.7845	6.8872	6.5658	6.7155	6.8136	6.9913	6.6764	6.9217	6.6674	6.7177	6.5281	6.8703	6.7463	6.76045	0.13616
Wisp2	0.955766	-0.255063		5.4294	5.7137	7.2644	5.5242	5.4301	5.5425	5.5198	5.706	5.76626	0.614898		5.5481	5.5863	5.5061	5.5238	5.3346	5.4649	5.4811	5.5207	5.683	5.4782	5.4708	5.5323	5.5157	5.5112	0.0786425
Itgb2	0.952649	-0.285357		5.2289	5.6398	6.6843	7.1699	6.7213	5.2799	5.6071	5.8799	6.02639	0.733223		5.4208	5.6792	5.6596	5.5708	5.598	5.2196	5.2565	7.8331	6.194	5.5335	5.5316	5.5313	5.6054	5.74103	0.670842
Ephx1	0.962171	-0.236812		5.8963	5.9926	7.6252	5.5258	6.3904	6.2702	6.1344	6.2455	6.26005	0.614084		6.1525	5.678	5.8625	5.9396	6.0707	5.8232	6.0114	6.8106	6.0381	5.6995	6.1935	5.913	6.1095	6.02324	0.286456
Psmb9	0.956142	-0.279569		5.592	6.2222	6.4176	9.1379	6.454	5.4392	5.9994	5.7329	6.3744	1.1776		5.6983	6.1727	5.843	5.8489	6.4011	5.7908	5.6897	8.3038	5.834	6.1058	5.6252	5.9344	5.9851	6.09483	0.69783
Osgin2	0.958449	-0.232183		5.3526	5.4669	7.3529	5.3671	5.3459	5.1859	5.2844	5.3473	5.58787	0.717551		5.3609	5.3641	5.3939	5.3908	5.2207	5.4094	5.391	5.4387	5.3632	5.1462	5.2769	5.4058	5.4624	5.35569	0.0894816
Coch	0.95369	-0.250698		5.0484	5.2995	5.1118	5.1508	7.2256	5.1129	5.1618	5.197	5.41348	0.735878		5.0747	5.0905	5.0974	5.0898	5.1567	5.2299	5.1774	5.356	5.155	5.0942	5.1607	5.2502	5.1836	5.16278	0.0803724
Slc26a2	0.958681	-0.239044		5.3252	5.9382	5.8627	5.5702	6.3178	5.8671	5.6532	5.7478	5.78527	0.291899		5.5079	5.6159	5.5756	5.3969	5.5803	5.5375	5.5053	5.627	5.586	5.4498	5.5326	5.5664	5.6198	5.54623	0.068195
S100a13	0.959702	-0.24336		5.5781	6.0646	6.4304	6.4668	6.2256	5.7464	5.6827	6.1172	6.03897	0.338651		5.6474	5.7625	5.7233	5.6439	5.7774	5.6043	5.5954	6.7766	5.9191	5.7506	5.5548	5.741	5.8467	5.79562	0.312453
Arl6	0.954281	-0.261794		5.2942	5.4332	6.1896	6.4155	5.6653	5.6137	5.5615	5.636	5.72613	0.380596		5.3733	5.5019	5.6194	5.3677	5.5473	5.4657	5.385	5.6184	5.5879	5.3756	5.3164	5.4466	5.4311	5.46433	0.10265
Abhd4	0.974838	-0.174452		6.143	7.2436	7.4754	6.935	7.8052	6.3954	6.647	6.8208	6.93317	0.555351		6.685	6.6675	6.6291	6.8397	7.3942	6.6611	6.437	6.4473	7.1631	6.3807	6.6563	6.7788	7.1236	6.75872	0.30296
Cggbp1	0.969321	-0.235672		7.0898	7.7027	8.2378	8.3185	8.0497	7.2752	7.3663	7.4151	7.68189	0.468549		7.4082	7.5886	7.5105	7.3532	7.5805	7.333	6.9981	7.9602	7.7144	6.9151	7.4742	7.4338	7.531	7.44622	0.272714
C1qc	0.957116	-0.266912		5.4198	5.9933	7.0015	7.6172	5.9471	5.2236	6.0244	6.5655	6.22405	0.799947		5.7341	6.1108	6.0708	5.8532	5.789	5.3634	5.5906	6.9655	6.5822	5.8294	5.6686	5.987	5.8982	5.95714	0.42068
Lmna	0.96967	-0.220457		7.5289	7.2792	7.0325	6.8016	7.1787	7.7643	6.9973	7.5662	7.26859	0.328996		7.075	6.9667	7.1438	6.9705	7.5128	7.1291	7.4073	5.3628	7.2418	7.0097	7.2736	7.3352	7.1974	7.04813	0.532984
Fgl2	0.952109	-0.267691		5.1554	5.5291	5.2789	6.2103	6.4155	5.1591	5.3216	5.6472	5.58964	0.480562		5.2356	5.3973	5.3333	5.1329	5.1636	5.0706	5.1375	5.9682	5.6107	5.1716	5.2272	5.4816	5.2552	5.32195	0.247288
Pja2	0.961201	-0.250063		5.9346	6.404	7.3366	6.8019	6.6074	6.0141	6.1372	6.3247	6.44506	0.463801		6.1776	6.3825	6.3998	6.0775	5.9892	6.127	6.0425	6.4437	6.5685	5.7464	6.2403	6.1347	6.2053	6.195	0.217913
Kcnn4	0.950164	-0.310602		5.842	5.6738	7.2662	6.1748	6.6516	6.589	5.9752	5.6876	6.23253	0.560912		5.9689	5.7785	5.8604	5.9024	5.8275	6.0259	5.6882	6.7662	6.306	5.6107	5.9229	5.673	5.6544	5.92192	0.315173
Bmper	0.953145	-0.256636		5.1088	5.7474	6.6969	5.2453	5.2872	5.1544	5.1517	5.426	5.47721	0.534395		5.141	5.2909	5.2659	5.2434	5.2547	5.1412	5.077	5.3069	5.4608	5.0837	5.2493	5.1536	5.1991	5.22058	0.104721
2011-09-09	0.956035	-0.252967		5.2737	5.8283	6.1133	5.9325	6.2531	5.5712	5.3806	5.6775	5.75378	0.343296		5.4348	5.6639	5.6267	5.3374	5.3768	5.3641	5.341	5.7996	5.8087	5.2988	5.4252	5.5399	5.4936	5.50081	0.174473
Trp53bp2	0.958492	-0.250889		5.7652	5.8382	7.1377	5.8445	5.8568	6.0719	6.0214	5.8188	6.04431	0.454047		5.7646	5.7853	5.918	5.6895	5.708	5.7941	5.8167	5.7512	5.801	5.7933	5.8584	5.839	5.7954	5.79342	0.0599993
Decr1	0.957092	-0.25081		5.2788	6.1457	6.2205	5.8013	6.5019	5.4384	5.492	5.8832	5.84523	0.427087		5.375	5.5629	5.5568	5.5006	6.2576	5.478	5.3984	5.9598	5.7386	5.3104	5.5115	5.4816	5.5962	5.59442	0.259118
Spns2	0.953594	-0.289836		6.4125	5.9648	6.2715	5.5092	6.1416	6.9074	6.4509	6.307	6.24561	0.404329		5.919	5.9102	6.1094	5.6187	5.7016	6.0261	6.3008	6.0659	5.7424	6.0936	5.9918	6.1667	5.7789	5.95578	0.200617
Zfand6	0.967696	-0.266629		8.0654	8.4073	8.0238	8.6354	8.0676	8.6458	7.9763	8.2086	8.25378	0.273851		7.9208	7.9573	8.1319	7.6307	7.7895	7.9195	8.112	8.5768	7.7952	8.0224	7.9576	8.1032	7.916	7.98715	0.226883
8430408G22Rik	0.949697	-0.293687		5.4431	5.354	8.9136	5.3965	5.3316	5.3931	5.4073	5.4679	5.83839	1.24334		5.7941	5.4349	5.414	5.468	5.6313	5.3944	5.8927	5.3184	5.6745	5.5096	5.564	5.6357	5.3495	5.5447	0.174276
Tspan14	0.96504	-0.224653		6.0024	6.5982	6.4069	6.7253	6.8051	6.4148	6.2612	6.1936	6.42594	0.273612		6.2342	6.2623	6.1664	6.3238	6.3818	6.1093	5.998	6.5096	6.1697	5.8563	6.1433	6.141	6.321	6.20128	0.168276
Flot2	0.958659	-0.245578		5.2661	5.9457	6.3104	6.4271	6.8664	5.4195	5.5225	5.7652	5.94036	0.555831		5.5411	5.7831	5.7806	5.5743	5.8033	5.7299	5.4106	6.259	6.1281	5.2728	5.4664	5.5649	5.7181	5.69478	0.273985
Nr1d2	0.960394	-0.268465		5.9639	6.6398	7.1503	6.9307	7.7135	6.5649	6.3742	6.8895	6.77835	0.526422		6.428	6.5032	6.7131	6.2137	6.9968	6.2638	6.2319	6.942	6.7484	6.1564	6.6176	6.3854	6.4282	6.50988	0.275836
Fads3	0.958134	-0.255916		5.9947	5.7637	7.6623	5.4957	5.8131	6.2533	5.9246	5.9947	6.11276	0.662949		5.831	6.0335	6.1699	5.9421	5.5051	5.6353	5.7778	5.6665	6.0419	5.7034	6.3732	5.6274	5.8319	5.85685	0.246663
6720475J19Rik	0.958283	-0.250433		5.511	5.7864	7.1679	6.7976	5.6551	5.5954	5.7051	5.8065	6.00312	0.620125		5.5809	5.6726	5.6859	5.616	6.3522	5.5601	5.5557	6.0012	5.6758	6.0598	5.6397	5.6325	5.7526	5.75269	0.238673
Prelp	0.95142	-0.269444		5.2169	5.6076	6.3575	5.3258	5.909	5.1445	5.282	5.5277	5.54638	0.410944		5.0901	5.4265	5.2315	5.1931	5.4252	5.1389	5.1572	5.5423	5.4656	5.223	5.2462	5.272	5.1885	5.27693	0.14126
Mapk3	0.968633	-0.210913		6.4125	6.8786	6.7099	6.1583	6.9329	7.3163	6.5082	6.8751	6.72398	0.359565		6.7196	6.4683	6.6481	6.5707	6.332	6.5657	6.5038	6.0051	6.3225	6.4815	6.608	6.7523	6.6922	6.51306	0.20321
Hbp1	0.965083	-0.242037		6.9775	6.8441	7.5607	6.5924	7.1263	6.6573	6.9815	6.7144	6.93177	0.312456		6.7246	6.758	6.9019	6.4121	6.6489	6.3923	6.7526	6.7544	6.5228	6.8045	6.8406	6.7285	6.7254	6.68974	0.156208
Hmga2	0.953899	-0.261965		5.5484	5.3161	5.2685	5.1067	5.1832	7.2782	5.4211	6.3374	5.68245	0.750995		5.4455	5.2811	5.2811	5.5805	5.3454	5.4365	5.2915	5.2388	5.5363	5.5179	5.9049	5.2435	5.3633	5.42048	0.185468
Nedd4l	0.952975	-0.272238		5.4825	5.5158	7.1429	5.9772	5.8085	5.508	5.4915	5.3872	5.7892	0.581419		5.4109	5.4352	5.4339	6.0101	5.529	5.5156	5.3732	5.8193	5.4579	5.3062	5.6195	5.3987	5.411	5.51696	0.196613
5031439G07Rik	0.959221	-0.247472		5.6333	6.1336	6.6014	6.4155	6.1066	5.9239	5.7875	5.9477	6.06869	0.319362		5.799	5.9547	5.844	5.7689	5.9145	5.7905	5.5888	6.2415	5.8512	5.5335	5.641	5.9199	5.8283	5.82122	0.179772
Ptplb	0.96697	-0.263414		7.7493	8.3052	7.2414	8.2113	8.9621	7.5124	7.7784	8.0402	7.97504	0.532547		7.4055	7.5836	7.8546	7.4608	9.4924	7.5172	7.7467	6.7292	7.6071	7.29	7.6494	8.2689	7.6457	7.71162	0.637461
Fam102b	0.956353	-0.276378		5.9431	6.3135	6.1684	6.9091	7.1778	6.1695	5.7907	6.1852	6.33216	0.473246		6.0295	6.0144	6.1281	5.8927	6.2961	5.8202	5.8631	6.2048	6.4429	5.9081	6.1812	6.0142	5.9299	6.05578	0.185245
Celsr2	0.959088	-0.249725		5.8793	6.2028	6.9559	5.5974	6.4337	6.0494	5.7566	5.9571	6.10402	0.430378		5.8735	5.8009	5.8072	5.7413	6.1953	6.2244	6.0457	5.1834	5.7273	5.7209	5.9016	6.0358	5.8486	5.8543	0.262574
Prkci	0.975716	-0.182559		7.3851	7.5821	8.296	6.9579	7.6699	7.4956	7.4382	7.3161	7.51761	0.380126		7.4228	7.6113	7.7411	7.2538	7.6045	7.2465	7.3606	6.0968	7.3304	7.1758	7.4637	7.4125	7.6359	7.33505	0.409094
Fam213b	0.957	-0.281549		6.9317	6.8118	5.5425	6.7989	5.8085	7.1814	6.2819	7.0248	6.54769	0.60202		5.8338	6.0219	6.6758	5.7861	5.8473	6.2075	6.8936	6.3657	6.0398	6.7254	6.5985	6.3508	6.1136	6.26614	0.368597
Cd59a	0.961675	-0.221631		5.3939	5.7844	6.5165	5.3257	6.2595	5.444	5.4004	6.1396	5.783	0.465075		5.5657	5.5647	5.6813	5.5414	5.5019	5.4263	5.4707	5.4354	5.7105	5.6993	5.4965	5.5216	5.6825	5.56137	0.100999
B4galt6	0.951818	-0.273474		5.2728	5.4479	5.9899	6.3123	6.0435	5.3238	5.3519	5.6644	5.67581	0.393208		5.3211	5.3652	5.3678	5.3719	5.497	5.2185	5.3238	5.6604	5.7056	5.3873	5.3818	5.3436	5.2864	5.40234	0.139978
Clec2g	0.952703	-0.265785		5.197	5.2622	5.0365	6.3489	6.1681	5.737	5.1648	6.0415	5.6195	0.51792		5.1017	5.2571	5.2634	5.1708	5.3531	5.6199	5.3358	5.0872	5.1442	5.2895	5.148	6.5574	5.2702	5.35372	0.387604
Pttg1ip	0.9643	-0.256601		7.1451	7.0915	7.5803	6.8528	7.4648	7.1712	7.0674	7.1282	7.18766	0.230661		6.9564	7.069	7.1394	6.7106	6.6559	6.7384	6.8363	7.1975	7.1052	6.7254	7.1401	6.9423	6.8873	6.93106	0.187714
H2-Eb1	0.947638	-0.367421		5.8241	7.0856	6.3219	9.847	8.1229	5.8601	6.0865	6.9877	7.01698	1.38088		6.3006	6.2988	6.5352	5.775	6.1174	6.1244	6.3169	10.6473	6.5709	6.9044	5.9542	6.8	6.0991	6.64955	1.24347
Edn1	0.96491	-0.200193		5.4506	5.4332	5.6415	5.2334	7.5484	5.3823	5.6092	5.3419	5.70506	0.756714		5.5324	5.5318	5.6954	5.5869	5.4493	5.35	5.3115	5.2731	5.6509	5.5406	5.315	5.6079	5.7185	5.50487	0.152097
Serpinb9	0.951854	-0.279821		5.1245	5.5639	5.3915	7.9891	6.0185	5.3899	5.3153	5.7031	5.81198	0.920417		5.4366	5.4816	5.3951	5.3361	5.2649	5.3325	5.1547	7.2965	5.5789	5.8377	5.1602	5.2617	5.3815	5.53215	0.560158
Relb	0.95472	-0.259986		5.3252	5.4399	5.6501	7.5931	5.7646	5.2504	5.4117	5.4991	5.74176	0.766279		5.4226	5.4656	5.3393	5.431	5.3475	5.4185	5.2822	6.4799	5.4485	5.5853	5.2867	5.3344	5.4216	5.48178	0.31091
Cd52	0.956058	-0.302179		5.6981	6.423	7.3651	8.944	7.6201	5.8088	6.2698	6.8857	6.87683	1.08026		5.9613	6.424	6.3536	6.0261	6.3512	5.9568	5.8692	10.7905	6.7969	6.2156	6.0899	6.3143	6.321	6.57465	1.29089
Arl4c	0.962133	-0.245646		5.9188	6.3497	7.6079	6.0907	6.2416	6.7279	6.4493	6.5109	6.4871	0.517607		6.3168	6.275	6.1612	6.2268	5.7661	6.0007	6.0932	6.8912	6.7657	5.8925	6.4247	6.0789	6.2461	6.24145	0.315985
Pmepa1	0.965327	-0.243998		6.9236	6.5882	8.909	6.4831	7.0519	6.3068	7.0246	7.0102	7.03717	0.80709		6.8204	7.0333	7.4637	6.9516	6.6788	6.4259	6.8198	5.5271	7.4404	6.6259	7.108	6.6126	6.8038	6.79318	0.488488
Nfkbie	0.949341	-0.293758		5.1218	5.3252	5.7557	8.6888	5.6156	5.1386	5.2702	5.4741	5.79875	1.18869		5.1581	5.3845	5.3423	5.2268	5.2429	5.22	5.165	7.5074	5.4715	6.0141	5.2773	5.2671	5.2879	5.50499	0.640946
Basp1	0.984423	-0.117538		6.4537	6.8997	9.9727	8.252	7.5659	6.6636	8.0092	6.5483	7.54564	1.19446		7.6846	7.9806	8.2152	7.7928	5.7892	6.942	7.374	7.7473	8.3751	7.0349	7.0255	6.5876	8.0165	7.4281	0.731257
Dcxr	0.971381	-0.180109		6.3431	6.0743	6.6689	6.1506	5.9951	6.1837	6.499	6.4322	6.29336	0.231276		6.2885	5.8469	6.0193	6.1764	5.7778	5.8433	6.229	6.0782	6.2948	6.1262	6.5785	5.7991	6.4143	6.11325	0.250566
Chpt1	0.957542	-0.240521		5.3277	5.6107	6.8293	5.6031	5.5959	5.3813	5.3742	5.5976	5.66498	0.48558		5.4105	5.5335	5.4674	5.357	5.4296	5.3834	5.296	5.6188	5.6073	5.2786	5.3164	5.3726	5.4468	5.42445	0.109557
Pdrg1	0.964407	-0.222917		5.8803	6.3479	7.0757	6.23	6.3061	5.9941	6.1196	6.1505	6.26303	0.363047		6.0641	6.1084	6.0038	6.1776	5.9807	5.8784	5.8548	6.4299	6.0914	5.8938	5.8934	6.0026	6.1425	6.04011	0.157815
Synpo	0.960149	-0.230565		5.3594	5.9031	6.7829	5.5797	5.9794	5.4096	5.571	5.7009	5.78575	0.457418		5.6695	5.6972	5.7773	5.5765	5.4567	5.5738	5.3743	5.3629	5.847	5.2575	5.5145	5.4897	5.6205	5.55518	0.169987
Tgm2	0.952016	-0.298262		5.2201	6.1506	7.3309	7.5939	6.1889	5.3203	5.9243	5.9982	6.2159	0.851322		5.8045	5.9446	5.8514	5.784	5.8857	5.2858	5.4902	7.6939	6.4404	5.7449	5.5363	5.7967	5.6709	5.91764	0.598461
Serpinb6b	0.948114	-0.292356		5.1848	5.2188	5.3823	7.3098	6.2597	5.1764	5.2373	5.3071	5.63452	0.766342		5.1848	5.2697	5.1421	5.1618	5.1567	5.1914	5.1054	7.1781	5.2112	5.2683	5.2956	5.1608	5.1223	5.34217	0.554709
Prdx4	0.960595	-0.26226		6.2259	6.2864	8.3269	6.5813	6.5828	6.1958	6.2964	6.7483	6.65547	0.70448		6.2395	6.5829	6.5104	6.2263	6.3253	6.063	6.4337	7.4335	6.6213	5.8609	6.2887	6.2165	6.3098	6.39322	0.37452
Gatm	0.959959	-0.221183		5.1537	5.4707	5.8742	6.5346	5.356	5.1584	5.2202	5.4232	5.52388	0.470297		5.3041	5.4988	5.3926	5.2288	5.1731	5.212	5.1313	5.435	5.3435	5.2644	5.3167	5.2277	5.407	5.30269	0.109444
Snap47	0.969976	-0.216817		6.5204	7.3137	7.0678	7.2884	7.5997	7.3388	7.0868	7.5566	7.22152	0.341294		7.0443	7.2893	7.2273	7.0015	6.6354	6.9751	6.975	6.7933	7.3655	6.5764	7.1863	6.8635	7.1283	7.00471	0.240965
2610034B18Rik	0.959803	-0.233712		5.4327	5.6122	5.5822	7.285	5.5813	5.6933	5.5639	5.7626	5.81415	0.602091		5.6589	5.6425	5.6801	5.6944	5.4341	5.5726	5.5977	5.4308	5.6702	5.5095	5.4322	5.596	5.6267	5.58044	0.0976985
3110079O15Rik	0.952856	-0.257375		5.1162	5.0978	7.4719	5.1863	5.1835	5.2321	5.1794	5.2078	5.45938	0.814403		5.1979	5.1698	5.1726	5.173	5.3199	5.2835	5.1648	5.1044	5.1644	5.2545	5.2082	5.2731	5.1399	5.202	0.0628035
Zfp771	0.95594	-0.270597		5.7236	6.0424	6.3105	7.1147	6.2289	5.7618	5.8685	6.0825	6.14161	0.445607		5.8775	5.9143	5.8453	5.7802	6.0799	5.9489	5.8432	5.9999	5.9078	5.7222	5.871	5.7848	5.7482	5.87102	0.101622
Pcyox1	0.979623	-0.165437		7.9081	8.6229	7.2542	8.4683	8.645	7.9541	7.9998	8.0994	8.11897	0.46086		7.9408	8.1638	8.0418	7.981	8.7072	7.9913	7.9382	6.4216	7.9888	7.8571	8.1308	7.9242	8.3094	7.95354	0.511443
Tshz1	0.956153	-0.269941		6.1635	5.9677	6.272	6.63	6.2033	5.9301	5.7245	6.36	6.15639	0.281506		5.8466	5.8524	5.9428	5.779	5.9611	5.8631	5.8596	6.3519	5.8977	5.5596	5.9657	5.88	5.7643	5.88645	0.175393
Noxo1	0.953132	-0.258387		5.1816	5.2633	5.5822	6.8088	5.6066	5.2781	5.2151	5.169	5.51309	0.551243		5.1577	5.1935	5.1816	5.2152	5.421	5.3485	5.2161	5.4489	5.2356	5.2306	5.2565	5.2212	5.1847	5.2547	0.0925055
Cd14	0.963104	-0.234878		5.7742	5.8846	7.9497	7.1252	5.8675	5.9599	6.4612	5.9054	6.36596	0.783864		6.4813	6.1531	6.205	6.2525	5.4208	5.7167	6.0388	5.7265	6.7809	6.4382	6.1498	6.172	6.1685	6.13108	0.354938
Plk2	0.96521	-0.236201		6.6627	6.916	7.3101	5.4818	7.0982	7.4209	6.7701	6.6543	6.78926	0.60069		6.8176	6.6326	6.8796	6.6722	6.3154	6.6385	6.826	5.6277	6.7506	6.2541	6.7662	6.4253	6.584	6.55306	0.339461
Comt	0.953202	-0.309846		6.3582	6.5002	6.9626	7.2067	6.7077	6.2393	6.3224	6.6701	6.6209	0.335554		6.211	6.285	6.3498	6.1266	6.2769	6.2713	6.3287	6.6135	6.5296	6.2151	6.4312	6.4018	6.0032	6.31105	0.16206
Cxcl16	0.967101	-0.205847		5.9435	5.7636	6.708	7.3554	6.7633	5.591	6.1123	5.8186	6.25696	0.616979		6.0571	6.1591	6.0899	6.1368	6.0435	5.7505	5.7743	6.068	6.0883	6.194	6.1655	5.9199	6.2176	6.05112	0.14936
Plekhh1	0.956524	-0.245141		5.357	5.3558	5.7919	6.5871	5.4816	5.604	5.5931	5.3382	5.63859	0.41414		5.3818	5.329	5.297	5.3903	5.6797	5.478	5.2501	5.1866	5.4221	5.6778	5.3198	5.3228	5.3798	5.39345	0.146715
Srebf1	0.96754	-0.21069		6.0719	6.6701	6.9851	6.5291	7.0648	6.1767	6.1976	6.2301	6.49067	0.384613		6.2737	6.2857	6.1647	6.2281	6.6566	6.4353	6.2043	6.2882	6.2704	5.9783	6.1976	6.2335	6.4234	6.27998	0.160321
Trim13	0.957244	-0.265812		5.9982	6.2422	5.6368	6.8823	6.1238	6.4911	6.0667	6.2942	6.21691	0.366476		6.1387	6.0909	5.908	6.0131	6.028	6.1685	6.0547	5.1736	5.9234	6.0414	5.9896	5.9924	5.842	5.9511	0.250477
Skil	0.97017	-0.216816		6.7759	7.1708	7.4759	8.1637	8.2711	6.6628	6.9644	6.6631	7.26846	0.646713		7.0849	7.2686	7.0786	6.9311	7.2062	6.9851	6.8437	7.1441	7.1064	6.9847	7.0719	6.7999	7.1662	7.05165	0.137818
Stx6	0.967653	-0.241013		6.8597	7.3475	7.7101	8.0204	8.0158	7.132	7.2528	7.2695	7.45097	0.421677		7.1267	7.361	7.285	7.0293	7.3865	7.1226	7.0902	7.6515	7.4817	6.8006	7.2049	6.9792	7.2103	7.20996	0.225612
Ly6g6c	0.971687	-0.189102		7.2582	6.8837	5.6315	5.3813	6.88	7.4083	6.4912	7.498	6.67902	0.796148		6.0069	5.9658	6.6398	5.6582	6.7446	7.0747	6.9234	5.4045	5.9404	6.9273	7.0759	7.2812	6.7263	6.48992	0.613307
Cttn	0.968769	-0.272107		8.8794	8.4489	8.8469	8.4069	8.5489	8.737	8.8051	9.0288	8.71274	0.221933		8.1948	8.622	8.819	8.4259	8.5565	8.4476	8.7056	6.6259	8.7561	8.7349	8.8842	8.6585	8.2972	8.44063	0.58199
Cers4	0.972472	-0.16015		5.2991	7.3148	5.1534	5.2807	6.7916	5.618	5.493	5.5914	5.81775	0.791465		5.291	5.2215	5.2279	5.2288	7.5551	5.6895	5.5578	5.6765	5.5081	5.1551	5.2991	6.1135	6.0249	5.6576	0.648785
Rnf149	0.966535	-0.250093		7.1841	7.1474	7.4531	7.9053	7.6524	7.2063	7.7867	7.4508	7.47326	0.287594		7.1492	7.5759	7.475	6.9634	7.1744	7.2297	7.3208	6.7534	7.6098	6.9936	7.3991	7.0781	7.1788	7.22317	0.249929
Nfib	0.956664	-0.269402		5.5139	6.2205	6.7112	6.4535	7.4849	5.8443	5.6078	5.8961	6.21652	0.656299		5.7612	5.7417	5.7294	5.6323	7.4966	6.2081	5.9075	5.9482	5.8937	5.6831	5.5223	5.9741	5.8144	5.94712	0.497093
Il10rb	0.956644	-0.266556		5.6874	5.983	6.6139	6.9424	6.0377	5.8804	5.9014	6.138	6.14803	0.419557		5.6924	5.7384	5.9839	5.6047	5.9373	5.5547	5.7112	7.0561	6.1241	5.6973	5.6862	5.9113	5.7615	5.88147	0.388175
Gne	0.953582	-0.259912		5.326	5.255	5.4573	6.9552	5.6584	5.4629	5.3385	5.3415	5.59935	0.561686		5.2217	5.2852	5.2887	5.334	5.1943	5.2861	5.2727	5.8175	5.2498	5.6107	5.2565	5.3462	5.2493	5.33944	0.176301
Tm7sf3	0.961254	-0.227998		5.3347	5.7897	6.3542	6.2292	6.1826	5.4227	5.6825	6.0794	5.88437	0.383893		5.5883	5.8535	5.6943	5.5814	5.3982	5.6419	5.5519	5.8607	5.9526	5.5424	5.4765	5.6801	5.7111	5.65638	0.159878
Oasl1	0.956219	-0.251228		5.351	5.6812	5.8751	7.015	5.3396	5.5531	5.5615	5.53	5.73831	0.543776		5.4898	5.5223	5.6548	5.3543	5.3849	5.4077	5.6405	5.4687	5.5328	5.5041	5.4412	5.4955	5.4355	5.48708	0.0889017
A730054J21Rik	0.970385	-0.179497		5.3975	5.7952	6.4519	5.2804	7.9026	5.2909	6.0493	6.3211	6.06111	0.872218		6.0434	6.3216	6.0728	5.8391	6.0498	5.6489	5.6783	5.1814	6.1492	5.7258	5.5899	6.0029	6.1579	5.88162	0.308791
Atp6v0d2	0.95878	-0.222849		5.1737	5.1739	6.2254	5.0811	6.0699	5.1966	5.1378	5.1927	5.40639	0.460876		5.2163	5.1141	5.1632	5.1966	5.2978	5.2076	5.1952	5.1085	5.129	5.1693	5.1632	5.1636	5.2616	5.18354	0.0547439
Grasp	0.966818	-0.204093		5.4824	6.2495	5.744	7.7088	6.1235	5.7946	6.0697	6.0336	6.15076	0.675837		6.1383	6.258	5.9724	6.1325	5.4094	6.2829	5.7637	5.6751	6.1327	5.8244	5.8907	5.7167	6.1099	5.94667	0.259808
Mpzl2	0.972001	-0.214172		7.6944	7.422	6.7933	8.9684	7.2818	7.8408	7.5761	7.6175	7.64929	0.621583		7.5949	7.6355	8.0082	7.6703	7.1315	7.759	7.6557	5.1237	7.6089	7.43	7.8206	7.666	7.5522	7.43512	0.723628
Myl7	0.975	-0.142191		5.3139	5.3252	5.2196	7.4797	5.1362	5.5059	6.176	5.3454	5.68774	0.792313		5.2721	5.6721	6.2552	5.6336	5.4422	5.4522	5.5896	5.2064	5.3798	5.5713	5.2808	5.3464	5.9904	5.54555	0.299205
Ptprf	0.974744	-0.208747		8.466	8.3009	7.8261	7.9134	8.6917	8.3976	8.3592	8.168	8.26536	0.286826		7.9449	8.3067	8.2543	8.3077	8.4351	8.4238	8.436	5.6483	7.9907	7.9292	8.6142	8.2506	8.1945	8.05662	0.752067
Sptlc3	0.960385	-0.231299		5.3936	5.9668	5.122	5.6917	5.8301	6.7494	5.6575	6.2988	5.83874	0.510429		5.5569	5.4911	5.4495	5.4702	5.9898	5.7184	5.8433	5.2718	5.5215	5.7171	5.3697	5.8555	5.6419	5.60744	0.209228
Rgs12	0.971296	-0.177517		6.0216	6.39	5.1534	6.6307	6.8716	6.2388	6.0831	6.0854	6.18433	0.510768		6.4068	6.1822	5.9632	6.4196	5.8237	6.2266	6.1231	5.1736	6.1436	5.4538	6.0035	5.8839	6.2849	6.00681	0.361667
Ccser2	0.963191	-0.230895		5.9629	5.8635	6.6513	7.2858	6.4119	5.6827	6.0848	6.2394	6.27279	0.512281		5.7968	6.0914	6.0203	5.8925	6.3425	5.8486	5.9205	6.1927	6.058	6.08	6.168	6.0587	6.0746	6.04189	0.149855
Rhoj	0.967021	-0.211015		5.7664	6.1972	8.8131	5.6144	6.1646	5.5871	6.1153	6.9291	6.3984	1.06637		6.3108	6.4033	6.4285	6.0179	5.9784	5.8193	6.1437	6.1294	6.6702	6.1721	5.8674	6.1851	6.3099	6.18738	0.238728
Gusb	0.963359	-0.233175		5.7781	6.0019	6.9268	7.7079	6.3926	5.4873	6.1935	6.4221	6.36378	0.696837		6.1096	6.2441	6.2962	6.0414	5.5167	5.7687	6.0153	6.9041	6.5989	5.9265	6.213	5.9123	6.151	6.1306	0.351659
Irf7	0.964495	-0.213277		5.7103	6.2937	6.5873	6.8507	5.5493	5.511	5.9816	5.5721	6.007	0.516042		5.7961	5.9661	5.931	5.6439	5.8987	5.7861	5.6388	5.9715	5.6588	5.6636	5.6871	5.7745	5.9022	5.79372	0.127912
1810011O10Rik	0.970092	-0.20425		7.0358	6.7008	7.3809	6.1273	6.6157	7.0424	6.7037	7.0282	6.82935	0.378454		6.6587	6.6155	6.58	6.3252	5.723	6.6285	7.2341	5.4354	6.9691	6.6867	7.2195	7.277	6.7736	6.6251	0.548918
Aim1	0.96103	-0.241507		6.2906	6.1748	6.1534	6.6543	5.9618	6.305	5.901	6.137	6.19724	0.232525		5.8058	5.8156	6.1939	5.7946	6.0725	5.8076	6.1206	5.7343	5.9262	6.0524	5.9035	6.2645	5.933	5.95573	0.169655
Pdcd4	0.957071	-0.276342		5.6422	6.7332	6.4969	7.3921	6.7793	6.015	6.2285	6.21	6.43715	0.537919		5.7728	6.235	6.073	5.9133	6.543	5.9772	5.8535	7.8298	5.991	5.8386	5.9542	6.1305	5.9786	6.16081	0.539617
Lrrc28	0.961524	-0.229686		5.888	6.038	5.4308	5.5506	5.8061	6.578	5.8097	6.6553	5.96956	0.44237		5.585	5.7144	5.8711	5.4561	5.6934	5.8442	5.9389	5.619	5.6342	5.8915	5.7277	5.8723	5.7706	5.73988	0.142137
Lap3	0.963681	-0.24222		6.3037	6.582	6.9229	6.4116	7.9967	6.3192	6.364	6.4544	6.66931	0.572708		6.4399	6.5788	6.4716	6.2695	6.8313	6.3604	6.5186	6.1153	6.5819	6.2134	6.165	6.606	6.4005	6.42709	0.202989
Nebl	0.962787	-0.211414		5.3773	5.8458	5.7846	5.1355	6.2049	5.9082	5.3511	5.8425	5.68124	0.356311		5.2023	5.4322	5.3939	5.2333	5.5835	5.8556	5.614	5.211	5.4498	5.2714	5.3671	5.9101	5.5835	5.46982	0.231175
Smpd1	0.968054	-0.220931		6.8363	6.8633	5.9065	5.8424	6.5493	8.5948	7.1071	7.6267	6.9158	0.90042		6.7327	6.7048	6.8533	6.5908	6.1688	6.9525	7.1056	6.2104	6.437	6.8461	6.7519	6.9156	6.7638	6.69487	0.278401
Eps15	0.969024	-0.216862		6.5678	7.2253	7.3948	7.1134	7.1086	6.8291	6.6716	7.0966	7.0009	0.283966		6.8602	6.8298	6.7365	6.7005	6.7159	6.6847	6.5639	7.4208	7.0644	6.2611	6.6296	6.8539	6.8712	6.78404	0.269871
Enc1	0.966759	-0.217866		6.226	6.3414	8.4374	5.6592	6.2615	6.0894	6.7206	6.6974	6.55411	0.832412		6.3419	6.4224	6.5338	6.4181	6.4154	5.7922	6.2472	5.9353	6.8199	6.4162	6.3962	6.2144	6.4182	6.33625	0.256514
Anxa9	0.95949	-0.245413		5.9706	6.2003	6.0199	5.1318	6.0302	6.3896	6.3848	6.3374	6.05808	0.411058		5.602	5.7121	6.116	5.757	5.6117	6.0068	6.0863	5.1984	5.4817	6.3076	5.6625	6.2542	5.7683	5.81266	0.323245
Dstn	0.980827	-0.186951		9.6752	9.9518	9.6765	9.5064	9.4888	10.2394	9.6564	9.8104	9.75061	0.248195		9.603	9.8762	10.0463	9.552	9.6299	9.7247	9.9624	7.5774	9.8054	9.5732	9.6744	9.5169	9.7858	9.56366	0.61841
BC005537	0.963756	-0.265462		6.9148	7.3519	8.1833	7.5296	7.2444	6.8655	7.2253	7.2801	7.32436	0.410073		6.9789	7.2236	7.1634	6.9917	7.0719	6.7423	6.9284	7.4399	7.2335	6.9238	7.041	7.1071	6.9202	7.0589	0.17846
Scd2	0.97457	-0.223808		8.6033	8.1758	9.0784	9.0982	8.4908	9.0748	8.8103	9.0748	8.8008	0.346716		8.7967	8.3461	8.7884	8.5678	8.8444	8.9403	9.0218	7.379	8.2645	8.4849	9.0691	8.3727	8.6252	8.57699	0.444903
Fam102a	0.961043	-0.23107		5.6333	5.6308	6.2777	6.8249	6.0755	5.8057	5.6353	5.5685	5.93146	0.439712		5.6425	5.6961	5.6599	5.8334	5.6902	5.5064	5.7415	6.153	5.6294	5.5073	5.7269	5.6033	5.7152	5.70039	0.163211
Camk2n1	0.959384	-0.239562		5.3043	5.7086	7.6237	5.5671	6.0461	5.4849	5.6908	5.7606	5.89826	0.729998		5.8736	5.719	5.8236	5.7103	5.5118	5.7967	5.6351	5.4745	5.7572	5.6246	5.3689	5.6341	5.6337	5.6587	0.144586
Hspa2	0.957569	-0.231645		5.0845	5.5523	6.4774	5.3142	5.4298	5.2533	5.2097	5.3535	5.45934	0.434824		5.1866	5.2814	5.2838	5.1614	5.2015	5.2729	5.2064	5.259	5.4024	5.124	5.1938	5.1495	5.2373	5.22769	0.0735465
Nxph2	0.956009	-0.233032		5.0361	5.0714	5.0786	6.8833	5.0813	5.1105	5.0905	5.0264	5.29726	0.641448		5.109	5.048	5.0432	5.0492	5.0919	5.0484	4.9933	5.0344	5.0379	5.2038	5.0444	5.0641	5.0674	5.06423	0.0503731
Ttc3	0.965921	-0.226513		6.3748	6.7278	6.817	6.6641	6.8952	6.2162	6.5959	6.8832	6.64678	0.243606		6.4392	6.4049	6.448	6.3796	6.6291	6.3389	6.2941	6.5069	6.5589	6.1043	6.5478	6.3585	6.4532	6.42026	0.134441
Rassf7	0.964667	-0.214024		6.0385	5.9523	5.94	5.9741	5.8617	6.5613	5.9536	6.1774	6.05736	0.223451		5.9063	5.8506	5.9378	5.7024	5.801	5.9335	5.8351	5.5301	5.8299	5.689	6.0782	5.9362	5.9333	5.84334	0.140472
Pde4dip	0.957927	-0.239558		5.4041	5.3495	5.5924	7.7694	5.403	5.2506	5.3171	5.4647	5.69385	0.844837		5.3691	5.414	5.4435	5.36	5.3151	5.3378	5.2904	5.9086	5.5009	5.5218	5.5634	5.4543	5.4269	5.45429	0.159027
Bag3	0.970571	-0.20144		6.8236	7.0188	6.5043	6.8878	6.7238	7.0884	6.654	7.0595	6.84502	0.208737		6.8556	6.8729	6.8769	6.6729	6.6728	6.5759	6.6908	5.6878	6.8395	6.4529	6.7932	6.5864	6.789	6.64358	0.315643
C77080	0.963796	-0.230892		6.1565	6.1912	6.4812	6.6897	6.5336	6.6451	6.2052	6.1183	6.3776	0.234405		6.1793	6.0171	6.1219	6.1782	6.2698	6.2795	6.3276	5.4354	6.1719	6.2316	6.3124	6.2252	6.1573	6.14671	0.229583
Agpat2	0.965682	-0.199088		5.6432	5.911	5.8272	5.8106	5.6499	6.1101	5.5931	5.8649	5.80125	0.170486		5.5899	5.5685	5.6251	5.5746	5.4338	5.5644	5.6342	5.6768	5.7204	5.5506	5.569	5.5629	5.7579	5.60216	0.0829019
Dact2	0.952642	-0.264195		5.3302	5.1734	6.5351	5.4977	6.0982	5.5113	5.2338	5.2498	5.57869	0.485333		5.181	5.2033	5.2634	5.4579	5.9755	5.498	5.2565	5.2058	5.1345	5.1741	5.193	5.3737	5.1717	5.31449	0.229112
Tmbim6	0.972594	-0.230386		8.1383	8.4623	8.795	9.0768	8.8274	7.8494	8.0741	8.0284	8.40646	0.449801		7.9704	8.0123	8.0572	8.2459	8.8232	8.2054	8.1004	8.4096	8.1342	7.8759	8.1165	8.1502	8.1878	8.17608	0.235272
Sgms2	0.959082	-0.222055		5.0685	5.2095	7.0504	5.2702	5.2644	5.1386	5.1952	5.2173	5.42676	0.659346		5.2375	5.2014	5.2281	5.2122	5.1555	5.22	5.195	5.0994	5.3972	5.1594	5.0908	5.2118	5.2529	5.20471	0.0763668
Rnf128	0.974652	-0.149451		5.6111	5.7873	6.5479	6.4987	5.9437	5.4709	5.6575	5.6502	5.89591	0.410834		5.638	5.7414	6.0088	6.2479	5.7367	5.4297	5.7011	5.3088	5.7723	5.4954	5.8259	5.6715	6.1265	5.74646	0.265542
Lzts2	0.959248	-0.237137		5.6006	5.6434	6.4077	6.0782	6.1979	5.3501	5.5807	5.6932	5.81897	0.364169		5.5137	5.6068	5.5881	5.5868	5.8236	5.5292	5.532	5.4237	5.6147	5.7262	5.4649	5.5975	5.5567	5.58184	0.104288
Slc28a3	0.957976	-0.231951		5.1722	5.296	5.8448	5.114	6.1595	5.4384	5.3319	5.7993	5.51951	0.372344		5.1705	5.1855	5.4079	5.2675	5.421	5.5708	5.5054	5.0494	5.0723	5.2974	5.3072	5.1981	5.2853	5.28756	0.157066
Phc3	0.962399	-0.218913		5.4313	5.7526	5.9032	6.7681	5.8832	5.5723	5.6504	5.6142	5.82191	0.413674		5.5788	5.5991	5.6134	5.5504	5.5162	5.5986	5.5058	5.9887	5.597	5.4845	5.589	5.5582	5.6593	5.603	0.125397
Cldn13	0.955578	-0.244116		5.2193	5.2147	5.2212	7.5046	5.2013	5.2135	5.1981	5.1902	5.49536	0.811928		5.1765	5.2014	5.1626	5.2198	5.225	5.1561	5.1231	5.3393	5.1741	5.908	5.176	5.2134	5.1909	5.25125	0.203889
Tmem140	0.960653	-0.224304		5.3602	5.7241	6.0437	5.7947	6.1782	5.2669	5.6176	5.6198	5.70065	0.30998		5.4217	5.6299	5.6405	5.4962	5.275	5.3698	5.309	5.671	5.5092	5.5334	5.363	5.4676	5.5062	5.47635	0.125778
P2rx4	0.962176	-0.224057		5.5303	5.7363	6.9637	5.9847	6.3178	5.451	5.6504	5.7545	5.92359	0.50104		5.6884	5.7425	5.6599	5.6905	5.6389	5.5433	5.5792	6.1143	5.7897	5.7363	5.5701	5.6104	5.7304	5.69953	0.145302
Slc30a1	0.96357	-0.224019		5.8802	6.3317	5.7916	6.038	6.3942	6.3013	5.9582	6.4996	6.14935	0.264124		5.8395	5.9043	5.9866	5.797	6.1007	6.0581	5.9541	5.9036	5.8062	5.8735	5.8344	6.0163	5.955	5.92533	0.0966163
Mapk13	0.967752	-0.223174		7.4014	6.7476	6.7498	6.2295	6.4379	7.5323	7.2348	7.0308	6.92051	0.460734		6.6819	6.5648	6.6699	6.4708	6.7147	6.7387	7.2136	5.3466	6.1844	7.2387	7.1991	7.3114	6.7308	6.69734	0.528287
Ahr	0.959696	-0.266438		5.7614	6.496	8.0138	6.0469	7.5619	5.8326	6.8325	6.3413	6.6108	0.815302		6.3728	6.5459	6.2869	5.9899	6.6009	6.8184	6.2142	6.3827	6.4882	5.9787	6.0963	6.5222	6.1796	6.34436	0.250668
Ptger4	0.961818	-0.230125		5.1445	6.1804	6.1946	6.3564	7.0201	5.5634	5.6667	6.0909	6.02712	0.569963		5.6404	6.061	5.7443	5.5634	5.8058	5.5692	5.5156	7.121	6.04	5.22	5.5914	5.6914	5.7975	5.797	0.454707
Nfe2l1	0.963681	-0.242004		6.508	6.7772	6.5391	7.3077	7.2279	6.3013	6.4033	6.2423	6.66335	0.407506		6.4039	6.308	6.3904	6.515	6.9084	6.3519	6.3748	6.3004	6.2505	6.4591	6.3078	6.5426	6.3647	6.42135	0.1691
D3Ertd254e	0.962591	-0.208502		5.3191	5.5484	6.5722	5.563	5.4652	5.228	5.4034	5.4889	5.57352	0.419192		5.3485	5.3944	5.4328	5.3816	5.2751	5.3678	5.3088	5.3385	5.4221	5.2528	5.4671	5.2945	5.4613	5.36502	0.0698076
C1qtnf1	0.962769	-0.218191		5.6001	5.6759	6.4007	6.2888	5.9091	5.5667	5.496	5.947	5.86054	0.339362		5.6843	5.6295	5.6773	5.5569	5.4094	5.429	5.6967	5.798	5.6969	5.6527	5.6906	5.7351	5.6941	5.64235	0.113323
Frmd6	0.971868	-0.184018		5.9198	6.6294	6.5231	5.9492	7.238	6.6377	6.4733	6.959	6.54119	0.450193		6.3923	6.4324	6.4433	6.2254	6.2669	6.3211	6.3438	6.0536	6.8097	6.1672	6.311	6.3117	6.5648	6.35717	0.187448
Ifitm1	0.965473	-0.230534		5.9292	6.2174	5.9106	9.8573	6.26	6.186	6.2002	6.8544	6.67689	1.31724		6.4162	6.5304	6.2996	6.1651	6.2275	6.0274	5.9816	7.8848	6.7811	6.6625	6.1295	6.2581	6.4388	6.44635	0.492597
Cyp39a1	0.958558	-0.226644		5.1797	5.3533	6.9185	5.1782	5.4186	5.0252	5.3431	5.3352	5.46898	0.599517		5.2271	5.2983	5.1907	5.2233	5.1909	5.2532	5.2581	5.3401	5.3179	5.0803	5.2632	5.255	5.2522	5.24233	0.0655879
Atp6v1b1	0.959446	-0.21475		5.0817	5.0379	6.5796	5.1025	5.1311	5.1817	5.0766	5.1717	5.29535	0.521187		5.0613	5.0347	5.0825	5.0453	5.1161	5.0942	5.0492	5.086	5.0111	5.1452	5.0699	5.1086	5.1437	5.0806	0.0408991
Ccdc122	0.96651	-0.191344		5.2668	5.6513	5.8468	6.2019	6.1362	5.5764	5.4637	5.5647	5.71348	0.325516		5.5594	5.6371	5.6042	5.5133	5.4229	5.4864	5.5578	5.5889	5.6696	5.2346	5.4075	5.4152	5.6908	5.52213	0.12771
Rnf13	0.974466	-0.168768		6.412	6.3582	7.2024	6.8839	6.8674	6.2747	6.3494	6.5283	6.60954	0.334201		6.3535	6.5729	6.452	6.4729	6.0964	6.2956	6.2811	6.699	6.3865	6.3964	6.5573	6.4542	6.7122	6.44077	0.170886
Myh14	0.959255	-0.230949		5.4445	5.595	6.5848	5.3088	5.7117	5.7062	5.4584	5.5353	5.66809	0.394559		5.5009	5.447	5.519	5.3491	5.4504	5.4202	5.5223	5.1743	5.3671	5.4139	5.4816	5.6135	5.4235	5.43714	0.105722
Usp22	0.966889	-0.215341		6.1803	6.569	6.8674	6.5342	6.8932	6.2901	6.2921	6.4024	6.50359	0.265769		6.2685	6.4377	6.3537	6.2231	6.405	6.3211	6.2148	6.2935	6.4449	5.9827	6.298	6.1596	6.3446	6.28825	0.125535
Hpgd	0.965328	-0.204575		5.1145	6.2424	6.3935	5.206	5.7933	5.702	6.3463	6.405	5.90037	0.52972		5.7307	5.5671	5.6432	5.4805	5.6882	5.4332	5.475	6.3135	5.7948	6.1313	5.2584	5.7284	5.8011	5.6958	0.284188
Cd80	0.95643	-0.234876		5.1523	5.1558	5.2077	6.6873	5.1442	5.2585	5.1665	5.3536	5.39074	0.528685		5.1436	5.1599	5.1752	5.1934	5.1057	5.1238	5.2035	5.1368	5.1926	5.1975	5.0955	5.1788	5.1199	5.15586	0.0372749
Irf2bpl	0.961967	-0.255787		6.2714	6.5855	7.3998	6.7512	7.1095	6.4486	6.5823	6.6543	6.72532	0.364663		6.4209	6.5901	6.5011	6.138	6.8729	6.1479	6.2702	6.9297	6.6551	6.3382	6.4805	6.4219	6.3375	6.46954	0.244431
P4ha1	0.96466	-0.209992		5.7888	5.7973	6.3286	5.883	6.0268	5.6652	6.0058	6.0405	5.942	0.205263		5.7437	5.7987	5.8804	5.6619	5.5707	5.6129	5.5753	5.5608	6.025	5.6107	6.0272	5.6405	5.8083	5.73201	0.165199
4930506M07Rik	0.970738	-0.183824		5.7893	6.3452	6.4082	7.0178	6.3881	6.1642	5.9665	6.1772	6.28206	0.366398		6.1361	6.1474	6.1373	5.9542	6.3123	6.2116	6.1323	5.9716	6.1029	5.8766	5.8601	6.1408	6.2939	6.09824	0.143743
4933426M11Rik	0.962711	-0.24321		6.2508	6.2674	6.6565	6.8953	6.8941	6.2393	6.6874	6.2878	6.52232	0.29189		6.273	6.1617	6.2818	6.1556	6.7587	6.1079	6.1674	6.272	6.3035	6.4867	6.1935	6.2642	6.2025	6.27912	0.172734
Col11a1	0.961477	-0.210438		5.1013	5.3053	5.9924	5.1345	6.4405	5.201	5.2093	5.3173	5.4627	0.486036		5.1908	5.3481	5.3125	5.2104	5.1538	5.3038	5.258	5.0995	5.4107	5.2356	5.1352	5.2957	5.3253	5.25226	0.0914553
Fam20c	0.963247	-0.20886		5.7718	5.5779	5.9141	6.0056	5.9888	5.3622	5.4774	5.3644	5.68278	0.271665		5.436	5.4014	5.6634	5.5006	5.3092	5.3727	5.4235	5.3511	5.5293	5.6128	5.5048	5.5026	5.5535	5.47392	0.103594
Kcnj15	0.958092	-0.232156		5.1567	5.4273	5.9452	5.8966	5.6047	5.4608	5.2745	5.5512	5.53963	0.275692		5.3148	5.419	5.2847	5.1934	5.5361	5.178	5.1952	5.2343	5.5699	5.2808	5.2305	5.2802	5.2802	5.30747	0.125833
Gm16136	0.964198	-0.227583		6.1052	6.421	6.332	6.6546	6.3199	6.7128	6.1818	6.1261	6.35668	0.229493		6.2685	6.508	6.3132	6.1035	5.9082	6.328	6.4569	5.2129	6.0792	6.0245	6.1001	6.2526	6.1226	6.12909	0.324339
4931406C07Rik	0.959139	-0.230548		5.2668	5.7714	6.3596	5.8625	5.763	5.2415	5.3819	5.4911	5.64223	0.375415		5.3883	5.4906	5.4087	5.307	5.8735	5.3574	5.1552	5.6016	5.4966	5.2524	5.2747	5.3584	5.3874	5.41168	0.180414
Tnnt3	0.950581	-0.272099		5.0523	6.9258	5.002	6.2078	5.0302	5.1108	5.2695	5.4491	5.50594	0.697951		5.0276	5.9231	5.0823	5.0404	5.1161	5.0773	5.0523	5.1495	6.3011	5.0316	5.14	5.0823	5.0163	5.23384	0.399528
Spib	0.948459	-0.29975		5.2016	5.1898	5.2025	10.223	5.1951	5.2247	5.1829	5.1064	5.81575	1.78114		5.1702	5.1453	5.1473	5.1794	5.1104	5.1719	5.2032	8.0592	5.1319	6.8525	5.1714	5.1936	5.1717	5.516	0.895817
Arhgap21	0.967846	-0.203413		6.1179	6.2163	6.87	6.5331	6.3781	6.1628	6.2456	6.0856	6.32617	0.263973		6.2351	6.1989	6.2164	6.192	6.3098	6.19	6.2095	5.5121	6.3353	5.6455	6.3035	6.0301	6.2177	6.12276	0.254154
Lgalsl	0.971846	-0.211918		8.0442	7.3563	7.1389	5.9495	7.0372	8.8593	7.4511	8.3802	7.52709	0.901142		7.2615	7.4699	7.4147	6.505	7.4847	7.6064	7.5686	5.7837	7.1101	7.7086	7.9671	7.846	7.3709	7.31517	0.586162
Ptprs	0.966947	-0.217405		5.9998	6.6498	6.684	5.9989	7.5318	6.3318	6.4755	6.9485	6.57751	0.507682		6.403	6.2409	6.3718	6.2099	7.1321	6.3798	6.2427	6.0174	6.57	6.0802	6.3642	6.2798	6.3896	6.36011	0.273264
2310014L17Rik	0.96586	-0.222865		7.1981	6.7292	5.6474	5.4182	5.8261	7.2775	6.8105	7.3174	6.52805	0.77956		5.9446	6.3035	6.4929	5.7764	6.1512	6.5824	6.7829	5.3939	5.8268	6.5508	6.7535	7.0989	6.3096	6.30518	0.476467
Mgst3	0.967187	-0.210025		6.3215	6.5787	6.1849	5.8762	6.8189	6.5513	6.2819	6.5924	6.40072	0.29473		6.0627	6.3908	6.1537	6.045	6.3659	6.4502	6.2044	5.6569	6.3816	5.7118	6.4222	6.3817	6.2522	6.1907	0.261698
Ubd	0.946419	-0.308384		5.1445	5.2138	6.0886	9.1105	5.1486	5.0721	5.1218	5.1436	5.75544	1.39617		5.1027	5.1355	5.1646	5.1296	5.1161	5.1253	5.1316	7.9776	5.2188	6.3854	5.099	5.1669	5.0586	5.44705	0.836438
2210013O21Rik	0.96698	-0.196436		5.5104	5.8337	6.4309	6.2089	6.1066	5.6164	5.8546	6.0306	5.94901	0.306238		5.7392	5.7619	5.7611	5.7678	5.766	5.7901	5.6978	5.9584	5.8046	5.608	5.618	5.6351	5.8755	5.75258	0.0992273
Gm2a	0.963943	-0.270933		7.667	6.9098	7.3331	7.0709	7.2811	7.826	8.0986	7.9257	7.51403	0.42768		7.0439	7.0492	7.7108	6.7539	6.4624	6.5676	7.7406	8.3522	6.9066	7.7304	7.257	7.5603	7.0253	7.24309	0.546022
Tapbp	0.967961	-0.235086		6.7872	7.2528	8.0909	9.2221	7.4953	5.9612	7.1371	6.7539	7.33756	0.980465		6.6462	7.0605	7.1193	6.7524	7.4494	6.7438	6.9339	8.3942	6.9871	7.2082	6.9595	7.0294	7.0483	7.10248	0.440829
Tmem18	0.969625	-0.188346		5.8526	5.9993	6.092	7.8434	6.1288	5.7933	6.0271	5.8683	6.2006	0.674408		6.0102	6.074	6.0855	6.0149	6.0346	5.9113	5.8975	6.0961	6.0084	6.0044	5.9542	5.8977	6.1705	6.01225	0.0825074
Slc2a6	0.957876	-0.22947		5.2629	5.1268	5.1778	7.1396	5.2631	5.1739	5.2341	5.2015	5.44746	0.685334		5.1724	5.1653	5.1842	5.1739	5.2301	5.2211	5.2142	5.4324	5.184	5.342	5.1294	5.1974	5.1875	5.21799	0.0815569
Myadm	0.975857	-0.181812		6.4302	7.6833	7.5889	7.4948	8.3776	7.7214	7.2824	7.6666	7.53065	0.544163		7.3906	7.2753	7.6424	7.3563	7.6606	7.0885	7.1298	6.7892	8.0711	7.1006	7.1266	7.3677	7.5362	7.34884	0.327575
Ndrg4	0.973763	-0.156157		5.82	6.0759	5.2501	5.3861	6.2861	6.6198	5.6504	6.5267	5.95189	0.510532		5.7979	5.9534	5.8308	5.8926	5.4518	6.0352	5.7479	5.3848	6.0257	5.5393	5.9809	5.6043	6.0999	5.79573	0.235294
Wasf2	0.97885	-0.168805		7.8333	7.95	7.7902	8.3705	8.3539	7.9404	7.8117	7.8013	7.98141	0.242766		7.8599	7.9399	7.954	7.8274	7.4778	7.7509	7.8128	7.8939	7.7886	7.6118	7.7052	7.8831	8.0586	7.81261	0.152502
Mcfd2	0.970323	-0.213568		6.9557	7.1161	7.3441	7.0792	7.5116	7.0217	7.0752	7.4687	7.19654	0.213355		6.9933	7.0059	7.1035	6.7584	7.1676	6.7948	6.7885	6.9873	7.3893	6.7396	7.0699	6.959	7.0215	6.98297	0.184136
Sdr16c5	0.964043	-0.220913		6.2349	6.8762	5.1715	5.1436	6.4063	6.8184	5.6924	6.8072	6.14381	0.722924		5.6465	5.7284	6.3118	5.6221	6.7745	6.0441	6.0616	5.0797	5.6721	5.6849	5.6594	6.7851	5.9275	5.9229	0.479451
Dmrt2	0.958545	-0.220145		5.1036	5.1067	5.0712	6.8135	5.0899	5.0767	5.1498	5.0721	5.31044	0.607877		5.1069	5.0719	5.0752	5.0675	5.1211	5.0569	5.0779	5.08	5.0972	5.1347	5.0933	5.0947	5.0965	5.09029	0.0219313
Vdr	0.961487	-0.232718		6.0138	6.1222	6.997	5.2545	6.5001	5.7805	5.7646	5.908	6.04259	0.522706		5.7646	5.7815	5.7561	5.7589	6.3776	6.0531	6.0318	5.22	5.6053	5.6728	5.7329	6.0163	5.7574	5.80987	0.273701
Hspb11	0.95676	-0.253034		5.3928	5.6122	6.5375	6.6678	5.855	5.5405	5.5166	5.6919	5.85179	0.483879		5.3809	5.4993	5.6391	5.4422	5.5834	5.4647	5.5772	6.1451	5.7864	5.6434	5.5873	5.582	5.4528	5.59875	0.195698
H2afv	0.958308	-0.281852		6.3159	6.7001	7.6959	6.9552	6.8197	6.1372	6.5115	6.9467	6.76027	0.478521		6.3746	6.5177	6.3203	6.0564	6.7553	6.2476	6.2988	7.7392	6.481	6.1523	6.6238	6.4525	6.2	6.47842	0.425527
Rgs10	0.95769	-0.250711		5.5459	5.7804	6.5426	6.1087	6.2779	5.4258	5.4735	6.2499	5.92559	0.42476		5.5443	5.5549	5.5549	5.4319	5.8063	5.4172	5.4073	7.1791	5.8737	5.5013	5.4063	5.5587	5.5375	5.67488	0.474077
Hist1h1c	0.976059	-0.174572		6.9602	7.5758	7.1737	6.9573	7.1569	7.4939	7.5347	7.4826	7.29189	0.259367		7.1222	7.2439	7.432	6.7486	6.7262	7.0358	7.6082	6.6709	6.9095	7.1293	6.9313	7.6397	7.3275	7.11732	0.322218
Wbp5	0.981481	-0.154845		7.8049	8.4192	9.3779	8.2663	8.336	7.6696	8.3348	8.6836	8.36154	0.526322		8.0688	8.409	8.2911	8.348	8.2451	8.0783	7.8923	7.6986	8.4584	8.0775	8.4683	8.1452	8.5064	8.20669	0.242227
Cck	0.958117	-0.222229		5.1231	5.1274	6.5201	5.1051	5.2542	5.1406	5.1012	5.0761	5.30598	0.49347		5.0368	5.0594	5.1152	4.9974	5.1455	5.0931	5.1632	5.0403	5.0594	5.0424	5.0971	5.1636	5.0753	5.08375	0.0518586
Rhov	0.958014	-0.243962		5.7846	5.4976	7.479	5.3848	5.3122	5.9199	5.6639	5.442	5.8105	0.70521		5.5558	5.5706	5.6525	5.5823	5.4679	5.5538	5.7778	5.0344	5.5366	5.6502	5.9205	5.604	5.4586	5.56654	0.202423
Hsd3b7	0.962458	-0.216312		5.3542	5.8269	6.0548	6.2608	6.1889	5.2872	5.4783	5.6437	5.76185	0.379324		5.5834	5.548	5.4657	5.4783	5.6191	5.4538	5.3423	5.9613	5.7794	5.3646	5.4597	5.4724	5.564	5.54554	0.168526
Rab15	0.957025	-0.252666		5.5156	5.6668	6.3044	6.3656	5.9244	5.7109	5.765	5.7826	5.87941	0.304124		5.7094	5.4694	5.6782	5.7505	5.805	5.6715	5.4186	5.3321	5.7348	5.6589	5.834	5.6064	5.4789	5.62675	0.155833
Hipk2	0.966558	-0.210247		5.9688	6.4727	5.924	6.2229	6.9672	6.4193	6.2041	6.1167	6.28696	0.335445		6.205	6.3195	6.2682	5.9439	6.739	5.8868	5.9122	5.9494	5.9171	5.8175	5.8826	6.0343	6.1218	6.07672	0.255254
Ckb	0.964124	-0.217371		5.5554	5.8489	6.5906	5.8551	6.8066	5.8421	5.7875	6.1852	6.05893	0.43384		5.7808	5.8863	5.7371	5.8762	5.7047	5.8526	6.1293	5.9158	5.8026	5.6448	5.857	5.8993	5.8537	5.84155	0.118644
Bphl	0.963336	-0.21578		5.6114	5.7775	6.0485	6.4759	6.0188	5.649	5.7571	5.7449	5.88539	0.28583		5.459	5.68	5.7355	5.6259	5.7778	5.6278	5.6762	5.8557	5.7336	5.6029	5.6536	5.5895	5.6874	5.66961	0.0976294
Ifi47	0.96287	-0.229424		5.5705	5.985	6.4202	7.9739	6.1507	5.5737	5.8703	5.8866	6.17886	0.777885		5.8625	6.1486	5.9754	5.6936	5.551	5.6441	5.5274	7.9841	5.8937	5.713	5.6386	5.8068	5.9039	5.94944	0.636484
Fam134b	0.958735	-0.293132		5.9758	6.8657	7.2263	8.0337	8.1303	7.0351	6.6817	6.8799	7.10356	0.706654		6.2798	6.5943	6.6384	6.5246	8.1288	6.7514	6.7583	7.7089	6.5856	6.9685	6.278	6.8454	6.4736	6.81043	0.53734
Mocos	0.960672	-0.231858		5.877	5.9641	5.6102	5.7728	5.8225	6.3093	5.7402	6.0683	5.89555	0.217793		5.6034	5.6613	5.6814	5.6916	5.708	5.8408	5.6556	5.4752	5.5942	5.5571	5.7737	5.7796	5.6061	5.66369	0.099458
Cebpd	0.960985	-0.237441		5.4217	5.8653	7.8568	5.8817	6.236	5.3601	5.7844	6.2811	6.08589	0.787939		5.8167	5.8217	5.7898	5.7199	6.0317	5.7105	5.8295	6.2423	6.2631	5.613	5.4299	5.9975	5.7642	5.84845	0.234813
Acer3	0.962533	-0.210783		5.396	5.7363	6.0244	5.628	5.8544	5.3277	5.4172	5.6222	5.62577	0.241588		5.4272	5.4576	5.4783	5.3698	5.5493	5.2828	5.2367	5.5467	5.6142	5.1013	5.5369	5.3417	5.4524	5.41499	0.145024
Rac2	0.953784	-0.267189		5.1442	5.3853	5.3564	8.6614	5.5463	5.2463	5.3104	5.6002	5.78131	1.17317		5.2661	5.3301	5.289	5.3422	5.1776	5.2188	5.1968	7.9936	5.4495	5.6042	5.2148	5.3088	5.2921	5.51412	0.753764
Tmem128	0.973419	-0.178936		6.386	6.6384	6.938	7.3897	6.7402	6.5335	6.5452	6.6827	6.73171	0.311741		6.7105	6.7261	6.608	6.5075	6.2219	6.5186	6.3148	7.0301	6.6111	6.2545	6.482	6.4669	6.7341	6.55278	0.222255
Efs	0.961692	-0.219786		5.4527	5.5951	5.7842	6.5167	5.8004	5.5659	5.5179	5.666	5.73736	0.337525		5.4725	5.4399	5.3821	5.4164	6.0239	5.6196	5.4685	5.3511	5.4126	5.6245	5.3972	5.6091	5.5111	5.51758	0.177697
Pygb	0.963881	-0.217892		5.5413	6.1265	6.1571	6.8223	6.1152	5.7069	5.7832	6.0083	6.0326	0.390057		5.7612	5.8589	5.8135	5.7866	5.7634	5.8187	5.6958	6.2195	6	5.4289	5.7687	5.8593	5.8167	5.81471	0.176433
Tead1	0.978838	-0.135322		6.1821	6.7021	6.2169	6.4667	6.4322	6.3132	6.4216	6.4207	6.39444	0.16298		6.4782	6.465	6.5613	6.4444	5.9204	6.191	6.2917	5.2922	6.6314	5.9194	6.2169	6.3183	6.6383	6.25912	0.373548
Aco1	0.96567	-0.230635		6.2145	6.8383	6.7466	7.4109	7.4892	6.1681	6.1952	6.6832	6.71825	0.523802		6.1702	6.584	6.4512	6.2434	7.0815	6.3499	6.3232	6.9012	6.8981	5.9629	6.4573	6.4852	6.4309	6.48762	0.314739
Gbp8	0.956881	-0.232012		5.0956	5.0383	5.1141	7.4412	5.1157	5.0906	5.0262	5.1243	5.38075	0.833328		5.0279	5.0889	5.0555	5.0261	5.0744	5.0959	5.0797	5.9593	5.1003	5.2058	5.1025	5.0318	5.0855	5.14874	0.247895
Casp7	0.963163	-0.21596		5.6038	5.5657	5.951	6.8805	5.888	5.6177	5.6646	5.7293	5.86257	0.433698		5.4918	5.637	5.6421	5.6411	5.659	5.532	5.4996	6.2165	5.6947	5.637	5.5609	5.5389	5.6554	5.64662	0.18376
Arl6ip1	0.966249	-0.260707		7.1761	7.5028	8.2986	8.421	7.4138	7.5639	7.5339	7.8846	7.72434	0.438973		7.0501	7.4064	7.6931	7.1821	7.711	7.1552	7.3149	8.6396	7.5514	7.2694	7.3998	7.3874	7.2668	7.46363	0.40431
Pdlim3	0.954977	-0.246828		5.1846	5.6183	6.3828	5.6619	5.282	5.1621	5.2644	5.3016	5.48221	0.409365		5.0909	5.274	5.137	5.218	5.2481	5.1795	5.1794	5.3168	5.6862	5.2502	5.1794	5.1986	5.1019	5.23538	0.150321
Cdk19	0.970169	-0.178228		5.6179	5.9476	7.075	5.7018	6.2699	5.7807	5.6877	5.7155	5.97451	0.490991		5.8429	5.8309	5.747	5.76	5.7302	5.7354	5.7679	6.2575	5.6934	5.5818	5.7329	5.6957	5.9761	5.79628	0.166276
Oat	0.966163	-0.235105		6.1925	7.3003	7.3795	6.8403	7.4221	6.5512	6.5822	7.3168	6.94811	0.469762		6.5788	6.6727	6.5687	6.3767	7.9367	6.4925	6.2258	7.3505	7.0671	6.1609	6.4427	6.764	6.632	6.71301	0.487836
Thap2	0.96306	-0.218147		5.5781	5.8983	6.0614	6.0915	6.4549	5.604	5.7707	5.7848	5.90546	0.29072		5.6382	5.7478	5.5487	5.6498	5.8808	5.7708	5.4294	5.8285	5.7475	5.5447	5.7263	5.7406	5.682	5.68732	0.124466
Gja4	0.959308	-0.226833		5.3252	5.3135	5.1935	7.3322	5.2879	5.3176	5.3511	5.4736	5.57432	0.71446		5.2777	5.3397	5.3728	5.2448	5.3466	5.3406	5.349	5.6244	5.3821	5.3816	5.2976	5.2598	5.3007	5.34749	0.0946819
Ctsh	0.969133	-0.238056		6.5529	7.4418	8.4326	8.5455	8.0339	7.2617	7.9098	7.5204	7.71232	0.656041		7.1723	7.8405	7.8146	7.0044	7.0178	7.464	7.5684	8.5618	7.4134	7.906	6.4536	7.5726	7.3761	7.47427	0.517456
Foxp1	0.965742	-0.223253		5.8999	6.5416	6.5971	6.5392	6.7169	6.6521	6.4067	6.7812	6.51684	0.274774		6.0282	6.0203	6.2911	6.3187	5.8635	6.4397	6.1577	7.6948	6.6842	5.9946	5.9076	6.1534	6.2628	6.29358	0.478322
Cirbp	0.969515	-0.176729		5.3526	5.6804	5.9417	6.1309	6.3355	5.766	5.6504	5.5207	5.79727	0.323439		5.5423	5.7082	5.5787	5.3663	5.554	5.5093	5.5984	6.56	5.5885	5.5034	5.3188	5.4369	5.8023	5.62055	0.309923
Pisd-ps3	0.967489	-0.252289		7.6252	7.9671	7.8139	10.2887	7.464	6.3376	7.3936	7.1916	7.76021	1.13556		7.0607	7.2964	7.025	7.5208	8.3573	7.3367	7.4309	7.9974	7.0155	8.1323	7.5727	7.516	7.3413	7.50792	0.422173
Klhdc2	0.963397	-0.218866		5.3252	5.8497	6.9683	6.1033	6.0652	5.5476	5.997	5.979	5.97941	0.482878		5.7246	5.9544	5.963	5.6276	5.2946	5.6276	5.6556	6.0961	6.2871	5.4582	5.8643	5.5897	5.7443	5.76055	0.268454
Cyp2g1	0.96824	-0.178119		5.2532	7.661	5.3047	5.1442	5.4925	5.3471	5.2248	5.4385	5.60825	0.837068		5.2251	5.1751	5.1626	5.255	6.2895	5.3875	5.0784	5.1247	5.9908	5.1499	5.1922	5.9618	5.5991	5.43013	0.400767
Vgll4	0.963158	-0.235169		5.9735	6.0239	7.2008	6.7229	6.6528	5.9046	6.273	6.3141	6.3832	0.44713		5.8729	6.171	6.1876	6.1267	6.2767	6.2295	6.1724	6.1732	6.3038	5.9728	6.2598	6.1221	6.0559	6.14803	0.122232
Ppap2a	0.962228	-0.233204		5.9395	5.885	5.4816	8.0422	5.6723	6.0001	5.9852	6.3857	6.17395	0.799152		5.9019	5.9238	5.9112	5.7611	5.7289	5.6307	6.0526	6.3924	6.3358	5.9744	5.8258	5.9344	5.8567	5.94075	0.217939
Ltbp3	0.961134	-0.23477		5.6515	6.0947	7.2115	5.5132	6.3835	5.6561	5.8816	5.9324	6.04056	0.54849		5.865	5.8473	5.8107	5.7926	6.0247	5.9496	5.7402	5.689	5.8752	5.7384	5.6386	5.79	5.714	5.80579	0.107222
Lhfpl2	0.96377	-0.207256		5.3365	5.6092	6.2391	5.9843	5.9221	5.2005	5.5481	5.9252	5.72063	0.354773		5.5503	5.6407	5.5932	5.4564	5.3881	5.1732	5.4419	5.4124	5.91	5.6195	5.3754	5.5694	5.5433	5.51337	0.174537
Slc5a1	0.966069	-0.210981		6.6274	6.092	5.7706	5.0523	6.3941	6.8965	6.2225	6.6882	6.21795	0.59221		6.0508	5.9571	6.7112	5.6739	6.3411	5.7649	6.0674	5.056	5.8907	6.1131	6.1648	6.28	6.0196	6.00697	0.388793
Scg5	0.957648	-0.22449		5.0856	5.0092	5.0234	6.9707	5.0143	5.0755	5.1081	5.1178	5.30058	0.676157		5.0692	5.0203	5.054	5.0259	5.1061	5.0176	5.0644	5.1307	5.0135	5.3838	5.0686	5.0085	5.0265	5.07608	0.0997055
Mmp23	0.966117	-0.195525		5.2563	5.7296	5.5627	7.0117	5.7132	5.1667	5.5378	6.1862	5.77053	0.590961		5.4754	5.7633	5.651	5.4108	5.3335	5.2617	5.4669	5.9305	6.0312	5.5702	5.4346	5.489	5.6569	5.575	0.226314
Fcgr1	0.965796	-0.191751		5.2284	5.6286	5.8861	6.2943	5.2715	5.304	5.5615	5.6745	5.60611	0.359578		5.4555	5.6121	5.6078	5.3317	5.1555	5.2089	5.1952	5.552	5.6979	5.3584	5.3282	5.3705	5.513	5.41436	0.174128
Tnfrsf1b	0.96009	-0.231286		5.3408	5.6841	5.9192	7.1824	5.7868	5.2668	5.5452	5.636	5.79516	0.600672		5.4614	5.5357	5.5389	5.4983	5.4526	5.4094	5.3818	6.3417	5.6142	5.724	5.4095	5.4813	5.4816	5.56388	0.251034
Myh11	0.960594	-0.217102		5.3053	5.3741	5.31	7.0305	5.1743	5.1905	5.2935	5.3964	5.50932	0.619544		5.2101	5.2893	5.3176	5.2869	5.2339	5.2318	5.2361	5.3811	5.4113	5.4398	5.2192	5.2676	5.2742	5.29222	0.0751378
Csf1r	0.971683	-0.211971		6.1571	8.1056	7.7401	8.4023	7.8392	6.0985	7.2148	8.3266	7.48553	0.916836		6.7959	7.4619	7.5338	6.9643	7.0077	6.1324	6.7312	8.7196	8.4211	6.9428	7.2311	7.3356	7.2788	7.27355	0.684169
Mlph	0.958245	-0.221854		5.1024	5.1192	5.4806	6.3829	5.1068	5.1517	5.0541	5.1079	5.3132	0.452346		5.1229	5.0795	5.1142	5.1123	5.1114	5.0515	5.1079	5.0442	5.0195	5.1565	5.1143	5.1023	5.051	5.09135	0.0390145
Ddr1	0.966517	-0.242954		7.002	7.0939	8.7078	7.2358	7.8068	6.3844	7.0053	6.812	7.256	0.709323		6.9143	7.0669	7.0274	6.6484	8.2466	7.1214	7.1197	6.0163	6.9873	6.6773	7.0546	7.4142	6.8752	7.01305	0.498259
Cp	0.955031	-0.259174		5.2308	5.5004	8.3698	5.4205	5.7534	5.1361	5.2992	5.3971	5.76341	1.06951		5.3495	5.3938	5.3355	5.2288	5.9794	5.2717	5.2543	7.0432	5.5047	5.2682	5.2651	5.369	5.2919	5.50424	0.502285
Rtn3	0.967184	-0.251121		7.1329	7.8956	8.1801	7.6921	8.3116	7.2249	7.3651	7.4167	7.65237	0.441502		7.1733	7.2901	7.4996	7.1208	8.3072	7.2947	7.2634	7.7233	7.4577	7.1285	7.3102	7.4219	7.2256	7.40125	0.319453
Mospd2	0.969443	-0.18475		5.3633	6.2795	6.5349	6.2866	6.5005	5.7598	5.6812	5.9626	6.04605	0.421905		5.7783	5.9922	5.8629	5.7197	6.1985	5.788	5.5657	6.2078	6.1158	5.4505	5.6386	5.8904	5.9885	5.8613	0.236422
2011-09-08	0.968671	-0.204092		5.9415	6.5381	6.298	7.2508	7.1217	6.2332	6.2311	6.5016	6.5145	0.454533		6.1897	6.2617	6.1422	6.4289	6.7784	6.2713	6.1284	6.6402	6.5118	6.1057	6.0404	6.188	6.3486	6.31041	0.222397
Dlg1	0.968723	-0.210322		6.459	6.6408	6.9323	6.6928	7.0981	6.7898	6.5523	6.6312	6.72454	0.208354		6.6414	6.6587	6.7006	6.5643	6.2748	6.5771	6.5528	6.4437	6.6253	6.2061	6.3589	6.5574	6.5237	6.51422	0.151489
Itgax	0.963605	-0.201893		5.3463	5.3167	5.8338	6.2767	5.7706	5.1792	5.3133	5.3415	5.54726	0.376099		5.253	5.3675	5.4061	5.3534	5.2334	5.2008	5.2187	5.6139	5.4388	5.391	5.2882	5.3321	5.3929	5.34537	0.112131
Akr1a1	0.973901	-0.262914		9.5336	9.8753	10.7303	10.7471	10.1563	9.4105	9.9058	10.2302	10.0736	0.494975		9.2927	9.9791	9.8819	9.4856	10.3419	9.293	9.8941	10.3245	10.1781	9.6995	9.7921	9.7978	9.5791	9.81072	0.345214
Gns	0.969764	-0.225781		6.8796	7.3488	8.4643	7.8229	7.655	6.4727	7.2381	7.8574	7.46735	0.622101		6.99	7.2747	7.3839	7.0441	7.115	6.6265	6.9661	8.3919	7.7826	6.8369	7.2867	7.264	7.178	7.24157	0.445362
Fmo2	0.960974	-0.217006		5.5164	5.261	7.116	5.2702	5.3019	5.3789	5.3331	5.3071	5.56058	0.633728		5.3591	5.3407	5.4561	5.2941	5.3102	5.2813	5.3242	5.2065	5.2846	5.4627	5.4071	5.4201	5.3197	5.34357	0.0750812
Shisa2	0.958186	-0.223376		5.0413	5.2589	7.1404	5.0604	5.0342	5.0636	5.058	5.0803	5.34214	0.730191		5.0378	5.0706	5.0702	5	5.1144	5.2617	5.0757	5.0736	5.1017	4.9806	4.9554	5.7366	5.0656	5.11876	0.200062
Usp46	0.968383	-0.193467		5.8918	6.1804	6.2011	6.0959	6.2476	6.2143	5.9851	6.1364	6.11908	0.123355		5.8648	5.9551	6.0618	5.9125	5.9414	5.9026	5.9592	5.6214	6.0532	5.7622	6.0156	5.9749	6.0082	5.92561	0.121816
Rin2	0.968971	-0.180075		5.2946	5.9102	6.1078	5.5735	6.4739	5.4926	5.7513	5.8239	5.80348	0.37131		5.6155	5.7197	5.6937	5.5102	5.6741	5.6929	5.5416	5.3088	5.86	5.5117	5.5752	5.6351	5.7657	5.6234	0.138841
Paox	0.961784	-0.220339		5.3662	5.7646	5.5568	6.5671	6.0271	5.7834	5.3666	5.6935	5.76566	0.392541		5.4094	5.5937	5.4416	5.4679	6.0394	5.5156	5.4788	5.7837	5.5038	5.3982	5.3823	5.5731	5.5017	5.54532	0.181758
Tef	0.964227	-0.224178		6.2391	6.2233	6.2388	6.2122	6.498	6.5313	5.9171	6.2743	6.26676	0.189806		5.9385	5.9669	6.0676	5.9593	6.332	5.8953	5.8877	6.2884	6.1387	6.1734	6.0316	5.8929	5.9813	6.04258	0.14906
Sh2d4a	0.960021	-0.221772		5.3735	5.4	5.6686	5.9738	5.6168	5.604	5.3603	5.3805	5.54719	0.213594		5.2508	5.2968	5.2735	5.2478	5.2922	5.3927	5.3545	5.403	5.2508	5.4785	5.4263	5.2906	5.2729	5.32542	0.0767851
Irg1	0.96197	-0.214536		5.233	5.3726	5.23	7.3701	5.9578	5.3373	5.4407	5.1882	5.64121	0.740169		5.461	5.4802	5.4367	5.7072	5.2829	5.2874	5.316	5.1237	5.5455	5.665	5.3104	5.5236	5.4072	5.42668	0.163595
Vamp5	0.95659	-0.251301		5.3744	5.5226	6.0642	6.5834	6.3403	5.3698	5.4724	5.5846	5.78896	0.473791		5.4394	5.4377	5.5702	5.3596	5.4094	5.22	5.3661	6.4632	5.7415	5.6455	5.4517	5.5353	5.35	5.53766	0.309787
Pir	0.956462	-0.248121		5.474	5.5839	7.6528	5.0523	5.3434	5.4062	5.334	5.7452	5.69897	0.814772		5.4253	5.4741	5.7092	5.4545	5.2793	5.3038	5.6487	5.1878	5.589	5.6133	5.5891	5.3094	5.2776	5.45085	0.168809
2510003E04Rik	0.969623	-0.19601		6.1042	6.4359	6.8099	6.7736	6.5123	6.1803	6.3305	6.4743	6.45262	0.252263		6.2371	6.3341	6.3228	6.1571	6.1795	6.1795	6.0516	6.5346	6.4791	6.1012	6.2021	6.2374	6.3199	6.25662	0.139304
Egr1	0.957863	-0.318993		6.2996	7.7327	7.8109	6.5042	8.7254	7.7614	7.1511	8.5784	7.57046	0.87817		7.2004	7.591	7.4415	6.9815	7.4037	7.834	7.4706	7.0108	7.3392	6.9305	6.7872	7.5268	6.7519	7.25147	0.335035
Kat2b	0.971892	-0.186518		6.1123	6.6934	7.5874	7.1042	6.6504	6.0782	6.4174	6.443	6.63579	0.506855		6.2615	6.7362	6.6341	6.26	6.4528	6.4826	6.2551	6.5887	6.522	6.2526	6.2077	6.6319	6.5553	6.44927	0.180914
H2-Ab1	0.96291	-0.273243		6.1487	7.3795	6.9092	9.7223	8.2935	6.0344	6.768	7.6813	7.36711	1.21498		6.3253	7.1348	6.9237	6.2086	7.213	6.5411	6.4498	10.4865	7.3588	7.001	6.634	7.1404	6.8033	7.09387	1.08114
Ccdc91	0.962883	-0.214652		5.7979	5.6225	5.7304	6.4314	5.7174	5.6565	5.7067	5.6026	5.78317	0.269349		5.5076	5.5334	5.7092	5.5241	5.5542	5.5995	5.4669	5.3675	5.6868	5.4911	5.8441	5.5616	5.5448	5.56852	0.120813
Ifngr2	0.971762	-0.162029		5.3814	5.656	5.8361	6.5332	6.156	5.2293	5.4022	5.7088	5.73788	0.434736		5.5369	5.6978	5.4437	5.6107	5.4208	5.6164	5.41	5.9434	5.6238	5.4682	5.4992	5.4236	5.7915	5.57585	0.161451
Myo18a	0.974904	-0.1664		6.515	6.8381	6.4354	6.6676	6.8358	6.7921	6.3445	6.6155	6.6305	0.187526		6.4479	6.442	6.6373	6.5427	6.4498	6.5919	6.4247	6.1257	6.3883	6.2294	6.4394	6.6546	6.6596	6.4641	0.159552
2200002D01Rik	0.962369	-0.221983		5.6727	5.6872	5.7869	5.7856	6.0408	6.4636	5.7402	6.0148	5.89898	0.266995		5.7259	5.5515	5.7682	5.5501	5.491	5.5467	5.705	5.5898	5.7898	5.7846	5.9316	5.7494	5.6173	5.67699	0.129246
Cdcp1	0.976474	-0.171381		7.4443	7.1939	6.958	7.0739	7.6463	7.1554	7.3432	7.463	7.28475	0.229151		7.2491	7.1247	7.3905	7.2301	7.3453	7.1986	7.3343	5.1736	7.3198	7.0319	7.7285	7.0628	7.2846	7.11337	0.608349
Cbx6	0.960943	-0.222537		5.292	5.474	6.4831	5.9442	5.5976	5.4384	5.64	5.7121	5.69768	0.372835		5.575	5.5227	5.5522	5.3527	5.4122	5.4586	5.402	5.801	5.677	5.4357	5.166	5.4107	5.411	5.47514	0.156809
Tgfb3	0.965811	-0.198444		5.3298	5.8418	6.1878	5.3514	5.886	5.5507	6.1571	6.1296	5.80428	0.354567		5.6486	5.6525	5.7664	5.5635	5.8342	5.508	5.4458	5.2788	5.9928	5.3922	5.6486	5.4943	5.6501	5.60583	0.190935
C3ar1	0.965542	-0.194403		5.2947	5.5067	6.376	6.1558	5.4835	5.2117	5.4967	5.6092	5.64179	0.409553		5.4652	5.5494	5.6102	5.3985	5.3588	5.1485	5.3419	5.217	6.012	5.339	5.3835	5.482	5.51	5.44738	0.212278
Mat2b	0.968863	-0.191344		5.7709	6.0334	6.36	6.5895	6.6081	5.8814	5.9722	5.9459	6.14518	0.327252		6.0063	6.0582	6.0122	5.8847	5.7719	5.7883	5.8037	6.7144	6.1307	5.5639	5.8248	5.8103	6.0304	5.95383	0.275345
Ttn	0.954516	-0.250968		5.0315	7.0564	5.0709	6.3104	5.0924	5.0934	5.2926	5.1943	5.51774	0.751015		5.0917	5.7563	5.0635	5.1267	5.1161	5.1045	5.1279	5.2414	6.2243	5.197	5.1418	5.2069	5.0699	5.26677	0.339102
Dnmt3a	0.966878	-0.198124		5.7261	5.9156	5.9643	6.7932	6.0651	5.6489	5.9202	5.8199	5.98166	0.353797		5.8252	5.8347	5.7958	5.7172	5.8946	5.6517	5.5994	5.8639	5.8768	5.7622	5.7859	5.7525	5.8261	5.78354	0.0870435
Dapp1	0.963489	-0.202477		5.0817	5.3897	5.7175	6.4369	5.6651	5.3902	5.279	5.4055	5.5457	0.412762		5.3071	5.3347	5.3039	5.3525	5.2574	5.3627	5.1923	5.9007	5.2633	5.2997	5.2993	5.2256	5.3627	5.34322	0.175295
B4galt1	0.981049	-0.128844		6.2529	7.1652	6.5754	6.384	7.603	6.7644	6.7047	6.9414	6.79888	0.436108		6.7974	6.8497	6.7242	7.0372	6.2286	6.7412	6.4968	6.5246	7.0729	6.077	6.5498	6.5871	7.0239	6.67003	0.302473
Nfic	0.969964	-0.195994		6.1621	6.4102	6.8038	6.7016	7.2222	6.0717	6.3358	6.4944	6.52522	0.374565		6.2348	6.3	6.3632	6.3536	6.5503	6.354	6.1702	6.3442	6.4909	6.2097	6.2453	6.2885	6.3753	6.32923	0.107149
Tmem87a	0.979266	-0.118656		5.7909	5.3441	6.1636	6.0618	5.8851	5.4176	5.304	5.8147	5.72273	0.329633		5.3071	6.0778	5.9415	5.4109	5.1161	5.2788	6.0245	5.4456	5.3872	5.7151	5.8168	5.3284	6.0031	5.60407	0.335337
Plod2	0.980145	-0.116154		5.3629	5.8756	6.808	5.3633	5.5137	5.6528	5.9397	6.2848	5.8501	0.498805		5.7828	5.7011	5.8	6.021	5.6281	5.826	5.8535	5.4041	5.7634	5.5822	5.5936	5.4412	6.1443	5.73395	0.210293
Pigp	0.963699	-0.240284		6.1936	6.5704	7.1323	7.1331	6.5916	6.2027	6.3153	6.8149	6.61924	0.380933		6.1699	6.2738	6.4764	6.2217	6.6376	6.2676	6.5788	7.0792	6.4096	6.1399	6.191	6.2607	6.2202	6.37895	0.26318
Lurap1l	0.97455	-0.155293		5.7016	5.9789	7.7304	6.1216	5.9894	5.8158	5.8489	5.6291	6.10196	0.677161		5.7991	6.1708	6.467	5.9222	6.0971	6.0941	5.7525	5.4113	5.9806	5.6898	5.9836	5.7632	6.1754	5.94667	0.268719
Oaz2	0.973127	-0.169498		5.7909	6.2763	6.6659	6.5648	6.6464	5.9928	6.1951	6.326	6.30727	0.313817		6.1385	6.2145	6.2105	6.1663	5.8651	5.8982	5.9791	6.3301	6.4887	5.9224	6.2219	6.0548	6.301	6.13778	0.1862
Pdlim2	0.964741	-0.221787		6.4125	6.2137	5.8939	6.1253	6.1389	7.0547	5.8274	6.6546	6.29012	0.406971		5.89	5.8531	6.2047	5.5534	6.2315	5.9673	6.0444	6.2936	6.0732	6.2485	6.3749	6.1617	5.9921	6.06834	0.221928
Dpt	0.969937	-0.182934		5.323	6.6859	5.7786	5.6917	6.6919	5.2599	5.4933	7.7564	6.08509	0.876934		5.4837	6.2603	5.559	5.3368	6.0496	5.6094	5.6509	6.6759	7.0056	5.336	5.2617	6.496	6.0031	5.90215	0.564296
Tmed3	0.972495	-0.194332		6.4762	7.1048	7.8533	6.8328	7.1253	6.6394	7.0188	7.4723	7.06536	0.443428		7.0358	7.0582	7.1942	6.6196	6.801	6.4629	6.8739	7.1659	7.1857	6.6401	6.6219	6.7444	6.9198	6.87103	0.245135
Slc22a3	0.960789	-0.209281		5.1046	5.2162	5.158	6.7012	5.1181	5.1475	5.124	5.1284	5.33725	0.55219		5.0498	5.1325	5.0295	5.1075	5.1227	5.0997	5.1504	5.3511	5.1557	5.1898	5.0444	5.1222	5.1083	5.12797	0.0813222
Gsdmc	1.00264	0.0178135		7.1265	7.5343	5.2495	5.2052	6.5293	8.7266	6.7227	6.8189	6.73912	1.15604		7.2683	6.7184	7.1326	6.8224	6.6733	6.7657	6.7337	5.0958	6.3855	6.565	6.5606	7.3437	7.7752	6.75694	0.630468
Ifngr1	0.964289	-0.229655		6.0719	6.4597	6.7922	6.9499	6.6933	6.0927	6.0812	6.306	6.43086	0.348616		6.1725	6.1668	6.2393	5.7763	6.1551	5.7946	6.0284	7.4471	6.4869	6.0053	5.9236	6.3322	6.0876	6.20121	0.424333
Gucd1	0.962454	-0.217179		5.608	5.5815	6.0278	6.8892	5.7107	5.4012	5.5	5.5562	5.78432	0.483639		5.5106	5.5233	5.5035	5.4586	5.4645	5.4115	5.4379	6.4071	5.585	5.5962	5.5276	5.4369	5.5102	5.56715	0.25834
C730049O14Rik	0.959852	-0.234738		5.4161	5.7189	7.2257	6.1969	5.9443	5.2217	5.4227	5.6289	5.8469	0.638457		5.778	5.5753	5.5426	5.4206	5.643	5.357	5.5657	6.2978	5.7245	5.4786	5.3899	5.7108	5.4743	5.61216	0.24449
Epsti1	0.96106	-0.225392		5.2041	5.6793	5.9864	7.7402	5.5612	5.2476	5.3878	5.499	5.7882	0.827246		5.3481	5.4401	5.4339	5.2584	5.2337	5.2405	5.2117	8.3866	5.4628	5.4225	5.1769	5.2345	5.4668	5.56281	0.855148
Thbs4	0.958827	-0.229346		5.2227	5.3209	6.3544	5.3084	6.4962	5.17	5.2702	5.4196	5.5703	0.534086		5.4124	5.1756	5.5307	5.2517	5.627	5.2008	5.2283	5.2605	5.8954	5.1917	5.184	5.2482	5.2261	5.34095	0.218549
Capg	0.976203	-0.188756		7.5629	7.4313	7.6901	8.8886	8.1279	8.0088	7.9031	7.8419	7.93183	0.449406		7.6884	7.6298	7.7245	7.6814	7.5338	7.6078	7.9201	7.7491	7.9889	7.6926	7.8806	7.7494	7.8135	7.74307	0.129206
Lgmn	0.973535	-0.172199		5.8948	6.7466	6.9453	7.3284	6.2221	5.8706	6.4709	6.5744	6.50664	0.505826		6.5492	6.5669	6.5331	6.4328	5.6333	5.7861	6.1008	6.6083	7.0173	6.1485	6.1901	6.301	6.4803	6.33444	0.366886
Cat	0.963911	-0.236356		5.7634	6.8723	7.8343	6.6127	6.5691	6.0809	6.1139	6.5472	6.54922	0.630938		5.7743	6.393	6.2803	6.072	6.4281	6.0111	6.2737	7.3101	6.5164	6.1621	6.2477	6.4332	6.1653	6.31287	0.36062
Hck	0.960286	-0.225746		5.0817	5.535	5.4479	7.4229	5.5678	5.3203	5.4257	5.6731	5.6843	0.724776		5.3394	5.414	5.4911	5.2124	5.1843	5.24	5.2961	6.9693	5.5212	5.4477	5.1856	5.3013	5.3588	5.45855	0.46751
Taldo1	0.961478	-0.302578		7.5853	7.5198	9.4777	7.9631	7.4805	7.3075	7.6127	7.8907	7.85466	0.689713		7.2265	7.2869	7.5422	7.2958	8.2996	7.2028	7.4516	8.1719	7.6177	7.7598	7.8692	7.3543	7.0988	7.55208	0.377465
BC006965	0.961446	-0.204283		5.0798	5.1479	6.5435	5.1169	5.0952	5.2432	5.0714	5.0907	5.29857	0.506057		5.163	5.0603	5.0219	5.1466	5.0622	5.1627	5.1563	5.1348	5.0187	5.1753	5.0171	5.0177	5.0892	5.09429	0.0640154
Fbxo45	0.965808	-0.201131		5.629	5.74	5.7712	6.3472	5.593	6.1071	5.7646	6.1071	5.8824	0.270318		5.7246	5.6756	5.6814	5.4968	5.4652	5.6508	5.7947	5.6766	5.8283	5.7428	5.6844	5.7459	5.6894	5.68127	0.102509
Dst	0.988875	-0.0739212		6.7329	7.5493	4.95	5.439	7.8751	7.1351	6.5585	6.9167	6.64458	0.999113		6.5754	6.5502	6.9058	6.6964	6.4687	6.6038	6.3968	4.9436	6.5522	6.4086	7.2274	6.9293	7.1603	6.57065	0.559153
Slco5a1	0.962992	-0.201941		5.245	5.1877	5.1469	7.1654	5.2329	5.1855	5.209	5.2811	5.45669	0.691648		5.2394	5.2633	5.24	5.214	5.2176	5.1932	5.198	5.3821	5.3131	5.3601	5.2506	5.1813	5.259	5.25475	0.0624016
Nceh1	0.965383	-0.209021		5.7907	5.5876	6.0974	6.9788	5.7528	5.9657	5.686	6.4464	6.03817	0.467503		5.6559	5.6425	5.8116	6.1259	5.412	5.6763	5.9304	6.1756	6.049	5.8531	5.9438	5.7022	5.8007	5.82915	0.215997
Frmd4a	0.961863	-0.226024		5.2868	5.758	6.6756	6.4414	6.3374	5.3813	5.6414	5.8906	5.92656	0.508855		5.5301	5.7082	5.6814	5.5448	7.1411	5.4347	5.4584	5.7868	5.7234	5.3675	5.4668	5.6695	5.5943	5.70054	0.451295
Cited4	0.963901	-0.19973		5.942	5.4416	6.1075	5.1458	5.2026	5.6584	5.3686	5.3962	5.53284	0.343561		5.1177	5.3593	5.4857	5.2718	5.2878	5.2217	5.4653	5.1831	5.2787	5.2568	5.6222	5.4333	5.347	5.33311	0.138792
Ogfrl1	0.958326	-0.241051		5.3091	5.5204	5.9881	7.536	5.5285	5.3203	5.5012	5.5701	5.78421	0.73797		5.3939	5.3798	5.343	5.3493	5.5953	5.5044	5.4052	6.4421	5.5603	5.6702	5.5099	5.5411	5.3666	5.54316	0.289637
Tmprss2	0.964842	-0.189119		5.1662	5.2487	6.4412	5.1996	5.2772	5.335	5.1516	5.2137	5.37915	0.433268		5.1466	5.2507	5.1648	5.2799	5.2019	5.22	5.1663	5.1237	5.1882	5.1817	5.1842	5.1123	5.2501	5.19003	0.0500326
Myh2	0.959851	-0.212543		5.0304	6.188	5.1596	5.5661	5.0444	5.0758	5.1105	5.1757	5.29381	0.399714		5.0233	5.2617	5.0176	5.0489	4.9337	5.0459	4.9786	5.0166	5.6412	5.0132	5.0006	5.0418	5.0334	5.08127	0.184228
Serinc3	0.968689	-0.268223		7.8717	8.1143	9.9214	9.0705	8.7347	7.8992	8.2295	8.6907	8.5665	0.694836		8.0231	8.2555	8.3892	7.6951	8.237	7.6944	8.0984	10.0746	8.6095	8.2288	8.1015	8.4749	7.9956	8.29828	0.596975
Oas2	0.972423	-0.165062		5.7534	6.5296	6.3952	6.2469	5.4984	5.5796	6.2319	5.649	5.9855	0.407442		5.7594	6.1289	5.8508	5.7893	6.09	5.8727	5.7432	5.5632	5.6483	5.644	5.6422	5.9454	5.9883	5.82044	0.17903
Sema6d	0.966915	-0.211514		5.8123	7.7831	5.3787	7.1715	6.1325	6.1979	6.3344	6.3339	6.39304	0.757563		6.383	6.2092	6.0516	6.147	5.97	6.2443	6.2513	6.3108	6.4062	6.0821	6.0875	6.0808	6.136	6.18152	0.132639
Jag1	0.962958	-0.2715		7.3196	7.391	6.6597	8.5426	7.4912	7.013	7.0517	7.1672	7.3295	0.554714		6.8763	7.032	7.4881	6.9468	7.6306	7.0413	7.1024	5.7816	7.3244	7.137	7.6267	7.0291	6.7377	7.058	0.473851
Cgnl1	0.965099	-0.191978		5.4027	5.3454	5.6827	5.8834	5.7186	5.3203	5.3338	5.3184	5.50066	0.225014		5.2823	5.3396	5.2654	5.2801	5.3256	5.2916	5.2116	5.3082	5.3686	5.3062	5.3388	5.3436	5.3513	5.30868	0.0427047
Prkrir	0.970419	-0.187755		6.0231	6.2649	6.1838	6.4031	6.3862	6.7279	6.093	6.6953	6.34716	0.260188		6.2979	6.1951	6.2449	6.1848	6.0461	6.1308	5.945	6.2044	6.4052	5.8633	6.2075	6.1267	6.2206	6.15941	0.142969
Chil1	0.961647	-0.234741		5.4319	5.5904	5.6986	5.4698	10.3106	5.5199	5.4368	5.5067	6.12059	1.69531		5.2271	5.3157	5.4678	5.321	9.0999	6.3668	5.6094	5.4566	5.3372	5.7623	5.2341	6.586	5.7321	5.88585	1.05396
Rassf10	0.968912	-0.176656		5.3842	5.6097	5.649	5.2764	6.9315	5.5006	5.595	5.5138	5.68253	0.51955		5.5363	5.6062	5.4233	5.4035	5.8438	5.6013	5.4978	5.3653	5.4197	5.3628	5.3407	5.5585	5.6171	5.50587	0.141932
Stap2	0.972989	-0.183069		6.9063	6.653	6.4156	7.8943	6.4973	6.6561	6.7494	6.4496	6.7777	0.47986		6.5446	6.6237	6.7299	6.5062	6.775	6.6293	6.8568	6.041	6.283	6.7803	6.684	6.6007	6.6757	6.59463	0.220723
Ift57	0.964224	-0.196714		5.2047	5.2823	6.2729	6.0254	5.3242	5.3059	5.3104	5.2617	5.49844	0.408711		5.209	5.274	5.3707	5.262	5.2834	5.3044	5.1952	5.4561	5.3285	5.3725	5.2375	5.3088	5.3203	5.30172	0.0715718
Gmds	0.960131	-0.221599		5.2975	5.3578	6.4481	5.7788	5.6112	5.2764	5.2721	5.4232	5.55814	0.401961		5.3495	5.3801	5.2962	5.3	5.4204	5.2157	5.244	5.585	5.4165	5.3121	5.3504	5.2645	5.2406	5.33654	0.0993881
Dpyd	0.963078	-0.196646		5.1446	5.2064	5.0807	5.9286	5.5917	5.3426	5.0915	5.2219	5.326	0.294523		5.0987	5.1225	5.095	5.1298	5.1017	5.1007	5.058	5.364	5.1075	5.1225	5.0807	5.1538	5.1467	5.12935	0.0751073
Arfip1	0.979009	-0.140474		6.3225	6.7912	6.4505	6.6664	7.087	7.132	6.4345	6.6536	6.69221	0.29827		6.7267	6.7244	6.4969	6.4685	6.4273	6.6185	6.4619	6.3934	6.5155	6.4196	6.5593	6.5356	6.825	6.55174	0.134538
S100a16	0.985768	-0.127174		9.5708	9.3342	7.93	7.6876	8.792	9.8317	9.0735	9.2643	8.93551	0.763617		9.1431	9.0429	9.1117	8.8741	8.7772	8.9569	9.2761	6.2068	8.8738	8.7933	9.2281	9.0821	9.1423	8.80834	0.797938
Daam1	0.97201	-0.199137		7.2387	6.9599	7.291	7.1362	6.6209	7.2553	7.1248	7.2906	7.11467	0.228515		7.2431	6.9945	7.1965	6.6528	6.8328	6.9345	7.151	5.6917	6.7894	7.0671	7.1612	7.2672	6.9202	6.91554	0.4128
Hey2	0.961385	-0.203347		5.0264	5.0157	6.9102	4.9734	5.0262	5.0572	5.0356	5.0838	5.26606	0.665094		5.0265	5.0078	5.1142	5.0518	5.0222	5.1063	5.0383	5.0753	5.0336	5.0424	5.1854	5.0641	5.0474	5.06272	0.0482537
Aplp2	0.970007	-0.236283		7.8401	7.608	7.5973	7.7798	8.0544	8.5684	7.857	7.7188	7.87798	0.315397		7.8523	7.4771	7.4792	7.9494	7.8002	7.8156	7.5488	6.8986	7.5673	8.1727	7.4316	7.8734	7.4758	7.64169	0.319057
Ctdspl	0.964681	-0.220199		6.0263	6.1875	6.7347	6.0888	6.5728	6.0389	6.0715	6.1558	6.23454	0.267916		6.0173	6.0073	6.0466	6.0438	6.3494	6.1021	5.964	5.5687	6.094	5.9073	6.1678	5.9962	5.9219	6.01434	0.176373
Sphk1	0.968428	-0.182297		5.4563	5.9291	5.9457	6.5286	5.6439	5.4555	5.5912	5.6418	5.77401	0.357202		5.5287	5.5808	5.6295	5.5178	5.957	5.4587	5.6482	5.2591	5.7806	5.7136	5.3418	5.604	5.6725	5.59172	0.181567
Glud1	0.971488	-0.197407		6.3528	6.8797	7.1801	7.4648	7.1212	6.7544	6.6442	6.9911	6.92354	0.345734		6.622	6.6042	6.6953	6.4697	6.9747	6.4096	6.4554	7.4282	6.9972	6.551	6.7703	6.7254	6.7367	6.72613	0.27791
Azin1	0.962977	-0.238014		5.7909	6.1823	6.8231	7.3439	6.3431	6.3013	6.2006	6.4455	6.42884	0.46851		6.0762	6.1819	6.1823	6.1071	6.4768	6.0524	6.0675	6.9051	6.3845	6.0396	5.9111	6.0823	6.0139	6.19082	0.262734
Sbspon	0.964403	-0.191105		5.0526	5.1899	5.7405	5.0523	5.1442	5.1395	5.1952	6.4339	5.36851	0.483723		5.1975	5.1534	5.3542	5.1636	5.0375	5.0784	5.1644	5.0001	5.5051	5.1624	5.1234	5.152	5.2143	5.17741	0.131003
Glis2	0.970039	-0.163074		5.2404	5.384	5.6979	5.5743	5.6519	5.2565	5.2522	5.4861	5.44291	0.186481		5.3337	5.3203	5.318	5.3023	5.169	5.2539	5.1657	5.1932	5.4325	5.1786	5.2851	5.2418	5.4438	5.27984	0.0921519
Efna1	0.966042	-0.209979		6.2487	6.2328	6.6161	5.7579	6.4518	5.999	6.1213	6.0398	6.18342	0.268728		5.9221	6.0754	5.9272	5.9017	6.2574	6.0619	5.9761	5.5377	5.9157	5.8799	6.3294	5.9479	5.9224	5.97345	0.191638
Gab2	0.970525	-0.167091		5.4408	5.715	6.331	5.7416	5.7249	5.3047	5.5029	5.5906	5.66894	0.308749		5.5132	5.5461	5.5813	5.4654	5.4744	5.4295	5.4183	5.6208	5.618	5.4351	5.348	5.4282	5.6457	5.50185	0.0933537
Hsd17b11	0.965815	-0.215455		5.3197	6.2604	8.3575	6.3063	6.5103	5.3147	5.9187	6.4329	6.30256	0.954234		6.032	6.0444	6.17	5.838	5.964	5.459	5.7282	7.7733	6.4641	6.1336	5.6618	5.8546	6.0094	6.08711	0.565744
Esrp1	0.981338	-0.141163		8.1317	7.8567	7.1606	7.2024	7.5281	7.6591	7.4858	7.4897	7.56426	0.321472		7.4362	7.8941	7.5863	7.3569	7.7667	7.886	7.7972	4.9003	7.1292	7.4733	7.7852	7.8043	7.6846	7.4231	0.791809
Svep1	0.980082	-0.114421		5.3362	6.0424	5.5129	5.3886	6.1294	5.3252	5.658	6.5639	5.74458	0.453339		5.6304	5.8549	5.6008	5.5494	5.6431	5.4644	5.5002	5.5129	5.8413	5.3492	5.4259	5.8073	6.0122	5.63015	0.195523
Ist1	0.97984	-0.155326		7.677	7.8351	7.8664	7.5889	7.7704	7.6468	7.613	7.6407	7.70479	0.105222		7.6007	7.5848	7.6356	7.4659	7.5584	7.4441	7.5261	7.562	7.4683	7.4813	7.6047	7.4671	7.744	7.54946	0.0861557
Smarcd2	0.973475	-0.200766		6.9961	7.6896	7.5458	8.5717	7.9393	7.2141	7.2323	7.3616	7.56881	0.502588		7.3517	7.4556	7.1545	7.2396	7.5338	7.4463	7.0306	8.3393	7.4259	6.9652	7.1383	7.3505	7.3533	7.36805	0.339089
Ifit3	0.96811	-0.179472		5.2756	5.7059	6.0002	6.4845	5.2854	5.1952	5.6015	5.474	5.62779	0.436134		5.6147	5.6184	5.8573	5.3007	5.25	5.3007	5.3921	5.6783	5.4468	5.22	5.2607	5.3578	5.5306	5.44832	0.196879
2510009E07Rik	0.971681	-0.16271		5.3184	5.8091	5.5603	5.9741	6.0855	5.5472	5.593	6.0766	5.74553	0.28305		5.5448	5.642	5.6661	5.5987	5.2617	5.5409	5.4546	5.8164	5.7756	5.322	5.4816	5.7315	5.7407	5.58282	0.170899
Gkap1	0.961123	-0.217591		5.1396	5.3664	6.3792	6.6444	5.2862	5.1958	5.3826	5.3813	5.59694	0.575863		5.3853	5.3951	5.437	5.3005	5.4491	5.331	5.2138	5.535	5.5583	5.3845	5.277	5.3787	5.2862	5.37935	0.099943
Stx7	0.968341	-0.214397		6.6428	6.4945	6.6611	7.5628	7.0146	6.7749	6.4036	6.6218	6.77201	0.368104		6.4255	6.575	6.6119	6.4914	6.3523	6.4254	6.4482	7.2799	6.6082	6.4113	6.637	6.5039	6.479	6.55762	0.234116
Slc9a3r1	0.975888	-0.194813		7.936	7.7097	8.9075	7.631	7.4455	8.7554	8.0515	8.1995	8.07951	0.523458		8.0645	7.8975	8.0869	7.8255	7.6596	7.9666	8.1842	7.7707	7.9719	7.7571	7.6955	7.7259	7.8952	7.8847	0.1638
Ero1lb	0.961907	-0.214393		5.2228	5.4113	5.5314	7.7283	5.3682	5.2082	5.2264	5.3287	5.62816	0.855764		5.2778	5.3027	5.2763	5.3129	5.2244	5.3286	5.2695	6.6951	5.247	5.5235	5.2641	5.3231	5.334	5.41377	0.391841
Chmp5	0.975154	-0.197197		7.8439	7.9213	7.8337	8.369	7.8316	7.965	7.6632	8.0676	7.93691	0.210484		7.4704	7.8737	8.1084	7.3522	7.387	7.7757	7.8309	7.5361	7.8162	7.7591	7.9285	8.04	7.7381	7.73972	0.238763
Myo6	0.970298	-0.175479		5.7359	5.8641	6.3493	5.541	6.159	5.8137	5.9407	5.8597	5.90793	0.24965		5.6794	5.759	6.0697	5.6617	5.6333	5.7924	5.9555	5.2689	5.541	5.6855	5.6691	5.9764	5.8299	5.73245	0.206599
Trafd1	0.967495	-0.193649		5.5472	5.9055	5.9809	6.7736	5.8771	5.9531	5.7719	5.8506	5.95749	0.356566		5.7396	5.7688	5.7166	5.6582	5.7314	5.7309	5.7157	6.2846	5.7214	5.6584	5.6086	5.8175	5.7782	5.76384	0.165769
Trim47	0.965729	-0.199745		5.6756	5.6002	6.6384	6.1688	5.8812	5.4335	5.5131	5.7159	5.82834	0.399678		5.5383	5.6201	5.5697	5.5694	5.6457	5.7469	5.5389	5.8011	5.8055	5.4456	5.7175	5.5581	5.6149	5.62859	0.109975
Etfdh	0.970421	-0.199685		6.4605	6.6336	6.6636	8.2534	6.7962	6.1897	6.5546	6.4564	6.751	0.633074		6.4723	6.728	6.5798	6.326	6.9726	6.3901	6.5299	6.3709	6.5439	6.6048	6.5532	6.5584	6.5372	6.55132	0.165501
Map1b	0.960168	-0.222377		5.3056	5.3708	5.645	6.6139	5.5075	5.327	5.3487	5.5447	5.5829	0.433619		5.3277	5.2732	5.3996	5.3343	5.3729	5.2362	5.3852	5.2148	5.7243	5.5353	5.3889	5.2525	5.2419	5.36052	0.140771
Gfra1	0.966075	-0.183711		5.1231	5.3603	5.1847	5.0786	6.6534	5.228	5.2408	5.4526	5.41519	0.514749		5.2023	5.209	5.1522	5.2219	5.1541	5.2657	5.0761	5.1628	5.6527	5.1599	5.2108	5.2533	5.2884	5.23148	0.138578
Dtx4	0.966641	-0.189912		5.3252	5.6496	6.254	5.7886	6.1107	5.4789	5.4295	5.5071	5.69295	0.334946		5.5119	5.5161	5.5193	5.4238	5.5119	5.4754	5.3661	5.7675	5.667	5.4036	5.3697	5.4769	5.5303	5.50304	0.112659
Srgn	0.973261	-0.21989		6.8014	7.6074	8.6664	11.71	7.867	7.0813	7.9763	8.0788	8.22358	1.52445		7.7077	8.0271	8.0386	7.7717	7.0077	6.6873	7.1181	10.5595	8.8557	8.8327	7.5919	7.9565	7.8934	8.00368	0.99086
Prss12	0.964071	-0.216269		5.8319	5.9302	5.579	5.3232	7.9743	5.8856	5.7452	5.885	6.0193	0.815435		5.68	5.5602	5.5019	5.5248	7.0129	6.0343	5.713	5.6523	5.6577	5.5211	5.9538	5.9184	5.709	5.80303	0.40164
Slc39a11	0.969117	-0.186536		5.7722	6.0889	6.3191	6.4023	6.3621	5.6874	5.7549	5.934	6.04011	0.29371		5.6899	5.7594	5.7623	5.7378	6.5458	5.8119	5.7778	6.0368	5.7423	5.7999	5.722	5.818	5.8926	5.85358	0.226013
Atp12a	0.965539	-0.184011		5.0898	5.4376	5.0269	5.1195	6.5511	5.1244	5.1736	5.1946	5.33969	0.504388		5.0926	5.0409	5.0857	5.0877	5.2307	5.394	5.2491	5.0993	5.0917	5.0987	5.0196	5.3283	5.2055	5.15568	0.115159
Itih5	0.964982	-0.207837		5.3139	6.0607	7.2268	5.2711	6.1364	5.2988	5.5753	6.5976	5.93508	0.709609		5.5448	5.9907	5.9023	5.5491	5.4816	5.5247	5.428	7.0883	5.8283	5.6107	5.3508	5.4879	5.6669	5.72724	0.450453
Dlg3	0.96558	-0.194997		5.4884	5.5364	6.0204	5.6651	5.4956	5.767	5.558	5.7908	5.66521	0.185322		5.4743	5.462	5.5349	5.3367	5.5342	5.4581	5.4471	5.2795	5.4908	5.5335	5.6093	5.484	5.4684	5.47022	0.085249
Armcx1	0.967887	-0.177402		5.1722	5.4942	6.492	5.6143	5.352	5.1814	5.3661	5.5216	5.52423	0.421176		5.2972	5.3724	5.3993	5.3587	5.2807	5.3732	5.323	5.3466	5.352	5.2394	5.3839	5.3578	5.4245	5.34682	0.050615
Bsdc1	0.970098	-0.187448		5.994	6.0498	6.5167	7.7938	6.1834	5.85	5.9154	5.8467	6.26872	0.65425		6.0009	6.186	5.9323	6.017	6.4396	6.1371	5.9321	6.2463	5.9071	6.334	5.8021	6.0098	6.1123	6.08128	0.18325
2300002M23Rik	0.956778	-0.252307		6.8843	5.5265	5.0929	5.1395	5.4464	7.0174	5.7413	5.8512	5.83744	0.735693		5.4654	5.3004	5.6348	5.2615	5.3792	5.3059	5.6705	5.2109	5.9066	6.0983	5.9542	6.0999	5.3191	5.58513	0.330275
Itgav	0.982825	-0.140393		8.2507	8.0482	7.6016	8.4533	8.8942	8.0805	8.089	7.975	8.17406	0.37827		7.9698	8.2702	8.5184	7.9073	7.7487	7.9507	8.2214	6.9664	8.2925	7.7681	8.5856	7.9602	8.2784	8.03367	0.416413
Col9a3	0.965259	-0.189133		5.2858	5.2462	6.6704	5.3088	5.3057	5.2324	5.2391	5.2638	5.44402	0.496394		5.2431	5.2528	5.2287	5.2596	5.345	5.1958	5.1952	5.2639	5.2301	5.278	5.2938	5.2515	5.2761	5.25489	0.0400322
Yipf1	0.977106	-0.146366		6.1549	6.4597	6.1498	6.9819	6.3043	6.4476	6.2192	6.4291	6.39331	0.269774		6.2818	6.335	6.305	6.1803	5.7778	6.1676	6.23	6.6235	6.2242	6.2136	6.187	6.2218	6.4627	6.24695	0.190975
Sox2	0.969583	-0.161471		5.2491	5.5091	5.0782	5.0391	4.9657	6.0504	5.0473	5.5293	5.30853	0.369225		5.3797	5.0166	5.122	5.0698	5.0954	5.1291	5.1604	5.0475	5.267	5.2502	5.0236	5.0578	5.2926	5.14705	0.115555
Rab11fip5	0.971639	-0.171644		5.5647	6.0955	6.6474	5.5191	6.5423	6.0244	5.7909	6.2323	6.05208	0.41742		5.8193	6.0325	5.9184	5.8477	5.6541	5.8957	5.7589	5.8246	6.2851	5.6863	5.8425	5.9011	5.9794	5.88043	0.1612
Casp2	0.971901	-0.173523		5.7771	6.2969	6.4374	6.3206	6.7267	5.8676	6.0214	5.9555	6.1754	0.323789		6.0817	6.0994	6.0384	5.8254	5.9019	5.97	5.8619	6.6426	5.9675	5.7646	5.7364	6.0424	6.0922	6.00188	0.228629
Gpr31b	0.963106	-0.196502		5.1264	5.119	5.1356	6.6982	5.0693	5.1474	5.1516	5.1615	5.32612	0.555125		5.1055	5.1671	5.1377	5.1294	5.1877	5.0952	5.1046	5.1233	5.0812	5.2173	5.1282	5.0937	5.1142	5.12962	0.0396213
Sertad2	0.970893	-0.184983		6.3329	6.1021	6.3363	6.6445	6.2753	6.6457	6.1781	6.3265	6.35518	0.196967		6.1385	6.2185	6.2334	6.206	5.9381	6.139	6.3406	5.9584	6.1063	6.0823	6.4015	6.243	6.2069	6.17019	0.13207
Tnf	0.963302	-0.198338		5.237	5.2164	5.2732	6.4996	5.3277	5.2244	5.2341	5.2244	5.4046	0.443964		5.228	5.2037	5.1828	5.1974	5.179	5.2457	5.1462	5.2231	5.1287	5.2522	5.2565	5.2577	5.1804	5.20626	0.0420935
Slc35a5	0.964681	-0.212159		5.6878	5.7202	6.2451	7.1886	5.8244	5.5098	5.6706	6.2088	6.00691	0.543987		5.7559	5.6513	5.7538	5.7104	5.5074	5.5392	5.7864	6.7135	5.8937	5.6865	5.9248	5.7035	5.7054	5.79475	0.299675
Fyb	0.964505	-0.209236		5.2263	6.0639	5.7984	7.2053	5.9448	5.4192	5.6849	5.8149	5.89471	0.595378		5.5541	5.8062	5.6923	5.5335	5.4816	5.4094	5.3933	6.9143	5.7785	5.7271	5.4346	5.578	5.6083	5.68548	0.393591
Nipsnap3b	0.971271	-0.178598		5.6138	6.1428	6.8381	6.583	6.2721	6.0603	5.9211	6.3014	6.21658	0.380103		5.8964	6.0384	5.9391	5.8869	5.9678	5.9466	5.8051	6.9758	6.3437	5.7399	5.8656	5.9877	6.1007	6.03798	0.318611
Kitl	0.971963	-0.167556		5.4158	6.0668	6.9627	5.3401	5.8053	6.066	5.6687	6.4852	5.97633	0.546544		5.7991	5.9097	5.8037	5.7436	5.7342	5.6177	5.7668	6.3483	5.9516	5.6937	5.4768	5.7474	5.9214	5.80877	0.206109
Lyz2	0.956522	-0.365186		6.9289	7.8205	10.5924	9.4524	9.5984	5.6459	7.9422	9.2134	8.39926	1.61716		7.4028	8.1672	8.1029	7.7543	7.6672	6.375	7.2372	10.9158	9.7609	8.0102	8.1624	7.6445	7.2426	8.03408	1.15841
Hist3h2a	0.96704	-0.191465		5.5215	5.7254	6.2497	6.1379	5.8281	5.6045	5.6308	5.7745	5.80905	0.258337		5.4226	5.759	5.7081	5.5335	5.5779	5.5346	5.6577	5.9828	5.5891	5.5042	5.4226	5.7167	5.6198	5.61758	0.152274
Slc25a24	0.974754	-0.171152		6.4993	6.4887	6.4349	6.6753	7.0813	7.3075	6.8101	6.9387	6.77947	0.313695		6.8386	6.5097	6.8359	6.3533	6.562	6.5033	6.5289	6.1189	7.127	6.4634	6.7699	6.5943	6.703	6.60832	0.252305
Plp2	0.982566	-0.143077		8.4816	8.1904	8.394	7.4127	8.306	8.6192	7.9994	8.2503	8.2067	0.37153		7.8019	8.0317	8.5165	7.8633	8.0005	8.0004	8.4039	7.5752	8.2769	7.6597	8.3414	8.0696	8.2861	8.06362	0.29046
Samd4	0.9729	-0.150881		5.1176	5.4669	5.632	5.9783	5.8017	5.3477	5.4119	5.7843	5.56755	0.282798		5.5455	5.547	5.5317	5.3923	5.3194	5.3112	5.3088	5.1506	5.9195	5.2096	5.1356	5.4423	5.6032	5.41667	0.216138
Ece1	0.976326	-0.15245		5.9754	6.5581	7.6559	5.684	7.2341	5.896	6.2152	6.2977	6.43955	0.684216		6.2256	6.375	6.3836	6.239	6.5209	6.3223	6.3861	6.0201	6.3329	5.9783	6.1268	6.3563	6.4654	6.2871	0.163263
Brox	0.977092	-0.149083		6.1449	6.5643	6.7721	7.0062	6.662	6.3118	6.3093	6.2932	6.50797	0.292964		6.4209	6.4238	6.3295	6.4361	6.3749	6.3816	6.1452	6.5247	6.349	6.0547	6.277	6.3962	6.552	6.35889	0.137487
Tmem2	0.965915	-0.21815		5.8858	5.8242	8.9992	5.8031	6.2192	5.8118	6.3923	6.2656	6.40015	1.07603		5.9577	6.3555	6.2012	5.9918	5.9335	6.2455	6.2676	6.3027	6.5784	6.1379	6.1736	6.1624	6.0582	6.182	0.177833
Rnf114	0.96847	-0.214468		6.2193	6.6023	7.6598	7.7669	6.8615	6.1523	6.6595	6.4947	6.80204	0.607884		6.3858	6.7977	6.5031	6.3945	6.6281	6.3455	6.3779	7.7331	6.4963	6.3931	6.5141	6.5889	6.4803	6.58757	0.366148
Ncf1	0.959497	-0.245242		5.3798	5.8634	6.1654	8.4548	5.8023	5.3127	5.642	5.8184	6.05485	1.00749		5.497	5.658	5.6142	5.5852	5.6252	5.4771	5.4507	7.785	6.1436	5.9088	5.5891	5.6299	5.5611	5.80961	0.62242
Irx1	0.963958	-0.202111		5.2727	5.4552	5.8202	5.3583	6.2888	5.5855	5.5245	5.5555	5.60759	0.320017		5.4164	5.368	5.3217	5.2448	5.8702	5.5993	5.324	5.3377	5.5092	5.3468	5.145	5.4344	5.3537	5.40548	0.179047
Rgs3	0.967616	-0.18613		5.5011	5.5704	5.6392	6.5549	5.9042	5.5683	5.5223	5.7199	5.74754	0.351293		5.4589	5.4665	5.4864	5.445	5.5873	5.5112	5.4669	5.8469	5.6263	5.7426	5.4816	5.5965	5.5822	5.56141	0.121585
Hspa1a	0.977043	-0.155074		6.8022	6.9559	6.5505	6.2505	6.9292	6.6563	6.7669	7.1294	6.75511	0.272379		6.5836	7.0957	6.4286	6.9156	6.2421	6.7543	7.2219	5.3558	6.48	6.3788	6.8173	6.764	6.7628	6.60004	0.467762
Wdr1	0.977289	-0.173514		7.2966	7.8027	7.5958	7.4414	7.9604	7.8363	7.4508	7.7379	7.64024	0.230639		7.4331	7.4784	7.5041	7.4864	7.5865	7.3265	7.3331	8.0824	7.6703	6.9904	7.3616	7.2704	7.5442	7.46672	0.251313
Gabarap	0.967225	-0.267758		8.3256	7.733	8.4328	8.3061	7.981	7.9313	8.0668	8.5798	8.16955	0.286369		7.5043	7.5962	8.042	7.7353	7.6633	7.9578	8.0313	8.4387	7.9419	8.201	7.9876	8.0762	7.5477	7.90179	0.276604
Sh3yl1	0.969549	-0.18934		6.0378	6.0002	7.044	6.6445	6.1789	5.9826	6.0181	5.8373	6.21792	0.411603		5.8607	6.1545	6.1745	6.0759	6.2672	6.0534	6.0629	5.4618	5.8969	6.0522	6.277	6.0023	6.0323	6.02858	0.209734
Samd9l	0.983532	-0.101495		5.5146	6.5065	6.7574	7.406	5.6333	5.4032	6.3487	5.7366	6.16329	0.708212		5.8167	6.4746	6.4516	5.7362	6.1174	5.6925	5.7874	7.4206	5.7791	5.5205	5.5478	5.9932	6.4657	6.06179	0.528717
Prkaa2	0.963867	-0.192775		5.1578	5.2702	5.9372	5.5178	5.235	5.2845	5.1441	5.1348	5.33518	0.272746		5.1754	5.2251	5.0309	5.0943	5.4187	5.1424	5.0431	5.0344	5.1138	5.1835	5.0937	5.167	5.1289	5.1424	0.102553
Mob4	0.971052	-0.203915		6.7728	6.8701	7.1341	7.7518	7.0213	6.9091	6.8468	7.0468	7.0441	0.309492		6.877	6.8917	6.8053	6.6497	6.9477	6.8997	6.7265	6.7026	6.9117	6.9081	6.7705	7.0579	6.774	6.84018	0.113589
Rab27a	0.967409	-0.178564		5.1814	5.3664	5.1131	6.7439	5.7646	5.2124	5.3169	5.1332	5.47899	0.552086		5.1514	5.2975	5.286	5.2089	5.1269	5.267	5.2052	5.7298	5.2756	5.3777	5.2589	5.3711	5.3495	5.30042	0.150326
Creb3	0.978851	-0.13545		5.9481	6.4919	6.384	6.8307	6.7664	6.261	6.2239	6.3312	6.40465	0.289719		6.2817	6.3158	6.18	6.4448	6.1525	6.2226	6.1928	6.2596	6.4325	6.0383	6.1449	6.3191	6.515	6.2692	0.135763
Foxa1	0.966198	-0.179122		5.1377	5.1516	5.099	6.4801	5.0881	5.2366	5.0383	5.1617	5.29914	0.480763		5.1355	5.1131	5.0808	5.2023	5.0032	5.2124	5.0755	5.0025	5.1168	5.2521	5.0808	5.1196	5.1656	5.12002	0.0750783
Lipa	0.967311	-0.196457		5.488	5.7744	6.9444	6.1525	6.3368	5.4506	5.7079	6.2245	6.00989	0.504041		5.7537	5.7854	5.8794	5.667	5.7787	5.6319	5.6687	6.4919	6.0912	5.6796	5.6382	5.7292	5.7797	5.81343	0.237974
Ctsb	0.973353	-0.240512		8.3264	8.827	10.3334	9.1772	9.5412	8.1527	8.8088	9.0401	9.02585	0.690409		8.4893	8.7776	8.8184	8.9157	8.7779	8.6368	8.5837	9.0794	9.1079	8.7089	8.7159	9.0481	8.5498	8.78534	0.202951
Adss	0.978394	-0.14652		6.4646	6.7083	7.4059	6.9216	6.7949	6.7317	6.6016	6.6243	6.78161	0.286611		6.7509	6.703	6.6857	6.6058	6.4935	6.4568	6.5156	6.9549	6.8865	6.1507	6.6645	6.5593	6.829	6.63509	0.210532
Tanc1	0.975489	-0.150194		5.8158	6.5888	5.8932	6.0781	6.3343	6.1076	5.9946	6.2078	6.12752	0.24916		6.112	5.9382	6.0465	5.9201	6.04	5.8801	5.9668	5.5033	6.2168	5.8788	5.8992	6.1498	6.1537	5.97733	0.182559
Gm16039	0.963981	-0.205316		5.2499	5.4614	6.0434	6.9323	5.5335	5.3752	5.3511	5.6545	5.70016	0.554594		5.3731	5.5313	5.5315	5.3719	5.3139	5.3783	5.3606	6.6224	5.5781	5.3087	5.2366	5.4077	5.4189	5.49485	0.352369
Cdc42ep3	0.975742	-0.165428		6.5646	6.4287	7.7649	6.9541	7.624	6.1012	6.7955	6.3223	6.81941	0.602442		7.0791	6.5775	6.6326	6.3264	6.1071	6.4814	6.587	6.9288	6.9318	6.4992	7.0526	6.5397	6.7586	6.65398	0.28683
Stoml1	0.964147	-0.193789		5.2272	5.1849	5.1932	6.8291	5.2186	5.1851	5.2059	5.1969	5.40511	0.575577		5.1276	5.1812	5.1055	5.1577	5.1426	5.1174	5.1357	5.8212	5.1615	5.2988	5.1384	5.1734	5.1862	5.21132	0.189457
Enpp3	0.965169	-0.187784		5.1521	5.2114	6.5706	5.4623	5.2178	5.1953	5.1574	5.163	5.39124	0.487079		5.2099	5.2376	5.2084	5.1806	5.3082	5.1616	5.1404	5.1718	5.2803	5.2194	5.0546	5.2673	5.2048	5.20345	0.0657335
Trim30a	0.969165	-0.181263		5.2414	5.7507	6.7296	7.0689	5.3368	5.1864	6.1135	5.6009	5.87853	0.703906		5.4839	6.0031	5.7236	5.492	5.377	5.315	5.2938	7.4777	5.8969	5.373	5.2555	5.6445	5.7284	5.69726	0.585038
Pdgfa	0.978646	-0.133777		5.8369	6.1703	6.6299	6.1853	7.0917	5.8424	6.4167	5.9436	6.2646	0.43426		6.1939	6.3631	6.3203	6.0309	5.9325	6.0738	5.9889	5.5537	6.4835	5.8166	6.4307	6.134	6.3788	6.13082	0.269901
Psmb10	0.965931	-0.215608		5.7476	6.1774	6.1032	8.4831	6.407	5.5838	6.0544	6.0715	6.3285	0.906741		5.8679	6.2075	5.9819	5.8239	5.8896	5.748	5.9741	7.885	6.1089	6.1827	5.869	5.9424	5.9867	6.11289	0.549367
Gstm5	0.959981	-0.239329		5.5825	6.0389	6.5026	5.3463	6.4506	5.7215	5.9335	6.2671	5.98037	0.415595		5.5227	5.6165	5.7977	5.582	6.0078	5.8179	5.7746	5.5217	6.0208	5.5335	5.8953	6.0367	5.5064	5.74105	0.205263
Apip	0.966764	-0.194812		5.6072	5.6533	6.0073	6.6796	5.8692	5.5995	5.6836	5.7924	5.86151	0.359302		5.5409	5.6201	5.6063	5.5718	5.7778	5.6555	5.5223	6.2454	5.7373	5.563	5.6475	5.5438	5.6354	5.6667	0.189529
Slc6a6	0.983796	-0.119466		6.6481	7.4341	7.1991	7.6681	8.4262	7.2923	7.0458	7.2688	7.37281	0.518266		7.1231	7.4073	7.3325	7.3127	7.0455	7.4577	7.2376	7.2467	7.5928	7.0611	6.7954	7.1162	7.5649	7.25335	0.226105
Epb4.1l4a	0.968173	-0.180412		5.4447	5.6161	6.4405	5.5292	5.4355	5.7332	5.4769	5.6715	5.66845	0.330241		5.4714	5.3891	5.6516	5.4446	5.4816	5.5348	5.557	5.2644	5.4447	5.4539	5.5678	5.5629	5.5207	5.48804	0.096514
Clec7a	0.982357	-0.114262		5.9496	6.1431	6.886	6.9316	7.8473	5.8583	6.0043	6.1915	6.47646	0.689622		6.1921	6.4602	6.3567	6.515	6.081	5.8855	5.8767	7.0454	7.1152	6.1501	6.2599	6.0739	6.6969	6.3622	0.396685
F11r	0.974299	-0.189911		7.4892	7.3069	7.4018	7.8888	7.3037	7.4069	7.3748	6.9414	7.38919	0.260463		7.3483	7.3545	7.4174	7.142	7.1814	7.1425	7.4684	6.0753	7.0778	7.1122	7.6994	7.3852	7.1862	7.19928	0.381188
Rasl11b	0.971267	-0.160311		5.3563	5.7061	5.9521	5.2862	6.0359	5.1022	5.5126	5.6837	5.57939	0.32561		5.4238	5.5945	5.5064	5.4153	5.3717	5.2372	5.4147	5.3765	5.5652	5.371	5.2795	5.3511	5.5411	5.41908	0.107334
Cd81	0.990979	-0.0753135		8.6976	8.5207	8.8549	6.655	8.0186	8.9838	8.4171	8.6417	8.34868	0.74441		8.3826	8.1441	8.6629	8.1056	7.6538	7.8454	8.4654	8.2167	8.5008	8.0078	8.6834	8.1024	8.7828	8.27336	0.340925
Gstm1	0.961988	-0.215413		5.1987	5.6122	5.7519	5.687	5.9091	5.8407	5.3968	5.9397	5.66701	0.258035		5.345	5.4104	5.2886	5.3713	5.6297	5.4361	5.3257	6.0378	5.6539	5.3923	5.2153	5.4444	5.3203	5.4516	0.215076
Tbcb	0.972991	-0.193479		7.2006	6.9837	7.109	7.6722	6.956	6.9318	7.0077	7.4464	7.16343	0.266324		6.8442	7.0427	7.0832	6.8217	6.9114	6.8848	7.0116	7.0967	7.0912	6.9229	7.1044	6.856	6.9385	6.96995	0.105417
Sri	0.968262	-0.217268		6.5716	6.6201	7.0039	7.8272	6.5937	6.5001	6.6419	7.0066	6.84564	0.44155		6.3098	6.5349	6.4691	6.432	6.5483	6.2152	6.4247	8.1499	6.7941	6.6253	6.7855	6.392	6.488	6.62837	0.486102
Pcbd1	0.966577	-0.185454		5.3933	5.3514	5.5789	6.0196	5.9238	5.5261	5.28	5.3165	5.5487	0.281085		5.3149	5.3378	5.3165	5.3495	5.47	5.4068	5.253	5.3541	5.3613	5.5348	5.296	5.3592	5.3683	5.36325	0.073535
Gpc6	0.968565	-0.170637		5.1437	5.3773	6.6905	5.1608	5.0958	5.1467	5.2563	5.5543	5.42818	0.532329		5.2672	5.3065	5.3148	5.2112	5.179	5.179	5.1575	5.3046	5.4349	5.2049	5.2169	5.2434	5.3281	5.25754	0.0782805
Bambi	0.963768	-0.196535		5.1485	5.2003	6.1882	5.1501	5.2999	5.7596	5.1582	5.49	5.42435	0.375689		5.2207	5.3015	5.1735	5.1843	5.1161	5.2733	5.2384	5.4262	5.2526	5.2309	5.146	5.2185	5.1796	5.22782	0.0785655
Kifap3	0.973082	-0.158606		5.5618	5.8345	6.0628	5.9705	6.1671	5.7238	5.7582	6.0587	5.89217	0.206098		5.6669	5.7522	5.9688	5.6952	5.7263	5.6188	5.6395	5.6556	6.0628	5.4822	5.7586	5.6512	5.8583	5.73357	0.153921
Spryd7	0.970819	-0.176565		5.9399	6.1842	6.1984	5.8249	6.1404	6.1233	5.9444	6.0497	6.05065	0.134969		6.0503	5.9118	5.9699	5.94	5.7778	5.8909	5.9031	5.3565	5.8849	5.6987	6.0207	6.0422	5.9163	5.87408	0.184098
Sorbs1	0.961287	-0.231534		5.864	6.2111	5.4118	5.6188	5.3592	6.8558	6.1	6.4256	5.98079	0.519004		5.7542	5.8382	5.7016	5.3933	5.4918	5.5543	5.9487	5.6416	6.0932	5.7656	5.9578	6.0603	5.5397	5.74925	0.222727
Qsox2	0.969453	-0.176039		5.682	5.8331	5.3695	6.4155	5.8487	5.6958	5.6445	5.6146	5.76296	0.302371		5.585	5.6495	5.6132	5.6582	5.7028	5.6336	5.7382	5.3913	5.5946	5.404	5.4737	5.5551	5.6308	5.58692	0.106351
Sh3pxd2a	0.980742	-0.131294		7.2396	7.0688	6.0483	6.3598	6.942	7.027	6.7519	7.1036	6.81763	0.411968		6.7692	6.6325	7.0863	6.6926	6.6033	6.8106	6.6994	5.9478	6.8152	6.3367	7.0263	6.5703	6.9321	6.68633	0.29805
Rab12	0.969456	-0.177925		5.5373	5.6067	6.0989	6.2366	6.0198	5.586	5.6972	5.8193	5.82522	0.263573		5.6583	5.6461	5.6537	5.5842	5.5038	5.6111	5.5178	5.8166	5.889	5.5663	5.7012	5.587	5.6798	5.6473	0.109567
Aspa	0.962589	-0.201166		5.0888	5.2542	5.177	5.1734	6.1925	5.6105	5.2396	5.2817	5.37721	0.36393		5.0786	5.1934	5.2238	5.1238	5.2185	5.2087	5.2007	5.182	5.2651	5.171	5.1516	5.1696	5.1018	5.17605	0.0519828
Slc22a23	0.967853	-0.195718		6.4126	5.9722	5.9255	5.7128	6.0092	6.3765	6.1	6.1967	6.08819	0.235238		6.0143	5.7553	6.2165	5.7031	5.7036	5.8482	6.1428	5.3411	5.6991	6.0143	6.2132	6.1079	5.8427	5.89247	0.25541
Zmynd8	0.972223	-0.18869		6.5964	6.7273	7.0741	7.2674	6.6677	6.5986	6.7405	6.6718	6.79297	0.244359		6.5169	6.605	6.5717	6.5665	6.4807	6.6815	6.5493	6.9382	6.6903	6.2797	6.6417	6.748	6.5862	6.60428	0.15303
Gtf2a1	0.978322	-0.124749		5.365	5.9216	5.632	6.0037	5.959	5.8355	5.7187	5.6012	5.75459	0.217092		5.7968	5.6801	5.6986	5.5939	5.3471	5.5993	5.5684	5.9839	5.6824	5.3599	5.4346	5.5394	5.9035	5.62984	0.192191
Snx16	0.969704	-0.173615		5.541	5.6941	5.7972	5.7704	5.9334	5.6981	5.6504	5.7602	5.7306	0.115135		5.6425	5.6588	5.7186	5.5986	5.2937	5.5648	5.5562	5.3894	5.6236	5.5146	5.5165	5.5564	5.6071	5.55698	0.113056
Hdac5	0.967105	-0.197796		5.8451	6.941	6.1303	5.8315	6.0005	5.7041	5.8098	5.8413	6.01295	0.396849		5.7622	5.7447	5.6754	5.7122	6.0665	5.8788	5.8782	5.9204	5.671	5.9265	5.7978	5.8086	5.7547	5.81515	0.114511
Pigr	0.96499	-0.185761		5.1711	5.1354	5.3636	6.2702	5.1452	5.1135	5.1952	5.0533	5.30594	0.399884		5.1135	5.0719	5.093	5.1392	5.1143	5.119	5.0752	5.1965	5.1259	5.1803	5.1008	5.1185	5.1142	5.12018	0.0358484
Ankrd46	0.969353	-0.183363		5.5864	6.0046	6.0031	6.5055	6.3171	5.8355	5.7475	5.8653	5.98313	0.300918		5.7903	5.8043	5.7791	5.8044	5.7763	5.8007	5.6438	6.1458	5.917	5.6429	5.7803	5.7076	5.8044	5.79976	0.12663
Zbp1	0.971017	-0.164576		5.5178	5.4963	6.2265	6.5647	5.2059	5.2116	5.8632	5.3415	5.67844	0.497667		5.4242	5.7348	5.6439	5.353	5.4816	5.2808	5.453	6.1564	5.4558	5.387	5.3104	5.3953	5.604	5.51386	0.23356
Esyt3	0.965973	-0.209738		6.0603	6.0849	6.0156	5.1968	6.1542	6.7322	6.5033	6.5631	6.1638	0.473869		5.9368	5.8421	6.1961	5.7937	5.8489	5.9631	6.3272	5.3939	5.6647	6.2548	6.0245	6.3195	5.8375	5.95406	0.271961
Sdpr	0.964474	-0.197227		5.1686	5.8668	6.9427	5.2564	5.2388	5.1386	5.2348	5.5657	5.55155	0.613807		5.1763	5.5602	5.3431	5.1741	5.4963	5.2115	5.2574	5.8167	5.747	5.145	5.1056	5.2791	5.2939	5.35432	0.23087
Dtx3l	0.978308	-0.133059		5.5241	6.2002	7.0211	7.0558	5.9798	5.5786	6.0786	5.6339	6.13401	0.609266		5.8976	6.2784	6.1448	5.8827	5.9794	5.9141	5.7734	6.619	5.9156	5.7533	5.6652	5.9571	6.2318	6.00095	0.258306
Bcl6	0.967463	-0.192471		5.4816	6.0825	6.6957	5.5493	6.4849	5.5604	5.5064	5.9626	5.91542	0.474923		5.4654	5.632	5.5084	5.5608	6.0698	5.9117	5.5335	6.439	5.7965	5.4119	5.4844	5.9034	5.6816	5.72295	0.295073
Pkia	0.963181	-0.196405		5.123	5.4475	5.8202	5.6901	5.2076	5.0832	5.0917	5.2112	5.33431	0.286173		5.0682	5.2092	5.1748	5.0772	5.1426	5.0763	5.0284	5.33	5.3235	5.0587	5.074	5.1521	5.0778	5.13791	0.0984522
Copa	0.977115	-0.172415		7.1287	7.7138	7.4237	7.6737	7.6013	7.5353	7.4418	7.7545	7.5341	0.203516		7.4913	7.406	7.4426	7.4325	7.031	7.4169	7.1952	7.4806	7.6175	6.9958	7.4735	7.3079	7.4111	7.36168	0.18297
Slc31a2	0.975141	-0.151022		5.9765	6.3631	6.01	5.8014	6.1571	6.1308	5.9536	6.2086	6.07514	0.174939		5.8267	5.9937	5.9878	5.9831	5.9376	5.9928	6.0263	5.6765	5.9658	5.8008	5.8489	5.9036	6.0699	5.92412	0.109086
Gadd45b	0.966914	-0.226717		6.7924	6.36	7.4205	7.469	6.5577	6.4861	7.0451	6.6878	6.85233	0.419905		6.3936	6.576	6.8761	6.4844	6.4629	6.2581	6.8307	7.1791	6.4185	6.8691	6.6678	6.6925	6.4241	6.62561	0.257871
Igfals	0.965897	-0.182505		5.251	5.1695	5.3352	6.299	5.2947	5.1952	5.1752	5.0931	5.35161	0.390376		5.157	5.1934	5.2042	5.197	5.1837	5.1685	5.1266	5.0813	5.1559	5.2876	5.142	5.1317	5.1695	5.16911	0.0490117
Adtrp	0.972935	-0.159195		5.7985	6.6614	5.1534	5.5372	6.1669	6.3337	5.5502	5.8538	5.88189	0.487013		5.4275	5.5983	5.6439	5.6195	7.0313	5.8125	5.7859	5.199	5.4594	5.6071	5.3843	5.9981	5.8282	5.72269	0.447438
Sox10	0.967008	-0.183391		5.4283	5.3119	6.8331	5.3495	5.3393	5.5436	5.3555	5.3079	5.55864	0.520759		5.3715	5.2971	5.3088	5.3976	5.4956	5.4386	5.4214	5.3546	5.2635	5.4658	5.3467	5.3478	5.3692	5.37525	0.0673194
Rab14	0.97382	-0.226522		8.2517	8.5803	9.1562	9.3346	8.7902	8.1958	8.4209	8.489	8.65234	0.412784		8.3033	8.4944	8.3882	7.9794	8.7782	8.2947	8.3086	8.724	8.5948	8.4458	8.3558	8.6461	8.2223	8.42582	0.221404
Pam	0.979485	-0.118686		5.3944	5.8283	5.73	6.1339	5.5341	6.0501	5.6533	5.9588	5.78536	0.256342		5.4821	5.6646	5.733	5.6957	5.3548	5.6809	5.6655	5.7902	5.6888	5.4526	5.7993	5.7032	5.9561	5.66668	0.15839
Mpc1	0.967682	-0.210158		5.9168	6.4437	7.0322	7.4121	6.7222	5.8384	6.2547	6.4027	6.50285	0.536539		5.9804	6.3852	6.2642	6.1112	6.5803	6.045	6.0889	7.4971	6.6169	5.9181	5.9091	6.246	6.1626	6.29269	0.426977
Actn3	0.96269	-0.203493		5.2174	6.6642	5.1617	5.7105	5.1615	5.1652	5.2449	5.3071	5.45406	0.521818		5.1525	5.414	5.2135	5.1677	5.2502	5.1826	5.1613	5.1396	5.9156	5.2293	5.1386	5.1421	5.1504	5.25057	0.21341
Paip1	0.969179	-0.181495		5.5346	5.8014	6.1851	6.1908	6.1889	5.6052	5.7844	5.8191	5.88869	0.266817		5.713	5.7751	5.6959	5.6403	5.5776	5.8224	5.5114	5.9791	5.7656	5.4778	5.8113	5.7167	5.7073	5.70719	0.134952
Ppl	0.976134	-0.16279		7.5282	7.0628	5.7177	5.7245	6.0191	8.3424	6.9639	7.2084	6.82088	0.933992		6.9036	6.6961	7.2004	6.545	6.2039	6.6631	7.0473	5.2592	6.422	6.9561	7.1576	6.7581	6.7427	6.65808	0.507816
Mccc1	0.974269	-0.153787		5.9332	6.1267	5.9503	6.1585	6.1639	5.7857	5.8349	5.8603	5.97669	0.152747		5.7358	5.7766	5.7339	5.9134	6.0291	5.8623	5.7526	5.9017	5.8068	5.6878	5.7677	5.7815	5.9485	5.8229	0.100046
Plscr2	0.963802	-0.189736		5.0484	5.0784	6.6195	5.099	5.0212	5.0025	5.0489	5.015	5.24161	0.55769		4.9842	4.9706	5.1003	5.0152	5.0428	5.0129	4.9794	5.4373	5.1141	4.9877	4.9884	5.0286	5.0129	5.05188	0.12395
Pdzd2	0.969718	-0.173891		5.3818	5.9193	5.6091	5.8703	6.0086	5.7217	5.7894	5.6385	5.74234	0.19991		5.4666	5.5677	5.441	5.4205	5.7378	5.8512	5.5172	5.4719	5.5564	5.5966	5.3739	5.7874	5.6016	5.56845	0.146318
Nudt19	0.972693	-0.167027		5.8965	6.106	6.0677	6.6898	6.22	5.9564	5.9971	5.9989	6.11655	0.251849		5.949	5.9578	6.0084	5.9225	6.0535	6.0401	6.0111	6.0913	5.8482	5.7088	5.7104	6.0287	6.014	5.94952	0.123489
Stat1	0.97367	-0.169305		6.1227	6.5825	7.169	7.7962	5.9746	5.4375	6.4496	5.908	6.43001	0.755516		5.9542	6.3849	6.1979	6.0069	6.4686	6.05	6.197	7.6464	5.9737	5.8361	5.9804	6.3797	6.3134	6.26071	0.460772
C78339	0.981776	-0.132461		7.3463	7.4048	7.282	6.5903	7.2316	7.6916	7.2039	7.3986	7.26864	0.313105		7.287	7.4451	7.4271	6.7477	6.9821	7.134	7.2485	6.5054	7.1711	7.0561	7.0728	7.3361	7.3573	7.13618	0.272104
Srl	0.969961	-0.164946		5.1687	6.0892	5.2416	6.4155	5.2442	5.2754	5.1978	5.2956	5.491	0.479607		5.317	5.4265	5.267	5.2988	5.1842	5.3552	5.3813	5.2989	5.4977	5.2853	5.2729	5.2564	5.3975	5.32605	0.0832005
Tmem55a	0.976537	-0.152498		6.2111	6.626	6.9338	6.3701	6.4508	6.4633	6.4088	6.5311	6.49937	0.212954		6.3406	6.6133	6.4512	6.4881	6.0946	6.3546	6.2734	6.1933	6.5977	5.987	6.3622	6.2785	6.4749	6.34688	0.18445
Tapbpl	0.964664	-0.204738		5.3949	5.6396	5.7179	7.0424	5.7817	5.5583	5.5367	5.6813	5.7941	0.518518		5.521	5.5512	5.5761	5.4897	5.5499	5.5148	5.4973	6.171	5.5932	5.6962	5.4197	5.604	5.4776	5.58936	0.187761
Trps1	0.960975	-0.225353		5.9051	5.5083	6.7752	5.7042	5.4944	5.6642	5.2593	5.8864	5.77464	0.45714		5.3027	5.4179	5.934	5.2062	5.2981	5.3719	5.8369	5.555	5.6864	5.6141	5.8916	5.6827	5.3432	5.54928	0.245212
Pglyrp1	0.961307	-0.211362		5.0851	5.1629	5.1746	7.6045	5.2364	5.1341	5.1214	5.181	5.4625	0.866669		5.1173	5.1002	5.1836	5.1273	5.1775	5.3443	5.1937	5.7192	5.1529	5.7739	5.1682	5.098	5.1087	5.25114	0.229242
Csf1	0.969745	-0.176837		5.4109	5.9704	5.6894	6.7459	5.8771	5.4759	5.709	5.8804	5.84488	0.413524		5.5303	5.6382	5.8201	5.6731	5.654	5.5703	5.4384	5.8783	5.8945	5.6311	5.5921	5.6815	5.6826	5.66804	0.131818
Plce1	0.967031	-0.178375		5.2135	5.246	6.2353	5.627	5.2437	5.2629	5.1763	5.2783	5.41038	0.361539		5.2665	5.2593	5.2102	5.2452	5.2221	5.178	5.2582	5.289	5.2483	5.2205	5.1535	5.2263	5.2389	5.232	0.0367137
Dgkz	0.972517	-0.198269		6.8763	7.1086	7.6928	7.1134	8.4774	6.6499	6.9612	6.8348	7.2143	0.596012		6.909	7.029	6.9319	6.9316	7.0967	6.8036	6.9952	8.1157	7.0925	6.8412	6.7729	6.7572	6.9319	7.01603	0.348421
Paqr7	0.966488	-0.191688		5.5552	6.2426	5.448	5.5621	6.24	5.5859	5.4598	5.666	5.71995	0.329109		5.5479	5.4962	5.4331	5.4601	5.5413	5.5649	5.4355	5.6581	5.5785	5.4472	5.4643	5.7664	5.4739	5.52826	0.0978696
Alkbh6	0.964903	-0.204627		5.5573	5.6056	6.0858	6.8844	5.5673	5.4559	5.7141	5.7716	5.83025	0.467168		5.5538	5.6704	5.6987	5.4934	5.4726	5.6098	5.6989	5.9621	5.6412	5.7367	5.488	5.5962	5.5113	5.62562	0.13469
Selk	0.971605	-0.22136		7.5035	7.4703	7.8169	8.4427	7.4998	7.7625	7.7559	8.1138	7.79568	0.338432		7.498	7.5915	7.7911	7.0947	7.4315	7.3618	7.6462	7.8212	7.6662	7.7862	7.5692	7.8251	7.3834	7.57432	0.217472
Cdkn1b	0.966426	-0.213579		5.9159	6.2358	7.5506	6.5363	6.5732	5.9493	6.0186	6.1125	6.36153	0.541582		6.0158	6.2183	6.1612	6.0208	5.8797	6.2926	6.0554	7.0606	6.3346	5.6413	6.1357	6.1148	5.9925	6.14795	0.327882
St6galnac2	0.966309	-0.185042		5.323	5.2854	5.6882	6.2093	5.2466	5.3396	5.3647	5.482	5.49235	0.321605		5.2301	5.2479	5.2547	5.2721	5.4816	5.281	5.2739	5.3605	5.3358	5.2947	5.4344	5.2466	5.2817	5.30731	0.0763638
Hiatl1	0.981113	-0.124902		6.3096	6.9772	6.6366	6.5212	6.7431	6.7903	6.4094	6.5184	6.61322	0.217925		6.6093	6.7424	6.4115	6.409	6.544	6.3108	6.3017	6.5039	6.6012	6.1713	6.3606	6.6451	6.7374	6.48832	0.177305
Nxn	0.970858	-0.186529		6.0855	6.2795	6.3348	6.6671	6.1766	6.6856	6.3297	6.6474	6.40078	0.235021		6.2183	6.3057	6.4095	6.2009	6.0326	6.1846	6.2734	5.7188	6.5395	6.2227	6.3962	6.1016	6.1814	6.21425	0.20047
Tbc1d19	0.972832	-0.148688		5.2309	5.4194	5.8492	5.6701	5.5969	5.1952	5.3549	5.467	5.47295	0.223085		5.343	5.4561	5.3618	5.4119	5.1594	5.2478	5.1405	5.3099	5.453	5.3026	5.3104	5.2555	5.4635	5.32426	0.106134
Trak1	0.970105	-0.186662		6.3478	6.0942	6.5119	6.213	6.63	6.0057	6.1339	6.0147	6.2439	0.231896		6.0808	6.017	6.0319	5.9235	6.2332	6.0567	6.0661	5.9369	6.1178	5.7832	6.3444	6.1302	6.0224	6.05724	0.139639
Foxs1	0.970504	-0.159044		5.1887	5.244	5.9241	5.9262	5.2499	5.1395	5.2299	5.2335	5.39198	0.331034		5.2703	5.2319	5.3066	5.2354	5.034	5.2128	5.2399	5.2573	5.2519	5.256	5.1661	5.2423	5.3236	5.23293	0.071367
Ptpn3	0.974761	-0.154701		6.0552	6.2545	6.0026	6.2587	6.3373	5.994	6.0018	6.1308	6.12936	0.137213		5.9542	6.1251	5.9563	5.9777	6.228	6.0475	6.0216	5.4252	5.9332	5.7688	6.0046	6.1433	6.0851	5.97466	0.200546
Idh2	0.968015	-0.195254		6.035	5.9833	6.5786	6.3957	5.9026	5.9316	5.8572	6.1528	6.1046	0.257248		5.8167	6.0122	5.9368	5.9142	5.5959	5.6951	5.9645	5.9663	6.082	5.908	6.1321	5.9638	5.8339	5.90935	0.14676
Serf2	0.976289	-0.209198		8.4214	8.6718	9.1242	9.1819	9.1597	8.2288	8.4796	9.314	8.82268	0.419033		8.4696	8.7792	8.4563	8.5094	8.5995	8.4368	8.4814	9.5848	8.8813	8.3261	8.4797	8.4976	8.4735	8.61348	0.326759
Clock	0.971545	-0.175532		6.0463	6.2603	5.9882	5.8323	6.1238	6.7664	5.9736	6.3584	6.16866	0.293362		6.0618	5.9725	6.1494	5.7985	6.1795	6.018	6.0385	5.7192	6.1134	5.8027	6.1559	5.8948	6.0065	5.99313	0.149153
Nt5c3	0.966974	-0.211872		6.554	6.279	5.8584	6.3219	6.2218	6.5601	6.7151	6.812	6.41529	0.307603		5.9221	6.0544	6.5035	5.9624	6.2064	5.9157	6.4462	6.3103	6.09	6.4949	6.1551	6.5329	6.0505	6.20342	0.22999
Kctd15	0.968723	-0.190901		6.1937	6.2358	5.4523	5.8576	6.26	6.3578	6.0805	6.3908	6.10356	0.312227		6.0449	6.0428	6.0122	5.6593	5.8328	6.142	6.063	5.1227	5.9629	5.9164	6.2622	5.9486	5.8548	5.91266	0.2804
Rc3h1	0.97599	-0.1476		5.9364	6.2008	6.2387	6.0795	6.6471	6.0523	6.0425	5.9819	6.1474	0.225976		6.0054	6.0641	6.0503	5.9563	6.2012	5.9241	5.8196	6.1996	5.9849	5.6343	6.0992	5.9188	6.1396	5.9998	0.157345
Ccdc90b	0.965837	-0.223127		6.2467	6.3587	7.014	7.0617	6.4778	6.1423	6.3696	6.5784	6.53115	0.339676		6.2527	6.3479	6.4178	6.2721	6.27	6.2172	6.264	6.4728	6.4334	6.2154	6.4488	6.2898	6.1024	6.30802	0.109356
Itfg1	0.973197	-0.169462		6.2199	6.3367	6.5323	6.3584	6.3553	6.3013	6.1112	6.3649	6.3225	0.121892		6.2071	6.1918	6.3049	6.1169	6.2719	5.9815	6.1616	6.3294	6.2237	5.7922	6.1244	6.0914	6.1927	6.15304	0.142862
Lrpap1	0.972594	-0.183411		6.388	6.5986	7.479	6.9164	6.7885	6.0194	6.6795	6.6697	6.69239	0.419731		6.5554	6.5349	6.5924	6.4454	6.7022	6.2495	6.4108	6.7999	6.6859	6.2982	6.4824	6.3753	6.4844	6.50898	0.160124
Cxcl17	0.969657	-0.166387		5.382	5.3077	6.4658	5.3375	5.2782	5.3813	5.3165	5.3989	5.48349	0.39912		5.3433	5.2906	5.3119	5.3558	5.2954	5.3335	5.2826	5.2846	5.2901	5.2802	5.3329	5.3511	5.3703	5.3171	0.0319195
Hnmt	0.96751	-0.173821		5.1005	5.2487	5.8001	6.0071	5.1571	5.1467	5.0994	5.2402	5.34998	0.350567		5.1261	5.1921	5.2112	5.1113	5.1668	5.0771	5.1078	5.22	5.3623	5.1534	5.1813	5.1862	5.1944	5.17615	0.0708968
Csn2	0.953842	-0.263576		5.0959	5.0621	5.155	10.1421	5.0158	5.1386	5.0667	5.0057	5.71024	1.79152		5.0733	5.0236	5.0723	5.1103	5.0954	5.0706	5.0824	7.4708	5.082	7.4023	5.1092	5.1608	5.0536	5.44666	0.883831
Zfp53	0.966952	-0.185593		5.187	5.4212	6.7665	5.6257	5.514	5.2795	5.463	5.67	5.61586	0.492181		5.4008	5.5049	5.4751	5.3317	5.1638	5.3965	5.4219	5.9713	5.4556	5.3719	5.3558	5.3511	5.3931	5.43027	0.182651
Abi3bp	0.979988	-0.114925		5.0267	6.0493	5.6337	5.4328	5.3289	5.183	5.8589	7.4301	5.74293	0.761567		5.8325	5.7443	5.9866	5.6122	5.1387	5.179	5.253	5.6214	6.8348	5.2641	5.475	5.3088	5.9136	5.628	0.462018
Tmed4	0.973662	-0.168106		5.9713	6.3486	6.77	7.0429	6.3845	6.0478	6.2987	6.1976	6.38267	0.360507		6.199	6.3276	6.1745	6.2486	6.2642	6.1592	6.0949	6.5415	6.2437	6.0776	6.1412	6.0606	6.2568	6.21457	0.126819
Emp2	0.975224	-0.185834		7.278	7.5572	5.7662	8.4847	8.154	8.0068	7.2015	7.5555	7.50049	0.828509		7.2536	7.2358	7.4785	7.0815	8.4521	7.3477	7.6244	5.986	7.1522	7.345	7.1135	7.7447	7.2755	7.31465	0.54018
Ganc	0.968646	-0.167669		5.186	5.1699	5.3276	5.2785	6.3543	5.1264	5.2002	5.1379	5.3476	0.412474		5.1923	5.1738	5.2259	5.1595	5.1698	5.2179	5.107	5.3913	5.1863	5.1011	5.1122	5.0784	5.2236	5.17993	0.0802699
Dctn1	0.980756	-0.131219		6.6543	7.1302	6.7486	6.5774	7.0831	6.842	6.7203	6.7933	6.81865	0.195659		6.7626	6.7378	6.6252	6.7393	6.6502	6.8489	6.7506	6.5406	6.7042	6.2812	6.7503	6.6488	6.8969	6.68743	0.153402
Klk6	0.983857	-0.130138		8.2789	8.0549	5.2508	5.4203	9.6271	9.4316	9.09	9.3379	8.06144	1.77033		7.9119	7.9071	9.1059	7.0572	8.1538	8.6222	8.4861	5.3818	7.6585	8.6615	6.7285	9.2869	8.1455	7.9313	1.0574
Eml2	0.980108	-0.12024		6.1534	6.1308	6.1019	6.0503	5.9788	6.2897	5.9531	5.6982	6.04452	0.175399		5.933	5.951	5.9423	6.0736	5.7798	5.902	5.9275	5.5101	5.8601	6.023	6.0884	5.8415	6.1834	5.92428	0.166116
Ddah2	0.970192	-0.170988		5.5477	5.6744	6.3932	5.6537	5.9192	5.5685	5.5307	5.6026	5.73625	0.292648		5.5663	5.5576	5.474	5.5454	5.5986	5.5671	5.4777	5.6164	5.6468	5.4889	5.553	5.6644	5.5922	5.56526	0.0601138
Gsdmc2	1.00731	0.0372394		5.0806	5.1085	5.0741	5.0802	5.093	5.235	5.0163	5.0662	5.09424	0.0628694		5.0708	5.1784	5.0935	5.0698	5.0735	5.0356	4.9721	5.0159	5.0356	4.9689	4.9811	5.1039	6.1101	5.13148	0.299881
Klhl42	0.972803	-0.152951		5.4425	5.6579	5.5735	6.0275	5.5658	5.6107	5.5325	5.5801	5.62381	0.174568		5.4509	5.5054	5.5076	5.5113	5.3314	5.4567	5.3158	5.6579	5.7298	5.22	5.6276	5.2271	5.5797	5.47086	0.160485
Gbas	0.97211	-0.166745		5.5267	6.2186	6.1198	6.1954	6.2333	5.8863	5.8725	5.7765	5.97864	0.25474		5.7141	5.9433	5.8678	5.7378	5.8969	5.689	5.7965	6.0297	5.8954	5.5969	5.6674	5.863	5.8568	5.81189	0.12388
Fhl1	0.971072	-0.172189		5.3151	7.1713	5.4669	6.7409	5.5121	5.3348	6.0861	5.9913	5.95231	0.691168		5.7955	6.7041	5.9644	5.8662	5.2565	5.3762	5.5369	5.2346	7.2636	5.6104	5.3611	5.3726	5.7995	5.78012	0.595886
Wnt4	0.991111	-0.0627721		7.9187	7.4489	5.1534	6.5549	6.4489	8.1188	7.3832	7.4643	7.06139	0.966678		7.226	7.1911	7.5155	6.9773	6.3154	6.9133	7.4143	5.1736	6.8499	7.4704	7.4738	6.9435	7.5179	6.99862	0.650455
Sel1l	0.975926	-0.159555		6.3924	6.7749	6.8625	6.6422	6.666	6.4407	6.5387	6.7039	6.62766	0.161484		6.4792	6.4674	6.5803	6.3758	6.5831	6.3357	6.4024	6.5775	6.5393	6.2453	6.5271	6.4277	6.5446	6.46811	0.105651
Jak2	0.9754	-0.152086		5.631	6.136	5.9604	6.9611	6.7257	6.1273	5.8043	6.1123	6.18226	0.448479		6.0082	5.9389	5.9689	5.8192	6.0646	5.9761	5.8233	6.892	6.194	5.771	5.7935	6.0042	6.1384	6.03018	0.289991
Trim41	0.974239	-0.153514		5.7773	5.9362	5.9047	6.0912	5.9243	6.1702	5.9363	5.9337	5.95924	0.120074		5.9071	5.8854	5.8535	5.7847	5.6198	5.82	5.866	5.7475	5.6901	5.755	5.8224	5.817	5.9059	5.80572	0.0854044
Rnf125	0.965805	-0.193552		5.2895	5.4527	6.7232	5.9829	5.7685	5.2053	5.283	5.5771	5.66028	0.504611		5.593	5.3962	5.4571	5.3478	5.388	5.3527	5.4042	5.9313	5.6594	5.3352	5.2561	5.5629	5.3835	5.46672	0.180059
Coa5	0.981745	-0.12668		6.5114	7.0341	6.7167	7.6068	7.2406	6.9674	6.7561	6.6828	6.93949	0.354183		6.9206	7.0185	6.8557	6.9081	6.67	6.671	6.6718	7.1716	6.8696	6.4627	6.6963	6.6155	7.0351	6.81281	0.200351
Gas5	0.973135	-0.222092		8.0442	8.1321	9.775	8.4759	8.4794	7.3902	8.1939	7.6453	8.267	0.716269		8.1116	8.0746	7.6743	7.6904	8.6291	7.7903	8.0644	8.7613	7.9604	7.9682	7.7882	8.2403	7.8307	8.04491	0.33554
Mtmr10	0.976659	-0.137348		5.9154	5.9912	6.0284	5.4526	5.7579	6.2816	5.6596	5.9895	5.88453	0.254924		5.804	5.7347	5.7951	5.7121	5.602	5.7916	5.9275	5.3939	5.8686	5.4972	5.8448	5.8219	5.9199	5.74718	0.160588
Stk25	0.972457	-0.17453		6.1465	6.3621	6.5834	6.2873	6.576	6.1504	6.4313	6.1561	6.33664	0.182702		5.9483	6.222	6.1605	6.1977	6.2356	6.1587	6.0659	6.3598	6.2484	6.0294	6.2356	6.081	6.1645	6.16211	0.108537
Wwtr1	0.976541	-0.156126		6.4996	6.3741	8.1222	5.7957	6.609	6.2242	6.7297	6.887	6.65519	0.680466		6.7317	6.6949	6.7488	6.3391	5.7533	6.2566	6.6137	5.8001	6.8521	6.7119	6.6619	6.7387	6.585	6.49906	0.360362
Fundc1	0.974544	-0.15823		5.8415	6.1707	6.8612	6.4167	6.3875	5.8436	6.1159	6.0904	6.21594	0.336527		5.9796	6.2135	6.0569	6.0992	6.036	5.9834	5.9151	6.5009	6.0135	5.7744	6.0444	5.9996	6.1337	6.05771	0.169899
Cthrc1	0.974603	-0.149361		5.3252	6.0641	5.9457	5.3333	5.4065	5.2525	5.9854	7.7356	5.88104	0.820906		5.8068	6.0894	6.2596	5.7305	5.1398	5.3507	5.4995	5.1117	6.8563	5.5457	5.8459	5.4281	5.8478	5.73168	0.47994
Cfap36	0.969951	-0.17897		5.5589	5.7274	6.3285	6.4577	5.8225	5.7565	5.9791	6.0163	5.95586	0.307571		5.7206	5.7441	5.8804	5.6724	5.749	5.689	5.718	6.1454	6.0081	5.5915	5.7264	5.6975	5.7572	5.77689	0.150198
Gde1	0.966533	-0.232608		6.8695	6.5687	7.4408	6.821	7.0507	7.0578	7.0252	6.7695	6.9504	0.258951		6.5013	6.7096	6.7646	6.572	6.7587	6.882	6.8085	6.6706	6.6797	6.8701	6.9014	6.7602	6.4526	6.71779	0.14141
Plekhb2	0.978717	-0.14232		6.7191	6.6044	6.1515	6.9561	6.9325	6.8503	6.7453	6.5361	6.68691	0.261898		6.5121	6.6114	6.6486	6.692	6.2642	6.5158	6.5959	6.3242	6.4954	6.3744	6.8451	6.5093	6.6913	6.54459	0.161549
Ppap2c	0.977315	-0.157758		6.7739	6.8368	7.6303	6.6766	6.8944	7.0476	6.9254	6.8498	6.95435	0.293864		6.8756	6.8108	6.9339	6.8124	6.9751	6.8126	7.06	5.9318	6.8336	6.7638	6.7962	6.8773	6.8726	6.79659	0.272283
Actb	0.983409	-0.187106		10.9491	11.1074	11.2535	12.1448	11.2633	11.0084	11.2327	11.259	11.2773	0.371201		10.6845	11.0213	11.2669	10.8696	11.0587	10.8164	11.0644	11.5559	11.4345	11.1148	11.131	11.1222	11.032	11.0902	0.235929
Lrrc16a	0.969227	-0.176777		5.5138	5.6856	5.7792	6.401	5.7328	5.6812	5.5938	5.5694	5.7446	0.279388		5.606	5.6033	5.5948	5.5091	5.7408	5.677	5.5786	5.4591	5.6245	5.3414	5.5667	5.5238	5.5566	5.56782	0.0988326
Ube2e2	0.969613	-0.180326		5.7957	5.8261	5.6923	6.5414	5.909	5.8691	5.8398	6.0017	5.93439	0.260882		5.6425	5.7096	5.7166	5.6477	5.9521	5.8018	5.8657	5.6214	5.7029	5.624	5.9048	5.8877	5.726	5.75406	0.115326
Slc38a4	0.962834	-0.206255		5.1745	5.4057	5.1554	5.1442	5.1088	6.5672	5.7096	6.1311	5.54956	0.544414		5.2141	5.1934	5.4496	5.1744	5.1569	5.5458	5.3129	5.237	6.0623	5.3552	5.2742	5.2919	5.1953	5.34331	0.243822
Hpcal1	0.978149	-0.139086		5.8908	6.3319	6.4912	7.1193	6.2453	6.2815	6.3215	6.2398	6.36516	0.348409		6.2497	6.2509	6.1589	6.2062	5.8454	6.2037	6.256	6.6034	6.4193	6.1903	6.072	6.0983	6.3849	6.22608	0.182271
Acaa2	0.966855	-0.221487		6.376	6.6621	7.4981	6.183	6.9352	6.4141	6.6111	6.779	6.68233	0.406969		6.2902	6.4063	6.8415	6.3965	6.8489	6.3043	6.4063	6.4642	6.7358	6.2271	6.2161	6.6115	6.2422	6.46084	0.227276
Cisd1	0.974376	-0.181764		6.7632	7.5714	6.6855	7.6395	7.5857	6.8529	6.7111	6.9378	7.09339	0.426395		6.6049	6.5994	6.664	6.6934	8.3927	6.772	6.8982	6.9882	6.8408	6.7901	6.572	7.1631	6.8723	6.91162	0.476055
Leprot	0.970172	-0.197035		6.0116	6.3902	7.0142	7.1935	6.787	6.2011	6.3844	6.8632	6.60565	0.418095		6.1819	6.5924	6.4294	6.2297	6.4111	6.1984	6.1827	7.3399	6.7744	6.1731	6.1957	6.3045	6.2988	6.40862	0.333872
Akap11	0.984674	-0.0944077		5.9238	6.3358	5.7454	6.4155	6.4011	6.2341	6.0119	6.2132	6.1601	0.242679		6.286	6.1199	6.1428	6.1271	5.9794	6.0893	5.9797	6.0489	6.0368	5.6878	5.9239	6.0074	6.425	6.06569	0.176331
Zic1	0.975662	-0.127672		5.085	5.3732	5.1164	5.1442	5.3008	5.1364	5.0202	5.7909	5.24589	0.248474		5.104	5.0045	5.0274	5.0901	5.032	5.0961	5.0048	4.9897	5.6647	5.0611	5.0739	5.064	5.3245	5.11822	0.18458
Fuca1	0.972247	-0.178264		6.0431	6.3273	6.7052	6.7736	6.5737	6.1663	6.3023	6.4948	6.42329	0.257562		6.1712	6.2809	6.2753	6.0641	5.9575	5.9358	6.2859	7.2321	6.3661	6.1715	5.9953	6.2299	6.2197	6.24502	0.326339
Atp6v1a	0.979464	-0.158059		7.668	7.7238	7.7305	7.7392	7.3888	7.7369	7.6732	7.9117	7.69651	0.145259		7.5786	7.6581	8.0363	7.5863	7.3758	7.4388	7.931	6.351	7.4741	7.611	7.6362	7.7181	7.6046	7.53845	0.400229
Prr15l	0.966427	-0.177864		5.1516	5.1334	6.2297	5.1415	5.097	5.2687	5.1251	5.2361	5.29789	0.380989		5.1516	5.1292	5.1444	5.1247	5.179	5.1496	5.0888	5.032	5.0503	5.1147	5.1333	5.1675	5.0952	5.12002	0.0435025
Lrig3	0.966629	-0.181626		5.1757	5.3768	5.2073	5.5428	6.1962	5.3258	5.3052	5.4117	5.44269	0.325655		5.1778	5.1934	5.1342	5.2123	5.4766	5.3506	5.2922	5.1972	5.2747	5.2257	5.2127	5.4275	5.2189	5.26106	0.101143
Cpxm2	0.98492	-0.0902471		5.5146	5.7679	6.2497	5.5291	6.1387	5.4151	6.2279	7.0319	5.98436	0.541127		6.3923	6.3109	6.044	5.7909	5.5839	5.3413	5.746	5.1551	6.6903	5.7418	5.671	5.8864	6.2696	5.89412	0.435208
Cobl	0.969622	-0.164776		5.2407	5.4468	5.6246	5.2533	5.2752	5.7596	5.3329	5.46	5.42414	0.188172		5.2158	5.2406	5.3148	5.2439	5.2344	5.1954	5.2961	5.1027	5.2659	5.2542	5.2542	5.4604	5.2933	5.25936	0.0805363
Kdm1b	0.970463	-0.173516		5.7795	5.8871	5.5044	6.9424	5.7153	5.75	5.6269	5.7909	5.87456	0.446528		5.6711	5.7767	5.6416	5.6832	5.5856	5.7252	5.668	5.943	5.8331	5.5544	5.6441	5.6938	5.6938	5.70105	0.102595
Sp6	0.973293	-0.158852		5.9334	5.8283	5.6418	6.6806	5.6109	6.2111	5.8655	5.8114	5.94787	0.349147		5.8275	5.845	5.8046	5.8369	5.5864	5.9253	5.8358	5.6218	5.6648	5.8731	5.7329	5.8546	5.8486	5.78902	0.104254
Ube2e3	0.98053	-0.147887		7.344	7.4818	8.39	7.8933	7.5208	7.0187	7.455	7.6606	7.59553	0.406791		7.5225	7.7177	7.6528	7.3193	7.088	7.3468	7.6167	7.3242	7.7598	7.0791	7.4737	7.3626	7.5561	7.44764	0.218588
Kif26b	0.982798	-0.101084		5.3327	5.705	6.0572	5.2046	7.4138	5.3509	6.0109	5.934	5.87614	0.704085		6.0355	6.3153	5.8589	5.7857	5.915	5.6876	5.5432	5.0933	5.9587	5.6355	5.3621	5.7879	6.097	5.77505	0.321476
Zdhhc6	0.986942	-0.0792481		5.6104	6.521	5.6307	5.9957	6.3954	6.4275	5.9518	6.0181	6.06882	0.351219		6.339	6.2807	6.0534	6.2415	5.7162	6.1112	5.8231	5.8562	6.0717	5.5545	5.7267	5.6791	6.4112	5.98958	0.281176
Sfi1	0.961334	-0.210702		5.1467	5.2549	5.1136	7.2637	5.2279	5.1374	5.1763	5.2741	5.44932	0.735393		5.1207	5.1579	5.3136	5.2149	5.5759	5.1633	5.1892	5.5448	5.1579	5.3141	5.1892	5.103	5.0576	5.23862	0.160219
Ankrd35	0.968425	-0.174896		5.5672	5.8013	5.2499	5.739	5.2854	5.7296	5.414	5.5268	5.53915	0.210303		5.2628	5.2978	5.4038	5.2477	5.4816	5.4414	5.4299	5.1445	5.2398	5.3564	5.5772	5.5056	5.3468	5.36425	0.123612
Tmem229b	0.968466	-0.185542		5.9856	5.7458	5.5323	6.158	5.743	5.7965	5.7909	6.3195	5.88395	0.254686		5.82	5.7508	5.6262	5.5135	5.5557	5.5418	5.7646	6.3004	5.4958	5.5615	5.5817	5.9357	5.6316	5.69841	0.224126
Tnfrsf4	0.973525	-0.154434		5.483	5.5365	5.5335	6.7796	6.4248	5.6545	5.581	5.6726	5.83319	0.48807		5.5438	5.6248	5.6339	5.5175	5.9066	5.617	5.5256	6.3719	5.4519	5.6207	5.4682	5.7885	5.7534	5.67875	0.245892
Rhbdl2	0.971852	-0.161349		5.7324	5.5239	5.4755	6.7801	5.6827	5.6821	5.5995	5.3813	5.73219	0.439655		5.4668	5.7506	5.5657	5.8856	5.3252	5.5587	5.6679	5.2108	5.4582	5.5841	5.8149	5.52	5.6124	5.57084	0.186752
2810403A07Rik	0.978358	-0.135775		6.2164	6.4961	6.1082	6.2132	6.2891	6.2641	6.3269	6.2762	6.27378	0.111459		6.3681	6.2256	6.0641	6.0617	6.2033	6.1258	5.9911	6.3715	5.9563	5.876	6.1844	6.07	6.2961	6.138	0.15434
4930402H24Rik	0.970117	-0.164922		5.3278	5.5174	5.8874	5.6908	5.4825	5.3229	5.4635	5.4584	5.51884	0.188351		5.3874	5.3898	5.4775	5.2821	5.285	5.3069	5.3599	5.3113	5.5488	5.2277	5.2974	5.3498	5.3773	5.35392	0.0862744
Ddx60	0.973943	-0.142958		5.1421	5.4875	5.8119	6.4661	5.2214	5.1893	5.4501	5.1224	5.48635	0.459287		5.2565	5.6556	5.4404	5.2521	5.2837	5.2617	5.271	5.4923	5.2921	5.3032	5.1799	5.3088	5.4668	5.34339	0.1316
Nkd2	0.970976	-0.162063		5.393	5.3451	6.2828	5.4589	5.956	5.2903	5.4139	5.5306	5.58382	0.349276		5.4991	5.4472	5.5014	5.3713	5.3252	5.3449	5.461	5.3023	5.4642	5.4602	5.373	5.4755	5.4576	5.42176	0.0685492
Ifitm3	0.98547	-0.134601		8.8127	9.0818	9.95	10.9741	9.1356	7.9974	9.6455	8.5098	9.26336	0.923273		8.8335	9.1199	9.2391	8.7877	10.2495	9.213	8.9619	8.8447	9.2082	9.0182	8.6232	9.2871	9.2879	9.12876	0.399162
Lamb3	0.989552	-0.0671423		7.1451	6.5663	5.1534	5.4449	6.565	7.1916	6.5438	6.7983	6.42605	0.744197		6.5377	6.4217	6.627	6.4492	6.0056	6.5077	6.3717	5.0989	6.2919	6.043	7.1174	6.368	6.826	6.35891	0.478586
Zadh2	0.972851	-0.166223		5.9837	6.0521	6.0251	6.6314	6.3235	6.098	5.7105	6.1573	6.1227	0.268499		5.9671	5.8803	6.0643	5.7866	6.0394	5.8216	5.917	6.3805	6.0013	5.6127	6.0745	5.9184	5.9705	5.95648	0.179951
Sestd1	0.974096	-0.145508		5.3939	5.5872	5.919	5.4973	6.018	5.5388	5.4486	5.5348	5.6172	0.226219		5.5599	5.5163	5.4776	5.4864	5.5152	5.3893	5.4451	5.3524	5.5495	5.4537	5.4012	5.4051	5.5803	5.47169	0.0714248
Pik3c2a	0.974264	-0.167615		6.4456	6.2016	7.3755	6.291	6.3371	6.372	6.5825	6.4987	6.513	0.368503		6.3718	6.4632	6.5937	6.2313	6.4495	6.1465	6.2856	6.1834	6.3375	6.3024	6.4376	6.3351	6.3524	6.34538	0.122485
Ces2f	0.975269	-0.139909		5.5243	5.4131	5.3014	6.198	5.1324	6.1228	5.6036	5.9625	5.65726	0.393625		5.4315	5.5026	5.7722	5.6653	5.3252	5.3868	5.6096	5.1736	5.3694	5.6429	5.8041	5.3917	5.6507	5.51735	0.188969
Emr1	0.970071	-0.170718		5.3937	5.712	5.9942	6.1407	5.5178	5.3262	5.6043	5.9438	5.70409	0.296677		5.4832	5.6283	5.6439	5.4184	5.5594	5.2167	5.3335	5.7192	5.8062	5.519	5.4393	5.6421	5.5246	5.53337	0.160154
Nptn	0.976308	-0.180771		7.0991	7.3332	8.2943	7.9476	7.8762	7.2826	7.3256	7.8824	7.63012	0.422539		7.4377	7.5897	7.5966	7.1988	7.9192	7.2664	7.3829	7.4708	7.8155	7.0544	7.1934	7.5222	7.394	7.44935	0.246193
Fgfr2	0.974793	-0.158824		6.2107	6.5569	5.9023	6.1295	6.2976	6.3286	6.3774	6.6031	6.30076	0.226743		6.2393	6.4228	5.9778	6.3631	5.9794	6.4096	6.1605	5.4133	6.0295	6.2475	6.2417	6.1743	6.1864	6.14194	0.263043
Sbf2	0.978578	-0.136114		6.2242	6.3275	6.5306	6.7615	6.3988	6.257	6.2308	6.1019	6.35404	0.208718		6.2813	6.1646	6.2359	6.2853	6.122	6.2326	6.1723	6.1813	6.2253	6.2558	6.068	6.2433	6.3653	6.21792	0.0768614
Aamp	0.979569	-0.142111		6.8605	7.0471	6.9641	6.9373	7.1002	6.9699	6.9398	6.8266	6.95569	0.089305		6.9432	6.8472	6.7494	6.8717	6.681	6.8962	6.7643	6.7908	6.8064	6.6639	6.7587	6.8703	6.9334	6.81358	0.0893593
Repin1	0.969282	-0.163413		5.1044	5.2714	5.632	5.3212	5.9045	5.1014	5.1516	5.0717	5.31977	0.298957		5.0796	5.1754	5.1238	5.1419	5.3548	5.1378	5.0387	5.2519	5.176	5.1018	5.127	5.146	5.178	5.15636	0.0790668
Ptx3	0.968213	-0.172643		5.0677	5.7852	5.9633	5.1664	5.1538	5.1589	5.2483	5.9061	5.43121	0.381871		5.1916	5.3616	5.2459	5.2844	5.1303	5.1869	5.1547	5.3229	5.8047	5.1613	5.1365	5.1428	5.2378	5.25857	0.180023
Rin1	0.968881	-0.169796		5.2545	5.2884	5.1163	5.9399	5.7972	5.4831	5.3511	5.4203	5.45635	0.279713		5.2718	5.1853	5.1993	5.1627	5.6649	5.3064	5.2525	5.031	5.3485	5.2904	5.3401	5.3939	5.2784	5.28655	0.147687
Armcx2	0.977827	-0.133788		5.7039	6.0579	6.873	5.7431	6.0435	6.0274	5.8254	5.9953	6.03369	0.367078		6.0432	6.0618	5.8394	5.9842	5.8564	5.9001	5.8095	5.7269	6.0489	5.7574	5.8176	5.7974	6.0559	5.8999	0.123028
Cfl2	0.973164	-0.179855		6.285	6.941	6.8979	6.8653	7.142	6.4433	6.3195	6.7217	6.70196	0.316966		6.218	6.5691	6.9519	6.2488	6.867	6.4937	6.4486	6.0044	6.8671	6.5193	6.6621	6.4702	6.4672	6.52211	0.272584
Stox2	0.975235	-0.150264		5.4916	6.4609	6.1964	6.1243	6.1967	5.8335	6.0477	6.1904	6.06769	0.291109		5.937	6.4115	6.0227	5.9372	5.9942	6.1154	6.0243	5.2999	6.0258	5.8384	5.4231	5.8996	5.9974	5.91742	0.283266
Alox12	0.967612	-0.17626		5.594	5.2629	5.4277	5.5442	5.516	5.4485	5.2969	5.4472	5.44218	0.114909		5.2907	5.2421	5.1943	5.1993	5.2159	5.3787	5.3234	5.1106	5.3371	5.3482	5.3108	5.2791	5.2267	5.26592	0.0758075
Large	0.975431	-0.140682		5.6034	5.6225	6.2918	5.2773	5.9856	5.4384	5.7379	5.8512	5.72601	0.319179		5.6172	5.6403	5.7485	5.525	5.4094	5.4547	5.5178	5.5666	5.7913	5.4659	5.6573	5.5069	5.7084	5.58533	0.119161
Rcbtb2	0.972207	-0.156582		5.1869	5.604	5.9047	5.8682	5.5959	5.5731	5.6214	5.7171	5.63391	0.220762		5.5104	5.5671	5.5849	5.4263	5.2769	5.2455	5.3731	6.0583	5.6627	5.2988	5.324	5.3498	5.5275	5.47733	0.218739
Fgfrl1	0.979201	-0.12048		5.6356	5.9494	6.0635	5.739	5.7985	5.7903	5.6735	5.6909	5.79259	0.146416		5.7034	5.6647	5.6814	5.7303	5.5476	5.6932	5.5112	5.5249	5.7363	5.6629	5.7215	5.6728	5.8872	5.67211	0.100385
Mrpl27	0.972669	-0.18816		6.8797	6.5984	7.152	7.1684	6.6928	6.7273	6.748	7.1084	6.88437	0.228115		6.5716	6.7264	6.7786	6.528	6.6932	6.672	6.7877	6.7766	6.8359	6.571	6.8037	6.7048	6.6013	6.69622	0.10115
Kctd5	0.977343	-0.142838		6.2202	6.2554	6.356	6.1768	6.1353	6.6087	6.3486	6.3345	6.30444	0.147594		6.1585	6.094	6.3024	6.1251	6.0271	6.2025	6.1145	5.8181	6.3345	6.1807	6.2161	6.2542	6.2731	6.1616	0.135384
Slc12a2	0.98162	-0.125952		6.665	6.9057	7.3801	5.8907	7.5437	7.032	6.3487	7.0547	6.85257	0.540646		6.8257	6.51	7.0802	6.5392	7.1612	6.7228	6.6422	6.3063	6.8539	6.2436	6.8227	6.8249	6.9134	6.72662	0.27277
Tmem42	0.971238	-0.163792		5.4589	5.595	5.8688	6.1525	5.8802	5.3994	5.5694	5.6342	5.6948	0.252532		5.4957	5.5266	5.5642	5.4504	5.4691	5.544	5.4657	5.9104	5.5427	5.4748	5.4589	5.4558	5.5448	5.53101	0.120904
2011-03-07	0.97027	-0.168318		5.4349	5.6514	6.0223	5.4799	5.6299	5.7672	5.5683	5.7388	5.66159	0.185718		5.4382	5.4962	5.5961	5.4517	5.5602	5.4539	5.4047	5.5997	5.6862	5.3725	5.4558	5.4111	5.4862	5.49327	0.0915415
Lrrc8c	0.973321	-0.162855		5.89	6.0193	5.9677	7.3942	5.9721	5.8177	5.8225	5.9498	6.10416	0.526247		5.8248	5.9275	5.9328	5.9829	5.7535	5.7906	5.7897	6.1687	6.0898	5.8054	6.2469	5.9655	5.9589	5.94131	0.153581
Bcap31	0.977545	-0.172344		7.4938	7.7933	8.0634	7.6736	7.8854	7.2682	7.5442	7.6779	7.67498	0.246274		7.2841	7.2843	7.4919	7.068	7.977	7.1988	7.4894	8.0108	7.5647	7.3368	7.5944	7.7572	7.4768	7.50263	0.283643
Ttc8	0.970009	-0.162708		5.1878	5.3861	5.778	5.6458	5.4441	5.3213	5.2572	5.3813	5.4252	0.197239		5.209	5.3302	5.3165	5.2702	5.2565	5.2004	5.1195	5.298	5.409	5.0999	5.3671	5.2565	5.2796	5.26249	0.089066
Ttc39a	0.97079	-0.163243		5.3994	5.3293	5.5822	6.5217	5.2455	5.8431	5.36	5.4277	5.58861	0.419929		5.4072	5.4816	5.4566	5.2988	5.3297	5.5536	5.5924	5.2245	5.3796	5.5546	5.3145	5.497	5.4397	5.42537	0.112084
Anp32a	0.966245	-0.210971		5.5515	5.8462	7.1808	6.5054	6.6981	5.9988	5.9391	6.2811	6.25012	0.526999		5.3939	5.7098	5.7326	5.4445	6.3154	6.0485	5.7951	7.5957	6.1344	5.6658	6.7271	6.1117	5.8345	6.03915	0.591615
Ntan1	0.971397	-0.17874		6.0962	6.0102	6.8058	6.2978	6.3207	6.0675	6.0499	6.3433	6.24892	0.261697		5.8768	6.0767	6.1097	5.9529	5.8415	6.0285	6.0284	6.6512	6.2067	5.9579	6.1814	5.9879	6.0128	6.07018	0.204082
Slc25a11	0.973694	-0.165946		6.0773	6.2473	6.2148	6.6478	6.3603	6.3236	6.1589	6.4364	6.3083	0.178387		6.0389	6.1451	6.1907	6.0431	5.981	6.1082	6.1979	6.5521	6.1504	6.0449	6.1173	6.1377	6.1433	6.14235	0.138831
Sesn3	0.967177	-0.187893		5.3519	5.6124	6.1135	5.9183	6.0946	5.4402	5.4744	5.7896	5.72436	0.298775		5.429	5.5116	5.3511	5.4305	5.4782	5.5819	5.3992	6.7085	5.3939	5.3926	5.429	5.4317	5.4369	5.53647	0.356976
Klhl9	0.972543	-0.190455		6.4462	6.9752	7.6052	7.2563	6.9955	6.6775	6.6595	6.8771	6.93656	0.366868		6.6634	6.9488	6.8907	6.7637	6.6366	6.5421	6.4722	7.1607	6.9725	6.4139	6.9254	6.6754	6.634	6.74611	0.220037
Dnajb1	0.973581	-0.191271		7.222	7.1692	6.5807	7.3224	7.4186	7.3844	7.2934	7.5279	7.23982	0.289159		6.9173	7.1043	7.0011	7.0763	7.1007	7.0855	7.1115	6.8692	7.0331	6.9732	7.2802	7.1465	6.9323	7.04855	0.110399
Gpi1	0.976568	-0.211421		9.1185	8.6673	9.0433	9.2144	8.9371	9.1258	8.9436	9.1306	9.02257	0.172592		8.6399	8.8833	8.9587	8.773	9.0727	8.8317	8.923	8.7048	8.7551	8.5555	9.1126	8.7321	8.6026	8.81115	0.17309
Psme2	0.979286	-0.161342		7.2011	7.5415	8.1148	10.3137	7.6803	6.516	7.649	7.296	7.78905	1.12008		7.0598	8.0042	7.5853	7.1307	8.1448	7.2755	7.4275	8.9005	7.3273	7.6509	7.3662	7.6399	7.6476	7.62771	0.493652
Cnot6l	0.97764	-0.163219		7.2054	7.1799	6.8588	7.4168	7.5482	7.4749	7.5363	7.1777	7.29975	0.237445		7.0373	7.23	6.9136	6.9102	7.3342	7.3015	7.2991	7.2758	6.7515	7.3205	6.9098	7.3445	7.1469	7.13653	0.205848
Paics	0.975599	-0.182953		6.8385	7.3248	8.7329	7.6204	8.0015	6.8218	7.2215	7.4205	7.49774	0.632243		7.4236	7.4854	7.2785	7.1795	7.5555	7.3185	6.9313	8.0365	7.7143	6.7132	7.1071	7.1141	7.2347	7.31478	0.341296
Sft2d2	0.98871	-0.0706683		6.3086	6.3434	6.6886	6.0296	6.511	6.1744	6.0859	5.934	6.25944	0.254393		6.1528	6.2148	6.0774	6.2449	6.3155	6.2616	6.0429	6.1466	5.9408	6.0414	6.0468	6.3467	6.6218	6.18877	0.177427
Npnt	0.972707	-0.14579		5.087	5.4024	5.1132	5.6728	5.813	5.1259	5.2341	5.285	5.34167	0.270946		5.1786	5.255	5.2112	5.1746	5.2396	5.1816	5.2537	5.0395	5.2058	5.2084	5.146	5.1674	5.2851	5.19588	0.0618527
Lrp6	0.972705	-0.151847		5.5202	5.3219	5.7242	5.3552	6.2744	5.3505	5.5419	5.417	5.56316	0.31671		5.2934	5.3399	5.4354	5.4061	5.621	5.4094	5.3505	5.25	5.4811	5.3403	5.5123	5.4351	5.4726	5.41132	0.0990524
Rsad2	0.975465	-0.155054		5.5656	6.8919	7.1396	7.7001	5.5328	5.3867	6.6425	5.6992	6.3198	0.882589		6.1828	6.5564	6.4445	6.1755	6.3207	5.7652	5.9302	6.0378	5.9869	6.2485	5.7555	6.5264	6.2113	6.16475	0.262404
Rbpj	0.973804	-0.159094		5.7037	6.0729	6.3548	6.6493	6.3244	5.6433	5.8685	5.9689	6.07322	0.348141		5.9221	6.0142	5.8745	5.7954	5.8522	5.7167	5.6547	6.3225	6.2721	5.5928	5.9138	6.0107	5.942	5.91413	0.212941
Atp6v0a4	0.972018	-0.149734		5.2854	5.2292	5.2076	5.6214	5.3844	5.5662	5.161	5.3527	5.35099	0.16748		5.1628	5.1874	5.1604	5.212	5.2149	5.2092	5.2746	5.053	5.099	5.2715	5.2762	5.2236	5.2717	5.20125	0.0692415
Abhd2	0.976769	-0.153257		6.2071	6.2735	6.2828	7.5469	6.8976	6.5237	6.3408	6.7051	6.59719	0.4521		6.3375	6.436	6.5783	6.3245	6.3084	6.3153	6.3246	6.8824	6.4914	6.4926	6.4023	6.3797	6.4981	6.44393	0.157727
Psme1	0.973289	-0.197825		6.8662	7.3325	8.0272	9.2698	7.3079	6.1813	7.1905	7.0736	7.40613	0.912052		6.7472	7.3921	6.9554	6.7489	7.7597	6.9787	6.9409	8.8526	6.8187	7.1854	7.112	7.1582	7.0581	7.2083	0.565689
Slc37a2	0.970486	-0.163537		5.4594	5.5593	5.5481	5.4365	5.4681	5.7405	5.4548	5.6611	5.54097	0.110151		5.2875	5.3211	5.3572	5.3455	5.2643	5.4947	5.4668	5.4354	5.3873	5.3738	5.2705	5.5193	5.3833	5.37744	0.0828118
Frmd4b	0.977495	-0.143995		6.0897	6.9325	6.0837	6.0298	6.2756	6.521	6.3726	6.8814	6.39829	0.354467		6.2434	6.5664	6.4722	6.1825	5.5725	6.202	6.1249	6.5461	6.6647	5.7019	6.5675	6.1128	6.3489	6.25429	0.331697
Vkorc1	0.985888	-0.102467		6.9329	7.8967	7.2003	6.5354	7.6669	6.5835	7.2882	7.9847	7.26107	0.55936		7.5342	7.5018	7.2568	7.1052	6.8519	6.9096	6.9393	6.972	7.6106	6.4944	7.1638	7.2793	7.443	7.15861	0.322914
Frk	0.973517	-0.144655		5.0935	5.4254	6.08	5.5289	5.4914	5.2834	5.454	5.3415	5.46226	0.285576		5.2961	5.4711	5.4464	5.3687	5.1519	5.3992	5.1959	5.1981	5.4158	5.22	5.3225	5.2342	5.409	5.31761	0.108372
Mtmr12	0.970849	-0.17244		5.5831	5.8256	6.2148	6.6897	5.8489	5.6975	5.6962	5.7676	5.91542	0.364391		5.7413	5.7501	5.7593	5.711	5.6333	5.7437	5.6734	6.2393	5.8512	5.4275	5.6954	5.7262	5.7071	5.74298	0.177862
Hivep3	0.969623	-0.169041		5.2336	5.707	5.6229	6.1272	5.9278	5.1694	5.3491	5.3813	5.56479	0.341821		5.2543	5.3405	5.3852	5.2901	5.8231	5.3461	5.2565	5.8087	5.4232	5.273	5.2437	5.3254	5.3749	5.39575	0.194437
Armcx3	0.966291	-0.195173		5.5659	5.9549	7.1529	5.4452	5.4651	5.2682	5.4186	6.0488	5.78995	0.613718		5.4404	5.6081	5.573	5.8251	5.5602	5.4823	5.3883	5.7865	5.7376	5.4736	5.8978	5.5051	5.4541	5.59478	0.164698
Isoc1	0.98553	-0.0967221		6.5692	6.4915	6.7315	6.6969	7.5036	6.4924	6.475	6.5138	6.68424	0.345121		6.4899	6.9473	6.7542	6.5553	6.8369	6.5238	6.621	6.1962	6.5507	6.3201	6.4752	6.4709	6.8962	6.58752	0.220353
Smoc2	0.974739	-0.15111		5.5233	5.8538	5.8008	5.5726	7.4275	5.4999	5.8489	6.3278	5.98182	0.642147		5.8726	6.132	5.542	5.6783	6.7851	5.8512	5.7379	5.1435	6.1142	5.6878	5.6344	5.7303	5.89	5.83072	0.381247
Ctsk	0.996667	-0.0217904		5.8878	6.6435	6.3892	5.5411	7.9399	5.7586	6.612	7.5365	6.53857	0.847273		6.8846	7.0235	6.9989	6.2362	6.0326	5.7706	6.8089	5.3477	7.0952	6.5427	6.0584	6.7521	7.1668	6.51678	0.575165
Zfc3h1	0.973546	-0.158405		5.8915	6.1592	5.7111	6.1673	6.3144	5.9387	5.8658	5.8561	5.98801	0.203098		5.8627	5.834	5.8416	5.8195	6.1947	5.7924	5.5739	5.9944	5.7557	5.6579	5.8202	5.7831	5.8548	5.82961	0.149
Sdc4	0.976876	-0.184271		7.9128	8.0667	9.3101	7.4632	8.2929	7.6413	7.6668	7.396	7.96873	0.620948		7.6067	7.5009	7.5479	7.6854	8.4703	8.3798	7.929	7.2211	7.6786	7.6649	8.0751	7.7472	7.691	7.78445	0.348921
Gpt	0.97466	-0.150375		5.7027	6.2838	5.5986	6.0041	6.0749	6.272	5.6869	5.8512	5.93428	0.265996		5.714	5.6878	5.7698	5.7898	6.0155	5.689	5.8418	5.585	5.7428	5.8048	5.6057	6.0995	5.8452	5.7839	0.146389
Yipf4	0.977208	-0.154446		6.4574	6.8234	7.1704	6.8995	6.9202	6.4425	6.6818	6.8144	6.7762	0.244049		6.7967	6.8444	6.9318	6.4194	6.2495	6.4061	6.589	6.8698	6.7278	6.3434	6.5211	6.7195	6.6643	6.62175	0.218928
Mif	0.976249	-0.235422		10.2795	9.4518	10.326	10.3452	9.6192	9.5575	10.0062	9.7101	9.91194	0.371664		9.8233	9.8401	9.9385	9.4016	9.9203	9.456	10.1369	8.4944	9.733	9.7865	10.0407	9.8752	9.3482	9.67652	0.428672
Nck2	0.968227	-0.198356		6.1972	5.9471	6.5143	6.8981	6.0641	6.0893	6.1123	6.121	6.24292	0.31168		6.1609	5.9309	6.2082	5.6935	6.0171	6.0427	6.0872	5.9887	6.0431	6.1057	6.282	6.1349	5.8845	6.04457	0.151677
Acpp	0.977155	-0.138401		5.612	6.3013	5.2409	5.2448	7.6406	6.2556	6.1777	5.9924	6.05816	0.769913		5.4203	5.6925	5.8529	5.5982	6.9512	5.9903	6.2758	5.2832	5.4434	5.9558	5.4804	6.9797	6.0332	5.91976	0.545236
Hexim1	0.973862	-0.166132		6.1546	6.3747	6.279	6.7126	6.2128	6.3474	6.3296	6.4378	6.35606	0.169862		6.2339	6.3438	6.2227	6.241	6.0788	6.1781	6.0754	6.2979	6.2743	5.9836	6.1258	6.238	6.1758	6.18993	0.101188
Tgif1	0.969098	-0.185752		6.0206	5.7535	6.9516	5.7425	5.9221	5.6556	6.0442	5.9985	6.01108	0.40685		5.9174	5.7352	5.7657	5.9741	5.8876	5.8693	5.8124	5.5011	5.879	5.6947	6.2188	5.7525	5.7214	5.82532	0.169376
Spata6	0.975478	-0.134822		5.2107	5.4439	5.5608	6.1291	5.5448	5.4082	5.3349	5.3519	5.49804	0.279259		5.3095	5.2962	5.3427	5.3735	5.395	5.3741	5.2468	5.5475	5.4232	5.3213	5.2514	5.3496	5.491	5.36322	0.0870427
2610528A11Rik	0.989228	-0.0892538		8.5354	8.532	6.212	10.1017	7.7803	9.22	8.5645	7.3381	8.2855	1.18473		7.838	8.8476	8.1971	8.353	9.3077	8.5191	8.8737	5.5386	7.423	8.2662	7.8984	8.9569	8.5319	8.19625	0.949629
Nfkb2	0.968881	-0.183582		5.607	5.6578	5.5967	7.5318	5.8617	5.6391	5.6309	5.6695	5.89931	0.664868		5.5845	5.6276	5.6387	5.6439	5.7993	5.7944	5.5166	6.2741	5.6581	5.781	5.6447	5.7221	5.6195	5.71573	0.187664
Crot	0.9746	-0.155081		5.4463	6.3219	6.2573	5.9718	6.2616	6.301	6.1941	6.0904	6.10555	0.291047		5.9851	6.0307	6.0009	5.7267	6.1525	6.0021	6.0553	6.0852	5.9706	5.7443	5.6101	6.0086	5.984	5.95047	0.157094
Rnf11	0.977246	-0.176069		8.1631	7.5132	7.1839	7.379	7.2059	8.3088	7.9042	8.2443	7.7378	0.472086		7.4378	7.6237	7.9894	7.4036	7.0461	7.5341	7.9482	6.391	7.4014	7.9806	8.0725	7.9754	7.4987	7.56173	0.470004
Slc12a7	0.973909	-0.152779		5.5714	5.9119	6.2391	6.1146	6.0865	5.5228	5.7304	5.6691	5.85573	0.270613		5.6825	5.6604	5.6271	5.7895	5.8053	5.6654	5.6142	5.9155	5.7898	5.5523	5.5325	5.7575	5.7463	5.70295	0.109757
Emp3	0.973592	-0.16179		5.7503	5.9822	6.3487	6.0926	6.2983	5.9257	5.8037	6.8119	6.12668	0.349833		5.8182	5.7405	6.0103	5.6041	5.6352	5.4333	5.6556	7.5261	6.5505	5.6452	6.0511	5.9066	5.9668	5.96488	0.546534
Oaf	0.974254	-0.165169		6.124	6.3193	5.8441	6.7179	6.0559	6.6202	6.6595	6.9815	6.4153	0.389739		6.5081	6.283	6.4297	6.3358	5.8462	6.1615	6.2148	5.5931	6.8351	6.461	6.3192	6.0279	6.2363	6.25013	0.309861
BC034090	0.972412	-0.148773		5.2668	5.2919	5.4015	5.5203	5.7875	5.3203	5.2253	5.3276	5.39265	0.183513		5.2785	5.2294	5.2461	5.2295	5.248	5.1786	5.2756	5.1736	5.3199	5.1983	5.2253	5.2639	5.3037	5.24388	0.0447445
Aqp5	0.970322	-0.182538		5.8653	5.9356	6.8683	5.3813	5.4158	6.6573	5.9633	7.1187	6.1507	0.655037		5.9123	5.741	6.2838	5.7573	5.6259	6.0464	6.6903	5.4346	6.2032	6.4955	5.8141	5.7086	5.8731	5.96816	0.360754
Far1	0.970005	-0.192122		5.6878	5.6378	7.5607	7.3437	6.272	6.1076	5.9746	6.6561	6.40504	0.72449		5.8755	6.0869	6.1658	5.862	7.3713	5.7114	5.8612	6.9641	6.6081	5.9201	6.1975	6.0703	6.0737	6.21292	0.484623
Tfcp2l1	0.970717	-0.156121		5.1076	5.1764	6.0522	5.3708	5.2293	5.3787	5.16	5.176	5.33137	0.307387		5.2236	5.2009	5.2009	5.2048	5.2041	5.2203	5.0931	5.1212	5.1943	5.1227	5.1229	5.1689	5.2006	5.17525	0.0443532
Esm1	0.964216	-0.206751		5.6333	5.3071	8.0219	5.597	5.4416	5.2561	5.4104	5.5551	5.77781	0.916585		5.595	5.3524	5.315	5.7016	6.5925	5.5124	5.6107	5.3878	5.6306	5.4396	5.4406	5.4807	5.3649	5.57106	0.329323
Fam160a1	0.975774	-0.14493		6.2738	5.8994	5.6475	5.956	5.7629	6.3035	5.9312	6.0844	5.98234	0.229586		5.8687	5.8121	5.908	5.7896	5.7104	5.8854	6.0208	5.3729	5.7474	5.8182	6.057	5.9825	5.9133	5.83741	0.173259
Casp8	0.976423	-0.155818		6.3689	6.6152	6.5031	7.3731	6.4823	6.5012	6.3358	6.6923	6.60899	0.329935		6.3178	6.4516	6.5133	6.2581	6.2937	6.4484	6.2286	7.2041	6.692	6.211	6.4739	6.3198	6.4789	6.45317	0.263683
Cd84	0.972474	-0.154264		5.3097	5.3663	6.766	5.6821	5.7066	5.2581	5.3323	5.414	5.60439	0.498505		5.3774	5.5099	5.4681	5.2971	5.4274	5.2726	5.2908	6.0187	5.5643	5.422	5.3596	5.3621	5.4816	5.45012	0.192366
Fcrls	0.972724	-0.151708		5.2882	5.7022	5.8086	5.877	5.2899	5.276	5.4701	5.7832	5.5619	0.258531		5.3559	5.5642	5.4254	5.4989	5.2541	5.2212	5.362	5.22	5.6085	5.4485	5.4476	5.4735	5.4527	5.41019	0.122934
Nuak1	0.973696	-0.147893		5.3715	5.7816	5.3102	5.8871	5.9241	5.4839	5.5249	5.6972	5.62256	0.233341		5.4217	5.6201	5.6202	5.4426	5.3669	5.3678	5.3504	5.3928	5.7093	5.2527	5.5288	5.5629	5.5345	5.47467	0.132275
Fah	0.974747	-0.144011		5.6275	5.7857	5.5788	5.9538	5.9393	5.5237	5.51	5.7035	5.70279	0.175703		5.3278	5.5221	5.5761	5.5701	6.0062	5.5182	5.396	5.3894	5.6505	5.615	5.5509	5.5059	5.6359	5.55878	0.166464
Sdc3	0.971811	-0.168992		5.7351	5.9574	6.7621	5.9686	5.9356	5.7649	5.9275	5.908	5.9949	0.322202		5.7837	5.8727	5.8143	5.8437	5.75	5.6881	5.762	6.2193	5.8062	5.7646	5.8352	5.8089	5.7881	5.82591	0.127138
Kbtbd7	0.969729	-0.173237		5.4697	5.7135	6.074	6.0832	5.7867	5.5191	5.5747	5.5613	5.72277	0.242301		5.461	5.6621	5.5732	5.5335	5.4816	5.5175	5.2842	6.1961	5.6705	5.3129	5.4877	5.472	5.4917	5.54954	0.223462
Steap4	0.962528	-0.215935		5.2374	5.6861	5.3634	5.9359	7.3448	5.4122	5.3511	5.7695	5.76255	0.683123		5.2565	5.4111	5.382	5.2429	7.0951	5.3934	5.2546	6.0587	5.5412	5.4111	5.3017	5.4645	5.2932	5.54662	0.511533
Tmbim4	0.975607	-0.151413		6.221	5.9932	6.0475	6.7034	6.0947	6.2352	6.1549	6.2086	6.20731	0.218398		6.1274	6.0216	6.0905	5.9501	5.8128	5.97	6.3523	6.1971	6.0474	5.8501	6.2084	6.0016	6.0974	6.0559	0.148127
Lmcd1	0.968758	-0.167109		5.2064	5.4008	6.1324	5.3418	5.2104	5.0768	5.1561	5.2662	5.34886	0.332556		5.1487	5.2298	5.1371	5.1452	5.1937	5.105	5.1825	5.2645	5.2661	5.2247	5.1104	5.2037	5.1514	5.18175	0.0540567
Txn1	0.985173	-0.14707		9.9128	9.5111	9.7066	10.3457	9.2038	11.0478	9.9133	9.7122	9.91916	0.563421		9.6243	9.9034	10.0323	9.6293	9.844	9.4773	9.7518	9.3906	10.2403	9.6297	9.7397	9.9423	9.8322	9.77209	0.230639
Socs7	0.976018	-0.142831		5.7858	6.0756	5.8614	5.7105	6.7186	5.7886	5.7793	5.9266	5.9558	0.328233		5.9304	5.9692	5.8535	5.7673	5.7342	5.793	5.7561	5.9279	5.8906	5.677	5.6173	5.7601	5.892	5.81297	0.106776
Glb1	0.968864	-0.176971		5.2661	5.4899	5.8961	6.6006	5.8441	5.2824	5.4929	5.5985	5.68383	0.435595		5.5206	5.5855	5.5064	5.4263	5.4431	5.3125	5.3604	5.9787	5.6873	5.3593	5.4786	5.5007	5.4297	5.50685	0.173184
Gfpt1	0.974433	-0.157707		5.6817	6.0961	6.1393	6.9825	6.2182	5.9953	6.0539	6.1805	6.16844	0.368668		5.8669	6.228	6.0111	6.0644	5.8381	6.0855	5.9809	6.3713	6.2505	5.5036	6.0713	5.8465	6.0214	6.01073	0.22032
Fam105a	0.975315	-0.140225		5.273	5.5756	5.5086	6.1113	5.8856	5.6294	5.4082	6.0533	5.68063	0.304725		5.3877	5.456	5.5531	5.3171	5.4706	5.3865	5.4124	6.392	5.6407	5.5457	5.3329	5.4997	5.6308	5.5404	0.275923
Dusp16	0.967935	-0.20378		6.3156	6.2415	7.127	6.4423	6.2737	6.068	6.2527	6.1207	6.35519	0.332175		6.1075	6.0957	6.4293	6.099	6.6761	5.9015	6.3789	5.7886	5.9518	6.1327	6.1352	6.3211	5.9509	6.15141	0.244198
Gm20300	0.974524	-0.138059		5.1921	5.4776	5.695	5.6749	5.4744	5.2616	5.2702	5.3071	5.41911	0.192385		5.3099	5.3269	5.3368	5.2181	5.1759	5.2849	5.1861	5.5761	5.3092	5.1847	5.1264	5.2379	5.3808	5.28105	0.11653
Dnajc6	0.968065	-0.170512		5.1243	5.1474	5.2503	6.4657	5.1868	5.2407	5.1184	5.1804	5.33925	0.457754		5.1442	5.1415	5.1502	5.1485	5.1671	5.179	5.1348	5.4061	5.1544	5.2495	5.0599	5.14	5.1184	5.16874	0.0824779
Samd8	0.974518	-0.145329		5.5781	5.6073	5.6693	5.8235	5.7674	5.7488	5.7308	5.701	5.70328	0.0823197		5.6053	5.6425	5.6134	5.6712	5.4094	5.5096	5.5912	5.4354	5.5969	5.4141	5.6421	5.4995	5.6227	5.55795	0.0925203
Ly6i	0.97078	-0.155505		5.1945	5.1599	5.099	6.433	5.1193	5.2805	5.1208	5.1683	5.32191	0.452532		5.1513	5.1296	5.2008	5.1171	5.1345	5.2248	5.1405	5.3519	5.1608	5.1558	5.0509	5.1608	5.1845	5.16641	0.06985
Iah1	0.970255	-0.184771		5.7242	6.0412	6.2731	6.6921	6.5647	5.9134	6.055	6.4317	6.21192	0.33548		5.9248	5.9756	6.0641	5.8115	5.8253	5.9386	5.9751	7.217	6.141	5.8406	5.7401	5.9879	5.9114	6.02715	0.373401
Ptplad2	0.97194	-0.155416		5.2792	5.5938	5.8744	5.483	5.573	5.2845	5.4927	5.7287	5.53866	0.203604		5.3473	5.524	5.4683	5.3415	5.2792	5.2157	5.3125	5.4042	5.6519	5.3494	5.3313	5.3558	5.4011	5.38325	0.112366
Laptm4b	0.983323	-0.125538		7.182	7.6673	7.0788	7.7958	8.0091	7.9036	7.1739	7.409	7.52744	0.363455		7.6644	7.5156	7.2917	7.8812	7.4251	7.4452	7.0947	6.998	7.522	7.2431	7.3497	7.2377	7.5563	7.4019	0.237486
Gtf2i	0.971292	-0.191551		6.261	6.6377	7.169	6.8634	7.0956	6.2702	6.4857	6.5967	6.67241	0.345377		6.5364	6.5669	6.4377	6.4683	6.625	6.4407	6.375	6.614	6.524	6.3263	6.5808	6.4227	6.3334	6.48086	0.101937
Plekha1	0.977809	-0.141995		6.2632	6.5089	5.6368	6.7765	6.7045	6.5404	6.2684	6.4916	6.39879	0.357157		6.4297	6.453	6.4068	6.231	6.2428	6.2973	6.2082	5.9036	6.2436	6.1672	6.1712	6.2485	6.3354	6.25679	0.142091
Pak3	0.975725	-0.129295		5.0269	5.5904	5.1253	5.332	5.9647	5.213	5.1449	5.2131	5.32629	0.308437		5.082	5.1751	5.1626	5.1336	5.3044	5.1716	5.2257	5.0751	5.2517	5.085	5.2519	5.3088	5.3334	5.19699	0.0896405
Chka	0.967144	-0.183796		5.3232	5.4209	5.7251	6.5903	5.3447	5.4477	5.4058	5.4939	5.59395	0.421238		5.5088	5.3652	5.3862	5.4446	5.5948	5.3806	5.4054	5.5628	5.304	5.3599	5.4333	5.2897	5.2967	5.41015	0.09726
Qsox1	0.973176	-0.175663		6.9106	6.3247	6.0489	5.8635	7.6071	6.4418	6.6662	6.5262	6.54863	0.540687		6.2105	6.2811	6.2926	6.1749	6.8842	6.3877	6.5798	5.9131	6.056	6.5324	6.7366	6.503	6.2966	6.37296	0.270372
Galnt18	0.967828	-0.176079		5.183	5.286	5.722	5.8987	5.7862	5.4299	5.2076	5.2708	5.47303	0.286248		5.2154	5.2381	5.2247	5.183	5.5211	5.3483	5.2342	5.585	5.3044	5.1989	5.198	5.3907	5.2185	5.29695	0.129908
Acbd4	0.968038	-0.179395		5.3936	5.508	5.6345	6.5407	5.8255	5.2252	5.3411	5.4337	5.61279	0.417796		5.2414	5.417	5.4035	5.4086	5.7122	5.2145	5.4709	5.5486	5.4148	5.6137	5.3269	5.5223	5.3397	5.43339	0.141376
Fyco1	0.974736	-0.145216		5.5005	5.9471	5.6303	5.9453	6.179	5.6737	5.5413	5.5657	5.74786	0.245216		5.4217	5.6581	5.707	5.4579	5.726	5.6131	5.6773	5.6433	5.6825	5.4051	5.5592	5.6182	5.665	5.60265	0.108638
Slc35f5	0.97653	-0.151087		6.3396	6.5034	7.0887	6.0555	6.3423	6.3292	6.4072	6.4343	6.43752	0.294141		6.2766	6.3785	6.4053	6.2114	6.136	6.3286	6.3561	5.7711	6.3543	6.3924	6.3717	6.4202	6.3215	6.28644	0.174497
Parp14	0.975761	-0.143727		5.435	5.9047	6.2147	7.1976	5.7508	5.3203	6.0323	5.5818	5.92965	0.593908		5.6546	5.9574	5.9588	5.5843	5.8937	5.5192	5.5687	6.4551	5.7693	5.4505	5.7808	5.7706	5.854	5.78592	0.260226
Prrc2b	0.980894	-0.12827		6.5348	6.9484	6.8287	6.6932	7.1423	6.4306	6.6117	6.5204	6.71376	0.242707		6.5657	6.6491	6.6233	6.5269	6.6825	6.4816	6.6013	6.5516	6.6133	6.3976	6.5835	6.6128	6.7222	6.58549	0.0848618
Exoc3l4	0.968525	-0.17184		5.2873	5.2105	5.5861	6.5039	5.3243	5.1386	5.3644	5.2611	5.45953	0.442092		5.2376	5.3102	5.312	5.2374	5.2921	5.2259	5.2346	5.3939	5.2772	5.3295	5.3671	5.2976	5.2248	5.28768	0.0549922
Trp53bp1	0.975546	-0.151761		5.8853	6.3503	6.3015	6.6527	6.2165	5.9577	6.1775	6.1052	6.20584	0.240555		6.029	6.2218	6.0812	6.0335	5.7908	6.0003	6.0307	6.5601	6.1636	5.7013	6.2731	5.7351	6.0825	6.05408	0.231967
Xpr1	0.980196	-0.122659		5.8018	6.4174	5.9261	6.9538	6.4222	5.9412	5.9238	6.1626	6.19361	0.385963		5.9455	6.0691	6.113	6.0788	6.1156	6.2531	5.9928	6.1048	6.176	5.8271	5.9587	6.0556	6.2323	6.07095	0.118801
Hint2	0.972545	-0.160056		5.6685	5.8542	6.2852	5.9438	5.8726	5.5551	5.7398	5.7186	5.82973	0.221925		5.5338	5.7462	5.6697	5.5043	5.709	5.733	5.7194	5.9912	5.6045	5.5226	5.6605	5.652	5.6595	5.66967	0.125649
Ltbp2	0.972547	-0.154679		5.2041	5.9928	5.4565	5.5986	6.3615	5.1882	5.6721	5.6008	5.63432	0.39222		5.5517	5.5259	5.5988	5.5483	5.3442	5.3233	5.3369	5.7009	5.7416	5.3014	5.4767	5.2922	5.4935	5.47965	0.151132
Dhrs4	0.973688	-0.154186		5.6646	5.9221	5.9047	6.2535	5.8116	5.7462	5.7638	5.8132	5.85996	0.179529		5.6191	5.6852	5.7041	5.6785	5.9635	5.6468	5.6521	5.8111	5.7588	5.4768	5.7329	5.7244	5.7218	5.70578	0.111482
Pdgfc	0.985199	-0.0844077		5.2274	5.7558	6.4996	5.3388	5.9413	5.2478	5.5205	6.0904	5.7027	0.45412		5.684	5.6983	5.747	5.6236	5.5416	5.0952	5.557	5.5772	6.1585	5.3122	5.4795	5.6116	5.9521	5.61829	0.262761
Smad1	0.978492	-0.153384		6.6133	6.9902	6.8542	8.1824	7.9816	6.682	6.7885	6.9601	7.13154	0.602558		6.8648	7.0645	6.9158	6.9843	7.3987	6.6147	6.9077	6.8698	7.0208	7.0128	6.8977	7.1681	6.9963	6.97815	0.181612
Rab27b	0.972742	-0.162185		6.0273	5.8507	5.86	5.4655	5.8928	6.718	5.8748	5.9101	5.9499	0.35031		5.8203	5.6897	6.0452	5.7688	5.774	5.7536	5.8943	5.2241	5.8556	5.9189	5.812	5.9182	5.7656	5.78772	0.193137
Gja1	0.98931	-0.110169		10.4928	10.4191	10.7272	9.5821	10.4501	10.0585	10.5692	10.149	10.306	0.363529		10.5317	10.4662	10.6629	10.7355	10.09	10.4239	10.5971	5.9973	10.6172	10.5652	10.7335	10.7142	10.4111	10.1958	1.27362
Slc45a4	0.973362	-0.159266		5.7234	5.8439	7.1788	5.8284	5.7194	5.8369	5.9383	5.763	5.97901	0.490143		5.744	5.9283	5.7507	5.8744	5.6562	5.8557	5.9731	5.8243	5.8283	5.9259	5.561	5.925	5.8098	5.81975	0.117729
Egfr	0.97554	-0.1486		5.7674	6.1872	6.2148	5.8534	6.37	6.0697	6.1377	6.0014	6.0752	0.197216		6.1228	6.0944	6.0384	5.9096	5.8733	6.1701	5.8237	5.2174	6.1175	5.6081	6.0141	6.0911	5.9653	5.9266	0.262873
Svil	0.981326	-0.11801		6.0315	6.4437	6.7115	6.0117	6.5283	6.1783	6.1481	6.5031	6.31953	0.260054		6.3825	6.2054	6.2393	6.1553	5.7927	6.4459	6.0803	6.1481	6.7402	5.747	6.1319	6.1713	6.3798	6.20152	0.260615
Plekhf1	0.973933	-0.1456		5.3622	5.5464	6.0248	5.468	5.6057	5.4171	5.5365	5.7233	5.5855	0.209877		5.4328	5.4089	5.4526	5.3622	5.4198	5.4103	5.4538	5.489	5.5297	5.3918	5.4557	5.4202	5.4919	5.4399	0.045473
Tmem98	0.973503	-0.150187		5.3747	5.6543	6.0284	5.2229	6.3831	5.4526	5.4933	5.7354	5.66809	0.379293		5.5657	5.6805	5.6233	5.6035	5.4476	5.531	5.3657	5.5644	5.738	5.3573	5.3104	5.3969	5.5484	5.5179	0.132434
Eps8	0.969108	-0.171081		5.5516	5.3086	5.3111	5.2123	5.934	6.104	5.4416	5.4412	5.53805	0.317627		5.3569	5.2666	5.2764	5.3001	5.1197	5.6507	5.1371	5.4296	5.7842	5.3475	5.4298	5.3701	5.3019	5.36697	0.183464
Sectm1a	0.96725	-0.174041		5.087	5.4115	5.1389	6.1281	5.2856	5.0814	5.213	5.1688	5.31429	0.346543		5.1399	5.1731	5.096	5.1115	5.1177	5.1196	5.1173	5.1612	5.1817	5.1327	5.0339	5.3778	5.0608	5.14025	0.0824581
Slco1a5	0.970047	-0.166585		5.3252	5.3383	6.8809	5.5695	5.2715	5.3854	5.3218	5.3994	5.5615	0.540553		5.3857	5.3843	5.5694	5.4055	5.245	5.3958	5.4896	5.1908	5.2992	5.3679	5.6852	5.366	5.3495	5.39492	0.129394
Akap2	0.969543	-0.175575		5.4594	5.4386	6.0661	6.8015	5.8091	5.3274	5.5615	5.6538	5.76468	0.479901		5.4724	5.5352	5.5809	5.4849	5.7082	5.4314	5.5595	5.8396	5.759	5.6878	5.5316	5.5658	5.502	5.5891	0.122533
Lyz1	0.968999	-0.280256		7.3463	8.6468	10.8319	10.2575	10.5643	5.8804	8.6502	10.1436	9.04012	1.74818		8.0879	9.1413	8.9206	8.5108	8.6212	6.8271	7.8138	11.3672	10.5384	8.5974	8.7747	8.4837	8.1942	8.75987	1.14452
Matn4	0.973981	-0.139973		5.3614	5.209	5.2992	5.2288	5.9484	5.267	5.2531	5.4695	5.37955	0.244639		5.1733	5.1778	5.2	5.2096	5.2135	5.3038	5.2689	5.1965	5.2513	5.2819	5.1867	5.3361	5.3151	5.23958	0.056228
Uba7	0.969728	-0.170978		5.3888	5.4652	5.7401	6.9504	5.4044	5.3292	5.4158	5.4906	5.64806	0.540502		5.3931	5.5363	5.4277	5.3185	5.4708	5.298	5.3142	6.3444	5.4166	5.5135	5.3166	5.4417	5.4107	5.47708	0.271635
Msrb3	0.97661	-0.136102		5.3939	5.9892	5.5996	5.3717	7.0807	5.4702	5.5931	6.0522	5.81883	0.57032		5.5788	5.6661	5.9844	5.6127	6.1298	5.3882	5.5073	5.551	6.0559	5.4789	5.4761	5.6705	5.7757	5.68272	0.237
Zfp26	0.976272	-0.141024		5.7226	5.9505	5.9035	6.2712	6.1419	5.8962	5.8255	5.8363	5.94346	0.179224		5.7691	5.8228	5.854	5.7756	5.708	5.8271	5.6772	6.1268	5.7425	5.6304	5.834	5.7922	5.872	5.80244	0.120574
Jkamp	0.976693	-0.147471		6.1999	6.2284	6.6941	6.3247	6.2745	6.2488	6.2696	6.3778	6.32722	0.15829		6.1592	6.1527	6.3284	6.1099	5.9759	6.1255	6.1534	6.3569	6.2571	6.1463	6.1508	6.2021	6.2186	6.17975	0.0977467
Tmem106b	0.978937	-0.137282		6.1581	6.4401	7.1173	6.8877	6.5737	5.9731	6.385	6.6067	6.51771	0.369751		6.3961	6.4754	6.483	6.2606	6.1497	6.1854	6.1237	6.8711	6.4764	6.2773	6.4296	6.3519	6.4654	6.38043	0.196295
Slc25a4	0.981803	-0.14456		7.5811	8.0834	7.7603	8.36	8.1983	7.6771	7.6086	8.283	7.94398	0.320991		7.8645	7.8326	7.7333	7.8188	7.7488	7.1945	7.6123	8.1187	8.5072	7.6397	7.9566	7.5149	7.8505	7.79942	0.309604
Cd99l2	0.973163	-0.147665		5.2309	5.4377	5.814	5.4445	5.5353	5.6946	5.3627	5.4991	5.50235	0.183574		5.343	5.407	5.3787	5.3527	5.2067	5.3443	5.3999	5.3575	5.4187	5.2099	5.3443	5.4568	5.3914	5.35468	0.0732904
Clta	0.983891	-0.145422		8.6384	9.0175	9.3606	9.7276	9.1617	8.6868	8.7495	8.879	9.02764	0.375313		8.8438	8.9643	8.6489	9.0044	8.4986	9.0499	8.7257	9.4651	8.9708	8.6605	8.9208	8.787	8.929	8.88222	0.239245
Prune2	0.971298	-0.157887		5.3524	5.4291	5.3496	6.5529	5.4158	5.2658	5.3336	5.3079	5.50089	0.428378		5.2378	5.3976	5.3525	5.3328	5.3064	5.3038	5.2378	5.4168	5.4936	5.3455	5.3206	5.3815	5.3323	5.343	0.0697718
Trim12c	0.970161	-0.16871		5.333	5.5488	6.4268	6.1331	5.5865	5.2182	5.5726	5.4124	5.65393	0.414098		5.3499	5.5912	5.7006	5.254	5.3444	5.2617	5.3649	6.5729	5.3909	5.2429	5.3974	5.4121	5.4249	5.48522	0.35131
Ctdsp2	0.977875	-0.164062		7.1052	7.5428	8.4078	6.672	8.2943	6.6481	7.3549	7.2973	7.4153	0.657786		7.0171	7.2192	7.0464	7.2317	7.3758	7.2306	7.3035	7.555	7.2632	7.2627	7.1716	7.3772	7.2121	7.25124	0.139388
Serpina3n	0.966247	-0.190051		5.2632	5.5402	5.3798	5.4908	6.335	5.2416	5.6048	6.1903	5.63071	0.411796		5.3045	5.3978	5.2494	5.3387	5.462	5.2767	5.2641	5.8942	6.0098	5.1534	5.3481	5.7473	5.2826	5.44066	0.268573
Gpr137b-ps	0.969649	-0.191029		6.1109	6.0246	6.9896	7.2023	6.0246	5.851	6.0774	6.0722	6.29408	0.504254		5.9262	6.0839	6.289	6.147	5.8193	5.5289	6.0756	6.8226	6.1932	6.3382	6.1433	6.032	5.9404	6.10305	0.301851
Nans	0.976266	-0.147821		5.9531	5.9923	5.9461	7.1386	5.8758	6.407	6.17	6.3425	6.22818	0.416163		5.9515	6.1186	6.122	6.0483	5.7361	6.0193	6.0238	6.4978	6.2209	5.9833	6.1772	6.0309	6.1149	6.08035	0.173857
Marf1	0.975168	-0.150078		5.7761	5.9991	6.2408	6.5787	6.0811	5.7488	6.0454	5.8793	6.04366	0.270995		5.905	5.9967	6.1058	5.7184	5.7419	5.8599	5.6845	6.2945	6.0326	5.5387	5.9089	5.9131	5.9166	5.89358	0.196107
Ssfa2	0.978066	-0.153979		7.4594	7.4557	6.8533	6.2655	6.7836	7.2821	6.741	7.3196	7.02002	0.426304		6.6276	6.6987	7.1838	6.6223	6.5413	7.0996	7.3243	6.1616	6.6711	6.9752	7.1364	7.3462	6.8705	6.86605	0.349412
Pcmtd1	0.976259	-0.150387		6.2008	6.2674	6.3892	6.247	6.3563	6.5023	6.1781	6.5348	6.33449	0.134292		5.8634	6.1429	6.2495	6.156	6.2398	5.8816	6.1702	6.5428	6.22	6.0991	6.3198	6.3035	6.2047	6.1841	0.176703
Il4ra	0.978544	-0.131289		6.192	5.9866	5.5343	7.0604	5.9432	6.1102	5.964	6.1614	6.11901	0.432232		5.8167	5.9699	5.8804	5.8435	5.8959	5.8098	6.0214	6.4751	6.1455	5.8052	6.068	6.0135	6.0955	5.98772	0.186542
Fam101a	0.97083	-0.162717		5.4199	5.3071	6.9323	5.3238	5.4339	5.3336	5.3674	5.5086	5.57832	0.551206		5.4117	5.4393	5.4683	5.4109	5.4025	5.3209	5.3841	5.3359	5.5285	5.4347	5.4506	5.4363	5.3792	5.41561	0.0547342
Tfap2b	0.971669	-0.150061		5.1765	5.5264	5.099	5.099	5.3912	5.653	5.1516	5.2772	5.29674	0.207947		5.0925	5.1307	5.0595	5.0796	5.3941	5.1136	5.13	5.0704	5.1442	5.1478	5.1363	5.24	5.1681	5.14668	0.0880252
Dnmt3l	0.972069	-0.153719		5.2349	5.4279	5.1682	6.174	5.9889	5.2161	5.3819	5.4365	5.50355	0.373659		5.2565	5.4567	5.3944	5.301	5.7739	5.2849	5.3836	5.1546	5.402	5.22	5.2873	5.2785	5.3544	5.34983	0.151769
5430435G22Rik	0.974392	-0.148303		5.8031	5.9003	5.8224	5.7433	5.9329	5.6141	5.7262	5.788	5.79129	0.100705		5.4331	5.6596	5.6817	5.5993	5.6981	5.7226	5.6343	5.6385	5.6474	5.6721	5.6386	5.6614	5.6721	5.64298	0.0702851
Il1f8	0.972645	-0.167804		6.9099	6.0833	5.2668	5.2277	5.5473	6.926	6.3543	6.7587	6.13425	0.715968		6.0919	5.6671	6.5297	5.5832	5.4299	5.9962	6.642	5.1011	5.6763	6.4262	6.0049	6.5098	5.9055	5.96645	0.470764
Chmp4b	0.986727	-0.101351		7.159	7.9053	7.5961	7.9807	8.0745	7.2012	7.5762	7.5943	7.63591	0.339561		7.5891	7.8994	7.4721	7.401	7.4082	7.617	7.4305	7.7306	7.6204	7.1468	7.1856	7.6713	7.7773	7.53456	0.221165
Inafm1	0.97444	-0.145809		5.6878	5.9734	5.3798	5.3463	5.7434	6.0681	5.7518	5.6867	5.70466	0.251452		5.6356	5.6719	5.6802	5.4291	5.3693	5.6582	5.7938	5.4569	5.4519	5.3437	5.5523	5.624	5.5982	5.55885	0.136989
Timp1	0.978444	-0.140035		5.7389	6.6736	6.2879	6.1979	6.5483	5.91	6.7192	7.8958	6.49645	0.664648		6.3264	6.5143	6.898	6.3829	5.6772	6.0012	5.9747	5.6214	7.8874	5.9856	6.6199	6.3228	6.4216	6.35642	0.588043
Sspn	0.975892	-0.129408		5.0941	5.3656	5.6993	5.2058	5.7286	5.075	5.2182	5.5558	5.3678	0.263136		5.1885	5.3269	5.4134	5.1267	5.1535	5.1972	5.1564	5.2925	5.4227	5.0793	5.2027	5.1872	5.3521	5.23839	0.111087
Gpr64	0.968516	-0.165879		5.1143	5.0751	5.2352	5.1837	5.0952	6.1811	5.1085	5.1567	5.26872	0.372338		5.0894	5.0627	5.0104	5.0867	5.0948	5.22	5.0406	5.1124	5.3094	5.1206	5.077	5.0641	5.0489	5.10285	0.0797989
Lce1b	0.978048	-0.157139		8.1586	8.3431	5.1233	5.099	6.4801	7.981	8.1032	7.9794	7.15846	1.38822		6.2736	6.4399	7.3582	7.0079	7.0071	7.16	7.9021	5.012	5.987	7.9491	7.6594	8.2749	6.986	7.00132	0.901324
Ift22	0.971734	-0.156259		5.2668	5.3863	5.7657	5.8124	5.449	5.5084	5.4551	5.5812	5.52811	0.185341		5.3688	5.3845	5.399	5.3583	5.3271	5.3044	5.3288	5.6167	5.4585	5.2179	5.3794	5.3307	5.36	5.37185	0.0924421
Rasal2	0.968775	-0.18301		5.8582	5.6842	5.8735	6.4492	5.6321	5.7589	5.8292	5.8029	5.86103	0.252023		5.5721	5.5945	5.7781	5.647	5.8038	5.7725	5.902	5.4396	5.6656	5.8386	5.6583	5.5988	5.5433	5.67802	0.132817
Pla2g7	0.985694	-0.0949096		6.1999	6.146	7.375	6.7229	6.7148	5.8443	7.1002	6.9715	6.63432	0.527118		6.6787	6.891	7.2468	6.26	5.9132	5.6301	6.3208	6.1594	7.756	6.7299	6.3286	6.2915	6.8064	6.53942	0.56467
Sdf2	0.971754	-0.198957		7.0399	6.8993	7.1438	6.8546	7.1654	7.0193	6.9973	7.2307	7.04379	0.130479		6.9053	6.7793	6.8798	6.5624	7.0513	6.7767	6.8705	7.012	6.7815	6.6767	6.9591	7.0923	6.6359	6.84483	0.16203
Rnf38	0.97721	-0.138579		5.7768	6.127	6.3832	6.4475	6.1725	5.8355	5.9413	5.962	6.08072	0.245712		5.9928	6.0866	5.9815	5.8245	5.7975	5.8512	5.9601	6.3209	5.9605	5.7193	5.8544	5.8904	6.0082	5.94215	0.151803
Shroom2	0.980703	-0.106808		5.4566	5.552	5.5818	5.4927	5.6355	5.7009	5.409	5.4515	5.535	0.100631		5.5026	5.3832	5.3983	5.5107	5.3914	5.5671	5.2754	5.1369	5.4	5.4203	5.4899	5.4515	5.6392	5.42819	0.127096
Hsd17b2	0.964123	-0.201422		5.284	5.7355	5.0656	5.1518	6.0858	6.3845	5.5016	5.7051	5.61424	0.459072		5.197	5.1405	5.326	5.2278	6.5067	5.6158	5.4186	5.0661	5.4212	5.6926	5.2041	5.36	5.1902	5.41282	0.375809
Gucy1a3	0.966507	-0.178333		5.0602	5.137	6.7894	5.0897	5.1093	5.0372	5.029	5.3444	5.32453	0.600314		5.1267	5.1093	5.1515	5.0709	5.1098	5.0873	5.1689	5.5971	5.1275	5.0952	5.0729	5.1544	5.029	5.14619	0.140886
Tmed10	0.979428	-0.140152		6.6297	6.5921	7.5641	7.0446	6.9623	6.4733	6.4633	6.772	6.81267	0.370683		6.5846	6.6835	6.7664	6.5711	6.675	6.4982	6.5014	7.3399	6.8197	6.2624	6.6936	6.6172	6.7298	6.67252	0.246419
Prkra	0.971996	-0.157955		5.4325	5.6827	5.9275	6.0677	5.6127	5.4169	5.3861	5.5976	5.64046	0.247052		5.4789	5.54	5.5834	5.4165	5.2863	5.4489	5.5348	5.544	5.5587	5.4061	5.5887	5.4282	5.4581	5.48251	0.0868248
3830406C13Rik	0.977479	-0.138457		5.8843	6.1557	6.2757	6.4943	6.1125	6.0601	6.0737	6.1268	6.14789	0.177597		5.963	6.0259	6.0426	5.9926	6.1394	5.9687	5.9275	6.1284	6.0033	5.8345	6.005	6.0178	6.0739	6.00943	0.0806805
Eif4e3	0.980918	-0.111565		5.5483	5.8114	5.6867	6.6664	5.9379	5.655	5.7675	5.6992	5.84655	0.350692		5.6657	5.8422	5.7868	5.772	5.6361	5.7944	5.558	5.9317	5.8937	5.5778	5.5498	5.6244	5.9222	5.73498	0.139985
Fut9	0.980013	-0.105637		5.1781	5.1305	6.2237	5.1182	5.1626	5.2537	5.098	5.1174	5.28528	0.382342		5.2663	5.1019	5.1366	5.1505	5.0665	5.2339	5.2183	5.0957	5.1911	5.2059	5.093	5.1817	5.3939	5.17964	0.0888723
Fzd6	0.986703	-0.0926048		6.8847	7.1683	6.525	6.6648	7.6883	6.9573	6.8921	6.9324	6.96411	0.350732		6.9958	7.2566	7.1274	7.0826	6.772	6.7525	7.0104	5.3697	7.0289	6.7132	7.5408	6.5346	7.1451	6.87151	0.521114
Hcfc1r1	0.968951	-0.247133		8.1224	7.9741	8.1301	8.0598	8.176	7.5932	7.7976	7.823	7.95953	0.204173		7.1942	7.6998	7.9263	7.5072	8.2019	7.5631	8.07	7.551	7.7264	7.8428	7.9128	7.7864	7.2792	7.71239	0.291959
Marveld2	0.967521	-0.176074		5.1331	5.3009	6.3219	5.645	5.3149	5.2116	5.2319	5.2096	5.42111	0.395449		5.2719	5.2219	5.2284	5.1181	5.3784	5.1513	5.2844	5.5448	5.2799	5.2733	5.1338	5.1632	5.1361	5.24504	0.118525
Ebpl	0.976646	-0.135953		5.4321	5.9809	5.7445	5.7715	6.2172	5.722	5.707	5.9955	5.82134	0.237648		5.6129	5.8653	5.7677	5.6348	5.5476	5.5437	5.6532	6.0828	5.8506	5.3863	5.6251	5.5804	5.7596	5.68538	0.178397
Zfp839	0.975261	-0.135976		5.3428	5.6569	5.5786	5.5038	5.7286	5.392	5.4291	5.3397	5.49644	0.146417		5.3931	5.3671	5.3479	5.3589	5.2958	5.331	5.2953	5.5901	5.4211	5.1922	5.2979	5.3614	5.4342	5.36046	0.0933808
Slc41a1	0.974331	-0.16623		6.392	6.1864	6.4551	7.3931	6.2165	6.3264	6.4071	6.4301	6.47584	0.383407		6.2471	6.3415	6.2869	6.1157	6.4306	6.6584	6.4997	5.9914	6.162	6.3848	6.3155	6.3467	6.2446	6.30961	0.170735
Rai14	0.972919	-0.181368		5.994	6.5054	6.438	6.0956	8.5434	6.6025	6.7463	6.6535	6.69734	0.791213		6.7132	6.6893	6.5444	6.7533	6.0725	6.4437	6.3071	6.2335	7.2313	6.3574	6.5567	6.4249	6.3803	6.51597	0.291059
Stxbp3a	0.977121	-0.152639		6.4039	6.5868	6.8014	7.6204	6.6996	6.4001	6.4	6.4603	6.67156	0.412109		6.4317	6.5245	6.5988	6.2467	6.4699	6.4568	6.4579	6.9297	6.5476	6.4957	6.5449	6.5278	6.514	6.51892	0.149719
Tmem39a	0.975975	-0.142791		5.826	5.8629	5.7295	6.7873	5.8344	5.8211	5.8112	5.8759	5.94354	0.343731		5.7504	5.8459	5.7912	5.7987	5.76	5.762	5.7441	5.9773	5.8631	5.6878	5.8684	5.7201	5.8407	5.80075	0.0772078
Poglut1	0.975386	-0.15459		6.0964	6.1957	6.0397	7.7057	6.2271	5.8386	6.1252	6.0162	6.28057	0.588262		6.1812	6.0878	6.1076	6.1447	6.0578	6.0676	6.0548	6.2099	6.2479	6.2426	6.1169	6.007	6.112	6.12598	0.075421
Mecom	0.975987	-0.131528		5.229	5.4669	5.2352	6.1973	5.4159	5.2646	5.3104	5.6992	5.47731	0.330558		5.4825	5.3629	5.3937	5.3522	5.197	5.1964	5.3088	5.3859	5.546	5.3795	5.1937	5.2597	5.4369	5.34578	0.111361
Slc4a10	0.972616	-0.144342		5.0393	5.1316	5.1481	6.501	5.1046	5.1589	5.0459	5.0382	5.27095	0.499463		5.0928	5.0982	5.0459	5.1279	5.1161	5.2021	5.0982	5.1001	5.0495	5.4081	5.0809	5.0675	5.1586	5.12661	0.0946812
Deb1	0.972302	-0.170218		6.0348	5.9471	7.3821	5.7898	6.1689	5.8124	5.9972	6.0324	6.14559	0.514588		5.9635	6.0391	6.0399	5.8702	6.0776	5.9252	6.2148	6.0148	5.9912	5.8554	5.9565	5.8431	5.8885	5.97537	0.10461
Tmem167b	0.976378	-0.138544		5.7415	5.9574	5.8886	5.9085	5.9572	5.8657	5.6746	5.9263	5.86497	0.103337		5.8763	5.8299	5.724	5.7571	5.5271	5.6054	5.6457	5.8016	5.7902	5.6157	5.7639	5.7228	5.7839	5.72643	0.10071
Ly86	0.966126	-0.215223		5.5456	6.7331	6.8499	7.3232	6.1454	5.3868	6.163	6.6818	6.3536	0.666056		6.0066	6.3859	6.1447	5.7646	5.8498	5.6307	5.6107	8.9114	6.1709	5.828	5.6524	5.9984	5.8448	6.13838	0.864429
Fuca2	0.973738	-0.149221		5.3521	5.5522	5.99	5.8738	5.8134	5.7222	5.506	5.6461	5.68197	0.209925		5.4603	5.6188	5.644	5.5893	5.5689	5.4795	5.4666	5.6872	5.5517	5.3262	5.4682	5.5248	5.5403	5.53275	0.0948288
Cds2	0.975108	-0.15309		5.7878	5.98	6.056	6.9791	6.2988	5.8345	6.1275	6.1369	6.15007	0.373916		6.0311	6.1539	6.0564	6.0768	6.1337	5.8635	5.8884	6.0414	6.1989	5.6696	6.0273	5.8343	5.9855	5.99698	0.147599
Slc40a1	0.96878	-0.177429		5.1942	5.7418	6.3192	5.2908	6.5907	5.3418	5.2799	5.707	5.68318	0.521585		5.4115	5.5218	5.4675	5.2871	5.6252	5.4394	5.5352	6.3129	5.509	5.2878	5.2753	5.5193	5.3827	5.50575	0.265422
Gbp7	0.975677	-0.145178		5.3252	6.0855	6.3946	7.1985	5.8317	5.3245	5.8024	5.7885	5.96886	0.611254		5.7137	6.1052	6.0406	5.6146	5.5805	5.4897	5.3811	7.1986	5.946	5.5501	5.4121	5.8279	5.8478	5.82368	0.474244
Ppil2	0.969203	-0.176723		5.5976	5.577	5.9136	6.3798	5.6437	5.4853	5.6633	5.6461	5.7383	0.286643		5.5249	5.5878	5.5908	5.575	5.3614	5.4376	5.5178	6.1629	5.5791	5.3743	5.5765	5.5717	5.4407	5.56158	0.198396
Farp1	0.976654	-0.128832		5.1442	5.4125	6.0905	5.3631	5.786	5.4013	5.3719	5.5774	5.51836	0.295906		5.4629	5.4108	5.3901	5.4324	5.3213	5.5343	5.4056	5.2888	5.4461	5.2579	5.2925	5.3344	5.4868	5.38953	0.0847223
Sort1	0.977881	-0.133738		6.024	6.1586	6.1658	6.1029	5.8814	6.2106	5.8754	5.9525	6.0464	0.132441		5.9689	5.9573	5.8718	5.9447	5.9167	6.0855	5.9882	5.6556	5.6647	5.9365	5.8265	6.0621	5.9861	5.91266	0.131253
Cdkn2c	0.977878	-0.135419		5.8659	6.4586	6.4505	5.9333	5.9654	6.3551	5.7973	6.1455	6.12145	0.269191		5.8256	5.9943	5.9088	5.9163	6.0393	6.0184	5.8271	6.5176	5.9252	5.7881	5.8988	6.1072	6.0517	5.98603	0.186598
Ndufa3	0.974907	-0.213226		8.3163	8.4274	8.3556	8.7965	8.3106	8.1707	8.5018	9.0994	8.49729	0.305033		8.2368	8.4187	8.3574	7.9101	8.6093	7.9933	8.407	8.9844	8.4263	7.8898	8.1554	8.3103	7.994	8.28406	0.308024
Zkscan8	0.978924	-0.117656		5.2988	5.7146	5.5407	5.8248	5.7963	5.5351	5.567	5.3813	5.58233	0.187872		5.5393	5.4864	5.4683	5.5605	5.3758	5.48	5.2919	5.5484	5.509	5.3719	5.4647	5.3333	5.6112	5.46467	0.0955388
Unc50	0.981757	-0.126107		6.7053	6.9096	7.0574	7.1431	7.0182	6.7721	6.8559	6.8387	6.91254	0.149593		6.8347	6.8486	6.8758	6.7006	6.8498	6.7302	6.5662	6.974	6.8546	6.587	6.7017	6.8068	6.8936	6.78643	0.121075
Tmem230	0.976736	-0.15404		6.1282	6.6533	7.1449	7.2394	6.8282	6.0744	6.3177	6.5853	6.62143	0.436831		6.4087	6.4684	6.6488	6.3255	6.2086	6.2728	6.4451	7.3195	6.8151	6.004	6.4247	6.2884	6.4464	6.46738	0.32376
St14	0.977181	-0.150267		6.717	6.2756	6.9967	6.6049	6.5424	6.6353	6.6598	6.2497	6.58517	0.240657		6.5931	6.3297	6.4671	6.5643	6.7654	6.4888	6.5982	5.6214	6.3765	6.3677	6.8343	6.2165	6.4308	6.43491	0.298555
Qpct	0.973153	-0.148829		5.5689	5.2095	5.3266	5.1592	5.4032	6.4831	5.2492	5.9497	5.54368	0.456864		5.4089	5.3203	5.261	5.5668	5.2418	5.4182	5.5657	5.1886	5.4229	5.6107	5.2923	5.4386	5.3972	5.39485	0.131893
Echs1	0.972185	-0.174517		5.9747	6.2485	6.3783	6.8143	6.7267	5.8386	6.084	6.1295	6.27433	0.347342		5.8648	6.054	6.178	5.8922	6.5018	5.8645	6.0932	6.2717	6.1269	6.1057	6.1441	6.2165	5.9841	6.09981	0.178614
Sqstm1	0.975696	-0.158758		6.3297	6.4353	7.067	6.7428	6.5426	6.2185	6.5353	6.3868	6.53225	0.267375		6.3416	6.3821	6.3355	6.6487	6.2464	6.1337	6.3673	6.7099	6.4009	6.2538	6.3962	6.3108	6.3285	6.37349	0.154565
Slamf9	0.969423	-0.174081		5.3245	5.6405	5.6574	6.8487	5.5959	5.3441	5.5684	5.5657	5.69315	0.483787		5.5597	5.5398	5.6073	5.4155	5.2565	5.4354	5.4054	6.2188	5.5953	5.4742	5.4103	5.4257	5.404	5.51907	0.231065
Cystm1	0.976827	-0.139872		5.7415	5.8517	6.8431	5.8791	5.8835	6.2502	6.0288	5.81	6.03599	0.361937		5.9221	5.8763	5.8439	5.9922	5.9348	6.0095	5.9679	5.5395	5.9361	5.9357	5.7093	6.0449	5.9373	5.89612	0.135894
Hunk	0.971614	-0.156019		5.1442	5.356	5.1397	5.8508	6.1694	5.5147	5.4576	5.3376	5.49625	0.353872		5.3712	5.4114	5.3473	5.3527	5.3892	5.6307	5.2542	5.2154	5.4141	5.3025	5.1575	5.2697	5.3071	5.34023	0.116307
Cpa3	0.989111	-0.0594		5.2179	5.8252	5.0615	5.1119	5.2991	5.3343	5.2367	6.5542	5.4551	0.501511		5.2036	5.3119	5.2991	5.2312	5.1757	5.3566	5.3088	5.9782	5.4403	5.22	5.104	5.7114	5.8033	5.3957	0.26784
Rhbdl3	0.972791	-0.143591		5.1514	5.2487	5.077	5.7885	5.5097	5.1218	5.1286	5.193	5.27734	0.246554		5.0553	5.0952	5.1035	5.0855	5.2449	5.2203	5.1405	5.1392	5.1273	5.1121	5.1002	5.1583	5.1564	5.13375	0.0528802
Srgap3	0.9753	-0.131585		5.2441	5.3008	5.7754	5.4132	5.2685	5.2391	5.1675	5.2098	5.3273	0.195074		5.1459	5.1934	5.1689	5.2506	5.1688	5.2323	5.1284	5.3118	5.1908	5.1534	5.123	5.2041	5.2729	5.19572	0.0573136
Fcgr4	0.968801	-0.171941		5.2499	5.4039	5.6985	6.6568	5.2289	5.1386	5.3706	5.3415	5.51109	0.491988		5.3495	5.4841	5.3816	5.2614	5.1741	5.1864	5.2532	6.0341	5.3597	5.3146	5.117	5.2617	5.2315	5.33915	0.230551
Hibadh	0.970202	-0.204248		6.5678	6.9935	7.1418	6.8001	7.4162	6.5576	6.6163	6.7421	6.85442	0.307071		6.5221	6.512	6.6798	6.454	7.3481	6.4995	6.5388	6.8849	6.6406	6.5679	6.6653	6.7446	6.3947	6.65018	0.247223
Sirpa	0.978843	-0.126524		5.5432	6.2103	6.2824	6.2651	6.2727	5.4518	5.7703	6.0463	5.98026	0.344259		5.7747	5.9658	5.8484	5.6634	5.6661	5.6147	5.665	6.8784	6.0896	5.6938	5.5693	5.7167	5.9527	5.85374	0.344438
Rsad1	0.975058	-0.1353		5.2859	5.356	5.4393	5.4054	5.7052	5.4662	5.3148	5.424	5.4246	0.129312		5.402	5.3484	5.3274	5.3023	5.2818	5.2441	5.2451	5.3328	5.2891	5.1037	5.2282	5.3088	5.3472	5.2893	0.0739781
Bbx	0.974667	-0.145484		5.5178	5.6023	6.0884	6.0618	5.9101	5.4284	5.7396	5.5951	5.74294	0.250778		5.4812	5.5292	5.6385	5.6067	5.6535	5.4757	5.5524	5.7894	5.7324	5.377	5.7945	5.5277	5.6087	5.59745	0.124971
Tmem47	0.974275	-0.145811		5.2088	6.153	6.3072	5.5795	5.5416	5.3186	5.4069	5.8283	5.66799	0.395407		5.5859	5.5914	5.6843	5.4677	5.4482	5.3766	5.4315	5.5616	5.8987	5.4256	5.233	5.5519	5.5319	5.52218	0.160791
B230118H07Rik	0.971351	-0.160797		5.3847	5.5145	5.8923	5.704	5.6554	5.3203	5.6504	5.7801	5.61271	0.194534		5.3734	5.5373	5.5278	5.4738	5.3918	5.4479	5.4812	5.5474	5.5838	5.3734	5.2948	5.4493	5.393	5.45192	0.0841719
Gnptab	0.978486	-0.123323		5.3461	5.8257	5.7501	6.3433	5.7516	5.5131	5.5293	5.7976	5.7321	0.298904		5.5148	5.6967	5.6849	5.5055	5.3671	5.4414	5.5461	6.1207	5.7837	5.3997	5.4905	5.6425	5.7205	5.60878	0.201527
Phkb	0.969266	-0.175817		5.4289	5.7938	6.1383	6.134	5.7105	5.4283	5.562	5.5684	5.72052	0.285277		5.368	5.5964	5.5603	5.4613	5.7332	5.4825	5.4833	5.8804	5.6755	5.466	5.4491	5.509	5.4162	5.54471	0.143524
Ptger3	0.972436	-0.144566		4.9625	5.3566	5.2164	5.5092	5.4535	5.0397	5.0963	5.3243	5.24481	0.19889		5.0916	5.2099	5.149	5.161	5.0969	4.9911	5.1379	5.0512	5.114	5.0592	5.0314	5.0955	5.1145	5.10025	0.0582763
Nrbp2	0.974912	-0.142938		5.642	5.8519	6.3513	5.2076	5.9221	5.5061	5.6887	5.4103	5.6975	0.351327		5.5427	5.5513	5.6437	5.5489	5.5602	5.694	5.6544	5.187	5.5169	5.4734	5.6875	5.5742	5.5751	5.55456	0.128828
Nupr1	0.974998	-0.175246		7.3951	6.5651	8.3883	5.7885	7.5406	6.7237	7.0188	6.6543	7.0093	0.777185		6.738	6.7048	6.8003	6.8313	7.3953	6.8539	7.1879	5.7444	6.5919	6.8882	6.9903	7.4095	6.7069	6.83405	0.417164
Gpc3	0.975691	-0.132939		5.3071	5.4307	5.2275	5.2301	6.4776	5.2715	5.3666	5.4382	5.46866	0.415896		5.3184	5.4188	5.3795	5.2954	5.3877	5.3101	5.2824	5.169	5.4677	5.3512	5.2112	5.3717	5.4013	5.33572	0.0834168
Cyb5r3	0.989278	-0.0765856		7.03	7.3797	7.0334	6.5214	7.7661	7.1777	7.1861	7.0485	7.14286	0.352023		6.8659	6.9563	7.029	7.4546	7.0751	7.041	6.9075	6.4525	7.2202	6.915	7.486	7.0697	7.3888	7.06628	0.278965
Cnksr3	0.973308	-0.154935		5.574	5.6769	6.159	5.6049	6.139	6.0372	5.4232	5.8222	5.80455	0.279455		5.4234	5.7181	5.5338	5.606	5.5529	5.8465	5.7245	5.6664	5.4505	5.6878	5.8597	5.7615	5.6139	5.64962	0.136693
Crabp2	0.967207	-0.233678		6.8038	6.3747	5.8748	5.7796	8.3138	8.7347	7.1819	7.9436	7.12586	1.11592		6.6752	6.3796	7.313	6.375	7.736	7.5433	7.3782	5.1047	6.9087	6.926	7.2961	7.4663	6.4963	6.89218	0.705489
Nfkbia	0.984914	-0.14871		9.7018	9.2328	9.7078	11.6297	10.4691	9.827	9.2396	9.0532	9.85763	0.843571		9.8738	9.6689	9.3801	10.0333	9.5729	9.3951	9.4897	10.1497	9.4138	9.8809	9.8449	9.8114	9.7014	9.70892	0.24953
Glg1	0.975736	-0.162381		6.4887	6.6846	6.9492	6.6976	7.1651	6.3331	6.5687	6.6518	6.69235	0.261047		6.5195	6.5778	6.5385	6.5294	6.5974	6.5385	6.449	6.5795	6.756	6.24	6.6259	6.4786	6.4595	6.52997	0.118349
Arf5	0.977458	-0.145878		6.5678	6.5591	6.3205	6.2541	6.5749	6.525	6.4162	6.5541	6.47146	0.12561		6.3711	6.3763	6.3587	6.2337	6.326	6.2353	6.4285	6.331	6.3634	6.1564	6.3749	6.3471	6.3302	6.32558	0.0741199
Arrdc1	0.977246	-0.1459		6.3956	6.2237	6.815	6.4767	6.6521	6.3875	6.26	6.087	6.4122	0.235826		6.1698	6.2273	6.1173	6.3583	6.3839	6.2868	6.2842	6.472	6.1394	6.2287	6.2478	6.2759	6.2705	6.2663	0.0984677
Wnt5a	0.980019	-0.121897		5.8728	6.2212	5.1749	5.2389	5.6553	6.9474	6.1457	7.5479	6.10051	0.817484		6.2119	6.1691	6.5897	5.9525	5.4282	5.6553	5.7396	5.1237	7.1768	5.827	5.9543	5.8015	6.0924	5.97862	0.513473
Pde4d	0.974217	-0.142307		5.2722	5.4377	6.5482	5.2433	5.4437	5.1014	5.4145	5.6937	5.51934	0.451075		5.3999	5.4258	5.4077	5.2824	5.2065	5.273	5.2685	5.4728	5.7709	5.3841	5.2336	5.3788	5.3974	5.37703	0.144287
Ano6	0.987249	-0.0850529		5.9874	6.9404	7.1572	6.2288	7.5357	6.1806	6.5625	6.7693	6.67024	0.532037		6.4744	6.5638	6.7317	6.6399	6.6511	6.5323	6.3716	6.9547	6.8537	6.0519	6.4453	6.4699	6.8671	6.58518	0.240714
Trappc6b	0.992146	-0.0563269		7.0452	7.1942	7.0016	7.3047	7.1534	7.2072	7.1526	7.3151	7.17175	0.110618		7.2677	7.0771	7.2345	6.9844	6.6599	7.0077	7.0387	7.1333	7.2679	7.1028	6.9642	7.234	7.5283	7.11542	0.206583
Mvp	0.973332	-0.160185		5.7696	5.8434	5.9361	6.8495	6.2006	5.9478	5.6554	5.8512	6.0067	0.375469		5.7165	5.8193	5.8643	5.7908	5.9192	5.7494	5.8201	6.1001	5.9478	5.8026	5.8142	5.8758	5.7846	5.84652	0.099459
AF251705	0.971914	-0.16066		5.5572	5.5762	6.0741	6.1916	5.7325	5.4413	5.57	5.6201	5.72037	0.26867		5.4705	5.5534	5.625	5.4605	5.5638	5.3271	5.4272	6.1697	5.6231	5.5734	5.515	5.4721	5.4955	5.55972	0.200806
Man2c1	0.977602	-0.149276		6.5	6.9261	6.6556	6.8612	7.0725	6.4344	6.5259	6.3414	6.66464	0.261118		6.5828	6.4733	6.4769	6.539	6.3407	6.4935	6.5837	6.926	6.5035	6.2227	6.5379	6.5173	6.5024	6.51536	0.157878
Acss1	0.971448	-0.156029		5.2668	5.3505	5.9592	5.9133	5.5163	5.2384	5.1516	5.3213	5.46468	0.309481		5.2107	5.2657	5.2638	5.1628	5.2666	5.1989	5.058	6.2685	5.2237	5.4516	5.1222	5.2552	5.2647	5.30865	0.302748
Tmem134	0.973598	-0.16489		6.1513	6.2316	5.9264	6.6584	6.2921	6.2931	6.1744	6.2365	6.24547	0.203874		6.0158	6.0214	6.182	5.9011	5.9267	5.9745	6.1266	6.543	6.0071	6.0748	6.1155	6.1631	5.996	6.08058	0.163731
Sh3bgr	0.973299	-0.142271		5.1536	5.4263	6.1009	5.3499	5.1457	5.1784	5.0893	5.1825	5.32832	0.332027		5.1765	5.2954	5.1121	5.1985	5.179	5.2045	5.0933	5.2262	5.3814	5.1437	5.1143	5.0893	5.2045	5.18605	0.0832071
Ebi3	0.972245	-0.151254		5.1607	5.2954	5.2251	6.7676	5.2632	5.2347	5.2546	5.3955	5.4496	0.536742		5.2113	5.2537	5.2752	5.243	5.1888	5.2359	5.2592	5.6055	5.276	5.554	5.2775	5.2235	5.2749	5.29835	0.128254
Txnrd1	0.978318	-0.139981		5.9361	6.2188	6.8114	7.7745	6.2875	5.7489	6.581	6.2902	6.45605	0.628241		6.2052	6.465	6.2188	6.1413	6.3676	6.143	6.3102	6.2898	6.5747	6.4323	6.2261	6.3909	6.344	6.31607	0.129963
Pag1	0.967601	-0.182212		5.1574	5.4171	7.4327	5.4577	5.6272	5.2	5.312	5.388	5.62401	0.745692		5.3408	5.416	5.3287	5.2834	5.3787	5.2378	5.2698	7.1383	5.4077	5.1667	5.1608	5.3385	5.2762	5.4418	0.51607
Gstm2	0.971575	-0.156072		5.1181	5.5065	5.3152	5.9704	5.6213	5.1952	5.3468	5.8512	5.49059	0.305903		5.2667	5.368	5.2998	5.2558	5.2929	5.3278	5.2929	5.7261	5.4598	5.3758	5.0878	5.307	5.2883	5.33452	0.144664
Lims1	0.979169	-0.142294		6.6213	6.6523	7.2301	7.0755	6.8502	6.7612	6.5996	6.8564	6.83083	0.225008		6.5734	6.5729	6.7674	6.5854	6.687	6.4948	6.4974	6.9576	7.0056	6.671	6.7708	6.6624	6.7052	6.68853	0.157722
2900054C01Rik	0.972819	-0.143079		5.0416	5.2372	5.632	5.5474	5.2796	5.1299	5.1054	5.1383	5.26393	0.215506		5.1132	5.1945	5.0913	5.1215	5.1334	5.1701	5.1312	5.0392	5.1403	5.0424	5.1548	5.1059	5.1332	5.12085	0.044511
Cpt1a	0.967073	-0.200194		5.7239	6.2769	6.2475	6.1308	6.0475	5.9272	6.025	6.2606	6.07992	0.191333		5.8257	5.845	5.7646	5.7846	6.2734	5.9613	5.7035	6.3835	5.9781	5.7646	5.6386	5.8827	5.6309	5.87973	0.22655
Sqrdl	0.971974	-0.160925		5.4587	5.6641	5.9047	5.5639	5.7635	5.9199	5.4067	6.2539	5.74193	0.280585		5.4084	5.6574	5.5212	5.4462	5.4008	5.4402	5.6543	5.7009	5.6699	5.746	5.7782	5.6181	5.5114	5.581	0.132179
Celf2	0.967863	-0.191187		5.4351	5.9221	7.0262	6.324	5.9227	5.4809	5.6313	5.8512	5.94919	0.520454		5.4782	5.7722	5.6599	5.5144	5.6389	5.4414	5.5396	7.7989	5.9691	5.4475	5.4719	5.5727	5.5493	5.758	0.630844
Il18r1	0.973564	-0.142915		5.2054	5.2971	5.0723	5.6037	6.574	5.1928	5.1047	5.198	5.406	0.499466		5.1454	5.2266	5.1503	5.2292	5.2033	5.1684	5.1417	6.0554	5.1862	5.2543	5.1499	5.2346	5.2748	5.26308	0.242184
Hint3	0.969191	-0.187057		5.7909	5.9911	6.1173	6.6416	6.0048	6.0085	6.0085	6.0092	6.07149	0.247438		5.7076	5.8682	5.9712	5.7802	5.6942	5.7229	5.9506	6.8186	5.8837	5.7218	5.9013	5.7832	5.6941	5.88443	0.297554
Fbxw7	0.981559	-0.108935		5.7836	6.1874	6.0661	5.628	5.9296	5.8946	5.8382	5.9305	5.90725	0.170275		5.8197	5.832	5.8864	5.7781	5.5552	5.7745	5.6797	5.9282	5.9193	5.629	5.7916	5.8197	5.9647	5.79832	0.119674
Tbc1d10b	0.982148	-0.115527		6.3949	6.6108	6.0284	6.9069	6.5993	6.4921	6.3355	6.4029	6.47135	0.253868		6.5151	6.3714	6.2372	6.3739	6.2824	6.4714	6.2967	6.5111	6.3062	6.1036	6.3439	6.3211	6.4917	6.35582	0.119811
Olfm4	0.973035	-0.140675		5.0817	5.0768	5.0827	6.3063	5.0952	5.0436	5.0163	5.0332	5.21697	0.441028		5.0945	5.0765	5.028	5.0791	5.069	5.0552	5.0309	5.1237	5.1058	5.1214	5.0267	5.0842	5.0969	5.0763	0.0333287
Mrpl14	0.976943	-0.144601		6.3814	6.0406	6.5443	6.3979	6.1072	6.2207	6.316	6.1636	6.27146	0.168602		6.0065	6.2086	6.1302	6.1298	5.9682	6.0481	6.2115	5.916	6.1014	6.0978	6.2565	6.4452	6.1294	6.12686	0.136576
Akap7	0.974773	-0.13722		5.261	5.4399	5.5542	5.6791	5.5361	5.4229	5.3104	5.3117	5.43941	0.143941		5.2413	5.2714	5.2795	5.2637	5.3027	5.3086	5.3382	5.4293	5.316	5.2558	5.2391	5.345	5.3379	5.30219	0.0528977
Surf1	0.971298	-0.178249		6.0871	6.0219	6.8568	6.3944	6.3054	5.8594	6.0525	6.1048	6.21029	0.309547		5.9054	6.0285	6.0626	5.9111	6.0394	5.8456	6.044	6.6955	6.0268	5.8898	6.1066	5.9815	5.8797	6.03204	0.215702
Ptk2	0.98063	-0.118432		5.6731	6.0072	6.0519	6.0181	6.3271	6.3472	6.15	6.3387	6.11416	0.230041		6.0539	6.0778	6.0656	6.003	5.9039	5.9324	5.9614	5.7867	6.3112	5.7646	6.1266	5.8407	6.1167	5.99573	0.153054
Fam189a2	0.977306	-0.128952		5.7208	5.6866	5.6433	5.9145	5.7652	5.7506	5.4309	5.5455	5.68217	0.146576		5.6085	5.5223	5.4972	5.6529	5.5501	5.799	5.6982	5.364	5.3997	5.5912	5.3973	5.4856	5.6259	5.55322	0.126986
Pawr	0.980739	-0.134876		6.9228	6.8447	6.8026	7.6701	7.2944	6.6861	6.7476	7.052	7.00254	0.331585		6.9211	7.0222	7.0427	6.7905	7.3155	6.8889	6.8202	6.0414	6.9565	6.7254	7.0718	6.7703	6.9131	6.86766	0.293065
Extl2	0.979394	-0.116038		5.3387	5.5611	5.7404	5.9825	5.7003	5.5973	5.4649	5.666	5.6314	0.192946		5.6227	5.5602	5.5113	5.5539	5.4011	5.4712	5.4066	5.5598	5.6132	5.4508	5.4439	5.4581	5.6469	5.51536	0.0833027
Me1	0.968001	-0.212038		6.224	6.8209	7.571	5.628	6.5908	7.0587	6.4073	6.71	6.62634	0.577182		6.3379	6.2248	6.1072	6.7722	7.2331	6.4351	6.8415	5.2685	6.324	6.767	6.4249	6.5428	6.1069	6.4143	0.472056
Zfp629	0.975048	-0.140278		5.3806	5.6087	5.7754	5.9155	5.767	5.5207	5.4968	5.5102	5.62186	0.180311		5.5013	5.4923	5.46	5.4874	5.4177	5.4127	5.4394	5.5217	5.4852	5.5369	5.4954	5.5084	5.5022	5.48158	0.0383255
Lpar6	0.97929	-0.123618		5.5781	6.0433	5.8736	5.7475	6.05	6.4306	5.8608	6.1672	5.96889	0.263794		6.1009	5.8754	5.908	5.7501	5.7382	5.7352	5.8797	6.2659	5.9538	5.5172	5.5824	5.7397	5.942	5.84527	0.202063
Trim32	0.97476	-0.137124		5.284	5.4312	5.7169	5.3088	5.4699	5.3963	5.3551	5.5007	5.43286	0.137107		5.278	5.2479	5.1991	5.3021	5.3963	5.3598	5.2195	5.3687	5.4683	5.1534	5.2533	5.2675	5.3307	5.29574	0.0871748
Alox5ap	0.974644	-0.156504		5.6786	6.3054	6.4706	6.8546	6.1058	5.5814	5.9254	6.4554	6.17215	0.432709		5.8118	6.0549	5.933	5.8633	5.7315	5.5671	5.7889	7.0543	6.634	5.7338	5.7646	6.3042	5.962	6.01565	0.417956
Cracr2b	0.970501	-0.165248		5.2668	5.5327	6.7396	5.3671	5.7795	5.3384	5.3673	5.4232	5.60183	0.486168		5.4616	5.3954	5.3107	5.3502	5.7349	5.5242	5.3837	5.5322	5.4435	5.3719	5.3557	5.4693	5.3422	5.43658	0.113649
Pgpep1	0.973201	-0.148927		5.2458	5.4442	6.3753	5.6088	5.4951	5.4299	5.3861	5.472	5.55715	0.346056		5.449	5.3815	5.473	5.4654	5.2442	5.3897	5.3621	5.4891	5.5038	5.3753	5.3915	5.3939	5.3884	5.40822	0.0688318
Sirpb1a	0.973063	-0.145811		5.1379	5.3149	5.4861	6.2502	5.245	5.1362	5.2353	5.4991	5.41309	0.365549		5.1988	5.2654	5.3511	5.1405	5.2276	5.1727	5.1198	5.6611	5.3288	5.229	5.2708	5.2474	5.2616	5.26728	0.135661
Cox20	0.971505	-0.181192		5.9485	6.3817	6.7353	6.5671	6.653	6.0205	6.1561	6.4082	6.3588	0.292414		6.0462	6.0685	6.2072	5.952	6.6974	6.147	6.0468	6.9684	6.1672	5.8998	5.8644	6.2341	6.0099	6.17761	0.31639
Rhpn2	0.969935	-0.156303		5.0201	5.0192	5.7304	5.5271	5.1626	5.0031	5.1022	5.0264	5.19889	0.276		5.0117	5.0183	5.0406	5.0122	5.1521	5.0086	5.036	5.1368	5.0082	5.0952	5.0444	5.0011	4.9884	5.04258	0.0525596
Rhobtb3	0.983699	-0.0940096		5.4927	5.9526	6.1381	5.4493	5.7215	5.7592	5.6448	5.9788	5.76712	0.242092		5.8924	5.8859	5.8235	5.841	5.3785	5.4591	5.6506	5.3725	5.8994	5.4992	5.7177	5.4277	5.903	5.67312	0.216825
Clec2h	0.974112	-0.140143		5.3011	5.2579	5.1796	6.5134	5.2216	5.2909	5.3157	5.2271	5.41341	0.446814		5.1833	5.2271	5.3014	5.2702	5.3105	5.2378	5.2455	5.2685	5.2278	5.4505	5.2554	5.2825	5.292	5.27327	0.063704
Plekha3	0.970118	-0.171532		5.4208	5.5176	6.0369	6.4617	5.886	5.386	5.5101	5.7038	5.74036	0.370549		5.5285	5.6012	5.6079	5.5986	5.5128	5.3572	5.4186	6.2138	5.7005	5.5335	5.3967	5.4816	5.4439	5.56883	0.216602
Fam49a	0.971028	-0.161413		5.1979	5.3548	5.1611	7.1536	5.4993	5.2129	5.4086	5.582	5.57127	0.656664		5.2906	5.4857	5.3462	5.3199	5.202	5.3285	5.2565	6.4423	5.3816	5.2703	5.4311	5.2425	5.331	5.40986	0.319681
Efna4	0.975897	-0.133525		5.4474	5.4727	5.8965	5.251	5.7774	5.5606	5.475	5.438	5.53983	0.205332		5.4581	5.4134	5.4181	5.3689	5.2483	5.4926	5.4669	5.3294	5.4429	5.3689	5.3909	5.4317	5.4518	5.4063	0.0658029
Clec4a3	0.97246	-0.152079		5.135	5.6084	5.3012	6.5643	5.3755	5.0739	5.3138	5.8049	5.52212	0.483737		5.318	5.4538	5.4592	5.1967	5.1579	5.086	5.1334	6.3713	5.7218	5.0332	5.107	5.4417	5.3306	5.37005	0.358817
Cdca7l	0.979809	-0.114906		5.4455	5.6375	6.0706	5.5017	6.1039	5.6556	5.5901	5.5237	5.69107	0.254382		5.6618	5.6664	5.4715	5.6651	5.6408	5.6116	5.5238	5.543	5.5284	5.5133	5.3843	5.574	5.7062	5.57617	0.0929044
Gramd1c	0.977399	-0.132508		5.9645	5.9763	5.3826	5.3772	5.5418	6.4441	6.0798	6.1377	5.863	0.387894		5.671	5.7936	5.9748	5.4678	5.5638	5.7457	6.0571	5.1377	5.5723	5.7915	5.7913	6.1501	5.7797	5.73049	0.263509
Wdr13	0.976917	-0.138989		5.9995	6.1478	6.0429	6.0397	6.1396	6.0126	5.905	5.8842	6.02141	0.0953753		5.8699	5.851	5.934	5.7279	6.1287	5.9046	5.9388	5.7845	5.815	5.8503	5.8285	5.9366	5.9017	5.88242	0.0972049
Hook1	0.98038	-0.127575		6.4755	6.2101	6.0913	7.9504	6.4783	6.2471	6.2346	6.3309	6.50227	0.599852		6.4353	6.7146	6.5494	6.5428	6.5197	6.4011	6.3767	5.9018	6.0733	6.3117	6.4238	6.1748	6.4461	6.3747	0.217106
Msantd4	0.981188	-0.119393		6.048	6.3124	6.571	6.5491	6.4149	6.1655	6.3306	6.3826	6.34676	0.177566		6.2916	6.4085	6.3395	6.2629	5.864	6.1561	6.193	6.3424	6.3201	6.0541	6.3471	6.0404	6.3361	6.22737	0.15865
Sesn1	0.97389	-0.159687		5.5981	6.7168	5.9837	6.0655	6.4259	6.1204	5.7256	6.2906	6.11582	0.364141		5.7646	5.95	5.7953	5.6978	5.9688	5.9922	5.8252	7.1783	5.9399	5.6252	5.8424	5.9701	5.88	5.95614	0.384093
Itfg3	0.979842	-0.120363		5.7748	6.1765	6.3976	5.6407	6.1191	5.7244	6.0098	5.9256	5.97106	0.255824		5.7545	5.8942	5.902	5.8206	6.0168	5.8525	5.8894	5.6213	5.8745	5.8426	5.7291	5.9078	5.9538	5.8507	0.102351
Mkrn2os	0.971275	-0.152243		5.2041	5.2267	5.1534	5.871	5.2005	5.2565	5.1571	5.3316	5.30011	0.237641		5.1163	5.1259	5.1615	5.1343	5.2441	5.1764	5.1218	5.0735	5.1803	5.1436	5.1453	5.1941	5.1052	5.14787	0.0439398
Prss27	0.974676	-0.14653		5.8087	5.4875	5.3217	5.2288	5.5958	6.8715	5.8197	6.1554	5.78614	0.530194		5.6249	5.547	6.016	5.299	5.5611	5.6109	6.1866	5.0882	5.5092	5.6481	5.5582	6.043	5.6227	5.63961	0.29769
Ddit4l	0.986537	-0.0723442		5.2817	5.3728	5.8879	5.2288	5.152	5.3633	5.3571	5.3442	5.37348	0.221768		5.3844	5.2253	5.2101	5.4213	5.1424	5.2369	5.3064	5.0513	5.3206	5.2337	5.5519	5.2077	5.6227	5.30113	0.15998
Nck1	0.972464	-0.165229		5.4633	5.8672	6.1788	6.9304	5.8358	5.7727	5.8028	6.1528	6.00047	0.438204		5.8788	5.7962	5.969	5.7813	5.7022	5.6332	5.7292	6.2131	5.9093	5.9962	5.5172	6.0005	5.732	5.83525	0.184227
Hs2st1	0.981333	-0.115388		5.8139	6.079	6.6956	6.5204	5.9673	6.0719	6.0727	6.23	6.18135	0.292006		6.2473	6.2931	6.1281	6.2298	5.6212	6.136	6.0574	5.8408	6.2579	5.908	6.0522	5.8956	6.1901	6.06596	0.198973
Zbtb7c	0.970888	-0.16159		5.4765	5.3214	5.4816	6.0474	5.6647	5.6646	5.3194	5.4298	5.55068	0.240136		5.3585	5.2971	5.4943	5.4227	5.7333	5.4723	5.4611	5.2163	5.2965	5.3992	5.2173	5.3877	5.3018	5.38908	0.137796
Gphn	0.976466	-0.141025		5.4733	6.0348	6.2148	6.359	5.8662	6.1457	5.9505	5.8951	5.99242	0.268799		6.0464	5.9717	5.8492	5.9323	6.057	5.9034	5.8337	5.6734	5.7948	5.6496	5.6507	5.8484	5.8576	5.8514	0.135485
Chil4	0.98191	-0.094125		5.1018	5.2197	5.0214	5.085	5.1752	5.8535	5.0909	5.0775	5.20312	0.269831		5.0664	5.0608	5.0754	5.07	5.2143	5.089	5.1246	5.0259	5.1505	5.0682	5.091	5.0516	5.3293	5.109	0.0821395
Reps2	0.972467	-0.145463		5.1104	5.2281	5.2685	5.4992	5.7858	5.1527	5.0777	5.1434	5.28323	0.242363		5.0333	5.1674	5.0754	5.167	5.1023	5.1405	5.0665	5.1738	5.2263	5.1766	5.1862	5.1524	5.1232	5.13776	0.0549974
Clip4	0.976378	-0.145973		6.0922	6.3255	6.4202	6.0689	6.0753	6.3317	5.9243	6.1975	6.17945	0.16843		5.7877	5.7901	6.0053	5.9549	6.2854	6.0882	6.1237	5.8399	5.9855	6.0652	6.0251	6.4677	6.0165	6.03348	0.189494
Dock1	0.984478	-0.0988558		6.3211	6.4437	6.2438	6.3629	6.3344	6.3774	6.2393	6.6272	6.36873	0.124409		6.2872	6.4452	6.4588	6.1702	5.9324	6.2462	6.3232	5.8926	6.4393	6.2884	6.3584	6.1983	6.4681	6.26987	0.186547
Jade1	0.974311	-0.162396		5.9526	6.2523	7.2244	6.4437	6.1396	6.2123	6.2301	6.1174	6.32155	0.390249		6.2539	6.2093	6.0996	6.2795	6.0887	5.9539	6.0254	6.5906	6.2507	5.9722	6.1066	6.1718	6.0668	6.15915	0.167191
Cdh11	0.985873	-0.0943798		5.9451	6.4672	6.2857	6.999	7.3946	5.6671	6.8631	7.8237	6.68069	0.729069		6.6273	7.1059	7.5221	6.4315	5.809	5.7728	6.3452	6.2926	7.5554	6.5413	6.2887	6.5254	6.8048	6.58631	0.552488
Nrp2	0.974666	-0.146298		5.3814	5.7905	5.7408	6.5671	5.7367	5.6406	5.5786	5.7617	5.77468	0.346829		5.6281	5.7288	5.7441	5.598	5.7124	5.5124	5.4776	5.712	5.7566	5.6892	5.5126	5.4876	5.6095	5.62838	0.103423
3110043O21Rik	0.976122	-0.139207		5.5863	5.8206	5.4779	7.0129	6.2334	5.3627	5.6827	5.463	5.82994	0.550349		5.585	5.8021	5.8357	5.6128	5.8196	5.574	5.6819	5.5448	5.7722	5.5092	5.8659	5.6734	5.7029	5.69073	0.12007
Nqo1	0.975363	-0.133895		5.227	5.3773	5.4937	5.2839	5.3899	5.8762	5.2341	5.5962	5.43479	0.219059		5.2021	5.3865	5.3088	5.3757	5.4472	5.22	5.2794	5.2003	5.3002	5.3799	5.1763	5.2979	5.3373	5.30089	0.083854
D430019H16Rik	0.975434	-0.130902		5.2336	5.2206	5.1801	6.0911	5.2482	5.2703	5.1777	5.2074	5.32863	0.309717		5.1952	5.163	5.1517	5.206	5.1955	5.2293	5.1456	5.2685	5.2155	5.3077	5.1337	5.1112	5.2475	5.19772	0.0567163
Npc1	0.972835	-0.158653		5.987	5.6604	5.9574	5.739	6.1077	5.7332	5.7149	5.8223	5.84024	0.158961		5.6136	5.7325	5.837	5.719	5.562	5.6273	5.7778	5.7304	5.745	5.5465	5.8289	5.5364	5.6042	5.68158	0.105156
Mmp14	0.987793	-0.0925231		7.2327	7.5489	7.6392	7.6119	7.9298	6.841	7.7627	8.0706	7.5796	0.390724		7.3478	7.5043	7.9062	7.6595	7.4549	7.2176	7.2092	6.6883	8.2873	7.5102	7.3822	7.4526	7.7119	7.48708	0.378333
Ch25h	0.973409	-0.147161		5.3252	5.3287	5.383	5.8386	6.3908	5.2284	5.356	5.4232	5.53424	0.391478		5.3236	5.433	5.3511	5.3591	5.4317	5.3742	5.2806	5.6626	5.5363	5.2802	5.2878	5.3499	5.3619	5.38708	0.109234
Stard3nl	0.983515	-0.0976625		5.7874	6.0633	6.1639	5.919	5.973	5.7497	5.7716	5.9654	5.92416	0.148016		5.897	5.9494	5.9053	5.8336	5.624	5.7435	5.7377	6.0052	6.0597	5.5684	5.6409	5.7525	6.0273	5.8265	0.162093
Casq1	0.974674	-0.136246		5.2642	5.7862	5.2402	5.4078	5.6309	5.2334	5.1952	5.2805	5.3798	0.216207		5.2543	5.3478	5.2003	5.2578	5.2642	5.2594	5.1405	5.2075	5.4232	5.1275	5.2269	5.1889	5.2679	5.24355	0.0791898
Pigyl	0.975221	-0.14588		5.7198	5.8354	6.4732	6.2181	5.7549	5.6556	5.7285	5.7128	5.88729	0.295282		5.9103	5.768	5.7541	5.7088	5.5702	5.752	5.768	5.8658	5.604	5.7504	5.7635	5.7018	5.7214	5.74141	0.0901295
Tnk2	0.99337	-0.045226		6.9559	6.9839	6.2769	6.4224	7.1052	7.3366	6.8021	6.6921	6.82189	0.35117		6.9686	7.1666	6.723	6.895	6.388	6.8842	6.9681	6.4905	6.5071	6.4309	6.8084	6.6495	7.2167	6.77666	0.27233
Tspan12	0.972866	-0.142233		4.9686	5.1681	5.7753	5.1418	5.1332	5.2565	5.1504	5.3415	5.24193	0.240534		5.0871	5.1135	5.1026	5.1368	5.148	5.0952	5.0743	5.1237	5.2566	4.9976	5.0035	5.0616	5.0955	5.09969	0.0652393
Abr	0.975042	-0.142128		5.5574	5.4796	5.5358	6.1599	5.8762	5.604	5.6119	5.7329	5.69471	0.225599		5.5492	5.5865	5.5775	5.5894	5.4839	5.436	5.5579	5.6472	5.4562	5.685	5.5573	5.5097	5.5478	5.55258	0.0701996
Psors1c2	0.984324	-0.0963087		6.6728	6.0878	5.3204	5.3568	6.1883	6.7921	6.3195	6.4132	6.14386	0.548511		6.0779	6.1751	6.5216	5.8466	5.346	6.1674	6.3965	5.2059	5.8806	5.8534	6.4644	6.4306	6.2522	6.04755	0.413008
Tnrc6a	0.987013	-0.0893298		6.526	7.0436	6.7715	6.6688	7.1916	6.8319	6.896	7.0965	6.87824	0.225189		6.7941	6.8472	6.7771	6.9009	6.7591	6.6555	6.575	7.3933	6.8642	6.332	6.7302	6.6023	7.0249	6.78891	0.250705
Arl4a	0.975173	-0.155309		6.4865	6.3632	7.2577	6.1525	5.8493	5.692	5.8225	6.4208	6.25556	0.503887		5.7512	6.1189	6.125	5.7641	6.4069	6.2973	6.2637	6.0078	5.8419	6.2401	6.3635	6.0885	6.0344	6.10025	0.216794
Cpeb4	0.97887	-0.149421		7.052	6.8463	6.5261	7.6415	6.9621	7.3468	7.0046	7.1924	7.07148	0.333875		7.0293	7.114	7.0142	6.8221	6.7331	7.0465	6.8876	6.8274	6.8496	6.8225	7.005	6.9524	6.883	6.92205	0.112787
Oraov1	0.974711	-0.149091		5.7738	5.8711	6.14	6.0329	5.8143	5.8469	5.8206	5.8639	5.89544	0.125145		5.7996	5.6976	5.7287	5.6877	5.657	5.7683	5.7743	5.9606	5.7248	5.7877	5.6506	5.7572	5.7084	5.74635	0.080111
Atraid	0.977604	-0.142369		6.0007	6.2358	7.0434	6.5868	6.3704	5.9507	6.1749	6.4925	6.3569	0.35504		6.3054	6.249	6.357	6.0099	5.9071	5.959	6.3511	6.835	6.3855	5.9482	6.0059	6.2693	6.2065	6.21453	0.255247
Ppp2r2c	0.979556	-0.109482		5.2041	5.2462	5.1543	5.1604	6.4472	5.2565	5.1581	5.2157	5.35531	0.442966		5.1524	5.1524	5.1611	5.1431	5.5602	5.1423	5.2822	5.1218	5.1851	5.2381	5.2139	5.456	5.3872	5.24583	0.138555
Rgs4	0.982801	-0.0944452		5.0094	5.3501	5.1337	5.0998	7.8341	5.098	5.0949	5.3099	5.49124	0.953696		5.2992	5.293	5.2149	5.2787	6.8902	5.1187	5.3418	5.2439	5.3314	5.0952	5.0853	5.3592	5.6068	5.39679	0.468962
Clcn4-2	0.977055	-0.14911		6.4779	6.5096	6.5139	6.2278	6.7013	6.3796	6.4549	6.724	6.49862	0.16128		6.3659	6.3552	6.4163	6.3052	6.6109	6.2182	6.3208	6.5369	6.4155	6.1135	6.1788	6.3969	6.3096	6.34952	0.13579
Fmo1	0.974147	-0.139609		5.2601	5.2693	6.3056	5.2185	5.4658	5.2383	5.1358	5.3071	5.40006	0.377703		5.3006	5.2551	5.2821	5.2112	5.2221	5.2923	5.1878	5.4284	5.2813	5.3395	5.146	5.1758	5.2637	5.26045	0.0749799
Ccdc6	0.984445	-0.101224		6.4471	6.734	6.3551	6.6693	6.5329	6.406	6.4357	6.4812	6.50766	0.131556		6.3821	6.3718	6.5887	6.4645	6.1525	6.3193	6.4458	6.0308	6.5987	6.3231	6.714	6.3074	6.585	6.40644	0.190024
Klhl5	0.97314	-0.159115		5.3447	5.7299	6.2129	6.8804	6.112	5.4212	5.5902	6.0999	5.9239	0.507366		5.6235	5.7656	5.9439	5.5166	5.566	5.4188	5.7	6.809	5.852	5.7114	5.6126	5.7446	5.6782	5.76478	0.342657
Dock7	0.979633	-0.126513		6.2229	6.0161	6.5614	6.2741	6.1954	6.0827	6.0962	6.2454	6.21178	0.167311		6.0511	6.2411	6.179	6.1194	6.1	6.1448	6.2427	5.5688	6.2717	5.8132	6.2321	5.9977	6.1468	6.08526	0.198427
D5Ertd579e	0.979486	-0.125163		6.3052	6.0362	6.1384	6.0745	5.8966	6.3013	6.0135	6.0457	6.10143	0.141729		5.948	5.8597	6.0672	5.7246	5.9081	5.8994	6.1057	5.9026	5.9232	6.0508	6.1433	6.1154	6.0434	5.97626	0.122087
Aldh1l1	0.979712	-0.11377		5.4948	5.53	5.2234	5.821	5.7939	5.7985	5.642	5.5577	5.60766	0.202385		5.4156	5.4879	5.5903	5.523	5.609	5.5986	5.4953	5.3428	5.5498	5.3635	5.4032	5.4285	5.6131	5.49389	0.0958259
Josd2	0.973704	-0.148449		5.5764	5.4948	6.179	5.485	5.515	5.5111	5.6392	5.7626	5.64539	0.235042		5.5049	5.4847	5.488	5.5206	5.3755	5.5661	5.6556	5.4524	5.5592	5.4075	5.4036	5.5847	5.4574	5.49694	0.0803087
Sord	0.969242	-0.177181		5.7165	5.7744	6.4054	5.6246	5.7278	5.5392	5.5698	5.7267	5.76055	0.273612		5.576	5.4895	5.5944	5.6405	5.877	5.477	5.6136	5.6067	5.5363	5.527	5.6896	5.5441	5.4121	5.58337	0.115035
Msl1	0.986267	-0.0856317		6.1393	6.4843	6.2258	6.0152	6.3988	6.2317	6.1607	6.2279	6.23546	0.147414		6.1781	6.2112	6.1234	6.0892	5.9101	6.2143	6.1616	6.5121	6.1828	5.8048	6.0951	6.0689	6.3962	6.14983	0.180813
Carkd	0.974568	-0.163738		6.1497	6.3561	6.3464	7.0908	6.7691	6.265	6.2318	6.2975	6.4383	0.322086		6.2403	6.2686	6.4267	6.1769	6.5268	6.1629	6.195	6.2976	6.3312	6.2954	6.221	6.2638	6.1631	6.27456	0.106418
Tceal1	0.973812	-0.139153		5.0436	5.2081	6.2475	5.2917	5.2833	5.0386	5.1346	5.2617	5.31364	0.390596		5.2127	5.221	5.1463	5.1762	5.179	5.1409	5.1356	5.3341	5.1692	5.1099	5.1356	5.1326	5.1752	5.17448	0.0577529
Uap1	0.982895	-0.104849		6.0001	5.9221	5.7435	7.8385	5.8775	5.7345	5.8649	6.0564	6.12969	0.69942		6.0327	6.1042	5.8944	5.9791	5.7993	5.8897	6.0335	6.2746	6.2484	5.8386	5.9692	6.0771	6.1821	6.02484	0.150631
Mfap4	0.987326	-0.0705933		5.3252	5.6159	5.4351	5.2818	5.5301	5.3205	5.6526	6.3993	5.57006	0.362865		5.409	5.5959	5.6814	5.5653	5.4137	5.3811	5.2616	5.1279	6.0756	5.3762	5.3927	5.3996	5.8131	5.49947	0.247956
Man2b1	0.984198	-0.105237		6.0748	6.675	6.9591	7.3397	6.998	6.0129	6.477	6.7425	6.65988	0.457854		6.5575	6.6353	6.5643	6.434	6.2052	6.2866	6.3411	7.5546	6.714	6.4481	6.4041	6.3556	6.7099	6.55464	0.339579
4833420G17Rik	0.982277	-0.116319		6.3999	6.7572	6.7686	6.5991	6.6756	6.3265	6.4958	6.4841	6.56335	0.16355		6.5471	6.4717	6.3653	6.3702	6.436	6.4134	6.3504	7.1045	6.1457	6.2958	6.3635	6.3962	6.5516	6.44703	0.223649
Tkt	0.985865	-0.134904		9.2397	9.5655	9.9915	9.5094	9.4877	9.4964	9.4281	9.6341	9.54405	0.21431		9.2585	9.4071	9.3972	9.2944	10.2539	9.2481	9.437	9.1441	9.4421	9.1216	9.4278	9.4587	9.4284	9.40915	0.278915
Galt	0.980477	-0.113623		5.5378	5.763	5.9144	6.6644	6.1789	5.3074	5.5567	5.6366	5.8199	0.430836		5.5691	5.6954	5.6396	5.7782	5.7134	5.7907	5.8463	5.8531	5.6549	5.6202	5.5555	5.6425	5.8227	5.70628	0.102997
Prkar2b	0.972769	-0.146898		5.1275	5.3476	5.3903	6.0625	5.4485	5.2606	5.0948	5.4248	5.39457	0.300313		5.2023	5.299	5.267	5.1642	5.4121	5.1922	5.1425	5.2953	5.3672	5.1973	5.2075	5.2617	5.2115	5.24768	0.0792785
Saraf	0.98306	-0.128289		7.4743	7.4247	7.3035	8.103	7.5731	7.5422	7.4705	7.6952	7.57331	0.242502		7.3731	7.5927	7.5026	7.2502	7.1061	7.2047	7.4713	7.8807	7.3612	7.5142	7.5244	7.5104	7.4937	7.44502	0.194965
Tbc1d8b	0.976566	-0.137419		5.6333	5.6631	5.8829	7.1028	5.6586	5.378	5.7105	5.8832	5.86405	0.525205		5.5799	5.7452	5.9029	5.6278	5.7163	5.7137	5.6967	5.8997	5.9434	5.6009	5.7216	5.5646	5.7335	5.72663	0.123477
Ikzf2	0.976986	-0.134536		5.4939	5.915	6.123	6.0683	6.0403	5.9528	5.6266	5.5466	5.84581	0.25123		5.5446	5.6153	5.566	5.5974	5.7778	5.6995	5.4697	6.4861	5.6545	5.7085	5.5978	5.7986	5.7308	5.71128	0.251405
Tusc1	0.977362	-0.127349		5.5119	5.5492	5.8475	5.9073	5.6497	5.5476	5.4019	5.5888	5.62549	0.171306		5.4427	5.4572	5.4953	5.5197	5.6002	5.4925	5.5105	5.6731	5.5412	5.3744	5.3932	5.4253	5.5505	5.49814	0.0829959
Cln5	0.978272	-0.142993		6.3007	6.4529	6.3887	7.522	6.3974	6.5875	6.4818	6.5167	6.58096	0.390085		6.4932	6.5926	6.4405	6.4729	6.2736	6.4706	6.4247	6.4606	6.2228	6.5637	6.3382	6.5215	6.4187	6.43797	0.106601
Akr1e1	0.976599	-0.134283		5.6742	5.8186	5.7256	5.8764	5.6337	5.7063	5.724	5.7482	5.73837	0.0775126		5.6497	5.5893	5.6766	5.5951	5.5779	5.5724	5.653	5.4315	5.6789	5.6237	5.5808	5.5999	5.6244	5.60409	0.0635484
Ap2b1	0.973052	-0.167582		5.8948	6.1495	6.3842	6.5326	6.5407	5.8911	6.1344	6.2232	6.21881	0.254602		6.0108	6.0799	6.0944	5.9288	5.9754	5.95	5.9331	6.5678	6.3348	5.7871	6.0584	6.0262	5.9193	6.05123	0.200908
Omd	0.973133	-0.142706		5.1651	5.1612	5.3389	5.3633	5.5826	5.1557	5.1222	5.6036	5.31157	0.195076		5.1279	5.1567	5.1537	5.1121	5.3077	5.2021	5.0642	5.1237	5.3195	5.1798	5.0916	5.2073	5.149	5.16887	0.0759961
Eno3	0.965158	-0.193567		5.1442	6.8096	5.2891	6.1529	5.2537	5.1789	5.2559	5.3603	5.55557	0.601256		5.1809	6.0168	5.1425	5.1986	5.1388	5.179	5.1978	6.0927	5.9187	5.22	5.1004	5.2103	5.1096	5.36201	0.372588
Slc27a1	0.973549	-0.145476		5.3352	5.4997	5.632	5.5621	5.9206	5.4384	5.3775	5.2324	5.49974	0.212386		5.3216	5.3939	5.3729	5.4618	5.4485	5.3038	5.4326	5.2718	5.3623	5.22	5.291	5.4036	5.3216	5.35426	0.0733188
4631405K08Rik	0.974359	-0.139558		5.5045	5.6193	5.1738	5.1442	5.7975	5.5116	5.3002	5.4901	5.44265	0.223479		5.3236	5.2722	5.3159	5.3016	5.3892	5.3801	5.3312	5.0344	5.2916	5.2115	5.4123	5.3817	5.2949	5.30309	0.0977093
Insl6	0.969649	-0.16451		5.2008	5.1988	5.2937	6.4666	5.2612	5.3137	5.2026	5.4244	5.42022	0.429634		5.2043	5.2295	5.1436	5.2155	5.3078	5.2982	5.1468	5.6556	5.2253	5.2773	5.2438	5.2437	5.1329	5.25572	0.132466
P4ha2	0.977957	-0.131305		6.0761	5.8035	6.2636	6.0514	5.6934	5.6425	6.0014	6.1226	5.95681	0.219887		5.873	5.916	5.8908	5.7243	5.9145	5.7342	5.9118	5.143	5.9783	5.7126	6.3594	5.7197	5.854	5.82551	0.265771
Rassf3	0.974667	-0.144505		5.4123	5.7439	5.9528	6.183	5.7909	5.518	5.4776	5.556	5.70431	0.265473		5.351	5.4379	5.3769	5.3186	6.1464	5.4493	5.4173	6.4084	5.5435	5.3616	5.3759	5.5629	5.5278	5.55981	0.331817
2810025M15Rik	0.974524	-0.153497		6.0181	5.909	6.276	6.4828	5.6883	5.9142	5.9252	5.9881	6.02521	0.245837		5.908	5.8838	5.835	5.8625	5.7924	6.0167	6.0852	5.7192	5.9317	5.8403	5.924	5.735	5.7985	5.87172	0.104249
Serpinb1b	0.975519	-0.128914		5.176	5.1793	5.0484	6.0056	5.1862	5.2264	5.1107	5.1949	5.26594	0.30404		5.1392	5.1359	5.1548	5.1368	5.0448	5.1274	5.1223	5.1728	5.1846	5.1534	5.1692	5.0641	5.176	5.13702	0.041654
Rp9	0.978134	-0.151563		6.6802	6.7971	8.1416	6.7134	7.2493	6.3876	6.9318	6.5512	6.93153	0.552213		6.6316	6.845	6.725	6.7218	6.961	6.5863	6.8047	7.723	6.3677	6.6395	6.8143	6.6051	6.7145	6.77996	0.318668
Peak1	0.977576	-0.138934		6.0192	6.1849	6.2759	5.8867	5.9787	6.6833	6.1377	6.4007	6.19589	0.257297		6.2726	6.124	6.0301	6.0892	5.7599	6.1279	6.1777	6.0042	6.1876	5.8528	6.0614	6.0039	6.0491	6.05695	0.136943
Cog6	0.977578	-0.129807		5.708	5.8188	5.7622	5.7887	5.9101	5.8021	5.6462	5.8778	5.78924	0.0855912		5.6635	5.7718	5.7799	5.6927	5.4291	5.5774	5.6616	5.7584	5.7672	5.3783	5.8019	5.5987	5.6921	5.65943	0.1334
Gprc5c	0.972705	-0.144547		5.1712	5.1085	5.5604	5.7094	5.3327	5.1403	5.1316	5.2112	5.29566	0.224036		5.0891	5.1102	5.1303	5.1154	5.1803	5.1473	5.0797	5.1879	5.2061	5.2106	5.2041	5.1876	5.1159	5.15112	0.0469829
Spice1	0.973982	-0.145927		5.5178	5.5881	6.2104	5.5824	5.5881	5.5319	5.381	5.4703	5.60875	0.253193		5.4295	5.414	5.3555	5.4801	5.5933	5.6307	5.2848	5.6175	5.4816	5.4604	5.4142	5.4339	5.4212	5.46282	0.100593
Snapin	0.976878	-0.140817		5.8381	6.0623	6.5124	6.213	6.0269	5.8549	6.048	6.1662	6.09023	0.215339		5.985	6.0398	5.9976	5.8782	5.8344	5.8763	5.9066	6.2313	6.0572	5.8541	5.8581	5.8926	5.9311	5.94941	0.111542
Casp1	0.968388	-0.20602		5.9404	6.3386	6.337	7.3108	6.2429	6.4324	6.6367	6.8989	6.51721	0.425823		6.4884	6.5569	6.0954	6.4679	6.1067	6.3546	6.5158	6.6182	6.3077	6.4149	6.0619	6.0625	5.9946	6.31119	0.219414
Nox4	0.983292	-0.0926231		5.2577	5.2994	6.5272	5.2029	5.6524	5.3606	5.5823	5.4663	5.5436	0.427237		5.5278	5.8008	5.4747	5.3179	5.2322	5.2617	5.5804	5.0456	5.7465	5.3719	5.2087	5.6421	5.6524	5.45098	0.231067
B9d1	0.975461	-0.137027		5.4999	5.3861	6.1289	5.628	5.3852	5.4218	5.5252	5.6965	5.58395	0.246991		5.4574	5.4688	5.5304	5.4473	5.4499	5.4564	5.4782	5.2426	5.5252	5.3705	5.4853	5.4528	5.4452	5.44692	0.0729496
Slc38a6	0.976754	-0.130603		5.497	5.764	5.6796	5.6978	5.6711	5.492	5.5842	5.5614	5.61839	0.0993982		5.6182	5.4936	5.408	5.6026	5.4098	5.3733	5.3984	5.5401	5.7184	5.2988	5.504	5.4606	5.5154	5.48778	0.114444
Nmi	0.981284	-0.112045		5.7398	6.0102	6.1872	7.1816	5.8754	5.3757	5.9125	5.6115	5.98674	0.542677		5.7542	6.0984	5.8907	5.6856	6.0394	5.6965	5.7234	6.9081	5.7741	5.3877	5.5848	5.8413	5.9868	5.87469	0.364609
Rab10	0.987631	-0.100756		8.3287	8.3771	7.7276	8.1292	7.9719	8.3214	8.1392	8.1731	8.14603	0.215136		8.2461	8.0405	8.189	7.9018	7.8998	8.0685	8.2061	7.4385	8.0517	8.0665	8.0574	8.2149	8.2077	8.04527	0.214696
Nxt2	0.975024	-0.134928		5.2906	5.2953	5.6972	5.5042	5.3933	5.2979	5.3104	5.4296	5.40231	0.14215		5.1752	5.2972	5.2913	5.2249	5.232	5.2784	5.1952	5.4453	5.3864	5.1192	5.2278	5.3295	5.2736	5.26738	0.0873637
Dmd	0.975114	-0.13302		5.1019	5.3482	6.2202	5.1299	5.3447	5.1683	5.1516	5.2961	5.34511	0.366912		5.2511	5.2913	5.1435	5.2195	5.2565	5.1987	5.1405	5.0912	5.321	5.23	5.1965	5.1904	5.227	5.21209	0.062958
Tmem63a	0.982454	-0.10503		5.9118	6.1313	5.7464	5.7105	6.2521	6.3147	5.8091	6.0124	5.98604	0.230146		5.7661	5.6752	5.9306	5.7019	5.984	5.9258	5.9515	5.9194	5.9149	5.797	5.983	5.8802	6.0235	5.88101	0.111082
Psca	0.972618	-0.151427		5.3569	5.3202	5.2855	5.3226	5.3753	6.478	5.4511	5.6516	5.53015	0.400075		5.3569	5.3282	5.4712	5.358	5.3645	5.3713	5.3532	5.3253	5.301	5.4762	5.4889	5.4196	5.3091	5.37872	0.0645323
Tmem8	0.977337	-0.12261		5.3151	5.4444	5.3574	6.0265	5.3088	5.2468	5.2785	5.3027	5.41003	0.255988		5.2517	5.3171	5.2666	5.2984	5.165	5.2303	5.2325	5.5536	5.3527	5.269	5.183	5.267	5.3495	5.28742	0.0977256
Arrb1	0.974244	-0.144667		5.6187	5.5585	6.9969	5.2842	5.4295	5.173	5.4727	5.4015	5.61688	0.575433		5.4032	5.5448	5.4871	5.4204	5.4196	5.479	5.5391	5.7509	5.4122	5.3518	5.5076	5.3901	5.4329	5.47221	0.10228
Pofut1	0.980029	-0.112379		5.3939	5.7552	5.5985	5.7519	5.7408	5.5141	5.5293	5.7341	5.62722	0.138304		5.5828	5.5951	5.5	5.4445	5.3355	5.5151	5.4788	5.662	5.576	5.4505	5.4999	5.4301	5.6227	5.51485	0.0904913
Flnb	0.98524	-0.0996288		6.5692	6.7023	6.4548	7.1454	6.8552	6.6006	7.1183	6.5532	6.74987	0.26355		6.6441	6.8077	6.9198	6.6655	6.4757	6.6334	6.6646	5.8399	6.8865	6.4921	7.0606	6.5471	6.8162	6.65025	0.298989
Arfgap3	0.979365	-0.116617		5.5736	5.5575	5.5772	6.1328	5.7021	5.3708	5.5664	5.731	5.65143	0.222643		5.4704	5.6309	5.5064	5.5412	5.4904	5.51	5.4186	5.638	5.6412	5.4646	5.6313	5.3868	5.6227	5.53481	0.0895176
Stat5a	0.975653	-0.134781		5.335	5.5517	5.337	6.5123	5.5322	5.2936	5.3634	5.3608	5.53575	0.405792		5.2895	5.4505	5.3096	5.3582	5.3651	5.4331	5.3021	5.7504	5.3623	5.5012	5.3344	5.3507	5.4055	5.40097	0.121714
Pltp	0.967467	-0.208404		5.7399	6.5574	7.108	6.7975	6.6673	5.5605	6.1558	6.6612	6.40595	0.537662		5.713	6.2301	6.1256	6.1367	6.6788	5.7208	5.94	7.112	6.5854	6.0838	5.9695	6.407	5.8654	6.19755	0.405764
Fkbp5	0.978089	-0.13234		5.6385	6.3195	5.8487	6.8651	6.0015	5.9445	5.8066	5.8942	6.03982	0.386013		5.8767	5.967	5.7897	5.8268	5.8777	5.7247	5.6318	6.6798	6.1644	5.6164	5.7194	5.9999	5.923	5.90748	0.277869
Nbea	0.976358	-0.12578		5.1711	5.3082	5.6673	5.5803	5.3077	5.0909	5.1727	5.2633	5.32019	0.202919		5.2287	5.2613	5.2112	5.2718	5.0622	5.1876	5.1574	5.1723	5.2807	5.1323	5.2565	5.0658	5.2395	5.19441	0.0736196
Lancl2	0.97851	-0.129839		5.7356	5.9828	6.0545	6.3191	6.2018	5.9587	5.8678	6.2154	6.04196	0.19538		6.0362	6.0854	5.954	6.0186	5.708	5.9258	5.7037	5.9798	6.0384	5.649	5.8631	5.9577	5.9379	5.91212	0.141041
Wdfy2	0.981912	-0.109355		6.0092	7.2964	5.8639	5.6801	5.7692	5.914	5.9612	5.8729	6.04586	0.515903		5.9615	5.8595	5.8329	5.9262	5.8173	5.9212	6.1143	6.0161	5.825	5.7018	6.0048	6.1381	6.0559	5.93651	0.128084
1110032A03Rik	0.972601	-0.149384		5.3091	5.3284	5.8202	5.7885	5.3824	5.2575	5.3626	5.3684	5.45214	0.221087		5.2073	5.2943	5.3079	5.2217	5.3165	5.24	5.3607	5.5496	5.2802	5.3411	5.3022	5.2752	5.2391	5.30275	0.0870763
Ergic3	0.982731	-0.112648		6.526	6.5405	6.6	6.46	6.5446	6.508	6.5258	6.4793	6.52303	0.0427991		6.4784	6.472	6.4679	6.4632	6.1525	6.5046	6.6515	6.4668	6.4196	5.988	6.4054	6.3504	6.5146	6.41038	0.169361
Tango2	0.975092	-0.137414		5.3845	5.4445	5.3636	6.3327	5.4816	5.3445	5.3754	5.4087	5.51694	0.33263		5.3665	5.4038	5.3117	5.3547	5.4171	5.2968	5.4051	5.5097	5.3534	5.4186	5.3904	5.3357	5.3703	5.37952	0.0548967
Srxn1	0.977898	-0.130095		5.8329	6.0018	5.512	6.0039	5.7187	6.2097	5.8757	5.934	5.88609	0.208802		5.6828	5.8335	5.8242	5.7528	5.705	5.6973	6.0291	5.3645	5.8505	5.7423	5.8775	5.6882	5.7802	5.75599	0.152477
Tspan33	0.974429	-0.140785		5.3908	5.3432	5.7449	5.9552	5.5122	5.2865	5.5257	5.2871	5.5057	0.237593		5.2719	5.4424	5.4335	5.2611	5.3389	5.4747	5.348	5.6125	5.2847	5.3441	5.3577	5.2342	5.3402	5.36492	0.10371
Blcap	0.982859	-0.105452		6.1399	6.1893	5.9185	6.4594	6.1307	6.0503	6.1462	6.1823	6.15207	0.15227		6.0932	5.9976	5.9588	6.0709	6.107	5.9945	6.0624	5.8748	6.1713	5.9864	6.1465	5.9593	6.1834	6.04662	0.0933135
Fxyd6	0.979169	-0.115561		5.1251	5.5152	7.2411	5.2037	5.1761	5.219	5.5312	5.3697	5.54764	0.701394		5.5494	5.6259	5.6729	5.402	5.219	5.2701	5.4714	5.2529	5.6599	5.3561	5.2729	5.3426	5.5219	5.43208	0.161918
Tmem51	0.98718	-0.0817202		6.5098	6.2185	6.0776	6.3262	6.2802	6.8889	6.3638	6.3319	6.37461	0.241588		6.4319	6.4249	6.4128	6.3094	5.9487	6.341	6.5516	5.9036	6.2438	6.0704	6.3192	6.3129	6.5374	6.29289	0.204827
Ensa	0.978419	-0.135684		5.9678	6.4033	6.2415	6.6872	6.3905	6.1076	6.091	6.409	6.28724	0.231097		6.3094	6.1525	6.1197	6.0544	6.0394	6.0432	6.0336	6.655	6.2082	5.9812	6.1043	6.1204	6.1489	6.15155	0.173805
Wnt10a	0.986235	-0.0882683		6.6341	6.3581	5.6819	6.5998	6.5188	6.3868	6.3865	6.7351	6.41264	0.324616		6.4503	6.2696	6.3345	6.4121	6.3145	6.3779	6.3098	5.7432	6.333	6.3148	6.4606	6.3581	6.5384	6.32437	0.190014
Csad	0.972933	-0.151402		5.351	5.606	5.8703	5.8432	5.8552	5.2967	5.4503	5.4755	5.59352	0.235717		5.395	5.4731	5.3914	5.4161	5.7063	5.4839	5.3929	5.665	5.4326	5.3042	5.3262	5.3939	5.367	5.44212	0.119228
Trio	0.980363	-0.11672		5.5987	5.8397	5.8361	6.3708	6.1949	5.7276	5.9727	6.0108	5.94391	0.250422		5.7931	5.966	5.8459	5.9722	5.7439	5.8826	5.7213	5.6557	6.1831	5.4898	5.8497	5.7401	5.9101	5.82719	0.170271
Dcaf7	0.987837	-0.0822356		6.3342	6.8991	6.7991	7.023	6.9172	6.5358	6.6837	6.8968	6.76111	0.230173		6.8269	6.7013	6.6972	6.6264	6.5456	6.6705	6.5358	7.1252	6.7787	6.2002	6.6822	6.5161	6.9193	6.67888	0.221062
Pak1	0.977054	-0.132281		5.5192	5.8813	6.3423	5.3119	5.6726	5.9729	5.7186	5.6992	5.76475	0.309553		5.6428	5.6439	5.8476	5.5991	5.4069	5.7696	5.7948	5.5747	5.7172	5.4361	5.5847	5.5608	5.6439	5.63247	0.129195
Enpp5	0.973632	-0.14034		5.1523	5.193	5.9873	5.6556	5.164	5.1466	5.1139	5.1659	5.32233	0.321326		5.0978	5.1165	5.1879	5.1011	5.179	5.1767	5.2033	5.3939	5.1921	5.2988	5.102	5.1602	5.1565	5.18198	0.083975
Plin3	0.975683	-0.145119		5.8441	5.877	6.6613	5.8717	6.0917	5.6924	5.9014	5.8032	5.96785	0.301525		5.7415	5.7646	5.6716	6.1104	5.8662	5.8355	5.8431	5.7762	5.8175	5.8342	5.7661	5.8935	5.7751	5.82273	0.104422
Fbrsl1	0.978183	-0.123387		5.4384	5.5117	5.9376	6.1886	5.5993	5.3813	5.4849	5.7024	5.65552	0.278063		5.4511	5.5848	5.6167	5.4805	5.4015	5.4112	5.5739	5.793	5.6221	5.4018	5.5252	5.4722	5.5838	5.53214	0.112559
Tmem106a	0.972516	-0.154582		5.2993	5.573	5.8202	6.3903	5.5409	5.3133	5.4964	5.5619	5.62441	0.349963		5.4008	5.5023	5.5365	5.3965	5.3551	5.3273	5.4419	5.8128	5.7404	5.3942	5.3403	5.4816	5.3781	5.46983	0.150496
Serf1	0.976261	-0.138132		5.7237	5.8642	6.0852	5.6856	5.8332	5.7134	5.8082	5.8358	5.81866	0.126228		5.7292	5.6826	5.7092	5.6459	5.6473	5.633	5.6308	5.5824	5.8306	5.5949	5.7976	5.6998	5.6636	5.68053	0.0730736
Ube2z	0.979334	-0.136707		6.534	6.5181	6.687	6.9581	6.7838	6.3522	6.5979	6.49	6.61514	0.18986		6.5946	6.4423	6.4602	6.4214	6.5571	6.4439	6.4969	6.4125	6.587	6.3007	6.5982	6.4373	6.4675	6.47843	0.0865959
Tmem164	0.983645	-0.098174		5.7373	6.4644	5.736	5.9183	6.574	5.9584	5.7669	5.8648	6.00251	0.330545		5.6192	5.8436	5.8378	5.6645	6.813	5.8179	5.7336	5.9434	5.9216	5.5532	5.8496	6.0902	6.0688	5.90434	0.316088
Ddx58	0.984703	-0.0916923		5.6357	6.2985	6.5204	6.2158	5.9141	5.7285	5.9544	5.687	5.9943	0.320732		5.9362	6.017	5.9838	5.9527	5.9611	5.8171	5.6664	6.3393	5.8477	5.7115	5.5359	5.8686	6.0966	5.90261	0.202761
Nbeal1	0.979474	-0.117368		5.3939	5.7399	5.8064	5.7115	6.2337	5.5672	5.6238	5.6679	5.71804	0.243031		5.6195	5.6064	5.6272	5.5256	5.5246	5.4337	5.455	5.7373	5.8585	5.5014	5.6759	5.5671	5.6765	5.60067	0.118725
Btbd3	0.979632	-0.139181		6.6977	6.7482	7.0432	6.1624	6.2715	7.5816	6.9112	7.2518	6.83345	0.474579		6.6333	6.8827	6.4109	6.6146	6.4306	7.0908	7.0484	5.6878	6.4968	6.9	6.7377	7.422	6.6699	6.69427	0.418769
Hgsnat	0.98076	-0.113806		5.4336	5.8754	5.7666	5.739	6.8756	5.8033	5.7646	6.0625	5.91508	0.425259		5.7162	5.7921	6.0036	5.77	5.7837	5.6471	5.7778	6.0591	6.0763	5.6309	5.5867	5.6804	5.8926	5.80127	0.161761
Ccdc3	0.973024	-0.149286		5.3481	5.5932	5.1455	6.3027	5.5147	5.5253	5.3919	5.4511	5.53406	0.339623		5.356	5.3161	5.2577	5.4445	5.4005	5.4882	5.3387	5.3609	5.3194	5.4129	5.4997	5.4946	5.3129	5.38478	0.0787382
Lrig1	0.969466	-0.185331		5.4494	6.2507	6.3892	6.4103	6.8857	5.5551	5.7518	5.8646	6.0696	0.494168		5.7864	5.7745	5.697	5.5757	7.7909	6.5114	5.6212	5.5074	5.894	5.4606	5.4263	5.8026	5.6475	5.88427	0.63533
Kidins220	0.986828	-0.0857346		6.4125	6.681	6.294	6.6013	6.6448	6.5015	6.5417	6.3932	6.50875	0.134492		6.5414	6.4241	6.4952	6.6274	6.2691	6.3132	6.3636	6.3848	6.4224	6.2227	6.4764	6.3178	6.6411	6.42302	0.130175
Dexi	0.973696	-0.150506		5.7338	5.6569	5.5305	5.7947	5.5743	5.9739	5.6157	5.8952	5.72188	0.157163		5.4035	5.5178	5.6831	5.4336	5.4952	5.5553	5.5274	5.9901	5.4848	5.6445	5.6386	5.5606	5.4933	5.57137	0.149838
Fbln5	0.987817	-0.0709846		5.3187	6.2577	5.3466	5.4953	6.2065	5.3984	5.6644	6.9244	5.8265	0.57856		5.7368	6.1203	6.1342	5.5471	5.4816	5.439	5.658	5.3342	6.3847	5.5992	5.2281	6.1177	6.0408	5.75552	0.364409
Pex2	0.980535	-0.120738		6.1224	6.2172	6.3452	6.3699	6.1511	5.9966	6.2474	6.1737	6.20294	0.121243		6.0892	6.2121	6.1615	6.0031	6.0939	5.9058	6.1399	6.3818	6.2121	5.7129	6.0004	6.0163	6.1396	6.0822	0.163655
Art2a-ps	0.973018	-0.140522		5.0809	5.0656	5.074	6.1938	5.0556	5.0815	5.0884	5.0245	5.20804	0.398819		5.0968	5.0479	5.0661	5.0424	5.0332	5.1149	4.9785	5.095	5.0537	5.1776	5.0721	5.0651	5.0344	5.06752	0.047793
Parp4	0.974754	-0.139591		5.3099	5.3644	5.6567	6.2805	5.6105	5.3303	5.3781	5.3043	5.52934	0.332854		5.4136	5.3688	5.3437	5.3225	5.4076	5.3407	5.2118	5.7371	5.3975	5.3313	5.4237	5.4077	5.3607	5.38975	0.118494
2810428I15Rik	0.973196	-0.160333		5.8726	6.0669	6.1349	5.8579	5.9097	6.0582	5.9413	6.0123	5.98173	0.10111		5.7871	5.951	5.9032	5.6194	5.8595	5.6971	5.9918	6.0412	5.9361	5.475	5.8263	5.8931	5.6973	5.82139	0.161615
Setd3	0.984821	-0.10039		6.3993	6.7403	7.0756	6.4948	6.647	6.5381	6.5785	6.435	6.61357	0.216953		6.4637	6.5081	6.5206	6.5631	6.4432	6.4956	6.5115	6.6133	6.5598	6.462	6.4975	6.3705	6.6625	6.51318	0.0752479
Slc43a3	0.974758	-0.139165		5.3161	5.3913	6.0746	5.8	5.4329	5.2691	5.3966	5.4254	5.51325	0.277352		5.288	5.3805	5.3088	5.3194	5.4094	5.1855	5.3223	5.9385	5.4675	5.3459	5.2846	5.2671	5.3456	5.37408	0.183155
Nisch	0.979965	-0.13797		6.4967	7.1367	6.9455	7.0965	7.2152	6.3637	6.8856	6.951	6.88636	0.304173		6.6625	6.9287	6.569	6.7139	6.8048	6.9358	6.6264	6.7573	6.8858	6.4642	6.9663	6.6893	6.7251	6.74839	0.152121
Degs2	0.976679	-0.153953		7.5834	6.1915	5.2268	5.1626	6.8167	7.8982	7.2237	6.7094	6.60154	1.01552		6.0435	6.1377	6.7254	6.2387	5.8993	6.5883	7.2245	5.2839	5.8494	7.2253	7.1285	7.1232	6.3509	6.44758	0.615793
Ptprg	0.992393	-0.0451125		5.5625	5.9486	5.9301	6.0674	5.8	5.9672	5.9347	6.2312	5.93021	0.193947		6.1379	6.1436	6.0462	6.0938	5.3779	6.0652	5.8963	5.22	6.1074	5.471	5.9066	5.7545	6.2859	5.8851	0.3331
Pnpla8	0.980086	-0.148268		7.5351	7.3521	7.0752	8.4173	7.0032	7.395	7.5074	7.2774	7.44534	0.43565		7.4338	7.3731	7.5063	7.0456	7.4003	7.0198	7.4109	6.904	7.0269	7.6007	7.3994	7.5149	7.2262	7.29707	0.226313
Slc9a6	0.984923	-0.0903356		5.9271	6.1358	5.7244	5.8044	6.1152	6.2532	5.9004	6.0724	5.99161	0.181246		5.8298	5.9469	5.8612	5.8695	5.9207	6.0443	5.8766	5.8942	5.8526	5.7332	5.8443	5.9485	6.0948	5.90128	0.0934724
Stk24	0.98886	-0.0729375		6.2911	6.7775	6.3515	6.6797	6.5608	6.6348	6.5398	6.5435	6.54734	0.161425		6.6989	6.5814	6.468	6.375	6.3003	6.6453	6.3775	6.2338	6.4579	6.2932	6.531	6.4576	6.7473	6.4744	0.160632
Kif13a	0.98299	-0.0979452		5.8596	5.9918	5.4584	5.3654	5.87	5.8203	5.8476	5.8512	5.75804	0.221043		5.8855	5.7555	5.7505	5.6241	5.5035	5.5511	5.6838	5.2685	5.8356	5.4359	5.8499	5.6187	5.8186	5.66009	0.183398
Tsen34	0.981452	-0.131209		7.0554	7.164	7.0743	6.8807	7.1274	7.2091	6.7616	7.3184	7.07386	0.178981		6.7706	7.0126	7.1659	6.5749	7.0235	7.054	6.986	6.6606	7.1233	6.7647	7.0005	7.1689	6.949	6.94265	0.191228
Slc7a2	0.981515	-0.0986635		5.2041	5.499	5.4617	5.3336	5.5005	5.1279	5.2095	5.3639	5.33753	0.144865		5.1941	5.3269	5.3088	5.1999	5.2747	5.1531	5.1616	5.0833	5.4332	5.0952	5.2429	5.2376	5.3939	5.23886	0.107017
Kdm3a	0.977778	-0.147236		6.4655	6.4751	7.3342	6.5858	6.6542	6.4853	6.5869	6.4179	6.62561	0.296917		6.4576	6.6471	6.5723	6.3483	6.7074	6.5998	6.5708	6.455	6.1867	6.1463	6.6976	6.4189	6.4111	6.47838	0.178512
Ift43	0.980804	-0.122425		6.6808	6.289	7.0045	6.0081	6.3174	5.9931	6.3543	6.373	6.37752	0.334096		6.1926	6.132	6.3382	6.2167	6.3633	6.1279	6.3368	5.6005	6.4627	6.3112	6.6159	6.3174	6.3011	6.2551	0.236805
Spon1	0.997427	-0.0179298		6.4207	6.4023	8.3241	6.052	7.3247	5.6805	7.2242	8.3094	6.96724	0.996243		7.2669	7.2597	7.8096	6.6375	5.9655	6.1411	6.8079	5.9383	8.0231	7.3978	6.74	6.881	7.4726	6.94931	0.669218
Vps37c	0.979296	-0.129092		6.0369	6.21	6.5209	6.2893	6.4957	6.1514	5.9825	6.1933	6.235	0.194571		6.1478	6.0089	6.0249	5.9904	6.4385	6.2586	6.1908	5.9052	6.2206	5.9659	6.0092	6.0964	6.1196	6.10591	0.145739
Lum	0.997216	-0.0200577		6.0592	7.5204	7.716	6.456	6.2888	6.278	7.4081	9.9003	7.20335	1.26712		7.0926	7.2164	7.5963	6.5424	6.3146	6.3168	7.5293	6.4835	8.3378	7.634	6.5523	8.0717	7.6951	7.18329	0.688652
Map3k9	0.980039	-0.117103		6.1684	5.9514	5.5822	5.3824	5.5903	6.3936	5.9243	5.9393	5.86649	0.333015		5.8997	5.7461	5.9055	5.718	5.5161	5.8664	6.0116	5.4467	5.5267	5.6958	5.8568	5.7362	5.8164	5.74938	0.169586
Ier5	0.968726	-0.229886		7.5967	6.7664	8.4854	7.6231	6.554	7.3429	7.1808	7.256	7.35066	0.589951		6.99	7.0468	7.2602	6.6636	7.0494	6.9736	7.1701	7.9848	6.7886	7.1696	7.5276	7.2737	6.6721	7.12078	0.357034
Tex261	0.985055	-0.0908673		5.7747	6.188	6.1139	6.0562	6.3779	5.8647	6.0711	6.1949	6.08017	0.19085		6.0265	6.0081	5.8804	6.0671	6.1581	5.9221	5.8537	6.2309	5.984	5.7298	5.8405	5.9841	6.1757	5.98931	0.145401
Zkscan1	0.98092	-0.111038		5.6867	5.7479	6.0554	6.0614	6.0981	5.6092	5.7258	5.5731	5.8197	0.216552		5.7658	5.6777	5.6912	5.7071	5.6549	5.7648	5.5944	5.6706	5.6808	5.6606	5.7978	5.7442	5.8027	5.70866	0.0620585
Amotl2	0.985402	-0.0949279		6.6195	6.4896	7.0923	5.7826	6.5207	6.4496	6.5417	6.5257	6.50271	0.355604		6.3245	6.4669	6.5722	6.4897	6.4782	6.3825	6.2323	5.9758	6.4142	6.3915	6.3573	6.6407	6.5754	6.40778	0.171361
Bri3	0.974167	-0.173547		6.4878	6.5077	7.3041	6.9946	7.075	6.2245	6.5453	6.6055	6.71806	0.364635		6.3386	6.4879	6.4492	6.635	6.8345	6.5931	6.4576	6.9548	6.5241	6.3582	6.5581	6.535	6.3526	6.54452	0.181992
Tmtc4	0.981987	-0.111038		5.809	6.4032	6.4251	5.9584	6.2663	6.0888	6.1347	6.23	6.16444	0.212139		6.186	6.3146	6.0709	6.0098	6.002	6.1045	5.8801	5.9842	6.255	5.7215	6.0267	5.9921	6.1468	6.0534	0.156014
Hpgds	0.983958	-0.0866731		5.6657	5.4698	5.2079	5.3117	5.2074	5.5719	5.2702	5.5198	5.40305	0.176448		5.1557	5.333	5.2112	5.6822	5.0885	5.2069	5.3911	5.1237	5.2687	5.1615	5.3655	5.604	5.5209	5.31638	0.18948
Eps8l2	0.981854	-0.107779		5.8252	6.0653	5.8759	5.6767	5.9101	6.4256	5.7849	5.9533	5.93962	0.227799		5.9207	5.8068	5.8768	5.9438	5.8031	6.0496	5.8475	5.412	5.8088	5.6424	5.8541	5.9087	5.9397	5.83185	0.158716
Vdac2	0.983551	-0.139382		7.7779	8.446	8.7393	9.0809	8.6929	8.2456	8.3901	8.4146	8.47341	0.384466		8.3288	8.5236	8.2855	8.2551	8.3425	8.2292	8.2185	8.4039	8.419	8.3338	8.4184	8.2869	8.2972	8.33403	0.087443
Ndrg2	0.978046	-0.133375		5.8528	6.5056	6.0592	5.5332	6.3798	6.0737	6.2688	5.9275	6.07508	0.311862		5.9109	6.321	5.9097	5.9804	5.8847	6.3274	6.0691	5.2748	5.8781	5.8039	6.0933	5.8565	5.9323	5.9417	0.260401
Acsbg1	0.976589	-0.139731		6.3832	6.2276	5.3516	5.36	6.142	6.4427	6.0377	5.804	5.9686	0.427077		5.8207	5.7785	5.6949	5.7115	5.9445	5.97	5.9023	5.4272	5.6938	5.8991	6.2155	5.9269	5.7904	5.82887	0.186658
Zbtb20	0.980088	-0.112357		5.3217	5.7237	5.88	5.7487	6.0349	5.4617	5.4476	5.5224	5.64259	0.243858		5.475	5.5865	5.5373	5.4289	5.4094	5.4518	5.4994	5.8135	5.6224	5.4565	5.4327	5.5629	5.6167	5.53023	0.111977
Zfand2a	0.979265	-0.126961		6.1552	5.9274	6.2539	5.9165	6.128	6.3433	6.0653	6.1955	6.12314	0.149387		6.0389	6.2666	6.1243	6.2384	5.6005	5.9808	6.2148	5.831	5.8283	5.8126	6.0189	5.98	6.0152	5.99618	0.192557
Apol7a	0.972912	-0.143812		5.1667	5.1888	6.2966	5.1206	5.1339	5.1952	5.2053	5.1653	5.30905	0.4001		5.1537	5.194	5.1629	5.1681	5.1537	5.15	5.1388	5.1711	5.1188	5.1338	5.2713	5.2247	5.1072	5.16524	0.0441313
Pdgfb	0.97634	-0.134009		5.6561	5.5094	5.6375	5.9911	6.1088	5.387	5.5328	5.4882	5.66386	0.25477		5.4758	5.5943	5.5316	5.6342	5.7069	5.4915	5.3607	5.2657	5.657	5.5224	5.5868	5.5451	5.5161	5.52985	0.118694
H2-M3	0.975383	-0.146651		5.4991	5.8614	5.8458	7.487	6.0778	5.5175	5.7039	5.666	5.95731	0.646813		5.6527	5.7329	5.681	5.6528	5.7423	5.5363	5.3728	7.7296	5.8524	5.619	5.5203	5.7075	5.739	5.81066	0.589158
Map3k14	0.974664	-0.140681		5.4716	5.4146	5.4613	6.4925	5.4116	5.4295	5.4	5.3401	5.55265	0.381881		5.3495	5.3342	5.3199	5.3982	5.502	5.4182	5.4047	5.4354	5.357	5.5767	5.4249	5.4674	5.3675	5.41197	0.0723061
Amph	0.974702	-0.1307		5.1141	5.0122	5.0525	6.0923	5.0528	4.9623	5.0163	5.0287	5.1664	0.376607		5.0304	5.0115	5.0163	5.0323	5.0663	5.0065	4.9394	5.1344	5.0104	5.1218	5.0466	5.0115	5.0367	5.0357	0.0504685
Ttc33	0.983026	-0.0984106		5.2668	5.9221	6.0206	5.8933	6.0925	5.684	5.7262	5.776	5.79769	0.256786		5.7349	5.8148	5.7441	5.7233	5.4897	5.5866	5.5178	6.35	5.8686	5.2582	5.5855	5.5702	5.8469	5.69928	0.258974
Slc35a1	0.976906	-0.131353		5.319	5.6066	6.2148	5.8368	5.7267	5.3813	5.7105	5.707	5.68784	0.277457		5.7235	5.8044	5.7145	5.4931	5.4283	5.5507	5.3101	5.8924	5.5949	5.3323	5.4004	5.4363	5.5534	5.55648	0.182324
Col16a1	0.983289	-0.09995		5.7352	6.0876	6.179	5.4155	6.4411	5.6975	5.8557	6.4384	5.98125	0.367958		5.9826	5.8602	5.9437	5.7612	5.8012	5.9245	5.8898	5.4413	6.0859	5.8881	5.9133	5.9437	6.0214	5.8813	0.157436
Apmap	0.985108	-0.0911529		5.9313	6.5289	6.2234	5.9885	6.4557	5.9542	5.9161	5.9678	6.12074	0.249488		6.1143	6.1687	6.0623	5.9257	6.2454	5.9489	6.0097	6.1161	5.9697	5.7621	5.8182	6.0343	6.2092	6.02958	0.144758
Mtch1	0.977478	-0.142626		6.3372	6.3613	6.3219	6.4682	6.3892	5.9928	6.247	6.5447	6.33279	0.164893		6.1852	6.1497	6.2268	6.3226	6.0034	6.1997	6.2279	6.113	6.4795	6.1378	6.2542	6.038	6.1343	6.19016	0.122381
Lcp1	0.970607	-0.187839		5.2702	6.0609	6.6222	8.8607	6.4553	5.3113	5.9795	6.5644	6.39056	1.12677		5.7608	5.9485	6.0618	5.8138	6.0237	5.4395	5.5074	9.5106	6.6171	6.1057	5.8788	6.0288	5.9389	6.20272	1.03509
Ptplad1	0.987175	-0.0976837		7.4571	8.044	8.1347	6.6455	7.9437	7.446	7.4998	7.7639	7.61684	0.476747		7.3869	7.5705	7.6402	7.4023	8.0242	7.7246	7.5209	7.0641	7.484	7.3791	7.4579	7.4272	7.6671	7.51915	0.225044
Ech1	0.975097	-0.165493		6.4717	6.9098	6.7613	6.5722	6.7735	6.3137	6.542	6.8203	6.64556	0.202338		6.3189	6.5565	6.494	6.2175	6.7192	6.232	6.5945	6.8608	6.5462	6.4437	6.3163	6.6234	6.3179	6.48007	0.195168
Akr1c13	0.976075	-0.126193		5.0758	5.4017	5.2649	5.5249	5.3469	5.2088	5.1083	5.2644	5.27446	0.149158		5.0602	5.1394	5.1142	5.0581	5.064	4.9928	5.1054	5.5681	5.1671	5.1691	5.0768	5.2466	5.1657	5.14827	0.142116
Cxcl1	0.974057	-0.173134		5.7476	6.1957	5.6984	9.9977	6.4269	6.4932	7.0963	5.7329	6.67359	1.42646		6.8197	6.2966	6.2803	6.5171	6.7234	6.942	6.6028	5.2107	6.6329	7.338	6.3006	6.5389	6.3029	6.50045	0.492468
AA986860	0.977981	-0.123849		6.0475	5.5284	5.0741	5.0431	5.4517	6.2347	5.7105	5.9067	5.62459	0.433979		5.4253	5.3482	5.7349	5.3166	5.4718	5.5499	5.8029	5.0266	5.2726	5.5992	5.8035	5.6297	5.5284	5.50074	0.225067
Rbms3	0.974518	-0.147605		5.1731	5.9065	5.9856	5.5637	6.6324	5.3694	5.6961	6.0141	5.79261	0.451843		5.6053	5.6774	5.799	5.4644	5.5853	5.2519	5.3933	6.0526	6.0733	5.6145	5.7851	5.5193	5.5637	5.64501	0.23681
Pkdcc	0.972862	-0.149631		5.4255	5.4111	5.3798	6.3013	5.5354	5.2959	5.2913	5.4693	5.5137	0.32861		5.2896	5.3203	5.2748	5.2695	5.4854	5.3434	5.3204	5.5874	5.4346	5.3806	5.3247	5.4291	5.2731	5.36407	0.0960069
Arhgap42	0.979397	-0.113919		5.3681	5.4669	5.8268	5.3292	5.9091	5.2306	5.5038	5.5995	5.52925	0.23829		5.46	5.4629	5.4746	5.4276	5.4068	5.3467	5.3917	5.3579	5.5444	5.2772	5.3533	5.4092	5.487	5.41533	0.0714855
Krcc1	0.984491	-0.0985894		6.2856	6.4684	6.2879	6.4933	6.3415	6.442	6.3358	6.2008	6.35691	0.102242		6.2731	6.4301	6.3787	6.1871	6.0471	6.2829	6.1862	6.452	6.2189	5.9783	6.2739	6.2501	6.3998	6.25832	0.140687
Zkscan3	0.983973	-0.0984837		6.1408	6.3919	6.0472	5.9222	6.1778	6.1903	6.1039	6.1862	6.14504	0.134534		6.2308	6.1493	6.0678	6.0184	5.6435	5.9163	6.0637	6.1418	6.1345	5.6899	6.2793	6.0814	6.1885	6.04655	0.192571
Ubp1	0.982681	-0.106894		5.5681	6.3846	6.3223	6.5344	6.5865	5.9651	5.9077	6.1075	6.17202	0.348968		6.0247	6.0744	5.9483	6.0093	6.3498	6.0641	5.8937	6.6399	6.0734	5.6878	5.9588	5.9542	6.1683	6.06513	0.230213
Fryl	0.97569	-0.149084		5.8785	6.2174	5.8941	6.3637	6.7831	6.0611	5.9185	5.9439	6.13254	0.31436		6.0226	5.9002	5.8106	5.7858	6.315	5.9948	5.873	6.1907	6.0479	5.9082	6.0369	6.0059	5.8933	5.98345	0.1483
Masp1	0.988052	-0.069776		5.4614	5.5562	5.4437	5.5856	6.5835	5.5083	5.5935	6.9889	5.84014	0.596323		5.6423	5.7646	5.7027	5.4512	5.395	5.731	5.8853	5.2541	6.6262	5.7104	5.3455	6.464	6.0424	5.77036	0.409955
Dstyk	0.983824	-0.0952048		5.7909	5.9844	5.853	5.628	6.2239	5.8188	5.8225	5.9626	5.88551	0.175243		5.7486	5.853	5.9893	5.7245	5.6304	5.7077	5.8178	5.5238	5.7977	5.8302	5.8776	5.8277	5.9457	5.79031	0.125362
Ppp1r2	0.983773	-0.11265		7.1042	6.5627	8.1801	6.4598	6.3997	6.9973	6.8612	6.9714	6.94205	0.565701		6.8323	6.8207	7.1075	6.6171	6.2899	6.7099	7.0188	6.4331	6.9494	6.7656	7.3472	6.9858	6.9049	6.8294	0.27951
Eid2	0.977952	-0.128551		5.619	5.7149	6.0601	6.1409	5.9957	5.6232	5.7002	5.7909	5.83061	0.205625		5.722	5.698	5.7683	5.5329	5.558	5.4997	5.6101	5.879	6.0039	5.6092	5.8714	5.6696	5.7047	5.70206	0.148423
Vcl	0.99034	-0.0686827		6.6873	7.3931	7.2252	6.6114	7.3501	7.0281	7.2354	7.3524	7.11038	0.306951		6.8385	7.4257	7.5205	7.1574	6.9887	7.0155	7.0605	5.9655	7.4808	6.5504	7.1482	7.0724	7.3179	7.04169	0.41994
Parva	0.9813	-0.109967		5.5857	5.739	6.2754	5.6556	6.1057	5.7343	5.8556	6.0925	5.88048	0.248167		5.7674	5.7952	5.9773	5.7735	5.9037	5.6366	5.5712	5.5015	6.1429	5.6677	5.7329	5.6899	5.8568	5.77051	0.172181
Gcnt1	0.972345	-0.151521		5.141	5.2963	5.2716	6.9844	5.2673	5.2085	5.2395	5.4232	5.47898	0.613576		5.1868	5.2937	5.2129	5.1972	5.1541	5.2891	5.2007	6.3436	5.4232	5.2744	5.2208	5.2368	5.2236	5.32745	0.312719
Aldh6a1	0.977527	-0.127724		5.406	5.9047	5.8366	5.6475	6.2323	5.3078	5.5142	5.6178	5.68336	0.299042		5.4332	5.5607	5.6813	5.3487	5.7097	5.4807	5.5175	5.7972	5.6974	5.4386	5.4263	5.5717	5.5603	5.55564	0.133414
Eogt	0.987778	-0.0704269		5.5496	5.8838	5.7905	5.7456	6.0258	5.6416	5.7158	5.7469	5.76245	0.145149		5.7968	5.6611	5.8186	5.7076	5.6104	5.6582	5.6098	5.4435	5.7946	5.5903	5.7538	5.5933	5.9583	5.69202	0.132245
Map4	0.988645	-0.072001		6.3279	6.4685	6.0866	6.2905	6.0289	6.5328	6.4279	6.5646	6.34096	0.198365		6.6157	6.4372	6.7189	5.9409	5.5499	6.1847	6.5186	5.8026	6.4261	6.1639	6.5316	6.0785	6.5279	6.26896	0.350071
Flot1	0.977639	-0.131711		5.5707	5.8914	6.2966	5.8444	6.1084	5.6522	5.6599	6.0971	5.89009	0.258965		5.7143	5.718	5.6599	5.6309	5.8645	5.5961	5.6217	6.2346	5.94	5.6878	5.613	5.8342	5.7439	5.75838	0.1774
Hook3	0.992203	-0.0452702		5.6333	6.0768	5.5721	5.6149	6.1705	5.959	5.6292	5.7903	5.80576	0.233654		5.8478	5.8314	5.7932	5.8871	5.6949	5.8238	5.6375	5.5718	5.8458	5.5066	5.5819	5.724	6.1406	5.76049	0.167889
Mesdc2	0.979552	-0.135837		6.4506	6.7214	7.0448	6.488	6.662	6.3633	6.5608	6.8521	6.64288	0.226055		6.7706	6.5202	6.7613	6.3906	6.2086	6.2255	6.4162	7.066	6.7273	6.0825	6.5578	6.3918	6.4731	6.50704	0.271204
Defa-rs2	0.973698	-0.165389		6.0352	5.9775	6.0284	7.8292	6.0864	6.1815	6.0997	6.0662	6.28801	0.625602		6.0701	5.991	6.0355	6.1189	6.2401	6.0641	6.0641	5.9401	6.025	6.7428	6.1223	6.2268	5.9533	6.12262	0.207229
Atp6v1b2	0.979889	-0.140449		7.071	7.0015	6.5143	6.3019	7.3623	7.7346	6.8332	7.0499	6.98359	0.45156		7.1937	6.9423	6.873	7.1402	6.4148	6.893	6.968	6.4373	6.5972	6.9071	7.0213	6.7855	6.7874	6.84314	0.239942
Rabac1	0.982682	-0.126574		7.0703	7.1249	8.0443	7.329	7.5014	6.8691	7.1871	7.3428	7.30861	0.354253		7.4103	7.283	7.2757	6.8791	6.6106	6.8392	7.2092	8.2046	7.2907	6.8352	7.1036	7.2359	7.1894	7.18204	0.386706
Itpripl2	0.980941	-0.126999		6.1692	6.7583	6.5982	6.4372	7.2615	6.2396	6.7942	7.0493	6.66344	0.380228		6.5321	6.6747	6.687	6.608	6.4839	6.1828	6.3979	6.333	7.1108	6.3714	6.6474	6.403	6.5417	6.53644	0.227779
Runx2	0.976744	-0.131953		5.2898	5.6286	5.7891	5.6097	6.0696	5.7004	5.6573	5.647	5.67394	0.215558		5.7575	5.6655	5.6306	5.6059	5.4445	5.2977	5.3088	5.8842	5.8205	5.1968	5.4621	5.4473	5.5244	5.54198	0.2095
Ctf1	0.979523	-0.114913		5.5438	5.5774	6.1692	5.6291	5.5438	5.5265	5.4717	5.4327	5.61177	0.233117		5.5729	5.455	5.4	5.5905	5.5091	5.5976	5.3998	5.3585	5.425	5.5774	5.5798	5.4369	5.5567	5.49686	0.0867241
Irgm1	0.987194	-0.0776087		5.5911	6.2011	6.5141	7.0552	5.7705	5.3923	6.1649	5.7945	6.06046	0.540837		5.8878	6.2014	6.1723	5.7672	5.9149	5.7947	5.7621	6.7772	5.8052	5.8827	5.6281	5.9704	6.2131	5.98285	0.299936
D10Jhu81e	0.973499	-0.173457		6.3842	6.5604	6.5498	7.1603	6.6264	6.3013	6.3317	6.4474	6.54519	0.274057		6.1893	6.3199	6.3444	6.1433	6.4366	6.2544	6.3985	6.9391	6.3652	6.4483	6.4728	6.3573	6.1634	6.37173	0.201913
Pcgf3	0.989577	-0.0673135		6.4188	6.6627	6.3131	6.2802	6.395	6.5969	6.5674	6.4289	6.45787	0.137386		6.4978	6.4481	6.523	6.4568	6.3154	6.5059	6.33	5.6359	6.4886	6.2428	6.6433	6.3223	6.6674	6.39056	0.259084
Zdhhc4	0.983524	-0.0980067		5.8068	6.0424	6.004	6.1528	5.9584	5.8744	5.788	5.9615	5.94854	0.12261		5.954	5.9276	5.6957	5.8177	5.6425	5.8741	5.9443	5.9553	5.8453	5.8318	5.7931	5.7885	5.987	5.85053	0.10466
Ucp2	0.970456	-0.175538		5.3886	5.8486	5.9306	6.0923	6.8112	5.8592	5.6397	5.9626	5.9416	0.412634		5.5284	5.6093	5.6768	5.7906	5.8991	6.1819	5.6048	6.3063	5.7188	5.8223	5.5086	5.7646	5.5473	5.76606	0.244549
Nsmce1	0.976694	-0.152106		6.4136	6.2912	6.816	7.3497	6.2039	6.4709	6.2927	6.373	6.52637	0.380783		6.2169	6.1837	6.2297	6.286	6.2115	6.3188	6.3448	7.193	6.4477	6.451	6.251	6.4694	6.262	6.37427	0.264364
Iffo2	0.991818	-0.056799		7.7817	7.2397	6.4369	5.4022	7.3948	7.4507	6.5544	7.2727	6.94164	0.769344		6.6196	6.8092	6.8334	6.7664	7.2421	7.23	7.347	5.4593	6.6795	6.722	7.448	7.1382	7.2082	6.88484	0.511522
Lama2	0.979434	-0.114221		5.3883	5.4399	5.3084	5.2921	6.6301	5.3195	5.3511	5.7024	5.55397	0.454432		5.5531	5.4446	5.4412	5.4104	5.6059	5.3148	5.438	5.2353	5.5621	5.4505	5.351	5.4096	5.5003	5.43975	0.102589
Ar	0.973684	-0.14383		5.2351	5.5411	5.2479	6.1631	5.6454	5.34	5.2309	5.3208	5.46554	0.320019		5.1878	5.2372	5.2695	5.2471	5.8752	5.2372	5.2884	5.4682	5.3623	5.1963	5.1694	5.3976	5.246	5.32171	0.187415
Myot	0.973178	-0.141881		5.1424	5.9284	5.0941	5.6813	5.0845	5.0758	5.0923	5.2184	5.28965	0.328015		5.0183	5.4246	5.1541	5.0952	5.041	5.0897	5.0397	5.1218	5.7094	5.0963	5.0433	5.007	5.0806	5.14777	0.1993
Atxn7	0.983793	-0.0950365		5.6261	6.0321	5.8234	6.0203	5.8388	5.8949	5.8056	5.869	5.86377	0.128706		5.8642	5.8062	5.7402	5.6891	5.8179	5.7944	5.6451	5.8761	5.6674	5.6318	5.6772	5.8686	5.9154	5.76874	0.0985073
D830012I24Rik	0.983945	-0.094276		5.566	5.8253	5.9457	6.3851	5.7464	5.604	5.9461	5.9585	5.87214	0.257763		5.5737	5.9835	5.8813	5.6761	5.8849	5.6314	5.575	6.0414	5.7478	5.5425	5.9706	5.6761	5.9279	5.77786	0.176742
Kank1	0.984345	-0.0919721		5.9716	6.0684	6.4182	5.1012	5.8225	5.9928	5.6821	5.9423	5.87489	0.377764		5.8503	5.7526	5.7032	5.6489	5.8168	6.006	5.7197	5.3454	5.6826	5.4754	6.1321	6.1024	5.9425	5.78292	0.229165
Snx33	0.977394	-0.124866		5.3505	5.4722	5.5383	5.6873	5.7268	5.4835	5.4354	5.4957	5.52371	0.125968		5.4043	5.3541	5.3428	5.3831	5.3416	5.3665	5.393	5.4354	5.4115	5.4722	5.4823	5.3903	5.4079	5.39885	0.0445115
Oplah	0.97456	-0.141284		5.3795	5.7945	5.5036	5.2109	6.2901	5.3624	5.4223	5.4658	5.55364	0.340635		5.2571	5.4513	5.3231	5.3739	5.6646	5.5401	5.4914	5.2355	5.3565	5.2855	5.3893	5.6461	5.3462	5.41235	0.138833
Tnfrsf11a	0.97588	-0.128433		5.2976	5.2081	5.213	6.1422	5.1722	5.1832	5.2089	5.1734	5.32483	0.332672		5.2077	5.1696	5.0915	5.2437	5.2832	5.2075	5.1405	5.1935	5.1314	5.3065	5.2141	5.1751	5.1888	5.19639	0.0591958
Abhd12	0.980734	-0.13387		6.7884	6.9157	6.8947	6.8544	6.8424	7.2539	6.7925	7.2449	6.94836	0.190927		6.8308	6.7596	6.8964	6.8408	6.5067	6.9476	6.9728	6.9677	6.7732	6.7377	6.7113	6.8625	6.7813	6.81449	0.126927
Uhrf2	0.979133	-0.118766		5.6524	5.7607	5.9166	5.4744	5.7561	5.6749	5.587	5.71	5.69151	0.130839		5.6876	5.5644	5.5471	5.6021	5.5304	5.5462	5.5143	5.7837	5.5925	5.3719	5.585	5.5124	5.6081	5.57275	0.0961626
Tlr2	0.974825	-0.142048		5.4	5.5567	5.6981	6.5342	5.6671	5.247	5.4529	5.5826	5.64232	0.389312		5.4672	5.58	5.534	5.4625	5.4352	5.4134	5.4512	5.7537	5.6814	5.4717	5.3596	5.4658	5.4279	5.50028	0.111156
Mtmr4	0.983359	-0.0980404		5.5496	6.0315	5.6553	6.9304	5.9351	5.6412	5.7504	5.6371	5.89133	0.45052		5.7411	5.9573	5.8397	5.8366	5.6408	5.7326	5.6854	6.185	5.853	5.5335	5.7549	5.6309	5.9219	5.79328	0.168599
Cadps2	0.977151	-0.120096		5.1665	5.107	6.0491	5.1898	5.1412	5.1911	5.1091	5.0946	5.25605	0.322628		5.1686	5.1539	5.0977	5.1577	5.1255	5.193	5.0925	5.195	5.0221	5.1534	5.1447	5.0997	5.1636	5.13595	0.0478579
Reg1	0.975682	-0.128161		5.1761	5.2382	5.3663	5.1828	5.0694	5.1543	5.1479	5.8269	5.27024	0.240647		5.1888	5.1473	5.1626	5.1773	5.1161	5.1022	5.0631	5.0711	5.4123	5.1108	5.0647	5.0986	5.1321	5.14208	0.0910073
Nfkbiz	0.977738	-0.147882		6.5418	6.5305	6.2267	7.5945	7.192	6.2741	6.7722	6.0099	6.64271	0.528685		6.5125	6.6303	6.5085	6.2202	7.2378	6.424	6.4622	6.1925	6.3439	6.2783	6.277	6.9509	6.3947	6.49483	0.299848
Rras2	0.997965	-0.0126038		6.3272	5.9951	6.185	5.8087	5.8054	6.6896	6.3433	6.3845	6.19235	0.307299		6.1803	6.1369	6.2142	6.1061	5.4816	6.1213	5.9493	6.5551	6.5822	5.7516	6.5592	6.001	6.6979	6.17975	0.35154
Hspb2	0.973834	-0.142134		5.302	5.2375	6.1937	5.4157	5.3501	5.2973	5.3282	5.3314	5.43199	0.31189		5.2195	5.3079	5.3209	5.2927	5.309	5.2139	5.3079	5.2624	5.4331	5.28	5.2784	5.3266	5.2158	5.28985	0.0584838
Dpy19l4	0.978899	-0.11915		5.3252	5.6165	5.9359	5.7188	5.9221	5.4741	5.5079	5.6727	5.64665	0.21337		5.5964	5.7323	5.5834	5.5079	5.5367	5.4864	5.3875	5.6829	5.6537	5.1805	5.4485	5.5028	5.5585	5.5275	0.141383
Pum2	0.98622	-0.0950837		6.753	6.8592	6.8381	6.9506	6.9423	7.0398	6.9856	6.8325	6.90014	0.0947797		6.9539	6.7445	6.7559	6.753	6.8599	6.5861	6.669	7.1567	6.7044	6.669	6.8016	6.8658	6.9459	6.80505	0.151724
Gramd3	0.983772	-0.105084		6.7013	6.4429	5.7194	6.5454	6.3334	6.8052	6.6123	6.6452	6.47564	0.339122		6.4656	6.2434	6.6383	6.3189	5.8224	6.1075	6.5768	6.6744	5.9958	6.422	6.5121	6.5744	6.4656	6.37055	0.261055
Tspan17	0.978483	-0.117812		5.2165	5.4829	5.6723	5.6082	5.5343	5.428	5.326	5.5335	5.47521	0.148758		5.3195	5.3642	5.4234	5.277	5.179	5.3245	5.3517	5.3834	5.4613	5.3977	5.333	5.4376	5.3939	5.3574	0.0745538
Add1	0.979888	-0.130807		6.406	6.5189	6.4441	6.6479	6.7771	6.4527	6.3847	6.3993	6.50384	0.139658		6.3806	6.2801	6.4363	6.4332	6.3536	6.2387	6.1814	6.9012	6.3641	6.2081	6.3347	6.3873	6.3501	6.37303	0.177929
Hp1bp3	0.981308	-0.132008		6.6939	7.2288	7.2185	7.0956	7.2695	7.0265	6.8523	7.1125	7.0622	0.199922		6.9096	6.947	6.8974	6.9013	7.0897	6.8071	6.747	7.502	6.8934	6.606	6.8108	7.0799	6.9013	6.93019	0.213637
Sptlc1	0.985463	-0.101319		6.8903	7.3957	6.1142	6.183	6.7461	7.9404	7.1538	7.3353	6.96985	0.620871		7.2268	7.148	7.0992	6.8533	6.6644	6.6999	7.0719	6.0218	6.9511	7.0613	6.6478	6.8655	6.9799	6.86853	0.315361
Itgbl1	0.980459	-0.106918		5.1824	5.3998	5.6076	5.1483	5.6642	5.1173	5.2341	6.4182	5.47149	0.43538		5.398	5.5208	5.4048	5.141	5.4041	5.176	5.3665	5.0837	5.887	5.1968	5.1912	5.5193	5.4502	5.36457	0.215165
Synj1	0.983535	-0.101581		5.9572	6.2864	5.8477	6.5503	6.299	6.0499	6.0902	6.2741	6.16935	0.22539		6.0768	6.1396	6.1433	6.0375	6.0007	6.0792	5.9157	6.2642	6.2032	5.7271	6.0477	6.0683	6.1777	6.06777	0.136957
Mospd1	0.978288	-0.131092		5.9975	6.2752	5.6941	5.7461	6.1184	6.2786	5.97	6.2233	6.0379	0.228251		5.5852	5.8439	5.9547	5.7733	6.3638	5.7243	6.1405	5.7681	5.7405	6.0381	5.943	6.0314	5.8817	5.90681	0.205319
Fndc1	0.982541	-0.0997221		5.3203	5.6098	6.0601	5.3631	5.5833	5.4122	5.8482	6.4977	5.71184	0.405163		5.6411	5.7252	5.707	5.5643	5.3882	5.4033	5.5657	5.1389	6.2109	5.6629	5.5731	5.6465	5.7304	5.61212	0.245385
BC031181	0.982128	-0.124197		6.6365	7.0829	7.0879	7.2709	6.9042	6.685	6.9669	6.9602	6.94931	0.210661		6.8239	6.7199	7.191	6.7872	6.6029	6.798	6.9059	7.1478	7.1075	6.3931	6.6324	6.7855	6.8314	6.82512	0.225882
Bcl2l2	0.981741	-0.109964		5.9356	6.0785	6.0752	5.9945	6.0595	5.9036	6.035	6.0972	6.02239	0.0712053		6.0284	5.9204	5.8994	5.8299	5.9529	6.0382	5.8097	5.674	5.9036	5.8307	6.0108	5.9799	5.9836	5.91242	0.104644
N4bp2l1	0.972362	-0.15287		5.1709	5.3941	5.5083	7.0057	5.4437	5.1245	5.2139	5.3882	5.53116	0.611494		5.2424	5.3285	5.236	5.1985	5.179	5.2468	5.2684	6.6118	5.2831	5.4505	5.3078	5.3119	5.2531	5.37829	0.37677
Ramp1	0.976828	-0.129401		5.163	5.4547	5.6642	5.5417	6.6552	5.2783	5.3214	5.5956	5.58426	0.464788		5.3331	5.3561	5.3709	5.1843	5.8532	5.2617	5.3117	6.4307	5.3906	5.3551	5.2082	5.4207	5.4369	5.45486	0.335409
Tiprl	0.980327	-0.121522		5.9435	6.2521	6.4744	6.3055	6.3657	5.9474	6.0476	6.0817	6.17724	0.19974		6.1807	6.0833	6.0683	6.0305	5.9064	5.9766	5.9798	6.3688	6.203	5.8559	6.0503	5.947	6.0737	6.05572	0.136414
Cap1	0.976365	-0.169558		6.4955	6.5056	7.3281	6.8882	7.6393	7.9337	7.188	7.4148	7.17415	0.516081		7.0924	7.0957	7.383	7.191	6.5915	6.7673	7.3423	7.6367	6.8241	6.7279	6.8241	6.7808	6.8029	7.00459	0.311848
Ywhab	0.984534	-0.140723		8.7604	9.1835	8.9024	9.2474	9.3059	8.736	9.1639	9.4909	9.0988	0.271198		8.7352	9.013	9.0658	8.7903	9.2406	8.5579	8.9871	9.1908	9.3492	8.694	8.9353	9.0079	8.8879	8.95808	0.226945
2900026A02Rik	0.986281	-0.0895356		5.9672	6.5818	7.3968	6.1717	6.7657	6.4062	6.5267	6.3944	6.52631	0.429005		6.4373	6.5626	6.5795	6.4334	6.5789	6.8726	6.5299	5.658	6.6636	6.2812	6.0061	6.4744	6.6006	6.43678	0.309692
Ift172	0.978387	-0.119137		5.3435	5.4977	5.5303	5.8899	5.5699	5.4005	5.4165	5.4499	5.51227	0.169242		5.3636	5.3544	5.3761	5.3995	5.4409	5.4708	5.3607	5.5025	5.4397	5.3023	5.2863	5.3925	5.4215	5.39314	0.0623615
Nudt16l1	0.9839	-0.107698		6.3671	6.847	6.6424	6.7739	6.9877	6.688	6.5275	6.6822	6.68948	0.19023		6.5217	6.7918	6.6562	6.6387	6.2016	6.6813	6.3176	7.1791	6.7482	6.1108	6.5271	6.5267	6.6623	6.58178	0.273792
Pde6d	0.979189	-0.117141		5.4282	5.5938	5.7315	6.0598	5.6185	5.4336	5.4981	5.666	5.62869	0.205095		5.4217	5.5219	5.5002	5.4654	5.3869	5.5064	5.4408	5.9503	5.6103	5.3998	5.441	5.4574	5.548	5.51155	0.14577
Foxq1	0.973387	-0.154658		5.7944	5.4399	6.0977	5.7497	6.0818	5.7567	5.6491	5.9207	5.81125	0.219893		5.7317	5.6037	5.6335	5.7139	5.9794	5.6767	5.7758	5.4292	5.4769	5.7965	5.7822	5.4155	5.5207	5.65659	0.16508
2011-09-01	0.985178	-0.104934		6.8947	7.0738	7.225	7.162	7.3727	6.829	7.0198	7.0605	7.07969	0.175174		6.9348	7.2438	7.225	7.0401	6.7793	6.9574	6.8261	6.592	7.4162	6.587	7.0218	6.9823	7.066	6.97475	0.242178
Abcc3	0.97695	-0.132554		5.4166	5.5156	6.1446	5.8841	5.3834	6.0627	5.8489	5.7505	5.7508	0.288282		5.746	5.733	5.6585	5.5335	5.5362	5.6279	5.6431	5.5085	5.8418	5.6092	5.4309	5.5856	5.583	5.61825	0.110016
Fam173a	0.977314	-0.143911		6.1819	6.1981	6.6835	6.8495	6.3461	6.0384	6.26	6.1912	6.34359	0.278299		6.1951	6.1277	6.1682	5.9613	6.1881	6.0073	6.2427	6.7781	6.2646	6.0289	6.2915	6.2299	6.1124	6.19968	0.201438
Arhgef2	0.9765	-0.135889		5.5938	5.6425	6.3546	5.9943	5.8489	5.5244	5.685	5.6158	5.78241	0.276634		5.6261	5.6619	5.6027	5.6698	5.7804	5.6748	5.4951	5.9924	5.657	5.6199	5.5606	5.4684	5.5957	5.64652	0.131311
Neo1	0.979249	-0.115339		5.3718	5.6011	5.536	5.3426	5.6826	5.5901	5.578	5.7631	5.55816	0.142644		5.5045	5.5727	5.3996	5.4619	5.3651	5.5133	5.3632	5.2614	5.4647	5.4263	5.4362	5.502	5.4858	5.44282	0.0812971
Synm	0.973023	-0.146788		5.1769	5.6632	5.0293	5.4381	6.4111	5.252	5.2251	5.3343	5.44125	0.434813		5.1666	5.482	5.4683	5.1998	5.2113	5.1598	5.336	5.4079	5.5363	5.282	5.1673	5.2176	5.1931	5.29446	0.135811
Slc35e2	0.985511	-0.0859721		5.731	6.0499	5.9368	5.9036	5.9715	6.1135	5.8277	5.9339	5.93349	0.11982		5.9116	6.1521	5.8891	5.8909	5.6278	5.843	5.7417	6.0196	5.9407	5.4949	5.8012	5.6816	6.0235	5.84752	0.178713
Rnf19b	0.979465	-0.124348		6.271	5.682	5.6809	7.1553	6.0231	5.9199	5.8159	5.8961	6.05552	0.483747		5.6785	5.9114	5.8794	5.8294	5.7547	5.7475	6.0621	6.1189	6.0682	5.8852	6.166	6.0725	5.9315	5.93118	0.155601
Usp40	0.97909	-0.11623		5.394	5.6801	5.4215	5.5638	5.6961	5.494	5.6206	5.599	5.55864	0.112906		5.4029	5.5429	5.4833	5.4617	5.3252	5.5055	5.4949	5.359	5.4908	5.2937	5.4274	5.4844	5.4796	5.44241	0.075808
Dhx58	0.978699	-0.118092		5.3644	5.5398	5.7084	6.4847	5.2918	5.2046	5.5147	5.2428	5.5439	0.41655		5.3045	5.5133	5.4595	5.332	5.6611	5.3135	5.3139	5.6409	5.3661	5.3727	5.3731	5.4306	5.4543	5.42581	0.118697
Sec24c	0.982803	-0.124387		6.9322	7.304	6.9117	7.3496	7.0435	7.5412	7.323	7.4606	7.23323	0.239985		7.2065	6.783	7.2134	6.9975	7.0576	7.2633	7.0009	7.1994	7.0485	7.0334	7.3379	7.1654	7.1081	7.10884	0.144446
Atf5	0.982668	-0.111205		6.4102	6.5848	6.0887	6.9225	6.2745	6.4342	6.1256	6.4876	6.41601	0.267797		6.4842	6.247	6.397	6.021	6.617	6.2543	6.5767	5.9707	6.0959	6.2957	6.213	6.4264	6.3636	6.30481	0.200111
Myof	0.981103	-0.11518		6.0514	6.2174	6.1255	5.5986	6.0523	6.3584	6.0879	6.2708	6.09529	0.228781		5.9382	6.0116	6.0736	5.8963	5.8445	5.9151	6.0284	5.599	6.1535	5.8431	6.493	5.9248	6.0203	5.98011	0.205197
Cdkl2	0.980278	-0.109671		5.3732	5.6586	5.5238	5.4968	5.9135	5.5955	5.4626	5.4634	5.56093	0.166885		5.4465	5.4434	5.5809	5.4715	5.473	5.4977	5.4732	5.2216	5.5431	5.2902	5.5296	5.3793	5.5163	5.45125	0.101273
Zfp955a	0.983955	-0.0941769		5.7124	5.8654	6.1934	5.934	5.925	5.6614	5.8159	5.8493	5.8696	0.16188		5.8753	5.8689	5.7013	5.813	5.7682	5.7281	5.6107	5.8216	5.8566	5.5756	5.823	5.7272	5.911	5.77542	0.10274
Fhdc1	0.97889	-0.121358		5.793	5.6361	5.6693	5.3717	6.118	6.0178	5.6191	5.7666	5.74895	0.235732		5.5783	5.6556	5.582	5.4654	5.7364	5.8493	5.7647	5.2732	5.5682	5.588	5.7329	5.7261	5.6386	5.62759	0.148041
Mpdz	0.980749	-0.10859		5.5034	5.7556	5.6927	5.377	5.8975	5.6083	5.5262	5.7663	5.64088	0.169105		5.5194	5.6937	5.6728	5.4771	5.705	5.6582	5.3918	5.4364	5.6647	5.2898	5.5096	5.2997	5.6015	5.53228	0.147015
Phip	0.97763	-0.142633		6.0129	6.4073	6.6455	7.5493	6.7394	5.7885	5.9725	5.8928	6.37602	0.592283		6.3487	6.4033	6.0749	6.1657	6.3154	6.1871	5.9626	6.93	6.0739	6.2291	6.0979	6.099	6.1465	6.23339	0.243028
Flt1	0.977771	-0.131523		5.6428	5.5408	7.3978	5.411	6.1806	5.6123	5.8555	5.6936	5.9168	0.641598		5.8774	5.7851	5.7814	5.7699	5.7778	5.577	6.0641	5.444	5.8953	5.6968	5.8258	5.9649	5.7491	5.78528	0.158518
Nphp1	0.974305	-0.142753		5.3417	5.4399	5.7353	5.739	5.4687	5.7517	5.4982	5.4714	5.55574	0.161005		5.414	5.4476	5.509	5.4673	5.4608	5.4588	5.373	5.34	5.4278	5.4476	5.287	5.4109	5.325	5.41298	0.0643653
Sorbs2	0.972877	-0.152486		5.2017	5.489	6.1886	5.6794	6.2969	5.3023	5.2991	5.5195	5.62206	0.412508		5.511	5.7312	5.3456	5.4232	5.3005	5.5064	5.6942	5.6703	5.6734	5.3791	5.1928	5.3398	5.337	5.46958	0.175387
Chmp2b	0.974033	-0.194328		7.3628	7.1026	8.6092	7.5336	7.3081	7.1469	7.409	7.3975	7.48371	0.476051		6.9395	7.3198	7.5486	7.2049	7.3342	7.186	7.4619	7.2096	7.3191	7.2631	7.5598	7.4502	6.9653	7.28938	0.194098
2010109I03Rik	0.975713	-0.133274		5.9729	5.425	5.1024	5.0995	5.1854	6.1076	5.4344	5.5721	5.48741	0.382498		5.2596	5.2865	5.4324	5.2833	5.3074	5.3103	5.4572	5.1031	5.3438	5.3433	5.6865	5.4816	5.3088	5.35414	0.138863
Arhgap8	0.982202	-0.0953913		5.1064	5.1747	5.4672	6.3065	5.3419	5.1946	5.1748	5.1102	5.35954	0.40185		5.1674	5.2553	5.457	5.3456	5.3557	5.2676	5.1688	5.1273	5.2338	5.22	5.1316	5.3119	5.3919	5.26415	0.103488
2010107G23Rik	0.979668	-0.112068		5.5421	5.5982	5.9115	5.6384	5.3014	5.3498	5.4403	5.3138	5.51194	0.206674		5.2972	5.5253	5.4377	5.4553	5.2565	5.4719	5.4669	5.0359	5.4012	5.4266	5.4373	5.5352	5.4513	5.39987	0.134339
Pycard	0.97776	-0.175193		8.0197	8.3076	6.5771	7.9385	7.8133	8.6453	7.197	8.5196	7.87726	0.693745		7.0548	7.3491	8.065	7.3057	8.1238	7.7339	7.8742	8.2682	7.3149	7.7789	7.8549	7.9389	7.4646	7.70207	0.371149
Atp13a4	0.97619	-0.130316		5.4629	5.4056	5.2456	5.0798	5.2932	5.4388	5.2742	6.5852	5.47316	0.466134		5.3392	5.3387	5.3587	5.4479	5.2111	5.3072	5.3489	5.0677	5.1897	5.3753	5.4816	5.6805	5.3105	5.34285	0.148465
St13	0.984904	-0.10443		6.5035	7.0354	7.1264	6.9786	7.2665	6.5668	6.8582	7.0073	6.91784	0.264316		6.8268	7.0319	6.8916	6.889	6.4148	6.8983	6.6951	7.1212	6.9904	6.3582	6.7823	6.7753	6.8994	6.81341	0.220403
Slc2a1	0.978207	-0.19385		8.9653	8.2246	8.8724	8.9132	9.0499	9.208	8.7647	9.1623	8.89505	0.308362		8.0067	8.7727	8.6997	8.8479	9.6342	8.8952	9.3373	7.0501	8.4351	9.061	9.2655	8.7319	8.3783	8.7012	0.65649
Elovl3	1.00001	4.90385e-05		5.2103	7.2728	5.1686	5.196	7.2015	5.2331	5.4396	5.5534	5.78441	0.906697		5.17	5.2058	5.1666	5.1779	9.1662	5.9551	5.6423	5.0089	5.298	5.2911	5.0529	6.7157	6.3475	5.78446	1.14559
Abhd17c	0.984012	-0.107896		7.0652	6.7792	6.1649	6.2256	6.5831	7.3715	6.6537	7.1444	6.74845	0.430359		6.9341	6.7474	6.8024	6.5481	6.3529	6.7035	6.7112	5.9391	6.4479	6.6606	6.9109	6.8592	6.7099	6.64055	0.270691
Slmap	0.99054	-0.0695125		6.8458	7.3176	8.2386	7.2858	7.2131	7.3434	7.3172	7.2218	7.34791	0.393748		7.4052	7.8196	7.3621	7.2384	7.1676	7.2637	7.1045	6.6763	7.303	7.0526	7.2838	7.4193	7.5231	7.2784	0.266801
Ephb3	0.982542	-0.103622		6.0696	5.9346	5.9869	5.5886	5.7998	6.2946	5.9014	5.908	5.93544	0.203628		5.818	5.9	5.9376	6.1205	5.6114	5.9326	5.9133	5.289	5.7105	5.7838	6.01	5.8666	5.9203	5.83182	0.207607
Ctr9	0.976111	-0.14512		5.9404	5.9028	6.7966	6.0256	6.0842	5.9104	5.9333	6.0044	6.07471	0.298366		5.923	5.9918	5.9533	5.9499	5.8985	5.9346	5.9081	5.904	5.9798	5.9137	5.9833	5.9164	5.8283	5.92959	0.0438639
Elmod2	0.980209	-0.116616		5.5496	5.9999	5.8511	6.3668	6.1081	5.7646	5.7888	5.7108	5.89246	0.257016		5.8486	5.8083	5.8003	5.7891	5.749	5.8266	5.678	5.9407	5.9184	5.5103	5.7699	5.6425	5.8043	5.77585	0.114247
9930012K11Rik	0.984868	-0.0835413		5.3465	5.5727	5.2929	5.4097	5.6141	5.6268	5.5788	5.724	5.52069	0.152105		5.3464	5.4231	5.6059	5.2931	5.4433	5.5275	5.3134	5.4354	5.315	5.5275	5.3436	5.4921	5.6166	5.43715	0.111144
Zfand3	0.970136	-0.193519		6.3763	6.2313	6.7347	6.9957	6.3412	6.1051	6.3603	6.6958	6.48005	0.298601		6.1238	6.2787	6.2808	6.0785	6.2963	5.9548	6.175	6.9443	6.5198	6.4089	6.5842	6.1168	5.963	6.28653	0.276371
Lamtor5	0.976915	-0.162585		7.0126	6.83	7.5054	7.4444	6.7596	6.762	6.9034	7.1258	7.0429	0.294436		6.8529	6.8062	6.9661	6.6947	6.7591	6.6348	6.9097	7.4813	6.901	6.9042	6.9642	6.8717	6.6982	6.88032	0.209434
Ift122	0.978616	-0.115576		5.2479	5.2532	5.831	5.4801	5.4126	5.2296	5.4784	5.3059	5.40484	0.200311		5.1945	5.3921	5.3088	5.3654	5.2947	5.3267	5.2675	5.3177	5.3358	5.1572	5.2524	5.2259	5.3217	5.28926	0.0673793
Adam9	0.987606	-0.0844317		6.4034	6.7206	6.7943	8.0576	6.4933	6.3326	6.6826	7.0129	6.81216	0.549758		6.5784	6.9701	6.8757	6.6041	6.4148	6.4079	6.5263	6.6591	7.2234	6.7661	6.7733	6.7589	6.9024	6.72773	0.23174
Ndufb3	0.979284	-0.14832		7.0407	7.1917	7.2787	7.61	7.1236	6.9398	7.0808	7.0116	7.15961	0.210419		6.9172	7.0015	7.0671	6.8425	7.1907	6.8545	7.1525	7.2933	7.0085	7.005	7.0146	6.9056	6.8938	7.01129	0.135962
Eya2	0.974436	-0.134578		5.1356	5.1415	5.2722	5.099	5.8625	5.335	5.1072	5.1611	5.26426	0.255567		5.1141	5.1333	5.0229	5.1072	5.3252	5.088	5.1327	5.1856	5.0954	5.2074	5.0444	5.1552	5.0745	5.12968	0.0782352
Wnk1	0.983884	-0.126856		7.7946	8.1049	7.4924	8.0644	7.6026	8.0523	7.7816	8.0802	7.87162	0.238432		7.7816	7.6017	7.8875	7.4125	7.4953	7.544	7.77	8.1458	7.9573	7.4508	8.0941	7.8173	7.7241	7.74477	0.237331
Atxn1	0.984111	-0.101193		6.768	6.522	5.8202	6.6215	6.243	6.1907	6.4842	6.3021	6.36896	0.295915		6.3232	6.2822	6.4967	6.3764	5.8633	6.1818	6.4558	5.7403	6.4332	6.0202	6.7786	6.1659	6.3634	6.26777	0.277066
Slc22a5	0.980093	-0.114933		5.8269	5.7254	5.9439	5.956	5.7911	5.6575	5.6091	5.6791	5.77362	0.129401		5.603	5.6425	5.6516	5.6396	5.6047	5.6824	5.5143	5.977	5.6457	5.6879	5.5478	5.6754	5.6911	5.65869	0.109572
Sar1a	0.984907	-0.105438		6.9272	7.1826	6.7641	6.9578	6.9746	7.0387	6.826	7.217	6.986	0.157667		7.0007	6.9384	6.9259	6.8161	6.7253	6.7277	6.7736	6.8225	7.0956	6.7876	6.9891	6.8885	6.9563	6.88056	0.115014
Sec14l1	0.981942	-0.109429		5.9508	5.9839	6.2145	6.0284	6.4267	5.8825	5.9759	6.0163	6.05988	0.176288		5.9274	5.9895	5.9692	6.0954	5.9706	6.0267	5.833	5.7608	5.9468	5.8776	5.9241	6.0268	6.0079	5.95045	0.0887621
Pdlim1	0.991685	-0.0618087		7.4328	7.6525	7.3474	7.1314	7.4711	7.1687	7.6675	7.5955	7.43336	0.206734		7.3912	7.4694	7.713	7.2838	7.3449	7.0793	7.3161	7.193	7.7005	6.9949	7.6225	7.0749	7.6467	7.37155	0.246996
Lce1a2	0.986245	-0.108018		9.4224	9.0997	5.1941	5.1809	7.3245	8.8265	8.865	8.9124	7.85319	1.75665		6.2448	6.8487	8.0474	8.3862	7.9118	7.6835	8.7968	5.0797	6.6903	9.066	8.9908	9.1325	7.8087	7.74517	1.22939
Tspan3	0.998356	-0.0130346		8.1044	7.6633	6.8617	8.8754	6.7568	8.6195	7.9039	8.6538	7.92985	0.802938		8.2859	7.8393	8.3827	8.1626	7.0749	8.0256	8.0586	6.8698	8.0635	7.9422	7.7386	8.0605	8.4144	7.91682	0.463577
Ice1	0.985001	-0.0900154		5.7461	6.1544	6.0766	5.9425	6.4527	5.7336	5.9331	5.973	6.0015	0.232555		6.0435	6.0836	5.9151	5.8849	5.763	5.7728	5.6534	6.2985	6.2386	5.5226	5.8092	5.8075	6.0566	5.91148	0.224724
Yif1a	0.982434	-0.128778		7.3146	7.4559	6.8166	7.1794	7.2518	7.6067	7.2429	7.7814	7.33116	0.291881		7.3377	7.2973	7.3946	7.1154	6.9399	7.1831	7.2564	6.9722	7.4556	7.0142	7.2462	7.2481	7.1703	7.20238	0.158529
Bmpr1a	0.988172	-0.0791308		6.4219	6.722	7.038	6.2744	6.9655	6.5951	6.6555	6.8492	6.6902	0.261362		6.7029	6.7593	6.7217	6.6346	6.8078	6.9157	6.533	5.547	6.6779	6.2534	6.7724	6.8125	6.8057	6.61107	0.359388
Cers2	0.976012	-0.144809		5.6399	5.8255	6.7764	6.1253	6.2267	5.8097	5.9098	5.9808	6.03676	0.351308		5.7997	5.9114	5.8804	5.7461	5.9145	5.8058	5.7402	6.5166	6.1269	5.7989	5.7042	5.8645	5.7862	5.89195	0.216504
Mef2a	0.979483	-0.137799		6.5655	6.4619	7.0169	7.1921	6.528	6.4103	6.7192	6.836	6.71624	0.279703		6.6013	6.5596	6.8093	6.349	6.4335	6.4241	6.6548	6.6934	6.745	6.4462	6.6671	6.6317	6.5047	6.57844	0.139061
Wdr48	0.97957	-0.115225		5.5418	5.6872	5.7793	5.7465	5.7958	5.4682	5.5421	5.5593	5.64002	0.126775		5.6509	5.5529	5.506	5.4801	5.5602	5.5464	5.4068	5.5448	5.4839	5.4816	5.5099	5.5447	5.5542	5.5248	0.0578126
Tcta	0.978012	-0.125078		5.2516	5.7885	5.9162	5.9768	5.6784	5.6066	5.6236	5.666	5.68846	0.222766		5.4646	5.5761	5.5527	5.5161	5.7069	5.5679	5.4891	5.9465	5.6412	5.4466	5.2802	5.5884	5.5477	5.56338	0.154365
Tmem50a	0.985886	-0.105449		7.103	7.5925	7.6526	7.3137	7.9865	7.215	7.2461	7.6593	7.47109	0.29886		7.1613	7.459	7.4554	7.0971	7.1826	7.1748	7.3175	8.1491	7.4317	7.1099	7.1129	7.6626	7.4394	7.36564	0.294952
0610009B22Rik	0.979255	-0.129474		5.9652	6.1555	6.5738	6.4529	6.0533	6.1382	6.269	6.3226	6.24131	0.204337		6.0805	6.0893	6.3391	6.0749	6.0981	6.2076	6.1438	5.9516	6.2074	5.9884	6.0865	6.1116	6.0751	6.11184	0.0987084
Pigq	0.991834	-0.0567115		6.5646	7.1567	6.8731	6.9498	7.2383	6.9936	6.8655	6.9196	6.94515	0.203563		6.997	6.923	6.8223	6.8324	6.8733	6.9851	6.826	6.9656	7.0279	6.4679	6.6802	6.9647	7.1843	6.88844	0.176289
Stx3	0.98312	-0.106703		6.2714	6.3273	6.783	6.3244	6.4248	5.9306	6.3644	6.1444	6.32129	0.242667		6.4555	6.249	6.3648	6.4358	6.2094	6.1871	6.2196	5.622	6.2572	5.9997	6.4521	6.0557	6.2817	6.21458	0.226724
Inpp5b	0.978924	-0.126586		6.0437	5.9299	5.5689	6.6377	5.7411	6.0719	5.9193	6.1376	6.00626	0.315473		5.7922	5.8501	5.8943	5.7261	5.8012	5.8567	5.8937	6.3279	5.7823	6.0226	5.664	5.9691	5.8556	5.87968	0.164599
Slc6a8	0.984516	-0.0998692		6.473	6.5447	6.2078	5.9765	6.5615	6.9841	6.4794	6.3714	6.4498	0.292061		6.4114	6.3536	6.4383	6.6718	6.3154	6.4186	6.401	5.5732	6.2372	6.3112	6.4573	6.5127	6.4474	6.34993	0.256378
Zfp160	0.981899	-0.101117		5.3939	5.5815	5.6575	6.1792	5.5576	5.3203	5.5043	5.4963	5.58632	0.261874		5.5281	5.5294	5.4234	5.4812	5.3975	5.4832	5.3888	5.8339	5.5085	5.3403	5.4329	5.3838	5.5767	5.48521	0.125545
Foxa2	0.980597	-0.102288		5.2839	5.1557	5.6827	5.3046	5.1828	5.2707	5.1756	5.118	5.27175	0.179034		5.1304	5.1829	5.1626	5.1562	5.1821	5.1604	5.1851	5.1154	5.1442	5.2644	5.1261	5.138	5.2552	5.16946	0.0458357
Dscr3	0.979669	-0.117548		5.5384	5.7254	5.9417	6.1264	5.9897	5.634	5.5723	5.7259	5.78173	0.213416		5.6486	5.6878	5.6176	5.7032	5.5606	5.5647	5.4669	6.1718	5.7645	5.4292	5.7053	5.634	5.6801	5.66418	0.180243
Ptov1	0.983656	-0.100064		6.0418	6.1917	6.2537	5.8871	6.2716	5.9437	6.0875	6.3028	6.12249	0.156689		6.0707	6.2588	6.1076	6.1841	5.9995	6.097	5.9483	5.6214	6.206	5.8508	5.929	5.9001	6.1182	6.02242	0.17321
Specc1l	0.981704	-0.104057		5.4907	5.6738	5.8275	5.9356	5.8262	5.5582	5.5593	5.6286	5.68749	0.158534		5.5938	5.6232	5.5554	5.5178	5.4974	5.4661	5.4742	5.8417	5.65	5.5429	5.5938	5.5687	5.6596	5.58343	0.0994924
Arhgef16	0.979404	-0.125333		6.7314	5.8283	6.1304	6.1123	5.8658	5.8804	6.1084	6.0256	6.08532	0.287978		5.9027	5.9425	5.8293	6.0853	5.7747	6.272	5.8818	5.1599	6.012	5.9475	6.7947	5.939	5.9385	5.95999	0.355295
Per3	0.97816	-0.116684		5.1892	5.279	5.2536	5.2891	5.7467	5.4856	5.2165	5.2822	5.34274	0.185801		5.274	5.225	5.2402	5.2091	5.2439	5.2093	5.2509	5.2385	5.1862	5.2833	5.1548	5.1795	5.244	5.22605	0.0371829
Hspb6	0.97532	-0.13308		5.0601	5.9432	5.2225	5.8625	5.1906	5.2104	5.252	5.3962	5.39219	0.328902		5.1902	5.421	5.218	5.2083	5.1967	5.2349	5.1701	5.2096	5.6432	5.2359	5.2416	5.1969	5.202	5.25911	0.13089
Il1f5	0.984977	-0.103017		7.8185	7.2537	5.002	5.1239	6.3521	8.1118	7.3025	7.8925	6.85712	1.23211		6.7997	6.3426	7.3943	6.1865	6.2768	7.0207	7.5775	5.0102	6.1587	7.3444	7.1066	7.7513	6.8341	6.75411	0.749973
Shox2	0.979714	-0.108196		5.111	5.6888	5.3531	5.1044	5.6487	5.216	5.1274	5.4182	5.33345	0.236469		5.2545	5.347	5.3939	5.2098	5.1689	5.0794	5.2532	5.0873	5.2866	5.1813	5.1115	5.2734	5.2815	5.22525	0.0969261
Mtpn	0.985829	-0.116284		7.8241	7.9206	8.3494	8.9599	8.5204	7.8558	8.0778	8.1371	8.20564	0.388936		8.0596	8.1039	8.2662	8.1828	7.7898	8.0226	8.0094	8.5178	8.4749	7.6579	8.0586	7.9095	8.1086	8.08935	0.240436
Pik3r6	0.985684	-0.0832038		5.6787	6.0625	5.7001	5.673	6.1174	6.0703	5.5202	5.6718	5.81175	0.232118		5.8761	5.7241	5.4712	6.056	5.6874	6.0171	5.5628	5.6999	5.6238	5.6091	5.5347	5.7099	5.899	5.72855	0.182736
Ccr5	0.980082	-0.115487		5.4652	5.6734	5.8386	7.009	5.601	5.3322	5.7431	5.7233	5.79822	0.515312		5.4587	5.8431	5.7179	5.5168	5.3724	5.4911	5.4515	6.2494	6.3523	5.6735	5.4363	5.6075	5.7051	5.68274	0.306538
Gprc5b	0.974264	-0.139046		5.2072	5.3	5.6103	5.1442	5.7516	5.5213	5.2582	5.4288	5.4027	0.212484		5.3	5.3151	5.2915	5.2281	5.1827	5.2006	5.2493	5.2932	5.4364	5.2238	5.2589	5.2707	5.1772	5.26365	0.0686729
Entpd4	0.979313	-0.123229		5.7385	6.3782	6.2148	6.0091	5.9584	5.8804	5.7203	5.7545	5.95678	0.238216		5.858	5.8699	5.7258	5.8926	5.939	5.8523	5.9984	5.8013	5.9613	5.7541	5.5998	5.7652	5.8184	5.83355	0.107578
Grk5	0.977343	-0.12472		5.2988	5.3431	5.4816	6.2588	5.4134	5.3468	5.3662	5.529	5.50471	0.314132		5.3741	5.412	5.4274	5.3659	5.2843	5.2257	5.3273	5.5995	5.4451	5.3309	5.4179	5.3718	5.358	5.37999	0.0894732
Pcsk6	0.975925	-0.131218		5.5258	5.4524	5.2929	5.239	5.2915	6.0696	5.2802	5.4509	5.45029	0.270664		5.2417	5.2075	5.2537	5.2291	5.4107	5.5117	5.3513	5.1332	5.3364	5.3651	5.3213	5.5193	5.2669	5.31907	0.114429
Mob2	0.980714	-0.109866		5.6607	5.7717	5.7494	5.6276	5.6143	5.7403	5.6597	5.75	5.69671	0.0625342		5.662	5.6488	5.7092	5.4944	5.4817	5.5986	5.5829	5.5889	5.5945	5.4113	5.5418	5.6827	5.6322	5.58685	0.0858127
Pgam2	0.973025	-0.147798		5.2057	6.2865	5.1979	5.8505	5.2296	5.3013	5.3052	5.4559	5.47907	0.390658		5.2525	5.6438	5.322	5.2699	5.3063	5.2491	5.2538	5.2725	5.727	5.2442	5.303	5.2597	5.2028	5.33128	0.161031
Nlrp10	0.97428	-0.149467		5.0264	5.5356	5.2323	5.4273	6.6878	6.2969	6.2676	6.0163	5.81128	0.589076		5.5278	5.9303	5.9072	5.4187	6.117	6.0964	5.8937	5.2003	5.474	5.7129	5.1712	5.6291	5.5249	5.66181	0.312329
Wnt7b	0.982079	-0.103891		5.923	5.85	5.7304	6.0886	5.8133	5.6963	5.7311	5.5436	5.79704	0.163494		5.8576	5.6729	5.6665	5.7859	5.6074	5.7883	5.7353	5.4144	5.6143	5.8415	5.525	5.7373	5.7645	5.69315	0.127864
Plekha7	0.977866	-0.124313		5.3939	5.5486	5.6161	5.484	6.1284	5.7004	5.5282	5.5317	5.61641	0.225448		5.512	5.5064	5.4646	5.5298	5.8117	5.6458	5.3469	5.2749	5.4842	5.4818	5.3984	5.4713	5.4695	5.4921	0.131243
Cipc	0.981591	-0.111464		5.8948	6.2551	6.0661	5.9551	6.2934	6.1302	5.9382	5.907	6.05499	0.15759		5.856	5.9013	5.9105	5.9577	6.2784	5.8518	5.8567	6.2675	5.9661	5.7276	5.8594	5.8534	5.9794	5.94352	0.160054
Kera	0.976329	-0.123743		5.0972	5.1	5.0484	5.0523	5.0112	5.1541	5.0864	6.2721	5.22771	0.424142		5.0902	5.0313	5.0177	5.118	5.2144	5.139	5.0952	5.0698	5.1224	5.1858	5.036	5.1481	5.0837	5.10397	0.059013
Snx7	0.981352	-0.105006		5.3661	5.5968	5.6916	5.7025	5.6548	5.6259	5.5365	5.8744	5.63108	0.145844		5.5064	5.5885	5.7674	5.4768	5.4208	5.4553	5.4656	5.287	5.8353	5.3769	5.5041	5.5634	5.5914	5.52607	0.148849
Fam89a	0.981037	-0.112502		5.8566	5.9937	5.5131	6.3072	5.9397	5.9569	5.9504	5.945	5.93283	0.21611		5.75	5.7017	5.8302	5.8031	5.8657	6.0298	5.8989	5.2724	5.6782	6.2042	5.7369	6.0418	5.8513	5.82032	0.222912
Cntn1	1.00482	0.0254365		5.115	6.0084	5.1189	5.0676	5.1582	5.2437	5.2702	5.275	5.28212	0.303573		5.1771	5.212	5.3205	5.7518	5.1751	5.2556	5.1994	5.1435	5.2159	5.2934	5.0772	5.208	5.9688	5.30756	0.256799
Slc16a9	0.99381	-0.0367019		5.8222	5.8659	5.3496	7.3095	5.7267	5.7099	5.8041	5.8435	5.92892	0.581711		5.8651	6.16	5.8372	6.2297	5.7225	5.9962	5.7945	5.7421	5.7908	5.8003	5.7329	5.6582	6.2694	5.89222	0.204575
Dram2	0.976177	-0.149407		6.0078	6.2083	6.4039	6.9225	6.0829	6.0942	6.1155	6.3372	6.27154	0.295326		6.0365	6.2314	6.3996	5.7868	6.0161	5.9718	6.1454	6.5885	6.2432	6.029	6.0351	6.1203	5.984	6.12213	0.206273
Agap1	0.979782	-0.115443		5.5739	5.5246	6.3222	5.8625	5.6055	5.604	5.5781	5.6085	5.70991	0.267474		5.6425	5.5781	5.6193	5.6759	5.7624	5.5531	5.648	5.3025	5.6647	5.511	5.5542	5.6048	5.6116	5.59447	0.108692
Atp6v1e1	0.97986	-0.159638		7.9449	7.8011	7.9508	7.8415	8.1208	7.8631	7.8596	8.0294	7.9264	0.107381		7.5429	7.7579	8.0091	7.5099	8.0981	7.5567	7.9558	7.4983	7.662	7.9886	7.9732	7.8338	7.5816	7.76676	0.219507
Abi2	0.976764	-0.133651		5.5226	5.566	5.9286	6.3727	5.6801	5.4221	5.6144	5.908	5.75181	0.307281		5.6161	5.6144	5.6954	5.5854	5.6131	5.5783	5.5859	5.6714	5.7675	5.6107	5.5363	5.6101	5.5515	5.61816	0.0619912
Alpl	0.979636	-0.108163		5.2402	5.2095	5.8974	5.1353	5.3007	5.2633	5.2252	5.2198	5.31142	0.241457		5.2167	5.1405	5.1671	5.2452	5.2171	5.2358	5.1829	5.1983	5.1774	5.2988	5.1018	5.2077	5.2531	5.20326	0.0512103
Il7r	0.982672	-0.0985202		5.2321	5.4963	6.2148	6.0622	6.2879	5.2564	5.4807	5.4537	5.68551	0.431958		5.4156	5.647	5.4963	5.488	5.4534	5.3966	5.3325	6.8067	5.5684	5.3848	5.4534	5.5074	5.6808	5.58699	0.379886
Csf2rb2	0.98322	-0.0952144		5.2041	5.5549	5.5163	7.2945	5.6326	5.2662	5.2977	5.6292	5.67444	0.675859		5.6227	5.6411	5.4984	5.392	5.3266	5.3386	5.2272	6.761	5.6275	5.442	5.3706	5.5941	5.6881	5.57922	0.383656
Bhlhe22	0.975543	-0.136353		5.3465	5.4374	5.1224	5.1826	5.284	6.6697	5.2862	6.2731	5.57524	0.571185		5.3845	5.3475	5.5052	5.2982	5.6243	5.2866	5.2782	5.1348	5.5164	5.5259	5.8869	5.5573	5.3597	5.43888	0.192775
Nfia	0.978721	-0.129856		5.9877	5.9106	7.2835	5.9435	5.8118	5.8404	5.9641	6.0778	6.10243	0.484475		5.7643	5.8381	6.0361	5.9659	6.3451	5.895	6.1204	5.904	6.0045	5.8118	6.0533	5.9825	5.9224	5.97257	0.150801
B230219D22Rik	0.985428	-0.106244		6.9262	7.3487	7.3295	7.641	7.3949	7.0822	7.3057	7.3012	7.29117	0.212167		7.3731	7.2978	7.3791	7.1262	7.1098	7.0558	6.8663	7.1403	7.604	6.9212	7.1788	7.1098	7.2419	7.18493	0.197745
Pdia3	0.987334	-0.109396		8.3277	8.4482	8.6741	9.1779	8.3519	8.3796	8.7735	8.9635	8.63705	0.315783		8.6045	8.8218	8.7748	8.3316	7.9492	8.2441	8.6381	8.3834	9.004	8.2598	8.6802	8.5979	8.5701	8.52765	0.28411
Paqr4	0.978802	-0.114329		5.2041	5.3252	5.452	5.3589	5.8502	5.3066	5.2898	5.3594	5.39328	0.197556		5.3324	5.3203	5.274	5.2536	5.3091	5.3038	5.2139	5.185	5.2743	5.3106	5.1686	5.3822	5.2985	5.27895	0.0605955
F2rl1	0.985137	-0.0874394		5.457	5.9484	6.4195	5.5421	6.5273	5.7073	5.7562	5.7059	5.88296	0.39338		5.7497	5.8563	5.7086	5.7658	6.4616	5.8326	5.5675	5.4365	5.9541	5.5457	5.6396	5.8861	5.9377	5.79552	0.255024
Brd2	0.977771	-0.160728		7.0746	6.9001	7.9002	7.7551	7.2346	6.7138	7.1424	7.1233	7.23051	0.404161		6.9015	7.0912	6.9842	6.9104	7.5404	6.9877	6.9916	7.5657	7.0889	6.779	7.1144	7.0754	6.8768	7.06978	0.235576
Laptm5	0.973495	-0.175624		5.6333	6.9417	7.181	7.7795	6.9464	5.4426	6.2996	6.7852	6.62616	0.789094		5.9976	6.3275	6.4084	5.9559	6.4847	5.6311	5.8942	9.3882	6.9436	6.1217	6.168	6.3467	6.1894	6.45054	0.939361
Ndfip1	0.98389	-0.125143		7.3635	7.7879	8.7571	7.707	7.7451	7.3715	7.5182	7.8954	7.76821	0.444397		7.5975	7.5672	7.8284	7.1232	7.6169	7.0406	7.7946	8.6138	7.8316	7.4724	7.5543	7.7068	7.6126	7.64307	0.378475
Zfp46	0.98136	-0.120497		6.4939	6.4188	6.4349	6.7992	6.3824	6.3954	6.3515	6.4384	6.46431	0.141834		6.3906	6.3424	6.4384	6.339	6.4556	6.3211	6.324	6.1055	6.3759	6.1879	6.5354	6.3195	6.3343	6.34382	0.109577
Sema4b	0.979764	-0.125487		6.2947	5.9301	6.221	6.63	6.0415	6.2654	5.988	6.2375	6.20102	0.221326		5.9928	6.061	6.0865	6.0768	6.0181	6.0659	6.0203	6.1451	5.8576	6.0116	6.4701	6.1331	6.0431	6.07554	0.138471
Tmem107	0.979058	-0.133076		6.081	6.3065	7.2787	6.5057	6.2775	5.752	6.288	6.3461	6.35444	0.435487		6.3932	6.3022	6.2553	6.3016	6.2213	6.2728	6.1237	6.0163	6.3278	5.9783	6.1431	6.3881	6.154	6.22136	0.131263
Homer2	0.977512	-0.138188		6.7724	6.2795	5.8614	6.3246	5.2275	5.5854	6.0516	7.058	6.14505	0.600197		5.6827	5.7205	6.3097	5.5541	5.4459	6.5926	6.1974	5.1157	5.6161	6.3705	7.3332	6.2349	5.9159	6.00686	0.582838
Intu	0.979254	-0.111149		5.284	5.288	5.2851	5.6498	5.5335	5.3252	5.2343	5.26	5.35749	0.150056		5.2755	5.2581	5.1956	5.2509	5.234	5.2835	5.2481	5.2093	5.2368	5.2692	5.2756	5.1874	5.2784	5.24634	0.0322279
Tagln2	0.992463	-0.0636298		8.5206	8.2235	8.7176	8.7981	8.3731	8.497	8.4082	8.003	8.44264	0.255878		8.4082	8.2956	8.5656	8.4904	8.3416	8.5345	8.3449	7.7782	8.6748	8.207	8.4728	8.1853	8.6282	8.37901	0.23598
Tmem243	0.969954	-0.174051		5.2805	5.4556	6.2497	6.8913	5.9277	5.4483	5.4232	5.6662	5.79281	0.545256		5.4261	5.3537	5.5209	5.2844	5.4855	5.3297	5.3025	8.3576	5.4963	5.4095	5.2336	5.4816	5.3625	5.61876	0.827795
Kank2	0.981376	-0.104669		5.427	5.7218	5.5374	5.4988	6.145	5.3729	5.5425	5.7146	5.62	0.245171		5.4814	5.6317	5.6439	5.406	5.4908	5.3561	5.3775	5.5513	5.7435	5.4543	5.4411	5.5457	5.576	5.51533	0.11377
Dbp	0.974073	-0.143064		5.2036	5.2696	5.8091	5.725	5.872	5.5476	5.2309	5.4853	5.51789	0.26668		5.1226	5.4442	5.4885	5.2205	5.5418	5.1534	5.2051	6.1389	5.5009	5.2235	5.2839	5.2896	5.2598	5.37482	0.268056
Dlg2	0.977957	-0.114085		5.1137	5.0843	5.0519	5.7966	5.0409	5.1289	5.0641	5.1236	5.1755	0.253143		5.0602	5.0415	5.0927	5.0744	4.9877	5.0128	5.0652	5.0771	5.0755	5.0912	5.071	5.0703	5.0788	5.06142	0.0304982
Gm7072	0.980777	-0.105399		5.2829	5.4944	5.5707	5.7818	5.5065	5.3698	5.3362	5.522	5.48304	0.157471		5.4258	5.4672	5.3942	5.4007	5.1049	5.3363	5.2972	5.8013	5.5092	5.1379	5.2989	5.301	5.4347	5.37764	0.174
Chd3os	0.981699	-0.103212		5.4604	5.6627	5.0587	5.1093	5.7118	5.7921	6.1781	6.1433	5.63955	0.418069		5.2281	5.366	5.7869	5.3719	5.6091	5.5727	5.6091	5.1464	5.4755	5.7174	5.4121	6.0739	5.6033	5.53634	0.24549
Vezf1	0.978991	-0.136392		5.9404	6.2351	7.1894	6.6717	6.8021	6.0916	6.352	6.6553	6.4922	0.412599		6.2633	6.4921	6.3585	6.2526	6.3588	6.1931	6.159	7.1457	6.5034	5.9912	6.3382	6.2989	6.2707	6.35581	0.272711
Fntb	0.981096	-0.107778		5.6992	5.6734	5.8206	5.7597	5.657	5.7556	5.646	5.6002	5.70146	0.0723246		5.6845	5.5571	5.5242	5.7063	5.7052	5.6356	5.4817	5.4426	5.5934	5.4446	5.6605	5.6429	5.6393	5.59368	0.0948022
Atg10	0.982409	-0.0973673		5.4421	5.5904	5.5615	5.6019	5.6107	5.4827	5.4799	5.5114	5.53507	0.0642941		5.46	5.4556	5.5299	5.4109	5.4033	5.4475	5.4383	5.4955	5.4848	5.3296	5.3867	5.3182	5.5299	5.43771	0.0670469
Ndufaf3	0.976813	-0.133091		5.4611	5.6044	5.8728	6.3725	5.6348	5.6405	5.5977	5.7349	5.73984	0.281604		5.5136	5.5579	5.552	5.5227	5.6662	5.645	5.4968	6.2434	5.5674	5.5739	5.4789	5.5343	5.5356	5.60675	0.198498
Aig1	0.974385	-0.148443		5.6656	5.5657	6.4215	5.5572	5.5139	6.0242	5.7154	5.8982	5.79521	0.308663		5.6194	5.646	5.7228	5.6294	5.6768	5.7402	5.6791	5.4691	5.6711	5.5725	5.7598	5.7167	5.5051	5.64677	0.0879958
Ninj1	0.979726	-0.146382		6.5842	7.3406	7.6966	7.4851	7.4618	6.7973	7.0503	7.345	7.22011	0.377544		6.8213	7.2144	7.0796	6.9467	7.2729	6.9851	6.9129	7.666	7.5397	6.8454	6.8825	6.8508	6.9412	7.07373	0.273396
Rsu1	0.988424	-0.0770423		6.1401	6.7438	6.849	6.8122	7.0097	6.3671	6.4699	6.8526	6.65555	0.296975		6.4971	6.516	6.5672	6.5681	6.5212	6.4229	6.4304	6.8761	6.9566	6.4955	6.582	6.325	6.7625	6.57851	0.181829
Fmn1	0.979327	-0.112354		5.3447	5.3509	5.5297	5.7646	5.3806	5.3389	5.3104	5.4578	5.4347	0.15169		5.2486	5.3147	5.3939	5.2698	5.2565	5.3714	5.366	5.2737	5.4308	5.2487	5.3029	5.3688	5.3447	5.32235	0.060974
Mcf2l	0.97827	-0.118081		5.3069	5.4946	5.3713	5.5406	5.9468	5.2185	5.2616	5.3321	5.43405	0.234408		5.248	5.2794	5.3628	5.3527	5.3166	5.3634	5.2948	5.2616	5.3281	5.2426	5.3593	5.3863	5.312	5.31597	0.0478918
Tnk1	0.983372	-0.093224		5.4521	5.544	5.7775	5.6613	6.0365	5.6254	5.4021	5.352	5.60636	0.22418		5.4374	5.5345	5.3833	5.4393	5.9758	5.5949	5.5209	5.2667	5.3821	5.5109	5.4193	5.583	5.6227	5.51314	0.171489
Cd2bp2	0.980501	-0.120598		5.8972	6.1394	5.9835	6.9954	6.2323	5.9734	6.0762	6.1808	6.18477	0.346642		6.1676	6.0459	6.1199	6.0697	6.0244	5.9892	6.0284	6.4527	6.0614	5.8273	5.9954	6.0039	6.0485	6.06418	0.140928
Emp1	0.998309	-0.0135385		8.13	8.3675	8.566	6.6756	7.9595	8.1244	8.1894	8.0316	8.0055	0.570725		8.0752	8.3001	8.6478	7.9549	8.0397	7.4079	7.9997	5.9835	8.6983	7.9199	8.1758	8.2275	8.4652	7.99196	0.690899
Rps6ka5	0.982212	-0.0952952		5.1659	5.2593	5.2666	5.5596	5.6869	5.2858	5.3263	5.3071	5.35719	0.174282		5.2916	5.3131	5.091	5.2056	5.1528	5.3185	5.1517	5.571	5.296	5.2551	5.146	5.2514	5.3608	5.26189	0.123561
Mfsd12	0.97723	-0.126885		5.4756	5.4967	5.6935	5.7664	5.626	5.4522	5.4405	5.6291	5.5725	0.12267		5.4179	5.4399	5.4077	5.3857	5.5115	5.335	5.4669	5.6663	5.4447	5.4712	5.4395	5.4067	5.4	5.44562	0.0795024
Dync2li1	0.977676	-0.119556		5.3323	5.1849	5.9731	5.2107	5.2946	5.2233	5.2645	5.36	5.35542	0.256773		5.2221	5.2355	5.23	5.2456	5.2528	5.1988	5.2401	5.4071	5.2494	5.2561	5.1384	5.1668	5.2236	5.23587	0.0621364
Tnip2	0.979648	-0.109678		5.3252	5.3257	5.3174	5.9765	5.3138	5.306	5.316	5.2311	5.38896	0.239394		5.2579	5.3382	5.3088	5.2633	5.3252	5.2963	5.3088	5.3383	5.2416	5.2401	5.15	5.2502	5.312	5.27928	0.0527518
Ubc	0.984381	-0.159175		10.1895	10.0305	10.2617	10.4455	10.0818	9.844	10.2769	10.3995	10.1912	0.199541		10.0175	10.223	10.166	10.1394	9.943	9.7302	10.1855	10.0167	10.1623	9.8853	9.9608	10.148	9.8383	10.032	0.153711
Ap3d1	0.97915	-0.136866		6.5678	6.4855	6.5366	6.9339	6.47	6.5013	6.5227	6.4959	6.56421	0.152533		6.4646	6.3779	6.4525	6.3643	6.5053	6.4411	6.5368	6.5663	6.4048	6.2886	6.4468	6.371	6.3355	6.42735	0.0804894
Atp6ap1	0.986478	-0.1045		7.7376	7.8062	7.6409	7.8117	7.7564	7.7631	7.55	7.7573	7.7279	0.0889466		7.6763	7.6523	7.7428	7.5624	7.4384	7.4594	7.6793	7.7496	7.6882	7.4357	7.6748	7.6657	7.6793	7.6234	0.111344
Rp2h	0.979904	-0.11869		5.5613	5.7879	5.9018	6.8818	6.0035	5.5561	5.705	5.8512	5.90607	0.424316		5.6933	5.8782	5.7461	5.6115	5.5595	5.6308	5.5608	6.8254	6.0122	5.5661	5.7706	5.6034	5.7781	5.78738	0.340188
0610040J01Rik	0.977899	-0.118889		5.2548	5.2702	6.1069	5.4307	5.2035	5.2261	5.2838	5.2593	5.37941	0.301743		5.2765	5.2571	5.218	5.2606	5.2284	5.2338	5.2615	5.2685	5.2162	5.2708	5.3367	5.3088	5.2499	5.26052	0.0344025
Tmem79	0.983206	-0.102318		6.2377	6.1553	5.7436	5.6814	5.8565	6.6064	6.205	6.2532	6.09239	0.310307		6.1077	6.0714	6.1138	6.021	6.0062	6.2081	6.2297	5.2246	5.7775	5.896	6.0357	6.124	6.0552	5.99007	0.259194
P2ry6	0.979083	-0.117928		5.324	5.621	6.1308	5.9756	5.512	5.2319	5.5189	5.7891	5.63791	0.310189		5.4167	5.5701	5.6348	5.4724	5.4094	5.3135	5.3088	5.8024	5.9607	5.3719	5.4816	5.5038	5.5137	5.51998	0.188366
Cyb561a3	0.973259	-0.169801		5.8122	6.1341	6.3716	7.9712	6.3479	5.9199	6.1199	6.1213	6.34976	0.681892		5.899	6.0005	6.0967	5.9272	6.371	5.8358	5.8236	8.2318	6.0734	6.1809	5.9516	6.0125	5.9355	6.17996	0.634117
C4b	0.967319	-0.199713		5.4528	6.9579	7.8179	6.023	5.5834	5.4316	5.853	5.7685	6.11101	0.844777		5.5834	6.3718	5.7714	5.6724	6.0394	5.4388	5.5205	7.6953	6.2208	5.3481	5.6876	5.9674	5.53	5.9113	0.617983
Fabp6	0.979063	-0.10942		5.1449	5.0912	5.0787	6.043	5.145	5.1386	5.0944	5.0739	5.22621	0.331358		5.0905	5.0862	5.1338	5.0621	5.1169	5.1051	5.1296	5.0843	5.0997	5.1519	5.0952	5.2149	5.1481	5.11679	0.0396447
Seh1l	0.980717	-0.120566		5.9597	6.1225	6.7452	6.4892	6.4415	5.8893	6.2186	6.1541	6.25251	0.287819		6.1749	6.2504	6.24	6.1711	6.1041	6.0971	6.203	6.2388	6.2468	5.7544	6.0436	6.0788	6.1123	6.13195	0.133632
Dnase1l1	0.976696	-0.130589		5.3939	5.651	5.7589	5.9232	5.6383	5.5098	5.4054	5.55	5.60381	0.179141		5.5227	5.5294	5.4929	5.4657	5.5936	5.3834	5.3811	5.6963	5.5891	5.3551	5.2843	5.4506	5.4077	5.47322	0.113554
Fam120c	0.979951	-0.108035		5.1801	5.5011	5.7019	5.3648	5.6143	5.3178	5.1952	5.2332	5.38855	0.197252		5.3384	5.3856	5.2326	5.3257	5.3737	5.3038	5.1521	5.3272	5.2753	5.0424	5.3102	5.2617	5.318	5.28052	0.0939827
Rasef	0.975901	-0.123699		5.0264	5.0553	5.3894	5.5335	5.0305	5.0173	5.0178	4.9941	5.13304	0.207019		5.0592	4.9985	5.0153	4.9888	5.0769	5.0244	4.989	4.9598	4.9574	5.0424	4.9704	5.0641	4.9752	5.00934	0.0410196
C130071C03Rik	0.978253	-0.112137		5.0623	5.07	6.0125	5.0027	5.0421	5.0222	5.0123	5.0269	5.15637	0.346711		5.0435	5.0481	4.9975	5.0952	5.0085	5.0484	5.0596	5.0544	4.9996	5.0415	5.0952	5.0221	5.0615	5.04424	0.0313795
Stx12	0.991814	-0.0608106		7.7042	7.4151	7.1143	7.3274	7.1104	7.6903	7.4661	7.5985	7.42829	0.234574		7.1876	7.4522	7.5381	7.3223	7.1761	7.3173	7.5723	6.5143	7.3838	7.4802	7.5443	7.6696	7.6191	7.36748	0.299795
Ralgapa2	0.98323	-0.0916654		5.4646	5.3861	5.2145	5.9947	5.3941	5.4772	5.3897	5.4083	5.46615	0.227912		5.448	5.3765	5.3881	5.3382	5.3032	5.5027	5.5146	5.2978	5.3131	5.2114	5.3131	5.3767	5.4849	5.37448	0.0914117
Fam126b	0.981013	-0.106168		5.3895	5.4729	5.7525	5.8467	5.6362	5.5476	5.5229	5.5656	5.59174	0.14891		5.4031	5.572	5.542	5.4848	5.2959	5.5064	5.498	5.4172	5.5637	5.4054	5.5767	5.5179	5.5293	5.48557	0.0829094
Ulk2	0.981156	-0.103616		5.173	5.5833	5.763	5.4858	5.8499	5.2897	5.2971	5.5483	5.49876	0.23706		5.3909	5.4554	5.4486	5.3465	5.1938	5.2614	5.21	5.819	5.6412	5.1736	5.3522	5.3939	5.4504	5.39515	0.181603
Gtf3a	0.972883	-0.165197		5.7013	5.9312	6.3629	6.7379	6.1655	5.8236	5.9163	6.0966	6.09191	0.333254		5.8649	6.0798	5.8447	5.8462	5.901	5.846	5.8167	6.7175	5.9663	5.7476	5.9091	5.8072	5.7003	5.92672	0.2557
Amacr	0.975233	-0.136023		5.312	5.4183	5.4533	5.4189	6.2661	5.3218	5.363	5.3842	5.4922	0.316484		5.2271	5.3354	5.3118	5.3757	5.5101	5.3557	5.3617	5.4341	5.4094	5.3659	5.3049	5.3755	5.263	5.35618	0.072944
Ccdc109b	0.980868	-0.107101		5.6034	5.4793	5.6051	5.7025	5.5697	5.5622	5.5141	5.7474	5.59796	0.0898662		5.4013	5.483	5.3988	5.5048	5.5884	5.3786	5.4163	5.6301	5.55	5.264	5.7629	5.4735	5.5295	5.49086	0.127338
Fbxo3	0.988958	-0.0671769		5.7719	6.2078	6.2148	6.1727	6.203	6.118	6.0559	5.9239	6.0835	0.16011		6.0503	6.1566	6.1341	6.0124	5.8198	5.8987	5.9138	6.2399	6.0748	6.0414	5.8046	5.8287	6.2371	6.01632	0.152887
Ccrl2	0.974843	-0.138504		5.3252	5.1923	5.7304	6.7425	5.3038	5.1719	5.3931	5.186	5.50565	0.531579		5.376	5.3832	5.4573	5.4037	5.252	5.253	5.3818	5.3797	5.3857	5.5316	5.3834	5.3237	5.2618	5.36715	0.0801557
Arhgap1	0.979328	-0.122689		5.8596	5.8662	5.7324	6.6835	5.8459	5.8175	5.7929	5.8821	5.93501	0.306234		5.7752	5.8123	5.7931	5.8248	5.8465	5.7647	5.8107	5.8715	5.8956	5.8386	5.8248	5.7232	5.7792	5.81232	0.0462468
Efna3	0.977466	-0.127663		5.7694	5.696	5.6433	5.3538	6.1009	5.7085	5.4046	5.6469	5.66542	0.229662		5.4542	5.3983	5.6163	5.5045	5.6688	5.7048	5.5592	5.2536	5.4846	5.4856	5.8463	5.533	5.4817	5.53776	0.148295
Tmprss11a	0.966491	-0.218737		6.6843	7.0857	5.159	5.1898	5.2086	8.0954	7.173	7.6256	6.52768	1.18434		6.828	6.277	7.3388	5.9678	5.4518	6.8516	6.5883	5.2162	7.263	7.2109	5.3414	5.845	5.8364	6.30894	0.755378
Cacfd1	0.981825	-0.105428		5.5814	5.7765	5.963	5.7772	6.0227	5.7081	5.9013	5.6755	5.80071	0.15082		5.7421	5.7038	5.549	5.6417	5.6616	5.7154	5.7081	6.0083	5.7127	5.5001	5.6725	5.6827	5.7407	5.69528	0.118095
Dennd1b	0.980155	-0.114173		5.7591	5.6518	6.0661	5.7885	5.5335	5.9584	5.635	5.6336	5.75325	0.180523		5.5643	5.602	5.6415	5.452	5.2853	5.603	5.6151	6.6752	5.6007	5.4612	5.629	5.5344	5.6443	5.63908	0.327459
Ccdc51	0.979396	-0.112585		5.3419	5.3494	6.0123	5.5682	5.2366	5.4663	5.3742	5.3639	5.4641	0.241818		5.2719	5.3569	5.3682	5.3856	5.2838	5.4565	5.3636	5.3263	5.3641	5.3719	5.2639	5.3931	5.3639	5.35152	0.0534866
Mid1ip1	0.97816	-0.153968		6.8597	6.983	6.3358	6.639	6.965	7.9935	6.9836	7.6391	7.04984	0.530306		6.8584	6.661	6.8908	6.7575	7.413	7.0419	6.9655	6.2759	6.9113	7.1335	6.8664	7.1521	6.719	6.89587	0.275108
Smim14	0.976912	-0.158857		6.279	6.6578	7.2007	7.388	7.076	6.6076	6.6432	7.1916	6.88049	0.384944		6.4324	6.7264	6.7029	6.3871	6.4907	6.5318	6.6043	8.5891	6.7378	6.3968	6.4745	6.7853	6.5221	6.72163	0.57715
P2rx7	0.981574	-0.0990567		5.2048	5.4218	5.6604	5.3136	5.5625	5.28	5.2242	5.3398	5.37589	0.162365		5.248	5.3469	5.336	5.266	5.2565	5.2378	5.2253	5.3532	5.3496	5.2194	5.1678	5.2417	5.3506	5.27683	0.062544
Casc4	0.97714	-0.128271		5.2128	5.4741	6.0458	6.2434	5.4511	5.2401	5.5857	5.636	5.61113	0.36463		5.5065	5.5064	5.4339	5.45	5.3453	5.5095	5.314	5.67	5.8283	5.4492	5.3448	5.4963	5.4229	5.48285	0.138761
Esyt2	0.982469	-0.109112		5.9157	6.2829	6.4058	6.1784	6.2504	6.0625	6.3192	6.3759	6.22385	0.165859		6.1938	6.2007	6.2745	6.0596	6.0906	5.8316	6.0632	6.1445	6.4372	6.0541	6.0531	5.9464	6.1423	6.11474	0.149179
Taz	0.981618	-0.110744		5.8228	6.1507	6.2097	6.126	6.1913	5.9374	5.9014	5.8581	6.02468	0.160117		5.9056	5.9084	5.8648	5.7759	5.942	5.8331	5.8535	6.4805	5.8845	5.7761	5.8028	5.9199	5.934	5.91393	0.179395
Sh3bp5l	0.988054	-0.072299		6.1113	6.0804	5.746	5.587	6.0906	6.3468	6.2505	6.2037	6.05204	0.257736		6.1823	6.0735	6.0617	6.0054	5.8225	5.9928	6.0069	5.6446	5.9098	5.8731	5.9704	6.0183	6.1753	5.97974	0.144692
Dbi	0.975086	-0.227081		8.9639	8.9771	10.1169	8.3846	8.9905	9.0673	9.0256	9.3897	9.11445	0.489951		9.0012	8.9495	9.1388	8.9042	9.432	8.9438	9.0821	7.6653	9.087	9.0918	8.917	8.948	8.3751	8.88737	0.433985
Rb1cc1	0.985815	-0.0852048		5.8702	6.1104	6.24	5.8549	6.1339	5.832	5.9752	6.0379	6.00681	0.149056		5.8734	6.0205	6.0014	5.8263	5.7072	5.9263	5.9199	5.8609	5.9476	5.7959	5.987	6.0566	6.0579	5.92161	0.105983
Dync1h1	0.985094	-0.110991		7.3184	7.7454	7.2244	7.4872	8.0229	7.1763	7.5294	7.0659	7.44624	0.319309		7.3121	7.3826	7.2293	7.4205	7.4915	7.3426	7.3992	7.2129	7.3426	7.1143	7.4179	7.3396	7.3531	7.33525	0.100349
Zmynd15	0.978509	-0.117036		5.2351	5.1878	5.3556	6.2457	5.6982	5.2259	5.3573	5.2617	5.44591	0.361094		5.2412	5.2971	5.3373	5.225	5.2401	5.3038	5.2356	5.7228	5.2978	5.4879	5.2731	5.2948	5.3189	5.32888	0.136189
Srp68	0.984018	-0.107831		6.8246	6.673	6.6583	6.7756	6.7162	6.9433	6.6487	6.7371	6.7471	0.0995896		6.5984	6.5349	6.5056	6.655	6.7482	6.7482	6.5398	6.7525	6.6699	6.6806	6.684	6.5221	6.6713	6.63927	0.089688
Hlf	0.988375	-0.0631337		5.1896	5.4669	5.2152	5.1198	5.9835	5.4397	5.4833	5.5491	5.43089	0.273859		5.2157	5.7957	5.2211	5.3849	5.2233	5.4798	5.3689	5.2002	5.2797	5.328	5.311	5.3685	5.604	5.36775	0.172705
Klc4	0.979327	-0.113939		5.3493	5.4704	5.719	5.6083	5.733	5.3981	5.3901	5.4243	5.51156	0.153385		5.3495	5.3866	5.3303	5.3535	5.3907	5.4068	5.3399	5.6348	5.4286	5.3198	5.4333	5.3939	5.4014	5.39762	0.0800784
H2-Q5	0.973498	-0.146507		5.2467	5.4036	5.3219	7.1158	5.4781	5.2104	5.3572	5.0914	5.52814	0.652615		5.2766	5.424	5.3181	5.392	5.3899	5.424	5.2739	5.7661	5.2478	5.4322	5.3872	5.393	5.2364	5.38163	0.135393
Mkl2	0.984065	-0.10298		6.2341	6.6219	6.8828	6.1603	6.6901	6.3005	6.3824	6.427	6.46239	0.248215		6.4012	6.4039	6.6012	6.4171	6.3466	6.3381	6.3378	6.207	6.5049	6.0638	6.3573	6.2803	6.4131	6.35941	0.131507
Caprin1	0.985491	-0.104151		6.6245	7.2338	7.5464	7.5327	7.37	6.9508	7.0132	7.1567	7.17851	0.313301		7.2233	7.2794	7.0848	7.2068	6.6208	6.8759	6.9949	7.1879	7.3206	6.7953	7.1589	7.0954	7.1227	7.07436	0.203022
Fcho2	0.977123	-0.143653		6.0284	6.2476	6.8004	6.4348	6.308	5.9561	6.0605	6.3989	6.27934	0.274419		6.0686	6.2377	6.3401	5.9643	5.9544	6.02	6.0826	6.5106	6.3366	5.9196	6.0858	6.2405	6.0031	6.13568	0.181155
Rab20	0.97829	-0.115337		5.0382	5.1406	5.3873	6.2488	5.2065	5.0292	5.2314	5.2194	5.31268	0.395291		5.2016	5.3196	5.2112	5.2666	5.0726	5.1754	5.1517	5.225	5.285	5.17	5.1275	5.1652	5.194	5.19734	0.0665819
Nadk	0.986098	-0.0963817		6.4987	7.0824	6.2148	7.5345	7.3132	7.1864	6.6689	6.9628	6.93271	0.442065		6.7845	6.9124	6.8557	6.8591	7.1785	6.9802	6.8155	6.8148	6.8765	6.5259	6.6044	6.7454	6.9194	6.83633	0.162014
Cd72	0.976002	-0.13911		5.4065	5.8527	5.7304	7.1965	5.608	5.3819	5.6504	5.5474	5.79673	0.586813		5.4471	5.5826	5.5581	5.3611	5.3875	5.4413	5.4101	7.4634	5.5301	5.6506	5.5189	5.653	5.5452	5.65762	0.550595
Pttg1	0.992324	-0.0560308		6.8558	7.9833	7.2086	7.618	7.2469	7.0817	7.1371	7.2678	7.2999	0.348822		7.0655	8.2091	7.1216	7.1269	7.0998	7.0477	7.4651	7.5808	7.1389	6.5693	7.1729	7.062	7.5107	7.24387	0.386134
Rpl39l	0.983818	-0.0941942		5.3797	6.0159	5.5016	5.5708	6.1941	5.5158	5.629	6.7605	5.82092	0.470444		5.5888	5.7105	6.1035	5.569	5.5152	5.4812	5.894	5.5807	6.5499	5.5608	5.452	5.6231	5.8188	5.72673	0.30826
Tpp1	0.994742	-0.0382721		7.1353	7.6043	6.8981	7.6151	7.3574	6.9952	7.279	7.3459	7.27879	0.260681		7.4642	7.2684	7.3077	7.6411	7.1272	7.1793	7.2466	6.9568	7.276	6.9969	7.0136	7.0607	7.5882	7.24052	0.219513
Runx3	0.98302	-0.0908202		5.1442	5.2142	5.141	5.6656	5.831	5.188	5.2873	5.3192	5.34881	0.258168		5.2521	5.2739	5.2975	5.1862	5.1796	5.0542	5.3009	5.706	5.3201	5.0726	5.1148	5.2307	5.3653	5.25799	0.165384
Psapl1	0.982039	-0.130874		7.6717	8.1741	5.002	4.9584	8.9085	8.1998	7.0548	8.322	7.28641	1.51969		6.1191	6.3038	7.2134	6.1218	9.9174	7.4426	7.7436	5.0394	6.8234	7.6859	7.0854	8.4467	7.0795	7.15554	1.20676
Srd5a1	0.990701	-0.055475		5.8619	6.2689	5.6932	5.7885	6.1531	6.3217	5.9447	5.691	5.96537	0.25245		6.1144	6.1647	6.0387	6.1264	5.6333	6.2466	5.9485	5.1237	5.9719	5.7646	5.7046	5.8129	6.1784	5.9099	0.306633
Ppp2r2d	0.978212	-0.132963		6.0024	5.9221	6.4232	6.1833	6.1778	6.0344	6.0147	6.0639	6.10272	0.156501		6.0033	5.9576	6.0163	5.9439	5.8136	5.8925	5.9497	6.3202	6.1254	5.7646	6.0797	5.8564	5.8837	5.96976	0.146154
Scamp2	0.985722	-0.0924673		6.5792	6.4438	6.346	6.4956	6.5829	6.6056	6.2466	6.5113	6.47637	0.125962		6.2537	6.3237	6.4857	6.2915	6.2659	6.2829	6.4518	6.5707	6.3267	6.3732	6.5094	6.3727	6.4829	6.38391	0.104948
Cd40	0.977312	-0.127658		5.523	5.308	5.2951	7.1272	5.7135	5.3048	5.3749	5.3659	5.62655	0.622937		5.3931	5.4536	5.452	5.3929	5.3939	5.3195	5.4175	6.5751	5.394	5.5008	5.3779	5.3784	5.4369	5.49889	0.326437
Rabgap1l	0.977715	-0.137034		5.9374	6.1726	5.9047	5.9101	6.4364	6.5456	6.0362	6.2505	6.14919	0.246404		5.9542	5.8773	5.8804	5.9648	5.7778	6.12	6.1337	6.6687	5.8098	6.083	5.8956	6.0863	5.9064	6.01215	0.229085
Kdelc2	0.978816	-0.116475		5.2668	5.4229	5.4456	5.6987	5.5791	5.3251	5.4756	5.7724	5.49827	0.175005		5.4305	5.4935	5.4683	5.3252	5.134	5.2409	5.2921	5.4953	5.7229	5.302	5.4431	5.2459	5.3697	5.3818	0.150779
Bnip3	0.987825	-0.102323		8.9851	8.0774	8.2827	8.485	8.172	8.8745	8.5265	7.8344	8.4047	0.39284		8.05	8.5732	8.8879	8.4385	8.2166	8.6595	8.8085	6.2851	7.88	8.3452	9.2095	8.2229	8.354	8.30238	0.705393
Gpr155	0.979191	-0.111627		5.2592	5.3412	5.2729	5.3361	5.85	5.3753	5.1633	5.3168	5.36435	0.206817		5.1902	5.2019	5.1654	5.1633	5.3565	5.2602	5.1571	5.7109	5.229	5.1502	5.1079	5.331	5.2618	5.25272	0.155528
Fbxl4	0.980782	-0.106465		5.3634	5.4875	6.0207	5.611	5.475	5.5121	5.4291	5.42	5.53985	0.207626		5.4332	5.455	5.4339	5.4112	5.3252	5.3515	5.5012	5.7774	5.491	5.296	5.3375	5.3557	5.4652	5.43338	0.122729
Cast	0.987149	-0.0880808		6.822	6.8849	6.6204	6.4379	7.0776	6.8715	6.9374	7.1815	6.85415	0.237307		6.8427	6.8564	7.1301	6.4839	6.7068	6.5287	6.8258	6.4127	7.0033	6.5413	6.9825	6.7628	6.8819	6.76607	0.220139
Krtcap3	0.98432	-0.0915577		5.6453	5.7835	5.8982	5.9316	6.1368	5.7724	5.727	5.8192	5.83925	0.150587		5.8017	5.7275	5.7848	5.6828	5.6731	5.7739	5.8158	5.4684	5.8982	5.6367	5.8175	5.7922	5.8474	5.74769	0.111644
Tex2	0.982504	-0.0988721		5.3252	5.8835	5.4643	5.4424	5.769	5.9113	5.5931	5.8215	5.65129	0.22446		5.5883	5.6562	5.541	5.5678	5.5787	5.6613	5.5194	5.4827	5.6647	5.4411	5.2767	5.5851	5.6184	5.55242	0.10699
Naprt	0.975079	-0.136302		5.3053	5.4656	5.1735	5.7191	5.6467	5.6714	5.284	5.489	5.46932	0.201369		5.2429	5.3249	5.2795	5.1934	5.6008	5.5012	5.2664	5.2448	5.3785	5.312	5.2592	5.4978	5.2279	5.33302	0.125472
Map4k3	0.985698	-0.0919404		6.1563	6.4437	6.9925	6.2875	6.3964	6.4273	6.3299	6.3954	6.42863	0.246156		6.3743	6.4728	6.5228	6.2322	6.363	6.3497	6.3376	5.964	6.4173	6.2081	6.3583	6.3425	6.4343	6.33668	0.140925
Sin3b	0.983991	-0.117235		7.3186	7.1833	7.2379	7.364	7.232	7.4505	7.529	7.2683	7.32295	0.118577		7.3005	7.3233	7.2587	7.0709	6.9224	7.0419	7.2497	7.3455	7.2768	7.3804	7.1542	7.1627	7.1873	7.20572	0.133161
Zfp946	0.980078	-0.106522		5.086	5.2694	5.2241	6.0316	5.4503	5.1952	5.2866	5.2331	5.34704	0.294778		5.273	5.3345	5.3218	5.2266	5.2145	5.1673	5.1171	5.287	5.3038	5.1327	5.2543	5.2233	5.2708	5.24052	0.0690117
Atp6v1d	0.981325	-0.138274		7.2891	7.2712	7.1979	7.7599	7.2835	7.5462	7.4154	7.4713	7.40431	0.184924		7.3374	7.1394	7.389	7.2155	7.4325	7.1838	7.3079	7.3057	7.2914	7.1305	7.2729	7.3018	7.1507	7.26604	0.095849
Rapgef2	0.981283	-0.114968		5.853	6.1288	6.1042	6.8359	6.1302	5.8603	5.9645	6.2634	6.14254	0.314497		6.0266	6.1651	6.1745	5.9764	5.5697	5.7944	6.0383	6.7155	6.2119	5.7494	5.8758	6.0424	6.0184	6.02757	0.276163
Rab17	0.977254	-0.119884		5.2059	5.159	5.8371	5.2905	5.1167	5.2569	5.1193	5.1797	5.27064	0.236941		5.1638	5.116	5.1629	5.1891	5.1746	5.1256	5.1414	5.1768	5.1607	5.1493	5.1649	5.116	5.1187	5.15075	0.0249995
Tuft1	0.984051	-0.0979817		6.4807	6.3574	5.9798	5.3967	5.9002	6.5157	6.1856	6.3312	6.14341	0.373917		6.1293	5.9948	6.3111	5.9845	5.8489	6.0795	6.1942	5.2081	5.9077	6.2742	6.3382	6.2071	6.113	6.04543	0.293634
Cemip	0.981012	-0.116287		6.8363	5.9799	5.3492	5.2702	5.2946	7.1939	6.1471	6.9218	6.12412	0.786224		6.316	6.0472	6.2912	6.0373	5.6209	5.9864	6.3398	5.22	5.8281	6.0249	6.3685	6.03	5.9916	6.00784	0.319136
Klf6	0.973099	-0.183354		6.8802	6.4874	7.0458	7.2742	6.7825	6.7357	6.5819	6.7387	6.8158	0.251624		6.5494	6.424	6.921	6.4303	6.1969	6.1828	7.2063	6.5328	6.9102	6.7368	6.9787	6.843	6.3096	6.63245	0.324305
Tmem256	0.978804	-0.139975		6.4749	6.534	7.0524	6.397	6.9017	6.2702	6.4809	6.7191	6.60377	0.265633		6.324	6.4738	6.4875	6.2095	6.5801	6.3923	6.5413	6.8598	6.5584	6.2989	6.5524	6.4122	6.3392	6.4638	0.165457
Atp9a	0.98417	-0.0950808		6.3434	6.1283	5.9047	5.7627	6.1199	5.8807	5.9693	5.9418	6.00635	0.182206		5.8336	5.8614	5.9386	5.9611	6.1274	5.9444	6.0976	5.3542	5.7881	5.8696	6.1177	5.961	5.9918	5.91127	0.198554
Ctnnbip1	0.986439	-0.0789913		6.2618	6.0433	5.6827	5.4707	5.7252	6.0015	5.6241	5.7902	5.82494	0.258266		5.5073	5.6399	5.69	5.5247	5.8353	5.7442	6.0641	5.444	5.6058	5.8097	6.0091	5.9232	5.9	5.74595	0.197646
Tmem14a	0.983385	-0.0872971		5.1212	5.3019	5.2705	5.207	5.3677	5.3388	5.2144	5.2114	5.25411	0.0809877		5.2608	5.2253	5.0791	5.174	5.0213	5.2006	5.1405	5.2547	5.1581	5.1372	5.1072	5.127	5.2828	5.16682	0.0765268
Acvr1b	0.983053	-0.119883		6.9307	6.9646	7.6763	6.699	7.4338	6.9723	7.1919	6.7248	7.07418	0.34049		6.9793	7.1888	6.8785	6.9098	7.3372	6.9333	7.0137	6.6312	6.8532	6.9038	6.9392	6.9167	6.9211	6.95429	0.166791
Ttc7	0.976106	-0.139675		5.7285	5.8481	5.6839	6.0129	6.3908	5.7862	5.5872	5.727	5.84558	0.253395		5.5146	5.5644	5.5989	5.5767	6.1159	5.7316	5.5687	6.3897	5.6743	5.6827	5.5002	5.6768	5.5822	5.7059	0.258187
Arid5b	0.99229	-0.0508135		6.3695	6.5223	6.642	6.3079	6.8602	6.5702	6.7302	6.7231	6.59068	0.187562		6.6932	6.7298	6.6794	6.3597	6.2747	6.7154	6.5876	6.0877	6.552	6.2427	6.5299	6.7439	6.8222	6.53986	0.228996
Atl3	0.985738	-0.0882971		5.8305	6.475	6.2459	6.1525	6.3045	6.0381	6.1138	6.367	6.19091	0.202946		6.141	6.2046	6.3869	5.9186	6.3365	6.0288	6.0289	6.0517	6.3227	5.7002	5.9141	6.0865	6.2135	6.10262	0.194336
Msr1	0.983879	-0.0910538		5.2914	5.6622	6.0578	5.9896	5.6525	5.3813	5.6357	5.5159	5.6483	0.267459		5.4816	5.6647	5.67	5.5026	5.5146	5.2981	5.4306	5.7089	6.0384	5.3613	5.4803	5.4378	5.6553	5.55725	0.191635
Pnpla2	0.980216	-0.111074		5.5311	5.6406	6.0175	5.8581	5.561	5.5131	5.3977	5.3954	5.61431	0.21959		5.4364	5.5244	5.5339	5.4802	5.6609	5.5284	5.4362	5.6505	5.5217	5.4785	5.3169	5.4644	5.5097	5.50324	0.0891074
Ift81	0.982943	-0.0940183		5.2874	5.5464	6.0028	5.3268	5.6556	5.3779	5.43	5.4682	5.51189	0.231164		5.4807	5.4872	5.4029	5.4368	5.3017	5.4674	5.3951	5.3657	5.5095	5.4195	5.3436	5.3202	5.502	5.41787	0.0701532
Klk9	0.982602	-0.117395		7.4553	6.608	5.6108	5.5092	5.7646	7.9927	7.6674	7.3735	6.74769	1.00716		6.9242	6.6747	6.9613	6.2417	5.8455	7.0592	7.3545	5.1237	6.3846	7.2526	6.3598	7.4047	6.6073	6.63029	0.649623
Eml6	0.979307	-0.10906		5.0955	5.2067	5.2088	5.7188	5.2059	5.4185	5.1623	5.1465	5.27037	0.204463		5.2196	5.1809	5.1645	5.194	5.0801	5.2567	5.1779	5.0922	5.1442	5.147	5.1413	5.123	5.1757	5.16132	0.0484585
A630095E13Rik	0.979399	-0.107591		5.1067	5.0805	5.0764	6.2384	5.0576	5.1315	5.0776	5.0116	5.22254	0.41195		5.2092	5.0416	5.1023	5.1722	5.0114	5.0764	5.1928	5.0422	5.127	5.1758	5.0521	5.1554	5.1359	5.11495	0.0652788
Ginm1	0.983471	-0.0989221		5.6951	5.8487	6.2538	6.1941	6.0925	5.7368	5.9531	6.103	5.98464	0.209317		5.7453	5.9215	5.8612	5.7936	5.9794	5.7462	5.7069	6.068	5.9091	6.02	5.8288	5.9881	5.9462	5.88572	0.115285
Pyroxd1	0.980816	-0.10937		5.6804	5.6245	5.8696	5.6863	5.6146	5.8061	5.6702	5.6568	5.70106	0.0897074		5.5668	5.5791	5.7328	5.5276	5.6255	5.6186	5.6859	5.4142	5.6692	5.4595	5.6255	5.5839	5.6034	5.59169	0.0874957
Ly6a	0.992761	-0.0693673		9.3828	9.7786	8.843	10.8451	8.2285	10.2396	9.6376	9.7054	9.58258	0.802015		9.4958	9.883	9.8991	9.562	8.9774	8.764	9.5277	9.8205	9.5757	8.9818	9.8291	9.6484	9.7072	9.51321	0.373428
Rac3	0.984802	-0.0881144		5.9473	5.6807	6.0119	5.6764	5.8515	5.7884	5.6513	5.7752	5.79784	0.131792		5.6729	5.7451	5.7315	5.6722	5.7813	5.7378	5.6998	5.3511	5.8099	5.5979	5.9745	5.6344	5.818	5.70972	0.144093
AI503316	0.984049	-0.0882308		5.3421	5.6123	5.5859	5.4859	5.6757	5.5193	5.6028	5.4264	5.5313	0.109878		5.5023	5.4263	5.3169	5.4291	5.434	5.4489	5.4662	5.5769	5.434	5.3906	5.3195	5.4646	5.5506	5.44307	0.0756066
Keap1	0.979864	-0.124207		5.9404	6.0488	6.3213	6.5283	6.3233	5.9112	6.088	6.1862	6.16844	0.212509		5.9419	6.0619	6.0592	5.9832	6.1511	5.9666	6.0424	6.6054	5.9296	5.8227	5.958	6.0659	5.9871	6.04423	0.18719
1110008L16Rik	0.980187	-0.112744		5.5417	5.5396	5.694	6.7609	5.5083	5.3813	5.5606	5.5366	5.69038	0.440785		5.6218	5.6178	5.6439	5.5468	5.5546	5.5076	5.5591	5.4351	5.5533	5.7608	5.5813	5.5546	5.5725	5.57763	0.0762195
Iqgap1	0.983978	-0.132275		7.8062	8.0051	8.8443	8.4062	8.7505	7.9314	8.0843	8.219	8.25587	0.380727		7.5818	7.9868	8.2898	7.8602	8.5977	7.6778	8.0605	8.9414	8.448	7.852	8.158	8.1237	8.0291	8.1236	0.375795
Kdsr	0.987828	-0.074424		5.8608	6.4807	5.9334	6.0205	6.4141	6.1402	6.023	6.0422	6.11436	0.22172		6.1206	6.1135	6.146	6.0031	6.1148	5.9828	5.9959	5.7228	5.9563	5.908	6.0446	6.2014	6.2094	6.03994	0.133891
Clec4e	0.976308	-0.129188		5.2041	5.3459	5.3486	6.0163	5.7402	5.2738	5.3401	5.3541	5.45289	0.277425		5.3516	5.3286	5.2689	5.4271	5.2093	5.2465	5.1672	5.4354	5.6189	5.3328	5.3102	5.2689	5.2427	5.3237	0.11814
Trim44	0.977594	-0.136612		5.747	6.0222	6.4746	6.2695	6.2695	5.8989	6.0875	6.0085	6.09721	0.232181		6.1142	5.9267	5.9791	5.8948	6.0266	5.8604	5.9414	6.2295	6.0572	5.8274	5.8871	5.8978	5.8456	5.9606	0.117662
Tgfb2	0.979582	-0.118245		5.6848	5.4211	7.025	6.0802	5.4284	5.1922	5.8322	5.666	5.79124	0.568439		5.5286	6.1463	5.9866	5.6343	5.2458	5.4932	5.8638	5.0814	5.9928	5.7236	5.857	5.5537	5.6418	5.67299	0.302741
Kif13b	0.98897	-0.0633865		5.7755	5.8699	5.4816	5.6993	5.6802	6.1122	5.7564	5.5987	5.74673	0.188431		5.8149	5.7455	5.6962	5.7536	5.5345	5.7853	5.6148	5.4007	5.4552	5.6542	5.8053	5.7208	5.9024	5.68334	0.147357
Col14a1	0.982439	-0.097851		5.2137	5.9508	5.5116	5.4374	5.4533	5.2299	5.483	6.298	5.57221	0.37028		5.4133	5.7071	5.5299	5.5352	5.3024	5.3267	5.2512	5.585	6.2247	5.14	5.32	5.2954	5.5358	5.47436	0.275762
Inadl	0.978483	-0.118354		5.3782	5.3602	5.8418	5.5606	5.5604	5.4103	5.4555	5.4362	5.5004	0.157036		5.4308	5.4259	5.5512	5.3934	5.2739	5.3739	5.3952	5.3101	5.4253	5.1852	5.4785	5.3737	5.3495	5.38205	0.0918354
Gpx8	0.979809	-0.120177		5.7406	5.8774	7.1626	5.3751	5.6243	5.1386	6.1293	6.5689	5.9521	0.657878		5.7488	5.9093	6.0894	5.7148	5.6708	5.4236	5.6719	5.4354	6.4671	5.8782	6.1932	5.8217	5.7908	5.83192	0.289589
Pex13	0.979131	-0.129752		5.7838	6.4594	6.5609	6.2702	6.2632	5.8826	6.2738	6.2451	6.21738	0.263355		5.8805	6.0361	6.258	5.8926	6.3108	6.1844	5.9969	6.3424	6.1786	6.2048	5.7778	6.0739	6.0023	6.08762	0.175689
Rbm43	0.976316	-0.133516		5.4352	5.585	5.9607	6.1701	5.6597	5.3203	5.4367	5.532	5.63746	0.28893		5.3602	5.4914	5.4683	5.4252	5.5602	5.3716	5.2586	6.4564	5.5026	5.3317	5.4286	5.4951	5.4014	5.50395	0.297528
Urod	0.996698	-0.0222221		6.5515	7.1753	6.4107	6.5539	7.3273	6.4713	6.6522	6.6949	6.72964	0.336812		6.6684	6.9406	6.7938	6.6284	6.7943	6.7057	6.6764	6.7057	6.8494	6.0782	6.5877	6.6545	7.1133	6.70742	0.237358
Gadl1	0.977882	-0.118702		5.2938	6.4233	5.1458	5.1568	5.2389	5.1634	5.2373	5.2753	5.36683	0.430504		5.2018	5.1585	5.164	5.226	5.2854	5.3474	5.5178	5.1002	5.1719	5.1526	5.1467	5.5404	5.2129	5.24812	0.140085
Tlx1	0.976509	-0.125248		5.1864	5.1779	5.1683	6.1058	5.1449	5.2005	5.5963	5.0745	5.33183	0.3503		5.3036	5.1092	5.1191	5.1645	5.2565	5.1299	5.0763	5.0692	5.1683	5.3283	5.1808	5.6391	5.1407	5.20658	0.152997
Plxdc2	0.980599	-0.120022		6.2564	6.3133	5.8671	5.7651	6.1592	6.4238	6.0332	6.6718	6.18624	0.2968		5.9158	5.9699	6.0886	5.901	6.3126	6.0695	6.2921	5.6249	5.8362	6.3139	6.1097	6.4027	6.0239	6.06622	0.223114
Zcchc24	0.985241	-0.0828596		5.3361	5.7258	5.9979	5.3088	5.6643	5.4484	5.6298	5.8023	5.61418	0.237822		5.5707	5.6127	5.6429	5.4484	5.375	5.383	5.3431	5.6243	5.8066	5.5338	5.3334	5.5744	5.6588	5.53132	0.144646
Slfn2	0.979851	-0.129289		5.9891	6.3766	6.4505	7.4092	6.3088	6.2974	6.1781	6.324	6.41671	0.424608		6.0983	6.2183	6.2276	6.0045	6.2049	6.0674	6.0572	7.9193	6.2224	6.2123	6.0668	6.235	6.2025	6.28742	0.496984
Mansc1	0.973204	-0.149612		5.4108	5.3102	6.5863	5.8556	5.9029	5.1648	5.1952	5.2407	5.58331	0.497103		5.1836	5.2702	5.2787	5.216	7.3342	5.2212	5.2121	5.4132	5.2621	5.345	5.3104	5.3362	5.2552	5.4337	0.574541
Ypel2	0.988055	-0.0677788		5.312	5.965	5.5882	5.9096	6.0786	5.5224	5.4609	5.5587	5.67443	0.273596		5.5865	5.5849	5.5612	5.5723	5.7132	5.6146	5.4186	5.7452	5.55	5.6606	5.3741	5.7032	5.802	5.60665	0.121718
Mxd4	0.979992	-0.119738		5.6969	6.059	5.9264	6.0248	6.3156	5.7433	5.8782	6.2318	5.9845	0.218281		5.8029	5.8619	5.9055	5.6632	5.8706	5.5281	5.8535	6.414	5.986	5.6324	5.9279	5.9734	5.8225	5.86476	0.21361
2310035C23Rik	0.982391	-0.115695		6.7759	6.4443	6.256	6.9481	6.3136	6.812	6.4374	6.5758	6.57039	0.251189		6.4721	6.4069	6.477	6.2791	6.3352	6.4587	6.4319	6.544	6.3316	6.6156	6.5593	6.5687	6.4309	6.45469	0.100936
Ccdc64b	0.981155	-0.109779		6.0575	5.793	5.415	5.5042	5.6504	6.4911	5.7834	5.908	5.82533	0.339934		5.7949	5.7328	5.8312	5.6148	5.8178	5.677	5.7829	5.2218	5.6821	5.9162	5.7778	5.7342	5.7186	5.71555	0.167331
Chchd7	0.979193	-0.121372		5.8058	5.6699	5.9299	5.8789	5.7451	5.929	5.8225	5.8844	5.83319	0.0914426		5.6273	5.7229	5.839	5.6452	5.6683	5.5306	5.7178	5.9866	5.7042	5.709	5.7453	5.6956	5.6618	5.71182	0.108822
Snip1	0.985782	-0.0841625		5.749	5.9571	5.9468	5.942	5.9049	5.9388	5.9949	5.923	5.91956	0.0736968		5.8517	5.9036	5.8115	5.8489	5.7965	5.8342	5.7681	5.9042	5.8319	5.7226	5.8287	5.8029	5.9554	5.8354	0.0610225
Nat8l	0.981602	-0.102743		5.5301	5.6208	5.5089	5.3828	5.3287	6.1179	5.6144	5.5717	5.58441	0.239548		5.4948	5.4306	5.4643	5.4987	5.5261	5.4556	5.571	5.3245	5.5007	5.4876	5.5646	5.4268	5.5164	5.48167	0.0646786
Smad6	0.978978	-0.111992		5.2392	5.23	5.4307	5.6455	5.3387	5.2166	5.2471	5.2722	5.3275	0.146884		5.1849	5.2864	5.255	5.2555	5.2482	5.23	5.1869	5.1746	5.1359	5.2	5.1894	5.247	5.2078	5.21551	0.0420346
Tmem43	0.990272	-0.0592163		6.2239	6.4724	5.7427	5.4063	6.0203	6.7364	5.996	6.1017	6.08746	0.411241		6.1858	5.9917	6.1961	6.1189	6.0297	5.9044	6.0506	5.565	6.0253	5.8855	6.2338	5.9187	6.2617	6.02825	0.187556
Lifr	0.97573	-0.136529		5.1737	5.9647	6.0714	5.7222	6.0906	5.1386	5.2997	5.5421	5.62538	0.395302		5.1848	5.5271	5.3156	5.3317	5.6581	5.2786	5.2023	6.8364	5.7579	5.1848	5.1196	5.5894	5.3687	5.48885	0.451405
Prkx	0.98772	-0.0763952		6.2111	5.921	5.9856	6.9374	6.2763	6.3052	6.0872	6.0433	6.22089	0.32035		6.0526	6.0898	6.1591	6.1998	6.0118	6.227	6.2543	5.9497	6.0093	6.1394	6.244	6.2427	6.2989	6.14449	0.112107
Mier3	0.985472	-0.0856423		5.6878	6.0166	5.8614	6.0024	6.0959	5.7894	5.8537	5.8524	5.89495	0.133852		5.9153	5.8772	5.9153	5.8423	5.4913	5.9228	5.6373	6.1002	5.9569	5.3719	5.737	5.8321	5.9214	5.80931	0.201619
Ehmt1	0.981609	-0.121347		6.3774	6.4599	6.6211	7.557	6.5874	6.2351	6.4165	6.5301	6.59806	0.406608		6.2771	6.4903	6.5234	6.3592	6.584	6.3831	6.4453	6.6714	6.5337	6.519	6.5581	6.4272	6.4255	6.47672	0.104848
Ntpcr	0.985763	-0.0815971		5.5563	5.6568	5.5314	6.0926	5.8278	5.6632	5.6669	5.8571	5.73151	0.185394		5.6314	5.7539	5.7158	5.6346	5.5641	5.4928	5.621	5.8332	5.7105	5.5019	5.5982	5.6112	5.7803	5.64992	0.103667
E330009J07Rik	0.988289	-0.0711567		5.8581	6.1695	6.0332	6.2204	6.6741	5.8874	5.9014	5.8638	6.07599	0.279723		5.8281	6.082	5.9262	5.9626	6.2268	6.2672	5.9502	6.0473	5.8429	5.7478	5.9085	6.0903	6.1829	6.00483	0.160372
Tmem132a	0.984513	-0.0914212		5.8058	5.9087	5.7404	6.2275	5.7543	5.8417	5.9752	5.971	5.90307	0.158981		5.9001	5.9118	5.8145	5.7293	6.0065	5.9132	5.8167	5.4676	5.843	5.7107	5.779	5.7631	5.896	5.81165	0.133238
Ctsf	0.987765	-0.0687375		5.5123	5.7634	5.5335	5.2121	6.4246	5.2575	5.6635	5.5766	5.61794	0.375796		5.6088	5.6718	5.673	5.4693	5.5573	5.525	5.4955	5.3689	5.606	5.3942	5.4603	5.5723	5.7372	5.5492	0.110818
Eci1	0.976371	-0.134893		5.3972	5.636	6.3605	5.9979	5.8085	5.4384	5.3756	5.6568	5.70886	0.339636		5.4325	5.5481	5.5064	5.4263	5.5602	5.4604	5.4196	6.3519	5.6311	5.5335	5.6419	5.4902	5.4595	5.57397	0.244742
Ptpn14	0.985125	-0.0868317		5.6497	6.0261	5.5445	5.7105	6.4776	5.7149	5.7646	5.8126	5.83756	0.293625		5.7708	5.7106	5.8465	5.7802	5.7778	5.7853	5.6879	5.679	5.7775	5.661	5.7019	5.726	5.855	5.75073	0.0617188
Gipc2	0.982909	-0.0921077		5.5137	5.3183	5.4161	5.149	5.3347	5.8202	5.2468	5.3156	5.3893	0.20472		5.2271	5.3154	5.3623	5.3132	5.2565	5.2961	5.3891	5.0909	5.2471	5.1628	5.3816	5.4441	5.3773	5.29719	0.0992029
Scp2	0.981256	-0.142688		7.3463	8.0196	7.5949	7.5818	8.0599	7.453	7.221	7.6242	7.61259	0.296855		6.9459	7.1808	7.3543	7.049	8.8627	7.4082	7.3084	7.8951	7.2512	7.6193	7.4015	7.5137	7.3186	7.4699	0.48295
Slc39a4	0.977306	-0.122324		5.1534	5.2414	5.2637	5.4743	6.26	5.2246	5.32	5.1847	5.39026	0.364971		5.2258	5.2441	5.2586	5.3242	5.3845	5.1754	5.2517	5.4305	5.2116	5.306	5.2387	5.2224	5.2097	5.26794	0.0738125
Ankrd40	0.9824	-0.100533		5.5248	5.7431	5.8136	5.8723	5.7798	5.6305	5.6873	5.6456	5.71213	0.112306		5.6931	5.6425	5.5364	5.6126	5.5399	5.6063	5.5477	5.8025	5.7148	5.5725	5.4409	5.5887	5.6528	5.61159	0.0924155
Fbln2	1.00085	0.00586731		6.6106	7.2469	6.4162	5.6266	6.8051	6.4996	7.4053	8.6043	6.90182	0.877412		7.2083	7.3441	7.4988	6.737	5.9201	6.0414	6.8849	5.5292	8.249	7.066	6.9617	6.9242	7.4353	6.90769	0.72982
Cadm4	0.97647	-0.131063		5.7043	5.4834	5.5034	5.2711	5.3624	6.1829	5.4609	5.5921	5.57006	0.28042		5.5415	5.3781	5.7313	5.5331	5.1428	5.3794	5.3838	5.2065	5.5103	5.494	5.7837	5.2824	5.3401	5.439	0.186666
Cx3cl1	0.976237	-0.129236		5.3114	5.2688	5.82	5.6004	5.4022	5.3813	5.3413	5.3835	5.43861	0.182744		5.2339	5.3	5.2634	5.3497	5.5263	5.2628	5.217	5.2966	5.3897	5.3753	5.3102	5.2782	5.2188	5.30938	0.0853526
Boc	0.979266	-0.110823		5.2387	5.2136	5.8482	5.2002	5.4867	5.2173	5.2592	5.2969	5.3451	0.223225		5.2347	5.228	5.2053	5.1934	5.334	5.2457	5.1985	5.2347	5.2208	5.22	5.1807	5.322	5.2278	5.23428	0.045551
Sh3tc2	0.978145	-0.119254		5.2888	5.2452	5.4953	6.1747	5.6525	5.3056	5.3328	5.1587	5.4567	0.328473		5.3566	5.2988	5.4746	5.4182	5.3947	5.3243	5.3066	5.2516	5.3297	5.3395	5.2751	5.3247	5.2924	5.33745	0.0613104
Smad5	0.985216	-0.0897019		5.8355	6.2488	6.1461	5.8674	6.4194	5.862	6.0358	6.1252	6.06752	0.208158		6.0727	6.128	6.0112	5.8954	5.8691	5.9508	5.9418	5.8488	6.0984	5.7382	6.1089	5.9807	6.0677	5.97782	0.118034
Snd1	0.984096	-0.0998106		6.2557	6.2283	6.179	6.5247	6.3099	6.2241	6.2372	6.2466	6.27569	0.107011		6.2511	6.0944	6.1525	6.3923	6.1473	6.1672	6.0965	6.2593	6.1351	6.0264	6.277	6.0678	6.2195	6.17588	0.100685
Vat1	0.988006	-0.0827279		6.103	7.5381	6.5203	6.213	7.8799	7.1471	6.6173	7.159	6.89721	0.635466		6.8015	6.8084	7.066	6.9555	6.7357	7.173	6.7506	6.5482	7.3705	6.2812	6.4417	6.7199	6.9361	6.81448	0.29571
Zfp672	0.980572	-0.110246		5.5762	5.7741	5.6549	5.626	5.7157	5.6445	5.6175	5.7887	5.6747	0.0767251		5.4896	5.6149	5.5959	5.5515	5.6179	5.5986	5.5093	5.6724	5.5683	5.3527	5.5902	5.6168	5.5598	5.56445	0.0797394
Nenf	0.978305	-0.130264		5.8853	5.9502	6.4505	6.0202	6.1543	5.6736	5.9105	5.9905	6.00439	0.225922		5.8498	5.961	5.9061	5.7483	5.9091	5.8264	5.8802	6.1245	6.0232	5.7183	5.9029	5.7359	5.7779	5.87412	0.11794
Igsf3	0.992257	-0.0501548		6.834	6.607	5.6898	5.7818	6.9663	6.7476	6.5919	6.6013	6.47746	0.476389		6.658	6.4864	6.6698	6.3902	6.5071	6.4168	6.6228	5.3423	6.5182	6.074	6.7407	6.4317	6.697	6.42731	0.370009
Armcx6	0.979418	-0.110819		5.3156	5.2603	6.2232	5.2041	5.2175	5.2318	5.298	5.3235	5.38425	0.341957		5.2653	5.2803	5.2792	5.2461	5.35	5.2207	5.3196	5.3136	5.2253	5.2743	5.2469	5.268	5.2653	5.27343	0.0369672
Mical3	0.979352	-0.112837		5.2444	5.4856	5.4567	5.871	5.6225	5.3423	5.2722	5.4232	5.46474	0.204511		5.4217	5.3276	5.3088	5.3475	5.4368	5.3828	5.3479	5.2771	5.3148	5.4018	5.3223	5.3511	5.3345	5.3519	0.0466899
Fam210b	0.980078	-0.112203		5.3635	5.607	5.6588	6.2649	5.5324	5.4767	5.6319	5.5223	5.63219	0.272572		5.5028	5.5335	5.5021	5.4828	5.4708	5.546	5.6049	5.5946	5.5072	5.4437	5.4859	5.5801	5.5054	5.51998	0.0491813
Cers5	0.987544	-0.0826144		6.1547	6.821	6.8506	6.557	6.9763	6.5198	6.4947	6.6878	6.63274	0.25913		6.3833	6.5192	6.5001	6.4117	6.754	6.4334	6.418	6.8981	6.8175	6.269	6.3285	6.7483	6.6705	6.55012	0.203631
Pmp22	0.982472	-0.100766		5.2498	6.3886	6.0496	5.3766	5.9083	5.3633	5.4933	6.1626	5.74901	0.430601		5.5049	5.8175	5.6858	5.4516	5.6344	5.3471	5.443	5.872	6.32	5.248	5.4093	6.008	5.6856	5.64825	0.298847
Sorl1	0.974048	-0.156157		5.6966	5.7918	7.0121	6.1715	5.7306	5.9483	5.7445	6.0421	6.01719	0.435742		5.7795	5.8537	5.8036	5.7215	5.3739	5.6171	5.4978	8.0489	5.9145	5.5792	5.7324	5.6262	5.6451	5.86103	0.673646
Phlpp1	0.988145	-0.066801		5.5391	5.6293	5.6709	5.4544	5.8935	5.7678	5.4816	5.6415	5.63476	0.146953		5.6214	5.5742	5.5809	5.5689	5.4018	5.6582	5.6046	5.6058	5.5817	5.2988	5.5029	5.624	5.7603	5.56796	0.114961
Wwp2	0.978965	-0.123773		5.9019	5.7855	6.5378	5.687	5.6267	5.8804	5.8892	5.7655	5.88425	0.281975		5.7696	5.8106	5.8746	5.7475	5.4295	5.7418	5.9916	5.8748	5.6244	5.7857	5.8062	5.7379	5.692	5.76048	0.134973
Dcaf12l1	0.978211	-0.11291		5.0264	5.0257	5.0822	6.0321	5.0596	5.0885	5.0543	5.0866	5.18192	0.344426		5.0602	5.0291	5.0699	5.0569	5.0749	5.0826	4.9909	5.1252	5.1569	5.0424	5.129	5.029	5.0502	5.06902	0.0459002
Prickle2	0.985474	-0.0819173		5.3718	5.7646	5.2526	5.2243	6.2479	5.9463	5.5931	5.714	5.63932	0.354839		5.4814	5.5075	5.579	5.4684	5.7593	5.791	5.5932	5.3511	5.6274	5.3254	5.3181	5.7644	5.6801	5.55741	0.165761
Tspan8	0.980201	-0.109493		5.0776	5.823	7.0769	5.159	5.2223	5.0758	5.6268	5.1807	5.53026	0.681743		5.3285	5.6603	5.0661	5.2438	5.1515	6.1169	5.4512	5.0594	5.3038	5.2346	5.0696	6.3669	5.4174	5.42077	0.406043
Plekha2	0.986594	-0.0857865		6.2341	6.3741	6.2578	7.3404	6.5447	6.1281	6.2961	6.0177	6.39912	0.41137		5.9805	6.3627	6.2165	6.3265	6.0046	6.2396	6.0426	7.8583	6.0579	6.0537	6.6223	5.8902	6.418	6.31334	0.508417
Brd3	0.983323	-0.10065		5.9419	6.0622	6.0997	6.0282	6.1936	5.877	6.0773	6.0029	6.03535	0.097524		6.0754	5.919	6.0185	5.8971	5.6894	5.9243	5.9326	6.0171	6.0224	5.7872	5.8922	6.0047	5.9712	5.9347	0.105293
Asb7	0.981561	-0.10397		5.5969	5.6354	5.7433	5.7088	5.6356	5.5603	5.5775	5.6507	5.63856	0.062859		5.5278	5.5584	5.5409	5.5011	5.4332	5.4663	5.4248	5.7382	5.6651	5.4705	5.5699	5.4976	5.5559	5.53459	0.0887122
Arhgap12	0.991393	-0.0490375		5.6515	5.9221	5.4105	5.5566	5.838	5.8868	5.7189	5.5935	5.69724	0.177937		5.9221	5.838	5.7607	5.7777	5.4707	5.7767	5.4342	5.0944	5.6706	5.5335	5.6652	5.5629	5.9199	5.6482	0.230222
Fbxw17	0.981273	-0.102762		5.3356	5.4475	5.7304	5.8909	5.3772	5.3203	5.4035	5.3938	5.4874	0.207833		5.3735	5.4043	5.4339	5.3214	5.352	5.3194	5.3969	5.4915	5.4317	5.2506	5.3916	5.4229	5.4106	5.38464	0.062045
Ago4	0.982657	-0.0932904		5.231	5.6951	5.2426	5.3813	5.6315	5.3764	5.2138	5.2617	5.37918	0.187177		5.2616	5.3207	5.2634	5.291	5.3126	5.2437	5.2496	5.4354	5.2712	5.1407	5.2551	5.3168	5.3547	5.28588	0.0685757
Prr15	0.977822	-0.116347		5.0793	5.1053	5.7456	5.3869	5.251	5.1362	5.0852	5.1782	5.24596	0.226644		5.1383	5.1025	5.1299	5.1277	5.0791	5.0928	5.1399	5.3066	5.1362	5.1699	5.093	5.0762	5.0929	5.12962	0.0601103
Gria3	0.9797	-0.107045		5.1086	5.2042	5.099	5.9966	5.0982	5.1588	5.2267	5.2938	5.27324	0.30043		5.1403	5.1879	5.1824	5.1321	5.1504	5.0904	5.1736	5.1765	5.1774	5.2342	5.2172	5.1264	5.1717	5.16619	0.0383925
Rhoc	0.981273	-0.1222		6.1119	6.3376	7.7962	6.2174	6.6229	6.0358	6.5094	6.5712	6.5253	0.55647		6.4164	6.4412	6.4356	6.4771	6.2858	6.2969	6.3106	6.4692	6.6491	6.5146	6.3353	6.2693	6.3392	6.4031	0.110172
Glt8d1	0.98329	-0.0973923		5.322	6.0169	6.1656	5.6975	6.0731	5.5685	5.7378	6.0458	5.8284	0.29416		5.7634	5.8228	5.7785	5.6208	5.6064	5.7467	5.5968	6.0828	5.9627	5.415	5.6456	5.6814	5.7802	5.73101	0.170082
Rab33b	0.984058	-0.0935452		5.4869	6.0096	6.165	5.9916	6.1881	5.6622	5.6632	5.7761	5.86784	0.257455		5.8563	5.9307	5.7857	5.7489	5.6911	5.7361	5.5049	6.3119	5.9156	5.5298	5.5178	5.6963	5.8407	5.77429	0.215631
Pias3	0.981355	-0.102588		5.4539	5.6534	5.3768	5.5159	5.5242	5.5911	5.3585	5.5426	5.50205	0.101261		5.4356	5.3975	5.4328	5.3317	5.2765	5.3621	5.3246	5.6619	5.4572	5.2539	5.3834	5.4515	5.4243	5.39946	0.102515
Dnase1l2	0.980932	-0.11139		6.1244	5.6596	5.2933	5.2602	5.9327	6.4911	5.9048	6.0689	5.84188	0.42047		5.65	5.5558	6.0122	5.3153	5.3252	5.6781	6.1887	5.274	5.4882	6.1454	5.7306	6.4178	5.715	5.73048	0.36258
Tmed1	0.983663	-0.0964558		5.7527	5.815	6.0284	5.917	6.0602	5.8876	5.7726	5.9987	5.90402	0.117934		5.8167	5.8337	5.7551	5.8824	5.7394	5.7944	5.7778	5.804	5.8715	5.6937	5.8151	5.8546	5.86	5.80757	0.0554596
Dynlt3	0.981046	-0.155111		8.1393	8.2521	8.307	8.1349	8.1711	8.2365	8.0206	8.2064	8.18349	0.0880725		7.8248	8.1061	8.3533	7.6751	8.1832	7.9805	8.1358	7.5532	8.2856	8.0436	8.1931	8.222	7.8126	8.02838	0.244785
Ddhd2	0.982066	-0.101774		5.3227	5.8072	5.4455	6.0375	5.9814	5.4898	5.5731	5.7413	5.67481	0.258741		5.5535	5.5446	5.5996	5.478	5.6872	5.5712	5.5436	5.9594	5.7145	5.2352	5.4158	5.546	5.6009	5.57304	0.166954
Ccdc117	0.984657	-0.0858702		5.5804	5.6884	5.6461	5.6167	5.685	5.5161	5.4518	5.5904	5.59686	0.0818044		5.6734	5.5839	5.4472	5.5055	5.4547	5.5168	5.4026	5.6522	5.5345	5.3495	5.4399	5.4716	5.6111	5.51099	0.0974433
Cyp26a1	0.980262	-0.104584		5.2533	5.1822	5.5851	5.252	5.5322	5.1766	5.1841	5.2228	5.29854	0.163953		5.1735	5.1643	5.2001	5.1735	5.1735	5.2912	5.1875	5.1467	5.1998	5.1502	5.2074	5.2459	5.2078	5.19395	0.0397105
Zfp521	0.97965	-0.107653		5.0271	5.2744	6.0294	5.0784	5.2453	5.0808	5.0858	5.4999	5.29014	0.336445		5.1446	5.2263	5.2071	5.118	5.1459	5.0484	5.1916	5.4979	5.2627	5.0722	5.087	5.1887	5.1819	5.18248	0.113563
Sox8	0.979668	-0.104788		5.0592	4.9935	5.662	5.3563	5.0603	5.0643	5.008	5.0264	5.15375	0.235481		5.0078	5.0196	5.0047	5.0122	5.1026	5.1168	5.0621	5.0063	4.9999	5.1052	5.1116	5.0263	5.0614	5.04896	0.046098
[truncated: 18,751 more rows]
