# Supplementary material for: Transposon mutagenesis identifies cooperating genetic drivers during keratinocyte transformation and cutaneous squamous cell carcinoma progression
Source: PLoS Genet. 2021 Aug 16;17(8):e1009094. doi: 10.1371/journal.pgen.1009094 (PMC8389471; doi:10.1371/journal.pgen.1009094)
Supplement: S17 Table — (XLSX) [file pgen.1009094.s029.xlsx]

## Sheet: ST17
SB|cuSCC Supplementary Tables for Aiderus, Newberg, and Guzman-Rojas et al., 2021 manuscript: PGENETICS-D-20-01368
Transposon mutagenesis identifies cooperating genetic drivers during keratinocyte transformation and cutaneous squamous cell carcinoma progression. Aziz Aiderus, Justin Y. Newberg, Liliana Guzman-Rojas [...] Michael A. Black, Karen M. Mann, and Michael B. Mann
Correspondence to M.B.M. at Michael.Mann@moffitt.org
S17 Table: Normalized microarray values per probe from RNA isolated from cuSCC genomes with and without Zmiz1 insertions
Probe	Gene	Ratio	Difference	857-09 (N)	575-09 (N)	434-09 (N)	536-09 (N)	1000-09 (N)	1351-09 (N)	1586-09 (N)	794-09 (N)	No Zmiz1 Mean	No Zmiz1 Std Dev		1839-09 (Y)	1194-09 (Y)	743-09 (Y)	1744-09 (Y)	933-09 (Y)	971-09 (Y)	849-09 (Y)	043-09 (Y)	1348-09 (Y)	1350-09 (Y)	1033-09 (Y)	1797-09 (Y)	1840-09 (Y)	Yes Zmiz1 Mean	Yes Zmiz1 Std Dev
1454849_x_at	Clu	0.81518	-1.575	6.4127	7.3419	10.4488	6.5032	6.6878	6.8486	12.0618	11.8695	8.52179	2.49372		8.8127	6.4667	5.9908	6.8538	6.1507	6.5783	10.4479	6.2494	6.1961	6.2087	6.8726	7.1065	6.3741	6.94679	1.27853
1437458_x_at	Clu	0.826551	-1.43384	6.1194	7.0928	9.9378	6.3158	6.647	6.7693	11.7794	11.4715	8.26663	2.39234		8.7536	6.4289	5.9399	6.7436	5.9593	6.5273	10.3693	6.2739	6.0687	6.0496	6.7434	6.7712	6.1975	6.83278	1.28925
1418626_a_at	Clu	0.817157	-1.39778	5.6829	6.4022	8.8854	5.7765	6.0031	6.0394	11.1484	11.22	7.64474	2.41284		7.6293	5.8035	5.5405	6.0103	5.6666	5.9215	9.6496	5.7679	5.6761	5.6439	5.9373	6.2364	5.7275	6.24695	1.15355
1437689_x_at	Clu	0.82233	-1.4255	5.7035	6.8669	9.9474	5.9732	6.3606	6.5765	11.5557	11.2026	8.0233	2.45145		8.4072	6.1185	5.5817	6.5532	5.7844	6.2982	10.3366	6.088	5.8455	5.6353	6.5905	6.6322	5.9001	6.5978	1.33879
1422454_at	Krt13	0.825256	-1.19397	5.5635	7.687	5.2321	10.6633	6.2102	8.6607	5.3475	5.2972	6.83269	1.99531		6.2138	5.381	5.9285	5.3729	6.8474	5.553	5.1882	5.3442	5.4443	5.4947	5.2986	5.8826	5.3541	5.63872	0.467658
1418374_at	Fxyd3	0.910629	-0.814304	7.9831	9.2908	10.1933	8.8765	8.2806	8.8914	9.8268	9.5499	9.11155	0.753434		8.2145	7.6688	8.6198	8.8041	8.3005	8.5347	5.4728	8.3974	8.6225	8.2821	9.7201	8.6618	8.5651	8.29725	0.96358
1422401_at	Sprr3	0.857222	-0.916029	5.8404	6.7067	5.1161	10.4811	5.9604	6.9392	5.1732	5.1091	6.41578	1.78743		6.0195	5.3771	5.3236	5.2635	6.6195	5.3734	5.0749	5.3303	6.1073	5.3061	5.1364	5.2949	5.2702	5.49975	0.455004
1415897_a_at	Mgst1	0.896368	-0.818598	5.3252	8.713	8.6265	6.9979	6.7935	8.0327	10.4367	8.2671	7.89907	1.53268		6.4995	5.937	6.115	8.0648	7.5391	6.5554	7.8089	6.803	6.4713	5.7646	10.1534	7.1339	7.2003	7.08048	1.16198
1426872_at	Fcgbp	0.87167	-0.82317	5.4505	6.3922	7.3531	5.3822	5.6345	5.3898	9.2607	6.4527	6.41446	1.34362		5.4527	5.3286	5.3529	6.1912	5.5372	5.8068	5.311	5.2232	5.3543	5.3741	6.347	5.7478	5.66	5.59129	0.350239
1448169_at	Krt18	0.867497	-0.851855	5.37	5.4399	6.1269	5.2575	5.4835	5.1451	10.9251	7.6837	6.42896	1.99625		5.9462	5.9514	5.3651	5.3046	5.9241	5.3607	5.2685	5.5981	5.688	5.5552	5.4045	5.6841	5.4519	5.57711	0.24633
1417160_s_at	Wfdc18	0.865277	-0.828072	5.2913	5.5152	5.2633	5.3261	5.1896	5.2156	12.0682	5.3026	6.14649	2.39475		5.1661	5.1927	5.2426	5.2132	5.2416	5.2478	6.6558	5.2491	5.0649	5.2486	5.1754	5.2442	5.1974	5.31842	0.405161
1437893_at	Plb1	0.865853	-0.806546	5.1553	5.179	5.8909	5.2478	5.1767	5.1431	8.3464	7.96	6.0124	1.34819		5.597	5.1202	5.154	5.248	5.0853	5.2246	5.1914	5.1934	5.1916	5.1509	5.2138	5.1296	5.1763	5.20585	0.125837
1426039_a_at	Alox12e	0.869578	-0.848399	5.4178	5.8109	9.633	5.2988	5.4639	5.5	9.2205	5.6954	6.50504	1.81369		5.5706	5.3643	5.3416	6.2027	5.553	5.6791	5.3111	5.3007	5.3844	5.2703	6.9414	6.2676	5.3495	5.65664	0.507381
1439476_at	Dsg2	0.891466	-0.756628	5.873	6.3923	8.4803	5.6743	5.7105	5.76	8.7555	9.1246	6.97131	1.5296		6.051	6.1069	6.0844	5.9269	6.1123	5.997	6.6726	6.2305	6.3834	6.2006	6.8481	5.8512	6.326	6.21468	0.285832
1460259_s_at	NA	0.90136	-0.676981	5.1162	6.4906	7.8829	5.1106	5.9243	5.4403	9.7229	9.2174	6.86315	1.84888		6.6346	5.3494	5.3058	6.5523	5.9413	5.6045	5.7875	6.6974	5.3088	5.809	7.8065	6.9969	6.6262	6.18617	0.76471
1435989_x_at	Krt8	0.890086	-0.705537	5.7961	5.6558	5.34	5.1304	5.3978	5.081	10.5479	8.4028	6.41897	1.98608		5.908	6.9079	5.3878	5.4509	6.0264	5.4387	5.1937	5.51	6.0151	5.6021	5.179	5.6484	6.0067	5.71344	0.465811
1448881_at	Hp	0.875469	-0.862686	5.4498	9.1313	5.6527	5.3782	5.8193	6.2041	11.8487	5.9356	6.92746	2.33052		5.5335	5.8805	5.696	5.7997	7.8249	5.52	6.564	6.9097	5.8311	5.7145	6.4228	5.518	5.6274	6.06478	0.687759
1425763_x_at	NA	0.878145	-0.793358	5.9898	5.3205	10.4498	5.3728	6.4632	5.853	6.4828	6.1533	6.51065	1.65022		5.5159	5.8322	5.7573	5.8248	5.276	5.6107	7.9587	5.3809	5.3502	5.4149	5.4172	5.4086	5.5774	5.71729	0.697687
1418004_a_at	Tmem176b	0.893133	-0.803615	6.0575	6.5756	7.7464	6.3944	6.5746	7.3707	9.2703	10.1689	7.5198	1.4806		7.1188	6.1443	6.477	6.3855	6.8194	6.1057	8.7348	6.6632	6.6648	6.436	6.9019	6.3827	6.4763	6.71618	0.670886
1421653_a_at	NA	0.879712	-0.812705	6.2517	5.3252	11.031	5.3714	6.7229	5.9182	6.8824	6.5477	6.75631	1.82274		5.6675	5.9578	6.0329	5.9902	5.371	5.8269	9.0479	5.495	5.5028	5.5448	5.6333	5.5383	5.6585	5.94361	0.955736
1420647_a_at	Krt8	0.901284	-0.662592	6.1345	6.0376	5.6358	5.2406	5.6815	5.1528	10.9023	8.9117	6.7121	2.07026		6.4178	7.238	5.7788	5.6236	6.3684	5.6763	5.4539	5.7502	6.4154	6.0193	5.4872	5.9795	6.4352	6.04951	0.507673
1423691_x_at	Krt8	0.897316	-0.682262	6.1477	5.8606	5.4863	5.2392	5.5938	5.2544	10.8458	8.7266	6.6443	2.04241		6.4926	7.1478	5.6827	5.5132	6.3364	5.6331	5.3573	5.6908	6.2165	5.8932	5.3858	5.9013	6.2558	5.96204	0.512035
1452114_s_at	Igfbp5	0.881547	-0.727532	5.0817	5.9047	5.4669	5.1387	5.5615	8.0141	8.5464	5.4217	6.14196	1.35143		5.33	5.1802	4.9943	5.5869	5.8283	5.0798	6.1124	5.6575	5.4756	5.1994	5.173	5.2864	5.4838	5.41443	0.319796
1451375_at	Ehf	0.897043	-0.734962	6.8121	6.1578	7.2348	7.293	6.8492	6.9426	7.6385	8.18	7.1385	0.604536		6.6268	6.5078	6.6524	6.4238	6.2183	6.4353	5.4023	6.6997	6.554	6.0887	6.8103	6.391	6.4356	6.40354	0.357884
1416579_a_at	Epcam	0.906685	-0.740339	6.271	7.6123	9.7878	7.2378	7.1276	6.5523	9.9895	8.8918	7.93376	1.43886		7.187	6.7124	7.0219	7.538	7.4385	6.9949	5.9098	7.5463	6.8687	6.8773	8.45	7.7709	7.1988	7.19342	0.603403
1449740_s_at	Dsg2	0.887692	-0.75428	5.7867	5.969	7.7495	5.5351	5.6121	5.4782	8.6265	8.9724	6.71619	1.4821		5.8673	5.8924	5.8525	5.8611	5.8118	5.8281	6.3678	5.9619	6.0086	5.8743	6.6523	5.6295	5.8972	5.96191	0.264934
1427520_a_at	Myh1	0.870889	-0.816031	5.0441	8.9172	5.0481	5.036	5.6711	6.6162	5.0197	9.2108	6.3204	1.78069		5.3165	5.0263	5.0061	4.9852	8.6502	4.9794	5.0538	7.2208	5.1142	5.0877	4.9963	4.9761	5.1442	5.50437	1.12158
1418509_at	Cbr2	0.878769	-0.811025	6.2221	6.0079	6.6816	6.278	5.8797	6.9955	8.2255	7.2291	6.68993	0.779406		6.1986	6.2793	5.6624	6.1291	6.6623	5.7274	5.4728	5.7378	5.5809	5.6929	5.9332	5.8205	5.5285	5.8789	0.347135
1460258_at	Lect1	0.873437	-0.736981	5.0447	5.0946	5.0457	5.0846	5.0847	5.0701	11.0404	5.1196	5.82305	2.10827		5.0936	5.1046	5.0785	5.1128	5.099	5.0925	5.146	5.0925	5.0132	5.0902	5.0827	5.0444	5.0689	5.08607	0.0321234
1419309_at	Pdpn	0.901862	-0.701781	6.3625	6.5438	6.9272	6.8312	6.4094	7.3528	8.7259	8.0548	7.15095	0.84774		6.5383	5.9541	6.1257	6.5832	7.2015	6.1841	6.3563	6.375	6.7292	6.9486	6.1503	6.147	6.5459	6.44917	0.358685
1427868_x_at	Myh1	0.870505	-0.81713	5.0922	8.8019	5.0289	5.0758	5.7257	6.6194	5.0259	9.1113	6.31014	1.72339		5.3458	5.0519	5.0288	5.0096	8.774	5.0263	5.0065	7.0293	5.0268	5.0421	5.0014	5.0484	5.0182	5.49301	1.13028
1439036_a_at	Atp1b1	0.882092	-0.750784	5.0445	5.6513	7.3726	5.1353	5.3619	5.6551	8.4839	8.2357	6.36754	1.42828		5.8749	5.0444	5.0811	6.2772	5.5629	5.2565	6.4771	5.9124	5.4046	5.4493	5.7006	5.6227	5.3541	5.61675	0.430768
1427735_a_at	Acta1	0.878891	-0.799375	5.274	9.1408	5.2635	5.2608	6.3288	7.2471	5.3219	8.9669	6.60048	1.66997		5.6107	5.2982	5.2647	5.2494	8.6955	5.2941	5.3633	7.8326	5.5512	5.4766	5.2009	5.2731	5.304	5.8011	1.11387
1448698_at	Ccnd1	0.904396	-0.723613	6.7938	6.7068	6.4244	8.0144	7.0004	7.3423	9.9961	8.2728	7.56888	1.17191		6.8461	6.7502	8.0452	6.5594	7.0563	6.8537	7.0789	6.4951	6.9133	6.4369	6.4295	6.831	6.6928	6.84526	0.420328
1417985_at	Nrarp	0.903258	-0.679868	6.4125	6.9489	7.2681	7.4735	6.3098	6.5519	9.0588	6.1976	7.02764	0.940927		6.1535	6.4536	6.4911	6.53	6.4317	6.2741	5.429	6.3768	6.4212	6.4221	6.5483	6.6109	6.3787	6.34777	0.300204
1416066_at	Cd9	0.925511	-0.687562	8.8504	8.5729	9.4735	9.4136	8.6767	9.0251	10.0156	9.8154	9.2304	0.531422		8.7572	8.76	8.6537	8.9322	8.7427	8.6295	7.1052	8.4983	8.9363	7.9829	9.2581	8.2975	8.5033	8.54284	0.533459
1420911_a_at	Mfge8	0.909902	-0.736264	6.7532	7.154	9.2718	6.5877	7.975	7.3655	9.9671	10.3	8.17179	1.47401		7.8891	6.4735	7.431	7.509	7.7046	7.2889	9.1589	7.4624	7.422	7.1932	6.8726	7.0986	7.158	7.43552	0.630318
1423890_x_at	Atp1b1	0.899252	-0.655324	5.6345	6.0419	7.3641	5.7276	5.6147	5.8098	7.96	7.8839	6.50456	1.04259		5.9097	5.5651	5.6626	6.2165	5.7837	5.6243	6.2298	6.0605	5.6272	5.8239	5.714	5.9103	5.9125	5.84924	0.218788
1418634_at	Notch1	0.908587	-0.660239	6.6094	7.0498	6.543	7.2744	6.7873	6.9674	9.7432	6.806	7.22256	1.04554		6.2599	6.6828	6.7832	6.4413	6.6622	6.6153	6.3301	6.539	6.6321	6.5553	6.7375	6.4706	6.6009	6.56232	0.153343
1426941_at	Muc15	0.886871	-0.696421	5.6339	5.7456	6.3988	6.0648	5.6306	5.9506	6.1976	7.6259	6.15598	0.653437		5.6878	5.5192	5.5327	5.4324	5.2764	5.6664	5.3473	5.4441	5.3139	5.2275	5.6333	5.5673	5.3259	5.45955	0.154282
1437344_x_at	Krt13	0.884086	-0.682093	5.1933	5.9558	5.0225	8.6356	5.379	6.7247	5.0994	5.0654	5.88446	1.25603		5.3862	5.1706	5.2438	5.117	5.6151	5.2283	5.0236	5.0585	5.1907	5.1574	5.1098	5.2047	5.1251	5.20237	0.15389
1448393_at	Cldn7	0.886272	-0.669853	5.1346	5.1229	5.1636	5.1288	5.1952	5.118	8.2295	8.0269	5.88994	1.38278		5.5969	5.1904	5.1665	5.1407	5.2271	5.1326	5.2676	5.2064	5.2169	5.1616	5.2115	5.1485	5.1944	5.22008	0.119541
1427747_a_at	Lcn2	0.883023	-0.764732	5.1371	5.3069	8.5274	5.1266	5.3372	5.2617	10.5449	7.0579	6.53746	2.02923		5.3656	5.1707	5.2231	5.6822	5.4886	5.2976	6.9631	5.2835	5.2249	5.3071	9.1949	5.5671	5.2771	5.77273	1.1298
1423909_at	Tmem176a	0.900193	-0.676992	5.6368	5.9198	6.7356	5.859	6.0282	6.8351	8.2738	8.9757	6.783	1.22578		6.2757	5.6136	5.8196	5.9173	6.2731	5.712	8.0332	6.1292	6.0914	5.8921	5.9156	5.7029	6.0024	6.10601	0.615232
1425546_a_at	NA	0.889604	-0.695518	5.208	5.8009	5.5124	5.1864	5.5616	5.8592	9.5508	7.7222	6.30019	1.54142		5.5335	5.7006	5.5378	5.5314	6.1647	5.3048	6.3392	5.8167	5.542	5.4886	5.2424	5.2722	5.3868	5.60467	0.331511
1416527_at	Rab32	0.889323	-0.674002	5.1702	5.4399	7.0932	5.6193	5.3369	5.8018	6.1119	8.1454	6.08982	1.02623		5.5129	5.3168	5.263	5.3221	5.6304	5.2336	6.0218	5.2664	5.4317	5.1951	5.8405	5.1053	5.2661	5.41582	0.268997
1426221_at	Vwa5a	0.910323	-0.597221	5.5887	6.4935	6.7622	5.5929	6.2217	6.2278	7.0572	9.3334	6.65968	1.19572		6.3364	5.7615	5.7885	5.8691	6.2082	5.8167	6.5594	6.2969	6.3129	5.9732	5.9071	5.7197	6.2623	6.06245	0.275961
1455481_at	Ids	0.907895	-0.624003	5.5981	6.7628	7.9595	6.7847	5.867	6.7453	6.3909	8.0908	6.77489	0.885808		5.9414	5.8852	5.6376	6.1495	6.2217	5.8234	6.8403	6.0362	6.0499	5.8953	7.2616	5.9928	6.2266	6.15088	0.439562
1421375_a_at	S100a6	0.934159	-0.625992	9.111	9.4169	9.6916	10.2591	9.0939	10.4922	9.9674	8.0295	9.5077	0.783846		9.0938	9.4128	8.7581	8.9673	9.5608	8.8748	8.4457	8.4225	9.2267	8.0942	9.2581	8.4013	8.9461	8.88171	0.44042
1426260_a_at	NA	0.92544	-0.552914	5.8199	8.5608	9.5073	7.7021	6.469	7.8821	5.8421	7.5426	7.41574	1.30498		6.5284	6.3988	7.0353	6.9961	7.1561	6.4277	6.1117	6.6963	6.7796	6.877	8.0603	6.8975	7.2519	6.86282	0.486106
1434046_at	AA467197	0.893323	-0.666315	5.037	5.5617	9.1261	5.5976	5.7916	5.3986	5.7623	7.6939	6.2461	1.40917		5.9961	5.3593	5.5537	5.7623	6.0066	5.2572	5.5287	5.5778	5.5822	5.6176	5.5154	5.3688	5.4115	5.57978	0.227886
1448237_x_at	Ldhb	0.903724	-0.635991	5.6667	6.2596	7.7591	5.6944	5.6897	6.3496	7.6016	7.8268	6.60594	0.967312		5.7384	6.2854	5.874	5.9472	5.6794	5.8305	5.6351	5.8821	5.4818	6.0411	7.3049	5.9769	5.9325	5.96995	0.448465
1449191_at	Wfdc12	0.931582	-0.470604	8.0586	7.4462	5.4186	9.0062	5.4399	8.4301	5.8726	5.3546	6.87835	1.52055		7.7991	6.3354	5.3071	6.7817	5.5557	7.5268	5.3868	5.3416	7.3594	5.5984	6.5385	6.6538	7.1164	6.40775	0.893968
1448789_at	Aldh1a3	0.90931	-0.58272	6.2098	5.8742	6.6768	6.6754	6.5132	6.4217	8.0565	4.9757	6.42541	0.865683		5.6708	5.9388	5.4172	6.5302	5.9663	5.6567	5.0797	5.9679	6.7758	5.6295	5.541	5.7524	6.0287	5.84269	0.446291
1428585_at	Actn1	0.930586	-0.560833	7.0786	7.9376	8.203	8.278	7.5649	7.8449	9.5331	8.1961	8.07953	0.709425		6.9106	7.7617	7.5979	7.3325	8.1173	7.3471	7.0272	7.7759	7.8126	7.8246	6.9094	7.5251	7.8011	7.51869	0.386896
1419555_at	Elf5	0.899135	-0.597666	5.2182	5.3205	5.6383	6.2745	5.7066	5.5896	8.5605	5.0951	5.92541	1.1253		5.368	5.2055	5.3457	5.2817	5.3342	5.256	5.3848	5.4344	5.2905	5.2811	5.2459	5.4094	5.4235	5.32775	0.0735553
1427442_a_at	App	0.939491	-0.563558	8.3678	9.0527	10.2284	8.6094	8.547	9.3978	9.9722	10.3339	9.31365	0.789656		8.5804	8.7154	8.6312	8.6047	9.2305	8.2795	8.4476	8.9858	8.9781	8.9682	8.8826	8.453	8.9942	8.75009	0.278321
1434369_a_at	Cryab	0.897587	-0.726327	5.892	7.3459	7.3936	6.9605	6.7826	6.903	8.029	7.4306	7.09215	0.625276		6.418	6.7172	5.7366	6.307	7.5121	6.4018	5.6132	6.4552	7.459	6.4588	5.9794	5.8784	5.819	6.36582	0.598947
1422831_at	Fbn2	0.901316	-0.586653	5.2407	5.736	6.3244	5.2685	5.4654	5.9014	8.4318	5.1897	5.94474	1.07756		5.242	5.3176	5.3355	5.1788	5.7983	5.1952	5.22	5.414	5.5928	5.4382	5.2628	5.22	5.4399	5.35808	0.179498
1417420_at	Ccnd1	0.911525	-0.665638	6.728	6.6809	6.4014	7.9662	7.0113	7.2441	9.9894	8.1662	7.52344	1.17303		6.5732	6.7385	7.7718	6.5142	7.2221	7.0705	7.1166	6.7194	7.1341	6.6765	6.2019	6.8552	6.5574	6.8578	0.40233
1427660_x_at	NA	0.900563	-0.692579	5.2041	5.5313	10.4821	5.6946	6.5864	6.5041	8.3742	7.3434	6.96503	1.75764		5.723	5.1603	5.7589	5.6983	7.202	5.6736	11.338	5.492	6.4813	5.8641	5.7362	5.5671	5.847	6.27245	1.60209
1419463_at	Clca2	0.918447	-0.558054	5.0264	6.4307	7.6116	4.9668	6.0811	5.4441	10.0454	9.1363	6.8428	1.91359		6.7591	5.4776	5.2565	6.8382	6.0977	5.9017	5.1647	6.9223	5.2112	5.9036	8.4499	7.2494	6.4698	6.28475	0.958873
1429514_at	Ppap2b	0.912038	-0.59381	5.6142	6.7359	6.8091	5.904	6.2215	6.9543	8.1132	7.6536	6.75073	0.845602		5.8873	5.7329	5.9393	6.5165	6.5772	6.1534	6.3957	6.3238	6.3082	5.8484	6.2794	5.9189	6.1589	6.15692	0.270861
1419475_a_at	Ehf	0.909198	-0.574921	6.0401	5.7885	6.2397	6.5429	6.0454	6.176	6.7116	7.1084	6.33157	0.42878		6.0414	5.8845	5.7339	5.7802	5.6239	5.7798	5.1927	5.884	5.8777	5.6238	5.7774	5.797	5.8402	5.75665	0.202538
1417311_at	Crip2	0.909674	-0.587951	5.6679	6.4336	7.3166	6.209	5.6539	6.6813	7.6629	6.4485	6.50921	0.712278		5.5484	5.3622	5.7488	6.3024	6.013	6.0664	5.991	5.6544	5.808	5.6311	6.9193	5.9935	5.9379	5.92126	0.390592
1416371_at	Apod	0.915227	-0.53853	5.5427	6.5894	8.0901	5.4124	5.9014	6.9021	6.5675	5.8155	6.35264	0.882778		5.5196	5.4072	5.9002	6.2133	6.5171	5.7778	5.2903	6.2566	5.8801	5.6568	5.6327	5.4837	6.048	5.81411	0.366362
1454877_at	Sertad4	0.909256	-0.553301	5.374	5.8056	7.0558	5.8067	5.4933	5.9367	7.72	5.5868	6.09736	0.836301		5.1531	5.8791	5.4367	5.5629	5.7294	5.3661	5.1736	5.6588	5.8255	5.4126	5.5859	5.5931	5.696	5.54406	0.226778
1451935_a_at	Spint2	0.932389	-0.547914	7.6265	7.6018	8.2937	7.8008	7.6295	7.6353	8.9773	9.2666	8.10394	0.672655		7.5266	7.6797	7.7684	7.6976	7.2993	7.4091	7.0051	7.6429	7.6162	7.5679	7.6414	7.6425	7.7316	7.55602	0.210005
1426300_at	Alcam	0.90038	-0.608145	5.2544	5.6569	6.8721	5.6487	5.473	5.5083	8.5007	5.923	6.10464	1.08555		5.3391	5.2216	5.3666	5.4402	5.8824	5.2195	5.6994	5.4888	5.43	5.3098	5.8597	5.8037	5.3936	5.49649	0.235127
1427020_at	Scara3	0.902862	-0.572269	5.2021	5.4323	6.2169	5.1357	5.1952	5.557	8.3993	5.9919	5.8913	1.08622		5.3513	5.1617	5.2361	5.263	5.4211	5.1459	5.9011	5.4182	5.3458	5.2602	5.0897	5.179	5.3743	5.31903	0.204995
1437478_s_at	Efhd2	0.945126	-0.438312	6.9956	7.9712	9.438	7.7581	7.191	7.3501	8.0911	9.1061	7.98765	0.881832		7.094	7.276	7.5425	7.6093	7.7131	7.0975	8.0955	7.8647	7.4847	7.677	7.0624	7.4152	8.2095	7.54934	0.368081
1434499_a_at	Ldhb	0.901252	-0.629227	5.5093	6.0423	7.2995	5.1386	5.4609	6.1317	7.6567	7.7374	6.37205	1.04452		5.4628	6.1835	5.5936	5.7167	5.507	5.6967	5.4877	5.6695	5.0452	5.7499	7.282	5.735	5.5271	5.74282	0.526478
1448123_s_at	Tgfbi	0.940337	-0.498227	8.2453	9.0855	8.2649	8.2248	7.9613	8.8563	6.8548	9.3131	8.35075	0.76955		7.6108	8.3885	7.277	8.1478	8.4256	7.743	8.2982	7.6302	8.1206	7.1698	7.7085	7.3318	8.231	7.85252	0.440237
1429342_s_at	Bpifa5	0.901777	-0.588749	5.4444	5.8229	5.2498	7.8484	5.3931	7.6094	5.2685	5.3154	5.99399	1.08769		5.6305	5.3671	5.396	5.3939	5.5476	5.4822	5.251	5.2767	5.3939	5.4062	5.2909	5.4622	5.3699	5.40524	0.106696
1435697_a_at	Cytip	0.909849	-0.597553	5.1575	6.0657	6.6965	5.4896	5.7156	6.2214	10.4736	7.2068	6.62834	1.6861		5.4969	5.6127	5.6584	5.9252	6.1852	5.5908	9.5074	6.0152	5.6998	5.6916	5.5494	5.5143	5.9533	6.03078	1.06627
1438968_x_at	Spint2	0.936525	-0.554411	8.2543	8.4279	9.0608	8.4072	8.2325	8.1791	9.4782	9.8343	8.73429	0.639343		8.2036	8.3063	8.4157	8.2312	8.024	7.9862	7.7462	8.2165	8.314	8.1681	8.3143	8.1222	8.2901	8.17988	0.17741
1436659_at	Dclk1	0.915095	-0.519231	5.0259	5.7339	6.1523	5.1686	5.524	6.2385	8.3855	6.6945	6.1154	1.07464		5.4646	5.1963	5.4846	5.4331	6.1774	5.2923	6.5028	5.6354	5.67	5.3268	5.3289	5.3726	5.8654	5.59617	0.38099
1419188_s_at	NA	0.902764	-0.63998	5.5614	6.5461	9.0175	5.5528	5.9306	5.8907	5.846	8.3084	6.58169	1.33407		6.1565	5.5847	5.6393	6.8705	6.3303	5.8979	5.5058	5.6685	5.5434	5.8824	6.172	6.3436	5.6473	5.94171	0.409132
1438394_x_at	Krt4	0.894859	-0.62359	5.1346	6.8964	5.1371	8.3798	5.3687	6.1673	5.1795	5.1844	5.93098	1.17639		5.5772	5.2041	5.4194	5.2086	5.5346	5.3607	5.0852	5.1472	5.6164	5.2623	5.2565	5.2373	5.0865	5.30738	0.180065
1454974_at	Ntn1	0.906592	-0.540326	5.1976	5.4171	6.7005	5.1952	5.1243	5.5085	7.8747	5.2588	5.78459	0.987284		5.1474	5.1598	5.22	5.4215	5.2873	5.1023	5.1288	5.3475	5.1808	5.2022	5.3256	5.2653	5.3869	5.24426	0.103164
1420621_a_at	App	0.931054	-0.539926	7.1276	7.082	8.2377	6.9423	7.3322	8.0682	8.929	8.9305	7.83119	0.822065		7.5157	7.5191	6.8645	7.259	7.7801	7.263	6.8018	7.2193	7.6194	7.3655	7.3595	6.8098	7.4097	7.29126	0.307359
1447602_x_at	Sulf2	0.931488	-0.490672	6.0351	6.956	8.0873	6.8209	6.893	7.2953	9.0704	6.1371	7.16189	1.0048		6.5528	6.7724	7.2221	6.6273	7.0032	6.5389	6.5985	6.4398	6.415	6.515	6.5046	6.5309	7.0053	6.67122	0.252543
1417419_at	Ccnd1	0.905136	-0.654115	6.3342	5.7004	5.7671	7.3807	6.3145	6.7861	9.5657	7.3137	6.8953	1.24822		6.31	6.2958	6.7071	5.9976	6.5135	6.5098	6.2497	6.017	6.5944	6.1424	5.6503	6.3197	5.8281	6.24118	0.308388
1417822_at	D17H6S56E-5	0.913229	-0.595448	5.7909	6.6296	7.6566	6.3084	5.9592	5.9889	7.8145	8.7505	6.86233	1.08168		6.0449	5.9544	6.2428	6.269	6.2202	5.9195	7.6648	6.2495	6.3241	5.9824	6.2058	6.2788	6.1132	6.26688	0.441261
1422313_a_at	Igfbp5	0.971314	-0.195737	6.2342	8.0994	8.8528	8.869	5.4874	5.5657	5.9992	5.4801	6.82348	1.51793		6.587	5.6865	8.7761	5.9542	5.3881	5.4546	5.4354	6.2549	5.542	7.4548	6.4455	8.9027	8.2788	6.62774	1.29833
1448303_at	Gpnmb	0.911576	-0.58864	5.6707	5.9482	7.9811	5.771	5.9295	6.1953	9.9183	5.8421	6.65703	1.5145		5.9636	5.6648	5.9163	5.8865	5.9249	5.8173	5.6808	5.9423	5.7383	8.5421	6.2748	5.6397	5.8976	6.06838	0.761774
1429381_x_at	NA	0.905453	-0.595158	5.8958	5.3322	9.7634	5.5291	5.9751	5.7094	6.2052	5.9486	6.29485	1.42809		5.6568	5.6534	5.6234	5.6982	5.3283	5.5712	7.7948	5.4365	5.4559	5.4586	5.4045	5.5155	5.4989	5.69969	0.639136
1417803_at	Sptssb	0.900853	-0.578514	5.4554	6.0876	5.1344	7.5112	5.2581	7.0751	5.0993	5.0584	5.83494	0.965358		5.5332	5.2254	5.087	5.1367	5.6075	5.3466	5.0797	5.2175	5.2527	5.0952	5.4152	5.2305	5.1063	5.25642	0.173004
1437467_at	Alcam	0.901998	-0.591779	5.1803	5.5526	6.9616	5.3813	5.4001	5.3656	8.5323	5.9336	6.03843	1.15555		5.2317	5.2339	5.1661	5.3902	5.7837	5.2202	5.6556	5.2924	5.2956	5.2362	6.2853	5.8245	5.191	5.44665	0.33964
1424761_at	Fam115c	0.905133	-0.553391	5.2077	5.3618	7.4556	5.3199	5.2028	5.3014	5.979	6.8385	5.83334	0.863649		5.4014	5.2257	5.1954	5.4816	5.2666	5.3126	5.2325	5.1754	5.1321	5.238	5.4606	5.3196	5.1978	5.27995	0.109737
1424351_at	Wfdc2	0.910108	-0.540014	5.5333	5.3823	5.3997	5.7555	5.3252	5.6835	8.8961	6.0831	6.00734	1.19337		5.3549	6.0381	5.5725	5.2918	5.4489	5.2996	5.2947	5.5299	5.5613	5.5407	5.3764	5.3207	5.4457	5.46732	0.201438
1435176_a_at	Id2	0.909353	-0.578007	5.1618	5.7375	6.8062	5.2225	5.6827	5.9806	9.212	7.2082	6.37644	1.35066		5.5875	5.352	5.4414	5.675	6.0575	5.4031	7.7366	5.9401	5.6414	5.4031	6.1565	5.3897	5.5957	5.79843	0.639257
1415906_at	Tmsb4x	0.942442	-0.635346	10.0071	10.8262	11.2467	10.4726	10.4215	11.2591	11.5946	12.4794	11.0384	0.7826		10.7646	10.7176	9.9722	10.2434	11.1111	9.6972	12.0533	10.4502	10.318	10.0972	10.5477	9.3307	9.9365	10.4031	0.686488
1417074_at	Ceacam10	0.90279	-0.554363	5.145	5.0344	5.1884	5.0849	5.0821	5.1013	5.0741	9.9116	5.70273	1.70129		5.8578	5.117	5.0602	5.1342	5.0339	5.1405	5.2137	5.0932	5.0888	5.0449	5.0622	5.0339	5.0484	5.14836	0.219375
1460012_at	Wfdc3	0.907083	-0.527564	5.2602	5.3018	5.1615	5.2038	5.2236	5.1673	8.9798	5.1243	5.67779	1.33542		5.0952	5.1073	5.2587	5.2196	5.1758	5.1337	5.1113	5.1491	5.1595	5.1496	5.0736	5.1478	5.1717	5.15022	0.0502647
1436363_a_at	Nfix	0.925275	-0.535156	6.5945	7.2913	7.7248	6.0344	6.685	7.0068	8.4963	7.4599	7.16162	0.760424		6.2877	6.2198	6.2728	7.0749	6.8636	6.7573	5.8399	6.7149	6.5662	6.2473	7.8622	6.8252	6.6123	6.62647	0.501689
1435076_at	Fam57a	0.921318	-0.603878	8.1333	7.9375	6.6475	10.5343	7.1533	9.1579	5.537	6.2989	7.67496	1.62332		7.7946	7.501	7.0559	7.2002	7.5268	7.5759	5.3088	6.772	7.9656	6.4753	6.8815	7.1317	6.7348	7.07108	0.688636
1428083_at	Neat1	0.945225	-0.459163	8.2899	9.0246	8.4863	8.2041	8.6214	8.0137	8.0929	8.3284	8.38266	0.325872		7.7912	8.2118	8.1367	8.8545	7.5484	8.2044	7.1521	7.5619	7.7362	7.586	8.1818	7.7921	8.2484	7.9235	0.437491
1434194_at	Map2	0.92019	-0.468832	6.1005	6.1838	5.1442	6.0397	5.4201	5.8534	6.5143	5.7389	5.87436	0.437856		5.3783	5.8534	5.1835	5.7525	5.2148	5.5657	5.0756	5.2956	5.3373	5.2059	5.2858	5.4534	5.6701	5.40553	0.238942
1416183_a_at	Ldhb	0.917374	-0.54762	5.7105	6.3571	7.6455	5.7989	5.7116	6.4067	7.5849	7.8065	6.62771	0.912703		5.8864	6.3079	6.0297	6.0769	5.8619	6.0154	5.9016	5.9592	5.5895	6.1154	7.2435	6.0725	5.9813	6.08009	0.386813
1417870_x_at	Ctsz	0.915175	-0.581027	5.6333	6.1938	7.2183	5.3771	6.3078	6.4481	8.0904	9.5292	6.84975	1.38297		6.9519	6.022	5.9085	6.1785	6.6432	5.765	7.9385	6.2585	6.2846	5.8553	6.1063	5.5753	6.0058	6.26872	0.618819
1455235_x_at	Ldhb	0.914155	-0.553023	5.5781	6.0985	7.4512	5.5058	5.6349	6.2229	7.3976	7.6478	6.4421	0.912282		5.5826	6.0924	5.7534	5.8567	5.6686	5.7971	5.8008	5.8545	5.5396	5.9414	6.9591	5.9583	5.7535	5.88908	0.355173
1417275_at	Mal	0.909934	-0.535716	5.8046	5.3694	5.2588	8.0808	5.5715	5.3177	5.8385	6.3432	5.94806	0.93246		5.7014	5.7301	5.3279	5.4138	5.6841	5.19	5.1612	5.3706	5.5885	5.2772	5.2907	5.2698	5.3552	5.41235	0.197365
1418283_at	Cldn4	0.922559	-0.532672	6.5868	6.0779	7.3468	6.5211	6.476	5.8952	7.2249	8.8984	6.87839	0.95633		6.6093	7.0806	6.1386	6.2887	5.9634	6.4222	5.3909	6.4208	6.3764	7.1795	6.1555	6.1696	6.2988	6.34572	0.455571
1451054_at	Orm1	0.904475	-0.572132	5.1942	6.0704	9.0836	5.1952	5.344	5.4193	5.1996	6.4086	5.98936	1.33013		5.3302	5.138	5.1378	5.832	5.3507	5.4383	5.212	5.2369	5.2362	5.1517	6.8369	5.335	5.1883	5.41723	0.464855
1439794_at	Ntn4	0.91257	-0.519989	5.1297	5.4935	7.1139	5.4654	5.6113	5.6399	7.929	5.1974	5.94751	1.01168		5.2568	5.2663	5.4572	5.3758	5.6924	5.2455	5.1395	5.5409	5.5931	5.5739	5.6566	5.3251	5.4347	5.42752	0.175513
1454709_at	Tmem64	0.918334	-0.521666	5.6244	5.9351	7.2514	5.5345	5.7909	6.4042	7.7247	6.8373	6.38781	0.811309		5.8542	5.7382	5.763	5.7391	5.9618	5.729	6.5991	6.0305	5.845	5.779	5.7359	5.6207	5.8644	5.86615	0.245074
1417156_at	Krt19	0.913794	-0.506887	5.2269	5.2119	5.1238	5.1797	5.2508	5.1051	10.6012	5.34	5.87993	1.90911		5.2569	5.1809	5.36	5.2503	5.5391	5.4091	5.3101	5.4036	5.5837	5.5623	5.2801	5.277	5.4364	5.37304	0.129578
1424271_at	Dclk1	0.918513	-0.495851	5.4594	5.6408	5.8972	5.2893	5.6827	6.1079	8.1142	6.4886	6.08501	0.902379		5.3778	5.4263	5.4624	5.5241	6.1852	5.4457	6.3928	5.5656	5.6536	5.3589	5.2344	5.3474	5.6849	5.58916	0.337191
1448233_at	Prnp	0.945649	-0.452724	7.7815	8.3641	8.6319	8.3137	7.8441	8.5148	5.9223	11.2641	8.32956	1.46724		8.2416	7.853	7.5698	8.3711	7.8835	8.1215	7.5674	7.9623	8.1377	7.5872	7.3477	7.5921	8.164	7.87684	0.320236
1441863_x_at	Krt13	0.90822	-0.516821	5.0783	5.7282	5.1525	7.792	5.2345	6.0019	5.0326	5.0286	5.63108	0.943364		5.1541	5.0092	5.2447	5.0358	5.4105	5.1248	4.9877	5.1143	5.0483	5.0866	5.0007	5.1628	5.1058	5.11425	0.115514
1417821_at	D17H6S56E-5	0.914591	-0.583323	5.5781	5.9517	7.1387	6.0823	5.9817	6.1856	8.5728	9.1475	6.8298	1.33823		6.0073	6.167	5.8317	6.3717	6.3543	5.9074	7.9347	6.1109	6.397	5.8926	6.1046	6.191	5.934	6.24648	0.541222
1416130_at	Prnp	0.928794	-0.486442	6.3431	6.5498	6.9397	6.6656	6.325	6.7525	5.5796	9.4963	6.83145	1.15191		6.8923	6.4507	6.0744	6.6994	6.4321	6.4967	6.0688	6.2081	6.5581	6.1702	5.875	6.1012	6.4581	6.34501	0.289289
1427512_a_at	Lama3	0.946556	-0.377782	7.4081	6.9858	7.8023	8.1145	7.0188	7.5493	5.1367	6.5342	7.06871	0.926261		6.4833	7.8367	6.7608	6.5351	6.8546	6.7981	5.22	6.6393	7.2797	6.5314	5.9145	6.8298	7.2988	6.69093	0.64248
1428418_s_at	Zc2hc1a	0.91932	-0.490938	5.4471	5.8025	6.237	5.5793	5.618	5.8086	7.565	6.6225	6.085	0.711071		5.4124	5.6972	5.4446	5.5407	5.6645	5.6556	5.5044	5.5433	5.7097	5.518	5.7451	5.6038	5.6835	5.59406	0.107336
1456341_a_at	Klf9	0.924862	-0.520271	6.031	6.7124	7.942	5.6673	6.4017	6.8175	8.1115	7.7104	6.92423	0.907946		6.8461	6.1772	6.4437	6.6315	6.8563	6.542	6.12	6.2323	6.1903	6.3153	6.6366	5.9025	6.3576	6.40395	0.287992
1451152_a_at	Atp1b1	0.911862	-0.527601	5.292	5.5966	6.5746	5.4043	5.3298	5.3654	7.3085	7.0173	5.98606	0.840614		5.4939	5.2801	5.2748	5.756	5.3716	5.4186	5.8905	5.4895	5.2112	5.4687	5.3722	5.559	5.3739	5.45846	0.191056
1424542_at	S100a4	0.932782	-0.475398	5.9404	7.3869	7.5019	7.3267	6.1695	7.9316	6.923	7.3998	7.07248	0.687899		6.1059	6.014	5.8618	7.1574	7.0971	6.6292	8.7911	6.3288	6.3503	6.0853	6.5453	6.0455	6.7503	6.59708	0.775983
1423717_at	Ak3	0.923069	-0.493972	5.3717	6.5503	7.5929	6.2393	5.4154	6.7771	6.8842	6.537	6.42099	0.745478		5.5587	5.5715	5.6347	6.2499	5.9356	5.7572	6.5631	5.6556	5.6368	5.4263	7.2487	5.8211	5.992	5.92702	0.504659
1448573_a_at	Ceacam10	0.906309	-0.527502	5.05	4.9938	5.1875	5.1718	5.0303	5.0498	5.0484	9.5102	5.63023	1.56923		5.6704	5.0978	5.077	5.0666	5.0082	5.1031	5.0794	5.0546	5.02	5.0238	5.0622	5.0848	4.9875	5.10272	0.174249
1436223_at	Itgb8	0.911387	-0.524802	5.0178	5.7004	6.335	5.1287	5.1448	5.5336	6.7943	7.7248	5.92242	0.958605		5.4505	5.0338	5.1161	5.6266	5.3114	5.2951	5.2365	5.2914	5.2625	5.1699	6.0898	5.9928	5.2927	5.39762	0.321002
1435614_s_at	Rasgrf1	0.914637	-0.477588	5.1499	5.2462	5.163	8.9175	5.0971	4.9761	5.099	5.1095	5.59479	1.34473		5.1268	5.023	5.1486	5.2121	5.076	5.0942	4.9541	5.151	5.1327	5.1213	5.0102	5.2468	5.2268	5.1172	0.086334
1425619_s_at	Dsg2	0.913764	-0.50786	5.3696	5.3073	6.1668	5.1574	5.2966	5.1444	7.376	7.2953	5.88917	0.949795		5.4294	5.3065	5.2465	5.3352	5.2517	5.3523	5.5448	5.327	5.3939	5.4508	5.6246	5.3444	5.35	5.38132	0.1088
1425603_at	Tmem176a	0.917066	-0.501226	5.1043	5.6383	6.2769	5.342	5.4133	5.9139	7.099	7.5618	6.04369	0.880432		5.3492	5.2576	5.4291	5.3832	5.7313	5.2565	6.8568	5.4703	5.4339	5.4902	5.5163	5.3371	5.5405	5.54246	0.414751
1460569_x_at	Cldn3	0.909311	-0.518688	5.2041	5.1613	5.1897	5.1657	5.1787	5.118	9.1068	5.6313	5.71945	1.37843		5.3719	5.2268	5.1442	5.1819	5.1387	5.1613	5.2049	5.1891	5.232	5.1934	5.278	5.1735	5.1142	5.20076	0.0672775
1428547_at	Nt5e	0.911118	-0.562264	5.4196	5.87	6.9788	5.8234	5.8098	6.14	9.2318	5.3345	6.32599	1.27817		5.8353	6.408	5.6206	5.8901	5.8323	5.7473	5.7157	5.6884	5.9823	5.4256	5.6124	5.6964	5.474	5.76372	0.248847
1456085_x_at	Cd151	0.943072	-0.42375	6.7431	7.5833	8.1168	7.5252	6.8784	7.6435	7.4572	7.6009	7.44355	0.439872		6.437	6.8943	6.9825	7.0197	7.6551	6.9683	6.7658	7.0138	7.2929	6.6849	7.2262	6.9597	7.3572	7.0198	0.312837
1435363_at	Plekhg1	0.932416	-0.436534	6.1826	6.1446	5.7267	7.2499	6.1278	6.4743	6.2879	7.4789	6.45909	0.599575		6.1078	6.077	6.4209	5.8546	5.9448	6.172	5.4354	6.1604	6.2276	6.155	5.388	6.0485	6.3012	6.02255	0.30684
1424754_at	Ms4a7	0.932236	-0.45459	5.7598	6.5543	6.4593	5.553	6.4575	7.029	7.2986	8.5563	6.70847	0.944865		6.1718	5.9564	6.2834	6.3962	6.7746	5.9111	6.3386	6.6974	6.7167	6.0813	5.866	5.6582	6.4488	6.25388	0.3531
1425606_at	Slc5a8	0.917515	-0.46998	5.1269	5.3569	5.5274	5.4142	5.2484	5.1798	8.6435	5.0852	5.69779	1.19966		5.2779	5.0444	5.1161	5.4056	5.1771	5.2894	5.0845	5.1936	5.1136	5.1669	5.3187	5.4242	5.3495	5.22781	0.124734
1448118_a_at	Ctsd	0.939171	-0.553562	8.8648	8.7224	9.6735	9.8955	8.7763	9.2544	9.5994	8.0161	9.1003	0.622493		8.4919	8.5997	8.6078	8.8542	8.4647	8.7743	7.8523	8.4632	8.6632	8.4136	8.8674	8.7793	8.276	8.54674	0.275879
1426566_s_at	Il17re	0.925345	-0.475024	5.9239	5.9848	6.714	6.408	5.9402	6.0868	6.3926	7.4534	6.36296	0.521805		6.2376	5.7261	5.7968	5.9947	5.7994	5.8099	5.4886	5.7557	5.866	5.9022	6.2855	5.9082	5.9725	5.88794	0.209234
1415871_at	Tgfbi	0.939831	-0.436688	7.2914	7.7336	6.9703	7.3852	6.9365	7.7455	6.0099	7.9896	7.25775	0.627953		6.6303	7.3348	6.4724	7.0447	7.1917	6.7155	6.9657	6.6705	6.9565	6.4175	6.732	6.4675	7.0747	6.82106	0.294742
1417868_a_at	Ctsz	0.92972	-0.563589	6.5551	7.3177	8.5895	5.9053	7.5805	7.8493	9.4499	10.9064	8.01921	1.60507		8.0215	7.2426	7.0031	7.2628	8.1379	6.9193	9.7206	7.6751	7.5215	6.774	7.0243	6.5066	7.1138	7.45562	0.827217
1418735_at	Krt4	0.913678	-0.503778	5.1723	6.675	5.1723	8.1049	5.3372	5.8191	5.2396	5.1681	5.83606	1.05449		5.438	5.2565	5.5587	5.2338	5.5974	5.2565	5.1955	5.2257	5.4339	5.334	5.2789	5.2482	5.2626	5.33228	0.132
1417928_at	Pdlim4	0.915745	-0.508172	5.4331	5.7439	7.182	5.1952	5.4232	5.899	5.5229	7.8518	6.03139	0.957944		5.5521	5.4448	5.3887	5.4669	5.8247	5.4372	6.0377	5.4532	5.428	5.2797	5.6807	5.375	5.4331	5.52322	0.208045
1432558_a_at	Mal	0.916527	-0.497348	5.8501	5.4651	5.4165	7.783	5.5322	5.4609	5.7859	6.3721	5.95823	0.802492		5.6262	5.6844	5.4217	5.4679	5.6541	5.2403	5.2946	5.4097	5.6318	5.4251	5.3763	5.3411	5.4182	5.46088	0.144034
1434875_a_at	Hmgn3	0.925121	-0.521563	5.699	6.7998	7.1101	6.0719	6.1726	6.8439	8.0953	8.9308	6.96542	1.08452		6.4484	5.9684	6.4337	6.3844	6.3657	5.9792	7.0543	6.8121	6.108	6.4781	6.9773	6.4797	6.2809	6.44386	0.339896
1450783_at	Ifit1	0.936145	-0.381486	5.1067	6.2639	5.2775	5.1671	5.9949	5.4232	7.067	7.4938	5.97426	0.908744		5.2632	5.1864	5.6708	5.8866	5.43	5.4186	5.4067	6.0748	6.0142	5.4361	5.5257	5.3249	6.0681	5.59278	0.315479
1454830_at	Fbn2	0.91806	-0.488062	5.3045	5.6067	5.9654	5.3203	5.5615	6.0001	8.6003	5.2916	5.9563	1.10466		5.3766	5.4816	5.4859	5.2457	5.992	5.3429	5.3017	5.5546	5.7161	5.5335	5.3234	5.2896	5.4435	5.46824	0.204702
1448591_at	Ctss	0.950963	-0.429823	6.9582	8.383	9.657	6.537	8.4128	8.5663	10.6757	10.9316	8.7652	1.58918		8.434	7.9914	7.8755	8.088	9.3544	7.5038	10.4126	8.7489	8.6999	7.7353	8.1343	6.8144	8.5674	8.33538	0.890558
1433796_at	Endod1	0.928172	-0.455037	6.0535	6.2611	6.7393	6.5348	5.8082	5.9633	7.7966	5.5238	6.33507	0.706913		5.7854	6.0805	5.7567	5.8248	5.8045	5.8944	5.5928	5.8696	6.1537	5.8463	5.9582	5.8778	5.9958	5.88004	0.144763
1426968_a_at	Rdh10	0.928191	-0.468091	6.0208	6.2903	7.0153	6.0815	6.2046	6.5318	7.7338	6.2702	6.51854	0.582467		5.7755	5.8735	6.1155	6.0841	6.3848	5.9589	6.2526	6.0688	6.2751	5.9176	5.9742	5.8699	6.1053	6.05045	0.178695
1415996_at	Txnip	0.926055	-0.511446	5.5944	7.1884	8.0852	5.8176	6.1434	6.8813	8.0429	7.5796	6.9166	0.978535		6.209	5.9293	6.0143	6.3895	6.855	5.9882	8.7987	6.3714	6.3166	5.9679	6.2642	5.9025	6.2604	6.40515	0.764682
1449279_at	Gpx2	0.918807	-0.522023	5.5919	5.6882	6.1079	7.8736	6.1052	7.2023	6.9503	5.9158	6.4294	0.81744		6.3134	5.6366	5.5499	5.6196	5.8612	5.8688	5.5121	6.1233	5.9529	6.1381	5.9563	6.5504	5.7133	5.90738	0.311463
1449507_a_at	Cd47	0.936667	-0.480947	6.9962	7.2454	8.3051	6.9256	6.9144	7.4368	8.1085	8.8197	7.59396	0.725547		7.0653	6.9642	6.715	7.0195	7.3133	6.8491	8.9709	6.9856	7.1722	6.8788	6.9414	6.4892	7.1047	7.11302	0.594863
1431591_s_at	NA	0.941439	-0.399188	5.9404	7.1161	5.6548	5.4622	7.2034	5.7086	8.6919	8.7558	6.81665	1.34675		6.2532	5.5891	6.3626	6.7089	6.1925	6.5985	6.0987	7.1831	6.9107	5.8787	6.8488	6.02	6.7822	6.41746	0.463943
1449091_at	Cldn8	0.913531	-0.500863	5.0129	6.455	5.2598	7.2634	5.6236	5.5561	6.1599	5.0082	5.79236	0.786359		5.1856	5	5.5605	5.0163	6.0515	5.2715	5.0196	5.5565	5.2872	5.1555	5.065	5.4301	5.1902	5.2915	0.298011
1419549_at	Arg1	0.941642	-0.472264	10.1285	7.8406	6.8723	10.2681	8.2505	9.6031	6.179	5.5986	8.09259	1.79757		8.2322	9.3102	7.2396	6.9605	8.2616	8.887	5.1129	7.7631	9.3152	6.7749	6.3795	7.1831	7.6444	7.62032	1.20597
1451431_a_at	Dbndd2	0.926418	-0.461599	5.6181	6.0033	6.2192	6.1404	5.7374	5.8981	8.5841	5.9853	6.27324	0.9542		5.5846	5.8292	5.7508	5.7585	5.8967	5.8583	5.7098	5.7844	5.9303	5.7714	5.9794	5.8213	5.8766	5.81164	0.102901
1451701_x_at	Cldn3	0.914496	-0.485937	5.1642	5.2095	5.1299	5.2276	5.1952	5.2124	8.7608	5.5658	5.68317	1.25087		5.3874	5.2154	5.1503	5.1963	5.1884	5.1952	5.1239	5.1348	5.1957	5.25	5.1902	5.1881	5.1484	5.19724	0.0666828
1435069_at	BC064078	0.920837	-0.468944	5.4363	5.7004	6.3128	5.3472	5.4979	5.4431	6.0966	7.5559	5.92378	0.744257		5.3976	5.3629	5.3599	5.5537	5.4897	5.3471	5.8161	5.3433	5.2877	5.4927	5.6215	5.359	5.4816	5.45483	0.145297
1452417_x_at	NA	0.917802	-0.538287	5.0264	5.324	9.6381	5.377	6.176	6.0774	7.821	6.9496	6.54869	1.55265		5.3963	5.1271	5.5431	5.5588	6.7095	5.4502	10.9965	5.2377	6.0401	5.5643	5.4802	5.3147	5.7167	6.0104	1.55166
1416261_at	Tmem19	0.926017	-0.459201	5.8362	6.0004	6.3727	5.8386	5.6103	5.8879	5.6944	8.4144	6.20686	0.920916		5.876	5.7003	5.6484	5.7389	5.7546	5.6432	5.8918	5.7329	5.7684	5.67	5.7884	5.6923	5.8144	5.74766	0.0797065
1426301_at	Alcam	0.911947	-0.530639	5.3018	5.5406	6.4057	5.4528	5.4609	5.3934	8.764	5.8917	6.02636	1.16294		5.3493	5.1578	5.3536	5.4816	5.8241	5.3529	5.6822	5.2856	5.2651	5.3493	6.377	5.7402	5.2257	5.49572	0.335055
1448908_at	Ppap2b	0.925052	-0.458034	5.2873	6.1017	6.1136	5.6409	5.8225	6.2504	7.0512	6.6235	6.11139	0.554058		5.3968	5.4263	5.7109	5.8866	5.8576	5.7193	5.7151	5.7514	5.7118	5.4926	5.6166	5.4982	5.7104	5.65335	0.156129
1452418_at	Gm20186	0.925845	-0.497006	5.9594	6.0076	8.2112	6.7828	6.4305	6.3787	6.4424	7.4056	6.70228	0.76144		6.4738	5.9736	6.1672	6.3233	6.1822	5.9798	6.0978	6.4542	6.3585	6.0721	6.218	6.2853	6.0827	6.20527	0.165542
1423332_at	Sdcbp	0.942467	-0.468303	7.2223	7.8463	8.478	7.8233	7.5954	8.3278	9.1992	8.626	8.13979	0.636164		7.4899	7.6847	7.573	7.5376	8.3376	7.2314	8.4485	7.7684	7.8463	7.5325	7.563	7.0419	7.6745	7.67148	0.383985
1421813_a_at	Psap	0.938831	-0.43479	6.3391	6.8867	8.0021	6.2921	6.5157	6.9919	8.0901	7.7461	7.10797	0.740779		6.646	6.3833	6.5406	6.6178	6.9171	6.3491	7.8944	6.73	6.7279	6.7802	6.5067	5.8343	6.824	6.67318	0.459454
1449164_at	Cd68	0.92334	-0.470321	5.4243	5.6569	6.1535	6.0311	5.708	6.1862	7.5758	6.3456	6.13517	0.660089		5.6906	5.4889	5.6085	5.6717	6.0067	5.6188	6.1295	5.6232	5.6294	5.7528	5.3958	5.3744	5.6528	5.66485	0.21161
1417869_s_at	Ctsz	0.923911	-0.526771	5.7982	6.2861	7.1833	5.3877	6.3543	6.528	8.1309	9.7165	6.92312	1.406		6.7183	6.2622	6.0239	6.1658	6.8038	6.018	8.2246	6.3973	6.3831	5.9286	6.3614	5.7432	6.1224	6.39635	0.624968
1436866_at	Efna5	0.931952	-0.448436	6.2193	8.3003	6.3769	6.3956	6.2568	6.2661	7.1302	5.7749	6.59001	0.785392		5.9759	6.2276	6.2145	6.3919	5.9928	6.1808	5.4162	6.1067	6.111	6.3241	6.3257	6.3528	6.2205	6.14158	0.253785
1417225_at	Arl6ip5	0.931427	-0.470988	5.6992	6.7712	7.32	6.2468	6.1548	6.8734	7.594	8.2877	6.86839	0.846587		6.2661	5.9346	6.1683	6.2212	6.7648	6.029	7.9073	6.4606	6.3576	6.2286	6.4493	6.0073	6.3715	6.3974	0.504568
1435323_a_at	Mboat1	0.925264	-0.450449	5.8606	5.7469	5.4702	6.8204	5.549	5.8497	7.271	5.6497	6.02719	0.654159		5.5785	5.7398	5.6214	5.8248	5.6014	5.6174	5.3637	5.4816	5.5466	5.5211	5.423	5.5339	5.6444	5.57674	0.122771
1422302_s_at	NA	0.943847	-0.49748	7.7159	8.7029	9.1343	7.8054	8.4623	9.2291	10.1054	9.7198	8.85939	0.854044		8.5109	8.3405	8.1696	8.0623	8.9417	8.0598	9.4974	8.348	8.3694	8.4827	7.9766	7.7353	8.2106	8.36191	0.451388
1428891_at	Parm1	0.923164	-0.467833	5.3555	5.6268	7.3501	5.4274	5.5734	6.0213	5.5211	7.8342	6.08873	0.957556		5.5659	5.3607	5.5625	5.7231	5.6147	5.5805	5.7231	5.597	5.6379	5.4687	6.1638	5.4697	5.604	5.62089	0.191183
1417273_at	Pdk4	0.914225	-0.487987	5.0817	5.9644	5.4448	5.1103	5.1433	5.1388	8.2444	5.3853	5.68912	1.07318		5.0898	5.2039	5.0718	5.0626	5.7056	5.0975	5.2081	5.3849	5.1971	5.1699	5.279	5.0584	5.0862	5.20114	0.179816
1428187_at	Cd47	0.93229	-0.472534	5.8344	6.8984	8.013	5.8289	6.3027	6.8323	7.6887	8.4319	6.97879	0.985755		6.3434	6.1719	6.3555	6.4684	6.8901	6.0974	8.0886	6.4568	6.4812	6.1376	6.5392	6.0895	6.4617	6.50625	0.524128
1422537_a_at	Id2	0.923466	-0.481198	5.5186	5.704	6.4908	5.4368	5.7263	5.8581	8.6575	6.9069	6.28737	1.0821		5.7228	5.638	5.5649	5.801	5.8207	5.6033	6.9113	5.7624	5.801	5.6197	5.9831	5.5363	5.7158	5.80618	0.354161
1419089_at	Timp3	0.933693	-0.424813	5.5101	6.4212	7.0763	5.3207	6.2626	6.8992	7.8264	5.9377	6.40677	0.839276		5.8442	6.1276	5.8694	5.8719	6.5243	5.7826	5.8748	5.9879	6.1169	5.9548	5.9416	5.7225	6.147	5.98196	0.209265
1451289_at	Dclk1	0.92472	-0.439467	5.28	5.4244	5.6577	5.2026	5.3934	5.8041	7.7646	6.1754	5.83778	0.840333		5.2652	5.1705	5.3273	5.3079	5.9064	5.2229	5.9717	5.4399	5.4683	5.2652	5.1098	5.228	5.4949	5.39831	0.265589
1423729_a_at	Rnf181	0.929982	-0.502937	6.5678	6.7939	8.0938	6.551	6.7743	6.7184	7.1499	8.8147	7.18298	0.828534		6.8325	6.7771	6.5883	6.5566	6.6013	6.3712	7.2866	6.5496	6.6463	6.4614	7.2465	6.4371	6.486	6.68004	0.290017
1418674_at	Osmr	0.93104	-0.458365	5.8154	6.5214	7.5717	5.7433	6.257	6.3517	7.9842	6.9301	6.64685	0.800592		6.0075	5.9362	6.0688	6.2511	6.5315	5.9108	6.3688	6.1545	6.0778	5.8673	6.8189	6.2648	6.1923	6.18848	0.26798
1417464_at	Tnnc2	0.910532	-0.545379	5.1789	8.5472	5.1621	5.1852	5.7496	6.0494	5.1383	7.7559	6.09582	1.32804		5.3408	5.1579	5.1923	5.1484	7.7476	5.1852	5.1636	7.2021	5.2012	5.2308	5.2139	5.2183	5.1537	5.55045	0.862728
1417399_at	Gas6	0.927356	-0.484034	5.5274	7.1335	6.7654	6.3952	6.1147	7.0317	7.3774	6.9594	6.66309	0.612717		5.8227	5.6904	6.0041	6.3347	6.7328	5.9755	6.8448	6.2844	6.1119	6.3304	6.4758	5.6602	6.06	6.17905	0.367633
1450008_a_at	Ctnnb1	0.948106	-0.386347	6.9668	7.2893	7.6603	7.4735	7.1071	7.1213	8.8883	7.0531	7.44496	0.627437		6.9235	7.11	7.2309	7.1136	7.2128	6.8204	6.5774	7.351	7.1868	7.17	6.9091	6.7705	7.386	7.05862	0.240236
1436364_x_at	Nfix	0.93532	-0.441817	6.1925	7.015	7.4518	5.921	6.4393	6.7144	7.8055	7.1071	6.83083	0.637846		6.1765	6.1032	6.2212	6.6032	6.4704	6.4416	5.5898	6.4366	6.3618	6.2168	7.2562	6.7194	6.4604	6.38901	0.381657
1428289_at	Klf9	0.935046	-0.43473	5.9728	6.4929	7.8588	5.8386	6.1641	6.4044	7.4636	7.3483	6.69294	0.759143		6.4051	5.9913	6.3777	6.3654	6.6085	6.2114	6.1048	6.2454	6.0641	6.3293	6.262	6.0298	6.3619	6.25821	0.176269
1416427_at	Ccni	0.944228	-0.460847	7.4078	7.9971	8.8701	7.6608	7.8249	7.911	9.6385	8.7943	8.26306	0.758137		7.5672	7.9423	7.5171	7.4897	7.8951	7.4181	9.0478	7.8796	7.523	7.7278	8.3098	7.3281	7.7832	7.80222	0.459505
1452651_a_at	Myl1	0.910386	-0.53607	5.0845	8.0743	5.0952	5.0743	5.5614	6.366	5.0678	7.5322	5.98196	1.21636		5.1544	5.1471	5.039	5.103	7.5428	5.1518	5.0938	6.9057	5.1766	5.1849	5.0743	5.1415	5.0817	5.44589	0.801036
1426195_a_at	Cst3	0.941796	-0.511183	8.4502	8.4997	9.1521	7.7414	8.1723	9.1196	10.4302	8.6951	8.78257	0.812353		8.462	8.2985	7.9368	8.1946	8.2243	8.7461	9.382	8.2797	8.2011	7.7775	8.0425	7.9621	8.0209	8.27139	0.4159
1426808_at	Lgals3	0.962702	-0.361498	9.2999	10.205	10.2725	9.616	9.044	9.5772	10.7109	8.8127	9.69227	0.655098		9.2717	8.6241	9.0045	9.9932	9.159	9.5274	8.2463	9.3627	9.1891	9.7187	10.0391	9.414	9.7503	9.33078	0.512236
1417505_s_at	NA	0.926716	-0.455231	5.551	6.0847	7.1087	5.4892	5.7465	6.4562	6.1793	7.0796	6.2119	0.633557		5.6134	5.5465	5.6042	5.841	6.1694	5.6556	6.1792	5.8339	5.7233	5.616	5.708	5.5987	5.7475	5.75667	0.205836
1435461_at	Magi3	0.921145	-0.467911	5.7061	5.4399	5.3627	6.5211	5.5762	5.8804	7.1702	5.8137	5.93379	0.614201		5.5335	5.4984	5.5463	5.3462	5.6483	5.5798	5.4125	5.3627	5.6805	5.4184	5.1663	5.4667	5.3968	5.46588	0.138145
1418294_at	Epb4.1l4b	0.922121	-0.465683	5.6083	5.8242	5.5796	5.8653	5.3626	5.7372	6.5733	7.2861	5.97957	0.636278		5.5721	5.5545	5.473	5.6557	5.524	5.671	5.3665	5.3586	5.5215	5.4012	5.6581	5.4699	5.4545	5.51389	0.106638
1453181_x_at	Plscr1	0.914029	-0.500004	5.073	5.2621	5.5234	5.2169	5.2432	5.6716	6.3992	8.1382	5.81595	1.02714		5.5126	5.236	5.2023	5.1123	5.3998	5.1277	5.7893	5.2669	5.3011	5.2391	5.5769	5.247	5.0963	5.31595	0.203226
1438430_at	Hbp1	0.929629	-0.446498	5.9414	6.0962	5.9885	5.8844	5.9415	9.0811	5.8968	5.9291	6.34487	1.10757		5.6781	5.8805	6.002	5.8454	5.9551	5.8467	6.1304	5.9496	6.0231	5.8932	5.7365	5.8154	5.9229	5.89838	0.120418
1451798_at	Il1rn	0.932311	-0.423264	5.8191	6.0239	6.3095	6.8684	6.3553	6.0904	5.3996	7.1585	6.25309	0.561604		6	5.6722	6	6.1615	6.0384	5.8125	5.2685	5.7254	6.0043	6.2529	5.3277	5.5671	5.9572	5.82982	0.304053
1425567_a_at	Anxa5	0.950302	-0.398572	7.6669	7.989	8.3219	7.427	7.4851	8.1185	8.8858	8.2649	8.01989	0.488999		7.4942	7.7439	7.2342	7.6593	8.1049	7.3862	7.6044	7.5624	7.6205	7.5826	7.8608	7.3673	7.8564	7.62132	0.233456
1423451_at	Pgrmc1	0.942576	-0.46069	7.2797	7.807	8.3388	7.2999	7.5497	7.8469	8.3843	9.6743	8.02257	0.786866		7.5045	7.5995	7.3544	7.579	7.6835	7.3221	7.4471	7.7328	7.6033	7.3922	8.3108	7.2649	7.5104	7.56188	0.265355
1451695_a_at	Gpx4	0.936883	-0.493862	7.3421	7.3576	8.5705	6.8459	7.2924	7.3732	9.3989	8.4159	7.82456	0.86851		6.9887	7.399	7.0308	7.3137	7.6352	7.2419	8.013	7.4231	7.3266	6.9979	7.7566	7.0455	7.1271	7.3307	0.316424
1456193_x_at	Gpx4	0.937406	-0.475156	6.9307	7.5289	8.4912	6.9364	7.0086	7.2587	8.5378	8.0359	7.59103	0.678517		6.8242	7.0968	6.9514	7.1306	7.4033	6.9558	7.7713	7.0897	7.1108	6.7562	7.4311	6.9916	6.9935	7.11587	0.275437
1417852_x_at	Clca1	0.918927	-0.472805	5.1899	5.4531	5.9662	5.0183	5.2431	5.1476	7.5567	7.0796	5.83181	0.969704		5.6271	5.138	5.0894	5.4847	5.2326	5.1405	5.5045	5.5064	5.062	5.1717	5.9425	5.5214	5.2463	5.35901	0.261192
1434651_a_at	Cldn3	0.917992	-0.487024	5.6446	5.3068	5.3444	5.3011	5.3969	5.4333	9.2821	5.8009	5.93876	1.36234		5.8678	5.5203	5.2562	5.4959	5.424	5.4748	5.3798	5.3988	5.3682	5.4446	5.5908	5.3815	5.2699	5.45174	0.155895
1455137_at	Rapgef5	0.928905	-0.437623	5.5429	5.8381	6.9811	6.0613	5.68	6.011	6.049	7.0806	6.1555	0.570794		5.6746	5.5068	5.8481	5.6549	5.8105	5.6064	6.0334	5.7506	5.7216	5.7211	5.6055	5.6396	5.7593	5.71788	0.132123
1419608_a_at	Mia	0.919573	-0.450701	5.2411	5.1324	5.1442	5.1609	5.1887	5.1685	8.1111	5.684	5.60386	1.02928		5.257	5.1383	5.1676	5.1635	5.1328	5.0938	5.1606	5.1321	5.118	5.1822	5.1392	5.1774	5.1286	5.15316	0.0400221
1428288_at	Klf9	0.93296	-0.463383	6.2291	6.6009	7.8688	5.8873	6.3543	6.6544	8.0533	7.6485	6.91207	0.823841		6.6228	6.3441	6.4701	6.6347	6.781	6.3471	6.3955	6.4644	6.3047	6.4593	6.5877	6.0582	6.3634	6.44869	0.182589
1449335_at	Timp3	0.936048	-0.418782	5.72	6.3731	7.1369	5.6177	6.2691	7.0262	8.1735	6.0708	6.54841	0.853971		5.9353	6.2823	6.1577	6.0493	6.7962	5.8574	5.8302	6.1953	6.2165	6.194	6.0464	5.8877	6.2369	6.12963	0.253207
1448261_at	Cdh1	0.955426	-0.372897	8.1958	8.1629	8.8086	8.4677	8.1742	7.7193	8.829	8.5682	8.36571	0.375446		8.0203	8.1875	8.231	8.315	8.0471	8.2079	5.1825	8.3279	8.278	7.9617	8.5539	8.2859	8.3079	7.99282	0.858334
1456250_x_at	Tgfbi	0.952179	-0.38158	7.883	8.6515	7.8933	8.1013	7.6124	8.5247	6.3891	8.779	7.97929	0.763801		7.0171	8.0784	7.2093	7.8078	8.2282	7.4157	7.9752	7.5069	7.8981	7.161	7.3866	7.2308	7.8551	7.59771	0.394858
1448998_at	Lpo	0.931824	-0.396507	5.2425	5.2575	5.5208	5.3203	5.3331	5.3054	5.1108	9.4371	5.81594	1.46762		6.0064	5.114	5.2171	5.816	5.175	5.4299	5.1318	5.4363	5.2186	5.3267	5.391	5.5839	5.6059	5.41943	0.272406
1418580_at	Rtp4	0.956829	-0.305278	6.3892	7.177	6.3103	5.5671	7.4559	6.1336	8.9146	8.6232	7.07136	1.20425		6.2942	6.2301	6.7225	6.9283	6.5256	6.6353	6.8374	7.4274	7.2364	6.3368	6.932	6.4944	7.3587	6.76608	0.399327
1424186_at	Ccdc80	0.941765	-0.388876	5.7895	7.2778	8.8204	5.8211	6.3279	7.0554	6.4575	5.8723	6.67774	1.03068		6.0414	5.9668	6.2788	6.6175	6.8332	6.2864	5.7852	6.9357	6.5524	6.1202	6.0168	5.826	6.4948	6.28886	0.373053
1427021_s_at	NA	0.943879	-0.57503	9.2299	9.4967	10.3886	9.7535	9.8627	10.5681	11.0768	11.5944	10.2463	0.812041		9.9285	9.7132	9.4011	9.7222	10.4261	9.2621	10.8125	9.9709	9.9606	9.567	9.193	8.7468	9.023	9.67131	0.567972
1420624_a_at	Vamp8	0.932388	-0.507007	7.2984	6.7172	7.7026	7.0578	7.1758	7.2358	7.9408	8.8615	7.49874	0.666857		7.2996	7.1827	6.7099	7.1908	6.7808	7.134	7.5904	6.7609	7.0928	6.6676	7.0398	6.7903	6.6529	6.99173	0.288631
1451206_s_at	Cytip	0.920521	-0.490385	5.2041	5.4504	5.8225	5.1517	5.4264	5.934	9.566	6.8049	6.17	1.4713		5.4477	5.2788	5.3477	5.5629	5.6816	5.4054	8.9826	5.5602	5.3854	5.3165	5.2735	5.179	5.4137	5.67962	1.00175
1452124_at	Ank3	0.933191	-0.422771	5.9354	6.0344	6.1705	6.4308	5.9193	6.2562	7.725	6.1526	6.32803	0.589222		5.9691	6.1952	5.9221	6.0187	5.8963	5.8594	4.9976	6.0071	6.0107	5.7378	6.071	6.1356	5.9477	5.90525	0.297095
1422600_at	Rasgrf1	0.923174	-0.4258	5.0794	5.0411	5.0747	8.7277	5.1545	5.1095	5.0138	5.1385	5.5424	1.28791		5.159	5.1083	5.1161	5.0693	5.1162	5.0848	5.118	5.1604	5.1151	5.105	5.1115	5.1134	5.1387	5.1166	0.025327
1422643_at	Moxd1	0.950717	-0.341511	6.7728	6.7648	8.3698	7.3503	6.6222	8.0614	5.6824	5.813	6.92959	0.962191		6.5699	6.8181	6.5482	6.7433	7.6339	6.4227	5.1736	6.5719	7.0943	6.4472	6.4148	6.2128	6.9943	6.58808	0.563694
1427918_a_at	Rhoq	0.940536	-0.409389	6.028	6.7015	7.938	6.0914	6.4307	6.8028	8.8536	6.2309	6.88461	1.00165		6.0228	6.353	6.2063	6.3456	7.1061	6.2333	7.2503	6.7201	6.4732	6.2645	6.4233	6.2097	6.5697	6.47522	0.35969
1425538_x_at	Ceacam1	0.9207	-0.467319	5.1531	5.4974	5.2129	6.4079	5.3104	5.3913	8.5327	5.6387	5.89305	1.13738		5.2312	5.2675	5.328	5.2791	5.6778	5.3029	6.1904	5.3292	5.2524	5.2108	5.9311	5.2839	5.2502	5.42573	0.309456
1424318_at	Lgalsl	0.945365	-0.410394	7.9841	7.2095	6.9006	9.277	7.3281	8.6049	6.8691	5.9189	7.51153	1.06791		7.5704	7.8871	7.0352	7.4775	6.8388	7.4832	5.6556	7.1837	7.2456	6.4006	7.0414	7.3112	7.1844	7.10113	0.567258
1429189_at	Arsb	0.932692	-0.40743	5.2674	5.7629	6.0201	5.3827	5.5558	6.0904	6.2412	8.1054	6.05324	0.898259		5.607	5.5796	5.5441	5.5251	5.8405	5.2933	6.4722	5.6093	5.542	5.5055	5.7267	5.4144	5.7358	5.64581	0.285173
1426670_at	Agrn	0.942987	-0.390601	6.5493	6.7734	7.4523	6.3272	6.9148	6.5838	7.5563	6.6514	6.85106	0.43846		6.1195	6.6615	6.6157	6.151	6.6166	6.751	5.4354	6.7625	6.6327	6.3809	6.5411	6.696	6.6221	6.46046	0.370968
1448564_at	Cib1	0.932884	-0.47362	6.5831	6.5043	6.415	6.689	6.5979	6.8295	7.6747	9.1602	7.05671	0.936954		6.6981	6.7117	6.5254	6.3871	6.4886	6.5654	7.3881	6.6471	6.5526	6.4428	6.2915	6.5167	6.3651	6.58309	0.272405
1419554_at	Cd47	0.932586	-0.457417	5.8657	6.5754	7.6785	5.7142	6.2851	6.6429	7.4208	8.0992	6.78522	0.864825		6.3727	5.9918	6.0522	6.3753	6.6354	5.9988	7.6217	6.2916	6.3643	5.9805	6.5971	5.8101	6.17	6.32781	0.461777
1449153_at	Mmp12	0.946742	-0.34115	6.3657	5.4399	7.9192	5.2833	6.43	5.2112	8.6857	5.9102	6.40565	1.2737		6.4688	6.4082	6.0246	5.7525	6.3691	6.0926	5.1101	6.1408	6.0691	6.5379	6.1037	5.3243	6.4368	6.0645	0.43808
1416926_at	Trp53inp1	0.949153	-0.355522	6.1649	7.0748	6.914	6.5337	6.6088	6.9781	7.4467	8.2145	6.99194	0.627394		6.7405	6.3926	6.562	6.4122	6.4487	6.3357	8.4189	6.4537	6.4971	6.7648	6.1563	6.1545	6.9364	6.63642	0.581021
1422324_a_at	Pthlh	0.919273	-0.563314	7.9847	6.4437	6.26	8.6598	7.1016	6.4713	5.5335	7.3697	6.97804	1.01101		6.8916	7.7144	6.3976	6.3313	6.7595	7.0207	5.2777	6.1189	6.3005	5.8782	5.7383	7.1981	5.7646	6.41472	0.682216
1418453_a_at	Atp1b1	0.926759	-0.426473	5.3711	5.3988	6.3039	5.3827	5.3113	5.4241	6.7365	6.6544	5.82285	0.627461		5.6107	5.2566	5.198	5.7079	5.3623	5.2359	5.5293	5.4473	5.2107	5.4097	5.3727	5.441	5.3708	5.39638	0.154625
1421223_a_at	Anxa4	0.945689	-0.399303	6.9209	7.0506	7.8414	6.8326	6.9672	7.0319	7.9231	8.249	7.35209	0.556427		6.7171	7.1891	6.7459	6.9389	7.1559	6.7819	6.5941	6.9263	7.0754	6.9414	7.5348	6.7369	7.0485	6.95278	0.252302
1452646_at	Trp53inp2	0.934856	-0.424262	5.878	6.4919	7.3731	5.8675	6.0226	6.2323	5.7128	8.5234	6.5127	0.968166		6.0781	5.8678	5.9576	6.1756	6.0917	6.0462	5.8031	6.0252	6.0912	5.8687	7.1711	5.9059	6.0675	6.08844	0.343381
1428416_at	Zc2hc1a	0.926966	-0.41772	5.2464	5.4171	6.1763	5.2854	5.2798	5.4388	6.6462	6.2661	5.71951	0.553179		5.2449	5.3836	5.2391	5.2139	5.5146	5.2082	5.3698	5.3399	5.3031	5.1469	5.4063	5.2441	5.3089	5.30179	0.100001
1435542_s_at	Cttnbp2nl	0.943064	-0.397164	6.5539	6.6164	7.1274	6.7415	6.7315	6.7821	7.5074	7.7453	6.97569	0.440289		6.537	6.7219	6.7431	6.5159	6.8748	6.5376	6.1878	6.7099	6.7915	6.5871	6.145	6.4917	6.6775	6.57852	0.216675
1433891_at	Lgr4	0.928998	-0.449785	5.4957	6.3702	7.853	5.8583	5.9559	5.9326	6.7622	6.4505	6.3348	0.730823		5.8165	5.6386	5.8772	5.8932	5.9607	5.8937	5.5226	6.1304	5.8077	5.7279	6.4793	6.017	5.7404	5.88502	0.238934
1418209_a_at	Pfn2	0.930199	-0.414071	5.1587	5.9382	6.236	5.3709	5.6692	5.8129	7.5161	5.755	5.93213	0.720043		5.4692	5.1722	5.3938	5.4283	5.7517	5.4857	5.6928	5.7233	5.6089	5.5572	5.3235	5.5981	5.53	5.51805	0.165324
1433735_a_at	Tmem64	0.92249	-0.459073	5.1442	5.4875	6.704	5.2732	5.3188	5.9342	7.1048	6.4153	5.92275	0.739941		5.3831	5.2445	5.2834	5.2886	5.6878	5.2411	6.8165	5.5445	5.3638	5.3115	5.3379	5.262	5.2631	5.46368	0.426612
1456388_at	Atp11a	0.939462	-0.420883	6.8261	6.4533	6.4026	6.3006	6.7427	6.7097	8.6138	7.5702	6.95237	0.777999		6.5612	6.6675	6.5747	6.7211	6.5733	6.7175	6.0211	6.6255	6.7142	6.5909	6.2035	6.4345	6.5044	6.53149	0.207669
1451310_a_at	Ctsl	0.952798	-0.460302	8.9431	9.2507	11.3942	9.5927	9.9557	9.5659	10.8801	8.4314	9.75173	0.979835		9.947	8.8189	9.1722	9.7068	9.7904	8.8987	8.4402	9.1419	9.3214	9.41	10.1099	8.9485	9.0826	9.29142	0.486143
1447883_x_at	Map1lc3a	0.952697	-0.38533	7.2847	8.733	10.0468	7.4741	7.8648	7.9864	7.1848	8.5929	8.14594	0.954618		7.3323	7.2215	7.5836	8.4823	7.7884	7.8895	6.9051	7.8576	7.6741	7.2902	9.0183	7.9516	7.8934	7.76061	0.551484
1452514_a_at	Kit	0.927927	-0.405768	5.1398	5.341	5.3622	5.2543	5.1434	5.2708	8.2148	5.3132	5.62994	1.04772		5.2332	5.0952	5.3144	5.1691	5.2962	5.1237	5.464	5.2428	5.1721	5.1849	5.1922	5.168	5.2584	5.22417	0.0960205
1424698_s_at	Gca	0.923981	-0.419301	5.1232	5.0383	5.0595	5.0921	5.0155	5.0259	5.979	7.7926	5.51576	0.975306		5.5675	5.0452	5.0108	5.0615	4.9944	5.0264	5.3141	5.0018	5.0772	5.0335	5.0629	4.991	5.0677	5.09646	0.163842
1417434_at	Gpd2	0.934459	-0.41293	5.9342	5.7705	6.1345	7.0072	5.9321	6.1655	6.6411	6.8176	6.30034	0.459721		5.8545	6.0261	5.5383	5.9226	6.0153	5.9504	6.3412	5.7727	5.9173	5.6559	6.098	5.557	5.887	5.88741	0.221895
1437466_at	Alcam	0.921369	-0.452117	5.0803	5.373	6.2189	5.3813	5.2672	5.2552	7.7218	5.7009	5.74982	0.871351		5.1989	5.1369	5.135	5.3035	5.491	5.1405	5.4549	5.1617	5.1698	5.1292	5.8249	5.6085	5.1154	5.29771	0.22729
1449254_at	Spp1	0.957284	-0.325165	7.3088	6.8504	7.1695	5.5006	8.4417	7.3538	10.933	7.341	7.61235	1.56677		7.86	8.3645	7.0388	6.025	8.5852	6.3947	5.6328	7.3789	8.4313	8.0652	7.7345	5.5405	7.682	7.28718	1.06816
1443798_at	Pik3cd	1.0031	0.033974	10.2303	13.0538	13.0917	13.0731	9.4983	9.1769	10.1461	9.4281	10.9623	1.78289		10.7272	9.568	13.1066	9.6689	9.2711	9.3442	9.8482	12.3827	9.3018	12.8899	10.7285	13.0889	13.0254	10.9963	1.6406
1436729_at	Afap1	0.941901	-0.377213	5.9314	6.1471	7.9878	5.9104	6.1506	6.3374	6.3144	7.1615	6.49258	0.720033		5.7614	6.061	6.0932	6.1237	6.2981	6.1203	5.692	6.1455	6.1525	6.1254	6.5108	6.1518	6.264	6.11536	0.208894
1421279_at	Lamc2	0.956845	-0.281497	6.395	6.6294	6.2352	7.6583	6.2652	7.0856	5.632	6.2826	6.52291	0.613432		6.1057	7.1014	6.3059	6.1617	6.4559	6.3148	5.1237	6.2447	6.7039	5.9918	5.4816	6.3225	6.8248	6.24142	0.521985
1431777_a_at	Hmgn3	0.926842	-0.437071	5.0792	5.7968	5.9298	5.3598	5.3668	6.1626	6.5538	7.5458	5.97433	0.794827		5.5902	5.2686	5.5809	5.5046	5.5263	5.0912	5.9836	5.8073	5.3758	5.5534	5.7429	5.5535	5.406	5.53725	0.230089
1441706_at	Dscaml1	0.921958	-0.441384	5.0705	5.0945	5.0744	5.0608	5.0641	5.0666	4.9924	9.8226	5.65574	1.68393		6.4862	5.0744	5.0625	5.0556	5.0316	5.0797	5.5568	5.0201	5.0661	5.0516	5.102	5.1376	5.0624	5.21435	0.406412
1416401_at	Cd82	0.935895	-0.424815	5.8456	6.188	7.1804	6.087	6.0824	6.1043	7.2629	8.2646	6.6269	0.849963		6.4915	6.0206	5.9323	6.1341	6.1418	5.774	7.8424	6.005	5.8879	6.0185	6.2597	5.9957	6.1236	6.20208	0.524004
1451780_at	Blnk	0.92437	-0.515357	6.2445	6.1812	6.0685	6.9926	5.9243	7.0112	6.9162	9.175	6.81419	1.05069		6.7423	6.2969	5.6053	6.3493	5.889	6.1933	8.3037	5.8934	6.5892	5.7909	6.406	6.0217	5.8038	6.29883	0.69034
1418627_at	Gclm	0.933795	-0.455846	5.899	6.5601	7.8505	7.7759	6.4323	7.4366	6.7347	6.3941	6.8854	0.714785		6.3467	6.0373	6.3554	6.3547	6.8104	6.2862	6.1771	6.3007	6.2117	6.4724	7.624	6.4016	6.206	6.42955	0.402546
1419004_s_at	NA	0.922024	-0.49209	5.1767	5.3735	6.3978	4.9911	5.6702	5.5376	6.1392	11.2001	6.31078	2.03037		7.8722	5.4588	5.3865	5.3019	5.6472	5.2565	8.0962	5.5184	5.7932	5.2727	5.4196	5.191	5.4287	5.81868	0.975837
1422943_a_at	Hspb1	0.95349	-0.452737	9.5253	9.9932	9.533	10.5349	9.7588	10.3015	9.2003	9.0261	9.73414	0.521154		9.8796	9.9668	9.6157	9.6783	9.9308	9.9084	5.9644	9.1857	10.0077	9.5252	8.6972	9.2277	9.0707	9.2814	1.07622
1451453_at	Dapk2	0.932597	-0.406901	5.7017	5.8468	6.9798	6.2029	5.6827	5.7373	5.2545	6.8892	6.03686	0.61166		5.942	5.6441	5.5247	5.641	5.5272	5.8548	5.3939	5.5745	5.6149	5.53	5.5238	5.7959	5.6227	5.62996	0.15214
1415812_at	Gsn	0.946887	-0.400274	6.8547	8.8824	8.1587	7.3414	7.0163	7.5738	7.36	7.1032	7.53631	0.67532		6.9365	6.9657	6.5923	8.0377	7.6561	7.0175	7.6178	6.9021	6.9923	6.5643	7.458	6.8714	7.1568	7.13604	0.434979
1416226_at	NA	0.950339	-0.414332	7.4587	7.9069	8.5692	7.4018	7.9925	8.3659	10.0161	9.035	8.34326	0.871017		7.7658	7.877	7.6719	7.7382	8.4937	7.701	9.326	7.8358	7.9361	7.4553	7.9931	7.3986	7.8836	7.92893	0.497908
1415964_at	Scd1	0.964634	-0.273481	5.5178	9.7909	9.7257	6.0345	6.8882	7.3723	8.765	7.7684	7.73285	1.59946		6.0659	6.1317	6.0254	8.8444	7.8794	7.2092	8.6483	6.6978	6.2795	6.1525	11.0075	7.975	8.0552	7.45937	1.47822
1438629_x_at	Grn	0.968644	-0.260649	7.322	9.1209	8.7518	7.7853	8.0104	8.1537	8.4876	8.8682	8.31249	0.604917		7.3399	7.8015	8.3326	7.935	8.3793	7.8062	8.4503	8.4241	8.0985	8.4467	7.2703	7.6838	8.7057	8.05184	0.452659
1428608_at	Myl12b	0.956756	-0.367138	7.7147	8.2829	9.2269	8.2306	7.5948	8.3777	9.0359	9.4557	8.4899	0.686489		7.6068	7.9879	8.0303	7.9605	7.9224	7.4711	9.7948	8.334	7.7518	8.1751	8.1732	8.1028	8.2852	8.12276	0.562295
1418072_at	NA	0.936896	-0.465497	7.4117	7.3294	6.8507	7.2499	7.446	7.7781	7.4948	7.4531	7.37671	0.262386		6.8652	7.13	6.5492	7.5127	6.9855	6.9462	6.9726	6.5658	7.3024	6.1251	7.9107	6.3596	6.6208	6.91122	0.485733
1416034_at	Cd24a	0.95607	-0.368137	8.5128	7.9468	7.7317	9.311	8.0666	8.9099	9.2615	7.3003	8.38008	0.73816		8.1397	8.224	7.7923	8.0883	7.8447	8.5445	8.2206	8.2124	8.4201	7.8202	7.1246	7.5586	8.1652	8.01194	0.379738
1417979_at	Tnmd	0.936393	-0.354829	5.1554	5.2029	5.5698	5.1457	5.1299	6.1919	5.1078	7.1244	5.57848	0.72667		5.4003	5.1955	5.0854	5.3247	5.4401	5.1346	5.0805	5.1364	5.1491	5.134	5.1904	5.1995	5.4369	5.22365	0.130692
1422934_x_at	Defa-rs7	0.922318	-0.459618	5.189	5.2203	5.1832	5.222	5.1566	5.213	5.2373	10.9121	5.91669	2.01862		7.8758	5.2669	5.2345	5.2697	5.2392	5.1701	5.35	5.2373	5.3029	5.2338	5.3223	5.2497	5.1897	5.45707	0.728407
1434620_s_at	Fam13b	0.934708	-0.386761	5.2113	5.7853	6.0113	5.2648	5.5285	5.7329	6.5389	7.3153	5.92354	0.704688		5.3683	5.2737	5.5003	5.394	5.6147	5.2147	6.5778	5.5664	5.6015	5.3182	5.5953	5.3528	5.6004	5.53678	0.342419
1449027_at	Rhou	0.947416	-0.336869	5.9856	6.3821	6.1302	6.1633	6.5299	6.053	7.5402	6.4661	6.4063	0.498893		6.2477	6.0262	6.1898	6.2584	6.0266	6.2272	5.2447	5.984	6.352	6.2288	5.8809	5.8761	6.3602	6.06943	0.297316
1417694_at	Gab1	0.940085	-0.361531	5.6665	5.9687	6.0551	5.9606	5.6293	5.7406	7.7909	5.4611	6.0341	0.737751		5.5386	5.8198	5.5703	5.9013	5.5864	5.8483	5.298	5.7666	5.8068	5.618	5.4503	5.6926	5.8464	5.67257	0.180478
1426812_a_at	Fam129b	0.952653	-0.360967	7.8173	7.6189	7.5573	8.1818	7.597	7.4435	7.7038	7.0714	7.62387	0.315781		7.2576	7.6422	7.4746	7.442	7.2361	7.7064	5.6753	7.3032	7.4715	7.2926	7.1532	7.3288	7.4343	7.26291	0.502531
1419618_at	Bbox1	0.93023	-0.39804	5.2135	5.9895	5.69	5.2042	5.2056	5.3415	7.8472	5.1487	5.70503	0.914452		5.1235	5.243	5.2001	5.67	5.4086	5.3853	5.1016	5.2479	5.1553	5.2312	5.4417	5.4801	5.3025	5.30698	0.163296
1426208_x_at	Plagl1	0.930819	-0.410575	5.1841	6.2825	5.7049	6.0918	5.6015	6.0895	5.5021	7.0218	5.93478	0.56893		5.7281	5.1099	5.8141	5.6505	6.0583	5.1405	5.22	5.4597	5.4039	5.3664	6.0319	5.3719	5.4594	5.5242	0.311839
1452318_a_at	Hspa1b	0.969554	-0.282297	9.3074	9.482	9.5564	9.4653	9.1053	9.6736	8.7944	8.7925	9.27211	0.340314		8.7977	9.3622	9.0984	9.2704	9.2253	9.323	5.4354	9.577	9.3658	9.3507	9.281	9.2699	9.5108	8.98982	1.08465
1454757_s_at	Ifi27	0.936161	-0.431134	5.9288	6.6824	7.366	5.5718	6.4125	6.2929	7.6011	8.1724	6.75349	0.887765		6.1302	5.9844	6.0645	6.591	6.1038	6.105	6.7846	6.2384	6.0641	5.9852	7.7151	6.266	6.1583	6.32235	0.479211
1416688_at	Snap91	0.929596	-0.391671	5.1709	5.3444	5.2163	5.147	5.1056	5.218	5.0785	8.2251	5.56322	1.07866		5.4343	5.0955	5.1046	5.2054	5.1878	5.1561	5.1237	5.101	5.1499	5.1634	5.1514	5.1692	5.1879	5.17155	0.0863293
1426332_a_at	Cldn3	0.929339	-0.393015	5.1442	5.1938	5.1736	5.2248	5.1283	5.1742	8.0056	5.4515	5.562	0.992584		5.1439	5.2195	5.1673	5.1981	5.1492	5.0929	5.2105	5.1552	5.1179	5.1645	5.2601	5.142	5.1757	5.16898	0.0445631
1424463_at	Mfsd6	0.947931	-0.378816	7.1051	7.3429	7.6032	7.3515	6.7048	6.9426	7.5667	7.5853	7.27526	0.330376		6.767	6.9397	6.7646	7.3094	6.6287	7.0723	6.1314	6.9395	6.9979	6.7301	7.4125	7.0002	6.9605	6.89645	0.318257
1427964_at	Cmtm8	0.931839	-0.390705	5.2041	5.4016	5.6382	5.6039	5.3671	5.3946	6.5111	6.7363	5.73211	0.57017		5.4679	5.267	5.3127	5.3824	5.2662	5.2565	5.2828	5.3178	5.3317	5.2348	5.4626	5.5064	5.3495	5.34141	0.0886632
1448550_at	Lbp	0.932219	-0.391852	5.276	6.0609	6.7509	5.3813	5.4338	5.5335	6.3975	5.4155	5.78118	0.551531		5.2353	5.2673	5.2822	5.3919	5.6846	5.2672	5.7192	5.6478	5.4128	5.3094	5.1795	5.2723	5.3917	5.38932	0.180852
1433575_at	Sox4	0.951089	-0.396784	7.3191	7.4687	8.6265	6.6627	8.1662	8.244	9.7272	8.6851	8.11244	0.953593		7.6045	7.8469	7.6798	7.3359	8.3528	7.6592	7.3334	8.3235	7.884	7.5407	7.5078	7.5427	7.6923	7.71565	0.320472
1418050_at	Gpld1	0.934287	-0.374091	5.2688	5.5403	5.5558	7.1447	5.4602	5.5998	5.2341	5.739	5.69284	0.610048		5.4461	5.3028	5.2765	5.3511	5.2005	5.3734	5.0581	5.2702	5.3939	5.2459	5.4173	5.4094	5.3985	5.31875	0.10871
1425811_a_at	Csrp1	0.942425	-0.412647	6.3335	6.9496	7.7678	6.5038	6.7458	6.6427	8.1309	8.2624	7.16706	0.767564		6.7644	6.5768	6.3591	6.535	7.241	6.6044	6.6468	6.8294	7.0794	6.7718	7.0744	6.6693	6.6556	6.75442	0.247967
1451755_a_at	Apobec1	0.933775	-0.402678	5.3663	5.9382	6.2603	5.8032	5.6814	5.7315	6.329	7.5338	6.08046	0.664881		5.699	5.4807	5.5794	5.5803	5.7343	5.3632	6.6808	5.6975	5.7969	5.5324	5.6744	5.369	5.6233	5.67778	0.329231
1422433_s_at	Idh1	0.943393	-0.419023	6.4955	7.415	7.6389	7.0038	6.8987	7.3239	7.5937	8.8489	7.4023	0.69962		6.9876	6.8326	6.6247	6.9778	7.2739	6.6776	7.2841	7.0622	6.9699	6.7312	7.497	7.0119	6.8521	6.98328	0.253577
1417507_at	Cyb561	0.937731	-0.385875	5.7415	6.0869	6.253	6.1502	5.8599	6.0589	6.3995	7.0251	6.19687	0.39359		5.7663	5.5264	5.9208	5.8994	5.8285	5.785	5.3989	5.7227	5.8453	5.7906	6.1882	6.041	5.8299	5.811	0.199708
1419323_at	Padi1	0.926493	-0.413926	5.2283	5.1169	5.141	5.4831	5.1912	5.2165	5.1982	8.4735	5.63109	1.15392		5.8386	5.141	5.1947	5.2252	5.1369	5.1926	5.0791	5.2077	5.1359	5.1829	5.118	5.2648	5.1057	5.21716	0.193876
1450958_at	Tm4sf1	0.940004	-0.394521	5.5588	6.2572	6.0477	5.9583	6.2313	6.7715	10.1132	5.6682	6.57577	1.47793		5.6878	6.1515	5.9736	6.0041	7.1348	5.8937	6.6829	6.5719	6.5249	6.1033	5.5708	5.8995	6.1575	6.18125	0.437021
1436303_at	Mllt4	0.947754	-0.367077	6.8804	7.0444	8.1096	7.4018	6.8822	6.5226	6.8129	6.5541	7.026	0.518121		6.5855	6.7386	6.8799	6.9157	6.6886	6.7475	5.5656	6.7555	6.7304	6.5559	6.9258	6.7166	6.7604	6.65892	0.346468
1424950_at	Sox9	0.929027	-0.411665	5.3244	5.5016	6.1843	5.4384	5.4404	5.3124	7.4128	5.7885	5.80035	0.713342		5.283	5.6342	5.2816	5.3928	5.4772	5.1952	5.1323	5.3527	5.5064	5.3453	5.7164	5.4522	5.2836	5.38868	0.166694
1454159_a_at	Igfbp2	0.941276	-0.371964	5.5606	6.7067	7.0831	6.1164	6.0076	7.8621	5.8343	5.5019	6.33409	0.821955		5.908	5.4811	5.7843	6.2427	5.8599	5.9222	5.5164	5.8951	5.498	5.9658	7.6415	5.7582	6.0344	5.96212	0.550939
1434909_at	Rragd	0.930333	-0.389191	5.1757	5.3622	6.1686	5.1174	5.1573	5.1747	5.2237	7.3119	5.58644	0.778312		5.317	5.1276	5.1475	5.2074	5.2429	5.1196	5.356	5.2501	5.0256	5.2288	5.1728	5.1822	5.1867	5.19725	0.0862516
1418240_at	Gbp2	0.933397	-0.391194	5.1723	5.8659	5.7402	5.1116	5.3838	5.5667	6.6196	7.5281	5.87352	0.821001		5.1872	5.0848	5.4301	5.4943	5.4784	5.2458	6.9308	5.516	5.6946	5.253	5.3625	5.1387	5.4541	5.48233	0.468513
1425810_a_at	Csrp1	0.940438	-0.392154	5.8202	6.4198	6.9721	6.0694	6.2195	6.2383	7.3693	7.5634	6.584	0.638534		6.2643	6.0981	6.0768	6.1401	6.5197	6.2645	6.1434	6.2269	6.5908	6.1911	5.883	5.9387	6.1566	6.19185	0.197098
1436204_at	1110059G02Rik	0.929782	-0.385351	5.0171	5.268	5.2531	5.1262	5.0666	5.1608	6.2879	6.7236	5.48791	0.644472		5.2993	5.048	5.0607	5.0976	5.1026	5.1211	5.1736	5.0877	4.9335	5.0198	5.2201	5.0719	5.0974	5.10256	0.0909598
1454268_a_at	Cyba	0.933175	-0.455644	5.7053	6.0845	7.2544	5.3834	6.3901	6.6399	7.8544	9.2358	6.81847	1.26261		6.5053	6.277	5.9243	5.9882	6.8641	5.855	9.0193	6.4163	6.4111	5.9796	5.7065	5.7357	6.0344	6.36283	0.866521
1416262_at	Tmem19	0.935175	-0.373932	5.3514	5.5534	5.832	5.3992	5.3394	5.6641	5.3807	7.6267	5.76836	0.770805		5.6065	5.4239	5.3174	5.2919	5.45	5.3068	5.5045	5.4119	5.3251	5.3816	5.343	5.3298	5.4352	5.39443	0.090798
1417162_at	Tmbim1	0.952136	-0.343933	6.9211	7.0829	7.1245	7.3174	6.9096	7.0544	7.2413	7.8338	7.18562	0.297193		6.7681	7.1366	7.0052	6.9296	7.1696	6.781	5.9302	6.9923	7.1287	6.6194	6.7938	6.6684	7.0191	6.84169	0.327508
1418930_at	Cxcl10	0.934025	-0.381512	5.1871	5.7004	5.1499	5.1557	5.2122	5.2536	5.3304	9.2719	5.78265	1.42125		5.2988	5.2721	5.3092	5.5629	5.2749	5.3444	5.9384	5.4816	5.5064	5.2736	5.2749	5.2721	5.4055	5.40114	0.190608
1456312_x_at	Gsn	0.951447	-0.375536	6.7563	9.1787	8.2667	7.7042	7.3038	8.0729	7.273	7.3205	7.73451	0.756981		6.5154	7.0947	6.8364	8.1748	8.2948	7.1972	8.0759	7.3462	7.4845	6.7819	7.1481	7.3275	7.3893	7.35898	0.542475
1428484_at	Osbpl3	0.941664	-0.36169	5.5803	5.8773	6.7653	6.1091	5.9752	5.9292	7.7036	5.6614	6.20018	0.706173		5.647	5.7933	5.8136	5.8816	5.7459	5.8151	5.6861	5.8543	5.8611	5.7927	6.1002	5.9789	5.9305	5.83848	0.120091
1419663_at	Ogn	0.929083	-0.398582	5.0599	5.7004	5.1862	5.1613	5.1904	6.1562	7.3212	5.1877	5.62041	0.781189		5.0653	5.093	5.1161	5.2412	5.6625	5.086	5.3402	5.6053	5.1477	5.2117	5.0437	5.126	5.1451	5.22183	0.19974
1438682_at	Pik3r1	0.942549	-0.361417	5.4415	6.4826	6.2711	5.7573	5.8075	6.4524	7.58	6.5342	6.29082	0.657276		5.6107	5.7129	5.7451	5.919	6.1707	5.657	6.8698	5.8556	5.8902	5.7017	6.0814	5.8475	6.0207	5.92941	0.328668
1449199_at	Muc1	0.931668	-0.378404	5.1507	5.0886	5.1835	5.2033	5.2422	5.1261	7.6147	5.6929	5.53775	0.860522		5.2752	5.1325	5.1835	5.2227	5.1409	5.1222	5.1035	5.1256	5.0904	5.1576	5.1505	5.1952	5.1717	5.15935	0.0508188
1418191_at	Usp18	0.94807	-0.323979	5.4594	6.4065	5.1763	5.1952	6.5351	5.3751	7.7077	8.0545	6.23873	1.14279		5.6324	5.2565	5.7532	6.0502	5.6258	5.7475	6.3886	6.4245	6.2868	5.5168	6.306	5.7317	6.1717	5.91475	0.376685
1445597_s_at	Pla2g16	0.933776	-0.415746	5.6231	6.2512	5.8893	5.4115	5.719	6.3	6.5948	8.4343	6.2779	0.95577		6.2493	5.5976	5.6178	5.6758	6.2262	5.5697	7.4345	5.9085	5.8617	5.5067	5.4518	5.4093	5.6991	5.86215	0.542616
1450641_at	Vim	0.957473	-0.376946	7.6529	8.414	9.2951	7.1656	8.3911	9.6863	9.6739	10.6299	8.8636	1.15967		8.587	7.8908	8.397	8.739	9.7056	8.4108	9.622	8.659	8.7117	7.9197	8.0979	7.0913	8.4947	8.48665	0.690254
1426278_at	Ifi27l2a	0.937805	-0.435762	5.856	7.2249	6.424	5.2766	6.725	5.9243	9.6202	9.0002	7.0064	1.54734		6.2109	5.7363	5.955	6.834	6.58	6.3485	8.9668	7.0941	6.4376	5.7385	7.2056	6.0022	6.3088	6.57064	0.858485
1436959_x_at	Nsmf	0.9374	-0.423629	6.0733	6.3763	6.9595	5.7977	6.5786	6.9386	9.336	6.0782	6.76728	1.11801		6.1726	6.158	6.1508	6.4864	6.7052	6.3856	6.867	6.3763	6.4769	6.0504	6.4258	6.0769	6.1355	6.34365	0.250618
1427630_x_at	Ceacam1	0.927594	-0.412638	5.1785	5.2199	5.1442	5.9542	5.1859	5.2186	8.3096	5.3806	5.69894	1.08786		5.1938	5.1516	5.1235	5.1193	5.5629	5.1691	5.8758	5.1937	5.17	5.141	5.8121	5.0834	5.1257	5.2863	0.274695
1415922_s_at	Marcksl1	0.942128	-0.395454	5.8986	6.2289	6.9411	6.2461	6.338	6.3945	6.8886	9.7298	6.8332	1.22042		6.3899	6.1545	6.4975	6.0249	6.5817	6.0641	7.0261	6.5097	6.3366	6.643	6.5811	6.5273	6.3543	6.43775	0.267098
1417520_at	Nfe2l3	0.934601	-0.401555	5.7148	5.7456	6.5483	6.0647	5.9243	6.0193	7.7518	5.3517	6.14006	0.735734		6.0859	5.7061	5.5864	5.875	5.532	5.8475	5.1733	5.8207	5.8128	5.6372	5.9354	5.9656	5.6227	5.73851	0.23519
1418671_at	Capn5	0.936655	-0.366505	5.4532	5.4326	5.4604	5.5113	5.3861	5.3513	6.142	7.5496	5.78581	0.756215		5.6713	5.2862	5.4181	5.3888	5.3727	5.4328	5.4354	5.4344	5.4446	5.4566	5.2327	5.4208	5.4566	5.41931	0.10134
1451611_at	Pla2g16	0.934934	-0.391066	5.2327	5.8921	5.6455	5.2633	5.5178	6.0459	6.3934	8.0918	6.01031	0.928359		5.7713	5.3349	5.4203	5.5061	5.8471	5.3247	6.8599	5.7628	5.6071	5.3629	5.3107	5.3987	5.5437	5.61925	0.415358
1418301_at	Irf6	0.956168	-0.318112	7.1189	7.4921	7.0566	7.4358	7.022	6.5958	6.9075	8.4309	7.25745	0.552795		6.7459	7.4026	6.9871	7.2401	7.0773	7.1053	5.3703	7.1157	7.1517	6.8136	6.913	7.0916	7.1972	6.93934	0.502959
1427076_at	Mpeg1	0.940566	-0.418147	5.7367	6.6791	7.3204	5.5072	6.6191	7.1254	8.7913	8.5045	7.03546	1.17431		6.6246	6.2772	6.4474	6.1028	7.0767	6.0587	8.429	7.0293	6.837	6.3991	6.6072	5.7206	6.4155	6.61732	0.666155
1418293_at	Ifit2	0.939873	-0.355799	5.3348	5.7144	5.3866	5.3087	5.7205	5.5148	6.2438	8.1159	5.91744	0.939125		5.3226	5.3815	5.6602	5.5619	5.6162	5.5076	5.868	5.7621	5.8446	5.4724	5.3213	5.3387	5.6442	5.56164	0.191823
1416455_a_at	Cryab	0.928573	-0.428785	5.4801	6.0658	5.9382	5.907	5.8892	5.7058	6.7873	6.2514	6.0031	0.390767		5.6114	5.6781	5.2954	5.5659	6.1339	5.6706	5.1392	5.5269	6.1902	5.6987	5.3292	5.3053	5.3213	5.57432	0.3156
1417063_at	C1qb	0.94156	-0.403892	5.7923	6.2626	6.4726	5.5281	6.6124	7.2783	8.345	8.9983	6.9112	1.21971		6.6141	6.3246	6.3395	6.7773	7.5958	6.0181	7.5619	6.6908	6.6296	6.0853	5.8725	5.7217	6.3638	6.50731	0.573703
1438653_x_at	Atxn10	0.965415	-0.274394	6.9656	7.9373	8.801	7.1888	7.6049	8.0067	8.1361	8.8302	7.93382	0.67638		6.9741	7.5284	7.67	7.3774	7.9889	7.2375	8.0929	7.807	7.712	8.0529	7.574	7.4502	8.1073	7.65943	0.350237
1439069_a_at	Pisd-ps3	0.949494	-0.359857	6.7744	7.4	7.0429	6.4344	6.6548	6.6945	6.7818	9.2171	7.12499	0.893093		6.9108	6.728	6.6747	6.8616	6.4929	6.6335	7.0022	6.6075	6.4534	6.8176	7.2133	6.7303	6.8209	6.76513	0.207701
1429166_s_at	Clmn	0.930683	-0.379947	5.0845	5.1191	5.0829	5.1055	5.0786	5.118	6.8718	6.3897	5.48126	0.721251		5.2277	5.1028	5.0806	5.068	5.0857	5.1151	5.0496	5.0719	5.1218	5.1103	5.1095	5.1106	5.0635	5.10132	0.0443203
1452225_at	Sppl2a	0.945885	-0.361209	5.9059	6.487	6.4297	6.0148	6.2996	6.2323	8.0016	8.028	6.67486	0.849393		6.152	6.0903	6.2619	6.4008	6.4505	6.265	6.7168	6.4032	6.2727	6.1568	6.3032	6.2458	6.3585	6.31365	0.16097
1428785_at	Amotl1	0.958464	-0.298813	6.7179	7.3713	7.8993	7.0853	7.2362	6.9028	7.1227	7.2166	7.19401	0.350417		6.7222	7.2647	7.1578	6.96	6.7908	6.8968	5.6404	6.9892	6.8954	7.1957	6.7163	7.1836	7.2247	6.8952	0.423077
1418340_at	Fcer1g	0.946966	-0.351359	5.5781	6.5916	6.5004	5.4558	6.3044	6.9933	7.3305	8.2468	6.62511	0.913866		6.1868	5.9262	6.1878	6.2498	7.0235	5.7765	7.2536	6.4131	6.4171	6.0473	5.9639	5.751	6.3622	6.27375	0.444798
1416695_at	Tspo	0.953054	-0.366815	7.5786	7.5999	7.9983	7.6473	7.6127	7.81	7.2337	9.0275	7.8135	0.53624		7.3036	7.6731	7.3115	7.3708	7.5882	7.5277	7.7405	7.5349	7.5045	7.3321	7.3699	7.0888	7.4613	7.44668	0.174913
1425675_s_at	Ceacam1	0.930346	-0.396617	5.2041	5.3031	5.1447	5.8857	5.1975	5.2212	8.2095	5.3872	5.69413	1.04357		5.2695	5.138	5.2211	5.3004	5.456	5.1292	5.8007	5.1803	5.2306	5.1447	5.6849	5.1405	5.1717	5.29751	0.218105
1439560_x_at	Smim22	0.935464	-0.358771	5.192	5.1907	5.1134	5.249	5.1952	5.1471	8.0445	5.3419	5.55923	1.00654		5.3088	5.155	5.1287	5.2457	5.2174	5.2065	5.0818	5.2572	5.2729	5.1921	5.0622	5.2336	5.244	5.20045	0.0741904
1420981_a_at	Lmo4	0.943957	-0.363098	5.992	6.4637	6.7271	6.0769	6.0426	6.3141	8.2611	5.9543	6.47898	0.768065		5.9653	6.0453	6.1178	6.2198	6.1637	6.1177	6.3432	6.2313	6.2318	5.977	6.0021	5.9518	6.1396	6.11588	0.1221
1422962_a_at	Psmb8	0.941355	-0.403898	5.6387	6.4298	7.2677	5.2982	6.3398	6.0299	8.2478	9.8455	6.88718	1.5154		6.7062	6.2928	5.8913	6.276	6.1507	5.8581	9.1266	6.8417	6.3565	6.0938	6.5483	5.8294	6.3112	6.48328	0.852722
1415687_a_at	Psap	0.957032	-0.363912	7.549	8.4175	9.5387	7.3086	7.8588	8.3516	9.4955	9.2359	8.46945	0.875688		8.0204	7.6231	7.8831	8.0129	8.4465	7.5986	9.4686	8.0066	8.0184	8.1801	8.6484	7.3494	8.1159	8.10554	0.533755
1437578_at	Clca2	0.935516	-0.369058	4.9792	5.3088	5.9812	4.9668	5.2154	5.0267	7.4899	6.818	5.72325	0.95818		5.4492	4.9742	4.974	5.4525	5.3365	5.1518	5.0076	5.587	5.0163	5.0708	6.5211	5.7234	5.3401	5.35419	0.429719
1429457_at	Psapl1	0.955531	-0.326993	7.4901	8.1494	9.0261	8.1082	6.7995	7.9295	5.6443	5.6798	7.35336	1.21776		7.1335	6.7147	6.5074	7.9278	6.674	7.481	5.3066	6.4578	6.921	6.2888	9.2785	7.4472	7.2045	7.02637	0.941554
1421852_at	Kcnk5	0.935798	-0.369297	5.4594	5.3443	5.3813	5.4783	5.379	5.2982	7.7187	5.9577	5.75211	0.821101		5.3821	5.4127	5.3939	5.3228	5.3757	5.4359	5.3857	5.381	5.3676	5.3443	5.2345	5.5763	5.3641	5.38282	0.0758274
1430388_a_at	Sulf2	0.940562	-0.349259	5.3883	5.5094	6.3331	5.604	5.6827	5.8086	7.3357	5.3463	5.87601	0.666375		5.5738	5.4915	5.7231	5.4459	5.6246	5.504	5.511	5.4502	5.431	5.413	5.5592	5.5225	5.598	5.52675	0.0880347
1449478_at	Mmp7	0.929888	-0.404875	5.2203	5.1755	5.1862	5.3516	5.2646	5.232	5.2354	9.5318	5.77468	1.51907		6.587	5.3984	5.3032	5.23	5.2531	5.2946	5.1666	5.2106	5.2658	5.2702	5.3071	5.335	5.1858	5.3698	0.371036
1426541_a_at	Endod1	0.934268	-0.42299	6.2658	5.7236	6.8131	6.0974	6.0461	6.272	8.6051	5.6575	6.43508	0.947425		5.9429	6.5255	5.375	5.9632	6.1314	6.0851	5.7911	5.9267	6.3774	5.7247	6.8056	5.7646	5.7439	6.01208	0.379827
1433923_at	Krt77	0.930442	-0.427448	5.1425	8.9219	5.7646	5.2425	7.2142	6.4095	5.2615	5.2051	6.14522	1.33911		5.2957	5.146	5.2635	8.3769	7.3998	5.3088	5.167	5.3232	5.2235	5.2503	5.4816	5.6663	5.4285	5.71778	0.99343
1424778_at	Reep3	0.955227	-0.309161	6.6098	6.4219	7.5183	6.9249	6.4864	7.0302	6.861	7.3878	6.90504	0.400534		6.4828	6.5025	6.4629	6.7765	6.7784	6.7395	6.4527	6.53	6.7199	6.5629	6.424	6.4675	6.8468	6.59588	0.151671
1434372_at	AW112010	0.936055	-0.411662	5.3185	5.9449	6.3096	5.5132	5.6909	5.9521	6.399	10.3734	6.4377	1.63232		7.0004	5.5806	5.568	5.7088	5.7348	5.5482	9.2385	5.8475	5.7874	5.432	5.5647	5.52	5.8076	6.02604	1.04282
1433579_at	Tmem30b	0.962716	-0.260162	6.5921	6.8698	6.983	6.9593	6.671	6.766	8.2081	6.7736	6.97786	0.514798		6.5655	6.631	6.6578	6.9676	6.6544	6.8108	5.6094	6.984	6.9664	6.8216	6.6996	6.7756	7.1864	6.7177	0.3769
1435554_at	Tmcc3	0.944237	-0.390239	6.4848	6.9429	6.7876	6.7073	6.7975	6.8148	7.224	8.2264	6.99816	0.538382		6.8401	6.7541	6.5121	6.8079	6.7315	6.6088	6.4589	6.4785	6.8007	6.1073	6.9294	6.3923	6.4814	6.60792	0.229549
1450186_s_at	Gnas	0.946094	-0.476102	8.6603	8.445	8.9321	8.3227	8.6325	8.8433	9.3855	9.4356	8.83212	0.406954		8.3129	8.8223	8.1638	8.5273	8.9208	8.0962	9.4216	8.0724	7.9824	7.5483	8.9763	7.9482	7.8358	8.35602	0.540188
1448380_at	Lgals3bp	0.953404	-0.303505	5.897	6.614	6.0354	5.3029	7.0151	5.8972	7.0353	8.3112	6.51351	0.94262		6.0478	5.6676	6.2834	6.2066	6.1993	5.9487	6.6204	6.6943	6.4294	5.9776	6.4644	5.7167	6.4739	6.21001	0.326232
1453509_at	Lypd2	0.935064	-0.365762	5.2402	5.2664	5.1722	5.3797	5.2466	5.1717	5.2575	8.327	5.63266	1.0906		5.7759	5.2411	5.222	5.2354	5.1754	5.1748	5.1764	5.2604	5.2506	5.2067	5.2274	5.2834	5.2402	5.2669	0.156599
1449084_s_at	Sh3d19	0.957983	-0.284139	6.4917	7.0203	7.3905	6.8921	6.3846	6.8271	6.8942	6.2	6.76256	0.38391		6.1794	6.7211	6.411	6.734	6.8467	6.4969	5.5142	6.5798	6.6265	6.3252	6.6001	6.3599	6.8247	6.47842	0.352173
1450792_at	Tyrobp	0.943228	-0.414571	6.0772	6.8492	7.4492	5.9371	6.9496	7.7564	8.7502	8.6505	7.30243	1.05804		6.8765	6.6157	6.6287	6.8515	7.5672	6.357	8.9918	7.0373	6.9156	6.4894	6.4193	6.1577	6.6344	6.88785	0.725222
1460180_at	Hexb	0.943444	-0.393201	6.4821	6.5993	6.6434	6.7205	6.8525	6.7983	8.0681	7.4555	6.95246	0.538084		6.8329	6.4087	6.5005	6.5238	6.3863	6.6517	7.5908	6.6096	6.7547	6.2699	6.1481	6.1902	6.4032	6.55926	0.371805
1417693_a_at	Gab1	0.942922	-0.357037	6.0902	5.8732	6.1168	6.0719	5.8119	5.9754	8.3066	5.7959	6.25524	0.838358		5.9551	6.1431	5.7594	6.119	5.8062	6.1619	5.4256	5.911	6.0008	5.8041	5.7778	5.9057	5.9069	5.8982	0.197222
1451538_at	Sox9	0.933546	-0.396166	5.3928	5.6212	6.5397	5.4384	5.554	5.309	7.6598	6.1772	5.96151	0.807972		5.4496	5.8362	5.3793	5.4807	5.6779	5.3572	5.1484	5.483	5.6282	5.4282	6.1482	5.9387	5.3939	5.56535	0.273316
1424988_at	Mylip	0.946508	-0.352762	5.9733	6.841	7.2668	5.9199	6.1273	6.7367	7.2651	6.6275	6.5947	0.54024		5.9331	6.2005	6.0674	6.1066	6.2198	5.8702	7.9417	6.4208	6.2318	6.0791	5.6854	6.1216	6.2672	6.24194	0.544458
1456005_a_at	Bcl2l11	0.949565	-0.30931	5.5819	6.0843	6.4105	5.9199	5.8225	5.8565	7.0144	6.3726	6.13282	0.45287		5.5592	5.5872	6.0102	5.6044	5.8642	5.611	6.2128	5.9041	5.8742	6.0519	5.5819	5.7997	6.0449	5.82352	0.21911
1415904_at	Lpl	0.935633	-0.434123	5.2796	8.5231	8.2485	5.2338	5.9014	6.5472	8.3163	5.9061	6.7445	1.40289		5.7363	5.2565	5.8452	6.4296	7.192	5.6243	7.1264	6.9567	6.0703	6.3944	7.7402	5.7036	5.9594	6.31038	0.741781
1419241_a_at	Aire	0.934853	-0.374091	5.3306	5.2095	5.2281	5.2565	5.3605	5.2717	5.6354	8.6456	5.74224	1.18089		6.0322	5.3999	5.2565	5.3487	5.2939	5.3643	5.239	5.3518	5.2891	5.2746	5.3467	5.2998	5.2894	5.36815	0.204862
1455840_at	Rapgef5	0.936567	-0.369281	5.206	5.5126	6.622	5.5517	5.4974	5.8195	5.7978	6.5654	5.82155	0.513649		5.4824	5.3303	5.4547	5.4082	5.5545	5.4368	5.6881	5.3949	5.4509	5.3643	5.5872	5.3328	5.3944	5.45227	0.104442
1453851_a_at	Gadd45g	0.941974	-0.348157	5.3659	5.9477	5.7912	5.3813	5.5983	5.8582	8.6051	5.4522	5.99999	1.07566		5.5532	5.5506	5.5332	5.4325	5.7677	5.5883	5.8489	5.8419	5.8535	5.6294	5.8164	5.3736	5.6846	5.65183	0.163636
1417047_at	Prom2	0.946115	-0.340237	6.2388	6.4919	5.9936	6.9738	6.09	5.9423	6.0284	6.7538	6.31407	0.385195		6.0382	5.8544	5.9206	6.1528	5.8554	6.4132	5.4456	5.9268	6.1121	5.7658	5.9119	6.222	6.0411	5.97384	0.236982
1417864_at	Pgk1	0.964862	-0.350964	10.0278	9.4909	10.3147	10.07	9.916	9.6353	10.0402	10.4114	9.98829	0.310235		9.5718	10.0126	9.5153	9.6526	9.4941	9.7865	8.2628	9.9198	9.8948	9.5793	10.2059	9.7361	9.6536	9.63732	0.463239
1457296_at	Cilp	0.949916	-0.295281	5.2932	6.6362	7.1747	5.3663	5.5293	5.9878	5.5654	5.6131	5.89575	0.671793		5.3619	5.3316	5.6825	5.5795	5.9431	5.3465	5.6179	5.5284	5.9108	5.3368	5.8269	5.47	5.8702	5.60047	0.229246
1424357_at	Tmem45b	0.947308	-0.354864	7.1737	6.8854	5.9421	8.2053	5.7503	6.8851	5.3699	7.6657	6.73469	0.980336		7.0842	6.604	5.8637	5.8788	6.3341	7.0275	5.1026	5.9226	7.1707	5.6613	7.711	6.2035	6.3737	6.37982	0.72288
1456135_s_at	Pxn	0.952541	-0.333729	6.271	6.8024	7.4046	6.7567	6.8207	7.0262	7.1757	7.9977	7.03188	0.513304		6.1796	6.8173	6.8833	6.4452	7.1263	6.3366	7.2146	7.0175	6.7721	6.5707	6.2684	6.6558	6.7885	6.69815	0.326655
1428898_at	Mon1a	0.941416	-0.358053	5.6659	5.7849	5.4802	5.7763	5.7909	9.2265	5.5128	5.6564	6.11174	1.26422		5.7778	5.5363	5.7646	5.7481	5.6647	5.8897	5.6844	5.7942	5.7924	5.7728	5.7855	5.8579	5.7295	5.75368	0.0890555
1429527_a_at	Plscr1	0.933618	-0.374927	5.1091	5.2334	5.4186	5.2304	5.1427	5.496	5.8372	7.717	5.64805	0.868851		5.3316	5.1799	5.1387	5.1412	5.419	5.144	5.8738	5.22	5.1708	5.2039	5.3904	5.1656	5.1717	5.27312	0.204131
1436836_x_at	Cnn3	0.949848	-0.415184	6.7177	8.3977	8.1996	7.7703	8.1993	8.6983	9.0894	9.1552	8.27844	0.785899		7.9074	7.8587	7.8798	7.4898	8.9553	7.7714	8.8973	8.0023	8.4975	7.7454	6.9595	6.682	7.5759	7.86325	0.654609
1429428_at	Tcf7l2	0.939878	-0.338562	5.1428	5.4977	5.8965	5.1601	5.33	5.3424	6.2511	6.4295	5.63126	0.499194		5.1903	5.2214	5.3085	5.3028	5.3655	5.2995	5.3102	5.2763	5.2818	5.2127	5.4094	5.272	5.3547	5.2927	0.0620837
1433699_at	Tnfaip3	0.944167	-0.348265	6.226	5.8545	6.6873	5.7671	5.8193	5.4472	5.6555	8.4443	6.23765	0.969431		5.8626	5.9556	5.7119	5.8283	6.0924	5.5402	6.7519	5.8554	5.9605	5.8186	5.4816	5.7961	5.9069	5.88938	0.307399
1426858_at	Inhbb	0.944075	-0.3674	5.8851	5.9542	7.1059	5.8164	6.2744	6.4046	9.2668	5.8486	6.5695	1.17177		6.2812	5.782	6.5022	6.2192	6.6426	6.1297	5.3141	6.1786	6.3058	6.2623	6.6851	6.1941	6.1304	6.2021	0.35524
1449555_a_at	Fetub	0.941839	-0.343968	6.0132	5.7637	5.1581	7.037	5.8083	7.1698	5.1664	5.1958	5.91404	0.804263		6.0306	5.2661	5.5007	5.7472	5.4491	5.9928	5.0902	5.4038	5.7402	5.3577	5.4192	5.8079	5.6054	5.57007	0.280854
1431008_at	NA	0.935899	-0.421326	5.636	6.5504	7.6194	5.3403	5.891	5.556	6.3133	9.6767	6.57289	1.44878		6.2577	5.7509	5.8813	6.0969	5.7559	5.5819	8.7394	6.0125	5.873	5.6942	6.589	5.9044	5.8332	6.15156	0.820858
1423952_a_at	Krt7	0.9358	-0.364935	5.2235	5.2789	5.1203	5.2186	5.3299	5.167	9.0273	5.1093	5.68435	1.35283		5.4724	5.2792	5.2897	5.2754	5.2364	5.3811	5.22	5.2792	5.5352	5.4426	5.179	5.3036	5.2586	5.31942	0.106239
1439825_at	Dtx3l	0.953395	-0.285123	5.6216	6.3803	5.9656	5.3462	5.9791	5.6245	6.9251	7.1008	6.1179	0.634064		5.5795	5.4889	5.6818	5.8131	5.7837	5.5837	6.4719	6.073	6.0621	5.6801	5.777	5.6952	6.1361	5.83278	0.277813
1416503_at	Lxn	0.945352	-0.399401	6.8888	6.686	7.0601	6.6635	6.874	7.3349	6.7172	10.244	7.30856	1.20698		7.2482	7.3551	6.4581	6.9826	7.2202	6.6286	6.7704	6.79	6.8322	6.6117	7.3022	6.9307	6.6891	6.90916	0.292881
1434339_at	Fnbp1l	0.948409	-0.349343	6.4577	6.561	6.5076	6.3743	6.4664	6.4218	6.9579	8.4246	6.77141	0.692104		6.3766	6.5078	6.5483	6.2828	6.6579	6.3083	6.1998	6.636	6.6183	6.4417	5.8772	6.6034	6.4288	6.42207	0.219313
1434580_at	Enpp4	0.934262	-0.376925	5.1693	5.4523	5.3383	5.1555	5.1638	5.3594	6.8126	7.4186	5.73372	0.87474		5.3377	5.2217	5.3016	5.2677	5.3047	5.2155	6.2567	5.3346	5.3101	5.1974	5.2048	5.4536	5.2323	5.3568	0.279607
1433645_at	Slc44a1	0.957369	-0.316078	7.1159	7.1119	7.9592	7.2466	6.9162	7.2067	8.126	7.6316	7.41426	0.439231		7.0129	7.2875	6.8494	7.2059	6.9634	7.042	6.5733	7.2406	7.2193	7.0624	7.7431	6.8291	7.2475	7.09818	0.282885
1450494_x_at	Ceacam1	0.937757	-0.364875	5.4484	5.4877	5.3997	6.1868	5.4395	5.3855	8.001	5.548	5.86207	0.903158		5.4505	5.3708	5.3961	5.384	5.7136	5.4859	5.8062	5.4399	5.4567	5.4239	5.7268	5.3867	5.4225	5.4972	0.148446
1427082_at	Sdr42e1	0.94714	-0.340181	5.7517	6.5473	6.7647	7.7305	6.5357	6.4824	5.4738	6.1983	6.43555	0.682312		6.6104	5.4816	6.0193	6.2917	5.9376	6.3018	5.2373	5.7855	6.4603	5.6986	6.9679	6.3145	6.1333	6.09537	0.47324
1431339_a_at	Efhd2	0.950141	-0.342196	6.276	6.6943	7.7037	6.5606	6.3486	6.6655	6.8987	7.7586	6.86325	0.570493		6.2491	6.4905	6.375	6.4405	6.7861	6.3603	7.1763	6.667	6.565	6.6162	6.0746	6.424	6.5491	6.52105	0.269253
1448134_at	Pald1	0.938483	-0.361053	5.4316	5.5285	5.7767	5.4376	5.4515	5.5397	7.9004	5.8871	5.86914	0.837645		5.3719	5.5048	5.6053	5.4298	5.5839	5.4575	5.6686	5.5471	5.5275	5.4892	5.463	5.5073	5.4492	5.50808	0.0795638
1417389_at	Gpc1	0.964532	-0.230838	6.3266	6.4809	7.3308	6.2616	6.409	6.6993	5.5822	6.9768	6.5084	0.520251		5.9881	5.8559	6.322	6.4251	6.4381	6.5815	5.425	6.6027	6.3532	6.5301	5.8985	6.3751	6.813	6.27756	0.381384
1433655_at	Rnf141	0.95075	-0.304141	5.5668	6.3631	6.7737	6.3744	5.822	6.2122	6.2154	6.0763	6.17549	0.366617		5.4717	5.7415	5.8625	5.9272	6.0012	5.7765	5.8885	5.8748	5.8789	5.7802	6.1525	5.9005	6.0715	5.87135	0.166899
1423274_at	Ints6	0.938912	-0.356941	5.3127	5.6301	5.8981	5.5021	5.4385	5.7432	5.8499	7.3701	5.84309	0.649335		5.4655	5.3834	5.6314	5.4182	5.9332	5.3778	5.2061	5.482	5.6395	5.4766	5.4782	5.3859	5.4421	5.48615	0.173781
1435693_at	Mall	0.94301	-0.359098	6.2966	6.3359	6.0758	7.505	6.2183	6.2483	5.7962	5.9325	6.30107	0.521235		6.0238	5.8474	5.9163	6.168	5.8628	6.1383	5.3375	5.9152	6.1994	5.7448	6.3372	5.8716	5.8834	5.94198	0.249673
1431176_at	Chmp4c	0.952469	-0.27535	5.5773	5.6262	5.6641	6.0718	5.6414	5.6419	6.553	5.5687	5.79305	0.346908		5.4802	5.6229	5.6031	5.4964	5.3998	5.5657	5.0939	5.5709	5.6134	5.5193	5.316	5.6089	5.8396	5.5177	0.178102
1415727_at	Apoa1bp	0.93929	-0.39216	6.2316	6.0424	6.4374	6.0319	6.3355	6.2395	6.8559	7.5024	6.45958	0.495377		6.0465	6.1939	5.7276	5.99	6.1347	5.9404	6.67	6.07	5.9393	6.0819	6.1525	6.0748	5.8548	6.06742	0.221886
1417404_at	Elovl6	0.979043	-0.139507	5.5769	9.2014	7.7712	6.2702	6.2393	6.895	5.6827	5.6188	6.65694	1.26998		5.6089	5.8659	5.8626	8.0963	6.4963	6.513	5.5786	5.9721	5.7039	5.9546	8.271	7.346	7.4574	6.51743	0.956316
1453196_a_at	Oasl2	0.946471	-0.312461	5.2831	5.9243	5.2607	4.9791	6.0373	5.1493	6.9159	7.1482	5.83724	0.826253		5.3449	5.2688	5.5059	5.5757	5.3995	5.4884	5.4378	5.74	5.7734	5.4263	5.7281	5.4601	5.6732	5.52478	0.160934
1455736_at	Mybpc2	0.933997	-0.365832	5.1644	6.3956	5.0952	5.1532	5.2287	5.2088	5.9777	6.1177	5.54266	0.52813		5.1257	5.0891	5.0941	5.0897	5.6375	5.118	5.1748	5.5738	5.1038	5.0763	5.0654	5.0743	5.0763	5.17683	0.192892
1423835_at	Zfp503	0.946082	-0.324563	5.9092	5.8434	5.8838	5.7956	5.7207	6.0167	6.7339	6.2532	6.01956	0.330799		5.6044	5.4863	5.4792	5.7241	5.9475	5.5378	5.2928	5.7342	5.7114	5.6802	6.0986	5.9583	5.7802	5.695	0.221908
1433920_at	Sema4c	0.946424	-0.327699	5.8244	6.2872	6.2775	5.7586	5.9174	5.9045	5.7733	7.1894	6.11654	0.481361		5.6852	6.0569	5.7964	5.7888	5.8737	5.7557	5.5755	5.9239	5.8044	5.7306	5.6123	5.7936	5.8579	5.78884	0.127247
1451112_s_at	Dap	0.954728	-0.360527	7.1189	7.8689	8.3848	8.0822	7.6136	8.3114	7.7442	8.5852	7.96365	0.476887		7.6327	7.2736	7.3108	7.6052	7.6947	7.549	7.952	7.8179	7.3973	7.7814	7.569	7.7356	7.5214	7.60312	0.198666
1460682_s_at	NA	0.93618	-0.371372	5.3475	5.5002	5.2959	5.8974	5.3641	5.4511	8.0685	5.628	5.81909	0.929112		5.4053	5.2244	5.2926	5.3319	5.6496	5.271	5.9359	5.3695	5.3375	5.3493	6.0755	5.2617	5.3161	5.44772	0.26979
1439373_x_at	Wnt5b	0.938946	-0.336029	5.1692	5.1335	5.1862	5.1323	5.1179	5.0891	8.084	5.118	5.50378	1.04301		5.245	5.171	5.2028	5.1123	5.1548	5.11	5.2334	5.1281	5.1208	5.0866	5.2676	5.151	5.1973	5.16775	0.0574308
1416329_at	Cyfip1	0.960359	-0.316362	7.6312	7.9222	7.927	7.9278	7.6795	8.1366	7.8222	8.7991	7.9807	0.36668		7.5418	7.7987	7.5608	7.7438	7.9627	7.5998	7.2884	7.8218	7.8623	7.5328	7.5707	7.5701	7.7827	7.66434	0.182017
1424502_at	Oit1	0.935775	-0.355231	5.2218	5.1744	5.1263	5.4604	5.1374	5.2919	5.1498	7.686	5.531	0.877738		5.3116	5.1623	5.129	5.1425	5.15	5.1405	5.4732	5.1066	5.1479	5.1372	5.1204	5.1483	5.1155	5.17577	0.102794
1422123_s_at	NA	0.936987	-0.360079	5.2041	5.3327	5.2401	5.8266	5.2932	5.3618	7.9796	5.4765	5.71432	0.936034		5.22	5.2166	5.2487	5.329	5.5824	5.2149	5.8076	5.3084	5.3008	5.2289	5.6512	5.2265	5.2702	5.35425	0.195359
1429285_at	Serpina9	0.940462	-0.347271	5.8358	5.4579	5.6007	5.604	5.5274	6.0665	5.2036	7.3659	5.83272	0.669856		6.0766	5.553	5.2271	5.5761	5.2081	5.6266	5.1299	5.319	5.6019	5.3317	5.4367	5.7654	5.4588	5.48545	0.257974
1448398_s_at	Rpl22	0.94647	-0.335875	5.9199	6.4172	6.6998	5.7408	5.8997	5.8358	7.3545	6.3289	6.27457	0.54956		5.8484	5.9515	5.8738	6.0037	5.911	5.9524	6.1527	6.0261	5.7063	5.8318	6.028	5.954	5.9634	5.9387	0.110076
1419192_at	NA	0.933485	-0.384575	5.2371	5.0601	5.2106	5.0959	5.0898	5.1692	5.2029	10.1886	5.78178	1.78179		6.3965	5.1848	5.0921	5.1582	5.0978	5.1692	7.3094	5.0932	5.1151	5.0532	5.2047	5.0931	5.1963	5.3972	0.67406
1455732_at	1700025G04Rik	0.952661	-0.307307	5.9647	6.2723	6.3992	6.2619	6.26	6.1488	6.7347	7.8915	6.49164	0.606746		6.249	5.9726	6.2591	6.0471	6.2032	6.0286	5.9914	6.3906	6.1496	6.244	6.2553	6.27	6.3358	6.18433	0.134752
1453282_at	Cxadr	0.947531	-0.336559	5.8754	6.3705	7.281	5.941	6.0916	5.9969	8.1503	5.6086	6.41441	0.862614		5.6262	6.0228	5.7968	6.4501	6.0478	6.1051	5.3088	6.0551	6.1784	5.7646	7.2036	6.3573	6.0955	6.07785	0.453884
1441811_x_at	Tmem176a	0.939448	-0.376532	5.5035	5.7189	6.2988	5.7406	5.6837	6.0043	7.2471	7.55	6.21836	0.770757		5.7865	5.6164	5.6148	5.7105	5.9567	5.6457	7.3209	5.7367	5.7411	5.6089	5.8662	5.6647	5.6747	5.84183	0.456192
1427689_a_at	Tnip1	0.944899	-0.365921	6.149	6.0853	7.2759	5.8804	6.2179	6.0691	6.2014	9.248	6.64087	1.13567		6.6802	6.2866	5.9499	6.1825	6.1021	6.1635	7.0065	6.1963	6.1089	6.1544	6.3453	6.2423	6.1559	6.27495	0.277565
1455089_at	Gng12	0.960614	-0.257732	6.2762	6.6108	6.5929	6.6718	6.1431	6.6194	6.8107	6.6252	6.54376	0.220075		6.3619	6.2121	6.205	6.4079	6.398	6.2318	5.7515	6.3357	6.4512	6.0203	6.3893	6.2922	6.6615	6.28603	0.22096
1426540_at	Endod1	0.94572	-0.328701	5.8473	5.8573	6.2623	6.6795	5.6547	5.8616	6.7155	5.5671	6.05566	0.445156		5.7983	6.0365	5.5361	5.7294	5.6238	5.7402	5.4403	5.5969	5.8877	5.6826	5.9714	5.6299	5.7774	5.72696	0.169992
1428937_at	Atp2b1	0.946731	-0.365241	6.5392	6.5256	6.5223	6.8346	6.6158	6.7987	8.3272	6.6893	6.85659	0.606458		6.2902	6.4794	6.4534	6.635	6.8469	6.4914	6.709	6.4826	6.7439	6.197	6.3277	6.3563	6.3747	6.49135	0.192699
1460632_at	Rdh10	0.938582	-0.352509	5.3974	5.4252	5.9756	5.4356	5.4268	5.5008	7.108	5.6463	5.73946	0.585559		5.3784	5.2821	5.3259	5.366	5.4478	5.3331	5.6218	5.3236	5.3974	5.3461	5.5477	5.3326	5.3279	5.38695	0.097921
1454704_at	Scarb2	0.957471	-0.318259	6.8103	7.7335	8.2431	7.2344	7.1149	7.4584	7.6803	7.5924	7.48341	0.437824		6.9274	6.9178	7.2826	7.2154	7.5152	6.9997	7.2272	7.1321	7.3954	7.0239	7.4481	6.8003	7.2619	7.16515	0.220677
1417191_at	Dnajb9	0.946378	-0.376967	6.8795	6.683	6.7751	7.0773	6.6573	7.1804	6.8606	8.1274	7.03008	0.478805		6.6999	6.7067	6.6097	6.6051	6.5059	6.5868	7.3939	6.6394	6.8508	6.4939	6.42	6.4989	6.4794	6.65311	0.251164
1448538_a_at	Rsrp1	0.944862	-0.328829	5.753	5.774	5.9203	5.9179	5.8578	6.0955	6.0223	6.3694	5.96378	0.200348		5.6515	5.5144	5.6269	5.6727	5.5973	5.4888	5.964	5.6201	5.4771	5.6984	5.6333	5.6286	5.6812	5.63495	0.122029
1424524_at	Dram1	0.951849	-0.29674	5.4123	6.0582	6.8217	6.0313	5.6702	6.5882	5.7428	6.9771	6.16273	0.571806		5.5957	5.6865	5.9221	5.5955	6.4285	5.5219	6.7226	5.9877	6.0897	5.6699	5.5164	5.4626	6.0587	5.86598	0.384661
1423049_a_at	Tpm1	0.955938	-0.303999	5.9404	7.9342	6.9721	6.2485	7.1511	6.864	7.0352	7.0492	6.89934	0.600587		6.1672	6.8071	6.4104	6.3805	7.7438	6.3511	5.9226	7.2865	7.0928	6.6008	5.6963	6.5257	6.7546	6.59534	0.555531
1438001_x_at	Reep5	0.947682	-0.384886	6.3245	7.6349	8.487	6.8999	6.7438	7.3321	7.9181	7.513	7.35666	0.691265		6.4926	6.6179	6.5686	6.881	7.3802	6.7351	7.7659	6.6349	6.9926	6.4956	8.5903	6.7174	6.761	6.97178	0.608858
1417898_a_at	Gzma	0.940608	-0.32464	5.1022	5.0704	4.9907	5.1102	5.1056	5.0268	5.0873	8.235	5.46602	1.11962		5.2918	5.0495	5.0991	5.1123	5.0471	5.1123	5.5121	5.0487	5.1146	5.0743	5.1165	5.0555	5.2042	5.14138	0.131217
1450431_a_at	Nedd4	0.954604	-0.334408	6.6693	7.1437	7.8387	6.9484	7.1618	7.215	8.0891	7.8652	7.3664	0.502737		6.6997	7.3019	6.922	7.0364	7.4493	6.7509	6.635	7.1421	7.129	7.0041	7.3595	6.9373	7.0487	7.03199	0.24916
1448390_a_at	Dhrs3	0.944574	-0.333033	5.5785	5.9431	6.1066	5.6556	5.6573	5.7778	7.0697	6.2804	6.00862	0.492802		5.5521	5.6204	5.6137	5.6892	5.7728	5.5099	5.7059	5.791	5.6134	5.5835	5.9987	5.6356	5.6965	5.67559	0.126569
1449271_a_at	Hebp2	0.957971	-0.310474	7.2929	7.478	7.0528	8.6025	7.5172	8.0386	6.7032	6.4117	7.38711	0.703724		7.4632	7.108	7.1983	7.5009	6.808	7.5278	5.8777	6.9942	7.2981	6.7178	6.8399	7.4621	7.2003	7.07664	0.453036
1415890_at	Papss1	0.96032	-0.274374	6.1147	7.1805	7.3891	6.8484	6.3742	6.6948	7.7374	6.9778	6.91461	0.529341		6.209	6.5519	6.5627	6.7853	6.8025	6.63	6.2182	6.851	6.8215	6.4998	6.711	6.7514	6.9288	6.64024	0.227853
1418304_at	Cdhr1	0.937026	-0.371382	5.3213	5.5181	6.2593	5.6146	5.3563	5.6876	5.1993	8.2228	5.89741	0.99415		5.6615	5.5209	5.4267	5.4942	5.3337	5.5603	5.22	5.3642	5.3027	5.5594	6.5504	5.4757	5.3687	5.52603	0.331018
1426276_at	Ifih1	0.954958	-0.288013	5.8427	6.5646	5.9374	5.3721	6.4195	5.7963	7.3844	7.838	6.39438	0.845975		5.8848	5.8326	5.8889	6.3139	5.8512	6.0357	6.0641	6.3942	6.3851	5.9008	6.4734	6.0309	6.3271	6.10636	0.237736
1459713_s_at	Ano1	0.957329	-0.308771	7.2917	6.9697	7.2837	7.2645	7.0159	6.9419	9.5096	5.612	7.23612	1.07029		7.0561	6.8887	7.0086	7.0685	6.6795	7.0581	5.9119	7.0242	7.1939	7.1861	6.923	7.0038	7.0532	6.92735	0.332082
1436203_a_at	1110059G02Rik	0.939462	-0.327375	5.0598	5.227	5.1682	5.0359	5.0497	5.1384	6.0995	6.4837	5.40777	0.558868		5.2935	4.9876	5.011	5.0824	5.035	5.0264	5.2013	5.0484	5.0476	4.9949	5.2068	4.9897	5.1206	5.0804	0.0973256
1451159_at	Arhgef12	0.958723	-0.265147	6.0451	6.8196	6.9853	6.8051	6.0451	6.6545	5.9698	6.064	6.42356	0.429776		5.8727	6.0697	6.5089	6.1109	6.2365	6.0478	5.8172	6.2288	6.3241	6.3115	5.7089	6.3397	6.4827	6.15842	0.249214
1451989_a_at	Mapre2	0.944183	-0.361048	5.45	6.2234	6.5911	6.0292	6.0331	7.2046	7.5606	6.6554	6.46843	0.682899		5.8354	6.0943	5.7427	5.9542	6.2672	5.8948	7.4736	6.1949	6.1487	5.7802	6.0913	5.926	5.9926	6.10738	0.440704
1420515_a_at	Pglyrp2	0.938536	-0.340182	5.1012	5.1147	5.287	5.1657	5.1855	5.1423	5.1782	8.1023	5.53461	1.03905		5.5029	5.0894	5.1161	5.136	5.126	5.111	5.5614	5.1686	5.1142	5.1433	5.0733	5.2143	5.1711	5.19443	0.154751
1453913_a_at	Tap2	0.948925	-0.320145	5.7357	6.1384	6.2949	5.4384	5.8009	5.6997	7.0113	8.0258	6.26814	0.859618		5.9164	5.9152	5.7185	5.9542	5.8003	5.7136	6.8677	6.1036	5.8088	5.8834	5.9678	5.6582	6.0162	5.94799	0.30471
1417393_a_at	Fam132a	0.965121	-0.246969	6.7643	7.6107	9.6625	6.8443	6.6823	6.5598	6.3278	6.1947	7.0808	1.12659		6.1057	7.2535	6.6194	6.7686	7.0642	6.6905	5.8566	7.1001	6.862	6.5865	7.6088	7.0894	7.2345	6.83383	0.478228
AFFX-b-ActinMur/M12481_5_at	Actb	0.964642	-0.361054	9.8214	9.6371	9.7937	9.6399	10.2117	10.502	10.3194	11.766	10.2114	0.706692		10.1251	9.9901	9.1807	10.1167	10.4594	10.0511	10.7636	9.8277	10.2153	9.4338	8.8948	9.2675	9.7287	9.85035	0.534982
1427167_at	Armcx4	0.941276	-0.326975	5.0817	5.2341	5.2063	5.0507	5.2066	5.2913	7.4399	6.0332	5.56797	0.817138		5.176	5.0609	5.1989	5.2481	5.3702	5.1633	5.5652	5.2702	5.3459	5.1659	5.1835	5.1117	5.2732	5.241	0.130664
1450276_a_at	Scin	0.939178	-0.362841	5.3371	6.1502	6.4241	5.469	5.7471	5.5019	5.9233	7.172	5.96559	0.610137		5.4932	5.4322	5.3952	5.8227	5.6485	5.4669	5.4453	5.654	5.4854	5.5051	5.6107	6.4091	5.4674	5.60275	0.269629
1421116_a_at	Rtn4	0.962602	-0.277993	7.1822	7.2837	7.3174	7.3818	7.1021	7.2607	8.2506	7.6892	7.43346	0.373108		7.1013	7.303	7.0836	7.1687	7.4517	7.2865	6.6298	7.1088	7.4096	7.1345	7.0311	6.9047	7.4078	7.15547	0.227397
1437670_x_at	Cd151	0.957041	-0.310131	6.7086	7.0555	7.643	7.1538	6.7749	7.3537	7.4978	7.5663	7.2192	0.355564		6.587	6.9047	6.7862	6.9658	7.2794	6.8651	6.7078	6.8116	7.1302	6.5895	7.3672	6.8129	7.0105	6.90907	0.240068
1416679_at	Abcd3	0.95184	-0.3528	6.7114	7.591	7.4095	6.879	6.8631	7.0907	7.9295	8.1306	7.3256	0.525897		7.1422	6.7285	6.9137	7.1259	6.934	6.8336	6.2285	6.9166	6.9342	6.91	8.0604	7.0419	6.8769	6.9728	0.397452
1428372_at	St5	0.950521	-0.293695	5.3939	5.8739	6.3178	5.4501	5.6504	5.6441	5.9802	7.1759	5.93579	0.58379		5.6794	5.5503	5.612	5.5662	5.753	5.4295	5.4933	5.8011	5.6586	5.668	5.6889	5.6307	5.8162	5.64209	0.113644
1423368_at	Laptm4a	0.966754	-0.307769	8.8807	9.2887	9.2048	8.8767	9.1064	9.5796	9.5171	9.6052	9.2574	0.294134		8.981	9.0475	8.8385	9.1605	9.4427	8.9289	8.8873	9.1137	9.4487	8.4274	8.5224	8.4906	9.056	8.94963	0.325074
1423702_at	H1f0	0.955452	-0.338697	7.2171	7.4004	7.9976	7.5471	7.3038	7.2411	8.0529	8.0641	7.60301	0.374989		7.2612	7.5266	7.2791	7.4529	7.4255	7.4794	6.6537	7.324	6.9838	7.049	7.16	7.6117	7.2292	7.26432	0.259981
1438677_at	Pkp4	0.949404	-0.330951	6.0652	6.0742	6.1423	6.4247	6.2808	6.2654	8.0732	7.0023	6.54101	0.688774		6.1721	6.0615	6.1965	6.3727	6.3148	6.4969	5.711	6.3067	6.3479	6.0172	6.2417	6.2817	6.2101	6.21006	0.196664
1452956_a_at	Ifi27	0.947626	-0.356861	5.9837	6.6755	7.3159	5.6461	6.5661	6.3231	7.6479	8.3516	6.81374	0.90131		6.3038	6.1229	6.1544	6.7895	6.3845	6.3984	6.8636	6.3974	6.3337	6.1165	7.3147	6.4227	6.3373	6.45688	0.341208
1448436_a_at	Irf1	0.943943	-0.367671	5.8931	6.2091	6.7677	5.7784	6.0454	6.2233	6.4726	9.081	6.55883	1.06658		6.4946	5.9942	5.9584	6.1278	6.0726	5.7525	7.8055	6.0858	6.0549	5.9942	6.2139	5.9092	6.0214	6.19115	0.514695
1426743_at	Appl2	0.949997	-0.322169	6.656	6.4074	6.1554	6.8885	6.4094	6.2684	6.8936	5.8653	6.443	0.357813		6.3403	6.7687	5.9431	6.0549	5.9132	6.4969	5.8614	5.9558	6.1697	6.0021	5.7167	6.1919	6.1561	6.12083	0.284168
1416318_at	Serpinb1a	0.942061	-0.390827	5.8489	6.1953	5.9169	8.067	6.5487	6.4384	5.2591	9.6893	6.74545	1.44162		7.4991	5.3886	6.3921	6.0163	6.9114	5.9049	8.4056	6.1657	6.2186	5.9134	5.8489	5.8726	6.0729	6.35462	0.811069
1419091_a_at	Anxa2	0.975841	-0.239679	10.334	10.0038	9.7238	10.0717	9.9511	9.3976	9.8686	10.016	9.92083	0.27403		9.1748	10.4476	9.4346	10.138	10.0061	9.7654	7.6262	9.6599	9.9312	9.7893	9.7406	10.0511	10.0901	9.68115	0.697087
1460287_at	Timp2	0.953688	-0.338287	6.6808	7.0007	7.9668	6.9484	7.2632	7.8678	7.9153	6.7929	7.30449	0.534598		7.2586	6.8211	6.7174	7.1265	7.4811	6.9949	7.3939	7.0317	7.0927	7.0314	6.2999	6.3872	6.9242	6.9662	0.347434
1436115_at	Gm266	0.940215	-0.327137	5.1372	5.1166	5.2244	5.0998	5.1257	5.0961	7.6984	5.2768	5.47188	0.901936		5.1469	5.0871	5.1712	5.086	5.2087	5.0731	5.3022	5.1432	5.1253	5.1452	5.1095	5.1339	5.1493	5.14474	0.0600382
1426880_at	Etl4	0.94726	-0.317086	5.673	6.0641	6.4838	5.6422	5.81	5.7932	5.9323	6.6995	6.01226	0.386314		5.5141	5.8248	5.6691	5.6266	5.9794	5.612	5.2587	5.7909	5.9606	5.5338	5.8433	5.6801	5.7439	5.69518	0.196508
1440167_s_at	Lpp	0.957768	-0.280439	6.1426	7.1187	7.198	7.1625	6.3195	6.3962	6.3538	6.4324	6.64046	0.438845		6.1389	6.2525	6.4358	6.0361	6.666	6.1135	6.2443	6.4734	6.4136	6.4909	6.2855	6.5552	6.5746	6.36002	0.196099
1427026_at	Myh4	0.936081	-0.359124	5.0578	7.8821	5.1036	5.1517	5.3985	5.1259	5.1464	6.0817	5.61846	0.974663		5.1296	5.1439	5.1036	5.0024	5.5737	5.0559	5.0391	6.8155	5.0707	5.118	5.1096	5.0952	5.1142	5.25934	0.487918
1427492_at	Pof1b	0.978554	-0.175978	8.7523	8.827	7.6425	9.3108	8.4782	9.3194	8.2636	5.0523	8.20576	1.38796		8.6418	8.5199	6.0981	9.2431	7.4593	8.8094	5.0797	8.592	9.3107	7.7885	7.5846	8.5391	8.721	8.02978	1.23845
1434777_at	Mycl	0.942173	-0.325235	5.3275	5.4848	6.4828	5.4105	5.1808	5.2907	5.6052	6.2117	5.62425	0.4696		5.2492	5.2041	5.2119	5.391	5.333	5.2565	5.4554	5.3768	5.2976	5.2426	5.2558	5.3055	5.3078	5.29902	0.0742638
1449024_a_at	Hexa	0.949742	-0.352171	6.1416	7.1589	7.4569	5.9928	6.5959	7.2664	8.1457	7.2996	7.00722	0.71928		6.4457	6.3962	6.6767	6.643	7.302	6.2651	7.9225	6.9179	6.6846	6.3646	6.3154	6.0414	6.5406	6.65505	0.495634
1423818_a_at	Arl6ip1	0.958362	-0.320771	7.0274	7.8987	7.6759	7.6818	7.4486	7.798	7.8356	8.2646	7.70383	0.359093		7.0618	7.152	7.1991	7.3874	7.3779	7.0755	8.3769	7.4326	7.5135	7.2819	7.6064	7.1026	7.4121	7.38305	0.345432
1421792_s_at	Trem2	0.943254	-0.325768	5.4368	5.3735	5.5643	5.2565	5.4989	5.5114	6.9998	6.2855	5.74084	0.595932		5.5777	5.438	5.3866	5.3308	5.5633	5.4669	5.2936	5.4068	5.4541	5.3177	5.4207	5.3216	5.4181	5.41507	0.0885767
1423555_a_at	Ifi44	0.946329	-0.310344	5.3894	6.0003	5.2534	5.2108	5.9014	5.2196	6.9464	6.3377	5.78237	0.632755		5.3356	5.2766	5.4414	5.4762	5.3684	5.4279	5.4337	5.6166	5.7092	5.2784	5.9161	5.314	5.5423	5.47203	0.185668
1417141_at	Igtp	0.949092	-0.314801	5.5567	6.3324	5.7478	5.1952	5.8815	5.7828	6.8382	8.1355	6.18376	0.931383		5.6826	5.4816	5.6326	5.7984	5.6524	5.6407	7.33	6.0401	5.9179	5.5837	6.1164	5.5029	5.9172	5.86896	0.482171
1421840_at	Abca1	0.952137	-0.344076	5.8859	7.8757	7.7019	5.9221	6.9519	7.1354	9.0802	6.9576	7.18884	1.05065		6.3116	6.4569	6.768	6.6369	7.5279	6.2338	8.109	7.1128	6.6485	6.5909	7.4707	6.356	6.7589	6.84476	0.557892
1421399_at	Insm1	0.940371	-0.32645	5.0802	5.1495	5.1572	5.1835	5.0475	5.118	5.0934	7.9679	5.47465	1.0084		5.2083	5.1215	5.1326	5.1035	5.0742	5.1352	5.2365	5.13	5.0818	5.2327	5.1217	5.208	5.1406	5.1482	0.054943
1454906_at	Rarb	0.942261	-0.314702	5.1408	5.1696	5.4474	5.255	5.1047	5.1362	6.3634	5.9863	5.45043	0.470847		5.102	5.1445	5.1696	5.1056	5.1417	5.138	5.1212	5.0927	5.1126	5.1857	5.1145	5.1575	5.1788	5.13572	0.0305297
1448732_at	Ctsb	0.952836	-0.33433	6.4161	6.6743	7.4548	6.5576	6.9802	7.2935	8.2385	7.0949	7.08874	0.58749		6.7763	6.8894	6.5777	7.0031	7.2028	6.6891	6.9249	6.7545	7.0503	6.8588	5.8371	6.5366	6.7067	6.75441	0.333639
1459765_s_at	Sf1	0.977842	-0.185769	7.0912	9.46	9.3725	9.1709	7.7887	8.7892	7.4334	7.9653	8.3839	0.927591		6.9969	7.8491	8.991	7.6284	8.809	7.7705	8.8753	8.8717	8.4002	8.2214	6.8025	8.5305	8.8292	8.19813	0.735083
1448562_at	Upp1	0.940644	-0.350477	5.3476	5.5777	5.7487	7.2508	5.4787	5.9946	5.3024	6.5371	5.9047	0.676743		5.5408	5.5129	5.528	5.5193	5.8737	5.5535	5.6451	5.5905	5.5973	5.4643	5.3868	5.5623	5.4304	5.55422	0.118605
1428942_at	Mt2	0.960502	-0.338488	8.5348	8.341	9.1615	9.0498	7.9783	8.6525	7.9437	8.8972	8.56985	0.461362		7.8309	8.9607	7.8348	8.3059	8.2665	7.8107	6.4029	7.9254	7.7614	8.3486	10.7675	8.6308	8.1616	8.23136	0.970448
1443928_at	Cytip	0.943238	-0.31682	5.1577	5.207	5.2913	5.1626	5.1626	5.212	8.1041	5.3548	5.58151	1.02166		5.1916	5.1378	5.2174	5.2362	5.333	5.0976	6.0905	5.233	5.1934	5.1787	5.0877	5.1506	5.2935	5.26469	0.257826
1435504_at	Clip4	0.948714	-0.285741	5.1049	5.984	5.6478	5.4989	5.0641	5.7274	5.9751	5.5697	5.57149	0.347156		5.0424	5.0146	4.9262	5.9573	5.3623	5.3896	5.0481	5.0952	5.413	4.9618	5.5662	5.4852	5.4528	5.28575	0.301372
1423917_a_at	Cttn	0.96327	-0.293353	8.0041	7.9151	7.9454	8.3662	7.9574	8.2024	7.9002	7.6023	7.98664	0.224813		7.768	8.0241	7.839	7.9026	7.8801	7.9236	5.9501	7.8783	8.0028	7.7353	7.4919	7.7914	7.8255	7.69328	0.540537
1419821_s_at	Idh1	0.951112	-0.31763	5.6886	6.545	6.6738	6.2393	6.1365	6.3771	6.6812	7.6348	6.49704	0.563958		6.1565	6.083	5.9743	6.1859	6.4509	6.0048	6.4283	6.3777	6.1535	6.0181	6.2132	6.0855	6.2006	6.17941	0.156656
1423570_at	Abcg1	0.947334	-0.351325	6.3328	6.3256	6.6613	6.7727	6.287	6.6847	7.2796	7.0229	6.67083	0.355766		6.2016	6.2563	6.1365	6.3787	6.241	6.3457	7.5351	6.4027	6.2173	6.1296	6.0188	6.1043	6.1859	6.3195	0.381601
1424647_at	Gabrp	0.944447	-0.310813	5.209	5.3154	5.3897	5.3443	5.2698	5.3088	7.6161	5.3062	5.59491	0.818368		5.3719	5.2614	5.3217	5.2219	5.3046	5.196	5.2837	5.3426	5.1973	5.259	5.2532	5.3445	5.3355	5.2841	0.0581092
1419031_at	Fads2	0.941148	-0.332476	5.1937	5.1596	5.3219	5.2296	5.4027	5.2617	7.9017	5.7238	5.64934	0.927409		5.2889	5.3157	5.3939	5.3242	5.2849	5.3194	5.3442	5.348	5.2728	5.3301	5.2287	5.3995	5.2689	5.31686	0.0487643
1417381_at	C1qa	0.956937	-0.311707	5.9963	7.2413	7.0985	5.4905	7.1053	7.5071	8.1961	9.2724	7.23844	1.18091		6.9141	6.7376	6.8113	6.9658	7.8187	6.3948	7.8677	7.4115	7.2297	6.6863	6.4117	5.826	6.9723	6.92673	0.5685
1419725_at	Slc26a4	0.942906	-0.311817	5.172	5.1543	7.4077	5.291	5.1952	5.1757	5.1513	5.1442	5.46143	0.787804		5.1993	5.1448	5.1741	5.1915	5.1869	5.0722	5.0543	5.163	5.1142	5.2276	5.0089	5.2147	5.1934	5.14961	0.0675665
1427046_at	Grhl2	0.950513	-0.333314	6.3407	6.3002	6.4519	6.3377	6.3615	6.2942	6.73	9.0665	6.73534	0.952608		6.9658	6.4822	6.3611	6.4289	6.1979	6.399	5.7251	6.4004	6.339	6.3953	6.4647	6.7209	6.346	6.40202	0.279783
1423836_at	Zfp503	0.945798	-0.315513	5.6893	5.5406	5.5892	5.7306	5.5186	6.0394	6.5733	5.8871	5.82101	0.352003		5.5856	5.5078	5.375	5.5067	5.5982	5.2717	5.3515	5.455	5.481	5.5105	5.7264	5.6715	5.5306	5.5055	0.126023
1418891_a_at	Rab3d	0.956813	-0.272388	5.9838	6.6575	6.9394	6.2948	6.0607	5.9947	5.997	6.5293	6.30715	0.364711		5.9783	5.994	5.948	6.0848	5.6568	6.2805	5.6928	6.2241	6.1519	5.9297	6.1085	6.1467	6.2558	6.03476	0.196319
1452209_at	Pkp4	0.949478	-0.33249	6.0306	6.2358	6.0388	6.4275	6.2961	6.272	8.3448	7.003	6.58108	0.775092		5.9613	6.213	6.336	6.3972	6.3709	6.5175	5.7301	6.51	6.3382	6.0874	6.2449	6.3313	6.1938	6.24858	0.220196
1454834_at	Nfib	0.947107	-0.330812	5.4923	6.2541	7.6727	5.8962	5.6235	5.8504	6.6287	6.6174	6.25441	0.712521		5.7004	5.4236	5.7691	5.9646	5.9114	5.7751	6.101	5.6967	5.6245	5.6357	7.3082	6.2214	5.8751	5.9236	0.466461
1433490_s_at	Epb4.1l2	0.943763	-0.340819	5.4536	5.9207	6.4206	5.5107	5.5886	6.1123	7.0633	6.4138	6.06045	0.557498		5.5091	5.4915	5.6757	5.7732	6.0377	5.4659	6.5166	5.652	5.7557	5.548	5.7704	5.5348	5.6246	5.71963	0.286207
1443698_at	Xaf1	0.960006	-0.253275	5.9061	6.3311	5.7781	5.558	6.4989	5.7979	7.595	7.1971	6.33277	0.731335		5.8386	5.6865	5.9265	6.3117	6.0559	6.0882	6.3973	6.0477	6.3141	5.7852	6.2086	5.9887	6.3845	6.0795	0.233101
1416408_at	Acox1	0.949359	-0.318706	6.0948	6.3946	6.9458	6.3235	5.9871	6.2315	5.9518	6.4187	6.29347	0.317638		5.8386	5.9537	5.9381	6.0651	5.9871	6.0168	5.7733	5.9871	5.96	5.8913	6.316	5.9656	5.9793	5.97477	0.127436
1423321_at	Myadm	0.961693	-0.276728	6.2531	7.2945	8.1788	7.497	6.9337	7.3713	7.2055	7.0574	7.22391	0.543515		6.508	6.8891	7.0092	6.7984	7.6637	6.8497	6.4355	6.8687	7.2548	7.0387	7.1059	6.7485	7.1432	6.94718	0.318749
1417614_at	Ckm	0.935418	-0.38089	5.3226	7.9363	5.2898	5.2077	5.3999	5.8027	5.3428	6.8804	5.89778	0.990145		5.4517	5.3187	5.274	5.3501	6.5336	5.2565	5.3063	6.7043	5.2662	5.263	5.4287	5.3298	5.2366	5.51688	0.494536
1416430_at	Cat	0.952272	-0.311732	5.7486	7.0077	6.5475	6.2047	6.0863	6.5536	7.5273	6.5752	6.53136	0.552782		5.8015	6.1811	5.7962	6.328	6.4419	6.1534	7.3812	6.2617	6.1942	5.8741	6.3089	5.8821	6.2509	6.21963	0.409784
1455825_s_at	NA	0.943695	-0.333262	5.8185	5.7248	6.0975	5.8386	5.6434	5.7238	6.0688	6.4355	5.91886	0.264416		5.6927	5.7742	5.4635	5.7893	5.5056	5.7625	5.2669	5.5054	5.6186	5.6829	5.4483	5.5909	5.512	5.5856	0.153837
1449848_at	Gna14	0.94543	-0.303351	5.2561	5.5351	5.2854	5.2485	5.2686	5.118	7.4948	5.2648	5.55891	0.790685		5.2172	5.1718	5.2802	5.3175	5.1986	5.2503	5.118	5.4036	5.2887	5.3625	5.1442	5.2511	5.3186	5.25556	0.0846419
1458370_at	Bmp2k	0.948787	-0.349494	6.739	6.3654	6.1892	7.3067	6.5607	6.8257	5.9116	8.6963	6.82432	0.866917		6.7527	6.8829	6.2969	6.4521	6.4648	6.6788	7.1341	6.3039	6.7873	6.0786	5.708	6.3072	6.3255	6.47483	0.373556
1437341_x_at	Cnp	0.935695	-0.408401	5.3156	5.8124	7.2755	5.7004	5.7046	6.1007	5.7485	9.15	6.35096	1.27156		5.8978	5.5378	5.5097	5.7783	6.0481	5.5505	9.3988	5.7411	5.6134	5.4654	5.6033	5.5884	5.5207	5.94256	1.05221
1422602_a_at	Wnt5b	0.941749	-0.31764	5.1294	5.13	5.1442	5.1181	5.1663	5.1327	7.7442	5.0585	5.45293	0.926327		5.1705	5.1014	5.1163	5.1554	5.1085	5.0608	5.1402	5.1407	5.1222	5.1617	5.1596	5.1966	5.1248	5.13528	0.0351211
1455955_s_at	Snx17	0.972216	-0.233076	7.3299	8.6989	8.9062	8.618	7.9862	8.2013	8.4987	8.8707	8.38874	0.531738		7.48	7.8681	8.0785	8.0557	8.467	8.0021	8.9944	8.2791	8.1999	8.0117	7.722	8.335	8.5301	8.15566	0.38487
1451131_at	Arl6ip1	0.956156	-0.304607	6.4731	6.7002	6.8783	7.032	6.7846	7.0444	7.2696	7.3973	6.94744	0.302404		6.3695	6.6631	6.5396	6.6478	6.8597	6.4436	7.1567	6.7582	6.7873	6.5495	6.421	6.4728	6.688	6.64283	0.215955
1418210_at	Pfn2	0.943924	-0.323596	5.2383	5.7044	5.8251	5.3941	5.5694	5.658	7.2034	5.5725	5.77065	0.606838		5.2671	5.3354	5.3906	5.3699	5.6468	5.4472	5.5527	5.6039	5.4871	5.5228	5.2885	5.4945	5.4052	5.44705	0.117662
1449799_s_at	Pkp2	0.941695	-0.32814	5.0978	5.4171	5.559	5.1564	5.2019	5.0767	7.0852	6.4301	5.62803	0.737278		5.2309	5.2499	5.2023	5.1123	5.5092	5.1616	5.0848	5.3457	5.304	5.2829	5.9219	5.2564	5.2366	5.29988	0.215323
1416687_at	Plod2	0.958768	-0.243176	5.6441	5.6847	5.3073	5.6073	6.0766	6.2223	7.2577	5.3819	5.89774	0.631959		5.2651	6.0139	5.5329	5.3734	5.7974	5.8514	5.2348	5.4399	5.695	5.8763	5.8082	5.6414	5.9796	5.65456	0.263994
1455570_x_at	Cnn3	0.952726	-0.33424	5.7903	7.1203	6.9984	6.4768	6.9504	7.6134	7.9826	7.6304	7.07032	0.702409		6.626	6.7109	6.8436	6.4514	7.8549	6.5437	7.1607	6.9994	7.276	6.596	5.9823	5.8795	6.6447	6.73608	0.521629
1433884_at	Syt1	0.943077	-0.314146	5.2268	5.2141	5.2657	5.2083	5.1013	5.1705	5.1236	7.8401	5.5188	0.939514		5.381	5.127	5.1624	5.1844	5.1712	5.1705	5.2431	5.2161	5.1968	5.2268	5.1283	5.2497	5.2032	5.20465	0.0655946
1426799_at	Rab8b	0.967259	-0.240419	6.8251	7.6693	7.0232	7.6032	6.9295	7.0978	6.8677	8.7286	7.34305	0.64604		6.9259	7.1096	6.9278	6.9844	7.2266	6.93	7.7884	7.3575	7.2757	7.2737	6.2933	6.8047	7.4366	7.10263	0.361797
1428417_at	Zc2hc1a	0.947357	-0.301315	5.3939	5.515	5.7322	5.3587	5.3861	5.46	6.807	6.1367	5.7237	0.508954		5.4435	5.4622	5.3482	5.374	5.4894	5.4622	5.3533	5.3082	5.4657	5.3499	5.5195	5.439	5.4759	5.42238	0.0667485
1417010_at	Zbtb18	0.950931	-0.320317	5.8948	6.3118	6.6859	5.9264	6.188	5.9308	7.511	7.7747	6.52793	0.739434		5.8175	6.0111	5.9669	6.0739	6.3454	5.904	7.5873	6.295	6.1444	6.0076	6.3168	6.0551	6.1739	6.20761	0.444343
1427040_at	Mdfic	0.95483	-0.279188	5.4772	6.2685	6.7192	5.4137	5.902	6.4888	6.6877	6.4897	6.18085	0.521813		5.6284	5.4703	5.9696	5.9199	6.4375	5.5222	6.8754	6.095	6.0144	5.6006	5.8091	5.3235	6.0557	5.90166	0.423504
1448747_at	Fbxo32	0.942464	-0.333828	5.3117	5.5349	7.5601	5.4286	5.4827	5.4641	6.0967	5.5381	5.80211	0.747825		5.4471	5.3794	5.3495	5.4163	5.7213	5.4286	5.6436	5.4813	5.4273	5.3317	5.7312	5.3584	5.372	5.46828	0.139183
1417986_at	Nrarp	0.945983	-0.317829	5.5567	5.7157	5.8206	6.3013	5.5615	5.6483	7.0133	5.4536	5.88388	0.525592		5.4746	5.5782	5.6197	5.601	5.5891	5.589	5.3228	5.5934	5.6134	5.5604	5.5602	5.7167	5.5401	5.56605	0.0909506
1417962_s_at	Ghr	0.944823	-0.319887	5.2072	6.5056	5.7402	5.8017	5.2702	5.8709	6.8328	5.1508	5.79743	0.612566		5.2961	5.4293	5.2346	5.6769	5.9321	5.2905	5.444	5.681	5.3511	5.5496	5.4816	5.3993	5.4419	5.47754	0.192944
1427278_at	Clip4	0.951539	-0.2937	5.6387	6.6786	6.2407	6.1423	5.5654	6.0164	6.3475	5.8544	6.0605	0.372452		5.7392	5.54	5.474	6.1663	5.6805	5.9659	5.5375	5.5375	5.8506	5.5399	6.1525	5.9338	5.8507	5.7668	0.240135
1419486_at	Foxc1	0.938151	-0.353458	5.2035	5.3578	6.2	5.7914	5.2522	5.6213	6.7432	5.5494	5.71485	0.526154		5.2988	5.132	5.276	5.4363	5.2738	5.2012	5.1615	5.2271	5.1449	5.2106	6.7935	5.3713	5.1711	5.36139	0.439471
1423680_at	Fads1	0.944986	-0.320926	5.2938	5.5125	5.7025	5.406	5.4883	5.7448	7.7898	5.7302	5.83349	0.807027		5.4607	5.5284	5.4229	5.4419	5.6699	5.4064	5.6132	5.6072	5.6559	5.3909	5.5116	5.4834	5.4709	5.51256	0.0953141
1417925_at	Ccl22	0.934699	-0.389323	5.2626	5.19	5.5449	5.2081	5.1711	5.2112	5.2313	10.8768	5.962	1.98947		8.3235	5.2783	5.2098	5.2617	5.1826	5.209	6.7494	5.2425	5.1918	5.1972	5.179	5.2032	5.2168	5.57268	0.929354
1451424_at	Gabrp	0.942586	-0.317037	5.2233	5.248	5.246	5.2565	5.2041	5.2044	7.573	5.2205	5.52198	0.828975		5.2731	5.1945	5.1963	5.148	5.2205	5.2946	5.087	5.2941	5.262	5.1834	5.1412	5.1915	5.178	5.20494	0.0625173
1423739_x_at	Aplp2	0.955144	-0.34728	7.1469	7.455	8.265	7.7814	7.8435	7.7866	7.8657	7.7926	7.74209	0.325521		7.1272	7.2897	7.5734	7.3492	7.64	7.4544	7.0655	7.5087	7.4558	7.4247	7.6831	7.3318	7.229	7.39481	0.187286
1434880_at	Etv6	0.94934	-0.310134	5.6943	5.8283	5.7525	5.5744	5.8423	5.8581	6.9658	7.4594	6.12189	0.692211		5.8231	5.7896	5.8167	5.8018	5.9258	5.8218	5.9036	5.8168	5.9019	5.7429	5.6238	5.7706	5.8144	5.81175	0.0775705
1423393_at	Clic4	0.970553	-0.237325	7.1118	7.6815	9.3604	6.6487	7.5417	7.566	8.8761	9.69	8.05953	1.10588		7.984	7.3993	7.2475	8.1776	8.3453	7.4496	8.2052	7.8368	7.4684	7.5367	8.2129	7.668	8.1573	7.8222	0.378195
1435327_at	Lpgat1	0.944168	-0.334535	6.099	5.7439	5.7742	6.1356	5.7502	5.9546	6.5645	5.9128	5.99185	0.276446		5.2988	5.725	5.715	5.5935	6.1305	5.5677	6.068	5.8255	5.8159	5.5024	5.3358	5.4232	5.5438	5.65732	0.256517
1419398_a_at	Reep5	0.948383	-0.34541	5.9132	6.7619	7.5406	6.3313	6.3153	6.8332	7.0928	6.7455	6.69172	0.505256		5.8491	6.2035	6.0685	6.1931	6.7628	6.2363	6.9241	6.1382	6.4692	6.0998	7.0985	6.2771	6.1819	6.34632	0.365657
1427127_x_at	Hspa1b	0.970718	-0.246562	8.6429	8.5531	8.499	8.6373	8.3102	9.0565	7.6867	7.9751	8.4201	0.426567		7.942	8.6203	8.1997	8.5576	8.3598	8.643	5.22	8.5726	8.5233	8.3368	8.3859	8.4345	8.4605	8.17354	0.907545
1433832_at	Sun2	0.957342	-0.307862	6.4117	7.3427	8.0976	7.0987	6.6684	6.8053	7.9474	7.3634	7.2169	0.595115		6.7197	6.5023	6.9639	6.9267	6.8444	6.6448	7.8577	6.9014	6.8329	6.8198	7.2635	6.6282	6.9122	6.90904	0.341188
1430526_a_at	Smarca2	0.947369	-0.31373	5.1857	5.7076	6.0211	5.4243	5.6073	5.8978	5.6716	8.1721	5.96094	0.930344		5.8047	5.5002	5.585	5.628	5.5855	5.3035	6.4162	5.6796	5.4805	5.5591	5.7416	5.5064	5.6234	5.64721	0.262972
1426587_a_at	Stat3	0.956576	-0.323516	6.9922	7.0005	7.9358	6.8833	7.1984	7.1202	8.1159	8.355	7.45016	0.585942		7.1654	6.869	6.8753	7.3008	7.0961	7.0961	7.288	7.0494	7.0674	7.1982	7.5076	7.0754	7.0577	7.12665	0.172335
1452929_at	Clip1	0.953695	-0.312718	6.7873	6.6984	6.8976	6.4563	6.3234	6.3849	7.7416	6.7384	6.75349	0.448918		6.3762	6.7843	6.4078	6.6685	6.3823	6.5735	6.1665	6.359	6.6303	6.2578	6.2874	6.4168	6.4196	6.44077	0.176073
1418633_at	Notch1	0.948015	-0.308439	5.6067	5.6833	5.4805	5.7488	5.7422	5.6699	7.9273	5.6074	5.93326	0.810325		5.6387	5.7367	5.6635	5.5892	5.6838	5.7063	5.3774	5.5652	5.6911	5.6891	5.5929	5.5661	5.6227	5.62482	0.092808
1415961_at	Itm2c	0.96184	-0.288952	6.5031	7.3021	8.0241	6.6623	7.2455	7.715	7.5133	9.6112	7.57207	0.966302		7.4293	7.0974	7.1524	7.0444	7.7026	7.0203	8.2106	7.4327	7.2554	7.0033	7.2352	6.7291	7.3679	7.28312	0.371153
1448737_at	Tspan7	0.941871	-0.342525	5.4594	5.8837	6.2323	6.1663	5.3431	6.0097	6.2904	5.7553	5.89253	0.352705		5.4529	5.3478	5.5162	5.6672	5.5891	5.4271	6.6779	5.3822	5.3016	5.4218	5.4094	5.5671	5.3897	5.55	0.354264
1437284_at	Fzd1	0.95682	-0.285933	5.9161	6.4389	7.6902	6.1549	6.3287	7.4398	7.0346	5.9722	6.62192	0.680163		6.3382	6.068	6.3964	5.9416	6.9534	6.0166	6.0616	6.418	6.6225	6.0855	6.8087	6.2233	6.4341	6.33599	0.31449
1421955_a_at	Nedd4	0.955444	-0.31834	6.3473	6.429	7.6032	6.7796	6.8937	7.4343	8.2108	7.4599	7.14473	0.640801		6.545	7.4455	6.399	6.7048	7.5627	6.6054	6.3314	6.855	6.8299	6.9365	6.8517	6.9007	6.7754	6.82638	0.355627
1438606_a_at	Clic4	0.961669	-0.299492	6.7051	7.5218	9.0668	6.3846	7.5147	7.5253	8.4244	9.3645	7.8134	1.06081		7.5191	7.0005	7.056	7.6787	7.9559	7.3049	7.8174	7.557	7.4716	7.3056	7.7346	7.7308	7.5487	7.51391	0.285131
1417508_at	Rnf19a	0.948075	-0.32388	5.6009	5.8669	6.2903	5.5798	5.8519	5.8644	6.1733	8.6724	6.23749	1.01409		5.906	5.9662	5.8217	5.747	5.9646	5.7994	6.4717	5.906	5.8682	5.8723	5.9346	5.7823	5.8369	5.91361	0.181092
1424996_at	Cflar	0.952243	-0.295174	5.84	6.0284	6.1578	6.0785	5.9424	5.9083	5.886	7.6043	6.18071	0.584895		5.8124	5.9365	5.9221	5.7902	5.8329	5.6472	6.4279	5.8653	6.0878	5.8146	5.7374	5.6999	5.9378	5.88554	0.199498
1426436_at	Tmem159	0.947604	-0.311112	5.5209	6.0284	6.4228	5.6345	5.7679	5.9467	6.4498	5.731	5.93775	0.347046		5.5344	5.5943	5.5506	5.7826	5.7936	5.5555	5.6324	5.6058	5.6701	5.4698	5.8489	5.5043	5.604	5.62664	0.117058
1423104_at	Irs1	0.963547	-0.221994	5.5285	6.283	6.073	5.5469	6.3117	5.9645	7.6909	5.3209	6.08993	0.743263		5.7182	5.6641	6.2424	5.7522	6.3087	5.6232	5.2975	6.4413	6.3288	5.7506	5.474	5.4308	6.2513	5.86793	0.392142
1426235_a_at	Glul	0.943828	-0.334838	5.5198	5.8264	6.844	5.5272	6.0434	5.6916	6.3756	5.86	5.961	0.453889		5.5848	5.2916	5.3366	5.6733	5.6437	5.3465	5.5987	5.5696	5.5598	5.2211	6.5283	6.2931	5.493	5.62616	0.379369
1424349_a_at	Lpgat1	0.943063	-0.366479	6.8108	5.9783	6.1005	6.7067	6.1579	6.3504	7.2856	6.102	6.43652	0.455732		5.908	6.379	5.7401	5.9706	6.7067	6.0967	6.6625	6.1209	6.254	5.8522	5.6893	5.7385	5.7921	6.07005	0.343212
1438114_x_at	Efs	0.948478	-0.285621	5.0817	5.5587	5.681	5.3203	5.2839	5.3157	5.5787	6.5294	5.54367	0.44316		5.2295	5.1113	5.2441	5.306	5.2941	5.2565	5.1374	5.3169	5.1134	5.2842	5.4208	5.2913	5.3492	5.25805	0.0920485
1436520_at	Ahnak2	0.958271	-0.266952	6.7086	6.9341	7.4036	6.7712	6.5261	5.9546	5.6002	5.2798	6.39727	0.72054		6.049	6.8847	5.9542	6.3456	5.8479	6.4174	5.3281	5.9736	6.0755	6.4809	6.0866	5.9463	6.3044	6.13032	0.373648
1418854_at	Birc2	0.948225	-0.313621	5.3642	5.9302	6.0083	5.5082	5.6269	5.7182	5.89	8.413	6.05738	0.976729		5.7701	5.4698	5.5811	5.5756	5.6423	5.4561	7.3895	5.7185	5.6548	5.5188	5.6161	5.5719	5.7042	5.74375	0.503202
1448182_a_at	Cd24a	0.964178	-0.340958	9.7128	8.9158	8.9845	10.2441	9.2162	9.9456	10.5475	8.5779	9.51805	0.700002		9.595	9.4929	8.7066	9.1954	8.9129	9.6233	9.5527	9.0798	9.4318	8.9447	9.0986	8.6564	9.0121	9.17709	0.33403
1423278_at	Ptprk	0.948736	-0.283556	5.1638	5.3699	5.6682	5.3415	5.2282	5.3481	6.2148	5.9161	5.53133	0.369661		5.2191	5.2089	5.2396	5.2842	5.3298	5.2032	5.1291	5.2479	5.1926	5.2463	5.2928	5.2828	5.3447	5.24777	0.0593161
1423392_at	Clic4	0.95529	-0.272229	5.5636	5.9386	6.8976	5.6408	5.7333	5.8241	6.2689	6.8433	6.08878	0.527989		5.8386	5.6603	5.6666	5.8895	6.0213	5.7063	6.016	5.8539	5.701	5.7966	5.6751	5.8256	5.9643	5.81655	0.130266
1416543_at	Nfe2l2	0.948384	-0.408987	7.8895	7.7905	7.2011	8.7432	7.7087	8.6959	8.1134	7.2464	7.92359	0.579394		7.8627	7.7784	7.5389	7.6184	7.6981	7.6737	6.9299	7.2257	7.6918	7.5068	7.6023	7.5266	7.0365	7.5146	0.282006
1426400_a_at	Capns1	0.960008	-0.298925	7.4922	7.2168	7.6511	7.7829	7.269	7.5955	7.6965	7.093	7.47462	0.252054		6.8462	7.5053	7.1458	7.2211	7.3213	7.0081	7.1204	7.1428	7.2183	7.2926	7.1249	7.137	7.2003	7.1757	0.15646
1424797_a_at	Pitx2	0.94374	-0.302059	5.048	5.1095	7.6519	5.0652	5.0333	5.0739	5.002	4.9683	5.36901	0.923451		5.1428	5.0337	5.0449	5.0262	5.1173	5.0896	5.0394	5.1298	5.0322	5.07	5.0515	5.0181	5.0749	5.06695	0.0415009
1427178_at	Tmc4	0.948035	-0.293213	5.2054	5.3752	5.3044	5.2804	5.2674	5.4232	6.6944	6.5897	5.64251	0.621106		5.443	5.2565	5.3676	5.2138	5.3652	5.3205	5.36	5.4265	5.3013	5.4134	5.2849	5.3916	5.3966	5.3493	0.0694202
1416304_at	Litaf	0.955121	-0.301163	6.1195	6.4738	6.7401	6.5358	6.7263	6.8409	7.0687	7.1799	6.71063	0.338611		6.4635	6.22	6.3723	6.57	6.6218	6.405	5.953	6.5555	6.5257	6.4738	6.3596	6.3849	6.4179	6.40946	0.173583
1417853_at	Clca1	0.949713	-0.283503	5.0865	5.4371	6.1005	5.1871	5.2341	5.047	6.684	6.3252	5.63769	0.637014		5.4286	5.1845	5.2252	5.4246	5.3641	5.1991	5.3463	5.4206	5.1564	5.3019	5.6036	5.5066	5.4429	5.35418	0.135311
1418505_at	Nudt4	0.950756	-0.345309	6.5464	6.5072	6.4038	6.9356	6.7033	7.1619	8.6928	7.1471	7.01226	0.737608		6.709	6.6141	6.7342	6.8635	7.0837	6.6725	6.804	6.7399	6.7492	6.4542	6.5274	6.2462	6.4725	6.66695	0.21053
1426001_at	Eomes	0.942773	-0.324978	5.2567	5.2462	8.8795	5.2982	5.1952	5.118	5.2234	5.2129	5.67876	1.29435		5.2284	5.175	5.3504	6.4178	5.3192	5.1882	5.5607	5.1646	5.2909	5.2223	5.1951	5.2355	5.2511	5.35378	0.336403
1437527_x_at	Mcl1	0.954264	-0.339704	6.9508	7.132	7.3897	6.7861	7.1747	7.3243	8.7912	7.8708	7.42745	0.638988		6.7389	6.8812	6.9912	7.0294	7.2461	6.7506	8.6823	6.9709	6.959	6.9085	7.296	6.7713	6.9153	7.08775	0.507775
1435326_at	Lpgat1	0.947494	-0.308484	5.5482	5.8837	5.9354	5.6339	5.5751	5.8228	6.7873	5.8155	5.87524	0.395898		5.365	5.4484	5.5804	5.4688	5.9563	5.4664	6.0961	5.6663	5.6174	5.3317	5.4631	5.3719	5.536	5.56675	0.228017
1427221_at	Slc6a20a	0.952432	-0.269906	5.4549	5.4963	5.2193	6.6931	5.4596	5.8253	5.0107	6.2334	5.67408	0.553773		5.3775	5.2115	5.399	5.5933	5.2287	5.6563	5.1174	5.4378	5.6361	5.3336	5.2456	5.4681	5.5493	5.40417	0.173307
1424270_at	Dclk1	0.945609	-0.297183	5.1078	5.125	5.2043	5.0218	5.1971	5.3813	7.097	5.5759	5.46377	0.682649		5.175	5.1067	5.0149	5.1173	5.4505	5.0557	5.5976	5.1354	5.1692	5.0462	5.1025	5.0082	5.1865	5.16659	0.171472
1429559_at	Gnaq	0.956627	-0.268856	5.7753	6.0432	6.397	5.9584	6.1424	6.3478	6.6326	6.2931	6.19873	0.273364		5.5083	6.0421	5.9915	5.8235	6.3613	5.6917	5.7981	6.0866	6.0165	5.955	5.833	5.9036	6.0771	5.92987	0.210179
1423277_at	Ptprk	0.955519	-0.259975	5.5113	5.5759	5.8994	5.6448	5.6963	5.666	6.4468	6.3169	5.84468	0.351693		5.485	5.4202	5.5972	5.6363	5.6259	5.5629	5.2679	5.6274	5.8114	5.5367	5.8523	5.4059	5.772	5.5847	0.167465
1416766_at	2015-03-02	0.956457	-0.295767	5.8385	6.9569	7.2435	7.1015	6.4444	6.8348	6.7682	7.1528	6.79258	0.461271		6.1513	5.9176	6.3285	6.465	6.5987	6.3882	7.5852	6.4108	6.3005	6.1332	7.2708	6.3896	6.5191	6.49681	0.454622
1420370_s_at	Csn2	0.941829	-0.326018	5.0498	5.1135	5.1046	5.253	5.0567	5.0937	5.0046	9.16	5.60449	1.43849		6.4467	5.0686	5.1685	5.1066	5.0213	5.0584	6.0163	5.0974	5.0662	5.1357	5.1005	5.172	5.1619	5.27847	0.434379
1417793_at	Irgm2	0.948386	-0.295385	5.1838	5.6738	5.4435	5.1275	5.5787	5.433	6.3424	7.0005	5.7229	0.637684		5.2189	5.1612	5.4585	5.4409	5.4578	5.2562	5.9993	5.6717	5.5779	5.2804	5.3082	5.2759	5.4508	5.42752	0.226281
1416271_at	Perp	0.976583	-0.240708	11.0268	10.5072	9.6549	11.0218	10.2418	10.6779	10.6183	8.4833	10.279	0.849597		10.5267	10.97	10.3486	10.691	10.3121	10.6087	5.0797	10.2965	10.6606	10.2789	10.2549	10.1611	10.309	10.0383	1.50732
1450934_at	Eif4a2	0.956279	-0.356203	7.5887	8.1466	7.9649	7.1342	7.823	7.6026	9.5115	9.4052	8.14709	0.863291		7.6252	7.6494	7.7709	7.8276	7.7518	7.6353	9.2385	7.7251	7.67	7.5201	7.877	7.4574	7.5332	7.79088	0.451648
1416178_a_at	Plekhb1	0.945609	-0.300919	5.2753	5.33	5.1904	5.3285	5.1963	5.2283	7.4802	5.2314	5.53255	0.788812		5.3352	5.1096	5.1743	5.1504	5.2897	5.2661	5.2122	5.2082	5.2267	5.2702	5.2874	5.2571	5.2241	5.23163	0.0621273
1425419_a_at	Raf1	0.946762	-0.347971	6.2372	6.1517	6.2006	6.0471	6.2212	8.4212	6.5632	6.4468	6.53613	0.779217		6.226	6.213	6.1467	6.1218	6.1672	6.2406	6.6672	6.181	6.192	6.0059	6.2111	6.1109	5.9626	6.18815	0.166207
1435758_at	B4galt6	0.943287	-0.321696	5.2014	5.7122	6.2237	5.4112	5.261	5.5039	5.8202	6.2452	5.67235	0.404116		5.2463	5.2338	5.3523	5.212	5.7634	5.1193	5.6204	5.3746	5.3041	5.354	5.4293	5.3038	5.2452	5.35065	0.173847
1422557_s_at	Mt1	0.947302	-0.445564	8.0155	7.7302	8.4862	9.1566	8.0227	8.7148	8.7499	8.764	8.45499	0.485289		7.9257	8.3851	7.5669	7.8146	8.0269	7.8829	6.7698	7.6484	7.5001	8.1078	10.9567	8.2	7.3376	8.00942	0.979304
1444524_at	Gm14005	0.950593	-0.292984	5.438	5.5032	5.7754	5.5837	5.6817	5.636	8.2234	5.5989	5.93004	0.932389		5.7877	5.6169	5.6876	5.5703	5.7336	5.5178	5.6869	5.6336	5.6518	5.5294	5.6564	5.5472	5.6625	5.63705	0.0801316
1427108_at	9530068E07Rik	0.9621	-0.26979	6.6122	7.0677	7.2337	6.6634	7.0393	7.2068	7.5647	7.56	7.11848	0.356048		6.7454	6.9376	6.8586	6.6425	7.2419	6.7111	7.0223	6.9544	7.017	6.658	6.661	6.6064	6.9767	6.84868	0.193876
1422864_at	Runx1	0.945827	-0.354872	6.3349	6.1885	7.531	6.2077	6.612	6.4933	7.0756	5.9625	6.55069	0.51892		6.04	6.3512	6.0088	6.1221	6.8079	6.0918	6.042	6.3487	6.4882	6.0317	6.2628	6.0179	5.9325	6.19582	0.248198
1434252_at	Tmcc3	0.949742	-0.326158	6.2704	6.4142	6.3336	6.2554	6.2899	6.2045	6.6529	7.4963	6.48965	0.429982		6.3776	6.2459	6.1068	6.3428	6.038	6.2792	5.8677	5.9957	6.2458	5.8955	6.7627	5.9371	6.0306	6.16349	0.248217
1450932_s_at	Dock9	0.952456	-0.312365	6.2105	6.203	6.1111	6.8054	6.4747	6.5624	7.1672	7.0261	6.57005	0.397087		6.2473	6.4348	6.3286	6.4617	6.0617	6.4653	5.8711	6.4584	6.3335	6.203	6.0791	6.2178	6.1876	6.25768	0.181776
1425503_at	Gcnt2	0.952821	-0.289067	5.3147	6.3621	6.5614	5.4063	5.6947	5.9559	7.349	6.3725	6.12708	0.675376		5.7012	5.4571	5.8195	6.0615	6.0413	5.7102	5.611	5.8909	5.7596	5.6368	6.6628	5.6681	5.8741	5.83801	0.300441
1416947_s_at	NA	0.953163	-0.322135	6.565	6.9627	7.7375	6.6365	6.5035	6.5818	7.1424	6.8926	6.87775	0.414093		6.3549	6.6058	6.1933	6.5516	6.6174	6.5818	6.6569	6.4	6.4354	6.3563	7.5618	6.468	6.4398	6.55562	0.329235
1416308_at	Ugdh	0.965369	-0.223432	5.7948	6.6257	7.1408	6.3587	6.1031	6.8379	6.2879	6.466	6.45186	0.421394		5.7715	6.3045	6.1856	5.9812	6.6029	5.8815	6.3519	6.4056	6.2412	6.2152	6.198	6.2676	6.5629	6.22843	0.241423
1424093_x_at	Cd151	0.95789	-0.274877	6.2452	6.4448	6.9462	6.5827	6.1205	6.5369	6.6605	6.684	6.5276	0.259892		5.998	6.2652	6.2028	6.3122	6.5767	6.2707	5.9598	6.1302	6.3978	5.9984	6.593	6.2289	6.3517	6.25272	0.201876
1455333_at	Tns3	0.957569	-0.281559	5.7646	6.4703	7.7886	6.4427	6.1417	6.845	6.4486	7.1842	6.63571	0.629773		6.1472	5.9871	6.1059	6.3643	6.5899	5.9579	6.6629	6.2048	6.2332	6.0887	7.6353	6.2055	6.4213	6.35415	0.439939
1438855_x_at	Tnfaip2	0.957607	-0.30497	6.6997	6.333	7.1758	6.7067	7.3129	6.4384	7.8798	9.0054	7.19396	0.891228		7.304	6.8294	6.7543	6.764	6.9798	6.6533	6.4256	7.103	6.9751	7.3581	6.6217	6.9402	6.8484	6.88899	0.264113
1455875_x_at	Tm9sf2	0.971205	-0.24384	7.522	8.6828	8.5716	8.1948	8.2433	8.4884	8.3642	9.6779	8.46812	0.603793		7.9575	8.0874	8.4071	8.2002	8.4026	7.8475	8.733	8.4484	8.282	8.1125	7.879	8.0954	8.4631	8.22428	0.26067
1421088_at	Gpc4	0.9615	-0.241213	5.5676	6.3304	8.1761	6.0281	6.0328	6.162	6.1166	5.7086	6.26527	0.81022		5.6261	5.8659	6.0986	5.7525	6.1034	5.8017	5.5121	6.2323	6.0401	6.1282	6.7762	6.1019	6.2738	6.02406	0.32521
1417653_at	Pvalb	0.943197	-0.320448	5.2593	7.0513	5.2305	5.2274	5.3056	5.5657	5.228	6.2636	5.64142	0.670882		5.303	5.249	5.2647	5.2536	5.6878	5.2366	5.2125	5.7155	5.2437	5.2642	5.283	5.252	5.2071	5.32098	0.170945
1438640_x_at	Pgk1	0.970289	-0.285355	9.6016	9.1287	9.9734	9.8445	9.4395	9.2644	9.6594	9.9226	9.60426	0.308724		9.1192	9.6532	9.205	9.4525	9.1408	9.4046	7.9545	9.5946	9.5261	9.3547	9.8978	9.4776	9.3652	9.31891	0.462402
1455547_at	Zc3h7b	0.953128	-0.285099	5.5269	5.9602	6.3117	5.8731	5.8588	5.8094	6.0559	7.2643	6.08254	0.526717		5.8114	5.5284	5.8304	5.6911	5.9156	5.6234	5.9105	5.9771	5.7815	5.7429	5.8391	5.8705	5.8448	5.79744	0.124776
1425052_at	Isoc1	0.962021	-0.248277	6.2438	6.7325	7.232	6.2151	6.3181	6.3449	6.7002	6.511	6.5372	0.342879		5.9819	6.2322	6.1921	6.2427	6.2727	6.1086	6.2422	6.5086	6.4339	6.2752	6.5193	6.245	6.5016	6.28892	0.161672
1427126_at	Hspa1b	0.972927	-0.22405	8.5119	8.3654	8.2381	8.4565	8.2771	8.9919	7.5928	7.7715	8.27565	0.436128		7.7895	8.4849	8.0079	8.3443	8.2432	8.5036	5.2685	8.4502	8.4095	8.2195	8.2585	8.3186	8.3726	8.0516	0.859408
1419814_s_at	S100a1	0.946152	-0.311621	5.2972	5.5917	6.2521	5.5087	5.3948	5.636	6.5666	6.0495	5.78708	0.451208		5.4557	5.3156	5.3089	5.4352	5.563	5.3791	5.7624	5.4949	5.4642	5.3954	5.7331	5.4784	5.395	5.47545	0.139752
1449297_at	Casp12	0.949285	-0.284607	5.0358	5.3515	5.7069	5.1954	5.336	5.5285	7.1276	5.613	5.61184	0.650562		5.214	5.2559	5.2968	5.2314	5.4505	5.2922	5.4544	5.3942	5.4232	5.3323	5.3567	5.1837	5.3687	5.32723	0.0901495
1428936_at	Atp2b1	0.948933	-0.329885	6.2981	5.7779	6.2146	6.2611	6.2286	6.4343	8.1105	6.3533	6.4598	0.694982		6.0217	6.1128	5.9499	6.348	6.4562	6.2308	6.2353	5.9472	6.3178	5.8484	6.3113	5.9455	5.964	6.12992	0.196233
1455033_at	Fam102b	0.947429	-0.304143	5.4301	5.5487	6.2343	5.547	5.4647	5.9303	5.8502	6.278	5.78541	0.340443		5.3078	5.6404	5.4217	5.5009	5.7611	5.4018	5.594	5.3774	5.6104	5.3606	5.5857	5.2617	5.433	5.48127	0.147238
1418448_at	Rras	0.952899	-0.294883	5.7717	6.2634	6.6796	5.7414	5.9919	6.2704	6.6446	6.7224	6.26067	0.399495		5.9125	5.9294	5.8536	5.9948	6.1401	5.8777	6.2659	5.9574	6.0933	5.7934	5.9864	5.7954	5.9554	5.96579	0.135835
1433857_at	Fat1	0.971876	-0.221218	7.5407	8.3784	8.644	7.8274	8.3246	7.6768	6.665	7.8686	7.86569	0.616866		7.3125	8.2504	8.2398	7.4891	8.0232	7.7022	5.7837	7.9134	7.9238	7.745	7.3903	7.6346	7.9701	7.64447	0.632214
1430421_a_at	Tmem205	0.951933	-0.301813	5.6558	6.0752	6.4363	5.9027	6.1231	5.9683	6.865	7.2057	6.27901	0.523623		6.0238	5.8106	5.9559	5.9025	5.8216	6.0641	6.1066	5.9915	6.0383	5.895	6.2832	5.8771	5.9334	5.9772	0.129337
1417999_at	Itm2b	0.972809	-0.262862	9.1119	9.8553	9.4996	9.4477	9.2886	9.8741	10.3127	9.9477	9.6672	0.396684		9.2204	9.6601	9.1922	9.6793	9.6435	9.1743	9.9797	9.6471	9.4401	9.1621	9.0994	8.8212	9.537	9.40434	0.320226
1419060_at	Gzmb	0.952785	-0.269032	5.2818	5.2645	5.36	5.384	5.3568	5.3398	5.3016	8.296	5.69806	1.05054		5.6675	5.2446	5.2947	5.3939	5.342	5.3607	5.8046	5.4054	5.448	5.3526	5.3842	5.3465	5.5327	5.42903	0.155399
1426785_s_at	Mgll	0.975493	-0.150304	5.2939	7.9874	7.8386	5.3486	5.8748	5.9356	5.4816	5.3039	6.13305	1.1266		5.2988	5.3171	5.5446	6.764	5.9635	5.8019	5.5052	5.5072	5.6544	5.3706	8.4274	5.9923	6.6287	5.98275	0.869707
1448771_a_at	Fth1	0.956255	-0.42504	8.9251	8.9587	9.7054	9.0889	9.5443	10.0301	10.6149	10.8624	9.71622	0.740925		9.5998	9.3128	8.7655	9.3086	9.929	8.9949	10.4918	9.3277	9.4953	9.1465	9.2563	8.477	8.6802	9.29118	0.533055
1439117_at	Clmn	0.946958	-0.287132	5.1438	5.1015	5.068	5.1019	5.2075	5.1311	6.535	6.0173	5.41326	0.551759		5.1998	5.1509	5.1413	5.0654	5.0769	5.145	5.0486	5.1003	5.1661	5.1467	5.0621	5.1924	5.1442	5.12613	0.0502126
1415984_at	Acadm	0.96486	-0.24884	6.4938	7.6776	7.587	6.721	6.6269	6.9453	7.6053	6.9937	7.08133	0.47712		6.6101	6.6001	6.4919	7.1639	6.7801	6.8198	7.0815	6.7814	6.9426	6.8074	7.0782	6.6414	7.0239	6.83248	0.21274
1437226_x_at	Marcksl1	0.942992	-0.408053	6.3137	6.4049	6.8642	6.1896	6.8225	6.7126	7.5666	10.3886	7.15784	1.37419		7.5394	6.5504	6.2087	6.2103	6.8559	6.4381	7.665	6.6617	6.836	6.4922	7.5448	6.5335	6.2112	6.74978	0.519899
1426774_at	Parp12	0.969068	-0.19087	5.6816	6.5713	5.9489	5.4632	6.2818	5.7535	6.6458	7.0184	6.17056	0.54513		5.5586	5.752	5.9352	6.1028	5.9615	5.8602	5.7375	6.3587	6.3277	5.7727	5.9766	5.9595	6.433	5.97969	0.263482
1448335_s_at	Ccni	0.952989	-0.299971	5.9215	6.0489	6.9004	5.86	6.0323	6.167	7.5057	6.6116	6.38092	0.579182		5.9142	6.1866	5.8795	5.7956	6.1612	5.8432	6.8738	6.0613	5.9605	6.0454	6.3154	5.9803	6.0354	6.08095	0.279267
1424783_a_at	NA	0.958751	-0.283438	6.0842	7.3671	8.3802	7.0343	6.4002	6.9913	5.7765	6.9374	6.8714	0.811347		6.5235	6.2581	6.5914	6.7303	6.8522	6.2693	6.0163	6.4362	6.5454	6.602	7.6814	6.5205	6.6169	6.58796	0.393429
1426511_at	Susd2	0.950825	-0.296342	5.2668	6.2186	6.9516	5.5592	5.4448	5.616	5.4364	7.7166	6.02625	0.878291		5.9224	5.309	5.4072	6.2112	5.5927	5.6976	5.6251	5.4904	5.6522	5.5938	6.2681	6.0193	5.6998	5.72991	0.293979
1456133_x_at	Itgb5	0.98827	-0.0845923	6.9358	7.782	8.366	7.3436	6.7919	7.0505	6.8762	6.5468	7.2116	0.598574		6.6203	6.8759	7.9583	6.8248	6.9362	6.8415	5.8478	7.2924	7.0315	7.7859	6.804	7.7677	8.0648	7.12701	0.627254
1420338_at	Alox15	0.945532	-0.29559	5.1529	5.093	5.1709	5.2023	5.0794	5.1671	7.3961	5.1533	5.42687	0.796726		5.1379	5.1915	5.1359	5.1428	5.1035	5.1529	5.1252	5.1029	5.1267	5.1442	5.1206	5.1186	5.104	5.13128	0.0243461
1426147_s_at	Cldn10	0.948182	-0.287497	5.1847	5.2173	5.2531	5.2645	5.2306	5.3071	7.6961	5.2323	5.54821	0.868617		5.1931	5.2565	5.2565	5.1962	5.2651	5.2384	5.4	5.2733	5.2303	5.2263	5.2897	5.2943	5.2696	5.26072	0.0524419
1417001_a_at	Rsrp1	0.956018	-0.3184	7.0004	7.3182	7.3325	6.6472	7.193	7.2874	7.6506	7.4851	7.2393	0.30627		6.7245	6.6555	6.7662	7.1073	6.8472	6.6693	7.828	6.916	6.642	6.6827	7.624	6.7219	6.7871	6.9209	0.381407
1449488_at	Pitx1	0.935812	-0.399639	6.1662	6.1317	5.0893	7.3484	6.0961	6.2823	5.0802	7.6143	6.22606	0.912189		6.414	5.5653	6.3833	5.2955	6.1961	5.7906	5.0344	5.6857	5.9123	5.6801	6.8682	5.5981	5.3199	5.82642	0.517466
1452679_at	Tubb2b	0.953442	-0.314256	6.6827	6.3326	5.9489	6.9258	6.7504	6.4249	8.0521	6.8812	6.74983	0.617574		6.5675	6.9179	6.6209	6.5103	6.6437	6.571	6.1119	6.4333	6.796	6.1302	6.0704	5.97	6.3193	6.43557	0.294843
1451217_a_at	Immp1l	0.949597	-0.322092	6.0328	6.2562	6.5548	6.0193	6.2517	6.518	6.9802	6.5094	6.3903	0.318069		5.6958	6.0835	5.8963	5.9163	6.2252	5.9149	6.8568	6.1963	6.2314	5.9209	6.0378	5.9956	5.9159	6.06821	0.28221
1451359_at	Lpcat1	0.945305	-0.327125	5.5676	5.8878	5.5654	5.5802	5.6273	5.7139	6.4667	7.4385	5.98093	0.662205		5.5153	5.6127	5.5348	5.4408	5.7719	5.6576	6.5328	5.6719	5.7075	5.5209	5.459	5.5965	5.4777	5.6538	0.28286
1420811_a_at	Ctnnb1	0.972461	-0.267995	9.3903	9.5556	10.0681	9.4275	9.5332	9.4208	10.9177	9.5379	9.73139	0.525559		9.2834	9.5141	9.5055	9.6278	9.6096	9.2588	8.977	9.7262	9.6216	9.4099	9.7451	9.19	9.5551	9.46339	0.227862
1424169_at	Tax1bp3	0.957086	-0.284203	6.4155	6.3483	6.7607	6.6353	6.6744	6.8221	6.9506	6.3738	6.62259	0.223394		6.1036	6.5845	6.4113	6.4188	6.6266	6.4184	5.8728	6.3777	6.228	6.369	6.316	6.318	6.3543	6.33838	0.193554
1451290_at	Map1lc3a	0.954106	-0.30175	6.1548	6.7601	7.7801	6.1736	6.3155	6.3794	5.8975	7.1386	6.57495	0.621803		6.0872	5.9609	6.1556	6.6634	6.1939	6.3327	5.7309	6.1943	6.219	6.0691	7.3133	6.424	6.2073	6.2732	0.383171
1423449_a_at	Actn4	0.972603	-0.2306	8.1912	8.3558	8.5819	8.4971	8.1769	8.3371	9.0627	8.1341	8.4171	0.304568		7.9655	8.2617	8.2076	8.1261	8.2172	8.2186	7.1702	8.2395	8.4372	8.5629	8.2218	8.3523	8.4439	8.1865	0.341047
1457127_at	Defb42	0.947396	-0.285799	5.0859	5.1111	5.0952	5.1145	5.0668	5.0798	5.1376	7.7734	5.43304	0.945911		5.4105	5.1956	5.2036	5.1016	5.0108	5.0824	5.1762	5.0484	5.1188	5.118	5.1547	5.1427	5.1508	5.14724	0.0966458
1428738_a_at	NA	0.972769	-0.197288	7.1527	7.7816	7.0768	7.6977	7.1042	6.9414	7.1662	7.0393	7.24499	0.314008		6.6128	6.7977	7.1412	7.5462	7.0534	7.1281	6.6812	6.8483	6.6947	6.9515	7.1797	7.5308	7.4545	7.0477	0.321406
1460330_at	Anxa3	0.956066	-0.292845	5.9981	6.5725	6.3461	6.6731	6.6425	6.6836	8.431	5.9782	6.66564	0.769636		6.3382	6.8519	6.1575	5.7885	7.0602	6.2427	6.5816	6.3472	6.937	6.2773	5.9732	5.9489	6.3421	6.37279	0.389438
1450738_at	Kif21a	0.948587	-0.302263	5.5537	5.6927	5.8249	6.1423	5.7909	5.741	5.3375	6.9503	5.87916	0.48997		5.6734	5.3632	5.6577	5.6271	5.6933	5.6336	5.1237	5.592	5.5296	5.6868	5.8451	5.5722	5.502	5.5769	0.17755
1418788_at	Tek	0.94687	-0.296797	5.1556	5.4506	5.3213	5.1376	5.2884	5.4661	7.6303	5.2398	5.58621	0.834665		5.152	5.2355	5.3486	5.2617	5.4409	5.243	5.3548	5.4688	5.3291	5.2563	5.1827	5.2506	5.2384	5.28942	0.0938907
1429265_a_at	Rnf130	0.952469	-0.31755	6.3339	6.5648	6.5185	6.2464	6.2923	6.8147	7.9713	6.7049	6.68085	0.558528		6.035	6.2305	6.465	6.2702	6.9232	5.9804	7.7726	6.1948	6.2396	6.2339	6.1164	6.0442	6.2171	6.3633	0.486077
1439965_at	Slc43a2	0.951154	-0.290914	5.4611	5.8048	7.8345	5.5749	5.5274	5.636	5.6547	6.1525	5.95574	0.788967		5.5335	5.4541	5.525	5.6579	5.7903	5.5095	6.1964	5.6375	5.6881	5.5906	5.9396	5.48	5.6402	5.66482	0.208318
1420895_at	Tgfbr1	0.961088	-0.265786	6.2101	6.7079	7.3556	6.4607	6.4614	6.6978	7.2161	7.5341	6.83046	0.479582		6.3549	6.3805	6.6818	6.434	6.8501	6.3055	6.9845	6.7094	6.805	6.452	6.3681	6.3609	6.6541	6.56468	0.226048
1451628_a_at	Ank3	0.949847	-0.302424	5.8003	5.7547	5.7726	6.0539	5.7114	6.1168	7.1465	5.8843	6.03006	0.473923		5.762	5.9967	5.6512	5.7525	5.7267	5.7248	5.2958	5.7027	5.8682	5.6079	6.0533	5.6726	5.6449	5.72764	0.186453
1435906_x_at	Gbp2	0.947563	-0.309153	5.1454	5.9275	5.9351	5.1386	5.5571	5.8406	6.3219	7.2997	5.89574	0.697881		5.5315	5.1108	5.45	5.5299	5.5904	5.3253	7.1312	5.7105	5.6894	5.3913	5.4746	5.22	5.4707	5.58658	0.494116
1418204_s_at	Aif1	0.947605	-0.312391	5.3092	5.7766	5.7486	5.2531	5.6477	5.9351	5.8887	8.1389	5.96224	0.91436		5.55	5.4886	5.4925	5.4715	5.826	5.4394	7.1476	5.7455	5.6698	5.4065	5.3616	5.3299	5.5191	5.64985	0.472796
1451461_a_at	Aldoc	0.957302	-0.278534	6.5296	6.1855	6.2858	6.4201	6.4679	5.9503	7.613	6.7341	6.52329	0.499212		6.0913	6.5891	6.1729	6.1911	6.0399	6.5643	5.3939	6.3391	6.5168	6.3442	6.0467	6.6249	6.2676	6.24475	0.328538
1415920_at	Cstf2t	0.967646	-0.203135	5.5645	6.5484	5.8939	5.3805	6.111	6.5434	7.0092	7.1775	6.27855	0.652174		5.5585	5.6758	5.6603	5.8797	6.3979	6.0353	7.3619	6.2225	6.3391	6.0946	5.5394	5.7725	6.4429	6.07542	0.500318
1448688_at	Podxl	0.951944	-0.276115	5.1786	5.509	5.4157	5.2454	5.5332	5.636	8.0807	5.367	5.7457	0.95541		5.342	5.4263	5.5716	5.5975	5.563	5.4577	5.4232	5.5249	5.5241	5.4438	5.3252	5.4047	5.5006	5.46958	0.0859533
1424214_at	Parm1	0.950517	-0.282544	5.1426	5.4445	6.2532	5.3379	5.4811	5.7184	5.4024	6.8997	5.70998	0.584127		5.4605	5.2887	5.3495	5.48	5.5158	5.3992	5.5115	5.3616	5.4809	5.3092	5.6578	5.3129	5.429	5.42743	0.104965
1428259_at	Pxdn	0.961176	-0.257305	5.9404	6.3868	7.5156	5.8594	6.4033	6.9129	8.4611	5.5406	6.62751	0.969823		6.1626	6.2402	6.7307	6.3872	7.1015	6.2515	5.4476	6.6801	6.4897	6.3158	6.4067	6.1125	6.4866	6.37021	0.38567
1418981_at	Casp12	0.95136	-0.278349	5.3562	5.5009	5.7705	5.3456	5.466	5.7269	6.9849	5.6297	5.72259	0.53395		5.4505	5.3021	5.4217	5.3398	5.5451	5.321	5.6766	5.5069	5.5908	5.4109	5.444	5.3014	5.4643	5.44424	0.114867
1434586_a_at	Ptdss2	0.961681	-0.252756	6.0886	6.6706	6.6074	6.3657	6.4234	6.5483	6.6525	7.4125	6.59612	0.381373		6.2551	6.213	6.4157	6.3617	6.3362	6.1499	6.2469	6.4984	6.3447	6.493	6.2771	6.3923	6.4798	6.34337	0.111418
1431240_at	Clec2h	0.945815	-0.29448	5.0817	5.1161	5.061	5.0877	5.0917	5.0871	5.0776	7.8746	5.43469	0.985994		5.7646	5.1005	5.0575	5.1096	5.0532	5.0958	5.1096	5.0453	5.1355	5.062	5.1459	5.0575	5.0857	5.14021	0.190326
1415999_at	Hey1	0.948577	-0.289171	5.2783	5.3075	5.3573	5.3203	5.3283	5.3231	7.7422	5.3304	5.62342	0.856404		5.3419	5.3225	5.3169	5.3863	5.3414	5.3518	5.2806	5.3353	5.3939	5.335	5.2687	5.3671	5.3039	5.33425	0.0368568
1439070_x_at	NA	0.958017	-0.25442	5.8748	6.2676	5.9782	5.7489	5.7947	5.7428	5.8296	7.2435	6.06001	0.507885		5.8492	5.7486	5.7428	5.8429	5.6647	5.8386	5.8567	5.7509	5.6674	5.8928	5.9763	5.708	5.9338	5.80559	0.0995125
1448254_at	Ptn	0.95227	-0.280492	5.3161	6.0197	5.6813	5.8026	5.6713	6.1895	6.6013	5.7318	5.8767	0.389957		5.2852	5.639	5.4262	5.8138	5.7582	5.7046	5.2443	5.5167	5.4002	5.5848	5.8184	5.9553	5.604	5.59621	0.216002
1447808_s_at	Slc15a2	0.946965	-0.288001	5.1712	5.124	5.1862	5.1598	5.1516	5.1144	7.3821	5.1536	5.43036	0.788965		5.1847	5.146	5.1771	5.1872	5.1011	5.168	5.1584	5.1042	5.0599	5.131	5.1232	5.1955	5.1144	5.14236	0.0408229
1438081_at	Mcc	0.951192	-0.269442	5.1811	5.3377	5.7436	5.6081	5.2841	5.4669	5.3185	6.2236	5.52045	0.338055		5.2561	5.3381	5.3236	5.27	5.3112	5.2495	5.0797	5.1598	5.2685	5.1724	5.2873	5.2395	5.3074	5.25101	0.0739632
1431055_a_at	Snx10	0.950892	-0.297395	5.4673	5.7269	6.1976	5.4673	5.7304	5.5691	6.9452	7.3433	6.05589	0.718371		5.8407	5.627	5.6611	5.604	5.762	5.5574	6.0947	5.845	5.7135	5.9158	5.9265	5.6273	5.6854	5.75849	0.157035
1448613_at	Ecm1	0.958634	-0.268037	6.2523	6.4489	6.2561	7.4399	6.5611	6.7426	6.0284	6.1073	6.47957	0.453988		6.3228	6.1755	6.2486	6.3477	6.4908	6.3505	5.594	6.1504	6.372	6.0904	6.0777	6.2579	6.2717	6.21154	0.219864
1420465_s_at	NA	0.942	-0.332811	5.2017	7.8371	5.3063	5.1338	5.2646	6.4268	5.06	5.6744	5.73809	0.956746		5.2691	5.2013	5.1474	6.5826	5.61	5.2547	5.1707	5.4263	5.1612	5.176	5.8465	5.2535	5.1693	5.40528	0.410115
1433662_s_at	Timp2	0.973153	-0.186976	6.0614	7.0735	7.9411	6.3445	6.9087	8.1423	7.2791	5.9649	6.96444	0.815398		6.3984	6.2499	6.7982	7.0339	7.5682	6.5635	7.0488	6.9504	6.9105	6.7728	6.4092	6.1969	7.2063	6.77746	0.401774
1418652_at	Cxcl9	0.952893	-0.268318	5.1594	5.6314	5.1995	5.1651	5.2809	5.3927	5.4308	8.3073	5.69589	1.06731		5.193	5.0938	5.2215	5.3663	5.1663	5.1405	7.64	5.3177	5.3663	5.1763	5.1982	5.1942	5.4843	5.42757	0.673759
1452217_at	Ahnak	0.97156	-0.23439	8.3947	8.9344	8.3513	8.756	8.2043	7.8767	8.5478	6.8666	8.24147	0.643537		7.4929	8.5322	8.1057	8.3638	8.2602	8.0508	6.7419	7.9446	8.4344	7.8241	8.3056	7.818	8.2179	8.00708	0.477237
1418258_s_at	NA	0.958949	-0.276957	6.2981	6.6113	7.2711	6.3932	6.566	6.6776	7.4568	6.6986	6.74659	0.407697		6.1313	6.4706	6.4427	6.4844	6.6575	6.2219	6.7868	6.6277	6.4237	6.3922	6.5857	6.3953	6.4854	6.46963	0.174406
1424460_s_at	Lpcat1	0.953178	-0.300213	6.0684	6.1853	6.189	6.1162	6.0537	6.2502	6.9511	7.4803	6.41178	0.520046		6.0414	6.309	5.8501	5.8583	6.2941	6.0872	6.9009	6.07	6.1354	6.0009	5.8366	6.046	6.0204	6.11156	0.279304
1449815_a_at	Ssbp2	0.945419	-0.336433	5.7144	6.0216	6.737	6.0719	5.9	6.298	6.2295	6.339	6.16392	0.312089		5.8636	5.2968	5.935	6.1028	5.8431	5.8874	5.8818	5.8664	5.7123	5.7909	6.1333	5.8737	5.5703	5.82749	0.215057
1419657_a_at	Slc25a36	0.958819	-0.262597	5.3815	6.3646	6.5464	5.7389	6.2739	6.3374	7.1395	7.2315	6.37671	0.626876		5.45	5.8707	6.0889	5.8718	6.4924	5.9252	7.0278	6.1704	6.2151	6.0512	6.0941	6.0322	6.1937	6.11412	0.365608
1426905_a_at	Dnajc10	0.962254	-0.233888	5.6187	6.1403	6.2757	5.9861	5.9051	6.3306	6.5239	6.7904	6.19635	0.368463		5.6014	5.753	5.9945	5.7525	6.1672	5.8833	6.5497	6.2164	6.0227	5.9673	5.5434	5.8877	6.1729	5.96246	0.274774
1446715_at	Abca13	0.947456	-0.282166	5.0134	5.0925	5.1334	5.0758	5.0411	5.0619	5.0679	7.4749	5.37011	0.85119		5.2988	5	5.0827	4.932	5.0314	5.0646	5.3446	5.0276	5.0788	5.0747	5.0636	5.0679	5.0766	5.08795	0.112242
1426724_at	Cnn3	0.953681	-0.325048	6.0272	7.0014	6.88	6.8139	6.879	7.2925	7.6726	7.5736	7.01753	0.517483		7.0428	6.7522	6.7065	6.4515	7.3227	6.5394	7.118	6.7646	7.218	6.6426	5.8683	6.0913	6.4843	6.69248	0.423687
1450388_s_at	Twsg1	0.963685	-0.244302	6.8279	6.562	6.8883	6.5877	6.4137	6.8002	6.7685	6.9703	6.72733	0.187944		6.6935	6.8488	6.3599	6.4471	6.5651	6.4866	6.0338	6.4242	6.7007	6.3135	6.5161	6.2462	6.6438	6.48302	0.217122
1417741_at	Pygl	0.944397	-0.311888	5.178	5.3252	5.6307	5.2257	5.3104	5.3441	7.2223	5.6376	5.60925	0.673645		5.2494	5.2803	5.1962	5.2237	5.508	5.0635	5.8208	5.3235	5.2735	5.2506	5.3048	5.2226	5.1488	5.29736	0.187628
1438312_s_at	NA	0.944875	-0.353111	5.7275	6.4809	6.6968	5.8327	6.2368	6.2765	8.6048	5.3887	6.40559	0.985192		5.8719	6.0328	5.8968	6.0366	6.232	6.0422	5.9566	6.0792	6.1072	5.8823	6.7677	6.0656	5.7113	6.05248	0.251627
1424309_a_at	Mocs2	0.959563	-0.276584	6.5726	6.8167	6.5837	6.5812	6.6545	6.9145	6.366	8.2303	6.83994	0.585819		6.7077	6.4496	6.4652	6.751	6.7503	6.5922	6.4531	6.4707	6.8039	6.2888	6.699	6.3222	6.5699	6.56335	0.169554
1427056_at	Adamts15	0.948703	-0.278192	5.0854	5.306	5.1688	5.1138	5.211	5.3181	7.0708	5.1117	5.4232	0.671457		5.1013	5.0626	5.1963	5.1123	5.2241	5.0966	5.1176	5.2018	5.2112	5.1479	5.1223	5.1469	5.1442	5.14501	0.0499059
1455737_at	Ppm1h	0.951413	-0.275983	5.1054	5.5416	6.2693	5.1991	5.2578	5.385	5.9897	6.6935	5.68018	0.575231		5.1949	5.3671	5.2956	5.2927	5.4791	5.1476	6.1944	5.3319	5.3939	5.2325	5.6571	5.2555	5.4122	5.40419	0.271758
1450459_at	Sppl2a	0.962102	-0.236263	5.5188	5.7984	6.1648	6.2345	5.9906	6.057	7.0434	7.0655	6.23412	0.55332		6.0091	6.0179	5.683	5.9592	6.2001	6.1824	6.2165	6.0816	6.1339	6.0235	5.458	5.8207	6.1863	5.99786	0.225174
1442011_at	A230065H16Rik	0.947603	-0.288375	5.2483	5.179	5.1456	5.1952	5.1933	5.1717	5.147	7.7493	5.50368	0.907949		5.6699	5.0917	5.175	5.2742	5.1815	5.1349	5.2318	5.1685	5.1705	5.1425	5.1981	5.1956	5.1647	5.2153	0.143658
1417896_at	Tjp3	0.947005	-0.290654	5.1273	5.2505	5.2911	5.1698	5.1581	5.2253	6.3611	6.2936	5.4846	0.52312		5.3168	5.1125	5.164	5.2617	5.1431	5.2082	5.2375	5.1033	5.1414	5.1036	5.4094	5.1887	5.1311	5.19395	0.0919407
1453352_at	Atp10b	0.952568	-0.264011	5.2988	5.6277	5.8128	5.4676	5.2011	5.4286	6.4973	5.1948	5.56609	0.431432		5.3552	5.1823	5.2719	5.398	5.2253	5.2853	5.2289	5.3022	5.2072	5.2723	5.4188	5.4187	5.3609	5.30208	0.0813353
1455871_s_at	NA	0.96423	-0.289928	7.8438	7.7023	8.236	7.8461	8.0706	8.352	8.9447	7.847	8.10531	0.405046		7.6916	8.1773	7.6844	7.8315	8.2052	7.7612	7.155	7.8004	7.7751	7.7245	8.289	7.7502	7.7546	7.81538	0.288254
1438055_at	Rarres1	0.950311	-0.308676	5.2561	6.7194	7.6025	5.6364	5.84	6.4669	5.2077	6.9681	6.21214	0.86352		5.5343	5.2696	5.2489	6.4209	5.6249	5.8256	5.4076	5.4356	5.2874	5.4859	9.3011	6.147	5.7562	5.90346	1.07864
1434102_at	Nfib	0.950915	-0.291271	5.2936	5.918	7.0138	5.6433	5.4709	5.6764	6.2835	6.1727	5.93402	0.550427		5.4505	5.258	5.4546	5.609	5.7105	5.5645	5.6862	5.5294	5.4406	5.3317	6.9414	5.8048	5.5746	5.64275	0.418529
1416326_at	Crip1	0.96053	-0.309308	6.8151	7.4358	8.3468	6.9302	7.0663	8.3383	9.522	8.2375	7.8365	0.935974		7.2019	7.0332	7.1576	7.7008	8.4307	7.3136	9.9101	7.3655	7.9302	6.8055	7.3031	6.3255	7.3758	7.52719	0.879554
1451232_at	Cd151	0.959926	-0.267	6.5011	6.4785	6.891	6.5547	6.3474	6.7611	6.9566	6.8112	6.6627	0.220828		6.2227	6.4794	6.2804	6.4803	6.6638	6.389	6.1164	6.2489	6.4897	6.1579	6.8542	6.3237	6.4377	6.3957	0.206443
1448371_at	Mylpf	0.942178	-0.346661	5.4222	7.4051	5.2438	5.2985	5.9181	6.103	5.2822	7.2898	5.99534	0.891873		5.6176	5.4407	5.3312	5.3783	7.1327	5.4669	5.4357	6.5769	5.4852	5.3245	5.6033	5.3133	5.3265	5.64868	0.556072
1456739_x_at	Armcx2	0.950349	-0.299532	5.1975	5.8283	5.6065	5.4294	5.6348	6.2887	8.936	5.3409	6.03276	1.21987		5.4586	5.6076	5.5477	5.604	6.2036	5.6274	6.8383	5.7259	5.8379	5.5404	5.4001	5.5148	5.6257	5.73323	0.388844
1451132_at	Pbxip1	0.955293	-0.266121	5.4575	5.8547	6.3077	5.4384	5.6711	5.8813	5.8713	7.1386	5.95257	0.553268		5.6095	5.518	5.585	5.6655	5.8296	5.438	6.4929	5.75	5.667	5.5096	5.6148	5.5137	5.7303	5.68645	0.266177
1448318_at	Plin2	0.958357	-0.325868	7.1123	8.1878	8.883	7.4136	7.7654	7.693	8.1365	7.4103	7.82524	0.562921		7.7689	7.5609	7.0327	7.6057	7.7957	7.3655	6.9947	7.2731	7.6831	7.3527	8.987	6.8021	7.2697	7.49937	0.54194
1420378_at	Sftpd	0.948038	-0.286838	5.2041	5.1603	5.1208	5.2387	5.2393	5.1856	7.7422	5.2701	5.52014	0.899119		5.3664	5.2576	5.1947	5.1608	5.1762	5.2153	5.2475	5.1722	5.2236	5.2497	5.3234	5.2637	5.1818	5.2333	0.0609843
1444028_s_at	Dock9	0.959733	-0.292154	6.9031	6.8683	6.833	7.6295	7.2299	7.0819	7.9267	7.5708	7.2554	0.409391		7.2125	7.1517	6.9522	7.2728	6.743	7.0943	6.6833	6.9256	6.8954	6.8533	6.9387	6.9134	6.886	6.96325	0.174357
1416303_at	Litaf	0.966965	-0.257565	6.9942	7.554	8.2099	7.2022	7.9275	7.7005	8.3737	8.4128	7.79685	0.529952		7.7268	7.1992	7.4162	7.6593	7.8367	7.4936	7.0996	7.6511	7.7792	7.4508	7.6117	7.4665	7.62	7.53928	0.215868
1419477_at	Clec2d	0.950526	-0.345971	6.475	6.8849	7.274	6.2702	6.6305	7.2212	6.7874	8.4002	6.99292	0.664119		6.4303	6.1772	6.1406	6.8905	6.7162	6.5038	9.1092	6.3225	6.5421	6.1699	7.1034	5.9828	6.3219	6.64695	0.804685
1427527_a_at	Pthlh	0.935058	-0.384099	6.8886	5.3155	5.2046	7.0177	6.0214	5.5566	5.2167	6.0952	5.91454	0.725827		5.9976	6.5766	5.4431	5.4188	5.6683	5.9815	5.0836	5.2125	5.4003	5.0393	5.3358	5.7074	5.0309	5.53044	0.450267
1455029_at	Kif21a	0.94877	-0.290541	5.3103	5.5933	5.7679	5.949	5.4235	5.4885	5.2252	6.6126	5.67129	0.447649		5.4017	5.3251	5.4654	5.4344	5.4723	5.3714	5.0709	5.4095	5.2493	5.3975	5.55	5.4936	5.3086	5.38075	0.1235
1418392_a_at	Gbp3	0.956181	-0.267813	5.4671	6.0768	5.6368	5.3618	6.0414	5.674	6.8505	7.7861	6.11181	0.823804		5.5439	5.3688	5.8427	5.7124	5.8514	5.5372	7.1935	6.3007	5.9627	5.5976	5.6282	5.5581	5.8748	5.844	0.470918
1460681_at	NA	0.948314	-0.299806	5.5526	5.5812	5.4906	5.9547	5.4115	5.5338	7.3749	5.5053	5.80057	0.656581		5.6848	5.4294	5.4309	5.554	5.5125	5.4295	5.6626	5.4192	5.4683	5.4456	5.5602	5.5287	5.3843	5.50077	0.0943004
1426302_at	Tmprss4	0.961198	-0.251178	6.5082	6.5058	5.8278	6.6959	6.4246	7.6658	5.5822	6.5766	6.47336	0.620789		6.2925	6.2163	6.0214	6.6013	5.7547	6.5308	5.3221	6.3266	6.1581	6.3139	6.1804	6.8437	6.3266	6.22218	0.380275
1456292_a_at	Vim	0.964737	-0.282378	6.8842	7.7025	8.3135	6.5184	7.5605	8.6453	8.9469	9.4908	8.00776	1.02505		7.7959	7.2036	7.4948	7.8655	8.7088	7.6033	9.0498	7.7517	7.8851	7.1633	7.6008	6.6222	7.6852	7.72538	0.623325
1434665_at	Aga	0.950873	-0.292856	5.612	5.7633	6.2258	5.5443	5.7623	6.235	6.1433	6.4038	5.96123	0.327001		5.516	5.7902	5.5109	5.6173	5.8059	5.5651	6.2919	5.5811	5.6134	5.7215	5.5875	5.5078	5.5802	5.66837	0.211619
1455144_s_at	Arhgap44	0.949303	-0.272395	5.0924	5.179	5.3658	5.0196	5.1221	5.053	5.8796	6.2724	5.37299	0.458605		5.1217	5.071	5.045	5.1621	5.1541	5.081	5.081	5.0225	5.0933	5.106	5.1427	5.1217	5.1056	5.10059	0.0410794
1426369_at	Far1	0.951975	-0.297737	5.5284	5.7432	6.2875	5.8386	5.8027	6.3792	6.9798	7.0372	6.19957	0.572829		5.5009	5.7218	5.7175	5.6424	6.202	5.4647	6.7608	5.6887	5.8147	5.4717	7.3092	5.6397	5.7898	5.90184	0.548743
1428584_a_at	Haghl	0.965109	-0.205522	5.3375	5.7646	6.1186	5.7008	5.7046	5.636	5.9201	6.9405	5.89034	0.479938		5.597	5.4371	5.6929	5.59	5.6912	5.6282	5.8874	5.8231	5.7227	5.68	5.5486	5.6101	5.9943	5.68482	0.148019
1424138_at	Rhbdf1	0.96011	-0.254016	5.9856	6.321	6.612	6.1189	6.1753	6.5024	6.6435	6.585	6.36796	0.253042		5.8598	6.153	6.249	6.2316	6.2375	6.0509	5.6369	6.1856	6.1069	6.0641	6.3515	6.1541	6.2004	6.11395	0.186681
1418320_at	Prss8	0.953155	-0.27756	6.1232	5.7568	5.8141	6.1893	5.9799	5.9067	6.3531	5.2775	5.92507	0.328547		5.7693	5.787	5.6267	5.7986	5.4279	5.9929	5.131	5.6474	5.8221	5.6486	5.4913	5.6498	5.6251	5.64752	0.213551
1417089_a_at	Ckmt1	0.967901	-0.215265	6.5979	6.8205	6.9482	7.0548	6.5376	6.9837	6.1066	6.6015	6.70635	0.311859		6.4877	6.5481	6.4536	6.5656	6.2958	6.8943	5.1089	6.6991	6.7439	6.6579	6.5483	6.6289	6.752	6.49108	0.442223
1455892_x_at	NA	0.948485	-0.410035	6.8508	6.9664	8.9636	7.2115	6.9373	7.3649	9.6473	9.7338	7.95945	1.26369		7.5862	7.1612	7.2033	7.4514	7.2475	7.4101	8.3801	7.3734	7.3849	7.4949	9.5249	7.0046	6.9199	7.54942	0.69154
1424148_a_at	Stap2	0.962683	-0.244088	6.5412	6.4686	6.425	6.5574	6.2804	6.3793	6.2626	7.4134	6.54099	0.368707		6.3173	6.1772	6.3753	6.1948	6.0172	6.5076	5.9956	6.4395	6.1525	6.4359	6.2891	6.5327	6.425	6.2969	0.177319
1416897_at	Parp9	0.971525	-0.185253	6.1771	6.8144	6.1049	5.4147	6.6367	5.7572	7.6321	7.5088	6.50574	0.793419		5.982	5.9015	6.1604	6.3711	6.0872	6.1556	6.7279	6.5148	6.6931	6.1426	6.6704	6.0427	6.717	6.32048	0.306999
1426236_a_at	Glul	0.953301	-0.328387	5.9514	7.3523	9.0193	5.7653	6.778	6.6476	7.6625	7.079	7.03193	1.03069		6.2957	5.824	6.1168	6.614	6.8804	5.9275	7.3952	6.6689	6.2466	5.9043	8.7086	8.1185	6.4455	6.70354	0.88232
1429262_at	Rassf6	0.947821	-0.294273	5.2041	5.3135	5.4786	5.2734	5.346	5.3805	5.3155	7.8056	5.63965	0.878794		5.6125	5.2895	5.217	5.2971	5.3075	5.2692	5.5025	5.3406	5.3247	5.4408	5.3992	5.2466	5.2427	5.34538	0.114734
1428323_at	Gpd2	0.953405	-0.271501	5.506	5.7004	5.7344	6.313	5.5293	5.6988	5.87	6.263	5.82686	0.307256		5.3811	5.5887	5.5257	5.5282	5.6099	5.5657	6.0037	5.5106	5.5472	5.4654	5.4094	5.5278	5.5563	5.55536	0.149837
1448484_at	Amd1	0.970928	-0.222772	7.2883	7.767	7.9624	8.2926	7.4763	7.3448	8.3313	6.8388	7.66269	0.520891		7.1078	7.3496	7.5506	7.5068	7.4595	7.3289	7.0554	7.6146	7.6169	7.5058	7.4973	7.4621	7.6636	7.43992	0.186132
1436671_at	Vsig8	0.947382	-0.305597	5.6909	5.6246	5.3318	7.2282	5.6511	6.3569	5.3031	5.2759	5.80781	0.671357		5.7841	5.4816	5.8269	5.4293	5.4469	5.6581	5.249	5.6061	5.5287	5.3396	5.4816	5.3521	5.3448	5.50222	0.175065
1452649_at	Rtn4	0.971918	-0.262528	8.9728	9.2465	9.4036	8.944	9.0516	9.2647	10.1379	9.767	9.34851	0.416049		8.9387	9.1707	8.9783	9.1141	9.5408	9.1335	8.7796	9.1362	9.2646	8.9643	9.1851	8.7872	9.1247	9.08598	0.20291
1425193_at	Sppl2a	0.958861	-0.263587	5.9021	6.1321	6.1327	6.116	6.1756	6.0904	7.3269	7.3817	6.40719	0.590454		5.9525	6.0038	6.0592	6.1062	6.3211	6.1237	6.4775	6.2206	6.15	6.1408	6.0148	6.1197	6.1769	6.1436	0.139112
1420376_a_at	NA	0.968913	-0.279402	8.5972	8.5016	8.6484	8.3492	8.7887	8.8578	10.1991	9.9598	8.98772	0.694934		8.7542	8.4877	8.6818	8.9133	8.6302	8.803	8.6619	8.8622	8.694	8.4709	9.084	8.4978	8.6672	8.70832	0.17751
1451203_at	Mb	0.942606	-0.330299	5.3484	6.6525	5.1664	5.2147	5.2989	5.8254	5.7885	6.7447	5.75494	0.632773		5.2705	5.2197	5.209	5.1857	6.547	5.3158	5.1914	6.3777	5.2414	5.2933	5.2984	5.22	5.1504	5.42464	0.464351
1426261_s_at	NA	0.954758	-0.270021	5.3939	6.2984	6.9787	5.8916	5.5925	6.1203	5.3761	6.0955	5.96838	0.534108		5.5438	5.4372	5.6764	5.8823	5.8597	5.5733	5.392	5.5215	5.6238	5.5643	6.7167	5.5897	5.6979	5.69835	0.337339
1455870_at	Akap2	0.952438	-0.276187	5.4285	5.5451	5.8471	5.3672	5.4866	5.6026	5.9831	7.1949	5.80689	0.598641		5.5684	5.4374	5.529	5.5062	5.9055	5.4866	5.7642	5.5101	5.5606	5.3923	5.5209	5.2169	5.501	5.5307	0.165225
1448873_at	Ocln	0.954639	-0.257275	5.2041	5.4386	5.7132	6.0895	5.564	5.4262	6.7609	5.1777	5.67178	0.528005		5.427	5.2054	5.5342	5.4076	5.4112	5.2865	5.1343	5.3281	5.5741	5.4996	5.634	5.4757	5.4708	5.4145	0.143885
1448306_at	Nfkbia	0.951238	-0.39517	8.3145	6.9508	7.7745	7.9827	7.5421	7.5141	7.8396	10.9142	8.10406	1.20287		8.5181	8.1522	7.5102	7.9526	7.3508	8.003	8.3445	7.2538	7.4913	7.6114	7.6445	7.2484	7.1348	7.70889	0.445223
1435011_x_at	Akr1a1	0.963222	-0.307315	7.7903	8.1545	8.3497	7.9731	8.1548	8.3927	9.0829	8.95	8.356	0.45203		8.0783	8.0366	7.7954	7.9913	8.3035	8.1183	8.5435	8.0213	8.0632	7.6304	8.3601	7.8154	7.8756	8.04868	0.24839
1419569_a_at	Isg20	0.943646	-0.347668	5.7983	5.854	6.0646	5.5939	6.1377	5.6536	7.1379	7.1147	6.16934	0.618525		5.8352	6.0831	5.5702	5.8248	5.6801	5.8516	6.2056	5.7446	5.8619	5.83	5.9364	5.7944	5.4638	5.82167	0.193589
1418000_a_at	Itm2b	0.979604	-0.215159	10.2569	10.7671	10.0282	10.2382	10.4049	10.9278	10.8885	10.8789	10.5488	0.356384		10.2023	10.6444	10.2594	10.6232	10.4597	10.3363	10.3459	10.6985	10.4969	10.1839	9.8686	9.6383	10.5801	10.3337	0.311171
1427387_a_at	Itgb4	0.964529	-0.225771	6.7032	6.2012	6.3963	6.895	6.2786	6.5301	5.7515	6.1643	6.36502	0.353447		5.908	6.664	6.1102	6.1217	6.0192	6.1139	5.6496	5.983	6.0769	6.3252	6.0124	6.4897	6.3365	6.13925	0.262281
1424673_at	Clec2h	0.945665	-0.291269	5.0817	5.0265	5.0444	4.9794	5.0155	5.0261	5.0504	7.6608	5.3606	0.929887		5.6197	5.0347	5.0575	5.051	5.0082	5.006	5.0224	4.9861	5.051	5.0659	5.0341	4.9998	4.9649	5.06933	0.168025
1436591_at	Vsig10	0.953408	-0.261009	5.4113	5.4152	5.4611	5.4293	5.389	5.4281	5.8881	6.3936	5.60196	0.35957		5.2744	5.3371	5.2986	5.31	5.333	5.2205	5.4721	5.3826	5.4272	5.3371	5.2832	5.3826	5.374	5.34095	0.067279
1449033_at	Tnfrsf11b	0.95192	-0.265749	5.0466	5.1384	6.2192	5.0878	5.117	5.2205	5.0479	7.3401	5.52719	0.830898		5.7291	5.0947	5.1609	5.4433	5.5363	5.1804	5.0902	5.3322	5.2308	5.0172	5.1281	5.1857	5.2698	5.26144	0.202137
1416078_s_at	Raf1	0.955074	-0.308332	6.5977	6.6555	6.5531	6.3804	6.5788	8.6778	6.7868	6.6752	6.86316	0.742363		6.4083	6.5406	6.5675	6.5454	6.5702	6.7036	6.8344	6.4728	6.5405	6.412	6.6666	6.5829	6.368	6.55483	0.128443
1419457_at	Arhgef28	0.950725	-0.286261	5.5471	5.5868	5.639	5.6288	5.5849	5.5446	7.2917	5.6526	5.80944	0.600277		5.7278	5.4298	5.5031	5.5559	5.5535	5.609	5.3043	5.4625	5.6824	5.533	5.4791	5.524	5.4369	5.52318	0.110594
1424509_at	Cd177	0.94914	-0.273255	5.1264	5.05	5.0856	5.0845	5.08	5.0826	5.0917	7.3805	5.37266	0.811554		5.2146	5.111	5.0524	5.0288	5.075	5.0932	5.206	5.0621	5.0785	5.1093	5.0807	5.1082	5.0725	5.09941	0.0545231
1459522_s_at	Gyg	0.949055	-0.303484	5.2348	6.0567	6.142	5.1495	5.5138	5.8814	7.1799	6.499	5.95714	0.677093		5.2017	5.4263	5.3939	5.4014	6.0932	5.3169	7.5445	5.6878	5.3994	5.4233	5.7887	5.332	5.4884	5.65365	0.614874
1423261_at	1500015O10Rik	0.97055	-0.173785	5.5391	5.8119	5.3311	5.4757	5.6521	8.1817	5.8614	5.355	5.901	0.941716		5.8386	5.5526	5.8782	5.3511	6.7697	5.4308	5.4367	5.6827	6.0647	5.5274	5.3687	5.3978	6.1548	5.72722	0.4125
1450061_at	Enc1	0.968785	-0.190512	5.8149	6.039	6.1174	5.9928	6.1366	6.1085	7.0879	5.5294	6.10331	0.447158		5.6878	5.8804	6.0514	5.7974	6.1379	5.7155	5.6891	6.0649	6.0089	6.0237	5.754	5.7921	6.2633	5.9128	0.189549
1423493_a_at	Nfix	0.955951	-0.268747	5.7475	6.1566	6.5375	5.4002	5.8225	5.9427	6.8153	6.387	6.10116	0.46358		5.5724	5.6505	5.7778	6.0024	5.8849	5.8607	5.2819	5.8654	5.6998	5.7778	6.5766	6.0471	5.8241	5.83242	0.297325
1426904_s_at	Dnajc10	0.961069	-0.252971	6.15	6.2731	6.2462	6.3013	6.3195	6.621	6.8262	7.2461	6.49793	0.375716		6.139	6.296	6.2231	6.0823	6.3784	6.1784	6.653	6.3369	6.3663	6.2174	5.9607	6.0443	6.3086	6.24495	0.177613
1433571_at	Serinc5	0.953101	-0.280132	5.6517	5.7735	5.7466	5.6401	5.6847	5.8282	7.9492	5.5105	5.97306	0.804316		5.4401	5.6865	5.6958	5.6955	5.6833	5.698	5.7447	5.8428	5.7645	5.5809	5.9231	5.6205	5.6324	5.69293	0.118603
1452626_a_at	Fuom	0.950789	-0.279861	5.3954	5.4028	5.9889	5.4334	5.1952	5.4694	6.2497	6.3607	5.68694	0.444165		5.35	5.4117	5.3168	5.4436	5.3727	5.3493	5.5087	5.3932	5.3599	5.4582	5.5842	5.396	5.3477	5.40708	0.0750904
1429759_at	Rps6ka6	0.962095	-0.245412	6.8567	6.6415	5.6692	6.4817	6.5248	6.3451	6.4489	6.8269	6.47435	0.371607		6.5718	6.5749	5.9937	6.7193	5.8947	6.768	5.0913	5.9104	6.6091	6.3272	5.9131	6.2757	6.327	6.22894	0.465185
1423227_at	Krt17	0.986318	-0.13206	10.53	9.4949	9.6077	9.2294	9.4795	9.8038	8.8182	10.2507	9.65177	0.545446		9.788	10.3119	9.3527	10.093	9.404	10.0504	5.0797	9.5247	10.2417	9.8853	10.0481	9.8414	10.1354	9.51972	1.36874
1436778_at	Cybb	0.949656	-0.303939	5.325	5.7642	6.5537	5.114	5.7097	5.8921	6.5768	7.3626	6.03726	0.744215		5.5917	5.4263	5.5234	5.3614	5.9544	5.2795	7.7982	5.8312	5.9387	5.4801	5.5893	5.1987	5.5603	5.73332	0.662548
1426571_at	Ano1	0.960155	-0.23803	5.9747	5.839	5.886	5.9692	5.808	5.7289	7.2761	5.3088	5.97384	0.567145		5.7638	5.8482	5.829	5.8214	5.5363	5.7437	5.3939	5.7538	5.8772	5.7967	5.6333	5.7042	5.864	5.73581	0.140877
1453206_at	Acad9	0.967369	-0.218665	6.6593	7.1142	7.1284	6.5493	6.34	6.6469	6.5459	6.6252	6.70115	0.278056		6.4593	6.4239	6.1851	6.8038	6.1587	6.5413	6.0321	6.4802	6.261	6.512	7.1417	6.5754	6.6978	6.48248	0.29528
1437666_x_at	Ubc	0.973496	-0.259537	9.5233	9.8261	9.9468	9.9028	9.6634	9.9558	9.6043	9.9173	9.79247	0.170671		9.1887	9.4468	9.656	9.6029	9.6732	9.599	9.4873	9.8131	9.6708	9.7068	9.2323	9.2911	9.5602	9.53294	0.193523
1420838_at	Ntrk2	0.951546	-0.273429	5.443	5.4829	5.4194	5.6548	5.3931	5.3533	7.1885	5.2096	5.64307	0.636794		5.2978	5.3378	5.3441	5.4503	5.4121	5.4194	5.4194	5.3604	5.241	5.3394	5.4089	5.4456	5.3292	5.36965	0.0623049
1437690_x_at	Csnk1d	0.971323	-0.21199	7.0967	7.5991	7.7044	7.3588	7.2453	7.3496	7.2904	7.4939	7.39227	0.197416		6.7992	7.3055	7.5429	7.2123	7.2367	6.9864	7.0557	7.2111	7.1028	7.1423	7.2426	7.0857	7.4205	7.18028	0.188998
1437874_s_at	Hexb	0.959805	-0.31005	7.1888	7.3637	7.3997	7.2504	7.6116	7.5567	9.0797	8.2586	7.71365	0.644671		7.6551	7.2547	7.2936	7.3751	7.1945	7.4515	8.4148	7.656	7.5983	7.169	6.9646	7.0248	7.1948	7.4036	0.376756
1447927_at	Gbp6	0.953489	-0.258571	5.1662	5.3907	5.3469	5.1585	5.2788	5.2153	5.6769	7.2413	5.55933	0.699865		5.2621	5.2088	5.2991	5.2663	5.1957	5.1698	6.0313	5.4026	5.2699	5.1488	5.1536	5.1748	5.327	5.30075	0.231956
1435290_x_at	H2-Aa	0.950518	-0.374275	5.7045	7.7007	8.8095	6.1653	6.7292	8.1413	7.191	10.0695	7.56388	1.43581		7.3105	6.4435	6.5149	7.2411	7.5791	6.5008	10.9632	7.3644	7.2873	6.1313	6.9862	6.4566	6.6859	7.1896	1.22092
1423672_at	Ttc30b	0.959567	-0.226252	5.3562	5.6708	5.7745	5.2303	5.5661	5.5722	5.8305	5.7656	5.59577	0.211765		5.4321	5.4188	5.2601	5.1774	5.3251	5.156	5.6059	5.644	5.5826	5.2205	5.2409	5.1981	5.5423	5.36952	0.177341
1416407_at	Pea15a	0.956564	-0.2679	5.904	6.0552	6.1818	6.2803	6.0214	6.3637	5.9762	6.559	6.1677	0.221901		5.9248	5.9091	5.8408	5.8754	6.1553	5.7697	6.088	5.8167	5.9524	5.9824	5.707	5.7944	5.8814	5.8998	0.125009
1426818_at	Arrdc4	0.962897	-0.222493	5.9975	5.8811	6.3074	6.1912	5.8893	5.908	6.0448	5.754	5.99666	0.180613		5.426	5.6252	5.8408	5.8894	5.8206	5.997	5.6881	5.8585	5.9401	5.6098	5.7661	5.6394	5.9632	5.77417	0.167325
1451784_x_at	H2-D1	0.984453	-0.158253	9.8524	10.2227	10.391	9.0976	10.3076	9.704	10.3507	11.5039	10.1787	0.691783		9.3546	10.0016	9.7164	9.9174	10.2155	9.3573	10.7017	10.6053	9.8676	10.1951	10.3427	9.4883	10.5028	10.0205	0.456828
1415947_at	Creg1	0.952719	-0.317626	5.9016	6.455	7.507	6.2352	6.3272	6.6878	7.3224	7.3069	6.71789	0.592457		6.2909	5.9312	6.1121	6.4064	6.5079	5.9275	7.3071	6.3301	6.2451	5.9477	8.0548	5.9889	6.1537	6.40026	0.617375
1416627_at	Spint1	0.953325	-0.292477	6.2918	6.0284	5.8466	6.6734	6.1111	5.9965	6.4209	6.7609	6.2662	0.330483		5.9023	5.9472	6.1679	5.9923	5.9166	6.1005	5.2863	5.9307	5.9994	6.1465	6.1361	6.2917	5.8409	5.97372	0.243793
1455972_x_at	Hadh	0.968076	-0.264595	8.0095	8.9736	9.269	8.2806	7.9032	8.7084	7.8472	7.314	8.28819	0.652228		8.0696	7.6849	7.3705	8.5361	8.0303	8.3895	7.6229	7.8512	8.3561	7.5151	9.173	7.6893	8.0182	8.02359	0.494324
1419474_a_at	Ehf	0.952994	-0.301113	6.394	5.5452	6.1074	6.843	6.4598	6.4145	6.8111	6.672	6.40587	0.424109		6.5678	6.606	5.8803	5.9956	5.9006	6.5641	5.1736	6.33	6.4799	5.9615	5.9012	6.0694	5.9319	6.10476	0.401272
1425163_at	AI661453	0.963914	-0.241405	7.1854	6.5461	6.0591	7.6644	6.9503	6.8726	6.1789	6.0609	6.68971	0.582078		6.6083	6.692	6.7734	6.4526	6.3755	6.6992	5.0812	6.6433	6.9935	6.3532	6.1349	6.4728	6.5481	6.44831	0.463771
1419697_at	Cxcl11	0.953819	-0.25116	5.2369	5.2627	5.1879	5.3369	5.1952	5.2107	5.1411	6.9372	5.43857	0.608312		5.2544	5.0531	5.1579	5.1712	5.2841	5.1952	5.1336	5.1655	5.3067	5.1864	5.0762	5.2104	5.2417	5.18742	0.0744538
1425425_a_at	Wif1	0.952267	-0.253194	5.0632	5.1196	6.9736	4.9668	5.0424	5.1126	4.9493	5.2079	5.30443	0.67964		5.0424	5.0329	5.0325	5.1265	5.0367	5.0743	5.0743	5.0665	5.0217	4.9525	5.0622	5.0477	5.0958	5.05123	0.0415111
1460257_a_at	NA	0.949224	-0.294487	5.1476	5.356	5.8145	5.2626	5.54	5.6233	6.5096	7.1447	5.79979	0.688927		5.5335	5.3843	5.3496	5.2991	5.4511	5.4177	6.5653	5.4962	5.5469	5.2988	5.512	5.3547	5.3597	5.5053	0.329746
1416889_at	Tnni2	0.944674	-0.319318	5.2926	7.2815	5.1278	5.1466	5.5371	5.794	5.1538	6.8393	5.77159	0.835934		5.3112	5.2469	5.2627	5.1548	6.6875	5.2823	5.3939	6.4918	5.2105	5.2368	5.2607	5.1492	5.1912	5.45227	0.510458
1423679_at	Tmem246	0.953037	-0.253347	5.1508	5.2032	5.2645	5.2108	5.103	5.1931	6.6056	5.4255	5.39456	0.498554		5.0755	5.1166	5.0769	5.1824	5.1383	5.1159	5.1892	5.1219	5.1517	5.1422	5.2512	5.0925	5.1815	5.14122	0.0502374
1434447_at	Met	0.962648	-0.250231	6.7946	6.3996	6.4063	6.3031	6.4094	6.5516	6.1712	8.5586	6.6993	0.773071		6.4365	7.2478	6.4333	6.3414	6.7155	6.4827	5.5786	6.7319	6.7192	6.4728	5.9284	6.2462	6.5036	6.44907	0.402964
1424067_at	Icam1	0.959808	-0.247776	5.6822	5.8283	6.7215	5.4001	5.8307	5.7294	5.574	8.5525	6.16484	1.04144		5.9783	5.7329	5.7411	5.6995	5.7624	5.6442	6.8367	5.9527	5.9554	5.9004	5.8569	5.8793	5.982	5.91706	0.298936
1437192_x_at	Vdac1	0.97291	-0.225663	8.2018	8.4882	8.6269	8.5812	8.1303	8.107	8.2242	8.2822	8.33023	0.205566		7.7477	8.2007	8.1981	8.084	8.013	8.0963	7.1511	8.2778	8.0061	8.2409	8.7387	8.3358	8.2691	8.10456	0.365636
1429564_at	Pcgf5	0.953857	-0.273887	5.4653	5.6827	6.0414	5.591	5.5293	5.5525	6.2792	7.3436	5.93563	0.635549		5.5406	5.4296	5.4169	5.667	5.5545	5.5268	6.2914	5.6046	5.5899	5.5318	6.2086	5.6363	5.6046	5.66174	0.271262
1432466_a_at	Apoe	0.963831	-0.307912	6.5078	8.8537	9.6046	6.0673	7.978	9.27	10.0908	9.7338	8.51325	1.51888		7.8578	7.4089	7.6071	8.6044	8.5807	7.6267	9.4981	8.0122	7.9524	7.8688	9.7227	7.9396	7.99	8.20534	0.710229
1423718_at	Ak3	0.958182	-0.234942	5.1413	5.5853	6.319	5.6661	5.1763	5.6641	5.7348	5.6591	5.61825	0.365393		5.4154	5.2041	5.3363	5.4842	5.3836	5.3178	5.4378	5.3262	5.3485	5.2943	5.6319	5.3023	5.5006	5.38331	0.110796
1450941_at	Sdcbp	0.956322	-0.267792	5.6238	6.0549	6.3782	5.821	5.8458	6.1052	6.7985	6.4206	6.131	0.383905		5.5924	5.854	5.821	5.7235	6.1173	5.6811	6.3301	5.9856	5.9506	5.8307	5.7814	5.7244	5.8296	5.86321	0.196044
1448005_at	Sash1	0.958434	-0.2851	6.0719	6.7112	7.3875	6.9017	6.9107	7.237	7.355	6.2962	6.8589	0.482675		6.6046	6.5061	6.4632	6.6013	6.886	6.5347	6.3769	6.5983	6.3282	6.4973	6.8671	6.735	6.4607	6.5738	0.17026
1425476_at	Col4a5	0.950551	-0.272033	5.4092	5.2095	5.2003	5.0919	5.1471	5.636	7.2608	5.0558	5.50132	0.735794		5.22	5.8659	5.158	5.0795	5.2709	5.3607	5.0322	5.1176	5.2112	5.0974	5.2662	5.1262	5.175	5.22929	0.211317
1424921_at	Bst2	0.969243	-0.197748	6.0787	6.6697	5.5196	5.2141	6.6756	5.5744	7.9641	7.7392	6.42943	1.02455		6.1166	5.7147	6.202	6.4199	5.9748	5.9909	6.8589	6.4719	6.2636	5.8625	6.7882	5.8318	6.516	6.23168	0.36282
1424708_at	NA	0.973275	-0.224063	8.4493	8.1066	8.2548	7.9891	8.3407	8.4211	9.0028	8.5065	8.38386	0.3059		8.1084	8.404	8.1278	8.3157	8.3449	8.2381	7.7927	8.0206	8.3566	8.1386	7.8998	8.0067	8.3235	8.1598	0.191301
1451124_at	Sod1	0.956256	-0.316721	6.2341	7.2399	7.4822	7.1091	6.8681	7.2807	8.2167	7.4922	7.24038	0.566334		6.7254	6.73	6.8152	6.6671	7.1517	6.6032	8.2792	7.0068	6.7758	6.5606	7.3161	6.7135	6.6629	6.92365	0.463082
1455865_at	Insm1	0.949319	-0.272946	5.1049	5.0061	5.0053	5.0679	5.0659	5.076	5.0806	7.6781	5.3856	0.926978		5.4111	5.0989	5.0488	5.0128	5.0058	5.0682	5.5024	5.0128	5.0821	5.0447	5.1161	5.0113	5.0495	5.11265	0.157691
1433837_at	8430408G22Rik	0.951024	-0.282796	5.5159	5.3861	5.4108	5.3712	5.4469	5.473	8.2431	5.3462	5.77415	0.999164		5.5037	5.4842	5.707	5.5051	5.6003	5.8654	5.2933	5.3174	5.4143	5.4748	5.4969	5.3437	5.3815	5.49135	0.160279
1437463_x_at	Tgfbi	0.962367	-0.260158	6.8886	7.2557	6.7713	6.817	6.6887	7.254	5.9856	7.6435	6.91305	0.493909		6.5106	7.0025	6.2479	6.8793	7.1104	6.5155	6.8269	6.6012	6.7697	6.2774	6.7216	6.3785	6.6461	6.65289	0.266707
1453304_s_at	Ly6e	0.952357	-0.372493	7.259	7.0894	7.3617	7.1371	7.8217	7.4537	8.9837	9.4406	7.81836	0.897583		7.1143	7.7096	6.9217	7.2562	7.3115	6.9537	9.2791	7.2517	7.3433	7.349	7.9633	7.4183	6.9246	7.44587	0.626436
1437303_at	Il6st	0.956338	-0.270387	5.8582	6.252	6.5054	5.4687	5.5615	6.3146	6.8471	6.734	6.19269	0.517119		5.6107	5.8123	5.4861	5.9764	5.9414	5.7733	6.9124	5.9123	6.2001	5.6919	5.7953	6.0105	5.8672	5.9223	0.349113
1455435_s_at	Chdh	0.957947	-0.253543	5.7888	6.1221	6.8602	5.6713	5.6491	5.699	6.1919	6.2505	6.02911	0.416453		5.7646	5.8007	5.5657	5.8193	5.574	5.5672	5.2144	5.7295	5.718	5.9924	6.4962	6.0448	5.7956	5.77557	0.301429
1416409_at	Acox1	0.961316	-0.238249	6.0279	6.1553	6.4797	6.7278	5.9724	6.2184	5.7214	5.9682	6.15889	0.31844		5.8722	6.1013	5.9581	5.9176	5.9106	6.0626	5.5861	5.925	5.9535	5.8782	5.8255	5.9685	6.0091	5.92064	0.126041
1422837_at	Scel	0.955613	-0.315983	7.8415	7.7071	7.0249	8.8807	7.6142	7.3785	5.1534	5.3507	7.11887	1.26961		7.5509	7.1542	6.6372	7.6973	6.6166	7.0249	5.22	6.789	6.9297	6.019	6.7069	7.5567	6.5352	6.80289	0.669562
1428834_at	Dusp4	0.954756	-0.253346	5.2478	5.3293	6.2645	5.3157	5.4609	5.1883	5.4311	6.5592	5.5996	0.515079		5.5521	5.2754	5.4075	5.2242	5.2816	5.2731	5.3609	5.4126	5.4014	5.2867	5.3831	5.278	5.3647	5.34625	0.0880972
1453264_at	Marveld3	0.956202	-0.238841	5.2266	5.197	5.3772	5.2125	5.1696	5.1319	6.2059	6.1048	5.45319	0.440049		5.1969	5.2565	5.1503	5.2396	5.099	5.2248	5.0175	5.2253	5.2151	5.2874	5.3432	5.2324	5.2985	5.21435	0.0858545
1450044_at	Fzd7	0.951338	-0.294634	5.4203	5.8032	8.143	5.8513	5.7247	5.6774	6.1743	5.6433	6.05469	0.870377		5.4328	5.7058	5.5672	5.7501	5.8283	5.642	5.2822	5.7105	5.6406	5.5076	7.1344	6.0904	5.5888	5.76005	0.456619
1424413_at	Ogfrl1	0.951044	-0.270268	5.0857	5.3952	5.3706	5.0576	5.1034	5.251	5.7865	7.1151	5.52064	0.686774		5.3189	5.0513	5.1301	5.1716	5.306	5.119	6.2149	5.2595	5.2117	5.0593	5.0923	5.1304	5.1898	5.25037	0.302324
1456003_a_at	Slc1a4	0.953512	-0.25878	5.3806	5.2842	5.2271	5.3448	5.3431	5.3242	7.4143	5.2144	5.56659	0.748861		5.2988	5.3973	5.2378	5.283	5.3038	5.3004	5.3094	5.2971	5.3418	5.2875	5.3252	5.3198	5.2996	5.30781	0.0363733
1420459_at	Ripply3	0.953613	-0.250808	5.2041	5.3546	5.2107	5.1952	5.1623	5.1025	5.1328	6.8922	5.4068	0.604851		5.1208	5.1672	5.1483	5.1164	5.1044	5.1119	5.2568	5.1411	5.1352	5.1442	5.179	5.22	5.1826	5.15599	0.0446154
1440890_a_at	Zfp809	0.964162	-0.220829	5.8428	6.0859	6.1041	5.7738	6.1041	6.0298	6.5071	6.8474	6.16187	0.352831		5.5392	5.9421	6.1606	5.8057	5.7687	5.9296	6.2436	5.9665	6.0291	5.9702	5.9422	5.8319	6.1042	5.94105	0.181925
1425364_a_at	Slc3a2	0.963081	-0.259154	6.6076	6.7053	7.4137	6.7528	6.7135	6.9669	7.628	7.369	7.0196	0.39347		6.7177	6.5281	6.7845	6.8703	6.6674	6.6764	6.9217	6.8872	6.5658	6.7155	6.8136	6.9913	6.7463	6.76045	0.13616
1419015_at	Wisp2	0.955766	-0.255063	5.4294	5.7137	5.4301	5.5425	5.5198	5.706	7.2644	5.5242	5.76626	0.614898		5.4782	5.4708	5.5481	5.5323	5.683	5.4811	5.5207	5.5863	5.5061	5.5238	5.3346	5.4649	5.5157	5.5112	0.0786425
1450678_at	Itgb2	0.952649	-0.285357	5.2289	5.6398	6.7213	5.2799	5.6071	5.8799	6.6843	7.1699	6.02639	0.733223		5.5335	5.5316	5.4208	5.5313	6.194	5.2565	7.8331	5.6792	5.6596	5.5708	5.598	5.2196	5.6054	5.74103	0.670842
1422438_at	Ephx1	0.962171	-0.236812	5.8963	5.9926	6.3904	6.2702	6.1344	6.2455	7.6252	5.5258	6.26005	0.614084		5.6995	6.1935	6.1525	5.913	6.0381	6.0114	6.8106	5.678	5.8625	5.9396	6.0707	5.8232	6.1095	6.02324	0.286456
1449107_at	Nudt4	0.961839	-0.254219	6.7192	6.2089	5.9118	7.4371	6.6696	6.9944	7.2618	6.0912	6.66175	0.556555		6.4437	6.6563	6.543	6.7516	6.4467	6.5344	5.9336	6.5862	6.6139	6.3063	5.6736	6.3948	6.4138	6.40753	0.298019
1450696_at	Psmb9	0.956142	-0.279569	5.592	6.2222	6.454	5.4392	5.9994	5.7329	6.4176	9.1379	6.3744	1.1776		6.1058	5.6252	5.6983	5.9344	5.834	5.6897	8.3038	6.1727	5.843	5.8489	6.4011	5.7908	5.9851	6.09483	0.69783
1424289_at	Osgin2	0.958449	-0.232183	5.3526	5.4669	5.3459	5.1859	5.2844	5.3473	7.3529	5.3671	5.58788	0.717551		5.1462	5.2769	5.3609	5.4058	5.3632	5.391	5.4387	5.3641	5.3939	5.3908	5.2207	5.4094	5.4624	5.35569	0.0894816
1460184_at	Hadh	0.968216	-0.231875	7.0514	7.9027	8.1469	7.272	6.9253	7.4076	6.989	6.6681	7.29537	0.505809		6.9944	6.827	6.7527	7.353	7.0602	7.2688	6.662	7.0104	7.2661	6.8152	7.8273	6.818	7.1704	7.0635	0.316897
1423285_at	Coch	0.95369	-0.250698	5.0484	5.2995	7.2256	5.1129	5.1618	5.197	5.1118	5.1508	5.41348	0.735878		5.0942	5.1607	5.0747	5.2502	5.155	5.1774	5.356	5.0905	5.0974	5.0898	5.1567	5.2299	5.1836	5.16278	0.0803724
1443882_at	Slc26a2	0.958681	-0.239044	5.3252	5.9382	6.3178	5.8671	5.6532	5.7478	5.8627	5.5702	5.78528	0.291899		5.4498	5.5326	5.5079	5.5664	5.586	5.5053	5.627	5.6159	5.5756	5.3969	5.5803	5.5375	5.6198	5.54623	0.068195
AFFX-b-ActinMur/M12481_M_at	Actb	0.972891	-0.287922	10.2776	10.1632	10.4353	10.1564	10.5822	10.7268	10.6563	11.9705	10.621	0.587116		10.4413	10.3695	9.774	10.4505	10.7662	10.3895	11.1182	10.3128	10.6411	10.0651	9.9378	9.8813	10.1832	10.3331	0.375999
1418704_at	S100a13	0.959702	-0.24336	5.5781	6.0646	6.2256	5.7464	5.6827	6.1172	6.4304	6.4668	6.03898	0.338651		5.7506	5.5548	5.6474	5.741	5.9191	5.5954	6.7766	5.7625	5.7233	5.6439	5.7774	5.6043	5.8467	5.79562	0.312453
1417331_a_at	Arl6	0.954281	-0.261794	5.2942	5.4332	5.6653	5.6137	5.5615	5.636	6.1896	6.4155	5.72612	0.380596		5.3756	5.3164	5.3733	5.4466	5.5879	5.385	5.6184	5.5019	5.6194	5.3677	5.5473	5.4657	5.4311	5.46433	0.10265
1439259_x_at	Abhd4	0.974838	-0.174452	6.143	7.2436	7.8052	6.3954	6.647	6.8208	7.4754	6.935	6.93318	0.555351		6.3807	6.6563	6.685	6.7788	7.1631	6.437	6.4473	6.6675	6.6291	6.8397	7.3942	6.6611	7.1236	6.75872	0.30296
1454641_at	Cggbp1	0.969321	-0.235672	7.0898	7.7027	8.0497	7.2752	7.3663	7.4151	8.2378	8.3185	7.68189	0.468549		6.9151	7.4742	7.4082	7.4338	7.7144	6.9981	7.9602	7.5886	7.5105	7.3532	7.5805	7.333	7.531	7.44622	0.272714
1425663_at	Il1rn	0.961379	-0.236521	5.9558	5.9497	6.0455	6.5406	6.2167	6.0056	5.4816	6.7979	6.12418	0.401394		6.2	5.8913	5.9972	5.9136	6.0265	5.7992	5.3511	5.8367	5.9457	6.1012	5.7915	5.7172	5.9683	5.88765	0.208489
1425470_at	NA	0.946827	-0.289985	5.1003	5.07	5.1959	5.0715	5.1197	5.1473	7.6766	5.2475	5.4536	0.900309		5.1025	5.1136	5.055	5.1123	5.0614	5.0796	6.0621	5.0484	5.109	5.0648	5.2108	5.108	4.9995	5.16362	0.274427
1449401_at	C1qc	0.957116	-0.266912	5.4198	5.9933	5.9471	5.2236	6.0244	6.5655	7.0015	7.6172	6.22405	0.799947		5.8294	5.6686	5.7341	5.987	6.5822	5.5906	6.9655	6.1108	6.0708	5.8532	5.789	5.3634	5.8982	5.95714	0.42068
1439260_a_at	Enpp3	0.951368	-0.257427	5.0264	5.0957	5.0143	4.9919	5.0156	5.1121	6.6287	5.4621	5.29335	0.560701		5.0745	5.0162	4.9818	5.0341	5.1141	5.062	5.0044	5.0355	5.07	4.9784	5.0676	5.0121	5.0163	5.03592	0.0398136
1421654_a_at	Lmna	0.96967	-0.220457	7.5289	7.2792	7.1787	7.7643	6.9973	7.5662	7.0325	6.8016	7.26859	0.328996		7.0097	7.2736	7.075	7.3352	7.2418	7.4073	5.3628	6.9667	7.1438	6.9705	7.5128	7.1291	7.1974	7.04813	0.532984
1421855_at	Fgl2	0.952109	-0.267691	5.1554	5.5291	6.4155	5.1591	5.3216	5.6472	5.2789	6.2103	5.58964	0.480562		5.1716	5.2272	5.2356	5.4816	5.6107	5.1375	5.9682	5.3973	5.3333	5.1329	5.1636	5.0706	5.2552	5.32195	0.247288
1426376_at	Reep5	0.958891	-0.244844	5.5884	6.0618	6.8687	5.6238	5.5959	6.0332	6.1433	5.7327	5.95597	0.432646		5.5506	5.7086	5.6258	5.7064	5.9259	5.621	5.7295	5.6647	5.7749	5.4913	6.1744	5.5233	5.7483	5.71113	0.181084
1434383_at	Pja2	0.961201	-0.250063	5.9346	6.404	6.6074	6.0141	6.1372	6.3247	7.3366	6.8019	6.44506	0.463801		5.7464	6.2403	6.1776	6.1347	6.5685	6.0425	6.4437	6.3825	6.3998	6.0775	5.9892	6.127	6.2053	6.195	0.217913
1435945_a_at	Kcnn4	0.950164	-0.310602	5.842	5.6738	6.6516	6.589	5.9752	5.6876	7.2662	6.1748	6.23252	0.560912		5.6107	5.9229	5.9689	5.673	6.306	5.6882	6.7662	5.7785	5.8604	5.9024	5.8275	6.0259	5.6544	5.92192	0.315173
1429273_at	Bmper	0.953145	-0.256636	5.1088	5.7474	5.2872	5.1544	5.1517	5.426	6.6969	5.2453	5.47721	0.534395		5.0837	5.2493	5.141	5.1536	5.4608	5.077	5.3069	5.2909	5.2659	5.2434	5.2547	5.1412	5.1991	5.22058	0.104721
1437208_at	2015-09-10	0.956035	-0.252967	5.2737	5.8283	6.2531	5.5712	5.3806	5.6775	6.1133	5.9325	5.75378	0.343296		5.2988	5.4252	5.4348	5.5399	5.8087	5.341	5.7996	5.6639	5.6267	5.3374	5.3768	5.3641	5.4936	5.50081	0.174473
1433937_at	Trp53bp2	0.958492	-0.250889	5.7652	5.8382	5.8568	6.0719	6.0214	5.8188	7.1377	5.8445	6.04431	0.454047		5.7933	5.8584	5.7646	5.839	5.801	5.8167	5.7512	5.7853	5.918	5.6895	5.708	5.7941	5.7954	5.79342	0.0599993
1419367_at	Decr1	0.957092	-0.25081	5.2788	6.1457	6.5019	5.4384	5.492	5.8832	6.2205	5.8013	5.84523	0.427087		5.3104	5.5115	5.375	5.4816	5.7386	5.3984	5.9598	5.5629	5.5568	5.5006	6.2576	5.478	5.5962	5.59442	0.259118
1437967_at	Ccdc141	0.952192	-0.25462	5.1694	5.1085	5.3278	5.1459	5.0714	5.0244	6.6085	5.1514	5.32591	0.525811		5.1055	5.0516	5.0706	5.0745	5.0462	5.0671	5.0754	5.0456	5.0347	5.0997	5.1183	5.082	5.0556	5.07129	0.0251819
1451601_a_at	Spns2	0.953594	-0.289836	6.4125	5.9648	6.1416	6.9074	6.4509	6.307	6.2715	5.5092	6.24561	0.404329		6.0936	5.9918	5.919	6.1667	5.7424	6.3008	6.0659	5.9102	6.1094	5.6187	5.7016	6.0261	5.7789	5.95578	0.200617
1422032_a_at	Zfand6	0.967696	-0.266629	8.0654	8.4073	8.0676	8.6458	7.9763	8.2086	8.0238	8.6354	8.25378	0.273851		8.0224	7.9576	7.9208	8.1032	7.7952	8.112	8.5768	7.9573	8.1319	7.6307	7.7895	7.9195	7.916	7.98715	0.226883
1433836_a_at	8430408G22Rik	0.949697	-0.293688	5.4431	5.354	5.3316	5.3931	5.4073	5.4679	8.9136	5.3965	5.83839	1.24334		5.5096	5.564	5.7941	5.6357	5.6745	5.8927	5.3184	5.4349	5.414	5.468	5.6313	5.3944	5.3495	5.5447	0.174276
1423924_s_at	Tspan14	0.96504	-0.224653	6.0024	6.5982	6.8051	6.4148	6.2612	6.1936	6.4069	6.7253	6.42594	0.273612		5.8563	6.1433	6.2342	6.141	6.1697	5.998	6.5096	6.2623	6.1664	6.3238	6.3818	6.1093	6.321	6.20128	0.168276
1438164_x_at	Flot2	0.958659	-0.245578	5.2661	5.9457	6.8664	5.4195	5.5225	5.7652	6.3104	6.4271	5.94036	0.555831		5.2728	5.4664	5.5411	5.5649	6.1281	5.4106	6.259	5.7831	5.7806	5.5743	5.8033	5.7299	5.7181	5.69478	0.273985
1416958_at	Nr1d2	0.960394	-0.268465	5.9639	6.6398	7.7135	6.5649	6.3742	6.8895	7.1503	6.9307	6.77835	0.526422		6.1564	6.6176	6.428	6.3854	6.7484	6.2319	6.942	6.5032	6.7131	6.2137	6.9968	6.2638	6.4282	6.50988	0.275836
1418773_at	Fads3	0.958134	-0.255916	5.9947	5.7637	5.8131	6.2533	5.9246	5.9947	7.6623	5.4957	6.11276	0.662949		5.7034	6.3732	5.831	5.6274	6.0419	5.7778	5.6665	6.0335	6.1699	5.9421	5.5051	5.6353	5.8319	5.85685	0.246663
1423071_x_at	6720475J19Rik	0.958283	-0.250433	5.511	5.7864	5.6551	5.5954	5.7051	5.8065	7.1679	6.7976	6.00313	0.620125		6.0598	5.6397	5.5809	5.6325	5.6758	5.5557	6.0012	5.6726	5.6859	5.616	6.3522	5.5601	5.7526	5.75269	0.238673
1436993_x_at	Pfn2	0.959818	-0.227006	5.1846	5.6511	5.886	5.5109	5.4609	5.4227	6.5484	5.5304	5.64938	0.414124		5.3256	5.276	5.4279	5.4394	5.5522	5.3607	5.432	5.609	5.338	5.4676	5.1968	5.5363	5.5293	5.42237	0.119426
1427060_at	Mapk3	0.968633	-0.210913	6.4125	6.8786	6.9329	7.3163	6.5082	6.8751	6.7099	6.1583	6.72398	0.359565		6.4815	6.608	6.7196	6.7523	6.3225	6.5038	6.0051	6.4683	6.6481	6.5707	6.332	6.5657	6.6922	6.51306	0.20321
1416321_s_at	Prelp	0.95142	-0.269444	5.2169	5.6076	5.909	5.1445	5.282	5.5277	6.3575	5.3258	5.54638	0.410944		5.223	5.2462	5.0901	5.272	5.4656	5.1572	5.5423	5.4265	5.2315	5.1931	5.4252	5.1389	5.1885	5.27693	0.14126
1460367_at	Hbp1	0.965083	-0.242037	6.9775	6.8441	7.1263	6.6573	6.9815	6.7144	7.5607	6.5924	6.93177	0.312456		6.8045	6.8406	6.7246	6.7285	6.5228	6.7526	6.7544	6.758	6.9019	6.4121	6.6489	6.3923	6.7254	6.68974	0.156208
1450780_s_at	Hmga2	0.953899	-0.261965	5.5484	5.3161	5.1832	7.2782	5.4211	6.3374	5.2685	5.1067	5.68245	0.750995		5.5179	5.9049	5.4455	5.2435	5.5363	5.2915	5.2388	5.2811	5.2811	5.5805	5.3454	5.4365	5.3633	5.42048	0.185468
1420842_at	Ptprf	0.970695	-0.23282	8.1966	7.9741	8.3553	8.0543	7.9216	7.7856	7.6506	7.6204	7.94481	0.257025		7.714	8.2111	7.4968	8.0753	7.5836	8.028	5.45	7.9818	7.9174	7.8785	7.9861	8.1456	7.7877	7.71199	0.711335
1423269_a_at	Nedd4l	0.952975	-0.272238	5.4825	5.5158	5.8085	5.508	5.4915	5.3872	7.1429	5.9772	5.7892	0.581419		5.3062	5.6195	5.4109	5.3987	5.4579	5.3732	5.8193	5.4352	5.4339	6.0101	5.529	5.5156	5.411	5.51696	0.196613
1435745_at	5031439G07Rik	0.959221	-0.247472	5.6333	6.1336	6.1066	5.9239	5.7875	5.9477	6.6014	6.4155	6.06869	0.319362		5.5335	5.641	5.799	5.9199	5.8512	5.5888	6.2415	5.9547	5.844	5.7689	5.9145	5.7905	5.8283	5.82122	0.179772
1449342_at	Ptplb	0.96697	-0.263414	7.7493	8.3052	8.9621	7.5124	7.7784	8.0402	7.2414	8.2113	7.97504	0.532547		7.29	7.6494	7.4055	8.2689	7.6071	7.7467	6.7292	7.5836	7.8546	7.4608	9.4924	7.5172	7.6457	7.71162	0.637461
1434828_at	Fam102b	0.956353	-0.276378	5.9431	6.3135	7.1778	6.1695	5.7907	6.1852	6.1684	6.9091	6.33216	0.473246		5.9081	6.1812	6.0295	6.0142	6.4429	5.8631	6.2048	6.0144	6.1281	5.8927	6.2961	5.8202	5.9299	6.05578	0.185245
1435336_at	Celsr2	0.959088	-0.249725	5.8793	6.2028	6.4337	6.0494	5.7566	5.9571	6.9559	5.5974	6.10402	0.430378		5.7209	5.9016	5.8735	6.0358	5.7273	6.0457	5.1834	5.8009	5.8072	5.7413	6.1953	6.2244	5.8486	5.8543	0.262574
1417410_s_at	Prkci	0.975716	-0.182559	7.3851	7.5821	7.6699	7.4956	7.4382	7.3161	8.296	6.9579	7.51761	0.380126		7.1758	7.4637	7.4228	7.4125	7.3304	7.3606	6.0968	7.6113	7.7411	7.2538	7.6045	7.2465	7.6359	7.33505	0.409094
1423266_at	Fam213b	0.957	-0.281549	6.9317	6.8118	5.8085	7.1814	6.2819	7.0248	5.5425	6.7989	6.54769	0.60202		6.7254	6.5985	5.8338	6.3508	6.0398	6.8936	6.3657	6.0219	6.6758	5.7861	5.8473	6.2075	6.1136	6.26614	0.368597
1418710_at	Cd59a	0.961675	-0.221631	5.3939	5.7844	6.2595	5.444	5.4004	6.1396	6.5165	5.3257	5.783	0.465075		5.6993	5.4965	5.5657	5.5216	5.7105	5.4707	5.4354	5.5647	5.6813	5.5414	5.5019	5.4263	5.6825	5.56137	0.100999
1460329_at	B4galt6	0.951818	-0.273474	5.2728	5.4479	6.0435	5.3238	5.3519	5.6644	5.9899	6.3123	5.67581	0.393208		5.3873	5.3818	5.3211	5.3436	5.7056	5.3238	5.6604	5.3652	5.3678	5.3719	5.497	5.2185	5.2864	5.40234	0.139978
1423017_a_at	Il1rn	0.958476	-0.238363	5.5271	5.5178	5.6641	5.8988	5.6891	5.7451	5.4462	6.4352	5.74042	0.315756		5.5788	5.5076	5.526	5.5496	5.5692	5.5288	5.3504	5.4761	5.6546	5.5815	5.2619	5.3968	5.5455	5.50206	0.107189
1449556_at	NA	0.957922	-0.329262	6.6299	8.2003	8.6198	6.1791	7.2363	6.7628	8.7404	10.2322	7.8251	1.36367		7.6322	6.7616	7.3685	7.9599	6.7819	7.5931	9.6266	7.2848	7.829	6.6325	7.3287	7.5246	7.1225	7.49584	0.759255
1450317_at	Clec2g	0.952703	-0.265785	5.197	5.2622	6.1681	5.737	5.1648	6.0415	5.0365	6.3489	5.6195	0.51792		5.2895	5.148	5.1017	6.5574	5.1442	5.3358	5.0872	5.2571	5.2634	5.1708	5.3531	5.6199	5.2702	5.35372	0.387604
1425514_at	Pik3r1	0.956324	-0.24303	5.1442	5.4229	5.376	5.1952	5.1962	5.5034	7.1885	5.4891	5.56444	0.670933		5.1715	5.2112	5.1608	5.2535	5.5092	5.2402	5.6296	5.3266	5.1626	5.1464	5.8319	5.1931	5.3417	5.32141	0.211191
1420131_s_at	Pttg1ip	0.9643	-0.256601	7.1451	7.0915	7.4648	7.1712	7.0674	7.1282	7.5803	6.8528	7.18766	0.230661		6.7254	7.1401	6.9564	6.9423	7.1052	6.8363	7.1975	7.069	7.1394	6.7106	6.6559	6.7384	6.8873	6.93106	0.187714
1417025_at	H2-Eb1	0.947638	-0.367421	5.8241	7.0856	8.1229	5.8601	6.0865	6.9877	6.3219	9.847	7.01697	1.38088		6.9044	5.9542	6.3006	6.8	6.5709	6.3169	10.6473	6.2988	6.5352	5.775	6.1174	6.1244	6.0991	6.64955	1.24347
1451924_a_at	Edn1	0.96491	-0.200193	5.4506	5.4332	7.5484	5.3823	5.6092	5.3419	5.6415	5.2334	5.70506	0.756714		5.5406	5.315	5.5324	5.6079	5.6509	5.3115	5.2731	5.5318	5.6954	5.5869	5.4493	5.35	5.7185	5.50487	0.152097
1422601_at	Serpinb9	0.951854	-0.279821	5.1245	5.5639	6.0185	5.3899	5.3153	5.7031	5.3915	7.9891	5.81198	0.920417		5.8377	5.1602	5.4366	5.2617	5.5789	5.1547	7.2965	5.4816	5.3951	5.3361	5.2649	5.3325	5.3815	5.53215	0.560158
1417856_at	Relb	0.95472	-0.259986	5.3252	5.4399	5.7646	5.2504	5.4117	5.4991	5.6501	7.5931	5.74176	0.766279		5.5853	5.2867	5.4226	5.3344	5.4485	5.2822	6.4799	5.4656	5.3393	5.431	5.3475	5.4185	5.4216	5.48178	0.31091
1460218_at	Cd52	0.956058	-0.302179	5.6981	6.423	7.6201	5.8088	6.2698	6.8857	7.3651	8.944	6.87683	1.08026		6.2156	6.0899	5.9613	6.3143	6.7969	5.8692	10.7905	6.424	6.3536	6.0261	6.3512	5.9568	6.321	6.57465	1.29089
1436512_at	Arl4c	0.962133	-0.245646	5.9188	6.3497	6.2416	6.7279	6.4493	6.5109	7.6079	6.0907	6.4871	0.517607		5.8925	6.4247	6.3168	6.0789	6.7657	6.0932	6.8912	6.275	6.1612	6.2268	5.7661	6.0007	6.2461	6.24145	0.315985
1427195_at	Slc26a2	0.95964	-0.232589	5.3728	5.8871	6.2386	5.7921	5.6372	5.7655	5.881	5.529	5.76291	0.261646		5.3587	5.4816	5.4816	5.5688	5.5825	5.4501	5.6003	5.6023	5.4836	5.3762	5.7018	5.6124	5.5943	5.53032	0.100453
1422706_at	Pmepa1	0.965327	-0.243998	6.9236	6.5882	7.0519	6.3068	7.0246	7.0102	8.909	6.4831	7.03717	0.80709		6.6259	7.108	6.8204	6.6126	7.4404	6.8198	5.5271	7.0333	7.4637	6.9516	6.6788	6.4259	6.8038	6.79318	0.488488
1458299_s_at	Nfkbie	0.949341	-0.293758	5.1218	5.3252	5.6156	5.1386	5.2702	5.4741	5.7557	8.6888	5.79875	1.18869		6.0141	5.2773	5.1581	5.2671	5.4715	5.165	7.5074	5.3845	5.3423	5.2268	5.2429	5.22	5.2879	5.50499	0.640946
1428572_at	Basp1	0.984423	-0.117538	6.4537	6.8997	7.5659	6.6636	8.0092	6.5483	9.9727	8.252	7.54564	1.19446		7.0349	7.0255	7.6846	6.5876	8.3751	7.374	7.7473	7.9806	8.2152	7.7928	5.7892	6.942	8.0165	7.4281	0.731257
1419456_at	Dcxr	0.971381	-0.180109	6.3431	6.0743	5.9951	6.1837	6.499	6.4322	6.6689	6.1506	6.29336	0.231276		6.1262	6.5785	6.2885	5.7991	6.2948	6.229	6.0782	5.8469	6.0193	6.1764	5.7778	5.8433	6.4143	6.11325	0.250566
1438288_x_at	1110059G02Rik	0.952667	-0.252073	5.1107	5.0866	5.1097	5.128	5.028	5.0855	5.9457	6.1102	5.32555	0.436757		5.1223	5.0521	5.0318	5.1395	5.0082	5.0627	5.1527	5.0455	5.1504	5.0116	5.1214	5.0116	5.0454	5.07348	0.0555522
1426542_at	Endod1	0.955101	-0.250872	5.3877	5.2155	5.5885	5.7207	5.3071	5.4658	6.8184	5.1962	5.58749	0.528841		5.2372	5.5683	5.2532	5.3268	5.3483	5.3372	5.1765	5.2617	5.4118	5.3328	5.5467	5.2617	5.3138	5.33662	0.114723
1455247_at	Amotl1	0.964969	-0.207646	5.6715	6.1017	6.5645	5.6614	5.9881	5.6876	5.8064	5.9388	5.9275	0.304368		5.4367	5.9091	5.8871	5.7833	5.6745	5.7445	5.1736	5.8512	5.7155	5.7967	5.6608	5.8306	5.8945	5.71985	0.207861
1435446_a_at	Chpt1	0.957542	-0.240521	5.3277	5.6107	5.5959	5.3813	5.3742	5.5976	6.8293	5.6031	5.66498	0.48558		5.2786	5.3164	5.4105	5.3726	5.6073	5.296	5.6188	5.5335	5.4674	5.357	5.4296	5.3834	5.4468	5.42445	0.109557
1428308_at	Pdrg1	0.964407	-0.222917	5.8803	6.3479	6.3061	5.9941	6.1196	6.1505	7.0757	6.23	6.26303	0.363047		5.8938	5.8934	6.0641	6.0026	6.0914	5.8548	6.4299	6.1084	6.0038	6.1776	5.9807	5.8784	6.1425	6.04011	0.157815
1455961_at	NA	0.956142	-0.237685	5.106	5.2043	5.2271	5.0885	5.0462	5.1479	7.1524	5.3828	5.4194	0.707973		5.1394	5.1481	5.1634	5.1347	5.1406	5.1268	5.585	5.1462	5.2366	5.1125	5.1323	5.0815	5.2152	5.18172	0.127633
1434089_at	Synpo	0.960149	-0.230565	5.3594	5.9031	5.9794	5.4096	5.571	5.7009	6.7829	5.5797	5.78575	0.457418		5.2575	5.5145	5.6695	5.4897	5.847	5.3743	5.3629	5.6972	5.7773	5.5765	5.4567	5.5738	5.6205	5.55518	0.169987
1423790_at	Dap	0.959862	-0.284662	6.6898	6.9772	7.2438	7.2118	6.7876	7.408	6.7631	7.6555	7.0921	0.344459		6.9474	6.6401	6.5511	6.7577	6.7975	6.8619	7.1178	6.9419	6.6367	6.9012	6.7349	6.9834	6.6251	6.80744	0.168488
1435265_at	Fbxo32	0.957374	-0.231998	5.2182	5.3143	6.7628	5.1629	5.2205	5.1146	5.4351	5.313	5.44268	0.54271		5.2404	5.0042	5.1644	5.2422	5.2732	5.1238	5.2545	5.2518	5.1747	5.1294	5.4481	5.1644	5.2677	5.21068	0.104635
1425964_x_at	Hspb1	0.969711	-0.270973	8.9091	9.0145	8.6325	9.5538	9.2099	9.521	8.4535	8.2765	8.94635	0.472805		9.2273	9.521	8.9151	9.0532	9.2318	9.4344	5.674	8.748	9.4077	8.8921	7.719	8.4024	8.5539	8.67538	1.02901
1433428_x_at	Tgm2	0.952016	-0.298262	5.2201	6.1506	6.1889	5.3203	5.9243	5.9982	7.3309	7.5939	6.2159	0.851322		5.7449	5.5363	5.8045	5.7967	6.4404	5.4902	7.6939	5.9446	5.8514	5.784	5.8857	5.2858	5.6709	5.91764	0.598461
1422804_at	Serpinb6b	0.948114	-0.292356	5.1848	5.2188	6.2597	5.1764	5.2373	5.3071	5.3823	7.3098	5.63453	0.766342		5.2683	5.2956	5.1848	5.1608	5.2112	5.1054	7.1781	5.2697	5.1421	5.1618	5.1567	5.1914	5.1223	5.34217	0.554709
1416273_at	Tnfaip2	0.962054	-0.245875	6.1826	5.8265	6.4843	6.1993	6.4269	5.8963	7.0215	7.7992	6.47958	0.651521		6.6808	6.1105	6.2375	6.2088	6.1746	6.0396	5.7923	6.3219	6.2069	6.7084	5.9805	6.35	6.2263	6.2337	0.252197
1449195_s_at	Cxcl16	0.965316	-0.206982	5.3206	5.6527	6.7688	5.3464	5.7505	5.5657	6.2996	7.0366	5.96761	0.655441		5.6869	5.6494	5.7753	5.6615	5.8763	5.4721	5.8947	5.9101	5.8249	5.8939	5.7778	5.5346	5.9307	5.76063	0.149163
1416167_at	Prdx4	0.960595	-0.26226	6.2259	6.2864	6.5828	6.1958	6.2964	6.7483	8.3269	6.5813	6.65548	0.70448		5.8609	6.2887	6.2395	6.2165	6.6213	6.4337	7.4335	6.5829	6.5104	6.2263	6.3253	6.063	6.3098	6.39322	0.37452
1423569_at	Gatm	0.959959	-0.221183	5.1537	5.4707	5.356	5.1584	5.2202	5.4232	5.8742	6.5346	5.52388	0.470297		5.2644	5.3167	5.3041	5.2277	5.3435	5.1313	5.435	5.4988	5.3926	5.2288	5.1731	5.212	5.407	5.30269	0.109444
1438176_x_at	Snap47	0.969976	-0.216817	6.5204	7.3137	7.5997	7.3388	7.0868	7.5566	7.0678	7.2884	7.22152	0.341294		6.5764	7.1863	7.0443	6.8635	7.3655	6.975	6.7933	7.2893	7.2273	7.0015	6.6354	6.9751	7.1283	7.00471	0.240965
1428450_at	2610034B18Rik	0.959803	-0.233712	5.4327	5.6122	5.5813	5.6933	5.5639	5.7626	5.5822	7.285	5.81415	0.602091		5.5095	5.4322	5.6589	5.596	5.6702	5.5977	5.4308	5.6425	5.6801	5.6944	5.4341	5.5726	5.6267	5.58044	0.0976985
1453089_at	3110079O15Rik	0.952856	-0.257375	5.1162	5.0978	5.1835	5.2321	5.1794	5.2078	7.4719	5.1863	5.45938	0.814403		5.2545	5.2082	5.1979	5.2731	5.1644	5.1648	5.1044	5.1698	5.1726	5.173	5.3199	5.2835	5.1399	5.202	0.0628035
1440817_x_at	Zfp771	0.95594	-0.270597	5.7236	6.0424	6.2289	5.7618	5.8685	6.0825	6.3105	7.1147	6.14161	0.445607		5.7222	5.871	5.8775	5.7848	5.9078	5.8432	5.9999	5.9143	5.8453	5.7802	6.0799	5.9489	5.7482	5.87102	0.101622
1435353_a_at	NA	0.958232	-0.260942	5.8998	6.2174	6.1011	5.5524	5.9014	5.8377	6.2416	8.2282	6.24745	0.831292		6.1203	5.9237	5.8326	5.9699	5.7278	5.9088	6.414	5.8197	5.7791	6.0205	6.5456	5.8557	5.9069	5.98651	0.243166
1435254_at	Plxnb1	0.958136	-0.241111	5.3354	5.6671	5.5775	5.604	5.5615	5.562	6.2667	6.5009	5.75939	0.401931		5.2963	5.3414	5.4601	5.4816	5.5092	6.3597	5.0446	5.547	5.4305	5.4614	5.5775	5.6992	5.5291	5.51828	0.298029
1447277_s_at	Pcyox1	0.979623	-0.165437	7.9081	8.6229	8.645	7.9541	7.9998	8.0994	7.2542	8.4683	8.11897	0.46086		7.8571	8.1308	7.9408	7.9242	7.9888	7.9382	6.4216	8.1638	8.0418	7.981	8.7072	7.9913	8.3094	7.95354	0.511443
1427233_at	Tshz1	0.956153	-0.269941	6.1635	5.9677	6.2033	5.9301	5.7245	6.36	6.272	6.63	6.15639	0.281506		5.5596	5.9657	5.8466	5.88	5.8977	5.8596	6.3519	5.8524	5.9428	5.779	5.9611	5.8631	5.7643	5.88645	0.175393
1425151_a_at	Noxo1	0.953132	-0.258387	5.1816	5.2633	5.6066	5.2781	5.2151	5.169	5.5822	6.8088	5.51309	0.551243		5.2306	5.2565	5.1577	5.2212	5.2356	5.2161	5.4489	5.1935	5.1816	5.2152	5.421	5.3485	5.1847	5.2547	0.0925055
1417268_at	Cd14	0.963104	-0.234878	5.7742	5.8846	5.8675	5.9599	6.4612	5.9054	7.9497	7.1252	6.36596	0.783864		6.4382	6.1498	6.4813	6.172	6.7809	6.0388	5.7265	6.1531	6.205	6.2525	5.4208	5.7167	6.1685	6.13108	0.354938
1427005_at	Plk2	0.96521	-0.236201	6.6627	6.916	7.0982	7.4209	6.7701	6.6543	7.3101	5.4818	6.78926	0.60069		6.2541	6.7662	6.8176	6.4253	6.7506	6.826	5.6277	6.6326	6.8796	6.6722	6.3154	6.6385	6.584	6.55306	0.339461
1448793_a_at	Sdc4	0.961323	-0.288483	7.2528	6.6426	7.6158	7.1856	7.2034	7.0981	9.3282	7.3437	7.45878	0.802776		7.068	7.6891	6.3676	7.2644	7.252	7.4817	6.6334	6.9155	7.1047	6.9978	7.6937	7.7849	6.961	7.17029	0.420236
1427392_at	Dscaml1	0.952768	-0.25251	5.1456	5.1009	5.0745	5.04	5.0706	5.1186	5.099	7.1198	5.34612	0.717387		5.3144	5.0509	5.0319	5.1085	5.073	5.0897	5.116	5.0643	5.0228	5.1337	5.0631	5.1003	5.0484	5.09362	0.0741864
1449183_at	Comt	0.953202	-0.309846	6.3582	6.5002	6.7077	6.2393	6.3224	6.6701	6.9626	7.2067	6.6209	0.335554		6.2151	6.4312	6.211	6.4018	6.5296	6.3287	6.6135	6.285	6.3498	6.1266	6.2769	6.2713	6.0032	6.31105	0.16206
1418718_at	Cxcl16	0.967101	-0.205847	5.9435	5.7636	6.7633	5.591	6.1123	5.8186	6.708	7.3554	6.25696	0.616979		6.194	6.1655	6.0571	5.9199	6.0883	5.7743	6.068	6.1591	6.0899	6.1368	6.0435	5.7505	6.2176	6.05112	0.14936
1452969_at	Atp2b1	0.961488	-0.236848	5.9566	5.9641	6.0512	6.2268	5.9254	6.0017	7.004	6.0696	6.14992	0.357739		5.8667	5.8049	5.977	5.9856	5.967	5.9626	5.9446	5.957	5.9541	5.8932	5.7846	5.8351	5.9376	5.91308	0.0687678
1447807_s_at	Plekhh1	0.956524	-0.245141	5.357	5.3558	5.4816	5.604	5.5931	5.3382	5.7919	6.5871	5.63859	0.41414		5.6778	5.3198	5.3818	5.3228	5.4221	5.2501	5.1866	5.329	5.297	5.3903	5.6797	5.478	5.3798	5.39345	0.146715
1426690_a_at	Srebf1	0.96754	-0.21069	6.0719	6.6701	7.0648	6.1767	6.1976	6.2301	6.9851	6.5291	6.49068	0.384613		5.9783	6.1976	6.2737	6.2335	6.2704	6.2043	6.2882	6.2857	6.1647	6.2281	6.6566	6.4353	6.4234	6.27998	0.160321
1417888_at	Trim13	0.957244	-0.265813	5.9982	6.2422	6.1238	6.4911	6.0667	6.2942	5.6368	6.8823	6.21691	0.366476		6.0414	5.9896	6.1387	5.9924	5.9234	6.0547	5.1736	6.0909	5.908	6.0131	6.028	6.1685	5.842	5.9511	0.250477
1452214_at	Skil	0.97017	-0.216816	6.7759	7.1708	8.2711	6.6628	6.9644	6.6631	7.4759	8.1637	7.26846	0.646713		6.9847	7.0719	7.0849	6.7999	7.1064	6.8437	7.1441	7.2686	7.0786	6.9311	7.2062	6.9851	7.1662	7.05165	0.137818
1416880_at	Mcl1	0.959374	-0.288011	6.6543	6.868	6.9584	6.4726	6.8467	6.9929	8.2911	7.6303	7.08929	0.590497		6.4317	6.5751	6.7902	6.6812	6.9864	6.4934	8.2553	6.7449	6.8121	6.6154	6.8319	6.61	6.589	6.80128	0.462417
1418116_at	Tor1aip2	0.980811	-0.140417	6.9535	7.8158	7.2808	7.1957	7.3617	7.1029	6.9673	7.8633	7.31763	0.351634		6.9558	7.0188	7.3116	7.1637	7.0609	7.0148	6.2368	7.6028	7.3836	7.4399	7.0749	7.4009	7.6392	7.17721	0.363238
1460004_x_at	Stx6	0.967653	-0.241013	6.8597	7.3475	8.0158	7.132	7.2528	7.2695	7.7101	8.0204	7.45097	0.421677		6.8006	7.2049	7.1267	6.9792	7.4817	7.0902	7.6515	7.361	7.285	7.0293	7.3865	7.1226	7.2103	7.20996	0.225612
1448734_at	Cp	0.951251	-0.267964	5.1386	5.221	5.4011	5.0181	5.1741	5.1755	7.7297	5.1162	5.49679	0.908747		5.1534	5.0947	5.144	5.121	5.2822	5.095	6.3312	5.1534	5.1489	5.0581	5.2391	5.0484	5.1053	5.22882	0.337593
1449789_x_at	Ly6g6c	0.971687	-0.189102	7.2582	6.8837	6.88	7.4083	6.4912	7.498	5.6315	5.3813	6.67903	0.796148		6.9273	7.0759	6.0069	7.2812	5.9404	6.9234	5.4045	5.9658	6.6398	5.6582	6.7446	7.0747	6.7263	6.48992	0.613307
1433908_a_at	Cttn	0.968769	-0.272107	8.8794	8.4489	8.5489	8.737	8.8051	9.0288	8.8469	8.4069	8.71274	0.221933		8.7349	8.8842	8.1948	8.6585	8.7561	8.7056	6.6259	8.622	8.819	8.4259	8.5565	8.4476	8.2972	8.44063	0.58199
1417780_at	Cers4	0.972472	-0.16015	5.2991	7.3148	6.7916	5.618	5.493	5.5914	5.1534	5.2807	5.81775	0.791465		5.1551	5.2991	5.291	6.1135	5.5081	5.5578	5.6765	5.2215	5.2279	5.2288	7.5551	5.6895	6.0249	5.6576	0.648785
1429321_at	Rnf149	0.966535	-0.250093	7.1841	7.1474	7.6524	7.2063	7.7867	7.4508	7.4531	7.9053	7.47326	0.287594		6.9936	7.3991	7.1492	7.0781	7.6098	7.3208	6.7534	7.5759	7.475	6.9634	7.1744	7.2297	7.1788	7.22317	0.249929
1448288_at	Nfib	0.956664	-0.269402	5.5139	6.2205	7.4849	5.8443	5.6078	5.8961	6.7112	6.4535	6.21652	0.656299		5.6831	5.5223	5.7612	5.9741	5.8937	5.9075	5.9482	5.7417	5.7294	5.6323	7.4966	6.2081	5.8144	5.94712	0.497093
1419455_at	Il10rb	0.956644	-0.266556	5.6874	5.983	6.0377	5.8804	5.9014	6.138	6.6139	6.9424	6.14803	0.419557		5.6973	5.6862	5.6924	5.9113	6.1241	5.7112	7.0561	5.7384	5.9839	5.6047	5.9373	5.5547	5.7615	5.88147	0.388175
1448810_at	Gne	0.953582	-0.259912	5.326	5.255	5.6584	5.4629	5.3385	5.3415	5.4573	6.9552	5.59935	0.561686		5.6107	5.2565	5.2217	5.3462	5.2498	5.2727	5.8175	5.2852	5.2887	5.334	5.1943	5.2861	5.2493	5.33944	0.176301
1452664_a_at	Tm7sf3	0.961254	-0.227998	5.3347	5.7897	6.1826	5.4227	5.6825	6.0794	6.3542	6.2292	5.88437	0.383893		5.5424	5.4765	5.5883	5.6801	5.9526	5.5519	5.8607	5.8535	5.6943	5.5814	5.3982	5.6419	5.7111	5.65638	0.159878
1424339_at	Oasl1	0.956219	-0.251228	5.351	5.6812	5.3396	5.5531	5.5615	5.53	5.8751	7.015	5.73831	0.543776		5.5041	5.4412	5.4898	5.4955	5.5328	5.6405	5.4687	5.5223	5.6548	5.3543	5.3849	5.4077	5.4355	5.48708	0.0889017
1438531_at	A730054J21Rik	0.970385	-0.179497	5.3975	5.7952	7.9026	5.2909	6.0493	6.3211	6.4519	5.2804	6.06111	0.872218		5.7258	5.5899	6.0434	6.0029	6.1492	5.6783	5.1814	6.3216	6.0728	5.8391	6.0498	5.6489	6.1579	5.88162	0.308791
1434798_at	Atp6v0d2	0.95878	-0.222849	5.1737	5.1739	6.0699	5.1966	5.1378	5.1927	6.2254	5.0811	5.40639	0.460876		5.1693	5.1632	5.2163	5.1636	5.129	5.1952	5.1085	5.1141	5.1632	5.1966	5.2978	5.2076	5.2616	5.18354	0.0547439
1460380_at	Dsg2	0.953295	-0.262506	5.3005	5.3426	5.833	5.2664	5.2973	5.3055	6.5488	6.0697	5.62047	0.480681		5.4516	5.3671	5.2646	5.3511	5.4178	5.2997	5.4189	5.2458	5.34	5.3571	5.5584	5.3269	5.2546	5.35797	0.0880489
1441894_s_at	Grasp	0.966818	-0.204093	5.4824	6.2495	6.1235	5.7946	6.0697	6.0336	5.744	7.7088	6.15076	0.675837		5.8244	5.8907	6.1383	5.7167	6.1327	5.7637	5.6751	6.258	5.9724	6.1325	5.4094	6.2829	6.1099	5.94667	0.259808
1448265_x_at	Mpzl2	0.972001	-0.214172	7.6944	7.422	7.2818	7.8408	7.5761	7.6175	6.7933	8.9684	7.64929	0.621583		7.43	7.8206	7.5949	7.666	7.6089	7.6557	5.1237	7.6355	8.0082	7.6703	7.1315	7.759	7.5522	7.43512	0.723628
1449071_at	Myl7	0.975	-0.142191	5.3139	5.3252	5.1362	5.5059	6.176	5.3454	5.2196	7.4797	5.68774	0.792313		5.5713	5.2808	5.2721	5.3464	5.3798	5.5896	5.2064	5.6721	6.2552	5.6336	5.4422	5.4522	5.9904	5.54555	0.299205
1430533_a_at	Ctnnb1	0.961316	-0.225488	5.5118	5.7745	5.7893	5.8681	5.7067	5.689	6.7565	5.5365	5.82905	0.394074		5.6628	5.7669	5.5991	5.5831	5.5568	5.66	5.4978	5.6718	5.6174	5.6882	5.4575	5.4182	5.6667	5.60356	0.0995304
1435144_at	NA	0.955325	-0.258262	5.2446	5.6183	5.5496	5.2736	5.4933	5.6193	5.7442	7.704	5.78086	0.795828		5.7074	5.2709	5.3875	5.4458	5.6368	5.2565	6.584	5.4968	5.4748	5.3117	5.4767	5.31	5.4349	5.5226	0.345748
1420843_at	Ptprf	0.974744	-0.208747	8.466	8.3009	8.6917	8.3976	8.3592	8.168	7.8261	7.9134	8.26536	0.286826		7.9292	8.6142	7.9449	8.2506	7.9907	8.436	5.6483	8.3067	8.2543	8.3077	8.4351	8.4238	8.1945	8.05662	0.752067
1439492_at	Sptlc3	0.960385	-0.231299	5.3936	5.9668	5.8301	6.7494	5.6575	6.2988	5.122	5.6917	5.83874	0.510429		5.7171	5.3697	5.5569	5.8555	5.5215	5.8433	5.2718	5.4911	5.4495	5.4702	5.9898	5.7184	5.6419	5.60744	0.209228
1419485_at	Foxc1	0.95259	-0.262673	5.1391	5.3169	6.0152	5.367	5.1968	5.445	6.4653	5.3783	5.54045	0.459095		5.1483	5.1546	5.1707	5.3456	5.2248	5.1957	5.1685	5.2051	5.1538	5.1803	6.194	5.3031	5.1666	5.27778	0.281678
1453129_a_at	Rgs12	0.971296	-0.177517	6.0216	6.39	6.8716	6.2388	6.0831	6.0854	5.1534	6.6307	6.18432	0.510768		5.4538	6.0035	6.4068	5.8839	6.1436	6.1231	5.1736	6.1822	5.9632	6.4196	5.8237	6.2266	6.2849	6.00681	0.361667
1453240_a_at	Ccser2	0.963191	-0.230895	5.9629	5.8635	6.4119	5.6827	6.0848	6.2394	6.6513	7.2858	6.27279	0.512281		6.08	6.168	5.7968	6.0587	6.058	5.9205	6.1927	6.0914	6.0203	5.8925	6.3425	5.8486	6.0746	6.04189	0.149855
1418892_at	Rhoj	0.967021	-0.211015	5.7664	6.1972	6.1646	5.5871	6.1153	6.9291	8.8131	5.6144	6.3984	1.06637		6.1721	5.8674	6.3108	6.1851	6.6702	6.1437	6.1294	6.4033	6.4285	6.0179	5.9784	5.8193	6.3099	6.18738	0.238728
1448124_at	Gusb	0.963359	-0.233175	5.7781	6.0019	6.3926	5.4873	6.1935	6.4221	6.9268	7.7079	6.36378	0.696837		5.9265	6.213	6.1096	5.9123	6.5989	6.0153	6.9041	6.2441	6.2962	6.0414	5.5167	5.7687	6.151	6.1306	0.351659
1432418_a_at	Ckmt1	0.965117	-0.210349	5.9404	6.0479	6.0677	6.262	5.9679	6.2898	5.6808	5.985	6.03019	0.192321		5.7515	5.8564	5.7497	5.9377	5.7848	6.2514	5.0156	5.9638	6.1114	5.9178	5.5471	5.8269	5.9438	5.81984	0.297801
1438858_x_at	H2-Aa	0.953044	-0.337655	5.9856	6.9876	8.3898	5.7921	6.5109	7.35	7.0434	9.4675	7.19086	1.22943		6.8222	6.4084	6.0098	6.8933	7.0536	6.1712	10.6046	6.6971	6.5989	6.0284	7.3079	6.1024	6.3939	6.85321	1.19864
1417244_a_at	Irf7	0.964495	-0.213277	5.7103	6.2937	5.5493	5.511	5.9816	5.5721	6.5873	6.8507	6.007	0.516042		5.6636	5.6871	5.7961	5.7745	5.6588	5.6388	5.9715	5.9661	5.931	5.6439	5.8987	5.7861	5.9022	5.79372	0.127912
1451415_at	1810011O10Rik	0.970092	-0.20425	7.0358	6.7008	6.6157	7.0424	6.7037	7.0282	7.3809	6.1273	6.82935	0.378454		6.6867	7.2195	6.6587	7.277	6.9691	7.2341	5.4354	6.6155	6.58	6.3252	5.723	6.6285	6.7736	6.6251	0.548918
1452431_s_at	H2-Aa	0.956301	-0.286698	5.6125	6.0158	6.6804	5.69	6.169	7.3912	6.543	8.3843	6.56077	0.936363		6.0017	5.8881	5.4599	6.0127	7.0319	5.5679	9.9908	6.5365	5.9363	5.6077	6.1535	5.3304	6.0456	6.27408	1.20505
1423066_at	Dnmt3a	0.956034	-0.258836	5.7155	5.4399	5.8182	5.5214	5.7909	5.7646	6.4282	6.619	5.88721	0.417586		5.682	5.7778	5.5739	5.6216	5.7268	5.5511	5.7933	5.5683	5.6997	5.5247	5.6468	5.4757	5.5272	5.62838	0.101819
1426942_at	Aim1	0.96103	-0.241507	6.2906	6.1748	5.9618	6.305	5.901	6.137	6.1534	6.6543	6.19724	0.232525		6.0524	5.9035	5.8058	6.2645	5.9262	6.1206	5.7343	5.8156	6.1939	5.7946	6.0725	5.8076	5.933	5.95573	0.169655
1418840_at	Pdcd4	0.957071	-0.276342	5.6422	6.7332	6.7793	6.015	6.2285	6.21	6.4969	7.3921	6.43715	0.537919		5.8386	5.9542	5.7728	6.1305	5.991	5.8535	7.8298	6.235	6.073	5.9133	6.543	5.9772	5.9786	6.16081	0.539617
1433858_at	Lrrc28	0.961524	-0.229686	5.888	6.038	5.8061	6.578	5.8097	6.6553	5.4308	5.5506	5.96956	0.44237		5.8915	5.7277	5.585	5.8723	5.6342	5.9389	5.619	5.7144	5.8711	5.4561	5.6934	5.8442	5.7706	5.73988	0.142137
1450860_at	Lap3	0.963681	-0.24222	6.3037	6.582	7.9967	6.3192	6.364	6.4544	6.9229	6.4116	6.66931	0.572708		6.2134	6.165	6.4399	6.606	6.5819	6.5186	6.1153	6.5788	6.4716	6.2695	6.8313	6.3604	6.4005	6.42709	0.202989
1438452_at	Nebl	0.962787	-0.211414	5.3773	5.8458	6.2049	5.9082	5.3511	5.8425	5.7846	5.1355	5.68124	0.356311		5.2714	5.3671	5.2023	5.9101	5.4498	5.614	5.211	5.4322	5.3939	5.2333	5.5835	5.8556	5.5835	5.46982	0.231175
1448634_at	Ralbp1	0.970684	-0.202467	7.0482	7.0648	6.983	7.2733	6.5972	6.8568	6.5214	6.9055	6.90627	0.248415		6.6828	6.8625	6.7836	6.8207	6.5258	6.7557	6.1053	6.7561	6.7738	6.7781	6.5925	6.8546	6.858	6.70381	0.206216
1448621_a_at	Smpd1	0.968054	-0.220931	6.8363	6.8633	6.5493	8.5948	7.1071	7.6267	5.9065	5.8424	6.9158	0.90042		6.8461	6.7519	6.7327	6.9156	6.437	7.1056	6.2104	6.7048	6.8533	6.5908	6.1688	6.9525	6.7638	6.69487	0.278401
1419252_at	Eps15	0.969024	-0.216862	6.5678	7.2253	7.1086	6.8291	6.6716	7.0966	7.3948	7.1134	7.0009	0.283966		6.2611	6.6296	6.8602	6.8539	7.0644	6.5639	7.4208	6.8298	6.7365	6.7005	6.7159	6.6847	6.8712	6.78404	0.269871
1424518_at	NA	0.961152	-0.225829	5.5134	5.8963	5.2616	5.2294	6.1377	5.3174	7.2767	5.8729	5.81318	0.680166		5.3036	5.306	5.6216	5.7005	5.4859	5.622	5.3242	5.7921	5.7402	5.4643	5.9692	5.6729	5.633	5.58735	0.202078
1420965_a_at	Enc1	0.966759	-0.217866	6.226	6.3414	6.2615	6.0894	6.7206	6.6974	8.4374	5.6592	6.55411	0.832412		6.4162	6.3962	6.3419	6.2144	6.8199	6.2472	5.9353	6.4224	6.5338	6.4181	6.4154	5.7922	6.4182	6.33625	0.256514
1431554_a_at	Anxa9	0.95949	-0.245413	5.9706	6.2003	6.0302	6.3896	6.3848	6.3374	6.0199	5.1318	6.05807	0.411058		6.3076	5.6625	5.602	6.2542	5.4817	6.0863	5.1984	5.7121	6.116	5.757	5.6117	6.0068	5.7683	5.81266	0.323245
1415780_a_at	Armcx2	0.956736	-0.24536	5.2788	5.4058	5.3717	5.2829	5.3519	5.6984	7.6689	5.3118	5.67127	0.818322		5.3084	5.2618	5.4129	5.388	5.6878	5.2829	5.9318	5.448	5.4388	5.4054	5.2448	5.3446	5.3817	5.42592	0.189242
1417124_at	Dstn	0.980827	-0.186951	9.6752	9.9518	9.4888	10.2394	9.6564	9.8104	9.6765	9.5064	9.75061	0.248195		9.5732	9.6744	9.603	9.5169	9.8054	9.9624	7.5774	9.8762	10.0463	9.552	9.6299	9.7247	9.7858	9.56366	0.61841
1450877_at	BC005537	0.963756	-0.265463	6.9148	7.3519	7.2444	6.8655	7.2253	7.2801	8.1833	7.5296	7.32436	0.410073		6.9238	7.041	6.9789	7.1071	7.2335	6.9284	7.4399	7.2236	7.1634	6.9917	7.0719	6.7423	6.9202	7.0589	0.17846
1434364_at	Map3k14	0.955714	-0.244731	5.2388	5.2388	5.3631	5.1952	5.2512	5.2078	5.2618	7.4521	5.5261	0.779868		5.6317	5.2406	5.1463	5.2441	5.194	5.1645	5.5695	5.2337	5.2088	5.2284	5.3648	5.194	5.2374	5.28137	0.15144
1456509_at	1110032F04Rik	0.951773	-0.255679	5.0452	5.0044	4.987	5.0309	5.0767	5.019	5.0211	7.2279	5.30152	0.778834		5.2327	5.1078	4.9982	5.0289	4.991	5.0227	5.1939	4.9626	5.0122	5.0022	5.05	5.0425	4.9513	5.04585	0.0845124
1456014_s_at	NA	0.958877	-0.265339	5.8484	6.5706	6.4575	6.0087	5.9399	6.4775	6.285	8.0313	6.45236	0.692812		5.8533	5.9347	5.8032	5.9912	6.6145	5.6484	9.2934	6.3045	6.1939	5.6773	5.4787	5.5905	6.0477	6.18702	0.984622
1417492_at	Ctsb	0.963659	-0.21687	5.4398	5.7921	6.6275	5.5206	5.7254	5.9155	6.8755	5.8449	5.96766	0.513443		5.6369	5.5463	5.6538	5.8077	6.0109	5.7001	6.1189	5.8306	5.8331	5.7112	5.6833	5.3951	5.8324	5.75079	0.188328
1420997_a_at	Gpi1	0.960772	-0.305534	7.9449	7.3815	7.6827	7.8198	7.6654	7.751	8.0679	7.9955	7.78859	0.22031		7.6149	7.8124	7.273	7.269	7.2229	7.607	7.4851	7.3308	7.4417	7.5848	7.8974	7.5828	7.1579	7.48305	0.227567
1415822_at	Scd2	0.97457	-0.223808	8.6033	8.1758	8.4908	9.0748	8.8103	9.0748	9.0784	9.0982	8.8008	0.346716		8.4849	9.0691	8.7967	8.3727	8.2645	9.0218	7.379	8.3461	8.7884	8.5678	8.8444	8.9403	8.6252	8.57699	0.444903
1426894_s_at	Fam102a	0.961043	-0.23107	5.6333	5.6308	6.0755	5.8057	5.6353	5.5685	6.2777	6.8249	5.93146	0.439712		5.5073	5.7269	5.6425	5.6033	5.6294	5.7415	6.153	5.6961	5.6599	5.8334	5.6902	5.5064	5.7152	5.70039	0.163211
1456609_at	Camk2n1	0.959384	-0.239562	5.3043	5.7086	6.0461	5.4849	5.6908	5.7606	7.6237	5.5671	5.89826	0.729998		5.6246	5.3689	5.8736	5.6341	5.7572	5.6351	5.4745	5.719	5.8236	5.7103	5.5118	5.7967	5.6337	5.6587	0.144586
1423106_at	Ube2b	0.955352	-0.288749	6.0289	6.4639	6.6797	5.8442	6.2855	6.4217	7.2874	6.7262	6.46719	0.447261		6.0745	6.0674	6.1107	6.2692	6.2315	5.9385	6.6688	6.2254	6.0691	6.1525	6.3976	6.186	5.9285	6.17844	0.196255
1417101_at	Hspa2	0.957569	-0.231645	5.0845	5.5523	5.4298	5.2533	5.2097	5.3535	6.4774	5.3142	5.45934	0.434824		5.124	5.1938	5.1866	5.1495	5.4024	5.2064	5.259	5.2814	5.2838	5.1614	5.2015	5.2729	5.2373	5.22769	0.0735465
1437964_at	Nxph2	0.956009	-0.233032	5.0361	5.0714	5.0813	5.1105	5.0905	5.0264	5.0786	6.8833	5.29726	0.641448		5.2038	5.0444	5.109	5.0641	5.0379	4.9933	5.0344	5.048	5.0432	5.0492	5.0919	5.0484	5.0674	5.06423	0.0503731
1448361_at	Ttc3	0.965921	-0.226513	6.3748	6.7278	6.8952	6.2162	6.5959	6.8832	6.817	6.6641	6.64677	0.243606		6.1043	6.5478	6.4392	6.3585	6.5589	6.2941	6.5069	6.4049	6.448	6.3796	6.6291	6.3389	6.4532	6.42026	0.134441
1418924_at	Rassf7	0.964667	-0.214024	6.0385	5.9523	5.8617	6.5613	5.9536	6.1774	5.94	5.9741	6.05736	0.223451		5.689	6.0782	5.9063	5.9362	5.8299	5.8351	5.5301	5.8506	5.9378	5.7024	5.801	5.9335	5.9333	5.84334	0.140472
1433761_at	Pde4dip	0.957927	-0.239558	5.4041	5.3495	5.403	5.2506	5.3171	5.4647	5.5924	7.7694	5.69385	0.844837		5.5218	5.5634	5.3691	5.4543	5.5009	5.2904	5.9086	5.414	5.4435	5.36	5.3151	5.3378	5.4269	5.45429	0.159027
1443814_x_at	Ctsh	0.972694	-0.19719	5.9152	7.051	7.7292	6.7219	7.3165	6.8288	8.0931	8.1161	7.22147	0.752717		7.425	6.1479	6.8015	7.0135	6.8458	7.0069	8.0728	7.4065	7.1251	6.7575	6.4866	7.0363	7.1903	7.02428	0.470297
1434830_at	Mxd1	0.964385	-0.223787	6.5202	6.034	6.6256	6.6557	6.1382	6.4368	5.4308	6.4261	6.28342	0.408112		5.9683	6.4202	6.2273	6.3635	5.8375	6.0478	5.8503	5.9831	6.0245	6.0083	6.0144	5.927	6.1031	6.05964	0.178735
1422452_at	Bag3	0.970571	-0.20144	6.8236	7.0188	6.7238	7.0884	6.654	7.0595	6.5043	6.8878	6.84502	0.208737		6.4529	6.7932	6.8556	6.5864	6.8395	6.6908	5.6878	6.8729	6.8769	6.6729	6.6728	6.5759	6.789	6.64358	0.315643
1433775_at	C77080	0.963796	-0.230892	6.1565	6.1912	6.5336	6.6451	6.2052	6.1183	6.4812	6.6897	6.3776	0.234405		6.2316	6.3124	6.1793	6.2252	6.1719	6.3276	5.4354	6.0171	6.1219	6.1782	6.2698	6.2795	6.1573	6.14671	0.229583
1428821_at	Agpat2	0.965682	-0.199088	5.6432	5.911	5.6499	6.1101	5.5931	5.8649	5.8272	5.8106	5.80125	0.170486		5.5506	5.569	5.5899	5.5629	5.7204	5.6342	5.6768	5.5685	5.6251	5.5746	5.4338	5.5644	5.7579	5.60216	0.0829019
1437929_at	Dact2	0.952642	-0.264195	5.3302	5.1734	6.0982	5.5113	5.2338	5.2498	6.5351	5.4977	5.57869	0.485333		5.1741	5.193	5.181	5.3737	5.1345	5.2565	5.2058	5.2033	5.2634	5.4579	5.9755	5.498	5.1717	5.31449	0.229112
1451586_at	Tmbim6	0.972594	-0.230386	8.1383	8.4623	8.8274	7.8494	8.0741	8.0284	8.795	9.0768	8.40646	0.449801		7.8759	8.1165	7.9704	8.1502	8.1342	8.1004	8.4096	8.0123	8.0572	8.2459	8.8232	8.2054	8.1878	8.17608	0.235272
1418364_a_at	NA	0.956013	-0.37848	7.6816	7.9713	8.6173	7.2634	8.3449	9.1555	10.1054	9.6949	8.60429	0.990243		8.6632	8.3681	7.7709	7.9358	8.9018	7.9716	9.5483	8.1821	8.2344	8.2796	8.134	7.3857	7.56	8.22581	0.572681
1424730_a_at	Slc15a2	0.955311	-0.240623	5.1736	5.1105	5.1442	5.1634	5.1409	5.0383	7.1123	5.192	5.3844	0.699768		5.1939	5.2041	5.163	5.1528	5.1442	5.1427	5.1786	5.0741	5.1164	5.0989	5.1566	5.1365	5.1073	5.14378	0.0376191
1428663_at	Sgms2	0.959082	-0.222055	5.0685	5.2095	5.2644	5.1386	5.1952	5.2173	7.0504	5.2702	5.42676	0.659346		5.1594	5.0908	5.2375	5.2118	5.3972	5.195	5.0994	5.2014	5.2281	5.2122	5.1555	5.22	5.2529	5.20471	0.0763668
1418318_at	Rnf128	0.974652	-0.149451	5.6111	5.7873	5.9437	5.4709	5.6575	5.6502	6.5479	6.4987	5.89591	0.410834		5.4954	5.8259	5.638	5.6715	5.7723	5.7011	5.3088	5.7414	6.0088	6.2479	5.7367	5.4297	6.1265	5.74646	0.265542
1420831_at	Qsox1	0.962255	-0.230866	6.1832	5.9574	7.1534	6.2304	6.1606	6.023	5.632	5.5921	6.11651	0.483783		5.9724	6.0716	5.8489	5.9872	5.74	6.0868	5.5698	5.9287	5.9957	5.8002	5.8279	5.7941	5.8901	5.88565	0.143818
1426409_at	Lzts2	0.959248	-0.237137	5.6006	5.6434	6.1979	5.3501	5.5807	5.6932	6.4077	6.0782	5.81898	0.364169		5.7262	5.4649	5.5137	5.5975	5.6147	5.532	5.4237	5.6068	5.5881	5.5868	5.8236	5.5292	5.5567	5.58184	0.104288
1419571_at	Slc28a3	0.957976	-0.231951	5.1722	5.296	6.1595	5.4384	5.3319	5.7993	5.8448	5.114	5.51951	0.372344		5.2974	5.3072	5.1705	5.1981	5.0723	5.5054	5.0494	5.1855	5.4079	5.2675	5.421	5.5708	5.2853	5.28756	0.157066
1455312_at	Phc3	0.962399	-0.218913	5.4313	5.7526	5.8832	5.5723	5.6504	5.6142	5.9032	6.7681	5.82191	0.413674		5.4845	5.589	5.5788	5.5582	5.597	5.5058	5.9887	5.5991	5.6134	5.5504	5.5162	5.5986	5.6593	5.603	0.125397
1417495_x_at	Cp	0.95457	-0.257987	5.297	5.4875	5.6064	5.1862	5.2579	5.2766	8.0033	5.3149	5.67872	0.949053		5.3396	5.2063	5.3236	5.2181	5.4997	5.2565	6.5635	5.2813	5.2669	5.2558	5.752	5.2093	5.297	5.42074	0.374416
1422920_at	Cldn13	0.955578	-0.244116	5.2193	5.2147	5.2013	5.2135	5.1981	5.1902	5.2212	7.5046	5.49536	0.811928		5.908	5.176	5.1765	5.2134	5.1741	5.1231	5.3393	5.2014	5.1626	5.2198	5.225	5.1561	5.1909	5.25125	0.203889
1424354_at	Tmem140	0.960653	-0.224304	5.3602	5.7241	6.1782	5.2669	5.6176	5.6198	6.0437	5.7947	5.70065	0.30998		5.5334	5.363	5.4217	5.4676	5.5092	5.309	5.671	5.6299	5.6405	5.4962	5.275	5.3698	5.5062	5.47635	0.125778
1425525_a_at	P2rx4	0.962176	-0.224057	5.5303	5.7363	6.3178	5.451	5.6504	5.7545	6.9637	5.9847	5.92359	0.50104		5.7363	5.5701	5.6884	5.6104	5.7897	5.5792	6.1143	5.7425	5.6599	5.6905	5.6389	5.5433	5.7304	5.69953	0.145302
1436164_at	Slc30a1	0.96357	-0.224019	5.8802	6.3317	6.3942	6.3013	5.9582	6.4996	5.7916	6.038	6.14935	0.264124		5.8735	5.8344	5.8395	6.0163	5.8062	5.9541	5.9036	5.9043	5.9866	5.797	6.1007	6.0581	5.955	5.92533	0.0966163
1448871_at	Mapk13	0.967752	-0.223174	7.4014	6.7476	6.4379	7.5323	7.2348	7.0308	6.7498	6.2295	6.92051	0.460734		7.2387	7.1991	6.6819	7.3114	6.1844	7.2136	5.3466	6.5648	6.6699	6.4708	6.7147	6.7387	6.7308	6.69734	0.528287
1422631_at	Ahr	0.959696	-0.266438	5.7614	6.496	7.5619	5.8326	6.8325	6.3413	8.0138	6.0469	6.6108	0.815302		5.9787	6.0963	6.3728	6.5222	6.4882	6.2142	6.3827	6.5459	6.2869	5.9899	6.6009	6.8184	6.1796	6.34436	0.250668
1426543_x_at	Endod1	0.95848	-0.245264	5.8481	5.5264	6.1507	5.8396	5.6534	5.6694	7.1452	5.4247	5.90719	0.547563		5.5793	5.9643	5.4217	5.6301	5.7173	5.6463	5.4728	5.5938	5.832	5.5959	5.9736	5.5843	5.5936	5.66192	0.168775
1424208_at	Ptger4	0.961818	-0.230125	5.1445	6.1804	7.0201	5.5634	5.6667	6.0909	6.1946	6.3564	6.02712	0.569963		5.22	5.5914	5.6404	5.6914	6.04	5.5156	7.121	6.061	5.7443	5.5634	5.8058	5.5692	5.7975	5.797	0.454707
1449028_at	Rhou	0.963667	-0.229713	6.0372	6.0404	6.052	5.9535	6.4923	5.9626	7.6985	6.3428	6.32241	0.588273		6.3237	6.0427	6.0959	6.3206	6.0308	6.2561	5.3379	5.8959	6.2445	6.3345	6.0966	6.1322	6.0937	6.0927	0.262977
1416331_a_at	Nfe2l1	0.963681	-0.242004	6.508	6.7772	7.2279	6.3013	6.4033	6.2423	6.5391	7.3077	6.66335	0.407506		6.4591	6.3078	6.4039	6.5426	6.2505	6.3748	6.3004	6.308	6.3904	6.515	6.9084	6.3519	6.3647	6.42135	0.1691
1455757_at	D3Ertd254e	0.962591	-0.208502	5.3191	5.5484	5.4652	5.228	5.4034	5.4889	6.5722	5.563	5.57353	0.419192		5.2528	5.4671	5.3485	5.2945	5.4221	5.3088	5.3385	5.3944	5.4328	5.3816	5.2751	5.3678	5.4613	5.36502	0.0698076
1455582_at	C1qtnf1	0.962769	-0.218191	5.6001	5.6759	5.9091	5.5667	5.496	5.947	6.4007	6.2888	5.86054	0.339362		5.6527	5.6906	5.6843	5.7351	5.6969	5.6967	5.798	5.6295	5.6773	5.5569	5.4094	5.429	5.6941	5.64235	0.113323
1451264_at	Frmd6	0.971868	-0.184018	5.9198	6.6294	7.238	6.6377	6.4733	6.959	6.5231	5.9492	6.54119	0.450193		6.1672	6.311	6.3923	6.3117	6.8097	6.3438	6.0536	6.4324	6.4433	6.2254	6.2669	6.3211	6.5648	6.35717	0.187448
1425545_x_at	NA	0.987761	-0.124661	9.8585	10.2307	10.4984	9.0867	10.3243	9.6108	10.3572	11.5153	10.1852	0.713306		9.4532	10.034	9.7299	9.9312	10.2865	9.3855	10.7284	10.6386	9.8631	10.2321	10.4366	9.529	10.5394	10.0606	0.456821
1424459_at	Lpcat1	0.957181	-0.254533	5.5268	5.7906	5.7525	5.6429	5.6738	5.7399	6.2019	7.2262	5.94433	0.554222		5.4178	5.7319	5.5278	5.5646	5.858	5.6186	6.5453	5.7039	5.7479	5.6106	5.4703	5.5963	5.5743	5.68979	0.283288
1424254_at	Ifitm1	0.965473	-0.230534	5.9292	6.2174	6.26	6.186	6.2002	6.8544	5.9106	9.8573	6.67689	1.31724		6.6625	6.1295	6.4162	6.2581	6.7811	5.9816	7.8848	6.5304	6.2996	6.1651	6.2275	6.0274	6.4388	6.44635	0.492597
1418780_at	Cyp39a1	0.958558	-0.226644	5.1797	5.3533	5.4186	5.0252	5.3431	5.3352	6.9185	5.1782	5.46898	0.599517		5.0803	5.2632	5.2271	5.255	5.3179	5.2581	5.3401	5.2983	5.1907	5.2233	5.1909	5.2532	5.2522	5.24233	0.0655879
1419373_at	Atp6v1b1	0.959446	-0.21475	5.0817	5.0379	5.1311	5.1817	5.0766	5.1717	6.5796	5.1025	5.29535	0.521187		5.1452	5.0699	5.0613	5.1086	5.0111	5.0492	5.086	5.0347	5.0825	5.0453	5.1161	5.0942	5.1437	5.0806	0.0408991
1438558_x_at	Foxq1	0.95423	-0.255398	5.4594	5.2712	5.9232	5.4052	5.3869	5.7919	5.8614	5.5406	5.57997	0.24529		5.3729	5.5662	5.3522	5.1848	5.2253	5.4567	4.9446	5.3919	5.2515	5.3021	5.708	5.2617	5.2016	5.32458	0.189116
1458438_at	Ccdc122	0.96651	-0.191344	5.2668	5.6513	6.1362	5.5764	5.4637	5.5647	5.8468	6.2019	5.71347	0.325516		5.2346	5.4075	5.5594	5.4152	5.6696	5.5578	5.5889	5.6371	5.6042	5.5133	5.4229	5.4864	5.6908	5.52213	0.12771
1451074_at	Rnf13	0.974466	-0.168768	6.412	6.3582	6.8674	6.2747	6.3494	6.5283	7.2024	6.8839	6.60954	0.334201		6.3964	6.5573	6.3535	6.4542	6.3865	6.2811	6.699	6.5729	6.452	6.4729	6.0964	6.2956	6.7122	6.44077	0.170886
1435842_at	Nat8l	0.961905	-0.214663	5.6955	5.9183	5.4347	6.4924	5.6931	5.5278	5.1557	5.1619	5.63493	0.435495		5.3248	5.4977	5.4378	5.4761	5.4816	5.6117	5.2279	5.3929	5.395	5.3336	5.3613	5.4414	5.4816	5.42026	0.0968383
1428835_at	Myh14	0.959255	-0.230949	5.4445	5.595	5.7117	5.7062	5.4584	5.5353	6.5848	5.3088	5.66809	0.394559		5.4139	5.4816	5.5009	5.6135	5.3671	5.5223	5.1743	5.447	5.519	5.3491	5.4504	5.4202	5.4235	5.43714	0.105722
1456251_x_at	Tspo	0.968829	-0.222714	6.8817	7.0335	7.4867	6.9265	6.9687	7.1311	6.6321	8.0992	7.14494	0.455302		6.5415	7.12	6.7044	6.8005	6.9763	6.9319	7.286	7.2572	6.9242	6.8568	6.9228	6.7217	6.9456	6.92222	0.211922
1437151_at	Usp22	0.966889	-0.215341	6.1803	6.569	6.8932	6.2901	6.2921	6.4024	6.8674	6.5342	6.50359	0.265769		5.9827	6.298	6.2685	6.1596	6.4449	6.2148	6.2935	6.4377	6.3537	6.2231	6.405	6.3211	6.3446	6.28825	0.125535
1448148_at	Grn	0.970115	-0.219863	6.9602	7.5272	7.2244	6.6607	7.1874	7.3415	7.8744	8.0799	7.35696	0.464162		6.9568	7.1103	7.0603	7.2078	7.5281	7.1831	7.4843	7.3444	7.1488	7.44	6.5953	6.5504	7.1727	7.1371	0.301877
1419905_s_at	Hpgd	0.965328	-0.204575	5.1145	6.2424	5.7933	5.702	6.3463	6.405	6.3935	5.206	5.90038	0.52972		6.1313	5.2584	5.7307	5.7284	5.7948	5.475	6.3135	5.5671	5.6432	5.4805	5.6882	5.4332	5.8011	5.6958	0.284188
1424176_a_at	Anxa4	0.961894	-0.239426	6.2203	6.1017	6.2435	6.1092	5.7646	6.1653	6.5006	7.1603	6.28319	0.40851		5.7646	6.3008	5.9915	6.0635	6.278	6.1397	5.7896	5.9296	6.329	5.8352	6.2821	5.8759	5.9894	6.04376	0.204455
1451950_a_at	Cd80	0.95643	-0.234876	5.1523	5.1558	5.1442	5.2585	5.1665	5.3536	5.2077	6.6873	5.39074	0.528685		5.1975	5.0955	5.1436	5.1788	5.1926	5.2035	5.1368	5.1599	5.1752	5.1934	5.1057	5.1238	5.1199	5.15586	0.0372749
1454609_x_at	Irf2bpl	0.961967	-0.255787	6.2714	6.5855	7.1095	6.4486	6.5823	6.6543	7.3998	6.7512	6.72532	0.364663		6.3382	6.4805	6.4209	6.4219	6.6551	6.2702	6.9297	6.5901	6.5011	6.138	6.8729	6.1479	6.3375	6.46954	0.244431
1447669_s_at	Gng4	0.959237	-0.22536	5.2707	5.4875	5.2158	5.2789	5.2632	5.3001	5.1497	7.2619	5.52847	0.707		5.5693	5.1824	5.2895	5.476	5.3205	5.2369	5.2674	5.2895	5.2232	5.2715	5.1733	5.3312	5.3098	5.30312	0.110574
1452094_at	P4ha1	0.96466	-0.209992	5.7888	5.7973	6.0268	5.6652	6.0058	6.0405	6.3286	5.883	5.942	0.205263		5.6107	6.0272	5.7437	5.6405	6.025	5.5753	5.5608	5.7987	5.8804	5.6619	5.5707	5.6129	5.8083	5.73201	0.165199
1429055_at	4930506M07Rik	0.970738	-0.183824	5.7893	6.3452	6.3881	6.1642	5.9665	6.1772	6.4082	7.0178	6.28206	0.366398		5.8766	5.8601	6.1361	6.1408	6.1029	6.1323	5.9716	6.1474	6.1373	5.9542	6.3123	6.2116	6.2939	6.09824	0.143743
1436759_x_at	Cnn3	0.965425	-0.241972	5.9272	6.98	6.8371	6.4677	6.9269	7.4973	7.7934	7.5575	6.99839	0.615757		6.7254	6.7021	6.8253	6.4911	7.727	6.6503	7.2503	6.9857	7.0424	6.7333	5.9657	6.0489	6.6859	6.75642	0.460248
1416632_at	Me1	0.952825	-0.300719	5.7581	6.5776	6.2831	6.4785	6.0916	6.4191	7.7231	5.6653	6.37455	0.637414		6.3721	5.8808	5.8725	6.2194	6.0503	6.3675	5.2045	5.8754	5.834	6.094	7.3729	6.0818	5.7346	6.07383	0.494175
1454606_at	4933426M11Rik	0.962711	-0.24321	6.2508	6.2674	6.8941	6.2393	6.6874	6.2878	6.6565	6.8953	6.52232	0.29189		6.4867	6.1935	6.273	6.2642	6.3035	6.1674	6.272	6.1617	6.2818	6.1556	6.7587	6.1079	6.2025	6.27912	0.172734
1418599_at	Col11a1	0.961477	-0.210438	5.1013	5.3053	6.4405	5.201	5.2093	5.3173	5.9924	5.1345	5.4627	0.486036		5.2356	5.1352	5.1908	5.2957	5.4107	5.258	5.0995	5.3481	5.3125	5.2104	5.1538	5.3038	5.3253	5.25226	0.0914553
1417688_at	Fam20c	0.963247	-0.20886	5.7718	5.5779	5.9888	5.3622	5.4774	5.3644	5.9141	6.0056	5.68277	0.271665		5.6128	5.5048	5.436	5.5026	5.5293	5.4235	5.3511	5.4014	5.6634	5.5006	5.3092	5.3727	5.5535	5.47392	0.103594
1435354_at	Kcnj15	0.958092	-0.232156	5.1567	5.4273	5.6047	5.4608	5.2745	5.5512	5.9452	5.8966	5.53963	0.275692		5.2808	5.2305	5.3148	5.2802	5.5699	5.1952	5.2343	5.419	5.2847	5.1934	5.5361	5.178	5.2802	5.30747	0.125833
1429086_at	Gm16136	0.964198	-0.227583	6.1052	6.421	6.3199	6.7128	6.1818	6.1261	6.332	6.6546	6.35668	0.229493		6.0245	6.1001	6.2685	6.2526	6.0792	6.4569	5.2129	6.508	6.3132	6.1035	5.9082	6.328	6.1226	6.12909	0.324339
1416607_at	4931406C07Rik	0.959139	-0.230548	5.2668	5.7714	5.763	5.2415	5.3819	5.4911	6.3596	5.8625	5.64223	0.375415		5.2524	5.2747	5.3883	5.3584	5.4966	5.1552	5.6016	5.4906	5.4087	5.307	5.8735	5.3574	5.3874	5.41168	0.180414
1419662_at	Ogn	0.953936	-0.250291	5.1319	5.2625	5.1984	5.1652	5.1549	5.7328	6.6374	5.1852	5.43354	0.524498		5.1473	5.146	5.1496	5.1162	5.3857	5.1391	5.2629	5.3008	5.1626	5.1858	5.1724	5.1454	5.0684	5.18325	0.0849407
1440220_at	Ocln	0.960356	-0.213915	5.1413	5.2386	5.4032	5.3994	5.2186	5.2681	6.3741	5.1239	5.3959	0.408527		5.1378	5.1548	5.2038	5.2673	5.1639	5.0926	5.1041	5.1481	5.1518	5.1934	5.3162	5.1997	5.2323	5.18198	0.0631647
1428309_s_at	Pdrg1	0.963494	-0.227497	5.7404	6.431	6.2106	5.855	6.2078	6.1096	7.2133	6.086	6.23171	0.450982		5.7532	5.9804	6.0291	5.879	6.0183	5.7824	6.6275	6.001	5.9342	5.9679	6.1225	5.9675	5.9918	6.00422	0.21203
1450118_a_at	Tnnt3	0.950581	-0.272099	5.0523	6.9258	5.0302	5.1108	5.2695	5.4491	5.002	6.2078	5.50594	0.697951		5.0316	5.14	5.0276	5.0823	6.3011	5.0523	5.1495	5.9231	5.0823	5.0404	5.1161	5.0773	5.0163	5.23384	0.399528
1460407_at	Spib	0.948459	-0.29975	5.2016	5.1898	5.1951	5.2247	5.1829	5.1064	5.2025	10.223	5.81575	1.78114		6.8525	5.1714	5.1702	5.1936	5.1319	5.2032	8.0592	5.1453	5.1473	5.1794	5.1104	5.1719	5.1717	5.516	0.895817
1436944_x_at	NA	0.958317	-0.316057	7.5149	7.4592	7.1609	6.1036	7.1409	6.9859	7.9002	10.3935	7.58239	1.25004		7.9854	7.3733	6.5547	7.2977	6.8804	7.1248	7.881	7.0545	6.702	7.2017	8.3774	7.1825	6.8469	7.26633	0.529752
1428369_s_at	Arhgap21	0.967846	-0.203413	6.1179	6.2163	6.3781	6.1628	6.2456	6.0856	6.87	6.5331	6.32617	0.263973		5.6455	6.3035	6.2351	6.0301	6.3353	6.2095	5.5121	6.1989	6.2164	6.192	6.3098	6.19	6.2177	6.12276	0.254154
1451313_a_at	Lgalsl	0.971846	-0.211918	8.0442	7.3563	7.0372	8.8593	7.4511	8.3802	7.1389	5.9495	7.52709	0.901142		7.7086	7.9671	7.2615	7.846	7.1101	7.5686	5.7837	7.4699	7.4147	6.505	7.4847	7.6064	7.3709	7.31517	0.586162
1453836_a_at	Mgll	0.976489	-0.134762	5.308	6.9808	6.6915	5.2828	5.4439	5.6365	5.2687	5.2422	5.7318	0.697789		5.2309	5.2576	5.4461	6.0311	5.6508	5.4742	5.3403	5.4155	5.4737	5.2833	6.6742	5.4791	6.0047	5.59704	0.411434
1426794_at	Ptprs	0.966947	-0.217405	5.9998	6.6498	7.5318	6.3318	6.4755	6.9485	6.684	5.9989	6.57751	0.507682		6.0802	6.3642	6.403	6.2798	6.57	6.2427	6.0174	6.2409	6.3718	6.2099	7.1321	6.3798	6.3896	6.36011	0.273264
1435572_at	2310014L17Rik	0.96586	-0.222865	7.1981	6.7292	5.8261	7.2775	6.8105	7.3174	5.6474	5.4182	6.52805	0.77956		6.5508	6.7535	5.9446	7.0989	5.8268	6.7829	5.3939	6.3035	6.4929	5.7764	6.1512	6.5824	6.3096	6.30518	0.476467
1429830_a_at	Cd59a	0.964234	-0.199458	5.2044	5.5784	5.7525	5.3192	5.2465	5.9942	6.2392	5.2796	5.57675	0.386622		5.2442	5.3242	5.4002	5.3532	5.572	5.3739	5.3018	5.4088	5.5745	5.3317	5.2565	5.2757	5.4881	5.37729	0.109701
1448300_at	Mgst3	0.967187	-0.210025	6.3215	6.5787	6.8189	6.5513	6.2819	6.5924	6.1849	5.8762	6.40072	0.29473		5.7118	6.4222	6.0627	6.3817	6.3816	6.2044	5.6569	6.3908	6.1537	6.045	6.3659	6.4502	6.2522	6.1907	0.261698
1419762_at	Ubd	0.946419	-0.308384	5.1445	5.2138	5.1486	5.0721	5.1218	5.1436	6.0886	9.1105	5.75544	1.39617		6.3854	5.099	5.1027	5.1669	5.2188	5.1316	7.9776	5.1355	5.1646	5.1296	5.1161	5.1253	5.0586	5.44705	0.836438
1430538_at	2210013O21Rik	0.96698	-0.196436	5.5104	5.8337	6.1066	5.6164	5.8546	6.0306	6.4309	6.2089	5.94901	0.306238		5.608	5.618	5.7392	5.6351	5.8046	5.6978	5.9584	5.7619	5.7611	5.7678	5.766	5.7901	5.8755	5.75258	0.0992273
1448241_at	Gm2a	0.963943	-0.270933	7.667	6.9098	7.2811	7.826	8.0986	7.9257	7.3331	7.0709	7.51403	0.42768		7.7304	7.257	7.0439	7.5603	6.9066	7.7406	8.3522	7.0492	7.7108	6.7539	6.4624	6.5676	7.0253	7.24309	0.546022
1421812_at	Tapbp	0.967961	-0.235086	6.7872	7.2528	7.4953	5.9612	7.1371	6.7539	8.0909	9.2221	7.33756	0.980465		7.2082	6.9595	6.6462	7.0294	6.9871	6.9339	8.3942	7.0605	7.1193	6.7524	7.4494	6.7438	7.0483	7.10248	0.440829
1420614_at	Dynlt3	0.974503	-0.20176	7.9059	8.0075	8.0219	8.1064	7.7612	7.8989	7.8362	7.7658	7.91297	0.124815		7.7147	7.9852	7.5383	7.7978	7.891	7.8506	6.8494	7.6823	8.1703	7.6358	7.7257	7.5964	7.8083	7.71122	0.309173
1454836_at	Tmem18	0.969625	-0.188346	5.8526	5.9993	6.1288	5.7933	6.0271	5.8683	6.092	7.8434	6.2006	0.674408		6.0044	5.9542	6.0102	5.8977	6.0084	5.8975	6.0961	6.074	6.0855	6.0149	6.0346	5.9113	6.1705	6.01225	0.0825074
1420841_at	Ptprf	0.971717	-0.176958	6.4015	6.3174	6.4536	6.519	6.2408	6.0588	6.0272	6.0357	6.25675	0.197539		6.0414	6.3495	6.1336	6.0289	5.9105	6.1567	5.3088	6.2476	6.1445	6.3063	6.1013	6.0187	6.2895	6.07979	0.264659
1434015_at	Slc2a6	0.957876	-0.22947	5.2629	5.1268	5.2631	5.1739	5.2341	5.2015	5.1778	7.1396	5.44746	0.685334		5.342	5.1294	5.1724	5.1974	5.184	5.2142	5.4324	5.1653	5.1842	5.1739	5.2301	5.2211	5.1875	5.21799	0.0815569
1439389_s_at	Myadm	0.975857	-0.181812	6.4302	7.6833	8.3776	7.7214	7.2824	7.6666	7.5889	7.4948	7.53065	0.544163		7.1006	7.1266	7.3906	7.3677	8.0711	7.1298	6.7892	7.2753	7.6424	7.3563	7.6606	7.0885	7.5362	7.34884	0.327575
1426615_s_at	Ndrg4	0.973763	-0.156157	5.82	6.0759	6.2861	6.6198	5.6504	6.5267	5.2501	5.3861	5.95189	0.510532		5.5393	5.9809	5.7979	5.6043	6.0257	5.7479	5.3848	5.9534	5.8308	5.8926	5.4518	6.0352	6.0999	5.79573	0.235294
1454673_at	Wasf2	0.97885	-0.168805	7.8333	7.95	8.3539	7.9404	7.8117	7.8013	7.7902	8.3705	7.98141	0.242766		7.6118	7.7052	7.8599	7.8831	7.7886	7.8128	7.8939	7.9399	7.954	7.8274	7.4778	7.7509	8.0586	7.81261	0.152502
1444632_at	BC064078	0.959078	-0.219266	5.12	5.1884	5.6081	5.0589	5.0719	5.143	5.3525	6.3221	5.35811	0.430119		5.1746	5.1037	5.1304	5.1422	5.1925	5.0676	5.1839	5.1283	5.0925	5.1378	5.1597	5.1403	5.1515	5.13885	0.035868
1424024_at	Mcfd2	0.970323	-0.213568	6.9557	7.1161	7.5116	7.0217	7.0752	7.4687	7.3441	7.0792	7.19654	0.213355		6.7396	7.0699	6.9933	6.959	7.3893	6.7885	6.9873	7.0059	7.1035	6.7584	7.1676	6.7948	7.0215	6.98297	0.184136
1440523_at	Sdr16c5	0.964043	-0.220913	6.2349	6.8762	6.4063	6.8184	5.6924	6.8072	5.1715	5.1436	6.14381	0.722924		5.6849	5.6594	5.6465	6.7851	5.6721	6.0616	5.0797	5.7284	6.3118	5.6221	6.7745	6.0441	5.9275	5.9229	0.479451
1441975_at	Acpp	0.968516	-0.188678	5.4493	6.4254	7.2868	5.7223	5.6992	5.6828	6.2371	5.4392	5.99276	0.630034		5.704	5.4276	5.612	6.1302	5.7366	5.6874	5.4924	5.7203	5.5488	5.8016	6.6371	5.9994	5.9557	5.80408	0.32114
1426867_at	Dmrt2	0.958545	-0.220145	5.1036	5.1067	5.0899	5.0767	5.1498	5.0721	5.0712	6.8135	5.31044	0.607877		5.1347	5.0933	5.1069	5.0947	5.0972	5.0779	5.08	5.0719	5.0752	5.0675	5.1211	5.0569	5.0965	5.09029	0.0219313
1419155_a_at	Sox4	0.964558	-0.212733	5.7247	5.6802	6.4754	5.4855	5.9232	5.859	6.7939	6.0759	6.00223	0.435981		5.6116	5.8352	5.8197	5.6237	5.8774	5.7976	5.4961	5.8846	5.7402	5.9373	5.8337	5.9778	5.8285	5.78949	0.137921
1418175_at	Vdr	0.961487	-0.232718	6.0138	6.1222	6.5001	5.7805	5.7646	5.908	6.997	5.2545	6.04259	0.522706		5.6728	5.7329	5.7646	6.0163	5.6053	6.0318	5.22	5.7815	5.7561	5.7589	6.3776	6.0531	5.7574	5.80987	0.273701
1453016_at	Hspb11	0.95676	-0.253034	5.3928	5.6122	5.855	5.5405	5.5166	5.6919	6.5375	6.6678	5.85179	0.483879		5.6434	5.5873	5.3809	5.582	5.7864	5.5772	6.1451	5.4993	5.6391	5.4422	5.5834	5.4647	5.4528	5.59875	0.195698
1422905_s_at	Fmo2	0.961945	-0.210459	5.3308	5.3049	5.3037	5.2865	5.3061	5.2003	7.2605	5.2505	5.53041	0.700249		5.3498	5.1964	5.4118	5.3839	5.2654	5.2458	5.2716	5.2859	5.3354	5.3144	5.4044	5.3265	5.3681	5.31995	0.0648173
1428029_a_at	H2afv	0.958308	-0.281852	6.3159	6.7001	6.8197	6.1372	6.5115	6.9467	7.6959	6.9552	6.76028	0.478521		6.1523	6.6238	6.3746	6.4525	6.481	6.2988	7.7392	6.5177	6.3203	6.0564	6.7553	6.2476	6.2	6.47842	0.425527
1416882_at	Rgs10	0.95769	-0.250711	5.5459	5.7804	6.2779	5.4258	5.4735	6.2499	6.5426	6.1087	5.92559	0.42476		5.5013	5.4063	5.5443	5.5587	5.8737	5.4073	7.1791	5.5549	5.5549	5.4319	5.8063	5.4172	5.5375	5.67488	0.474077
1416101_a_at	Hist1h1c	0.976059	-0.174572	6.9602	7.5758	7.1569	7.4939	7.5347	7.4826	7.1737	6.9573	7.29189	0.259367		7.1293	6.9313	7.1222	7.6397	6.9095	7.6082	6.6709	7.2439	7.432	6.7486	6.7262	7.0358	7.3275	7.11732	0.322218
1434101_at	Nfib	0.960289	-0.224238	5.2786	5.5691	6.57	5.4373	5.2702	5.4232	5.8988	5.7264	5.6467	0.430857		5.2786	5.146	5.3023	5.4253	5.4392	5.3757	5.4755	5.3218	5.2433	5.3796	6.1624	5.5372	5.4051	5.42246	0.245272
1451230_a_at	Wbp5	0.981481	-0.154845	7.8049	8.4192	8.336	7.6696	8.3348	8.6836	9.3779	8.2663	8.36154	0.526322		8.0775	8.4683	8.0688	8.1452	8.4584	7.8923	7.6986	8.409	8.2911	8.348	8.2451	8.0783	8.5064	8.20669	0.242227
1419473_a_at	Cck	0.958117	-0.222229	5.1231	5.1274	5.2542	5.1406	5.1012	5.0761	6.5201	5.1051	5.30598	0.49347		5.0424	5.0971	5.0368	5.1636	5.0594	5.1632	5.0403	5.0594	5.1152	4.9974	5.1455	5.0931	5.0753	5.08375	0.0518586
1424976_at	Rhov	0.958014	-0.243962	5.7846	5.4976	5.3122	5.9199	5.6639	5.442	7.479	5.3848	5.8105	0.70521		5.6502	5.9205	5.5558	5.604	5.5366	5.7778	5.0344	5.5706	5.6525	5.5823	5.4679	5.5538	5.4586	5.56654	0.202423
1416968_a_at	Hsd3b7	0.962458	-0.216312	5.3542	5.8269	6.1889	5.2872	5.4783	5.6437	6.0548	6.2608	5.76185	0.379324		5.3646	5.4597	5.5834	5.4724	5.7794	5.3423	5.9613	5.548	5.4657	5.4783	5.6191	5.4538	5.564	5.54554	0.168526
1417829_a_at	Rab15	0.957025	-0.252666	5.5156	5.6668	5.9244	5.7109	5.765	5.7826	6.3044	6.3656	5.87941	0.304124		5.6589	5.834	5.7094	5.6064	5.7348	5.4186	5.3321	5.4694	5.6782	5.7505	5.805	5.6715	5.4789	5.62675	0.155833
1428433_at	Hipk2	0.966558	-0.210247	5.9688	6.4727	6.9672	6.4193	6.2041	6.1167	5.924	6.2229	6.28696	0.335445		5.8175	5.8826	6.205	6.0343	5.9171	5.9122	5.9494	6.3195	6.2682	5.9439	6.739	5.8868	6.1218	6.07672	0.255254
1455106_a_at	Ckb	0.964124	-0.217371	5.5554	5.8489	6.8066	5.8421	5.7875	6.1852	6.5906	5.8551	6.05893	0.43384		5.6448	5.857	5.7808	5.8993	5.8026	6.1293	5.9158	5.8863	5.7371	5.8762	5.7047	5.8526	5.8537	5.84155	0.118644
1425272_at	Emp2	0.962694	-0.250024	6.6688	6.3187	7.1804	7.1992	6.5397	6.642	5.4718	7.5959	6.70206	0.650987		6.4262	6.2017	6.1525	6.8976	6.2517	7.0132	5.4003	6.41	6.6852	6.2724	7.4024	6.4491	6.3142	6.45204	0.485058
1424242_at	Bphl	0.963336	-0.21578	5.6114	5.7775	6.0188	5.649	5.7571	5.7449	6.0485	6.4759	5.88539	0.28583		5.6029	5.6536	5.459	5.5895	5.7336	5.6762	5.8557	5.68	5.7355	5.6259	5.7778	5.6278	5.6874	5.66961	0.0976294
1419156_at	Sox4	0.963288	-0.224297	5.7474	5.8063	6.4505	5.4579	6.1541	5.983	6.9663	6.3122	6.10971	0.471638		5.8325	5.9086	5.8778	5.6846	5.9993	5.91	5.7245	6.0364	5.8535	5.9415	5.9201	5.958	5.8636	5.88542	0.0987835
1417292_at	Ifi47	0.96287	-0.229424	5.5705	5.985	6.1507	5.5737	5.8703	5.8866	6.4202	7.9739	6.17886	0.777885		5.713	5.6386	5.8625	5.8068	5.8937	5.5274	7.9841	6.1486	5.9754	5.6936	5.551	5.6441	5.9039	5.94944	0.636484
1424683_at	Fam134b	0.958735	-0.293132	5.9758	6.8657	8.1303	7.0351	6.6817	6.8799	7.2263	8.0337	7.10356	0.706654		6.9685	6.278	6.2798	6.8454	6.5856	6.7583	7.7089	6.5943	6.6384	6.5246	8.1288	6.7514	6.4736	6.81043	0.53734
1429352_at	Mocos	0.960672	-0.231858	5.877	5.9641	5.8225	6.3093	5.7402	6.0683	5.6102	5.7728	5.89555	0.217793		5.5571	5.7737	5.6034	5.7796	5.5942	5.6556	5.4752	5.6613	5.6814	5.6916	5.708	5.8408	5.6061	5.66369	0.099458
1448025_at	NA	0.958082	-0.239026	5.1139	5.6248	5.5238	5.2583	5.4177	5.9121	5.6292	7.1385	5.70229	0.62954		5.3719	5.4209	5.3388	5.2684	5.8438	5.1952	6.4155	5.4763	5.698	5.2691	5.1884	5.1642	5.3719	5.46326	0.34801
1423233_at	Cebpd	0.960985	-0.237441	5.4217	5.8653	6.236	5.3601	5.7844	6.2811	7.8568	5.8817	6.08589	0.787939		5.613	5.4299	5.8167	5.9975	6.2631	5.8295	6.2423	5.8217	5.7898	5.7199	6.0317	5.7105	5.7642	5.84845	0.234813
1438435_at	Acer3	0.962533	-0.210783	5.396	5.7363	5.8544	5.3277	5.4172	5.6222	6.0244	5.628	5.62577	0.241588		5.1013	5.5369	5.4272	5.3417	5.6142	5.2367	5.5467	5.4576	5.4783	5.3698	5.5493	5.2828	5.4524	5.41499	0.145024
1435448_at	Bcl2l11	0.964536	-0.203245	5.4116	5.5487	5.7374	5.4264	5.5615	5.6084	6.5911	5.9632	5.73104	0.39015		5.4925	5.4145	5.5668	5.4152	5.5737	5.5004	5.9354	5.5412	5.5259	5.5183	5.3612	5.4168	5.5994	5.52779	0.142231
1433546_at	Gns	0.969201	-0.214261	6.5733	6.874	7.0844	6.2939	6.7204	7.1764	7.7124	7.2199	6.95684	0.43979		6.38	6.7204	6.6728	6.5886	7.1301	6.4786	7.7558	6.773	6.7593	6.7458	6.544	6.3421	6.763	6.74258	0.366112
1417620_at	Rac2	0.953784	-0.267189	5.1442	5.3853	5.5463	5.2463	5.3104	5.6002	5.3564	8.6614	5.78131	1.17317		5.6042	5.2148	5.2661	5.3088	5.4495	5.1968	7.9936	5.3301	5.289	5.3422	5.1776	5.2188	5.2921	5.51412	0.753764
1448317_at	Tmem128	0.973419	-0.178936	6.386	6.6384	6.7402	6.5335	6.5452	6.6827	6.938	7.3897	6.73171	0.311741		6.2545	6.482	6.7105	6.4669	6.6111	6.3148	7.0301	6.7261	6.608	6.5075	6.2219	6.5186	6.7341	6.55278	0.222255
1449929_at	Dynlt3	0.970447	-0.230804	7.6131	8.1104	8.0525	8.0087	7.637	7.8166	7.6335	7.6078	7.80995	0.216896		7.6015	7.7285	7.5304	7.7352	7.685	7.7137	6.7308	7.6861	7.9549	7.573	7.4446	7.6224	7.5228	7.57915	0.284949
1416716_at	Efs	0.961692	-0.219786	5.4527	5.5951	5.8004	5.5659	5.5179	5.666	5.7842	6.5167	5.73736	0.337525		5.6245	5.3972	5.4725	5.6091	5.4126	5.4685	5.3511	5.4399	5.3821	5.4164	6.0239	5.6196	5.5111	5.51758	0.177697
1433504_at	Pygb	0.963881	-0.217892	5.5413	6.1265	6.1152	5.7069	5.7832	6.0083	6.1571	6.8223	6.0326	0.390057		5.4289	5.7687	5.7612	5.8593	6	5.6958	6.2195	5.8589	5.8135	5.7866	5.7634	5.8187	5.8167	5.81471	0.176433
1429556_at	Tead1	0.978838	-0.135322	6.1821	6.7021	6.4322	6.3132	6.4216	6.4207	6.2169	6.4667	6.39444	0.16298		5.9194	6.2169	6.4782	6.3183	6.6314	6.2917	5.2922	6.465	6.5613	6.4444	5.9204	6.191	6.6383	6.25912	0.373548
1456728_x_at	Aco1	0.96567	-0.230635	6.2145	6.8383	7.4892	6.1681	6.1952	6.6832	6.7466	7.4109	6.71825	0.523802		5.9629	6.4573	6.1702	6.4852	6.8981	6.3232	6.9012	6.584	6.4512	6.2434	7.0815	6.3499	6.4309	6.48762	0.314739
1418776_at	Gbp8	0.956881	-0.232012	5.0956	5.0383	5.1157	5.0906	5.0262	5.1243	5.1141	7.4412	5.38075	0.833328		5.2058	5.1025	5.0279	5.0318	5.1003	5.0797	5.9593	5.0889	5.0555	5.0261	5.0744	5.0959	5.0855	5.14874	0.247895
1425471_x_at	NA	0.95687	-0.236639	5.3038	5.1664	5.2522	5.1054	5.1464	5.0634	7.3762	5.4795	5.48666	0.774751		5.1324	5.1916	5.1531	5.2107	5.1914	5.1085	6.0857	5.1737	5.1996	5.178	5.3529	5.1072	5.1655	5.25002	0.258472
1448659_at	Casp7	0.963163	-0.21596	5.6038	5.5657	5.888	5.6177	5.6646	5.7293	5.951	6.8805	5.86257	0.433698		5.637	5.5609	5.4918	5.5389	5.6947	5.4996	6.2165	5.637	5.6421	5.6411	5.659	5.532	5.6554	5.64662	0.18376
1423819_s_at	Arl6ip1	0.966249	-0.260707	7.1761	7.5028	7.4138	7.5639	7.5339	7.8846	8.2986	8.421	7.72434	0.438973		7.2694	7.3998	7.0501	7.3874	7.5514	7.3149	8.6396	7.4064	7.6931	7.1821	7.711	7.1552	7.2668	7.46363	0.40431
1449178_at	Pdlim3	0.954977	-0.246828	5.1846	5.6183	5.282	5.1621	5.2644	5.3016	6.3828	5.6619	5.48221	0.409365		5.2502	5.1794	5.0909	5.1986	5.6862	5.1794	5.3168	5.274	5.137	5.218	5.2481	5.1795	5.1019	5.23538	0.150321
1455031_at	Cdk19	0.970169	-0.178228	5.6179	5.9476	6.2699	5.7807	5.6877	5.7155	7.075	5.7018	5.97451	0.490991		5.5818	5.7329	5.8429	5.6957	5.6934	5.7679	6.2575	5.8309	5.747	5.76	5.7302	5.7354	5.9761	5.79628	0.166276
1424711_at	Tmem2	0.963447	-0.225164	5.7585	6.0549	6.1152	5.7909	5.9949	5.908	8.0755	5.5812	6.15989	0.793311		5.6105	5.8923	5.9692	5.8776	6.25	6.0238	6.0622	6.1774	5.9583	5.8176	5.6758	5.9374	5.8993	5.93472	0.177112
1416452_at	Oat	0.966163	-0.235105	6.1925	7.3003	7.4221	6.5512	6.5822	7.3168	7.3795	6.8403	6.94811	0.469762		6.1609	6.4427	6.5788	6.764	7.0671	6.2258	7.3505	6.6727	6.5687	6.3767	7.9367	6.4925	6.632	6.71301	0.487836
1419482_at	C3ar1	0.96578	-0.192946	5.367	5.6137	5.4284	5.2919	5.5371	5.5483	6.1145	6.2063	5.6384	0.339325		5.4414	5.4241	5.5213	5.4338	5.6958	5.3011	5.2619	5.554	5.542	5.4354	5.2763	5.3468	5.557	5.44545	0.127657
1455336_at	Thap2	0.96306	-0.218147	5.5781	5.8983	6.4549	5.604	5.7707	5.7848	6.0614	6.0915	5.90546	0.29072		5.5447	5.7263	5.6382	5.7406	5.7475	5.4294	5.8285	5.7478	5.5487	5.6498	5.8808	5.7708	5.682	5.68732	0.124466
1456567_x_at	Grn	0.976539	-0.189058	7.5258	8.2503	8.008	7.3857	7.9524	7.9422	8.5487	8.8529	8.05825	0.488718		7.7671	7.7986	7.6067	7.8473	8.2535	7.7434	8.338	8.0888	7.8539	8.3086	7.5496	7.1475	7.9965	7.86919	0.335262
1416255_at	Gja4	0.959308	-0.226833	5.3252	5.3135	5.2879	5.3176	5.3511	5.4736	5.1935	7.3322	5.57432	0.71446		5.3816	5.2976	5.2777	5.2598	5.3821	5.349	5.6244	5.3397	5.3728	5.2448	5.3466	5.3406	5.3007	5.34749	0.0946819
1418365_at	Ctsh	0.969133	-0.238056	6.5529	7.4418	8.0339	7.2617	7.9098	7.5204	8.4326	8.5455	7.71232	0.656041		7.906	6.4536	7.1723	7.5726	7.4134	7.5684	8.5618	7.8405	7.8146	7.0044	7.0178	7.464	7.3761	7.47427	0.517456
1435222_at	Foxp1	0.965742	-0.223253	5.8999	6.5416	6.7169	6.6521	6.4067	6.7812	6.5971	6.5392	6.51684	0.274774		5.9946	5.9076	6.0282	6.1534	6.6842	6.1577	7.6948	6.0203	6.2911	6.3187	5.8635	6.4397	6.2628	6.29358	0.478322
1416332_at	Cirbp	0.969515	-0.176729	5.3526	5.6804	6.3355	5.766	5.6504	5.5207	5.9417	6.1309	5.79727	0.323439		5.5034	5.3188	5.5423	5.4369	5.5885	5.5984	6.56	5.7082	5.5787	5.3663	5.554	5.5093	5.8023	5.62055	0.309923
1434975_x_at	Pisd-ps3	0.967489	-0.252289	7.6252	7.9671	7.464	6.3376	7.3936	7.1916	7.8139	10.2887	7.76021	1.13556		8.1323	7.5727	7.0607	7.516	7.0155	7.4309	7.9974	7.2964	7.025	7.5208	8.3573	7.3367	7.3413	7.50792	0.422173
1435086_s_at	Klhdc2	0.963397	-0.218866	5.3252	5.8497	6.0652	5.5476	5.997	5.979	6.9683	6.1033	5.97941	0.482878		5.4582	5.8643	5.7246	5.5897	6.2871	5.6556	6.0961	5.9544	5.963	5.6276	5.2946	5.6276	5.7443	5.76055	0.268454
1449565_at	Cyp2g1	0.96824	-0.178119	5.2532	7.661	5.4925	5.3471	5.2248	5.4385	5.3047	5.1442	5.60825	0.837068		5.1499	5.1922	5.2251	5.9618	5.9908	5.0784	5.1247	5.1751	5.1626	5.255	6.2895	5.3875	5.5991	5.43013	0.400767
1455992_at	Vgll4	0.963158	-0.235169	5.9735	6.0239	6.6528	5.9046	6.273	6.3141	7.2008	6.7229	6.3832	0.44713		5.9728	6.2598	5.8729	6.1221	6.3038	6.1724	6.1732	6.171	6.1876	6.1267	6.2767	6.2295	6.0559	6.14803	0.122232
1422619_at	Ppap2a	0.962228	-0.233204	5.9395	5.885	5.6723	6.0001	5.9852	6.3857	5.4816	8.0422	6.17395	0.799152		5.9744	5.8258	5.9019	5.9344	6.3358	6.0526	6.3924	5.9238	5.9112	5.7611	5.7289	5.6307	5.8567	5.94075	0.217939
1423141_at	Lipa	0.961611	-0.21628	5.3032	5.3452	5.7525	5.3203	5.3616	5.6889	6.5127	5.7867	5.63389	0.410214		5.2525	5.3941	5.4217	5.4258	5.6239	5.3212	5.7384	5.402	5.5032	5.3824	5.2914	5.2617	5.4106	5.41761	0.138969
1419573_a_at	Lgals1	0.973591	-0.214379	6.9547	7.917	8.1652	7.5262	8.3382	9.6795	8.4462	7.9148	8.11773	0.791192		7.739	7.9173	7.6629	8.0316	9.4563	7.6141	8.5713	8.1049	8.4131	7.5207	6.9554	6.8521	7.9048	7.90335	0.676608
1418049_at	Ltbp3	0.961134	-0.23477	5.6515	6.0947	6.3835	5.6561	5.8816	5.9324	7.2115	5.5132	6.04056	0.54849		5.7384	5.6386	5.865	5.79	5.8752	5.7402	5.689	5.8473	5.8107	5.7926	6.0247	5.9496	5.714	5.80579	0.107222
1449334_at	Timp3	0.965254	-0.197207	5.35	5.6533	5.8537	5.325	5.5898	5.7949	6.3654	5.4738	5.67574	0.337912		5.4857	5.4968	5.375	5.4715	5.7581	5.4186	5.4561	5.5193	5.5017	5.3967	5.3926	5.3937	5.5551	5.47853	0.101137
1434129_s_at	Lhfpl2	0.96377	-0.207256	5.3365	5.6092	5.9221	5.2005	5.5481	5.9252	6.2391	5.9843	5.72063	0.354773		5.6195	5.3754	5.5503	5.5694	5.91	5.4419	5.4124	5.6407	5.5932	5.4564	5.3881	5.1732	5.5433	5.51337	0.174537
1419057_at	Slc5a1	0.966069	-0.210981	6.6274	6.092	6.3941	6.8965	6.2225	6.6882	5.7706	5.0523	6.21795	0.59221		6.1131	6.1648	6.0508	6.28	5.8907	6.0674	5.056	5.9571	6.7112	5.6739	6.3411	5.7649	6.0196	6.00697	0.388793
1423150_at	Scg5	0.957648	-0.22449	5.0856	5.0092	5.0143	5.0755	5.1081	5.1178	5.0234	6.9707	5.30058	0.676157		5.3838	5.0686	5.0692	5.0085	5.0135	5.0644	5.1307	5.0203	5.054	5.0259	5.1061	5.0176	5.0265	5.07608	0.0997055
1417281_a_at	Mmp23	0.966117	-0.195525	5.2563	5.7296	5.7132	5.1667	5.5378	6.1862	5.5627	7.0117	5.77053	0.590961		5.5702	5.4346	5.4754	5.489	6.0312	5.4669	5.9305	5.7633	5.651	5.4108	5.3335	5.2617	5.6569	5.575	0.226314
1424741_s_at	Creb3	0.970093	-0.190727	6.0818	6.3939	6.5897	5.9928	6.2462	6.4601	6.4686	6.7857	6.37735	0.261785		6.2298	6.0873	6.3127	6.1809	6.3056	6.1174	6.2275	6.2988	6.2112	6.1874	5.8489	6.1286	6.29	6.18662	0.12569
1417876_at	Fcgr1	0.965796	-0.191751	5.2284	5.6286	5.2715	5.304	5.5615	5.6745	5.8861	6.2943	5.60611	0.359578		5.3584	5.3282	5.4555	5.3705	5.6979	5.1952	5.552	5.6121	5.6078	5.3317	5.1555	5.2089	5.513	5.41436	0.174128
1418622_at	Rab2a	0.974882	-0.187842	7.411	7.4371	7.6639	7.2821	7.0865	7.6404	7.671	7.6348	7.47835	0.214002		7.101	7.3519	7.0952	7.3921	7.6195	7.2625	7.1986	7.353	7.494	6.9847	7.2424	7.2748	7.4069	7.29051	0.173339
1418099_at	Tnfrsf1b	0.96009	-0.231286	5.3408	5.6841	5.7868	5.2668	5.5452	5.636	5.9192	7.1824	5.79516	0.600672		5.724	5.4095	5.4614	5.4813	5.6142	5.3818	6.3417	5.5357	5.5389	5.4983	5.4526	5.4094	5.4816	5.56388	0.251034
1434438_at	Samhd1	0.973242	-0.174778	6.8363	6.937	6.1872	6.6075	6.1526	6.6289	6.1002	6.8044	6.53176	0.337045		5.9783	6.2042	6.2146	6.4942	6.3	6.2166	7.3144	6.305	6.3482	6.1492	6.098	6.4853	6.5328	6.35698	0.32988
1448962_at	Myh11	0.960594	-0.217102	5.3053	5.3741	5.1743	5.1905	5.2935	5.3964	5.31	7.0305	5.50933	0.619544		5.4398	5.2192	5.2101	5.2676	5.4113	5.2361	5.3811	5.2893	5.3176	5.2869	5.2339	5.2318	5.2742	5.29222	0.0751378
1419872_at	Csf1r	0.971683	-0.211971	6.1571	8.1056	7.8392	6.0985	7.2148	8.3266	7.7401	8.4023	7.48552	0.916836		6.9428	7.2311	6.7959	7.3356	8.4211	6.7312	8.7196	7.4619	7.5338	6.9643	7.0077	6.1324	7.2788	7.27355	0.684169
1449896_at	Mlph	0.958245	-0.221854	5.1024	5.1192	5.1068	5.1517	5.0541	5.1079	5.4806	6.3829	5.3132	0.452346		5.1565	5.1143	5.1229	5.1023	5.0195	5.1079	5.0442	5.0795	5.1142	5.1123	5.1114	5.0515	5.051	5.09135	0.0390145
1456226_x_at	Ddr1	0.966517	-0.242954	7.002	7.0939	7.8068	6.3844	7.0053	6.812	8.7078	7.2358	7.256	0.709323		6.6773	7.0546	6.9143	7.4142	6.9873	7.1197	6.0163	7.0669	7.0274	6.6484	8.2466	7.1214	6.8752	7.01305	0.498259
1417494_a_at	Cp	0.955031	-0.259174	5.2308	5.5004	5.7534	5.1361	5.2992	5.3971	8.3698	5.4205	5.76341	1.06951		5.2682	5.2651	5.3495	5.369	5.5047	5.2543	7.0432	5.3938	5.3355	5.2288	5.9794	5.2717	5.2919	5.50424	0.502285
1418101_a_at	Rtn3	0.967184	-0.251121	7.1329	7.8956	8.3116	7.2249	7.3651	7.4167	8.1801	7.6921	7.65237	0.441502		7.1285	7.3102	7.1733	7.4219	7.4577	7.2634	7.7233	7.2901	7.4996	7.1208	8.3072	7.2947	7.2256	7.40125	0.319453
1424124_at	Mospd2	0.969443	-0.18475	5.3633	6.2795	6.5005	5.7598	5.6812	5.9626	6.5349	6.2866	6.04605	0.421905		5.4505	5.6386	5.7783	5.8904	6.1158	5.5657	6.2078	5.9922	5.8629	5.7197	6.1985	5.788	5.9885	5.8613	0.236422
1449325_at	Fads2	0.960611	-0.216812	5.2696	5.1897	5.2181	5.3203	5.2995	5.3277	6.9007	5.5092	5.50435	0.572327		5.1809	5.3819	5.3355	5.2947	5.2893	5.2783	5.206	5.3384	5.3121	5.3465	5.2107	5.2958	5.2679	5.28754	0.0594342
1417038_at	2015-09-09	0.968671	-0.204092	5.9415	6.5381	7.1217	6.2332	6.2311	6.5016	6.298	7.2508	6.5145	0.454533		6.1057	6.0404	6.1897	6.188	6.5118	6.1284	6.6402	6.2617	6.1422	6.4289	6.7784	6.2713	6.3486	6.31041	0.222397
1415691_at	Dlg1	0.968723	-0.210322	6.459	6.6408	7.0981	6.7898	6.5523	6.6312	6.9323	6.6928	6.72454	0.208354		6.2061	6.3589	6.6414	6.5574	6.6253	6.5528	6.4437	6.6587	6.7006	6.5643	6.2748	6.5771	6.5237	6.51422	0.151489
1419128_at	Itgax	0.963605	-0.201893	5.3463	5.3167	5.7706	5.1792	5.3133	5.3415	5.8338	6.2767	5.54726	0.376099		5.391	5.2882	5.253	5.3321	5.4388	5.2187	5.6139	5.3675	5.4061	5.3534	5.2334	5.2008	5.3929	5.34537	0.112131
1430123_a_at	Akr1a1	0.973901	-0.262914	9.5336	9.8753	10.1563	9.4105	9.9058	10.2302	10.7303	10.7471	10.0736	0.494975		9.6995	9.7921	9.2927	9.7978	10.1781	9.8941	10.3245	9.9791	9.8819	9.4856	10.3419	9.293	9.5791	9.81072	0.345214
1433488_x_at	Gns	0.969764	-0.225781	6.8796	7.3488	7.655	6.4727	7.2381	7.8574	8.4643	7.8229	7.46735	0.622101		6.8369	7.2867	6.99	7.264	7.7826	6.9661	8.3919	7.2747	7.3839	7.0441	7.115	6.6265	7.178	7.24157	0.445362
1422904_at	Fmo2	0.960974	-0.217006	5.5164	5.261	5.3019	5.3789	5.3331	5.3071	7.116	5.2702	5.56058	0.633728		5.4627	5.4071	5.3591	5.4201	5.2846	5.3242	5.2065	5.3407	5.4561	5.2941	5.3102	5.2813	5.3197	5.34357	0.0750812
1423852_at	Shisa2	0.958186	-0.223376	5.0413	5.2589	5.0342	5.0636	5.058	5.0803	7.1404	5.0604	5.34214	0.730191		4.9806	4.9554	5.0378	5.7366	5.1017	5.0757	5.0736	5.0706	5.0702	5	5.1144	5.2617	5.0656	5.11876	0.200062
1436518_at	Usp46	0.968383	-0.193467	5.8918	6.1804	6.2476	6.2143	5.9851	6.1364	6.2011	6.0959	6.11908	0.123355		5.7622	6.0156	5.8648	5.9749	6.0532	5.9592	5.6214	5.9551	6.0618	5.9125	5.9414	5.9026	6.0082	5.92561	0.121816
1436121_a_at	Nsmce1	0.963407	-0.230418	6.103	5.9973	5.8151	6.0503	6.116	6.3177	6.5645	7.4104	6.29679	0.502131		5.8386	5.9642	5.8998	6.0648	6.2249	6.1555	7.2244	5.9975	6.0124	5.8487	5.7283	5.9243	5.9794	6.06637	0.372072
1448401_at	Smarcd2	0.969419	-0.197565	6.0047	6.7239	6.8466	6.4055	6.1131	6.2966	6.179	7.1142	6.46045	0.3934		5.9842	6.2658	6.3934	6.2877	6.3412	6.0333	6.6569	6.3032	6.0641	6.298	6.1303	6.3338	6.3256	6.26288	0.17756
1426368_at	Rin2	0.968971	-0.180075	5.2946	5.9102	6.4739	5.4926	5.7513	5.8239	6.1078	5.5735	5.80347	0.37131		5.5117	5.5752	5.6155	5.6351	5.86	5.5416	5.3088	5.7197	5.6937	5.5102	5.6741	5.6929	5.7657	5.6234	0.138841
1454889_x_at	Tmcc3	0.966654	-0.197081	5.7106	5.8764	5.8062	5.7473	5.8691	5.5998	6.0131	6.6595	5.91025	0.32698		5.8811	5.7568	5.726	5.8168	5.5891	5.7009	5.4728	5.6243	5.8048	5.5302	6.0468	5.5456	5.776	5.71317	0.160062
1428859_at	Paox	0.961784	-0.220339	5.3662	5.7646	6.0271	5.7834	5.3666	5.6935	5.5568	6.5671	5.76566	0.392541		5.3982	5.3823	5.4094	5.5731	5.5038	5.4788	5.7837	5.5937	5.4416	5.4679	6.0394	5.5156	5.5017	5.54532	0.181758
1424175_at	Tef	0.964227	-0.224178	6.2391	6.2233	6.498	6.5313	5.9171	6.2743	6.2388	6.2122	6.26676	0.189806		6.1734	6.0316	5.9385	5.8929	6.1387	5.8877	6.2884	5.9669	6.0676	5.9593	6.332	5.8953	5.9813	6.04258	0.14906
1417802_at	Sptssb	0.95918	-0.218156	5.2104	5.3179	5.0722	6.1569	5.0504	5.7137	5.1307	5.1024	5.34433	0.392784		5.1817	5.0866	5.1442	5.2173	5.2014	5.0797	5.0465	5.1257	5.0757	5.0618	5.1886	5.139	5.092	5.12617	0.0572757
1435172_at	Eomes	0.955665	-0.247096	5.2044	5.1265	8.4623	5.2503	5.1252	5.1265	5.1456	5.1468	5.57345	1.16813		5.2397	5.1298	5.222	6.4443	5.3131	5.1534	5.8615	5.1248	5.1662	5.1871	5.1007	5.1414	5.1586	5.32635	0.389684
1453377_at	Sh2d4a	0.960021	-0.221772	5.3735	5.4	5.6168	5.604	5.3603	5.3805	5.6686	5.9738	5.54719	0.213594		5.4785	5.4263	5.2508	5.2906	5.2508	5.3545	5.403	5.2968	5.2735	5.2478	5.2922	5.3927	5.2729	5.32542	0.0767851
1427381_at	Irg1	0.96197	-0.214536	5.233	5.3726	5.9578	5.3373	5.4407	5.1882	5.23	7.3701	5.64121	0.740169		5.665	5.3104	5.461	5.5236	5.5455	5.316	5.1237	5.4802	5.4367	5.7072	5.2829	5.2874	5.4072	5.42668	0.163595
1430522_a_at	Vamp5	0.95659	-0.251301	5.3744	5.5226	6.3403	5.3698	5.4724	5.5846	6.0642	6.5834	5.78896	0.473791		5.6455	5.4517	5.4394	5.5353	5.7415	5.3661	6.4632	5.4377	5.5702	5.3596	5.4094	5.22	5.35	5.53766	0.309787
1429001_at	Pir	0.956462	-0.248121	5.474	5.5839	5.3434	5.4062	5.334	5.7452	7.6528	5.0523	5.69897	0.814772		5.6133	5.5891	5.4253	5.3094	5.589	5.6487	5.1878	5.4741	5.7092	5.4545	5.2793	5.3038	5.2776	5.45085	0.168809
1421947_at	Gng12	0.968073	-0.197978	6.0936	6.0343	5.9835	6.5216	5.9531	6.6299	6.2018	6.1891	6.20086	0.249275		6.3222	6.0314	5.95	6.0001	6.0301	5.986	5.7053	5.9424	6.2072	5.6582	6.1508	5.9966	6.0572	6.00288	0.178942
1452874_at	2510003E04Rik	0.969623	-0.19601	6.1042	6.4359	6.5123	6.1803	6.3305	6.4743	6.8099	6.7736	6.45263	0.252263		6.1012	6.2021	6.2371	6.2374	6.4791	6.0516	6.5346	6.3341	6.3228	6.1571	6.1795	6.1795	6.3199	6.25662	0.139304
1437419_at	Bmp2k	0.960895	-0.245521	6.4007	5.8012	5.5538	6.5681	6.058	6.185	5.1534	8.5076	6.27848	1.01023		6.3465	6.3265	5.9478	5.9883	5.9576	6.3945	6.603	5.9082	6.181	5.6091	5.3835	5.9125	5.8699	6.03295	0.333553
1429427_s_at	Tcf7l2	0.960638	-0.213764	5.2105	5.356	5.4905	5.2265	5.1938	5.2617	5.8202	5.8871	5.43079	0.278782		5.3201	5.146	5.1749	5.1935	5.2418	5.2302	5.1955	5.2395	5.1938	5.2001	5.2668	5.22	5.1991	5.21702	0.0441459
1417065_at	Egr1	0.957863	-0.318993	6.2996	7.7327	8.7254	7.7614	7.1511	8.5784	7.8109	6.5042	7.57046	0.87817		6.9305	6.7872	7.2004	7.5268	7.3392	7.4706	7.0108	7.591	7.4415	6.9815	7.4037	7.834	6.7519	7.25147	0.335035
1434037_s_at	Kat2b	0.971892	-0.186518	6.1123	6.6934	6.6504	6.0782	6.4174	6.443	7.5874	7.1042	6.63579	0.506855		6.2526	6.2077	6.2615	6.6319	6.522	6.2551	6.5887	6.7362	6.6341	6.26	6.4528	6.4826	6.5553	6.44927	0.180914
1450648_s_at	H2-Ab1	0.96291	-0.273243	6.1487	7.3795	8.2935	6.0344	6.768	7.6813	6.9092	9.7223	7.36711	1.21498		7.001	6.634	6.3253	7.1404	7.3588	6.4498	10.4865	7.1348	6.9237	6.2086	7.213	6.5411	6.8033	7.09387	1.08114
1449083_at	Ccdc91	0.962883	-0.214652	5.7979	5.6225	5.7174	5.6565	5.7067	5.6026	5.7304	6.4314	5.78317	0.269349		5.4911	5.8441	5.5076	5.5616	5.6868	5.4669	5.3675	5.5334	5.7092	5.5241	5.5542	5.5995	5.5448	5.56852	0.120813
1423557_at	Ifngr2	0.971762	-0.162029	5.3814	5.656	6.156	5.2293	5.4022	5.7088	5.8361	6.5332	5.73787	0.434736		5.4682	5.4992	5.5369	5.4236	5.6238	5.41	5.9434	5.6978	5.4437	5.6107	5.4208	5.6164	5.7915	5.57585	0.161451
1451422_at	Myo18a	0.974904	-0.1664	6.515	6.8381	6.8358	6.7921	6.3445	6.6155	6.4354	6.6676	6.6305	0.187526		6.2294	6.4394	6.4479	6.6546	6.3883	6.4247	6.1257	6.442	6.6373	6.5427	6.4498	6.5919	6.6596	6.4641	0.159552
1428671_at	2200002D01Rik	0.962369	-0.221983	5.6727	5.6872	6.0408	6.4636	5.7402	6.0148	5.7869	5.7856	5.89898	0.266995		5.7846	5.9316	5.7259	5.7494	5.7898	5.705	5.5898	5.5515	5.7682	5.5501	5.491	5.5467	5.6173	5.67699	0.129246
1433507_a_at	NA	0.9725	-0.218446	7.1469	7.886	7.9066	7.1578	7.643	8.0896	9.0843	8.633	7.9434	0.670292		7.2284	7.3034	7.1025	7.8873	8.0206	7.5001	9.2248	7.681	7.4378	7.3608	8.2088	7.7878	7.6811	7.72495	0.553968
1427095_at	Cdcp1	0.976474	-0.171381	7.4443	7.1939	7.6463	7.1554	7.3432	7.463	6.958	7.0739	7.28475	0.229151		7.0319	7.7285	7.2491	7.0628	7.3198	7.3343	5.1736	7.1247	7.3905	7.2301	7.3453	7.1986	7.2846	7.11337	0.608349
1417815_a_at	Serinc3	0.965792	-0.278987	7.5367	7.701	8.1249	7.4803	7.8244	8.3023	9.5501	8.725	8.15559	0.701705		7.6433	7.5946	7.6541	8.1529	8.263	7.7305	9.7455	7.8304	7.9422	7.3086	7.6765	7.2995	7.5547	7.8766	0.627761
1424407_s_at	Cbx6	0.960943	-0.222537	5.292	5.474	5.5976	5.4384	5.64	5.7121	6.4831	5.9442	5.69768	0.372835		5.4357	5.166	5.575	5.4107	5.677	5.402	5.801	5.5227	5.5522	5.3527	5.4122	5.4586	5.411	5.47514	0.156809
1421346_a_at	Slc6a6	0.97726	-0.150357	6.0868	6.523	7.4591	6.5932	6.4873	6.4683	6.4981	6.7809	6.61209	0.392681		6.4506	6.2045	6.4294	6.3366	6.6867	6.4902	6.2615	6.6353	6.5253	6.4967	6.3069	6.4515	6.7273	6.46173	0.159296
1427680_a_at	Nfib	0.960656	-0.237063	5.3646	5.9953	7.0207	5.7454	5.5555	5.6739	6.5382	6.3093	6.02536	0.559911		5.5709	5.2144	5.6309	5.7885	5.796	5.896	5.8167	5.5824	5.4631	5.4787	7.4652	5.8882	5.6569	5.7883	0.539838
1439426_x_at	NA	0.958862	-0.315189	6.271	7.1625	8.9782	5.1952	7.1308	8.5591	9.2607	8.7362	7.66171	1.45399		7.1555	7.241	6.6801	7.0956	9.0178	6.4455	10.0796	7.5613	7.3722	7.0022	7.094	5.9025	6.8575	7.34652	1.08716
1451860_a_at	Trim30a	0.962081	-0.219555	5.2464	5.8871	5.2781	5.1386	5.8269	5.485	6.5424	6.9168	5.79016	0.646028		5.2557	5.1466	5.4107	5.4798	5.7634	5.3572	7.4068	5.7205	5.7763	5.2895	5.1138	5.179	5.5186	5.57061	0.59691
1417455_at	Tgfb3	0.965811	-0.198444	5.3298	5.8418	5.886	5.5507	6.1571	6.1296	6.1878	5.3514	5.80427	0.354567		5.3922	5.6486	5.6486	5.4943	5.9928	5.4458	5.2788	5.6525	5.7664	5.5635	5.8342	5.508	5.6501	5.60583	0.190935
1455058_at	Mtmr9	0.971254	-0.162753	5.4317	5.7646	5.8912	5.5597	5.5715	5.6093	5.6735	5.7924	5.66174	0.148644		5.2166	5.442	5.535	5.5164	5.486	5.4164	5.6582	5.6093	5.4987	5.5001	5.2748	5.6269	5.7064	5.49898	0.14105
1442082_at	C3ar1	0.965542	-0.194403	5.2947	5.5067	5.4835	5.2117	5.4967	5.6092	6.376	6.1558	5.64179	0.409553		5.339	5.3835	5.4652	5.482	6.012	5.3419	5.217	5.5494	5.6102	5.3985	5.3588	5.1485	5.51	5.44738	0.212278
1448196_at	Mat2b	0.968863	-0.191344	5.7709	6.0334	6.6081	5.8814	5.9722	5.9459	6.36	6.5895	6.14518	0.327252		5.5639	5.8248	6.0063	5.8103	6.1307	5.8037	6.7144	6.0582	6.0122	5.8847	5.7719	5.7883	6.0304	5.95383	0.275345
1427445_a_at	Ttn	0.954516	-0.250968	5.0315	7.0564	5.0924	5.0934	5.2926	5.1943	5.0709	6.3104	5.51774	0.751015		5.197	5.1418	5.0917	5.2069	6.2243	5.1279	5.2414	5.7563	5.0635	5.1267	5.1161	5.1045	5.0699	5.26677	0.339102
1417496_at	Cp	0.95822	-0.225032	5.095	5.1196	5.3094	5.114	5.1031	5.1697	7.0405	5.138	5.38616	0.672011		5.1341	4.9961	5.1182	5.1031	5.2052	5.1187	5.7702	5.1288	5.0661	5.0991	5.179	5.0948	5.0813	5.16113	0.189934
1423063_at	Dnmt3a	0.966878	-0.198124	5.7261	5.9156	6.0651	5.6489	5.9202	5.8199	5.9643	6.7932	5.98166	0.353797		5.7622	5.7859	5.8252	5.7525	5.8768	5.5994	5.8639	5.8347	5.7958	5.7172	5.8946	5.6517	5.8261	5.78354	0.0870435
1452741_s_at	Gpd2	0.962327	-0.209315	5.3247	5.24	5.5202	5.9199	5.2341	5.6048	5.7587	5.8464	5.5561	0.272156		5.2247	5.4456	5.2425	5.3511	5.4161	5.2828	5.6772	5.3129	5.3528	5.2021	5.4401	5.2227	5.3376	5.34678	0.129081
1439435_x_at	Pgk1	0.978443	-0.198093	9.1653	8.901	9.2018	9.3272	9.074	8.9209	9.298	9.6259	9.18926	0.23623		8.8735	9.27	8.9258	9.0387	8.9016	9.0841	7.7501	9.1282	9.161	9.1075	9.4959	9.1159	9.0329	8.99117	0.407046
1425051_at	Isoc1	0.971517	-0.165644	5.5903	5.9845	6.2811	5.6079	5.5627	5.6952	6.0631	5.739	5.81547	0.263139		5.3963	5.598	5.6744	5.6694	5.6859	5.5904	5.5472	5.8488	5.7887	5.6916	5.5515	5.5678	5.8378	5.64983	0.127693
1421937_at	Dapp1	0.963489	-0.202477	5.0817	5.3897	5.6651	5.3902	5.279	5.4055	5.7175	6.4369	5.5457	0.412762		5.2997	5.2993	5.3071	5.2256	5.2633	5.1923	5.9007	5.3347	5.3039	5.3525	5.2574	5.3627	5.3627	5.34322	0.175295
1430124_x_at	Akr1a1	0.973319	-0.218478	7.6241	8.139	8.3002	7.8193	8.0153	8.2367	8.7743	8.5996	8.18856	0.380652		7.9092	7.8711	7.7571	7.9099	8.2141	7.983	8.2634	8.0592	8.0207	7.7306	8.1549	7.8218	7.9161	7.97008	0.16712
1452639_at	Enpp4	0.960056	-0.213891	5.0485	5.0802	5.1304	5.0639	5.1057	5.1323	5.8614	6.4155	5.35474	0.506739		5.162	5.1094	5.0802	5.1134	5.0889	5.0883	5.5121	5.1247	5.0448	5.0567	5.1925	5.1503	5.1077	5.14085	0.118876
1460700_at	Stat3	0.969188	-0.215837	6.5304	6.9006	7.4527	6.427	6.8335	6.7067	7.5293	7.6593	7.00494	0.476903		6.7222	6.4328	6.6543	6.9241	6.7768	6.816	6.9296	6.6811	6.7843	6.8138	7.2001	6.7773	6.7459	6.7891	0.175988
1418014_a_at	B4galt1	0.981049	-0.128844	6.2529	7.1652	7.603	6.7644	6.7047	6.9414	6.5754	6.384	6.79888	0.436108		6.077	6.5498	6.7974	6.5871	7.0729	6.4968	6.5246	6.8497	6.7242	7.0372	6.2286	6.7412	7.0239	6.67003	0.302473
1435527_at	Nfic	0.969964	-0.195994	6.1621	6.4102	7.2222	6.0717	6.3358	6.4944	6.8038	6.7016	6.52522	0.374565		6.2097	6.2453	6.2348	6.2885	6.4909	6.1702	6.3442	6.3	6.3632	6.3536	6.5503	6.354	6.3753	6.32923	0.107149
1420829_a_at	Ywhaq	0.968431	-0.23259	6.9437	7.2342	7.7422	7.1195	7.2759	7.3875	7.9511	7.2865	7.36758	0.328464		6.6937	6.9764	7.2896	7.0732	7.4922	6.9415	7.5817	7.4285	7.2104	7.088	6.7011	7.265	7.0135	7.13498	0.277813
1425686_at	Cflar	0.96518	-0.204005	5.6558	5.5235	5.7295	5.8382	5.6683	5.7353	5.6327	7.088	5.85891	0.504887		5.658	5.7504	5.5829	5.6555	5.7384	5.617	5.9035	5.6191	5.7496	5.5551	5.5313	5.489	5.664	5.65491	0.110912
1434666_at	Pcgf5	0.963241	-0.210206	5.3381	5.6127	5.9114	5.405	5.4232	5.4058	5.8113	6.8403	5.71848	0.499059		5.5532	5.2875	5.557	5.5079	5.4031	5.3812	6.0388	5.4961	5.3121	5.4514	5.5855	5.5448	5.4889	5.50827	0.185144
1424454_at	Tmem87a	0.979266	-0.118656	5.7909	5.3441	5.8851	5.4176	5.304	5.8147	6.1636	6.0618	5.72273	0.329633		5.7151	5.8168	5.3071	5.3284	5.3872	6.0245	5.4456	6.0778	5.9415	5.4109	5.1161	5.2788	6.0031	5.60407	0.335337
1416686_at	Plod2	0.980145	-0.116154	5.3629	5.8756	5.5137	5.6528	5.9397	6.2848	6.808	5.3633	5.8501	0.498805		5.5822	5.5936	5.7828	5.4412	5.7634	5.8535	5.4041	5.7011	5.8	6.021	5.6281	5.826	6.1443	5.73395	0.210293
AFFX-b-ActinMur/M12481_3_at	Actb	0.980135	-0.229953	11.1574	11.3344	11.4923	11.1892	11.5697	11.7539	11.5611	12.5503	11.576	0.44262		11.3794	11.392	10.9115	11.375	11.7322	11.3346	11.8506	11.3066	11.5462	11.1682	11.2262	11.0417	11.2349	11.3461	0.256467
1436038_a_at	Pigp	0.963699	-0.240284	6.1936	6.5704	6.5916	6.2027	6.3153	6.8149	7.1323	7.1331	6.61924	0.380933		6.1399	6.191	6.1699	6.2607	6.4096	6.5788	7.0792	6.2738	6.4764	6.2217	6.6376	6.2676	6.2202	6.37895	0.26318
1428384_at	Lurap1l	0.97455	-0.155293	5.7016	5.9789	5.9894	5.8158	5.8489	5.6291	7.7304	6.1216	6.10196	0.677161		5.6898	5.9836	5.7991	5.7632	5.9806	5.7525	5.4113	6.1708	6.467	5.9222	6.0971	6.0941	6.1754	5.94667	0.268719
1448665_at	Dmd	0.963127	-0.197801	5.0881	5.321	5.2854	5.0774	5.158	5.3813	6.5009	5.1028	5.36436	0.473556		5.0191	5.17	5.1658	5.1358	5.3156	5.0328	5.1123	5.3036	5.189	5.1615	5.1854	5.1738	5.2006	5.16656	0.0849642
1422576_at	Atxn10	0.973951	-0.174504	6.3318	6.4144	6.9378	6.0072	6.5456	6.6375	7.0864	7.6317	6.69905	0.506919		6.5038	6.4654	6.4086	6.4135	6.5747	6.441	6.8377	6.533	6.5681	6.6312	6.5354	6.2418	6.6649	6.52455	0.144444
1426763_at	Oaz2	0.973127	-0.169498	5.7909	6.2763	6.6464	5.9928	6.1951	6.326	6.6659	6.5648	6.30727	0.313817		5.9224	6.2219	6.1385	6.0548	6.4887	5.9791	6.3301	6.2145	6.2105	6.1663	5.8651	5.8982	6.301	6.13778	0.1862
1423946_at	Pdlim2	0.964741	-0.221787	6.4125	6.2137	6.1389	7.0547	5.8274	6.6546	5.8939	6.1253	6.29013	0.406971		6.2485	6.3749	5.89	6.1617	6.0732	6.0444	6.2936	5.8531	6.2047	5.5534	6.2315	5.9673	5.9921	6.06834	0.221928
1423565_at	Paics	0.969658	-0.227562	6.906	7.2807	8.0102	7.0436	7.2186	7.263	8.8745	7.4034	7.5	0.644035		6.8355	7.1553	7.3664	7.1382	7.4994	7.0294	7.7139	7.3182	7.1872	7.2543	7.6162	7.2581	7.1696	7.27244	0.237275
1418511_at	Dpt	0.969937	-0.182934	5.323	6.6859	6.6919	5.2599	5.4933	7.7564	5.7786	5.6917	6.08509	0.876934		5.336	5.2617	5.4837	6.496	7.0056	5.6509	6.6759	6.2603	5.559	5.3368	6.0496	5.6094	6.0031	5.90215	0.564296
1416108_a_at	Tmed3	0.972495	-0.194332	6.4762	7.1048	7.1253	6.6394	7.0188	7.4723	7.8533	6.8328	7.06536	0.443428		6.6401	6.6219	7.0358	6.7444	7.1857	6.8739	7.1659	7.0582	7.1942	6.6196	6.801	6.4629	6.9198	6.87103	0.245135
1420444_at	Slc22a3	0.960789	-0.209281	5.1046	5.2162	5.1181	5.1475	5.124	5.1284	5.158	6.7012	5.33725	0.55219		5.1898	5.0444	5.0498	5.1222	5.1557	5.1504	5.3511	5.1325	5.0295	5.1075	5.1227	5.0997	5.1083	5.12797	0.0813222
1419591_at	Gsdmc	1.00264	0.0178135	7.1265	7.5343	6.5293	8.7266	6.7227	6.8189	5.2495	5.2052	6.73912	1.15604		6.565	6.5606	7.2683	7.3437	6.3855	6.7337	5.0958	6.7184	7.1326	6.8224	6.6733	6.7657	7.7752	6.75694	0.630468
1448167_at	Ifngr1	0.964289	-0.229655	6.0719	6.4597	6.6933	6.0927	6.0812	6.306	6.7922	6.9499	6.43086	0.348616		6.0053	5.9236	6.1725	6.3322	6.4869	6.0284	7.4471	6.1668	6.2393	5.7763	6.1551	5.7946	6.0876	6.20121	0.424333
1428071_at	Gucd1	0.962454	-0.217179	5.608	5.5815	5.7107	5.4012	5.5	5.5562	6.0278	6.8892	5.78432	0.483639		5.5962	5.5276	5.5106	5.4369	5.585	5.4379	6.4071	5.5233	5.5035	5.4586	5.4645	5.4115	5.5102	5.56715	0.25834
1435084_at	C730049O14Rik	0.959852	-0.234738	5.4161	5.7189	5.9443	5.2217	5.4227	5.6289	7.2257	6.1969	5.8469	0.638457		5.4786	5.3899	5.778	5.7108	5.7245	5.5657	6.2978	5.5753	5.5426	5.4206	5.643	5.357	5.4743	5.61216	0.24449
1452087_at	Epsti1	0.96106	-0.225392	5.2041	5.6793	5.5612	5.2476	5.3878	5.499	5.9864	7.7402	5.7882	0.827246		5.4225	5.1769	5.3481	5.2345	5.4628	5.2117	8.3866	5.4401	5.4339	5.2584	5.2337	5.2405	5.4668	5.56281	0.855148
1417825_at	NA	0.965354	-0.302217	8.2329	8.516	8.3627	9.3536	8.8401	9.6065	8.7523	8.1209	8.72312	0.530254		8.9742	8.9449	8.3443	8.1189	8.788	8.5722	8.2264	8.5869	8.6601	8.4932	7.8588	7.9307	7.9732	8.42091	0.37859
1449388_at	Thbs4	0.958827	-0.229346	5.2227	5.3209	6.4962	5.17	5.2702	5.4196	6.3544	5.3084	5.5703	0.534086		5.1917	5.184	5.4124	5.2482	5.8954	5.2283	5.2605	5.1756	5.5307	5.2517	5.627	5.2008	5.2261	5.34095	0.218549
1450355_a_at	Capg	0.976203	-0.188756	7.5629	7.4313	8.1279	8.0088	7.9031	7.8419	7.6901	8.8886	7.93182	0.449406		7.6926	7.8806	7.6884	7.7494	7.9889	7.9201	7.7491	7.6298	7.7245	7.6814	7.5338	7.6078	7.8135	7.74307	0.129206
1448883_at	Lgmn	0.973535	-0.172199	5.8948	6.7466	6.2221	5.8706	6.4709	6.5744	6.9453	7.3284	6.50664	0.505826		6.1485	6.1901	6.5492	6.301	7.0173	6.1008	6.6083	6.5669	6.5331	6.4328	5.6333	5.7861	6.4803	6.33444	0.366886
1416429_a_at	Cat	0.963911	-0.236356	5.7634	6.8723	6.5691	6.0809	6.1139	6.5472	7.8343	6.6127	6.54922	0.630938		6.1621	6.2477	5.7743	6.4332	6.5164	6.2737	7.3101	6.393	6.2803	6.072	6.4281	6.0111	6.1653	6.31287	0.36062
1451035_a_at	Akr1a1	0.967619	-0.274324	8.0508	8.1649	8.4243	7.8842	8.3029	8.534	9.2968	9.1162	8.47176	0.499604		8.2369	8.1575	7.8602	8.0474	8.444	8.2978	8.8106	8.2417	8.2401	7.8158	8.5565	7.9821	7.8761	8.19744	0.290719
1449455_at	Hck	0.960286	-0.225746	5.0817	5.535	5.5678	5.3203	5.4257	5.6731	5.4479	7.4229	5.6843	0.724776		5.4477	5.1856	5.3394	5.3013	5.5212	5.2961	6.9693	5.414	5.4911	5.2124	5.1843	5.24	5.3588	5.45855	0.46751
1460359_at	Armcx3	0.963296	-0.209487	5.3776	5.7004	5.4496	5.2982	5.3437	5.9742	7.1923	5.3242	5.70752	0.643423		5.4111	5.6386	5.3876	5.4758	5.7335	5.3231	5.7634	5.5075	5.6	5.4406	5.3567	5.3661	5.4705	5.49804	0.143874
1425129_a_at	Taldo1	0.961478	-0.302578	7.5853	7.5198	7.4805	7.3075	7.6127	7.8907	9.4777	7.9631	7.85466	0.689713		7.7598	7.8692	7.2265	7.3543	7.6177	7.4516	8.1719	7.2869	7.5422	7.2958	8.2996	7.2028	7.0988	7.55208	0.377465
1440889_at	BC006965	0.961446	-0.204283	5.0798	5.1479	5.0952	5.2432	5.0714	5.0907	6.5435	5.1169	5.29858	0.506057		5.1753	5.0171	5.163	5.0177	5.0187	5.1563	5.1348	5.0603	5.0219	5.1466	5.0622	5.1627	5.0892	5.09429	0.0640154
1452545_a_at	Itgb1	0.977745	-0.153644	6.7787	6.7432	6.8866	7.2453	7.174	7.0322	6.9171	6.4539	6.90387	0.253671		6.975	7.2423	6.9279	6.7433	7.1698	6.4969	6.2769	6.5306	6.7319	7.0063	6.148	6.5282	6.9759	6.75023	0.33734
1452895_at	Fbxo45	0.965808	-0.201131	5.629	5.74	5.593	6.1071	5.7646	6.1071	5.7712	6.3472	5.8824	0.270318		5.7428	5.6844	5.7246	5.7459	5.8283	5.7947	5.6766	5.6756	5.6814	5.4968	5.4652	5.6508	5.6894	5.68127	0.102509
1421117_at	Dst	0.988875	-0.0739212	6.7329	7.5493	7.8751	7.1351	6.5585	6.9167	4.95	5.439	6.64458	0.999113		6.4086	7.2274	6.5754	6.9293	6.5522	6.3968	4.9436	6.5502	6.9058	6.6964	6.4687	6.6038	7.1603	6.57065	0.559153
1440874_at	Slco5a1	0.962992	-0.201941	5.245	5.1877	5.2329	5.1855	5.209	5.2811	5.1469	7.1654	5.45669	0.691648		5.3601	5.2506	5.2394	5.1813	5.3131	5.198	5.3821	5.2633	5.24	5.214	5.2176	5.1932	5.259	5.25475	0.0624016
1435135_at	Nceh1	0.965383	-0.209021	5.7907	5.5876	5.7528	5.9657	5.686	6.4464	6.0974	6.9788	6.03817	0.467503		5.8531	5.9438	5.6559	5.7022	6.049	5.9304	6.1756	5.6425	5.8116	6.1259	5.412	5.6763	5.8007	5.82915	0.215997
1434285_at	Frmd4a	0.961863	-0.226024	5.2868	5.758	6.3374	5.3813	5.6414	5.8906	6.6756	6.4414	5.92656	0.508855		5.3675	5.4668	5.5301	5.6695	5.7234	5.4584	5.7868	5.7082	5.6814	5.5448	7.1411	5.4347	5.5943	5.70054	0.451295
1425400_a_at	Cited4	0.963901	-0.19973	5.942	5.4416	5.2026	5.6584	5.3686	5.3962	6.1075	5.1458	5.53284	0.343561		5.2568	5.6222	5.1177	5.4333	5.2787	5.4653	5.1831	5.3593	5.4857	5.2718	5.2878	5.2217	5.347	5.33311	0.138792
1424412_at	Ogfrl1	0.958326	-0.241051	5.3091	5.5204	5.5285	5.3203	5.5012	5.5701	5.9881	7.536	5.78421	0.73797		5.6702	5.5099	5.3939	5.5411	5.5603	5.4052	6.4421	5.3798	5.343	5.3493	5.5953	5.5044	5.3666	5.54316	0.289637
1419154_at	Tmprss2	0.964842	-0.189119	5.1662	5.2487	5.2772	5.335	5.1516	5.2137	6.4412	5.1996	5.37915	0.433268		5.1817	5.1842	5.1466	5.1123	5.1882	5.1663	5.1237	5.2507	5.1648	5.2799	5.2019	5.22	5.2501	5.19003	0.0500326
1415998_at	Vdac1	0.976367	-0.193807	8.2009	8.2984	8.4203	8.3008	8.0396	8.0097	8.0851	8.2519	8.20084	0.144523		7.7912	8.0856	8.0695	8.0766	7.9756	8.0041	7.0408	8.2925	7.9031	8.1232	8.6353	8.0489	8.045	8.00703	0.35353
1425153_at	Myh2	0.959851	-0.212543	5.0304	6.188	5.0444	5.0758	5.1105	5.1757	5.1596	5.5661	5.29381	0.399714		5.0132	5.0006	5.0233	5.0418	5.6412	4.9786	5.0166	5.2617	5.0176	5.0489	4.9337	5.0459	5.0334	5.08127	0.184228
1429183_at	Pkp2	0.961332	-0.214451	5.0946	5.3031	5.4754	5.1456	5.2493	5.221	6.8083	6.0708	5.54601	0.596482		5.3989	5.3727	5.2053	5.2345	5.4775	5.2019	5.1239	5.2796	5.2904	5.3663	5.7495	5.335	5.2748	5.33156	0.157144
1455550_x_at	Serinc3	0.968689	-0.268223	7.8717	8.1143	8.7347	7.8992	8.2295	8.6907	9.9214	9.0705	8.5665	0.694836		8.2288	8.1015	8.0231	8.4749	8.6095	8.0984	10.0746	8.2555	8.3892	7.6951	8.237	7.6944	7.9956	8.29828	0.596975
1434307_at	Tmem64	0.965479	-0.193623	5.2604	5.4668	5.9875	5.4086	5.4086	5.5467	5.855	5.9368	5.6088	0.277019		5.4167	5.2808	5.3495	5.3574	5.4703	5.3769	5.8972	5.4441	5.4322	5.3408	5.1948	5.3837	5.4529	5.41518	0.16335
1425065_at	Oas2	0.972423	-0.165062	5.7534	6.5296	5.4984	5.5796	6.2319	5.649	6.3952	6.2469	5.9855	0.407442		5.644	5.6422	5.7594	5.9454	5.6483	5.7432	5.5632	6.1289	5.8508	5.7893	6.09	5.8727	5.9883	5.82044	0.17903
1453055_at	Sema6d	0.966915	-0.211514	5.8123	7.7831	6.1325	6.1979	6.3344	6.3339	5.3787	7.1715	6.39304	0.757563		6.0821	6.0875	6.383	6.0808	6.4062	6.2513	6.3108	6.2092	6.0516	6.147	5.97	6.2443	6.136	6.18152	0.132639
1434070_at	Jag1	0.962958	-0.2715	7.3196	7.391	7.4912	7.013	7.0517	7.1672	6.6597	8.5426	7.3295	0.554714		7.137	7.6267	6.8763	7.0291	7.3244	7.1024	5.7816	7.032	7.4881	6.9468	7.6306	7.0413	6.7377	7.058	0.473851
1460623_at	Skap2	0.981936	-0.108057	5.6028	6.2358	5.8486	5.7305	5.7637	5.934	6.1224	6.6173	5.98189	0.33005		5.5764	5.6796	5.8065	5.7885	6.2578	5.6325	6.7346	5.8995	5.9252	5.6503	5.4476	5.6608	6.3005	5.87383	0.359046
1452309_at	Cgnl1	0.965099	-0.191978	5.4027	5.3454	5.7186	5.3203	5.3338	5.3184	5.6827	5.8834	5.50066	0.225014		5.3062	5.3388	5.2823	5.3436	5.3686	5.2116	5.3082	5.3396	5.2654	5.2801	5.3256	5.2916	5.3513	5.30868	0.0427047
1426483_at	Prkrir	0.970419	-0.187755	6.0231	6.2649	6.3862	6.7279	6.093	6.6953	6.1838	6.4031	6.34716	0.260188		5.8633	6.2075	6.2979	6.1267	6.4052	5.945	6.2044	6.1951	6.2449	6.1848	6.0461	6.1308	6.2206	6.15941	0.142969
1451537_at	Chil1	0.961647	-0.234741	5.4319	5.5904	10.3106	5.5199	5.4368	5.5067	5.6986	5.4698	6.12059	1.69531		5.7623	5.2341	5.2271	6.586	5.3372	5.6094	5.4566	5.3157	5.4678	5.321	9.0999	6.3668	5.7321	5.88585	1.05396
1453201_at	Rassf10	0.968912	-0.176656	5.3842	5.6097	6.9315	5.5006	5.595	5.5138	5.649	5.2764	5.68253	0.51955		5.3628	5.3407	5.5363	5.5585	5.4197	5.4978	5.3653	5.6062	5.4233	5.4035	5.8438	5.6013	5.6171	5.50587	0.141932
1451261_s_at	Stap2	0.972989	-0.183069	6.9063	6.653	6.4973	6.6561	6.7494	6.4496	6.4156	7.8943	6.7777	0.47986		6.7803	6.684	6.5446	6.6007	6.283	6.8568	6.041	6.6237	6.7299	6.5062	6.775	6.6293	6.6757	6.59463	0.220723
1418929_at	Ift57	0.964224	-0.196714	5.2047	5.2823	5.3242	5.3059	5.3104	5.2617	6.2729	6.0254	5.49844	0.408711		5.3725	5.2375	5.209	5.3088	5.3285	5.1952	5.4561	5.274	5.3707	5.262	5.2834	5.3044	5.3203	5.30172	0.0715718
1425469_a_at	NA	0.959758	-0.232633	5.7035	5.3252	5.4882	5.462	5.5207	5.4794	7.5959	5.6717	5.78083	0.743138		5.6381	5.4537	5.3939	5.5175	5.4711	5.4787	6.365	5.4788	5.4213	5.4198	5.6356	5.4506	5.4024	5.54819	0.257476
1434158_at	Gmds	0.960131	-0.221599	5.2975	5.3578	5.6112	5.2764	5.2721	5.4232	6.4481	5.7788	5.55814	0.401961		5.3121	5.3504	5.3495	5.2645	5.4165	5.244	5.585	5.3801	5.2962	5.3	5.4204	5.2157	5.2406	5.33654	0.0993881
1427946_s_at	Dpyd	0.963078	-0.196646	5.1446	5.2064	5.5917	5.3426	5.0915	5.2219	5.0807	5.9286	5.326	0.294523		5.1225	5.0807	5.0987	5.1538	5.1075	5.058	5.364	5.1225	5.095	5.1298	5.1017	5.1007	5.1467	5.12935	0.0751073
1454916_s_at	Arfip1	0.979009	-0.140474	6.3225	6.7912	7.087	7.132	6.4345	6.6536	6.4505	6.6664	6.69221	0.29827		6.4196	6.5593	6.7267	6.5356	6.5155	6.4619	6.3934	6.7244	6.4969	6.4685	6.4273	6.6185	6.825	6.55174	0.134538
1425560_a_at	S100a16	0.985768	-0.127174	9.5708	9.3342	8.792	9.8317	9.0735	9.2643	7.93	7.6876	8.93551	0.763617		8.7933	9.2281	9.1431	9.0821	8.8738	9.2761	6.2068	9.0429	9.1117	8.8741	8.7772	8.9569	9.1423	8.80834	0.797938
1455244_at	Daam1	0.97201	-0.199137	7.2387	6.9599	6.6209	7.2553	7.1248	7.2906	7.291	7.1362	7.11468	0.228515		7.0671	7.1612	7.2431	7.2672	6.7894	7.151	5.6917	6.9945	7.1965	6.6528	6.8328	6.9345	6.9202	6.91554	0.4128
1418106_at	Hey2	0.961385	-0.203347	5.0264	5.0157	5.0262	5.0572	5.0356	5.0838	6.9102	4.9734	5.26606	0.665094		5.0424	5.1854	5.0265	5.0641	5.0336	5.0383	5.0753	5.0078	5.1142	5.0518	5.0222	5.1063	5.0474	5.06272	0.0482537
1421887_a_at	Aplp2	0.970007	-0.236283	7.8401	7.608	8.0544	8.5684	7.857	7.7188	7.5973	7.7798	7.87797	0.315397		8.1727	7.4316	7.8523	7.8734	7.5673	7.5488	6.8986	7.4771	7.4792	7.9494	7.8002	7.8156	7.4758	7.64169	0.319057
1422510_at	Ctdspl	0.964681	-0.220199	6.0263	6.1875	6.5728	6.0389	6.0715	6.1558	6.7347	6.0888	6.23454	0.267916		5.9073	6.1678	6.0173	5.9962	6.094	5.964	5.5687	6.0073	6.0466	6.0438	6.3494	6.1021	5.9219	6.01434	0.176373
1451596_a_at	Sphk1	0.968428	-0.182297	5.4563	5.9291	5.6439	5.4555	5.5912	5.6418	5.9457	6.5286	5.77401	0.357202		5.7136	5.3418	5.5287	5.604	5.7806	5.6482	5.2591	5.5808	5.6295	5.5178	5.957	5.4587	5.6725	5.59172	0.181567
1428500_at	NA	0.96347	-0.216689	5.5309	6.0102	7.5681	5.5506	5.6209	5.8144	5.7691	5.5903	5.93181	0.680671		5.3571	5.7757	5.7808	5.756	5.7105	5.7029	5.6792	5.7796	5.8099	5.7496	5.8725	5.6843	5.6385	5.71512	0.124235
1448253_at	Glud1	0.971488	-0.197407	6.3528	6.8797	7.1212	6.7544	6.6442	6.9911	7.1801	7.4648	6.92354	0.345734		6.551	6.7703	6.622	6.7254	6.9972	6.4554	7.4282	6.6042	6.6953	6.4697	6.9747	6.4096	6.7367	6.72613	0.27791
1434342_at	S100b	0.962308	-0.198894	5.0946	5.0999	6.6245	5.0323	5.0796	5.1394	5.0706	5.0737	5.27682	0.545383		5.1448	5.0426	5.0441	5.0781	5.0386	5.071	5.0648	5.0312	5.1623	5.0865	5.0535	5.1139	5.0817	5.07793	0.0407348
1455900_x_at	Tgm2	0.956548	-0.266846	5.2605	5.9708	6.0573	5.2508	5.7886	5.8602	7.544	7.3974	6.1412	0.874536		5.7646	5.4707	5.6655	5.7589	6.4781	5.5219	7.7387	5.8214	5.7356	5.6339	5.8063	5.4036	5.5674	5.87435	0.618923
1417889_at	Apobec2	0.957253	-0.228605	5.0203	5.7201	4.9472	5.0119	5.0702	5.1778	6.4056	5.4294	5.34781	0.500105		5.151	4.9983	5.0663	5.0252	5.4302	5.0244	5.0853	5.4522	5.0224	5.0875	5.1612	5.0591	4.9866	5.11921	0.1523
1441687_at	Wnt4	0.98545	-0.0914798	7.1833	6.5626	5.773	6.8748	6.3742	6.4257	5.2415	5.8632	6.28729	0.631159		6.5005	6.6642	6.2784	6.1313	5.8496	6.3196	5.0533	6.3387	6.4897	6.0875	5.9789	6.1638	6.69	6.19581	0.42569
1450714_at	Azin1	0.962977	-0.238014	5.7909	6.1823	6.3431	6.3013	6.2006	6.4455	6.8231	7.3439	6.42884	0.46851		6.0396	5.9111	6.0762	6.0823	6.3845	6.0675	6.9051	6.1819	6.1823	6.1071	6.4768	6.0524	6.0139	6.19082	0.262734
1452734_at	NA	0.975506	-0.195091	7.7712	7.5493	7.6373	6.9107	7.8567	8.1121	8.6623	9.2183	7.96474	0.70909		7.7576	7.8339	7.6323	7.4967	7.9211	7.3904	9.4862	7.8562	7.5793	7.6723	7.3825	7.2084	7.7885	7.76965	0.557479
1457429_s_at	Sbspon	0.964403	-0.191105	5.0526	5.1899	5.1442	5.1395	5.1952	6.4339	5.7405	5.0523	5.36851	0.483723		5.1624	5.1234	5.1975	5.152	5.5051	5.1644	5.0001	5.1534	5.3542	5.1636	5.0375	5.0784	5.2143	5.17741	0.131003
1438868_at	NA	0.9743	-0.157563	5.6837	6.3811	5.7649	5.5647	6.0105	5.789	6.8483	7.0047	6.13086	0.551194		5.8689	5.7512	5.889	6.0031	5.789	5.9536	6.3284	6.1825	5.9992	5.8051	5.9763	5.944	6.1626	5.9733	0.167854
1416598_at	Glis2	0.970039	-0.163074	5.2404	5.384	5.6519	5.2565	5.2522	5.4861	5.6979	5.5743	5.44291	0.186481		5.1786	5.2851	5.3337	5.2418	5.4325	5.1657	5.1932	5.3203	5.318	5.3023	5.169	5.2539	5.4438	5.27984	0.0921519
1454677_at	Timp2	0.976377	-0.166331	6.0453	7.1704	8.0189	6.1308	6.932	8.3725	7.5289	6.1308	7.0412	0.89795		6.8616	6.421	6.6718	7.2358	7.8154	6.7298	7.1723	6.9375	7.0346	6.7237	6.554	6.1919	7.0239	6.87487	0.409847
1416895_at	Efna1	0.966042	-0.209979	6.2487	6.2328	6.4518	5.999	6.1213	6.0398	6.6161	5.7579	6.18343	0.268728		5.8799	6.3294	5.9221	5.9479	5.9157	5.9761	5.5377	6.0754	5.9272	5.9017	6.2574	6.0619	5.9224	5.97345	0.191638
1419829_a_at	Gab2	0.970525	-0.167091	5.4408	5.715	5.7249	5.3047	5.5029	5.5906	6.331	5.7416	5.66894	0.308749		5.4351	5.348	5.5132	5.4282	5.618	5.4183	5.6208	5.5461	5.5813	5.4654	5.4744	5.4295	5.6457	5.50185	0.0933537
1434642_at	Hsd17b11	0.965815	-0.215455	5.3197	6.2604	6.5103	5.3147	5.9187	6.4329	8.3575	6.3063	6.30256	0.954234		6.1336	5.6618	6.032	5.8546	6.4641	5.7282	7.7733	6.0444	6.17	5.838	5.964	5.459	6.0094	6.08711	0.565744
1460049_s_at	1500015O10Rik	0.976964	-0.134375	5.4594	5.6667	4.9957	5.1497	5.6034	8.6713	5.9302	5.1898	5.83327	1.18725		5.8105	5.4564	5.6862	5.2617	7.2187	5.4299	5.3511	5.6562	6.375	5.4287	5.1713	5.2482	5.9918	5.6989	0.567517
1449875_s_at	NA	0.968311	-0.21631	5.8553	7.4384	7.2538	5.3627	6.6423	5.9923	6.9703	9.0931	6.82603	1.16686		6.545	5.9923	6.339	6.8498	6.1826	6.5643	8.085	6.6998	6.7873	6.1065	6.8647	6.3823	6.5277	6.60972	0.523897
1454681_at	Esrp1	0.981338	-0.141163	8.1317	7.8567	7.5281	7.6591	7.4858	7.4897	7.1606	7.2024	7.56426	0.321472		7.4733	7.7852	7.4362	7.8043	7.1292	7.7972	4.9003	7.8941	7.5863	7.3569	7.7667	7.886	7.6846	7.4231	0.791809
1419182_at	Svep1	0.980082	-0.114421	5.3362	6.0424	6.1294	5.3252	5.658	6.5639	5.5129	5.3886	5.74457	0.453339		5.3492	5.4259	5.6304	5.8073	5.8413	5.5002	5.5129	5.8549	5.6008	5.5494	5.6431	5.4644	6.0122	5.63015	0.195523
1423838_s_at	Ist1	0.97984	-0.155326	7.677	7.8351	7.7704	7.6468	7.613	7.6407	7.8664	7.5889	7.70479	0.105222		7.4813	7.6047	7.6007	7.4671	7.4683	7.5261	7.562	7.5848	7.6356	7.4659	7.5584	7.4441	7.744	7.54946	0.0861557
1418230_a_at	Lims1	0.973082	-0.177589	6.0729	6.0554	6.593	6.5636	6.4638	7.0299	7.0793	6.9214	6.59741	0.398593		6.104	6.4588	6.3492	6.2243	7.0682	6.245	6.8103	6.4593	6.5701	6.3354	6.0533	6.2676	6.5122	6.41982	0.280657
1455573_at	Krt14	0.970897	-0.171994	6.6525	6.1802	5.6982	6.1196	6.0853	6.0661	5.1515	5.3252	5.90983	0.490702		5.7084	6.1035	5.6561	5.8459	5.5062	6.0103	5.1274	5.6643	5.6153	5.6415	5.9972	5.861	5.8547	5.73783	0.25483
1448400_a_at	Smarcd2	0.973475	-0.200766	6.9961	7.6896	7.9393	7.2141	7.2323	7.3616	7.5458	8.5717	7.56881	0.502588		6.9652	7.1383	7.3517	7.3505	7.4259	7.0306	8.3393	7.4556	7.1545	7.2396	7.5338	7.4463	7.3533	7.36805	0.339089
1449025_at	Ifit3	0.96811	-0.179472	5.2756	5.7059	5.2854	5.1952	5.6015	5.474	6.0002	6.4845	5.62779	0.436134		5.22	5.2607	5.6147	5.3578	5.4468	5.3921	5.6783	5.6184	5.8573	5.3007	5.25	5.3007	5.5306	5.44832	0.196879
1434540_a_at	Clta	0.970333	-0.236011	7.8598	7.5816	7.4185	7.3399	7.9176	7.8718	8.6054	9.0477	7.95529	0.5904		7.846	8.0143	7.3632	7.7713	7.9356	7.9417	8.5054	7.6123	7.6689	7.4995	7.2764	7.3735	7.5425	7.71928	0.336166
1428097_at	2510009E07Rik	0.971681	-0.16271	5.3184	5.8091	6.0855	5.5472	5.593	6.0766	5.5603	5.9741	5.74552	0.28305		5.322	5.4816	5.5448	5.7315	5.7756	5.4546	5.8164	5.642	5.6661	5.5987	5.2617	5.5409	5.7407	5.58282	0.170899
1417594_at	Gkap1	0.961123	-0.217591	5.1396	5.3664	5.2862	5.1958	5.3826	5.3813	6.3792	6.6444	5.59694	0.575863		5.3845	5.277	5.3853	5.3787	5.5583	5.2138	5.535	5.3951	5.437	5.3005	5.4491	5.331	5.2862	5.37935	0.099943
1418436_at	Stx7	0.968341	-0.214397	6.6428	6.4945	7.0146	6.7749	6.4036	6.6218	6.6611	7.5628	6.77201	0.368104		6.4113	6.637	6.4255	6.5039	6.6082	6.4482	7.2799	6.575	6.6119	6.4914	6.3523	6.4254	6.479	6.55762	0.234116
1433913_at	Uri1	0.976566	-0.152938	6.4486	6.7147	6.7097	6.5047	6.4525	6.4817	6.2148	6.6837	6.5263	0.171079		6.1914	6.2421	6.4343	6.3782	6.3211	6.442	6.3555	6.3363	6.4303	6.3735	6.4258	6.3477	6.5755	6.37336	0.0960564
1438115_a_at	Slc9a3r1	0.975888	-0.194812	7.936	7.7097	7.4455	8.7554	8.0515	8.1995	8.9075	7.631	8.07951	0.523458		7.7571	7.6955	8.0645	7.7259	7.9719	8.1842	7.7707	7.8975	8.0869	7.8255	7.6596	7.9666	7.8952	7.8847	0.1638
1434714_at	Ero1lb	0.961907	-0.214393	5.2228	5.4113	5.3682	5.2082	5.2264	5.3287	5.5314	7.7283	5.62816	0.855764		5.5235	5.2641	5.2778	5.3231	5.247	5.2695	6.6951	5.3027	5.2763	5.3129	5.2244	5.3286	5.334	5.41377	0.391841
1453032_at	Mob4	0.973433	-0.17939	6.3431	6.675	6.9835	6.5643	6.57	6.7754	6.7564	7.3513	6.75237	0.305848		6.3628	6.6033	6.634	6.7221	6.6592	6.5387	6.3566	6.6251	6.6299	6.4261	6.5307	6.7073	6.653	6.57298	0.122559
1432270_a_at	Chmp5	0.975154	-0.197197	7.8439	7.9213	7.8316	7.965	7.6632	8.0676	7.8337	8.369	7.93691	0.210484		7.7591	7.9285	7.4704	8.04	7.8162	7.8309	7.5361	7.8737	8.1084	7.3522	7.387	7.7757	7.7381	7.73972	0.238763
1433942_at	Myo6	0.970298	-0.175479	5.7359	5.8641	6.159	5.8137	5.9407	5.8597	6.3493	5.541	5.90793	0.24965		5.6855	5.6691	5.6794	5.9764	5.541	5.9555	5.2689	5.759	6.0697	5.6617	5.6333	5.7924	5.8299	5.73245	0.206599
1428346_at	Trafd1	0.967495	-0.193649	5.5472	5.9055	5.8771	5.9531	5.7719	5.8506	5.9809	6.7736	5.95749	0.356566		5.6584	5.6086	5.7396	5.8175	5.7214	5.7157	6.2846	5.7688	5.7166	5.6582	5.7314	5.7309	5.7782	5.76384	0.165769
1426784_at	Trim47	0.965729	-0.199745	5.6756	5.6002	5.8812	5.4335	5.5131	5.7159	6.6384	6.1688	5.82834	0.399678		5.4456	5.7175	5.5383	5.5581	5.8055	5.5389	5.8011	5.6201	5.5697	5.5694	5.6457	5.7469	5.6149	5.62859	0.109975
1427302_at	Enpp3	0.965173	-0.186188	5.1334	5.1647	5.1328	5.125	5.1402	5.1885	6.4505	5.4333	5.34605	0.4578		5.1534	5.146	5.1161	5.1494	5.1573	5.2338	5.1018	5.1527	5.1885	5.1215	5.247	5.1029	5.2078	5.15986	0.0470655
1451084_at	Etfdh	0.970421	-0.199685	6.4605	6.6336	6.7962	6.1897	6.5546	6.4564	6.6636	8.2534	6.751	0.633074		6.6048	6.5532	6.4723	6.5584	6.5439	6.5299	6.3709	6.728	6.5798	6.326	6.9726	6.3901	6.5372	6.55132	0.165501
1422749_at	Ly6g6c	0.968744	-0.207088	7.2144	6.6975	6.6756	7.3023	6.1781	7.8852	5.6888	5.3625	6.62555	0.85123		6.6346	6.8479	5.923	7.0732	6.0491	6.914	5.2576	5.9747	6.6473	5.8827	6.4386	7.4269	6.3704	6.41846	0.590965
1426387_x_at	NA	0.971193	-0.212193	7.218	7.4254	7.0757	6.0993	7.0313	6.9316	7.3329	9.8135	7.36596	1.06947		7.5357	7.1929	6.8007	7.0972	6.9001	7.0161	7.5578	7.0723	6.8967	7.0781	7.7378	7.0314	7.0822	7.15377	0.283054
1448618_at	Mvp	0.966526	-0.194962	5.5267	5.669	6.0578	5.6172	5.5382	5.6624	5.8019	6.7204	5.8242	0.400296		5.6014	5.5136	5.5734	5.6161	5.7341	5.6156	5.747	5.6414	5.7408	5.5984	5.5848	5.5771	5.6364	5.62924	0.071167
1450397_at	Map1b	0.960168	-0.222377	5.3056	5.3708	5.5075	5.327	5.3487	5.5447	5.645	6.6139	5.5829	0.433619		5.5353	5.3889	5.3277	5.2525	5.7243	5.3852	5.2148	5.2732	5.3996	5.3343	5.3729	5.2362	5.2419	5.36052	0.140771
1425515_at	Pik3r1	0.964024	-0.197287	5.1581	5.3825	5.3487	5.1488	5.239	5.6241	6.3678	5.6016	5.48383	0.400315		5.2631	5.2046	5.1632	5.3468	5.3611	5.1536	5.7323	5.2636	5.3074	5.2196	5.2482	5.1792	5.2823	5.28654	0.149023
1439015_at	Gfra1	0.966075	-0.183711	5.1231	5.3603	6.6534	5.228	5.2408	5.4526	5.1847	5.0786	5.41519	0.514749		5.1599	5.2108	5.2023	5.2533	5.6527	5.0761	5.1628	5.209	5.1522	5.2219	5.1541	5.2657	5.2884	5.23148	0.138578
1436545_at	Dtx4	0.966641	-0.189912	5.3252	5.6496	6.1107	5.4789	5.4295	5.5071	6.254	5.7886	5.69295	0.334946		5.4036	5.3697	5.5119	5.4769	5.667	5.3661	5.7675	5.5161	5.5193	5.4238	5.5119	5.4754	5.5303	5.50304	0.112659
1417426_at	Srgn	0.973261	-0.21989	6.8014	7.6074	7.867	7.0813	7.9763	8.0788	8.6664	11.71	8.22358	1.52445		8.8327	7.5919	7.7077	7.9565	8.8557	7.1181	10.5595	8.0271	8.0386	7.7717	7.0077	6.6873	7.8934	8.00368	0.99086
1420388_at	Prss12	0.964071	-0.216269	5.8319	5.9302	7.9743	5.8856	5.7452	5.885	5.579	5.3232	6.0193	0.815435		5.5211	5.9538	5.68	5.9184	5.6577	5.713	5.6523	5.5602	5.5019	5.5248	7.0129	6.0343	5.709	5.80303	0.40164
1455725_a_at	NA	0.978331	-0.215725	9.5173	9.6785	9.6703	9.3466	9.903	9.7645	10.8193	10.9439	9.95542	0.595599		9.8476	9.466	9.527	10.0138	9.8269	9.862	10.0394	9.7543	9.8348	9.3945	9.8483	9.5537	9.6478	9.7397	0.204647
1424442_a_at	Pja2	0.971264	-0.179719	5.9378	6.1122	6.3248	5.9371	6.1553	6.2167	6.9465	6.4036	6.25425	0.324829		5.7271	6.0657	6.0155	6.0894	6.3335	6.0063	6.2188	6.041	6.1745	6.0468	6.0263	6.0768	6.1472	6.07453	0.140394
1456243_x_at	Mcl1	0.963834	-0.26005	6.9163	6.9193	6.9911	6.4954	7.0042	7.1066	8.472	7.6187	7.19045	0.602258		6.6892	6.8641	6.727	6.8027	7.0377	6.7559	8.4975	6.738	6.8515	6.6415	7.275	6.5808	6.6343	6.9304	0.506077
1424905_a_at	Slc39a11	0.969117	-0.186536	5.7722	6.0889	6.3621	5.6874	5.7549	5.934	6.3191	6.4023	6.04011	0.29371		5.7999	5.722	5.6899	5.818	5.7423	5.7778	6.0368	5.7594	5.7623	5.7378	6.5458	5.8119	5.8926	5.85358	0.226013
1437650_at	NA	0.966808	-0.190894	5.3172	5.5681	6.2253	5.8998	5.565	5.6586	5.7764	5.9994	5.75123	0.286411		5.5949	5.33	5.4229	5.5241	5.7142	5.4009	5.844	5.4933	5.5669	5.5422	5.7524	5.5198	5.5787	5.56033	0.143685
1449475_at	Atp12a	0.965539	-0.184011	5.0898	5.4376	6.5511	5.1244	5.1736	5.1946	5.0269	5.1195	5.33969	0.504388		5.0987	5.0196	5.0926	5.3283	5.0917	5.2491	5.0993	5.0409	5.0857	5.0877	5.2307	5.394	5.2055	5.15568	0.115159
1429159_at	Itih5	0.964982	-0.207837	5.3139	6.0607	6.1364	5.2988	5.5753	6.5976	7.2268	5.2711	5.93507	0.709609		5.6107	5.3508	5.5448	5.4879	5.8283	5.428	7.0883	5.9907	5.9023	5.5491	5.4816	5.5247	5.6669	5.72724	0.450453
1448149_at	Ctnna1	0.979763	-0.171029	8.13	8.4253	8.9781	8.4181	8.4215	8.3024	8.4668	8.4688	8.45138	0.240872		8.0152	8.4013	8.2932	8.3266	8.5373	8.366	7.216	8.4284	8.671	8.2767	8.4028	8.3218	8.3882	8.28035	0.35312
1416918_at	Dlg3	0.96558	-0.194997	5.4884	5.5364	5.4956	5.767	5.558	5.7908	6.0204	5.6651	5.66521	0.185322		5.5335	5.6093	5.4743	5.484	5.4908	5.4471	5.2795	5.462	5.5349	5.3367	5.5342	5.4581	5.4684	5.47022	0.085249
1451776_s_at	Hopx	0.970788	-0.220638	8.1222	6.7165	7.2384	9.1656	8.0662	8.481	6.7432	5.8909	7.553	1.08668		7.7412	8.4198	7.0168	8.0427	6.7483	8.1738	5.9735	7.2449	7.9611	7.3084	5.9491	7.5281	7.213	7.33236	0.775618
1454866_s_at	Clic6	0.960737	-0.205533	5.0301	4.9952	5.0986	5.0786	5.0231	5.0467	6.4789	5.1274	5.23483	0.504519		5.0709	5.0541	5.0221	5.0163	5.0557	5.0078	5.0797	5.0243	5.073	4.9779	5.1057	4.9147	4.9786	5.02929	0.0519479
1425914_a_at	Armcx1	0.967887	-0.177402	5.1722	5.4942	5.352	5.1814	5.3661	5.5216	6.492	5.6143	5.52422	0.421176		5.2394	5.3839	5.2972	5.3578	5.352	5.323	5.3466	5.3724	5.3993	5.3587	5.2807	5.3732	5.4245	5.34682	0.050615
1426861_at	Aftph	0.970441	-0.186917	5.9453	6.5291	6.572	6.2071	6.1417	6.311	6.3101	6.5727	6.32362	0.225545		5.8	6.068	6.1976	6.1809	6.1218	5.9355	6.4925	6.2425	6.1498	6.0561	6.098	6.2642	6.1703	6.13671	0.165275
1427270_a_at	Bsdc1	0.970098	-0.187448	5.994	6.0498	6.1834	5.85	5.9154	5.8467	6.5167	7.7938	6.26872	0.65425		6.334	5.8021	6.0009	6.0098	5.9071	5.9321	6.2463	6.186	5.9323	6.017	6.4396	6.1371	6.1123	6.08128	0.18325
1440370_at	Abca13	0.962765	-0.195766	4.9938	5.0302	5.0444	4.9791	4.9765	4.9984	4.956	7.0825	5.25761	0.737926		5.259	5.0164	5.0204	4.9774	5.0564	4.9939	5.269	5.0107	5.0311	5.0302	5.0622	5.0229	5.0544	5.06185	0.092861
1429496_x_at	2300002M23Rik	0.956778	-0.252307	6.8843	5.5265	5.4464	7.0174	5.7413	5.8512	5.0929	5.1395	5.83744	0.735693		6.0983	5.9542	5.4654	6.0999	5.9066	5.6705	5.2109	5.3004	5.6348	5.2615	5.3792	5.3059	5.3191	5.58513	0.330275
1448687_at	Fam132a	0.975086	-0.154169	6.1969	6.197	7.7532	5.9661	5.9269	5.8186	5.7867	5.8586	6.188	0.651748		5.7057	6.2976	5.8503	6.0201	6.1474	6.0176	5.6294	6.024	6.0432	5.9011	6.505	6.0823	6.2161	6.03383	0.235091
1452784_at	Itgav	0.982825	-0.140393	8.2507	8.0482	8.8942	8.0805	8.089	7.975	7.6016	8.4533	8.17406	0.37827		7.7681	8.5856	7.9698	7.9602	8.2925	8.2214	6.9664	8.2702	8.5184	7.9073	7.7487	7.9507	8.2784	8.03367	0.416413
1431056_a_at	Lpl	0.958817	-0.229543	5.1239	5.8755	6.0704	5.0827	5.1492	5.4535	6.5754	5.2591	5.57371	0.544875		5.1493	5.0513	5.1303	5.3693	5.6563	5.1405	5.5754	5.4689	5.3228	5.2662	6.0026	5.1604	5.1809	5.34417	0.270577
1460734_at	Col9a3	0.965259	-0.189133	5.2858	5.2462	5.3057	5.2324	5.2391	5.2638	6.6704	5.3088	5.44402	0.496394		5.278	5.2938	5.2431	5.2515	5.2301	5.1952	5.2639	5.2528	5.2287	5.2596	5.345	5.1958	5.2761	5.25489	0.0400322
1424196_at	Yipf1	0.977106	-0.146366	6.1549	6.4597	6.3043	6.4476	6.2192	6.4291	6.1498	6.9819	6.39331	0.269774		6.2136	6.187	6.2818	6.2218	6.2242	6.23	6.6235	6.335	6.305	6.1803	5.7778	6.1676	6.4627	6.24695	0.190975
1456746_a_at	Cd99l2	0.966629	-0.183899	5.3074	5.2824	5.5246	5.5476	5.2632	5.3911	6.2842	5.4854	5.51074	0.331557		5.2343	5.6313	5.1564	5.244	5.3272	5.3956	5.349	5.4106	5.4879	5.1551	5.3956	5.0911	5.3708	5.32684	0.149185
1427232_at	Tshz1	0.969145	-0.18386	5.9134	5.8871	6.0781	5.895	5.7195	5.9765	5.9856	6.2158	5.95887	0.146312		5.6309	5.7779	5.8398	5.762	5.7985	5.7384	5.9247	5.744	5.762	5.75	5.8134	5.7146	5.819	5.77502	0.069676
1455490_at	Pigr	0.962611	-0.197937	5.0961	5.0136	5.1152	5.1456	5.0451	5.0961	5.4265	6.4133	5.29394	0.469542		5.3456	5.0662	5.0881	5.0822	5.0704	5.0463	5.0902	5.0653	5.0952	5.117	5.0799	5.0265	5.0751	5.096	0.078268
1416967_at	Sox2	0.969583	-0.161471	5.2491	5.5091	4.9657	6.0504	5.0473	5.5293	5.0782	5.0391	5.30853	0.369225		5.2502	5.0236	5.3797	5.0578	5.267	5.1604	5.0475	5.0166	5.122	5.0698	5.0954	5.1291	5.2926	5.14705	0.115555
1434314_s_at	Rab11fip5	0.971639	-0.171644	5.5647	6.0955	6.5423	6.0244	5.7909	6.2323	6.6474	5.5191	6.05208	0.41742		5.6863	5.8425	5.8193	5.9011	6.2851	5.7589	5.8246	6.0325	5.9184	5.8477	5.6541	5.8957	5.9794	5.88043	0.1612
1448165_at	Casp2	0.971901	-0.173523	5.7771	6.2969	6.7267	5.8676	6.0214	5.9555	6.4374	6.3206	6.1754	0.323789		5.7646	5.7364	6.0817	6.0424	5.9675	5.8619	6.6426	6.0994	6.0384	5.8254	5.9019	5.97	6.0922	6.00188	0.228629
1452408_at	Gpr31b	0.963106	-0.196502	5.1264	5.119	5.0693	5.1474	5.1516	5.1615	5.1356	6.6982	5.32613	0.555125		5.2173	5.1282	5.1055	5.0937	5.0812	5.1046	5.1233	5.1671	5.1377	5.1294	5.1877	5.0952	5.1142	5.12962	0.0396213
1454815_at	Sertad2	0.970893	-0.184983	6.3329	6.1021	6.2753	6.6457	6.1781	6.3265	6.3363	6.6445	6.35518	0.196967		6.0823	6.4015	6.1385	6.243	6.1063	6.3406	5.9584	6.2185	6.2334	6.206	5.9381	6.139	6.2069	6.17019	0.13207
1433723_s_at	Serf2	0.975338	-0.151928	5.887	6.2792	6.4728	6.0395	5.9266	6.2514	6.254	6.1728	6.16041	0.197459		5.8854	5.7978	6.07	5.9765	5.927	5.7853	6.3931	6.0904	5.8623	5.999	6.1106	6.0174	6.1955	6.00848	0.168912
1419607_at	Tnf	0.963302	-0.198338	5.237	5.2164	5.3277	5.2244	5.2341	5.2244	5.2732	6.4996	5.4046	0.443964		5.2522	5.2565	5.228	5.2577	5.1287	5.1462	5.2231	5.2037	5.1828	5.1974	5.179	5.2457	5.1804	5.20626	0.0420935
1419971_s_at	Slc35a5	0.964681	-0.212159	5.6878	5.7202	5.8244	5.5098	5.6706	6.2088	6.2451	7.1886	6.00691	0.543987		5.6865	5.9248	5.7559	5.7035	5.8937	5.7864	6.7135	5.6513	5.7538	5.7104	5.5074	5.5392	5.7054	5.79475	0.299675
1456022_at	Hipk2	0.968692	-0.187506	5.8321	6.0266	6.4445	6.0496	5.9354	5.8321	5.8456	5.9459	5.98897	0.202518		5.5803	5.753	5.8661	5.7806	5.7314	5.76	5.6214	5.8368	5.8857	5.7166	6.2983	5.7641	5.8248	5.80147	0.173027
1455236_x_at	Serf2	0.974138	-0.228088	8.4087	8.6733	9.1065	8.1988	8.4691	9.299	9.1357	9.2653	8.81955	0.432466		8.2685	8.4062	8.43	8.525	8.8749	8.5144	9.6137	8.7349	8.4572	8.5171	8.5983	8.3206	8.4282	8.59146	0.346958
1452117_a_at	Fyb	0.964505	-0.209236	5.2263	6.0639	5.9448	5.4192	5.6849	5.8149	5.7984	7.2053	5.89471	0.595378		5.7271	5.4346	5.5541	5.578	5.7785	5.3933	6.9143	5.8062	5.6923	5.5335	5.4816	5.4094	5.6083	5.68548	0.393591
1448967_at	Nipsnap3b	0.971271	-0.178598	5.6138	6.1428	6.2721	6.0603	5.9211	6.3014	6.8381	6.583	6.21657	0.380103		5.7399	5.8656	5.8964	5.9877	6.3437	5.8051	6.9758	6.0384	5.9391	5.8869	5.9678	5.9466	6.1007	6.03798	0.318611
1434286_at	Trps1	0.960546	-0.224339	5.7247	5.5506	5.4529	5.3746	5.2468	5.7226	6.9202	5.4961	5.68606	0.524361		5.2864	5.9815	5.3171	5.5729	5.5966	5.6864	5.3631	5.4784	5.8157	5.1482	5.2206	5.2206	5.3149	5.46172	0.254016
1415855_at	Kitl	0.971963	-0.167556	5.4158	6.0668	5.8053	6.066	5.6687	6.4852	6.9627	5.3401	5.97633	0.546544		5.6937	5.4768	5.7991	5.7474	5.9516	5.7668	6.3483	5.9097	5.8037	5.7436	5.7342	5.6177	5.9214	5.80877	0.206109
1423547_at	Lyz2	0.956522	-0.365186	6.9289	7.8205	9.5984	5.6459	7.9422	9.2134	10.5924	9.4524	8.39926	1.61716		8.0102	8.1624	7.4028	7.6445	9.7609	7.2372	10.9158	8.1672	8.1029	7.7543	7.6672	6.375	7.2426	8.03408	1.15841
1435866_s_at	Hist3h2a	0.96704	-0.191465	5.5215	5.7254	5.8281	5.6045	5.6308	5.7745	6.2497	6.1379	5.80905	0.258337		5.5042	5.4226	5.4226	5.7167	5.5891	5.6577	5.9828	5.759	5.7081	5.5335	5.5779	5.5346	5.6198	5.61758	0.152274
1452717_at	Slc25a24	0.974754	-0.171152	6.4993	6.4887	7.0813	7.3075	6.8101	6.9387	6.4349	6.6753	6.77947	0.313695		6.4634	6.7699	6.8386	6.5943	7.127	6.5289	6.1189	6.5097	6.8359	6.3533	6.562	6.5033	6.703	6.60832	0.252305
1423394_at	Pcyox1	0.977716	-0.149408	6.5431	7.0321	7.0226	6.8346	6.612	6.8956	5.8704	6.8272	6.7047	0.379349		6.4078	6.6572	6.5712	6.56	6.5472	6.6113	5.7596	6.7415	6.6998	6.653	6.7581	6.5029	6.7492	6.55529	0.26066
1453572_a_at	Plp2	0.982566	-0.143077	8.4816	8.1904	8.306	8.6192	7.9994	8.2503	8.394	7.4127	8.2067	0.37153		7.6597	8.3414	7.8019	8.0696	8.2769	8.4039	7.5752	8.0317	8.5165	7.8633	8.0005	8.0004	8.2861	8.06362	0.29046
1424594_at	Samd4	0.9729	-0.150881	5.1176	5.4669	5.8017	5.3477	5.4119	5.7843	5.632	5.9783	5.56755	0.282798		5.2096	5.1356	5.5455	5.4423	5.9195	5.3088	5.1506	5.547	5.5317	5.3923	5.3194	5.3112	5.6032	5.41667	0.216138
1451644_a_at	NA	0.962306	-0.223216	5.3607	5.7075	6.1585	5.0362	5.5825	5.3171	6.2513	7.9603	5.92176	0.921638		5.5335	5.5314	5.4195	5.604	5.736	5.4065	7.0884	5.802	5.6671	5.4598	5.7505	5.5284	5.554	5.69855	0.436043
1455741_a_at	Ece1	0.976326	-0.15245	5.9754	6.5581	7.2341	5.896	6.2152	6.2977	7.6559	5.684	6.43955	0.684216		5.9783	6.1268	6.2256	6.3563	6.3329	6.3861	6.0201	6.375	6.3836	6.239	6.5209	6.3223	6.4654	6.2871	0.163263
1419666_x_at	Nupr1	0.96916	-0.204369	6.7792	6.1641	7.1778	6.5157	6.5224	6.3184	7.9548	5.582	6.6268	0.708566		6.5998	6.4275	6.4173	6.9779	6.0392	6.63	5.6217	6.2292	6.3535	6.5392	6.7857	6.5077	6.3629	6.42243	0.337846
1433463_at	Brox	0.977092	-0.149083	6.1449	6.5643	6.662	6.3118	6.3093	6.2932	6.7721	7.0062	6.50798	0.292964		6.0547	6.277	6.4209	6.3962	6.349	6.1452	6.5247	6.4238	6.3295	6.4361	6.3749	6.3816	6.552	6.35889	0.137487
1459976_s_at	Sod1	0.960747	-0.266883	5.7583	6.5812	7.0839	6.5171	6.4446	6.8289	8.0856	7.093	6.79908	0.67182		6.1352	6.3506	6.2809	6.2333	6.8443	6.0955	8.3345	6.6595	6.397	6.0711	6.9705	6.3595	6.1866	6.53219	0.610188
1416881_at	Mcl1	0.968655	-0.201591	6.1353	6.1341	6.159	6.5877	6.3276	6.2785	7.169	6.6595	6.43134	0.359549		6.1913	6.2958	6.2752	6.1028	6.3441	6.1494	6.8875	6.3034	6.3391	6.1491	5.7778	5.9888	6.1824	6.22975	0.252427
1451458_at	Tmem2	0.965915	-0.21815	5.8858	5.8242	6.2192	5.8118	6.3923	6.2656	8.9992	5.8031	6.40015	1.07603		6.1379	6.1736	5.9577	6.1624	6.5784	6.2676	6.3027	6.3555	6.2012	5.9918	5.9335	6.2455	6.0582	6.182	0.177833
1422031_a_at	Zfand6	0.972721	-0.177745	6.503	6.3577	6.2231	7.0875	6.4001	6.6088	6.3848	6.5617	6.51584	0.261582		6.5353	6.5444	6.1637	6.469	6.2446	6.5813	6.2393	6.2724	6.5265	6.1808	5.9239	6.3152	6.3988	6.33809	0.192997
1455975_x_at	Rnf114	0.96847	-0.214468	6.2193	6.6023	6.8615	6.1523	6.6595	6.4947	7.6598	7.7669	6.80204	0.607884		6.3931	6.5141	6.3858	6.5889	6.4963	6.3779	7.7331	6.7977	6.5031	6.3945	6.6281	6.3455	6.4803	6.58757	0.366148
1450119_at	Dst	0.980399	-0.12622	6.701	6.8139	7.3409	6.8243	6.5728	6.6033	5.3219	5.338	6.43951	0.724675		6.0963	7.1015	5.9127	6.7158	6.3099	6.4886	5.2279	6.2006	6.7541	6.3214	6.1919	6.1427	6.6094	6.31329	0.459915
1456772_at	Ncf1	0.959497	-0.245242	5.3798	5.8634	5.8023	5.3127	5.642	5.8184	6.1654	8.4548	6.05485	1.00749		5.9088	5.5891	5.497	5.6299	6.1436	5.4507	7.785	5.658	5.6142	5.5852	5.6252	5.4771	5.5611	5.80961	0.62242
1451983_at	Irx1	0.963958	-0.202111	5.2727	5.4552	6.2888	5.5855	5.5245	5.5555	5.8202	5.3583	5.60759	0.320017		5.3468	5.145	5.4164	5.4344	5.5092	5.324	5.3377	5.368	5.3217	5.2448	5.8702	5.5993	5.3537	5.40548	0.179047
1452388_at	Hspa1a	0.977043	-0.155074	6.8022	6.9559	6.9292	6.6563	6.7669	7.1294	6.5505	6.2505	6.75511	0.272379		6.3788	6.8173	6.5836	6.764	6.48	7.2219	5.3558	7.0957	6.4286	6.9156	6.2421	6.7543	6.7628	6.60004	0.467762
1425296_a_at	Rgs3	0.967616	-0.18613	5.5011	5.5704	5.9042	5.5683	5.5223	5.7199	5.6392	6.5549	5.74754	0.351293		5.7426	5.4816	5.4589	5.5965	5.6263	5.4669	5.8469	5.4665	5.4864	5.445	5.5873	5.5112	5.5822	5.56141	0.121585
1450851_at	Wdr1	0.977289	-0.173514	7.2966	7.8027	7.9604	7.8363	7.4508	7.7379	7.5958	7.4414	7.64024	0.230639		6.9904	7.3616	7.4331	7.2704	7.6703	7.3331	8.0824	7.4784	7.5041	7.4864	7.5865	7.3265	7.5442	7.46672	0.251313
1416937_at	Gabarap	0.967225	-0.267758	8.3256	7.733	7.981	7.9313	8.0668	8.5798	8.4328	8.3061	8.16955	0.286369		8.201	7.9876	7.5043	8.0762	7.9419	8.0313	8.4387	7.5962	8.042	7.7353	7.6633	7.9578	7.5477	7.90179	0.276604
1449579_at	Sh3yl1	0.969549	-0.18934	6.0378	6.0002	6.1789	5.9826	6.0181	5.8373	7.044	6.6445	6.21793	0.411603		6.0522	6.277	5.8607	6.0023	5.8969	6.0629	5.4618	6.1545	6.1745	6.0759	6.2672	6.0534	6.0323	6.02858	0.209734
1425789_s_at	Anxa8	0.982807	-0.128071	7.788	7.9901	8.4094	7.9811	7.5184	7.2057	7.3084	5.3903	7.44892	0.92081		7.56	7.8103	7.3059	8.0744	7.2994	7.6877	5.2322	7.3325	7.7827	7.2706	6.9888	7.222	7.6046	7.32085	0.693951
1460603_at	Samd9l	0.983532	-0.101495	5.5146	6.5065	5.6333	5.4032	6.3487	5.7366	6.7574	7.406	6.16329	0.708212		5.5205	5.5478	5.8167	5.9932	5.7791	5.7874	7.4206	6.4746	6.4516	5.7362	6.1174	5.6925	6.4657	6.06179	0.528717
1435251_at	Snx13	0.969513	-0.181201	5.7409	5.9817	6.0545	5.7131	5.7402	5.8489	6.5061	5.9623	5.94346	0.260511		5.503	5.6842	5.7634	5.7757	5.8455	5.6112	6.0144	5.826	5.8729	5.6847	5.7346	5.7921	5.8017	5.76226	0.126604
1429463_at	Prkaa2	0.963867	-0.192775	5.1578	5.2702	5.235	5.2845	5.1441	5.1348	5.9372	5.5178	5.33517	0.272746		5.1835	5.0937	5.1754	5.167	5.1138	5.0431	5.0344	5.2251	5.0309	5.0943	5.4187	5.1424	5.1289	5.1424	0.102553
1423168_at	Mob4	0.971052	-0.203915	6.7728	6.8701	7.0213	6.9091	6.8468	7.0468	7.1341	7.7518	7.0441	0.309492		6.9081	6.7705	6.877	7.0579	6.9117	6.7265	6.7026	6.8917	6.8053	6.6497	6.9477	6.8997	6.774	6.84018	0.113589
1429123_at	Rab27a	0.967409	-0.178564	5.1814	5.3664	5.7646	5.2124	5.3169	5.1332	5.1131	6.7439	5.47899	0.552086		5.3777	5.2589	5.1514	5.3711	5.2756	5.2052	5.7298	5.2975	5.286	5.2089	5.1269	5.267	5.3495	5.30042	0.150326
1419979_s_at	Creb3	0.978851	-0.13545	5.9481	6.4919	6.7664	6.261	6.2239	6.3312	6.384	6.8307	6.40465	0.289719		6.0383	6.1449	6.2817	6.3191	6.4325	6.1928	6.2596	6.3158	6.18	6.4448	6.1525	6.2226	6.515	6.2692	0.135763
1418496_at	Foxa1	0.966198	-0.179122	5.1377	5.1516	5.0881	5.2366	5.0383	5.1617	5.099	6.4801	5.29914	0.480763		5.2521	5.0808	5.1355	5.1196	5.1168	5.0755	5.0025	5.1131	5.0808	5.2023	5.0032	5.2124	5.1656	5.12002	0.0750783
1450872_s_at	Lipa	0.967311	-0.196457	5.488	5.7744	6.3368	5.4506	5.7079	6.2245	6.9444	6.1525	6.00989	0.504041		5.6796	5.6382	5.7537	5.7292	6.0912	5.6687	6.4919	5.7854	5.8794	5.667	5.7787	5.6319	5.7797	5.81343	0.237974
1420385_at	Gna14	0.963888	-0.191528	5.0817	5.1908	5.1472	5.0227	5.1398	5.0734	6.7142	5.0599	5.30371	0.572505		5.0941	5.181	5.1027	5.164	5.0974	5.1155	5.0456	5.1578	5.1072	5.1657	5.0665	5.0602	5.1007	5.11218	0.0431966
1417490_at	Ctsb	0.973353	-0.240512	8.3264	8.827	9.5412	8.1527	8.8088	9.0401	10.3334	9.1772	9.02585	0.690409		8.7089	8.7159	8.4893	9.0481	9.1079	8.5837	9.0794	8.7776	8.8184	8.9157	8.7779	8.6368	8.5498	8.78534	0.202951
1438116_x_at	Slc9a3r1	0.978149	-0.172499	7.7062	7.587	7.3571	8.6226	7.8759	7.9852	8.6857	7.3358	7.89444	0.520392		7.5409	7.54	7.9612	7.4978	7.8734	8.0088	7.6321	7.7899	7.9036	7.7446	7.3079	7.7879	7.7971	7.72194	0.20539
1460726_at	Adss	0.978394	-0.14652	6.4646	6.7083	6.7949	6.7317	6.6016	6.6243	7.4059	6.9216	6.78161	0.286611		6.1507	6.6645	6.7509	6.5593	6.8865	6.5156	6.9549	6.703	6.6857	6.6058	6.4935	6.4568	6.829	6.63509	0.210532
1451109_a_at	Nedd4	0.976769	-0.155134	6.196	6.4624	6.8439	6.6486	6.6725	6.4681	7.2608	6.8716	6.67799	0.322583		6.0549	6.9637	6.4973	6.4054	6.942	6.3298	5.9887	6.8208	6.5366	6.6656	6.4562	6.4594	6.6767	6.52285	0.298262
1452714_at	Tanc1	0.975489	-0.150194	5.8158	6.5888	6.3343	6.1076	5.9946	6.2078	5.8932	6.0781	6.12752	0.24916		5.8788	5.8992	6.112	6.1498	6.2168	5.9668	5.5033	5.9382	6.0465	5.9201	6.04	5.8801	6.1537	5.97733	0.182559
1460344_at	Pbxip1	0.964532	-0.202791	5.3424	5.7545	5.8466	5.2944	5.5144	5.6337	5.7693	6.585	5.71754	0.403779		5.4168	5.394	5.4535	5.4493	5.6647	5.3996	6.2642	5.5982	5.4931	5.4096	5.3557	5.3424	5.4506	5.51475	0.242768
1428603_at	Gm16039	0.963981	-0.205316	5.2499	5.4614	5.5335	5.3752	5.3511	5.6545	6.0434	6.9323	5.70016	0.554594		5.3087	5.2366	5.3731	5.4077	5.5781	5.3606	6.6224	5.5313	5.5315	5.3719	5.3139	5.3783	5.4189	5.49485	0.352369
1450700_at	Cdc42ep3	0.975742	-0.165428	6.5646	6.4287	7.624	6.1012	6.7955	6.3223	7.7649	6.9541	6.81941	0.602442		6.4992	7.0526	7.0791	6.5397	6.9318	6.587	6.9288	6.5775	6.6326	6.3264	6.1071	6.4814	6.7586	6.65398	0.28683
1452738_at	Stoml1	0.964147	-0.193789	5.2272	5.1849	5.2186	5.1851	5.2059	5.1969	5.1932	6.8291	5.40511	0.575577		5.2988	5.1384	5.1276	5.1734	5.1615	5.1357	5.8212	5.1812	5.1055	5.1577	5.1426	5.1174	5.1862	5.21132	0.189457
1455901_at	Chpt1	0.964331	-0.189351	5.0435	5.2246	5.2441	5.101	5.1107	5.2834	6.1735	5.2873	5.30851	0.361129		5.0641	5.0875	5.0183	5.0506	5.3019	5.0811	5.2907	5.1649	5.1626	5.0466	5.0839	5.0827	5.1142	5.11916	0.0889836
1424185_a_at	NA	0.979829	-0.169592	7.3532	8.2466	8.7981	7.8615	8.2355	8.3865	9.4223	8.9571	8.4076	0.649178		7.7465	7.9267	8.1951	8.264	8.7153	8.1564	8.9101	8.3277	8.3723	8.1638	8.1774	7.8155	8.3233	8.23801	0.32252
1424033_at	Srsf7	0.964381	-0.212622	5.4453	5.7477	6.1261	5.3622	5.7802	5.8842	6.8548	6.5542	5.96934	0.519073		5.5123	5.7363	5.6189	5.8248	5.8845	5.3924	6.5658	5.8172	5.5483	5.6332	5.9581	5.7006	5.6449	5.75672	0.289542
1426482_at	Prkrir	0.96952	-0.193501	6.2354	6.2129	6.3048	6.6706	6.0215	6.7663	6.1892	6.387	6.34846	0.252185		6.126	6.1025	6.3008	6.0773	6.3028	6.0421	6.2286	6.2009	6.2306	6.1163	6.123	6.0331	6.1305	6.15496	0.0897701
1452384_at	Enpp3	0.965169	-0.187784	5.1521	5.2114	5.2178	5.1953	5.1574	5.163	6.5706	5.4623	5.39124	0.487079		5.2194	5.0546	5.2099	5.2673	5.2803	5.1404	5.1718	5.2376	5.2084	5.1806	5.3082	5.1616	5.2048	5.20345	0.0657335
1417961_a_at	Trim30a	0.969165	-0.181263	5.2414	5.7507	5.3368	5.1864	6.1135	5.6009	6.7296	7.0689	5.87852	0.703906		5.373	5.2555	5.4839	5.6445	5.8969	5.2938	7.4777	6.0031	5.7236	5.492	5.377	5.315	5.7284	5.69726	0.585038
1449187_at	Pdgfa	0.978646	-0.133777	5.8369	6.1703	7.0917	5.8424	6.4167	5.9436	6.6299	6.1853	6.2646	0.43426		5.8166	6.4307	6.1939	6.134	6.4835	5.9889	5.5537	6.3631	6.3203	6.0309	5.9325	6.0738	6.3788	6.13082	0.269901
1448632_at	Psmb10	0.965931	-0.215608	5.7476	6.1774	6.407	5.5838	6.0544	6.0715	6.1032	8.4831	6.3285	0.906741		6.1827	5.869	5.8679	5.9424	6.1089	5.9741	7.885	6.2075	5.9819	5.8239	5.8896	5.748	5.9867	6.11289	0.549367
1416842_at	Gstm5	0.959981	-0.239329	5.5825	6.0389	6.4506	5.7215	5.9335	6.2671	6.5026	5.3463	5.98037	0.415595		5.5335	5.8953	5.5227	6.0367	6.0208	5.7746	5.5217	5.6165	5.7977	5.582	6.0078	5.8179	5.5064	5.74105	0.205263
1418254_at	Apip	0.966764	-0.194812	5.6072	5.6533	5.8692	5.5995	5.6836	5.7924	6.0073	6.6796	5.86151	0.359302		5.563	5.6475	5.5409	5.5438	5.7373	5.5223	6.2454	5.6201	5.6063	5.5718	5.7778	5.6555	5.6354	5.6667	0.189529
1424187_at	Ccdc80	0.968339	-0.181609	5.44	5.6438	6.7357	5.3745	5.6738	5.9626	5.6781	5.38	5.73606	0.449047		5.6598	5.4816	5.4299	5.7002	5.8647	5.4913	5.3505	5.6878	5.6269	5.5076	5.4094	5.4149	5.5833	5.55445	0.14764
1451451_at	Gca	0.964008	-0.18924	5.0817	5.0344	5.0283	5.1011	5.0112	5.0739	5.4618	6.2702	5.25783	0.43414		5.2037	5.0246	5.0963	5.0447	5.0241	5.0264	5.1883	5.0201	5.0263	5.0649	5.0549	5.0554	5.0619	5.06858	0.0606752
1437149_at	Slc6a6	0.983796	-0.119466	6.6481	7.4341	8.4262	7.2923	7.0458	7.2688	7.1991	7.6681	7.37281	0.518266		7.0611	6.7954	7.1231	7.1162	7.5928	7.2376	7.2467	7.4073	7.3325	7.3127	7.0455	7.4577	7.5649	7.25335	0.226105
1449167_at	Epb4.1l4a	0.968173	-0.180412	5.4447	5.6161	5.4355	5.7332	5.4769	5.6715	6.4405	5.5292	5.66845	0.330241		5.4539	5.5678	5.4714	5.5629	5.4447	5.557	5.2644	5.3891	5.6516	5.4446	5.4816	5.5348	5.5207	5.48804	0.096514
1423966_at	Cd99l2	0.967649	-0.177162	5.2977	5.3689	5.4837	5.7017	5.2336	5.3513	5.958	5.4155	5.4763	0.240402		5.2997	5.4596	5.1833	5.2975	5.1946	5.3236	5.2548	5.3746	5.3171	5.2234	5.3326	5.2817	5.3463	5.29914	0.0753123
1420699_at	Clec7a	0.982357	-0.114262	5.9496	6.1431	7.8473	5.8583	6.0043	6.1915	6.886	6.9316	6.47646	0.689622		6.1501	6.2599	6.1921	6.0739	7.1152	5.8767	7.0454	6.4602	6.3567	6.515	6.081	5.8855	6.6969	6.3622	0.396685
1432826_a_at	Cd80	0.964216	-0.190538	5.0691	5.1144	5.068	5.0627	5.1267	5.2112	5.1052	6.8403	5.3247	0.614283		5.2368	5.1084	5.0981	5.1195	5.0998	5.1405	5.1737	5.0875	5.1142	5.1257	5.2172	5.1028	5.1199	5.13416	0.0467507
1435727_s_at	Lima1	0.979545	-0.145613	6.558	7.0591	7.559	6.9172	7.1358	7.0754	7.6348	7.0093	7.11857	0.344943		6.7358	7.2729	7.034	6.9495	7.3196	6.8258	6.1204	7.1559	7.0671	7.0597	6.9607	6.9831	7.164	6.97296	0.303557
1424595_at	F11r	0.974299	-0.189911	7.4892	7.3069	7.3037	7.4069	7.3748	6.9414	7.4018	7.8888	7.38919	0.260463		7.1122	7.6994	7.3483	7.3852	7.0778	7.4684	6.0753	7.3545	7.4174	7.142	7.1814	7.1425	7.1862	7.19928	0.381188
1441866_s_at	Ptdss1	0.985403	-0.094724	6.1644	6.8974	6.483	6.9372	6.2919	6.5846	6.2669	6.2903	6.48946	0.295169		6.0935	6.42	6.5806	6.2389	6.4315	6.4283	6.0796	6.5846	6.5333	6.5798	5.9315	6.4132	6.8168	6.39474	0.247414
1423854_a_at	Rasl11b	0.971267	-0.160311	5.3563	5.7061	6.0359	5.1022	5.5126	5.6837	5.9521	5.2862	5.57939	0.32561		5.371	5.2795	5.4238	5.3511	5.5652	5.4147	5.3765	5.5945	5.5064	5.4153	5.3717	5.2372	5.5411	5.41908	0.107334
1416330_at	Cd81	0.990979	-0.0753135	8.6976	8.5207	8.0186	8.9838	8.4171	8.6417	8.8549	6.655	8.34868	0.74441		8.0078	8.6834	8.3826	8.1024	8.5008	8.4654	8.2167	8.1441	8.6629	8.1056	7.6538	7.8454	8.7828	8.27336	0.340925
1416416_x_at	Gstm1	0.961988	-0.215412	5.1987	5.6122	5.9091	5.8407	5.3968	5.9397	5.7519	5.687	5.66701	0.258035		5.3923	5.2153	5.345	5.4444	5.6539	5.3257	6.0378	5.4104	5.2886	5.3713	5.6297	5.4361	5.3203	5.4516	0.215076
1448434_at	Rnf103	0.972518	-0.162018	5.6653	5.864	6.0094	5.7814	6.0717	5.9626	6.0211	5.7884	5.89549	0.142814		5.5698	5.6419	5.82	5.8942	5.7607	5.6879	5.9136	5.8508	5.9859	5.69	5.3594	5.5149	5.846	5.73347	0.178769
1448533_at	Tbcb	0.972991	-0.193479	7.2006	6.9837	6.956	6.9318	7.0077	7.4464	7.109	7.6722	7.16343	0.266324		6.9229	7.1044	6.8442	6.856	7.0912	7.0116	7.0967	7.0427	7.0832	6.8217	6.9114	6.8848	6.9385	6.96995	0.105417
1450878_at	Sri	0.968262	-0.217268	6.5716	6.6201	6.5937	6.5001	6.6419	7.0066	7.0039	7.8272	6.84564	0.44155		6.6253	6.7855	6.3098	6.392	6.7941	6.4247	8.1499	6.5349	6.4691	6.432	6.5483	6.2152	6.488	6.62837	0.486102
1418713_at	Pcbd1	0.966577	-0.185454	5.3933	5.3514	5.9238	5.5261	5.28	5.3165	5.5789	6.0196	5.5487	0.281085		5.5348	5.296	5.3149	5.3592	5.3613	5.253	5.3541	5.3378	5.3165	5.3495	5.47	5.4068	5.3683	5.36325	0.073535
1460178_at	Lonp2	0.962487	-0.211505	5.2739	5.6783	5.7525	5.371	5.4583	5.5488	5.7327	6.2902	5.63821	0.314682		5.452	5.2605	5.2719	5.4373	5.5084	5.2565	6.0729	5.3938	5.3086	5.2711	5.7478	5.255	5.3114	5.42671	0.239909
1431098_at	Clip1	0.968005	-0.196311	6.2603	5.7382	5.9384	5.9308	5.8335	5.9864	7.3821	6.0158	6.13569	0.525893		5.9089	6.5492	5.6967	6.1206	6.0378	6.2354	5.4354	5.7301	6.1961	5.7385	5.856	5.8146	5.8926	5.93938	0.287318
1428774_at	Gpc6	0.968565	-0.170637	5.1437	5.3773	5.0958	5.1467	5.2563	5.5543	6.6905	5.1608	5.42818	0.532329		5.2049	5.2169	5.2672	5.2434	5.4349	5.1575	5.3046	5.3065	5.3148	5.2112	5.179	5.179	5.3281	5.25754	0.0782805
1423753_at	Bambi	0.963768	-0.196535	5.1485	5.2003	5.2999	5.7596	5.1582	5.49	6.1882	5.1501	5.42435	0.375689		5.2309	5.146	5.2207	5.2185	5.2526	5.2384	5.4262	5.3015	5.1735	5.1843	5.1161	5.2733	5.1796	5.22782	0.0785655
1451783_a_at	Kifap3	0.973082	-0.158606	5.5618	5.8345	6.1671	5.7238	5.7582	6.0587	6.0628	5.9705	5.89218	0.206098		5.4822	5.7586	5.6669	5.6512	6.0628	5.6395	5.6556	5.7522	5.9688	5.6952	5.7263	5.6188	5.8583	5.73357	0.153921
1429723_at	Spryd7	0.970819	-0.176565	5.9399	6.1842	6.1404	6.1233	5.9444	6.0497	6.1984	5.8249	6.05065	0.134969		5.6987	6.0207	6.0503	6.0422	5.8849	5.9031	5.3565	5.9118	5.9699	5.94	5.7778	5.8909	5.9163	5.87408	0.184098
1428471_at	Sorbs1	0.961287	-0.231534	5.864	6.2111	5.3592	6.8558	6.1	6.4256	5.4118	5.6188	5.98079	0.519004		5.7656	5.9578	5.7542	6.0603	6.0932	5.9487	5.6416	5.8382	5.7016	5.3933	5.4918	5.5543	5.5397	5.74925	0.222727
1435469_at	Qsox2	0.969453	-0.176039	5.682	5.8331	5.8487	5.6958	5.6445	5.6146	5.3695	6.4155	5.76296	0.302371		5.404	5.4737	5.585	5.5551	5.5946	5.7382	5.3913	5.6495	5.6132	5.6582	5.7028	5.6336	5.6308	5.58692	0.106351
1452532_x_at	Ceacam1	0.96505	-0.185026	5.1101	5.1423	5.0509	5.3203	5.0794	5.1114	6.4421	5.0962	5.29409	0.471059		5.0885	5.0885	5.1161	5.0884	5.1404	5.1144	5.1422	5.071	5.042	5.0632	5.2415	5.1108	5.1108	5.10906	0.0491816
1455729_at	Gnaq	0.969674	-0.17809	5.5178	5.8776	6.1679	5.5852	5.6856	5.8487	6.3258	5.9712	5.87247	0.279377		5.3637	5.6943	5.7015	5.6425	5.9638	5.6014	5.6685	5.769	5.7961	5.6572	5.7063	5.736	5.7267	5.69438	0.133607
1437598_at	Zbtb20	0.968706	-0.172187	5.2042	5.5949	5.8319	5.2173	5.2825	5.3739	5.8063	5.7073	5.50229	0.263639		5.2202	5.0952	5.2516	5.3442	5.428	5.2697	5.7765	5.3399	5.3439	5.285	5.318	5.2299	5.3892	5.3301	0.158672
1415948_at	Creg1	0.962528	-0.227313	5.5089	5.7686	6.5342	5.4384	5.6842	6.3124	6.886	6.397	6.06621	0.534569		5.8464	5.5966	5.571	5.8775	5.7844	5.5052	6.2014	5.7239	5.7359	5.5418	7.3272	5.5485	5.6459	5.8389	0.485325
1428914_at	Sh3pxd2a	0.980742	-0.131294	7.2396	7.0688	6.942	7.027	6.7519	7.1036	6.0483	6.3598	6.81762	0.411968		6.3367	7.0263	6.7692	6.5703	6.8152	6.6994	5.9478	6.6325	7.0863	6.6926	6.6033	6.8106	6.9321	6.68633	0.29805
1427992_a_at	Rab12	0.969456	-0.177925	5.5373	5.6067	6.0198	5.586	5.6972	5.8193	6.0989	6.2366	5.82523	0.263573		5.5663	5.7012	5.6583	5.587	5.889	5.5178	5.8166	5.6461	5.6537	5.5842	5.5038	5.6111	5.6798	5.6473	0.109567
1423490_at	Fbxo3	0.970734	-0.178933	5.7881	6.2799	6.349	6.0198	5.9192	5.9484	6.3396	6.2674	6.11393	0.21962		5.8908	5.9091	5.8782	5.9542	5.9974	5.9325	5.9059	6.0194	5.9902	5.9094	6.0012	5.804	5.9626	5.93499	0.0606198
1418472_at	Aspa	0.962589	-0.201166	5.0888	5.2542	6.1925	5.6105	5.2396	5.2817	5.177	5.1734	5.37721	0.36393		5.171	5.1516	5.0786	5.1696	5.2651	5.2007	5.182	5.1934	5.2238	5.1238	5.2185	5.2087	5.1018	5.17605	0.0519828
1453004_at	Slc22a23	0.967853	-0.195718	6.4126	5.9722	6.0092	6.3765	6.1	6.1967	5.9255	5.7128	6.08819	0.235238		6.0143	6.2132	6.0143	6.1079	5.6991	6.1428	5.3411	5.7553	6.2165	5.7031	5.7036	5.8482	5.8427	5.89247	0.25541
1434549_at	Rab11a	0.973228	-0.192419	7.3505	7.0264	6.824	7.368	7.1381	7.6074	6.7263	7.4589	7.18745	0.312217		7.0401	7.3406	7.077	7.3466	7.1429	7.1561	6.2194	7.0298	7.1945	6.7469	6.6705	7.0109	6.9601	6.99503	0.304212
1426614_at	Zmynd8	0.972223	-0.18869	6.5964	6.7273	6.6677	6.5986	6.7405	6.6718	7.0741	7.2674	6.79298	0.244359		6.2797	6.6417	6.5169	6.748	6.6903	6.5493	6.9382	6.605	6.5717	6.5665	6.4807	6.6815	6.5862	6.60428	0.15303
1454631_at	Gtf2a1	0.978322	-0.124749	5.365	5.9216	5.959	5.8355	5.7187	5.6012	5.632	6.0037	5.75459	0.217092		5.3599	5.4346	5.7968	5.5394	5.6824	5.5684	5.9839	5.6801	5.6986	5.5939	5.3471	5.5993	5.9035	5.62984	0.192191
1438803_s_at	Snx16	0.969704	-0.173615	5.541	5.6941	5.9334	5.6981	5.6504	5.7602	5.7972	5.7704	5.7306	0.115135		5.5146	5.5165	5.6425	5.5564	5.6236	5.5562	5.3894	5.6588	5.7186	5.5986	5.2937	5.5648	5.6071	5.55698	0.113056
1415743_at	Hdac5	0.967105	-0.197796	5.8451	6.941	6.0005	5.7041	5.8098	5.8413	6.1303	5.8315	6.01295	0.396849		5.9265	5.7978	5.7622	5.8086	5.671	5.8782	5.9204	5.7447	5.6754	5.7122	6.0665	5.8788	5.7547	5.81515	0.114511
1450060_at	Pigr	0.96499	-0.185761	5.1711	5.1354	5.1452	5.1135	5.1952	5.0533	5.3636	6.2702	5.30594	0.399884		5.1803	5.1008	5.1135	5.1185	5.1259	5.0752	5.1965	5.0719	5.093	5.1392	5.1143	5.119	5.1142	5.12018	0.0358484
1428063_at	Ankrd46	0.969353	-0.183363	5.5864	6.0046	6.3171	5.8355	5.7475	5.8653	6.0031	6.5055	5.98312	0.300918		5.6429	5.7803	5.7903	5.7076	5.917	5.6438	6.1458	5.8043	5.7791	5.8044	5.7763	5.8007	5.8044	5.79976	0.12663
1429947_a_at	Zbp1	0.971017	-0.164576	5.5178	5.4963	5.2059	5.2116	5.8632	5.3415	6.2265	6.5647	5.67844	0.497667		5.387	5.3104	5.4242	5.3953	5.4558	5.453	6.1564	5.7348	5.6439	5.353	5.4816	5.2808	5.604	5.51386	0.23356
1456481_at	Esyt3	0.965973	-0.209738	6.0603	6.0849	6.1542	6.7322	6.5033	6.5631	6.0156	5.1968	6.1638	0.473869		6.2548	6.0245	5.9368	6.3195	5.6647	6.3272	5.3939	5.8421	6.1961	5.7937	5.8489	5.9631	5.8375	5.95406	0.271961
1416778_at	Sdpr	0.964474	-0.197227	5.1686	5.8668	5.2388	5.1386	5.2348	5.5657	6.9427	5.2564	5.55155	0.613807		5.145	5.1056	5.1763	5.2791	5.747	5.2574	5.8167	5.5602	5.3431	5.1741	5.4963	5.2115	5.2939	5.35432	0.23087
1435208_at	Dtx3l	0.978308	-0.133059	5.5241	6.2002	5.9798	5.5786	6.0786	5.6339	7.0211	7.0558	6.13401	0.609266		5.7533	5.6652	5.8976	5.9571	5.9156	5.7734	6.619	6.2784	6.1448	5.8827	5.9794	5.9141	6.2318	6.00095	0.258306
1421818_at	Bcl6	0.967463	-0.192471	5.4816	6.0825	6.4849	5.5604	5.5064	5.9626	6.6957	5.5493	5.91543	0.474923		5.4119	5.4844	5.4654	5.9034	5.7965	5.5335	6.439	5.632	5.5084	5.5608	6.0698	5.9117	5.6816	5.72295	0.295073
1427165_at	Il13ra1	0.978566	-0.13164	5.9828	6.5315	6.2787	6.3482	6.094	6.1738	5.9842	5.739	6.14152	0.247526		5.7351	6.1641	6.0496	6.1564	6.0076	6.1769	5.4635	6.4024	6.2109	5.9758	5.5204	6.0193	6.2465	6.00988	0.279892
1415975_at	Carhsp1	0.976526	-0.146303	6.2382	6.1041	6.1697	6.2711	6.26	6.112	6.2491	6.4557	6.23249	0.11169		5.9239	6.1523	6.2148	6.1146	6.0796	6.1334	5.6546	6.1556	6.2292	6.1923	5.9138	6.1008	6.2555	6.08618	0.166264
1420980_at	Pak1	0.970007	-0.166568	5.397	5.6173	5.7826	5.7387	5.3464	5.3755	5.7929	5.3779	5.55354	0.19931		5.1562	5.2599	5.4722	5.3958	5.4737	5.4194	5.3585	5.3593	5.465	5.4939	5.2169	5.4964	5.4634	5.38697	0.112234
1420859_at	Pkia	0.963181	-0.196405	5.123	5.4475	5.2076	5.0832	5.0917	5.2112	5.8202	5.6901	5.33431	0.286173		5.0587	5.074	5.0682	5.1521	5.3235	5.0284	5.33	5.2092	5.1748	5.0772	5.1426	5.0763	5.0778	5.13791	0.0984522
1417403_at	Elovl6	0.986888	-0.0795221	5.3806	7.8337	6.8358	5.7241	5.8225	6.2888	5.2272	5.4076	6.06504	0.890427		5.3073	5.5844	5.4704	7.2997	5.9422	5.8974	5.3501	5.5164	5.4876	5.4654	7.5584	6.4728	6.4596	5.98552	0.747293
1415706_at	Copa	0.977115	-0.172415	7.1287	7.7138	7.6013	7.5353	7.4418	7.7545	7.4237	7.6737	7.5341	0.203516		6.9958	7.4735	7.4913	7.3079	7.6175	7.1952	7.4806	7.406	7.4426	7.4325	7.031	7.4169	7.4111	7.36168	0.18297
1416654_at	Slc31a2	0.975141	-0.151022	5.9765	6.3631	6.1571	6.1308	5.9536	6.2086	6.01	5.8014	6.07514	0.174939		5.8008	5.8489	5.8267	5.9036	5.9658	6.0263	5.6765	5.9937	5.9878	5.9831	5.9376	5.9928	6.0699	5.92412	0.109086
1451154_a_at	Celf2	0.96042	-0.231904	5.1442	6.0678	5.9647	5.2642	5.4841	5.716	6.793	6.4392	5.85915	0.571899		5.1272	5.2561	5.3902	5.3939	5.9338	5.3122	7.888	5.7522	5.4964	5.3691	5.5375	5.2944	5.4032	5.62725	0.711283
1418228_at	Nfu1	0.969179	-0.181393	5.5141	5.6982	5.7665	5.8464	5.7757	5.8197	5.8614	6.8009	5.88536	0.386122		5.5909	5.4816	5.585	5.6923	5.8642	5.6432	6.2214	5.5966	5.7167	5.6713	5.7007	5.6772	5.7105	5.70397	0.179618
1437277_x_at	Tgm2	0.960098	-0.235057	5.0658	5.9574	6.0069	5.232	5.5931	5.6472	6.683	6.9417	5.89089	0.656016		5.5098	5.3104	5.6124	5.5693	6.1566	5.1517	7.1808	5.7632	5.5532	5.5613	5.588	5.1527	5.4164	5.65583	0.526509
1427874_at	Rnf114	0.971001	-0.183263	6.0102	6.2358	6.2369	5.8737	6.2407	6.0388	6.8896	7.0308	6.31956	0.418193		6.1046	6.132	5.9793	6.0424	6.0735	5.991	6.9355	6.1451	6.1033	6.0031	6.1591	5.9694	6.1336	6.1363	0.249258
1418711_at	Pdgfa	0.974745	-0.158169	6.1123	6.1553	6.7997	5.9572	6.4376	5.9842	6.4548	6.2021	6.2629	0.283997		5.9901	6.4142	6.1962	6.1025	6.3614	5.8592	5.5803	6.2911	6.2806	6.059	5.8955	6.1148	6.2166	6.10473	0.231413
1450971_at	Gadd45b	0.966914	-0.226717	6.7924	6.36	6.5577	6.4861	7.0451	6.6878	7.4205	7.469	6.85233	0.419905		6.8691	6.6678	6.3936	6.6925	6.4185	6.8307	7.1791	6.576	6.8761	6.4844	6.4629	6.2581	6.4241	6.62561	0.257871
1422826_at	Igfals	0.965897	-0.182505	5.251	5.1695	5.2947	5.1952	5.1752	5.0931	5.3352	6.299	5.35161	0.390376		5.2876	5.142	5.157	5.1317	5.1559	5.1266	5.0813	5.1934	5.2042	5.197	5.1837	5.1685	5.1695	5.16911	0.0490117
1427279_at	Clip4	0.968759	-0.171507	5.2556	5.6476	5.6092	5.4927	5.1696	5.5469	5.7639	5.4332	5.48984	0.199334		5.3122	5.2565	5.1576	5.5759	5.307	5.4669	5.1869	5.1833	5.3797	5.2294	5.3408	5.3731	5.369	5.31833	0.119545
1427957_at	Adtrp	0.972935	-0.159195	5.7985	6.6614	6.1669	6.3337	5.5502	5.8538	5.1534	5.5372	5.88189	0.487013		5.6071	5.3843	5.4275	5.9981	5.4594	5.7859	5.199	5.5983	5.6439	5.6195	7.0313	5.8125	5.8282	5.72269	0.447438
1451689_a_at	Sox10	0.967008	-0.183391	5.4283	5.3119	5.3393	5.5436	5.3555	5.3079	6.8331	5.3495	5.55864	0.520759		5.4658	5.3467	5.3715	5.3478	5.2635	5.4214	5.3546	5.2971	5.3088	5.3976	5.4956	5.4386	5.3692	5.37525	0.0673194
1419246_s_at	Rab14	0.97382	-0.226522	8.2517	8.5803	8.7902	8.1958	8.4209	8.489	9.1562	9.3346	8.65234	0.412784		8.4458	8.3558	8.3033	8.6461	8.5948	8.3086	8.724	8.4944	8.3882	7.9794	8.7782	8.2947	8.2223	8.42582	0.221404
1418908_at	Pam	0.979485	-0.118686	5.3944	5.8283	5.5341	6.0501	5.6533	5.9588	5.73	6.1339	5.78536	0.256342		5.4526	5.7993	5.4821	5.7032	5.6888	5.6655	5.7902	5.6646	5.733	5.6957	5.3548	5.6809	5.9561	5.66668	0.15839
1453651_a_at	Mpc1	0.967682	-0.210158	5.9168	6.4437	6.7222	5.8384	6.2547	6.4027	7.0322	7.4121	6.50285	0.536539		5.9181	5.9091	5.9804	6.246	6.6169	6.0889	7.4971	6.3852	6.2642	6.1112	6.5803	6.045	6.1626	6.29269	0.426977
1436714_at	Lpp	0.977483	-0.142887	5.9294	6.4157	6.4473	6.4044	6.5552	6.2969	6.4872	6.2289	6.34563	0.19709		5.9168	6.5192	5.8416	6.2047	6.6726	6.279	5.8199	6.2909	6.5641	5.9584	6.2053	5.9834	6.3797	6.20274	0.28328
1418677_at	Actn3	0.96269	-0.203493	5.2174	6.6642	5.1615	5.1652	5.2449	5.3071	5.1617	5.7105	5.45406	0.521818		5.2293	5.1386	5.1525	5.1421	5.9156	5.1613	5.1396	5.414	5.2135	5.1677	5.2502	5.1826	5.1504	5.25057	0.21341
1451740_at	Paip1	0.969179	-0.181495	5.5346	5.8014	6.1889	5.6052	5.7844	5.8191	6.1851	6.1908	5.88869	0.266817		5.4778	5.8113	5.713	5.7167	5.7656	5.5114	5.9791	5.7751	5.6959	5.6403	5.5776	5.8224	5.7073	5.70719	0.134952
1435792_at	NA	0.962983	-0.203235	5.1404	5.325	5.2459	5.0362	5.2495	5.2622	5.7395	6.9241	5.49035	0.614537		5.2667	5.0989	5.2586	5.2664	5.245	5.2238	5.8754	5.2902	5.4757	5.1485	5.3042	5.0914	5.1877	5.28712	0.202528
1460732_a_at	Ppl	0.976134	-0.16279	7.5282	7.0628	6.0191	8.3424	6.9639	7.2084	5.7177	5.7245	6.82088	0.933992		6.9561	7.1576	6.9036	6.7581	6.422	7.0473	5.2592	6.6961	7.2004	6.545	6.2039	6.6631	6.7427	6.65808	0.507816
1417227_at	Mccc1	0.974269	-0.153787	5.9332	6.1267	6.1639	5.7857	5.8349	5.8603	5.9503	6.1585	5.97669	0.152747		5.6878	5.7677	5.7358	5.7815	5.8068	5.7526	5.9017	5.7766	5.7339	5.9134	6.0291	5.8623	5.9485	5.8229	0.100046
1448961_at	Plscr2	0.963802	-0.189736	5.0484	5.0784	5.0212	5.0025	5.0489	5.015	6.6195	5.099	5.24161	0.55769		4.9877	4.9884	4.9842	5.0286	5.1141	4.9794	5.4373	4.9706	5.1003	5.0152	5.0428	5.0129	5.0129	5.05188	0.12395
1435553_at	Pdzd2	0.969718	-0.173891	5.3818	5.9193	6.0086	5.7217	5.7894	5.6385	5.6091	5.8703	5.74234	0.19991		5.5966	5.3739	5.4666	5.7874	5.5564	5.5172	5.4719	5.5677	5.441	5.4205	5.7378	5.8512	5.6016	5.56845	0.146318
1434216_a_at	Nudt19	0.972693	-0.167027	5.8965	6.106	6.22	5.9564	5.9971	5.9989	6.0677	6.6898	6.11655	0.251849		5.7088	5.7104	5.949	6.0287	5.8482	6.0111	6.0913	5.9578	6.0084	5.9225	6.0535	6.0401	6.014	5.94952	0.123489
1423225_at	Selk	0.973962	-0.190925	6.8699	7.1906	7.3949	7.4404	7.1696	7.5723	7.1155	7.907	7.33253	0.318669		7.1592	7.0752	7.2158	7.1779	7.1722	7.0602	7.4025	7.1951	7.191	6.9558	7.0448	7.0953	7.0958	7.1416	0.108247
1417282_at	Mmp23	0.971691	-0.159224	5.3751	5.4521	5.605	5.2565	5.4515	5.9202	5.4954	6.4399	5.62446	0.382965		5.4627	5.2421	5.4492	5.4346	5.7898	5.3066	5.6997	5.6223	5.5356	5.3923	5.3012	5.2477	5.5643	5.46524	0.172108
1433475_a_at	C78339	0.981776	-0.132461	7.3463	7.4048	7.2316	7.6916	7.2039	7.3986	7.282	6.5903	7.26864	0.313105		7.0561	7.0728	7.287	7.3361	7.1711	7.2485	6.5054	7.4451	7.4271	6.7477	6.9821	7.134	7.3573	7.13618	0.272104
1450033_a_at	Stat1	0.97367	-0.169305	6.1227	6.5825	5.9746	5.4375	6.4496	5.908	7.169	7.7962	6.43001	0.755516		5.8361	5.9804	5.9542	6.3797	5.9737	6.197	7.6464	6.3849	6.1979	6.0069	6.4686	6.05	6.3134	6.26071	0.460772
1420886_a_at	Xbp1	0.980341	-0.160111	7.566	8.3882	8.8208	8.0637	7.5266	8.3961	8.486	7.9093	8.14459	0.459037		7.4889	7.8416	7.9293	8.2258	8.1733	7.4586	9.2032	7.8565	8.014	7.7274	7.8091	7.9919	8.0786	7.98448	0.4328
1449036_at	Rnf128	0.979427	-0.113548	5.1799	5.5242	5.6262	5.2506	5.3199	5.3538	5.8875	6.0125	5.51933	0.303506		5.2306	5.4345	5.3847	5.3759	5.361	5.3607	5.0898	5.4885	5.5819	5.6899	5.2565	5.3087	5.7124	5.40578	0.178195
1436867_at	Srl	0.969961	-0.164946	5.1687	6.0892	5.2442	5.2754	5.1978	5.2956	5.2416	6.4155	5.491	0.479607		5.2853	5.2729	5.317	5.2564	5.4977	5.3813	5.2989	5.4265	5.267	5.2988	5.1842	5.3552	5.3975	5.32605	0.0832005
1424293_s_at	Tmem55a	0.976537	-0.152498	6.2111	6.626	6.4508	6.4633	6.4088	6.5311	6.9338	6.3701	6.49938	0.212954		5.987	6.3622	6.3406	6.2785	6.5977	6.2734	6.1933	6.6133	6.4512	6.4881	6.0946	6.3546	6.4749	6.34688	0.18445
1451931_x_at	H2-K1	0.989192	-0.107504	9.6788	9.852	10.0622	8.8797	10.0947	9.5907	10.1337	11.2782	9.94625	0.674967		9.3223	9.797	9.4862	9.7494	10.004	9.131	10.5506	10.4886	9.6472	9.9497	10.2053	9.4005	10.1719	9.83875	0.442003
1451544_at	Tapbpl	0.964664	-0.204738	5.3949	5.6396	5.7817	5.5583	5.5367	5.6813	5.7179	7.0424	5.7941	0.518518		5.6962	5.4197	5.521	5.604	5.5932	5.4973	6.171	5.5512	5.5761	5.4897	5.5499	5.5148	5.4776	5.58936	0.187761
1449530_at	Trps1	0.960975	-0.225353	5.9051	5.5083	5.4944	5.6642	5.2593	5.8864	6.7752	5.7042	5.77464	0.45714		5.6141	5.8916	5.3027	5.6827	5.6864	5.8369	5.555	5.4179	5.934	5.2062	5.2981	5.3719	5.3432	5.54928	0.245212
1449184_at	Pglyrp1	0.961307	-0.211362	5.0851	5.1629	5.2364	5.1341	5.1214	5.181	5.1746	7.6045	5.4625	0.866669		5.7739	5.1682	5.1173	5.098	5.1529	5.1937	5.7192	5.1002	5.1836	5.1273	5.1775	5.3443	5.1087	5.25114	0.229242
1450931_at	Dock9	0.970161	-0.171845	5.5256	5.5373	5.5054	5.8471	5.6916	5.6543	6.1926	6.1192	5.75914	0.269645		5.4752	5.599	5.6532	5.7191	5.6412	5.6993	5.4548	5.7254	5.5672	5.6105	5.2698	5.5949	5.6252	5.58729	0.125743
1460220_a_at	Csf1	0.969745	-0.176837	5.4109	5.9704	5.8771	5.4759	5.709	5.8804	5.6894	6.7459	5.84488	0.413524		5.6311	5.5921	5.5303	5.6815	5.8945	5.4384	5.8783	5.6382	5.8201	5.6731	5.654	5.5703	5.6826	5.66804	0.131818
1459030_at	Bbox1	0.967344	-0.173545	5.0393	5.3947	5.2901	5.2602	5.0969	5.0739	6.3127	5.0469	5.31434	0.424089		5.1339	5.1075	5.1364	5.153	5.2073	5.1009	5.1277	5.1114	5.1292	5.1102	5.1252	5.2177	5.1699	5.14079	0.0370243
1452398_at	Plce1	0.967031	-0.178375	5.2135	5.246	5.2437	5.2629	5.1763	5.2783	6.2353	5.627	5.41038	0.361539		5.2205	5.1535	5.2665	5.2263	5.2483	5.2582	5.289	5.2593	5.2102	5.2452	5.2221	5.178	5.2389	5.232	0.0367137
1452169_a_at	Dgkz	0.972517	-0.198269	6.8763	7.1086	8.4774	6.6499	6.9612	6.8348	7.6928	7.1134	7.2143	0.596012		6.8412	6.7729	6.909	6.7572	7.0925	6.9952	8.1157	7.029	6.9319	6.9316	7.0967	6.8036	6.9319	7.01603	0.348421
1460674_at	Paqr7	0.966488	-0.191688	5.5552	6.2426	6.24	5.5859	5.4598	5.666	5.448	5.5621	5.71995	0.329109		5.4472	5.4643	5.5479	5.7664	5.5785	5.4355	5.6581	5.4962	5.4331	5.4601	5.5413	5.5649	5.4739	5.52826	0.0978696
1460639_a_at	Atox1	0.985315	-0.118013	8.2168	8.1829	7.8852	7.6978	7.8195	8.2777	7.479	8.7305	8.03618	0.394472		7.7946	8.0768	8.159	7.9216	7.8549	8.1716	7.5431	8.0371	8.0359	7.91	7.4573	7.7742	8.2	7.91816	0.232375
1455390_at	Alkbh6	0.964903	-0.204627	5.5573	5.6056	5.5673	5.4559	5.7141	5.7716	6.0858	6.8844	5.83025	0.467168		5.7367	5.488	5.5538	5.5962	5.6412	5.6989	5.9621	5.6704	5.6987	5.4934	5.4726	5.6098	5.5113	5.62562	0.13469
1447909_s_at	Selk	0.971605	-0.22136	7.5035	7.4703	7.4998	7.7625	7.7559	8.1138	7.8169	8.4427	7.79567	0.338432		7.7862	7.5692	7.498	7.8251	7.6662	7.6462	7.8212	7.5915	7.7911	7.0947	7.4315	7.3618	7.3834	7.57432	0.217472
1434045_at	Cdkn1b	0.966426	-0.213579	5.9159	6.2358	6.5732	5.9493	6.0186	6.1125	7.5506	6.5363	6.36152	0.541582		5.6413	6.1357	6.0158	6.1148	6.3346	6.0554	7.0606	6.2183	6.1612	6.0208	5.8797	6.2926	5.9925	6.14795	0.327882
1417616_at	St6galnac2	0.966309	-0.185042	5.323	5.2854	5.2466	5.3396	5.3647	5.482	5.6882	6.2093	5.49235	0.321605		5.2947	5.4344	5.2301	5.2466	5.3358	5.2739	5.3605	5.2479	5.2547	5.2721	5.4816	5.281	5.2817	5.30731	0.0763638
1416369_at	Hiatl1	0.981113	-0.124902	6.3096	6.9772	6.7431	6.7903	6.4094	6.5184	6.6366	6.5212	6.61322	0.217925		6.1713	6.3606	6.6093	6.6451	6.6012	6.3017	6.5039	6.7424	6.4115	6.409	6.544	6.3108	6.7374	6.48832	0.177305
1422465_a_at	Nxn	0.970858	-0.186529	6.0855	6.2795	6.1766	6.6856	6.3297	6.6474	6.3348	6.6671	6.40077	0.235021		6.2227	6.3962	6.2183	6.1016	6.5395	6.2734	5.7188	6.3057	6.4095	6.2009	6.0326	6.1846	6.1814	6.21425	0.20047
1417981_at	Insig2	0.973011	-0.168131	5.977	6.1483	6.7391	5.9539	6.0955	6.0989	6.4745	6.3496	6.2296	0.271361		5.862	6.0726	5.9672	6.2427	5.9771	6.0882	5.7018	6.0538	5.9915	5.8682	6.7063	6.1554	6.1123	6.06147	0.239506
1454941_at	Nmt1	0.971463	-0.169816	5.69	5.9559	6.0188	5.6839	5.8441	5.8561	6.1014	6.4559	5.95076	0.2513		5.7015	5.674	5.7681	5.9126	5.8299	5.7066	5.8698	5.8023	5.8076	5.753	5.6887	5.8142	5.824	5.78095	0.0733041
1424918_at	Tbc1d19	0.972832	-0.148688	5.2309	5.4194	5.5969	5.1952	5.3549	5.467	5.8492	5.6701	5.47295	0.223085		5.3026	5.3104	5.343	5.2555	5.453	5.1405	5.3099	5.4561	5.3618	5.4119	5.1594	5.2478	5.4635	5.32426	0.106134
1428327_at	Trak1	0.970105	-0.186662	6.3478	6.0942	6.63	6.0057	6.1339	6.0147	6.5119	6.213	6.2439	0.231896		5.7832	6.3444	6.0808	6.1302	6.1178	6.0661	5.9369	6.017	6.0319	5.9235	6.2332	6.0567	6.0224	6.05724	0.139639
1439888_at	NA	0.96816	-0.169468	5.1368	5.1685	5.6123	5.2122	5.1121	5.2592	5.935	5.1442	5.32254	0.295096		5.0975	5.2083	5.1754	5.0979	5.2109	5.0298	5.1516	5.1934	5.1693	5.2063	5.1028	5.1503	5.1964	5.15307	0.055796
1437820_at	Foxs1	0.970504	-0.159044	5.1887	5.244	5.2499	5.1395	5.2299	5.2335	5.9241	5.9262	5.39198	0.331034		5.256	5.1661	5.2703	5.2423	5.2519	5.2399	5.2573	5.2319	5.3066	5.2354	5.034	5.2128	5.3236	5.23293	0.071367
1455450_at	Ptpn3	0.974761	-0.154701	6.0552	6.2545	6.3373	5.994	6.0018	6.1308	6.0026	6.2587	6.12936	0.137213		5.7688	6.0046	5.9542	6.1433	5.9332	6.0216	5.4252	6.1251	5.9563	5.9777	6.228	6.0475	6.0851	5.97466	0.200546
1417500_a_at	Tgm2	0.961351	-0.222715	5.2668	5.6569	5.7271	5.2429	5.5945	5.5465	6.3743	6.691	5.7625	0.512612		5.3874	5.2628	5.4525	5.4816	5.8473	5.3244	6.5691	5.5735	5.527	5.4699	5.4816	5.3009	5.3392	5.53978	0.343785
1450048_a_at	Idh2	0.968015	-0.195254	6.035	5.9833	5.9026	5.9316	5.8572	6.1528	6.5786	6.3957	6.1046	0.257248		5.908	6.1321	5.8167	5.9638	6.082	5.9645	5.9663	6.0122	5.9368	5.9142	5.5959	5.6951	5.8339	5.90935	0.14676
1433786_x_at	Serf2	0.976289	-0.209198	8.4214	8.6718	9.1597	8.2288	8.4796	9.314	9.1242	9.1819	8.82268	0.419033		8.3261	8.4797	8.4696	8.4976	8.8813	8.4814	9.5848	8.7792	8.4563	8.5094	8.5995	8.4368	8.4735	8.61348	0.326759
1460573_at	Suco	0.991077	-0.0589913	6.4305	7.0233	6.913	7.2952	6.2169	6.5573	5.9654	6.4867	6.61104	0.439538		6.0143	6.7424	6.9225	6.2849	6.5415	6.5868	6.269	6.9969	6.7315	6.7521	5.7196	6.5166	7.0985	6.55205	0.395643
1418659_at	Clock	0.971545	-0.175532	6.0463	6.2603	6.1238	6.7664	5.9736	6.3584	5.9882	5.8323	6.16866	0.293362		5.8027	6.1559	6.0618	5.8948	6.1134	6.0385	5.7192	5.9725	6.1494	5.7985	6.1795	6.018	6.0065	5.99313	0.149153
1451050_at	Nt5c3	0.966974	-0.211872	6.554	6.279	6.2218	6.5601	6.7151	6.812	5.8584	6.3219	6.41529	0.307603		6.4949	6.1551	5.9221	6.5329	6.09	6.4462	6.3103	6.0544	6.5035	5.9624	6.2064	5.9157	6.0505	6.20342	0.22999
1435339_at	Kctd15	0.968723	-0.190901	6.1937	6.2358	6.26	6.3578	6.0805	6.3908	5.4523	5.8576	6.10356	0.312227		5.9164	6.2622	6.0449	5.9486	5.9629	6.063	5.1227	6.0428	6.0122	5.6593	5.8328	6.142	5.8548	5.91266	0.2804
1434933_at	Rc3h1	0.97599	-0.1476	5.9364	6.2008	6.6471	6.0523	6.0425	5.9819	6.2387	6.0795	6.1474	0.225976		5.6343	6.0992	6.0054	5.9188	5.9849	5.8196	6.1996	6.0641	6.0503	5.9563	6.2012	5.9241	6.1396	5.9998	0.157345
1449436_s_at	NA	0.984576	-0.177632	11.0265	11.3824	11.7362	11.1471	11.4494	11.4851	11.8998	12.006	11.5166	0.345341		11.057	11.1755	11.1508	11.4288	11.4799	11.0696	11.6265	11.4166	11.3308	11.4931	11.5718	11.2644	11.3413	11.3389	0.185838
1428505_at	Ccdc90b	0.965837	-0.223127	6.2467	6.3587	6.4778	6.1423	6.3696	6.5784	7.014	7.0617	6.53115	0.339676		6.2154	6.4488	6.2527	6.2898	6.4334	6.264	6.4728	6.3479	6.4178	6.2721	6.27	6.2172	6.1024	6.30802	0.109356
1419041_at	Itfg1	0.973197	-0.169462	6.2199	6.3367	6.3553	6.3013	6.1112	6.3649	6.5323	6.3584	6.3225	0.121892		5.7922	6.1244	6.2071	6.0914	6.2237	6.1616	6.3294	6.1918	6.3049	6.1169	6.2719	5.9815	6.1927	6.15304	0.142862
1436609_a_at	Lrpap1	0.972594	-0.183411	6.388	6.5986	6.7885	6.0194	6.6795	6.6697	7.479	6.9164	6.69239	0.419731		6.2982	6.4824	6.5554	6.3753	6.6859	6.4108	6.7999	6.5349	6.5924	6.4454	6.7022	6.2495	6.4844	6.50898	0.160124
1451610_at	Cxcl17	0.969657	-0.166387	5.382	5.3077	5.2782	5.3813	5.3165	5.3989	6.4658	5.3375	5.48349	0.39912		5.2802	5.3329	5.3433	5.3511	5.2901	5.2826	5.2846	5.2906	5.3119	5.3558	5.2954	5.3335	5.3703	5.3171	0.0319195
1417702_a_at	Hnmt	0.96751	-0.173821	5.1005	5.2487	5.1571	5.1467	5.0994	5.2402	5.8001	6.0071	5.34997	0.350567		5.1534	5.1813	5.1261	5.1862	5.3623	5.1078	5.22	5.1921	5.2112	5.1113	5.1668	5.0771	5.1944	5.17615	0.0708968
1439255_s_at	NA	0.966505	-0.211443	6.0546	6.1003	6.0785	5.8028	6.0618	5.9887	7.1216	7.2926	6.31261	0.561761		6.3599	6.0991	5.8887	6.0891	6.3038	6.0641	6.9099	6.1559	6.3424	6.2682	5.4816	5.4051	5.9474	6.10117	0.386202
1420369_a_at	Csn2	0.953842	-0.263576	5.0959	5.0621	5.0158	5.1386	5.0667	5.0057	5.155	10.1421	5.71024	1.79152		7.4023	5.1092	5.0733	5.1608	5.082	5.0824	7.4708	5.0236	5.0723	5.1103	5.0954	5.0706	5.0536	5.44666	0.883831
1417522_at	Fbxo32	0.966946	-0.181165	5.2243	5.421	6.4717	5.2645	5.32	5.2804	5.5162	5.3495	5.48095	0.411017		5.2885	5.2022	5.2832	5.2675	5.2934	5.2736	5.3939	5.3184	5.3366	5.2433	5.4094	5.3038	5.2834	5.29978	0.0560833
1449414_at	Zfp53	0.966952	-0.185593	5.187	5.4212	5.514	5.2795	5.463	5.67	6.7665	5.6257	5.61586	0.492181		5.3719	5.3558	5.4008	5.3511	5.4556	5.4219	5.9713	5.5049	5.4751	5.3317	5.1638	5.3965	5.3931	5.43027	0.182651
1427054_s_at	Abi3bp	0.979988	-0.114925	5.0267	6.0493	5.3289	5.183	5.8589	7.4301	5.6337	5.4328	5.74293	0.761567		5.2641	5.475	5.8325	5.3088	6.8348	5.253	5.6214	5.7443	5.9866	5.6122	5.1387	5.179	5.9136	5.628	0.462018
1448422_at	Tmed4	0.973662	-0.168106	5.9713	6.3486	6.3845	6.0478	6.2987	6.1976	6.77	7.0429	6.38268	0.360507		6.0776	6.1412	6.199	6.0606	6.2437	6.0949	6.5415	6.3276	6.1745	6.2486	6.2642	6.1592	6.2568	6.21457	0.126819
1439050_at	Gclm	0.966934	-0.185564	5.2668	5.4048	6.2006	5.9087	5.3398	5.7048	5.6019	5.4677	5.61189	0.316274		5.4141	5.2868	5.4176	5.3284	5.5083	5.4558	5.3827	5.4211	5.3464	5.3923	5.8051	5.395	5.3886	5.42632	0.126564
1416315_at	Abhd4	0.97645	-0.137798	5.7281	5.8288	6.1555	5.6754	5.7577	5.9144	5.9809	5.7686	5.85117	0.158358		5.6408	5.6491	5.7277	5.6206	5.7418	5.5683	5.5121	5.6205	5.6501	5.78	6.0867	5.7822	5.894	5.71338	0.151212
1433670_at	Emp2	0.975224	-0.185834	7.278	7.5572	8.154	8.0068	7.2015	7.5555	5.7662	8.4847	7.50049	0.828509		7.345	7.1135	7.2536	7.7447	7.1522	7.6244	5.986	7.2358	7.4785	7.0815	8.4521	7.3477	7.2755	7.31465	0.54018
1436385_at	Ganc	0.968646	-0.167669	5.186	5.1699	6.3543	5.1264	5.2002	5.1379	5.3276	5.2785	5.3476	0.412474		5.1011	5.1122	5.1923	5.0784	5.1863	5.107	5.3913	5.1738	5.2259	5.1595	5.1698	5.2179	5.2236	5.17993	0.0802699
1457140_s_at	Rassf10	0.965446	-0.192208	5.1235	5.3936	7.0134	5.1072	5.7402	5.4174	5.6065	5.099	5.5626	0.632801		5.3403	5.0444	5.1683	5.4821	5.2276	5.4098	5.1182	5.4043	5.1904	5.0952	6.5269	5.5059	5.3017	5.37039	0.378143
1435414_s_at	Dctn1	0.980756	-0.131219	6.6543	7.1302	7.0831	6.842	6.7203	6.7933	6.7486	6.5774	6.81865	0.195659		6.2812	6.7503	6.7626	6.6488	6.7042	6.7506	6.5406	6.7378	6.6252	6.7393	6.6502	6.8489	6.8969	6.68743	0.153402
1448982_at	Klk6	0.983857	-0.130138	8.2789	8.0549	9.6271	9.4316	9.09	9.3379	5.2508	5.4203	8.06144	1.77033		8.6615	6.7285	7.9119	9.2869	7.6585	8.4861	5.3818	7.9071	9.1059	7.0572	8.1538	8.6222	8.1455	7.9313	1.0574
1428173_at	Eml2	0.980108	-0.12024	6.1534	6.1308	5.9788	6.2897	5.9531	5.6982	6.1019	6.0503	6.04452	0.175399		6.023	6.0884	5.933	5.8415	5.8601	5.9275	5.5101	5.951	5.9423	6.0736	5.7798	5.902	6.1834	5.92428	0.166116
1416457_at	Ddah2	0.970192	-0.170988	5.5477	5.6744	5.9192	5.5685	5.5307	5.6026	6.3932	5.6537	5.73625	0.292648		5.4889	5.553	5.5663	5.6644	5.6468	5.4777	5.6164	5.5576	5.474	5.5454	5.5986	5.5671	5.5922	5.56526	0.0601138
1454883_at	Gsdmc2	1.00731	0.0372394	5.0806	5.1085	5.093	5.235	5.0163	5.0662	5.0741	5.0802	5.09424	0.0628694		4.9689	4.9811	5.0708	5.1039	5.0356	4.9721	5.0159	5.1784	5.0935	5.0698	5.0735	5.0356	6.1101	5.13148	0.299881
1425464_at	Gata6	0.962933	-0.201506	5.1114	5.2746	5.5058	5.141	5.1759	5.2234	5.2186	6.8395	5.43628	0.579808		5.22	5.218	5.1322	5.2728	5.1442	5.2603	5.3563	5.1911	5.1808	5.1911	5.4745	5.289	5.1217	5.23477	0.098325
1426988_at	Klhl42	0.972803	-0.152951	5.4425	5.6579	5.5658	5.6107	5.5325	5.5801	5.5735	6.0275	5.62381	0.174568		5.22	5.6276	5.4509	5.2271	5.7298	5.3158	5.6579	5.5054	5.5076	5.5113	5.3314	5.4567	5.5797	5.47086	0.160485
1416835_s_at	Amd1	0.972157	-0.195514	6.9188	6.5089	6.8985	7.2125	6.9558	7.0158	8.0231	6.6429	7.02204	0.459161		7.1232	7.01	6.3285	7.1878	7.051	7.1905	6.3906	6.5454	7.1679	6.4281	6.8596	6.7217	6.7405	6.82652	0.322351
1419484_a_at	Gbas	0.97211	-0.166745	5.5267	6.2186	6.2333	5.8863	5.8725	5.7765	6.1198	6.1954	5.97864	0.25474		5.5969	5.6674	5.7141	5.863	5.8954	5.7965	6.0297	5.9433	5.8678	5.7378	5.8969	5.689	5.8568	5.81189	0.12388
1417872_at	Fhl1	0.971072	-0.172189	5.3151	7.1713	5.5121	5.3348	6.0861	5.9913	5.4669	6.7409	5.95231	0.691168		5.6104	5.3611	5.7955	5.3726	7.2636	5.5369	5.2346	6.7041	5.9644	5.8662	5.2565	5.3762	5.7995	5.78012	0.595886
1450782_at	Wnt4	0.991111	-0.0627721	7.9187	7.4489	6.4489	8.1188	7.3832	7.4643	5.1534	6.5549	7.06139	0.966678		7.4704	7.4738	7.226	6.9435	6.8499	7.4143	5.1736	7.1911	7.5155	6.9773	6.3154	6.9133	7.5179	6.99862	0.650455
1436774_at	Sel1l	0.975926	-0.159555	6.3924	6.7749	6.666	6.4407	6.5387	6.7039	6.8625	6.6422	6.62766	0.161484		6.2453	6.5271	6.4792	6.4277	6.5393	6.4024	6.5775	6.4674	6.5803	6.3758	6.5831	6.3357	6.5446	6.46811	0.105651
1437171_x_at	Gsn	0.966056	-0.23522	6.3483	7.7871	7.4545	6.6202	6.5399	6.9271	7.0705	6.6893	6.92961	0.489013		6.4554	6.4074	6.0318	7.498	7.289	6.6481	7.489	6.6013	6.5354	6.0546	7.1027	6.4897	6.4247	6.69439	0.49464
1424438_a_at	Leprot	0.970132	-0.190819	6.0333	6.3211	6.5123	6.0053	6.2081	6.5826	6.6673	6.7792	6.38865	0.291173		6.1672	6.1223	6.107	6.2295	6.3394	6.0405	6.6547	6.1967	6.3834	6.0726	6.1718	5.9562	6.1305	6.19783	0.178684
1435595_at	1810011O10Rik	0.977312	-0.137734	6.1618	6.0166	6.0442	6.3646	5.9437	6.0499	6.5549	5.4306	6.07079	0.329295		5.7611	6.201	5.9927	6.2894	6.1578	6.2655	5.3271	5.8392	5.8401	5.8363	5.5054	6.0058	6.1083	5.93305	0.289513
1416483_at	Ttc3	0.968937	-0.197816	6.1681	6.3358	6.4381	5.9656	6.4215	6.4332	6.6891	6.4947	6.36826	0.218471		6.1856	6.3639	6.0768	6.1434	6.3219	6.2063	6.1459	6.0599	6.307	6.0427	6.417	5.8754	6.07	6.17045	0.151959
1421066_at	Jak2	0.9754	-0.152086	5.631	6.136	6.7257	6.1273	5.8043	6.1123	5.9604	6.9611	6.18226	0.448479		5.771	5.7935	6.0082	6.0042	6.194	5.8233	6.892	5.9389	5.9689	5.8192	6.0646	5.9761	6.1384	6.03018	0.289991
1434328_at	NA	0.973365	-0.179426	6.3431	6.6615	7.0122	6.3413	6.4856	6.638	7.5217	6.8885	6.73649	0.39729		6.434	6.7893	6.3512	6.6895	6.5303	6.304	6.75	6.7346	6.4174	6.4946	6.6802	6.5267	6.54	6.55706	0.158714
1424275_s_at	Trim41	0.974239	-0.153514	5.7773	5.9362	5.9243	6.1702	5.9363	5.9337	5.9047	6.0912	5.95924	0.120074		5.755	5.8224	5.9071	5.817	5.6901	5.866	5.7475	5.8854	5.8535	5.7847	5.6198	5.82	5.9059	5.80572	0.0854044
1451015_at	Tkt	0.977695	-0.166992	7.2198	7.5066	7.5512	7.7694	7.2809	7.4927	7.765	7.3072	7.4866	0.209684		7.172	7.2859	7.3168	7.3078	7.182	7.2877	7.3232	7.2527	7.1855	7.3514	7.8688	7.263	7.3581	7.31961	0.17626
1429399_at	Rnf125	0.965805	-0.193552	5.2895	5.4527	5.7685	5.2053	5.283	5.5771	6.7232	5.9829	5.66028	0.504611		5.3352	5.2561	5.593	5.5629	5.6594	5.4042	5.9313	5.3962	5.4571	5.3478	5.388	5.3527	5.3835	5.46672	0.180059
1426355_a_at	Coa5	0.981745	-0.12668	6.5114	7.0341	7.2406	6.9674	6.7561	6.6828	6.7167	7.6068	6.93949	0.354183		6.4627	6.6963	6.9206	6.6155	6.8696	6.6718	7.1716	7.0185	6.8557	6.9081	6.67	6.671	7.0351	6.81281	0.200351
1449410_a_at	Gas5	0.973135	-0.222092	8.0442	8.1321	8.4794	7.3902	8.1939	7.6453	9.775	8.4759	8.267	0.716269		7.9682	7.7882	8.1116	8.2403	7.9604	8.0644	8.7613	8.0746	7.6743	7.6904	8.6291	7.7903	7.8307	8.04491	0.33554
1423807_a_at	NA	0.978916	-0.204986	8.8569	9.4516	10.4891	8.7495	9.438	9.804	10.476	10.513	9.72226	0.720842		9.1565	9.5138	9.0778	9.6999	10.0266	9.0497	10.1716	9.5096	9.403	9.2379	10.0174	9.48	9.3808	9.51728	0.367894
1452288_at	Mtmr10	0.976659	-0.137348	5.9154	5.9912	5.7579	6.2816	5.6596	5.9895	6.0284	5.4526	5.88453	0.254924		5.4972	5.8448	5.804	5.8219	5.8686	5.9275	5.3939	5.7347	5.7951	5.7121	5.602	5.7916	5.9199	5.74718	0.160588
1416770_at	Stk25	0.972457	-0.17453	6.1465	6.3621	6.576	6.1504	6.4313	6.1561	6.5834	6.2873	6.33664	0.182702		6.0294	6.2356	5.9483	6.081	6.2484	6.0659	6.3598	6.222	6.1605	6.1977	6.2356	6.1587	6.1645	6.16211	0.108537
1422865_at	Runx1	0.964328	-0.204864	5.5093	5.708	6.3702	5.465	5.6471	5.9265	5.9457	5.3721	5.74299	0.326896		5.4505	5.5891	5.3892	5.4837	6.0628	5.5297	5.5721	5.6944	5.786	5.4472	5.2878	5.3018	5.4013	5.53812	0.212777
1417818_at	Wwtr1	0.976541	-0.156126	6.4996	6.3741	6.609	6.2242	6.7297	6.887	8.1222	5.7957	6.65519	0.680466		6.7119	6.6619	6.7317	6.7387	6.8521	6.6137	5.8001	6.6949	6.7488	6.3391	5.7533	6.2566	6.585	6.49906	0.360362
1460179_at	Dnaja1	0.974979	-0.163736	6.1019	6.4469	6.528	6.0657	6.3903	6.5704	6.8719	7.3754	6.54381	0.423754		6.0061	6.2698	6.2897	6.4228	6.6357	6.1988	6.8816	6.4309	6.3505	6.3369	6.3673	6.3197	6.4312	6.38008	0.208863
1424215_at	Fundc1	0.974544	-0.15823	5.8415	6.1707	6.3875	5.8436	6.1159	6.0904	6.8612	6.4167	6.21594	0.336527		5.7744	6.0444	5.9796	5.9996	6.0135	5.9151	6.5009	6.2135	6.0569	6.0992	6.036	5.9834	6.1337	6.05771	0.169899
1452968_at	Cthrc1	0.974603	-0.149361	5.3252	6.0641	5.4065	5.2525	5.9854	7.7356	5.9457	5.3333	5.88104	0.820906		5.5457	5.8459	5.8068	5.4281	6.8563	5.4995	5.1117	6.0894	6.2596	5.7305	5.1398	5.3507	5.8478	5.73168	0.47994
1431645_a_at	Gdi2	0.977153	-0.140155	5.8224	6.1269	6.1644	6.2245	5.9752	6.298	6.3873	6.077	6.13446	0.179595		5.9772	6.1619	5.9496	5.9471	6.3001	6.0312	6.2128	6.0251	6.3203	5.8933	5.4816	5.4735	6.1523	5.99431	0.266413
1451442_at	Cfap36	0.969951	-0.17897	5.5589	5.7274	5.8225	5.7565	5.9791	6.0163	6.3285	6.4577	5.95586	0.307571		5.5915	5.7264	5.7206	5.6975	6.0081	5.718	6.1454	5.7441	5.8804	5.6724	5.749	5.689	5.7572	5.77689	0.150198
1436991_x_at	Gsn	0.966891	-0.230962	6.5161	7.7438	7.3046	6.7709	6.6897	6.9839	7.0641	6.733	6.97576	0.396396		6.3909	6.5122	6.0624	7.6657	7.3637	6.594	7.4971	6.5315	6.5842	6.1507	7.3286	6.5141	6.4873	6.7448	0.528315
1418444_a_at	Gde1	0.966533	-0.232608	6.8695	6.5687	7.0507	7.0578	7.0252	6.7695	7.4408	6.821	6.9504	0.258951		6.8701	6.9014	6.5013	6.7602	6.6797	6.8085	6.6706	6.7096	6.7646	6.572	6.7587	6.882	6.4526	6.71779	0.14141
1460341_at	Plekhb2	0.978717	-0.14232	6.7191	6.6044	6.9325	6.8503	6.7453	6.5361	6.1515	6.9561	6.68691	0.261898		6.3744	6.8451	6.5121	6.5093	6.4954	6.5959	6.3242	6.6114	6.6486	6.692	6.2642	6.5158	6.6913	6.54459	0.161549
1451210_at	Ppap2c	0.977315	-0.157758	6.7739	6.8368	6.8944	7.0476	6.9254	6.8498	7.6303	6.6766	6.95435	0.293864		6.7638	6.7962	6.8756	6.8773	6.8336	7.06	5.9318	6.8108	6.9339	6.8124	6.9751	6.8126	6.8726	6.79659	0.272283
1436722_a_at	Actb	0.983409	-0.187106	10.9491	11.1074	11.2633	11.0084	11.2327	11.259	11.2535	12.1448	11.2773	0.371201		11.1148	11.131	10.6845	11.1222	11.4345	11.0644	11.5559	11.0213	11.2669	10.8696	11.0587	10.8164	11.032	11.0902	0.235929
1451804_a_at	Lrrc16a	0.969227	-0.176777	5.5138	5.6856	5.7328	5.6812	5.5938	5.5694	5.7792	6.401	5.7446	0.279388		5.3414	5.5667	5.606	5.5238	5.6245	5.5786	5.4591	5.6033	5.5948	5.5091	5.7408	5.677	5.5566	5.56782	0.0988326
1424358_at	Ube2e2	0.969613	-0.180326	5.7957	5.8261	5.909	5.8691	5.8398	6.0017	5.6923	6.5414	5.93439	0.260882		5.624	5.9048	5.6425	5.8877	5.7029	5.8657	5.6214	5.7096	5.7166	5.6477	5.9521	5.8018	5.726	5.75406	0.115326
1415823_at	Scd2	0.9768	-0.138269	5.6258	5.9591	5.9251	6.2436	5.9501	5.9742	6.0911	5.9102	5.9599	0.174562		5.699	6.0255	5.9266	5.7252	5.7592	6.0773	5.418	5.7995	5.951	5.9107	5.6782	5.7255	5.9855	5.82163	0.180492
1448889_at	Slc38a4	0.962834	-0.206255	5.1745	5.4057	5.1088	6.5672	5.7096	6.1311	5.1554	5.1442	5.54956	0.544414		5.3552	5.2742	5.2141	5.2919	6.0623	5.3129	5.237	5.1934	5.4496	5.1744	5.1569	5.5458	5.1953	5.34331	0.243822
1422851_at	Hmga2	0.962357	-0.207	5.4327	5.2702	5.1174	6.6389	5.3182	6.0031	5.084	5.1283	5.4991	0.547486		5.4505	5.6828	5.3218	5.1366	5.4132	5.1685	5.1522	5.2117	5.2453	5.3978	5.2892	5.1872	5.1405	5.2921	0.159723
1448812_at	Hpcal1	0.978149	-0.139086	5.8908	6.3319	6.2453	6.2815	6.3215	6.2398	6.4912	7.1193	6.36516	0.348409		6.1903	6.072	6.2497	6.0983	6.4193	6.256	6.6034	6.2509	6.1589	6.2062	5.8454	6.2037	6.3849	6.22608	0.182271
1428146_s_at	Acaa2	0.966855	-0.221487	6.376	6.6621	6.9352	6.4141	6.6111	6.779	7.4981	6.183	6.68233	0.406969		6.2271	6.2161	6.2902	6.6115	6.7358	6.4063	6.4642	6.4063	6.8415	6.3965	6.8489	6.3043	6.2422	6.46084	0.227276
1450522_a_at	H1f0	0.973706	-0.16899	6.2793	6.2977	6.3602	6.7215	6.3611	6.372	6.5241	6.4999	6.42698	0.147279		6.2135	6.4286	6.2336	6.4448	6.4297	6.426	5.7512	6.244	6.1451	6.2608	6.0428	6.4544	6.2793	6.25798	0.199878
1425472_a_at	Lmna	0.97842	-0.146	6.7576	6.8739	6.8981	7.2178	6.4784	6.7534	6.5489	6.5951	6.7654	0.236793		6.4783	6.5123	6.6535	6.8355	6.7688	6.6201	5.9963	6.4245	6.6884	6.6449	6.8953	6.7905	6.7438	6.6194	0.233467
1450081_x_at	Gpi1	0.970676	-0.221968	7.6944	7.2207	7.4028	7.6294	7.6455	7.5657	7.6234	7.7752	7.56964	0.177139		7.2864	7.6031	7.252	7.2127	7.2703	7.5204	7.2319	7.3653	7.3692	7.3788	7.4828	7.4221	7.1247	7.34767	0.135662
1450781_at	Hmga2	0.962972	-0.201376	5.3569	5.057	5.0527	6.4523	5.2341	6.1626	5.09	5.1027	5.43854	0.551511		5.3305	5.7182	5.177	5.1058	5.4072	5.2167	5.0441	5.134	5.1891	5.3608	5.0722	5.2193	5.1082	5.23716	0.182572
1416850_s_at	Cisd1	0.974376	-0.181764	6.7632	7.5714	7.5857	6.8529	6.7111	6.9378	6.6855	7.6395	7.09339	0.426395		6.7901	6.572	6.6049	7.1631	6.8408	6.8982	6.9882	6.5994	6.664	6.6934	8.3927	6.772	6.8723	6.91162	0.476055
1449009_at	NA	0.966181	-0.202096	5.4597	5.8155	5.5768	5.1952	5.8055	5.6574	6.1809	8.115	5.97575	0.910982		5.5367	5.3791	5.7823	5.7626	5.5405	5.4534	8.0693	5.8636	5.778	5.4917	5.3016	5.4575	5.6412	5.77365	0.711036
1417116_at	Slc6a8	0.976026	-0.148733	6.0489	6.2743	6.7591	6.0751	6.1145	6.1261	6.3788	5.8554	6.20402	0.272529		6.0476	6.0959	6.0687	6.0908	6.0183	6.191	5.3235	6.1059	6.1525	6.155	6.1792	6.1241	6.1663	6.05529	0.225982
1436900_x_at	Leprot	0.970172	-0.197035	6.0116	6.3902	6.787	6.2011	6.3844	6.8632	7.0142	7.1935	6.60565	0.418095		6.1731	6.1957	6.1819	6.3045	6.7744	6.1827	7.3399	6.5924	6.4294	6.2297	6.4111	6.1984	6.2988	6.40862	0.333872
1434764_at	Akap11	0.984674	-0.0944077	5.9238	6.3358	6.4011	6.2341	6.0119	6.2132	5.7454	6.4155	6.1601	0.242679		5.6878	5.9239	6.286	6.0074	6.0368	5.9797	6.0489	6.1199	6.1428	6.1271	5.9794	6.0893	6.425	6.06569	0.176331
1423477_at	Zic1	0.975662	-0.127672	5.085	5.3732	5.3008	5.1364	5.0202	5.7909	5.1164	5.1442	5.24589	0.248474		5.0611	5.0739	5.104	5.064	5.6647	5.0048	4.9897	5.0045	5.0274	5.0901	5.032	5.0961	5.3245	5.11822	0.18458
1416109_at	Fuca1	0.972247	-0.178264	6.0431	6.3273	6.5737	6.1663	6.3023	6.4948	6.7052	6.7736	6.42329	0.257562		6.1715	5.9953	6.1712	6.2299	6.3661	6.2859	7.2321	6.2809	6.2753	6.0641	5.9575	5.9358	6.2197	6.24502	0.326339
1423865_at	Slc44a1	0.974953	-0.145175	5.7487	5.7502	5.7709	5.7144	5.6343	5.7251	6.179	5.846	5.79608	0.16561		5.6465	5.5122	5.5405	5.6827	5.6281	5.6557	5.6088	5.7163	5.7239	5.5781	5.7102	5.6819	5.7768	5.6509	0.0763796
1415797_at	Ddr1	0.967469	-0.197648	5.8783	6.1856	6.6747	5.7788	5.9597	5.7839	6.4338	5.9102	6.07563	0.327812		5.6916	5.8894	5.9247	6.0439	5.6559	5.9891	5.313	5.8955	5.8332	5.8165	6.5521	6.045	5.7638	5.87798	0.280908
1422508_at	Atp6v1a	0.979464	-0.158059	7.668	7.7238	7.3888	7.7369	7.6732	7.9117	7.7305	7.7392	7.69651	0.145259		7.611	7.6362	7.5786	7.7181	7.4741	7.931	6.351	7.6581	8.0363	7.5863	7.3758	7.4388	7.6046	7.53845	0.400229
1433870_at	Prr15l	0.966427	-0.177864	5.1516	5.1334	5.097	5.2687	5.1251	5.2361	6.2297	5.1415	5.29789	0.380989		5.1147	5.1333	5.1516	5.1675	5.0503	5.0888	5.032	5.1292	5.1444	5.1247	5.179	5.1496	5.0952	5.12002	0.0435025
1439375_x_at	Aldoa	0.975812	-0.217985	9.2838	8.9273	8.7658	9.2113	8.9208	8.7051	9.0488	9.2339	9.0121	0.218594		8.9637	9.1822	8.6913	8.8283	8.6348	9.0478	7.5148	8.6889	8.988	8.7503	9.4553	8.9923	8.5858	8.79412	0.455331
1430554_at	Lrig3	0.966629	-0.181626	5.1757	5.3768	6.1962	5.3258	5.3052	5.4117	5.2073	5.5428	5.44269	0.325655		5.2257	5.2127	5.1778	5.4275	5.2747	5.2922	5.1972	5.1934	5.1342	5.2123	5.4766	5.3506	5.2189	5.26106	0.101143
1460248_at	Cpxm2	0.98492	-0.0902471	5.5146	5.7679	6.1387	5.4151	6.2279	7.0319	6.2497	5.5291	5.98436	0.541127		5.7418	5.671	6.3923	5.8864	6.6903	5.746	5.1551	6.3109	6.044	5.7909	5.5839	5.3413	6.2696	5.89412	0.435208
1434917_at	Cobl	0.969622	-0.164776	5.2407	5.4468	5.2752	5.7596	5.3329	5.46	5.6246	5.2533	5.42414	0.188172		5.2542	5.2542	5.2158	5.4604	5.2659	5.2961	5.1027	5.2406	5.3148	5.2439	5.2344	5.1954	5.2933	5.25936	0.0805363
1423602_at	Traf1	0.964278	-0.19493	5.1219	5.172	5.2271	5.1567	5.1516	5.1936	5.2278	7.404	5.45684	0.787631		5.3763	5.2269	5.0948	5.1824	5.1984	5.1016	6.3267	5.2214	5.1626	5.118	5.0622	5.176	5.1575	5.26191	0.32945
1433649_at	Kdm1b	0.970463	-0.173516	5.7795	5.8871	5.7153	5.75	5.6269	5.7909	5.5044	6.9424	5.87456	0.446528		5.5544	5.6441	5.6711	5.6938	5.8331	5.668	5.943	5.7767	5.6416	5.6832	5.5856	5.7252	5.6938	5.70105	0.102595
1416209_at	Glud1	0.974446	-0.171001	6.1643	6.543	6.7852	6.7178	6.5143	6.9213	6.8309	7.0565	6.69166	0.279369		6.3178	6.5346	6.4124	6.5415	6.74	6.2645	7.2041	6.4835	6.574	6.3009	6.5564	6.3142	6.5247	6.52066	0.246772
1437788_at	Sp6	0.973293	-0.158852	5.9334	5.8283	5.6109	6.2111	5.8655	5.8114	5.6418	6.6806	5.94787	0.349147		5.8731	5.7329	5.8275	5.8546	5.6648	5.8358	5.6218	5.845	5.8046	5.8369	5.5864	5.9253	5.8486	5.78902	0.104254
1460466_at	NA	0.974197	-0.14902	5.5281	5.4613	5.4653	5.7713	5.5931	5.569	6.4142	6.3994	5.77521	0.401652		5.7046	5.5462	5.5404	5.5493	5.6417	5.6228	5.855	5.6386	5.7835	5.5673	5.4331	5.5276	5.7304	5.62619	0.117138
1448670_at	Ube2e3	0.98053	-0.147887	7.344	7.4818	7.5208	7.0187	7.455	7.6606	8.39	7.8933	7.59553	0.406791		7.0791	7.4737	7.5225	7.3626	7.7598	7.6167	7.3242	7.7177	7.6528	7.3193	7.088	7.3468	7.5561	7.44764	0.218588
1425451_s_at	NA	0.980222	-0.107113	5.1231	5.3327	5.343	6.4167	5.2151	5.3415	5.2555	5.2978	5.41567	0.411461		5.1128	5.2432	5.2459	5.1606	5.6591	5.1829	5.679	5.2171	5.2323	5.1857	5.2765	5.213	5.6032	5.30856	0.198022
1440990_at	Kif26b	0.982798	-0.101084	5.3327	5.705	7.4138	5.3509	6.0109	5.934	6.0572	5.2046	5.87614	0.704085		5.6355	5.3621	6.0355	5.7879	5.9587	5.5432	5.0933	6.3153	5.8589	5.7857	5.915	5.6876	6.097	5.77505	0.321476
1416946_a_at	NA	0.968654	-0.191355	5.8228	6.1073	6.6907	5.8792	5.8933	6.0308	6.334	6.0792	6.10466	0.287129		5.8138	5.931	5.7054	5.9166	5.9447	5.94	5.9304	5.8119	5.934	5.7832	6.5347	5.8048	5.8225	5.91331	0.201914
1439057_x_at	Zdhhc6	0.986942	-0.0792481	5.6104	6.521	6.3954	6.4275	5.9518	6.0181	5.6307	5.9957	6.06882	0.351219		5.5545	5.7267	6.339	5.6791	6.0717	5.8231	5.8562	6.2807	6.0534	6.2415	5.7162	6.1112	6.4112	5.98958	0.281176
1427717_at	Cd80	0.96669	-0.176527	5.0461	5.1249	5.1132	5.2363	5.114	5.2325	5.1197	6.4089	5.29945	0.452831		5.2199	5.1285	5.1341	5.0335	5.1059	5.0797	5.1992	5.1197	5.1424	5.1242	5.0865	5.1247	5.0997	5.12292	0.0481263
1447693_s_at	Neo1	0.968758	-0.174223	5.3443	5.4867	5.7198	5.4821	5.5923	5.7546	5.7563	5.4767	5.5766	0.153848		5.298	5.4659	5.423	5.4804	5.5509	5.3634	5.0797	5.4943	5.4415	5.4163	5.3866	5.4414	5.3895	5.40238	0.115921
1415686_at	Rab14	0.971402	-0.184689	6.1789	6.3466	6.4911	6.3084	6.2724	6.4312	6.7897	6.8458	6.45801	0.241827		6.3215	6.2403	6.2182	6.4458	6.3521	6.2845	6.414	6.2709	6.2507	6.1128	6.2463	6.1838	6.2123	6.27332	0.0917755
1426787_at	Sfi1	0.961334	-0.210702	5.1467	5.2549	5.2279	5.1374	5.1763	5.2741	5.1136	7.2637	5.44932	0.735393		5.3141	5.1892	5.1207	5.103	5.1579	5.1892	5.5448	5.1579	5.3136	5.2149	5.5759	5.1633	5.0576	5.23862	0.160219
1438474_at	Ankrd35	0.968425	-0.174896	5.5672	5.8013	5.2854	5.7296	5.414	5.5268	5.2499	5.739	5.53915	0.210303		5.3564	5.5772	5.2628	5.5056	5.2398	5.4299	5.1445	5.2978	5.4038	5.2477	5.4816	5.4414	5.3468	5.36425	0.123612
1417781_at	Cers4	0.978507	-0.122048	5.2929	6.8908	6.5318	5.4366	5.4501	5.3885	5.1542	5.2841	5.67863	0.651559		5.2988	5.2855	5.2593	5.8921	5.4296	5.416	5.4491	5.3522	5.2687	5.3162	6.822	5.6658	5.7802	5.55658	0.431468
1428412_at	Tm9sf3	0.980106	-0.120378	5.8673	6.0906	6.3958	5.8268	5.7954	5.9343	6.5023	5.9952	6.05096	0.26463		5.759	5.8865	6.1294	5.9872	5.9773	5.7699	5.8114	5.9184	5.9767	5.949	5.8489	5.9221	6.1618	5.93058	0.122183
1454632_at	Tmem229b	0.968466	-0.185542	5.9856	5.7458	5.743	5.7965	5.7909	6.3195	5.5323	6.158	5.88395	0.254686		5.5615	5.5817	5.82	5.9357	5.4958	5.7646	6.3004	5.7508	5.6262	5.5135	5.5557	5.5418	5.6316	5.69841	0.224126
1420351_at	Tnfrsf4	0.973525	-0.154434	5.483	5.5365	6.4248	5.6545	5.581	5.6726	5.5335	6.7796	5.83319	0.48807		5.6207	5.4682	5.5438	5.7885	5.4519	5.5256	6.3719	5.6248	5.6339	5.5175	5.9066	5.617	5.7534	5.67875	0.245892
1422620_s_at	Ppap2a	0.970648	-0.174105	5.6778	5.8241	5.5413	5.8627	5.8286	6.0241	5.39	7.3051	5.93171	0.589437		5.8123	5.7234	5.7825	5.764	5.9794	5.809	6.0697	5.7513	5.6991	5.6031	5.5866	5.5263	5.7422	5.75761	0.14843
1456778_at	NA	0.970163	-0.171342	5.4016	5.7388	5.8229	5.6989	5.5293	5.6157	5.5823	6.5509	5.74255	0.351588		5.535	5.4263	5.4652	5.5294	5.7469	5.4581	5.6467	5.5915	5.5844	5.6132	5.7992	5.4615	5.5683	5.57121	0.112186
1460303_at	Nr3c1	0.971188	-0.173378	5.8702	6.0275	6.0783	5.7112	5.8225	5.9731	6.2803	6.3782	6.01766	0.226299		5.5862	5.8143	5.7984	5.8904	5.973	5.8191	6.6817	5.8114	5.7937	5.7407	5.6553	5.5797	5.8318	5.84428	0.275447
1443536_at	Slc7a11	0.968631	-0.168698	5.2106	5.1503	5.2865	5.5922	5.1954	5.3473	5.0487	6.192	5.37788	0.366342		5.401	5.2459	5.2479	5.2002	5.1988	5.1408	5.2382	5.1161	5.1142	5.1011	5.1983	5.299	5.2178	5.20918	0.0831543
1441851_x_at	Ly6g6c	0.977688	-0.13826	6.6543	6.5764	6.2905	6.9726	5.8489	6.6808	5.3219	5.2288	6.19677	0.657029		6.4667	6.38	5.722	6.5466	5.6412	6.3827	5.2031	5.7754	6.1604	5.4445	6.3639	6.4682	6.206	6.05852	0.44561
1442819_at	Rhbdl2	0.971852	-0.161349	5.7324	5.5239	5.6827	5.6821	5.5995	5.3813	5.4755	6.7801	5.73219	0.439655		5.5841	5.8149	5.4668	5.52	5.4582	5.6679	5.2108	5.7506	5.5657	5.8856	5.3252	5.5587	5.6124	5.57084	0.186752
1426365_at	2810403A07Rik	0.978358	-0.135775	6.2164	6.4961	6.2891	6.2641	6.3269	6.2762	6.1082	6.2132	6.27378	0.111459		5.876	6.1844	6.3681	6.07	5.9563	5.9911	6.3715	6.2256	6.0641	6.0617	6.2033	6.1258	6.2961	6.138	0.15434
1421889_a_at	Aplp2	0.971374	-0.169926	5.7226	5.7184	6.2989	5.9635	5.9671	5.908	6.0661	5.8441	5.93609	0.189912		5.629	5.6982	5.8968	5.6871	5.9701	5.7919	5.5807	5.8	5.8731	5.8113	5.778	5.6759	5.768	5.76616	0.110419
1456380_x_at	Cnn3	0.970847	-0.183934	5.3939	6.4809	6.3244	6.1851	6.1936	6.5483	6.7792	6.5689	6.30929	0.421183		6.1215	6.031	6.135	5.8229	6.6406	5.8167	6.7192	6.2031	6.5228	6.1461	5.7778	5.6307	6.0622	6.12535	0.335136
1416652_at	Aspn	0.976323	-0.134262	5.2497	5.5862	5.3814	5.1466	5.5293	7.3081	5.7815	5.3812	5.6705	0.690747		5.2866	5.4151	5.638	5.7102	6.1462	5.5213	5.2192	5.6801	5.7915	5.3874	5.3349	5.1405	5.7001	5.53624	0.277249
1438038_at	4930402H24Rik	0.970117	-0.164922	5.3278	5.5174	5.4825	5.3229	5.4635	5.4584	5.8874	5.6908	5.51884	0.188351		5.2277	5.2974	5.3874	5.3498	5.5488	5.3599	5.3113	5.3898	5.4775	5.2821	5.285	5.3069	5.3773	5.35392	0.0862744
1454788_at	Arl4c	0.968154	-0.202851	5.826	6.1129	6.0945	6.3186	6.5822	6.4743	7.5672	5.9828	6.36981	0.545068		5.772	6.3287	6.1672	6.0797	6.858	6.0353	6.8849	6.1431	6.1481	6.0414	5.7335	5.9617	6.0169	6.16696	0.349917
1451777_at	Ddx60	0.973943	-0.142958	5.1421	5.4875	5.2214	5.1893	5.4501	5.1224	5.8119	6.4661	5.48635	0.459287		5.3032	5.1799	5.2565	5.3088	5.2921	5.271	5.4923	5.6556	5.4404	5.2521	5.2837	5.2617	5.4668	5.34339	0.1316
1434275_at	Nkd2	0.970976	-0.162063	5.393	5.3451	5.956	5.2903	5.4139	5.5306	6.2828	5.4589	5.58383	0.349276		5.4602	5.373	5.4991	5.4755	5.4642	5.461	5.3023	5.4472	5.5014	5.3713	5.3252	5.3449	5.4576	5.42176	0.0685492
1452109_at	Il17re	0.972962	-0.158473	5.6495	5.7434	5.9794	5.9388	5.6475	5.7917	5.9457	6.1932	5.86115	0.187673		5.6255	5.7865	5.6461	5.888	5.6959	5.7126	5.5457	5.6279	5.5841	5.763	5.7454	5.7605	5.7536	5.70268	0.0941485
1423754_at	Ifitm3	0.98547	-0.134601	8.8127	9.0818	9.1356	7.9974	9.6455	8.5098	9.95	10.9741	9.26336	0.923273		9.0182	8.6232	8.8335	9.2871	9.2082	8.9619	8.8447	9.1199	9.2391	8.7877	10.2495	9.213	9.2879	9.12876	0.399162
1435910_at	Fads3	0.970644	-0.165117	5.5096	5.5608	5.6218	5.5667	5.3511	5.5286	6.5073	5.3519	5.62472	0.36998		5.4389	5.6361	5.4879	5.393	5.5066	5.3258	5.309	5.5252	5.5355	5.4845	5.3643	5.4891	5.479	5.45961	0.0915705
1417812_a_at	Lamb3	0.989552	-0.0671423	7.1451	6.5663	6.565	7.1916	6.5438	6.7983	5.1534	5.4449	6.42605	0.744197		6.043	7.1174	6.5377	6.368	6.2919	6.3717	5.0989	6.4217	6.627	6.4492	6.0056	6.5077	6.826	6.35891	0.478586
1451277_at	Zadh2	0.972851	-0.166223	5.9837	6.0521	6.3235	6.098	5.7105	6.1573	6.0251	6.6314	6.1227	0.268499		5.6127	6.0745	5.9671	5.9184	6.0013	5.917	6.3805	5.8803	6.0643	5.7866	6.0394	5.8216	5.9705	5.95648	0.179951
1455549_at	Sestd1	0.974096	-0.145508	5.3939	5.5872	6.018	5.5388	5.4486	5.5348	5.919	5.4973	5.6172	0.226219		5.4537	5.4012	5.5599	5.4051	5.5495	5.4451	5.3524	5.5163	5.4776	5.4864	5.5152	5.3893	5.5803	5.47169	0.0714248
1438504_x_at	Tm7sf3	0.974396	-0.144175	5.3233	5.6569	5.8225	5.5433	5.5309	5.6679	5.6999	5.8023	5.63088	0.16265		5.4366	5.3925	5.5397	5.4621	5.5869	5.3564	5.3764	5.5578	5.5029	5.5643	5.2999	5.6504	5.6012	5.4867	0.10806
1421023_at	Pik3c2a	0.974264	-0.167615	6.4456	6.2016	6.3371	6.372	6.5825	6.4987	7.3755	6.291	6.513	0.368503		6.3024	6.4376	6.3718	6.3351	6.3375	6.2856	6.1834	6.4632	6.5937	6.2313	6.4495	6.1465	6.3524	6.34538	0.122485
1432976_at	Ces2f	0.975269	-0.139909	5.5243	5.4131	5.1324	6.1228	5.6036	5.9625	5.3014	6.198	5.65726	0.393625		5.6429	5.8041	5.4315	5.3917	5.3694	5.6096	5.1736	5.5026	5.7722	5.6653	5.3252	5.3868	5.6507	5.51735	0.188969
1437502_x_at	Cd24a	0.968326	-0.239786	7.8258	6.869	6.9046	8.1688	7.3646	7.9635	8.6621	6.8053	7.57046	0.689993		7.8453	7.6508	6.7847	7.3864	7.2478	7.586	7.8068	6.9736	7.3538	7.0034	7.4663	7.1877	7.0062	7.33068	0.334979
1451161_a_at	Emr1	0.970071	-0.170718	5.3937	5.712	5.5178	5.3262	5.6043	5.9438	5.9942	6.1407	5.70409	0.296677		5.519	5.4393	5.4832	5.6421	5.8062	5.3335	5.7192	5.6283	5.6439	5.4184	5.5594	5.2167	5.5246	5.53337	0.160154
1415821_at	Nptn	0.976308	-0.180771	7.0991	7.3332	7.8762	7.2826	7.3256	7.8824	8.2943	7.9476	7.63012	0.422539		7.0544	7.1934	7.4377	7.5222	7.8155	7.3829	7.4708	7.5897	7.5966	7.1988	7.9192	7.2664	7.394	7.44935	0.246193
1421315_s_at	Cttn	0.975866	-0.148752	6.1925	6.0865	6.1115	6.4367	6.1495	6.2693	6.2052	5.8574	6.16357	0.165157		6.0202	6.1843	6.0983	6.1352	6.0169	6.1393	5.3989	6.0831	6.0833	6.0957	5.7569	6.075	6.1056	6.01482	0.212004
1433489_s_at	Fgfr2	0.974793	-0.158824	6.2107	6.5569	6.2976	6.3286	6.3774	6.6031	5.9023	6.1295	6.30076	0.226743		6.2475	6.2417	6.2393	6.1743	6.0295	6.1605	5.4133	6.4228	5.9778	6.3631	5.9794	6.4096	6.1864	6.14194	0.263043
1460331_at	Tm9sf2	0.977801	-0.145596	6.1123	6.5257	6.3908	6.5175	6.4904	6.6431	6.3741	7.4153	6.55865	0.379827		6.3904	6.3633	6.5529	6.4055	6.5546	6.3079	6.4133	6.6277	6.4894	6.2693	6.1998	6.2781	6.5175	6.41305	0.129377
1443762_s_at	Sbf2	0.978578	-0.136114	6.2242	6.3275	6.3988	6.257	6.2308	6.1019	6.5306	6.7615	6.35404	0.208718		6.2558	6.068	6.2813	6.2433	6.2253	6.1723	6.1813	6.1646	6.2359	6.2853	6.122	6.2326	6.3653	6.21792	0.0768614
1454754_a_at	Aamp	0.979569	-0.142111	6.8605	7.0471	7.1002	6.9699	6.9398	6.8266	6.9641	6.9373	6.95569	0.089305		6.6639	6.7587	6.9432	6.8703	6.8064	6.7643	6.7908	6.8472	6.7494	6.8717	6.681	6.8962	6.9334	6.81358	0.0893593
1434044_at	Repin1	0.969282	-0.163413	5.1044	5.2714	5.9045	5.1014	5.1516	5.0717	5.632	5.3212	5.31977	0.298957		5.1018	5.127	5.0796	5.146	5.176	5.0387	5.2519	5.1754	5.1238	5.1419	5.3548	5.1378	5.178	5.15636	0.0790668
1418666_at	Ptx3	0.968213	-0.172643	5.0677	5.7852	5.1538	5.1589	5.2483	5.9061	5.9633	5.1664	5.43121	0.381871		5.1613	5.1365	5.1916	5.1428	5.8047	5.1547	5.3229	5.3616	5.2459	5.2844	5.1303	5.1869	5.2378	5.25857	0.180023
1424507_at	Rin1	0.968881	-0.169796	5.2545	5.2884	5.7972	5.4831	5.3511	5.4203	5.1163	5.9399	5.45635	0.279713		5.2904	5.3401	5.2718	5.3939	5.3485	5.2525	5.031	5.1853	5.1993	5.1627	5.6649	5.3064	5.2784	5.28655	0.147687
1437849_x_at	Armcx2	0.977827	-0.133788	5.7039	6.0579	6.0435	6.0274	5.8254	5.9953	6.873	5.7431	6.03369	0.367078		5.7574	5.8176	6.0432	5.7974	6.0489	5.8095	5.7269	6.0618	5.8394	5.9842	5.8564	5.9001	6.0559	5.8999	0.123028
1418067_at	Cfl2	0.973164	-0.179855	6.285	6.941	7.142	6.4433	6.3195	6.7217	6.8979	6.8653	6.70196	0.316966		6.5193	6.6621	6.218	6.4702	6.8671	6.4486	6.0044	6.5691	6.9519	6.2488	6.867	6.4937	6.4672	6.52211	0.272584
1447624_s_at	Stox2	0.975235	-0.150264	5.4916	6.4609	6.1967	5.8335	6.0477	6.1904	6.1964	6.1243	6.06769	0.291109		5.8384	5.4231	5.937	5.8996	6.0258	6.0243	5.2999	6.4115	6.0227	5.9372	5.9942	6.1154	5.9974	5.91742	0.283266
1437726_x_at	C1qb	0.964467	-0.23609	5.5361	6.4624	6.1126	5.3024	6.3389	7.0028	8.0509	8.3473	6.64417	1.09838		6.3625	6.1873	6.0775	6.5106	7.3398	5.9624	7.9125	6.5304	6.3578	5.8135	6.6753	5.4798	6.0957	6.40808	0.639162
1422699_at	Alox12	0.967612	-0.17626	5.594	5.2629	5.516	5.4485	5.2969	5.4472	5.4277	5.5442	5.44218	0.114909		5.3482	5.3108	5.2907	5.2791	5.3371	5.3234	5.1106	5.2421	5.1943	5.1993	5.2159	5.3787	5.2267	5.26592	0.0758075
1417435_at	Large	0.975431	-0.140682	5.6034	5.6225	5.9856	5.4384	5.7379	5.8512	6.2918	5.2773	5.72601	0.319179		5.4659	5.6573	5.6172	5.5069	5.7913	5.5178	5.5666	5.6403	5.7485	5.525	5.4094	5.4547	5.7084	5.58533	0.119161
1416389_a_at	Rcbtb2	0.972207	-0.156582	5.1869	5.604	5.5959	5.5731	5.6214	5.7171	5.9047	5.8682	5.63391	0.220762		5.2988	5.324	5.5104	5.3498	5.6627	5.3731	6.0583	5.5671	5.5849	5.4263	5.2769	5.2455	5.5275	5.47733	0.218739
1447878_s_at	Fgfrl1	0.979201	-0.12048	5.6356	5.9494	5.7985	5.7903	5.6735	5.6909	6.0635	5.739	5.79259	0.146416		5.6629	5.7215	5.7034	5.6728	5.7363	5.5112	5.5249	5.6647	5.6814	5.7303	5.5476	5.6932	5.8872	5.67211	0.100385
1438948_x_at	Tspo	0.975658	-0.175884	6.9272	7.0859	7.5812	6.8737	7.1357	7.1803	6.7099	8.3112	7.22564	0.508984		6.6505	7.2169	6.7547	6.9316	7.1831	7.0398	7.391	7.4547	7.1147	6.9276	7.1073	6.8638	7.0111	7.04975	0.231875
1452540_a_at	NA	0.963127	-0.266073	7.1796	7.3062	6.5425	7.1259	7.3032	7.7264	7.1746	7.3684	7.21585	0.330418		6.6076	7.28	6.7932	7.2621	7.0375	7.1412	7.2055	6.8295	7.1542	6.4678	7.466	6.6038	6.4987	6.94978	0.333684
1415690_at	Mrpl27	0.972669	-0.18816	6.8797	6.5984	6.6928	6.7273	6.748	7.1084	7.152	7.1684	6.88437	0.228115		6.571	6.8037	6.5716	6.7048	6.8359	6.7877	6.7766	6.7264	6.7786	6.528	6.6932	6.672	6.6013	6.69622	0.10115
1423936_at	Kctd5	0.977343	-0.142837	6.2202	6.2554	6.1353	6.6087	6.3486	6.3345	6.356	6.1768	6.30444	0.147594		6.1807	6.2161	6.1585	6.2542	6.3345	6.1145	5.8181	6.094	6.3024	6.1251	6.0271	6.2025	6.2731	6.1616	0.135384
1426529_a_at	Tagln2	0.980244	-0.149802	7.667	7.1556	7.4424	7.6383	7.5168	7.4427	7.813	7.9836	7.58243	0.253546		7.1454	7.6854	7.4282	7.3083	7.743	7.3937	6.7344	7.554	7.5639	7.5883	7.2537	7.7136	7.5122	7.43262	0.276997
1417622_at	Slc12a2	0.98162	-0.125952	6.665	6.9057	7.5437	7.032	6.3487	7.0547	7.3801	5.8907	6.85258	0.540646		6.2436	6.8227	6.8257	6.8249	6.8539	6.6422	6.3063	6.51	7.0802	6.5392	7.1612	6.7228	6.9134	6.72662	0.27277
1421127_at	Tmem42	0.971238	-0.163792	5.4589	5.595	5.8802	5.3994	5.5694	5.6342	5.8688	6.1525	5.6948	0.252532		5.4748	5.4589	5.4957	5.4558	5.5427	5.4657	5.9104	5.5266	5.5642	5.4504	5.4691	5.544	5.5448	5.53101	0.120904
1428385_at	2015-03-08	0.97027	-0.168318	5.4349	5.6514	5.6299	5.7672	5.5683	5.7388	6.0223	5.4799	5.66159	0.185718		5.3725	5.4558	5.4382	5.4111	5.6862	5.4047	5.5997	5.4962	5.5961	5.4517	5.5602	5.4539	5.4862	5.49327	0.0915415
1455398_at	Lrrc8c	0.973321	-0.162855	5.89	6.0193	5.9721	5.8177	5.8225	5.9498	5.9677	7.3942	6.10416	0.526247		5.8054	6.2469	5.8248	5.9655	6.0898	5.7897	6.1687	5.9275	5.9328	5.9829	5.7535	5.7906	5.9589	5.94131	0.153581
1451049_at	Bcap31	0.977545	-0.172344	7.4938	7.7933	7.8854	7.2682	7.5442	7.6779	8.0634	7.6736	7.67497	0.246274		7.3368	7.5944	7.2841	7.7572	7.5647	7.4894	8.0108	7.2843	7.4919	7.068	7.977	7.1988	7.4768	7.50263	0.283643
1424410_at	Ttc8	0.970009	-0.162708	5.1878	5.3861	5.4441	5.3213	5.2572	5.3813	5.778	5.6458	5.4252	0.197239		5.0999	5.3671	5.209	5.2565	5.409	5.1195	5.298	5.3302	5.3165	5.2702	5.2565	5.2004	5.2796	5.26249	0.089066
1455162_at	Ttc39a	0.97079	-0.163243	5.3994	5.3293	5.2455	5.8431	5.36	5.4277	5.5822	6.5217	5.58861	0.419929		5.5546	5.3145	5.4072	5.497	5.3796	5.5924	5.2245	5.4816	5.4566	5.2988	5.3297	5.5536	5.4397	5.42537	0.112084
1450407_a_at	Anp32a	0.966245	-0.210971	5.5515	5.8462	6.6981	5.9988	5.9391	6.2811	7.1808	6.5054	6.25012	0.526999		5.6658	6.7271	5.3939	6.1117	6.1344	5.7951	7.5957	5.7098	5.7326	5.4445	6.3154	6.0485	5.8345	6.03915	0.591615
1423538_at	Ntan1	0.971397	-0.17874	6.0962	6.0102	6.3207	6.0675	6.0499	6.3433	6.8058	6.2978	6.24893	0.261697		5.9579	6.1814	5.8768	5.9879	6.2067	6.0284	6.6512	6.0767	6.1097	5.9529	5.8415	6.0285	6.0128	6.07018	0.204082
1426586_at	Slc25a11	0.973694	-0.165946	6.0773	6.2473	6.3603	6.3236	6.1589	6.4364	6.2148	6.6478	6.3083	0.178387		6.0449	6.1173	6.0389	6.1377	6.1504	6.1979	6.5521	6.1451	6.1907	6.0431	5.981	6.1082	6.1433	6.14235	0.138831
1417155_at	Mycn	0.967175	-0.174783	5.0375	5.1635	5.4849	5.1479	5.4617	5.2114	5.2247	5.8658	5.32468	0.267204		5.2913	5.0911	5.0899	5.1353	5.1781	5.0797	5.2525	5.1873	5.1373	5.0488	5.1498	5.1971	5.1104	5.14989	0.0701673
1449303_at	Sesn3	0.967177	-0.187893	5.3519	5.6124	6.0946	5.4402	5.4744	5.7896	6.1135	5.9183	5.72436	0.298775		5.3926	5.429	5.429	5.4317	5.3939	5.3992	6.7085	5.5116	5.3511	5.4305	5.4782	5.5819	5.4369	5.53647	0.356976
1439610_at	Rab27b	0.973167	-0.145703	5.2578	5.487	5.8624	5.6199	5.2683	5.2586	5.4994	5.1857	5.42989	0.23175		5.3671	5.3102	5.2561	5.4113	5.2927	5.2739	4.9877	5.2745	5.3154	5.1863	5.3265	5.3154	5.3773	5.28418	0.105934
1418345_at	NA	0.967122	-0.181516	5.1528	5.3964	5.6808	5.2053	5.2492	5.4957	5.9134	6.0741	5.52096	0.340317		5.3852	5.1513	5.3157	5.2286	5.4537	5.13	5.8823	5.4139	5.3686	5.2988	5.3706	5.1454	5.2687	5.33945	0.194429
1422414_a_at	NA	0.974805	-0.188635	6.9879	7.0522	7.7324	6.6955	7.2695	7.5274	8.4959	8.1356	7.48705	0.610895		7.1988	7.3813	6.9408	7.5011	7.8458	7.0924	7.7948	7.1472	7.2893	6.8717	7.5941	7.027	7.1951	7.29842	0.309709
1419276_at	Enpp1	0.966523	-0.179806	5.049	5.1497	5.5837	5.4428	5.1597	5.6539	5.6966	5.2332	5.37107	0.254317		5.1577	5.0484	5.1301	5.1046	5.3377	5.0676	5.8321	5.0972	5.1626	5.0952	5.2016	5.1235	5.1282	5.19127	0.205704
1433442_at	Klhl9	0.972543	-0.190455	6.4462	6.9752	6.9955	6.6775	6.6595	6.8771	7.6052	7.2563	6.93656	0.366868		6.4139	6.9254	6.6634	6.6754	6.9725	6.4722	7.1607	6.9488	6.8907	6.7637	6.6366	6.5421	6.634	6.74611	0.220037
1416755_at	Dnajb1	0.973581	-0.191271	7.222	7.1692	7.4186	7.3844	7.2934	7.5279	6.5807	7.3224	7.23983	0.289159		6.9732	7.2802	6.9173	7.1465	7.0331	7.1115	6.8692	7.1043	7.0011	7.0763	7.1007	7.0855	6.9323	7.04855	0.110399
1434814_x_at	Gpi1	0.976568	-0.211421	9.1185	8.6673	8.9371	9.1258	8.9436	9.1306	9.0433	9.2144	9.02257	0.172592		8.5555	9.1126	8.6399	8.7321	8.7551	8.923	8.7048	8.8833	8.9587	8.773	9.0727	8.8317	8.6026	8.81115	0.17309
1417189_at	Psme2	0.979286	-0.161342	7.2011	7.5415	7.6803	6.516	7.649	7.296	8.1148	10.3137	7.78905	1.12008		7.6509	7.3662	7.0598	7.6399	7.3273	7.4275	8.9005	8.0042	7.5853	7.1307	8.1448	7.2755	7.6476	7.62771	0.493652
1459151_x_at	Ifi35	0.97929	-0.127733	5.8756	6.53	5.9945	5.6099	6.2296	5.707	6.4268	6.9684	6.16773	0.460132		5.7772	5.7947	5.9384	6.1183	5.9225	5.9865	6.3931	6.2849	6.0855	5.785	6.2336	5.9875	6.2127	6.03999	0.200867
1425480_at	Cnot6l	0.97764	-0.163219	7.2054	7.1799	7.5482	7.4749	7.5363	7.1777	6.8588	7.4168	7.29975	0.237445		7.3205	6.9098	7.0373	7.3445	6.7515	7.2991	7.2758	7.23	6.9136	6.9102	7.3342	7.3015	7.1469	7.13653	0.205848
1423564_a_at	Paics	0.975599	-0.182953	6.8385	7.3248	8.0015	6.8218	7.2215	7.4205	8.7329	7.6204	7.49774	0.632243		6.7132	7.1071	7.4236	7.1141	7.7143	6.9313	8.0365	7.4854	7.2785	7.1795	7.5555	7.3185	7.2347	7.31478	0.341296
1435141_at	Sft2d2	0.98871	-0.0706683	6.3086	6.3434	6.511	6.1744	6.0859	5.934	6.6886	6.0296	6.25944	0.254393		6.0414	6.0468	6.1528	6.3467	5.9408	6.0429	6.1466	6.2148	6.0774	6.2449	6.3155	6.2616	6.6218	6.18877	0.177427
1452106_at	Npnt	0.972707	-0.14579	5.087	5.4024	5.813	5.1259	5.2341	5.285	5.1132	5.6728	5.34168	0.270946		5.2084	5.146	5.1786	5.1674	5.2058	5.2537	5.0395	5.255	5.2112	5.1746	5.2396	5.1816	5.2851	5.19588	0.0618527
1424076_at	Gdpd1	0.970039	-0.176444	5.6333	5.518	5.5854	6.3525	5.9297	6.0671	6.2148	5.8118	5.88907	0.306014		5.9284	5.5874	6.0341	5.7149	5.5016	5.9136	5.1411	5.7837	5.9605	5.6994	5.6286	5.7093	5.6616	5.71263	0.233363
1451022_at	Lrp6	0.972705	-0.151847	5.5202	5.3219	6.2744	5.3505	5.5419	5.417	5.7242	5.3552	5.56316	0.31671		5.3403	5.5123	5.2934	5.4351	5.4811	5.3505	5.25	5.3399	5.4354	5.4061	5.621	5.4094	5.4726	5.41132	0.0990524
1436058_at	Rsad2	0.975465	-0.155054	5.5656	6.8919	5.5328	5.3867	6.6425	5.6992	7.1396	7.7001	6.3198	0.882589		6.2485	5.7555	6.1828	6.5264	5.9869	5.9302	6.0378	6.5564	6.4445	6.1755	6.3207	5.7652	6.2113	6.16475	0.262404
1454896_at	Rbpj	0.973804	-0.159094	5.7037	6.0729	6.3244	5.6433	5.8685	5.9689	6.3548	6.6493	6.07322	0.348141		5.5928	5.9138	5.9221	6.0107	6.2721	5.6547	6.3225	6.0142	5.8745	5.7954	5.8522	5.7167	5.942	5.91413	0.212941
1422030_at	Atp6v0a4	0.972018	-0.149734	5.2854	5.2292	5.3844	5.5662	5.161	5.3527	5.2076	5.6214	5.35099	0.16748		5.2715	5.2762	5.1628	5.2236	5.099	5.2746	5.053	5.1874	5.1604	5.212	5.2149	5.2092	5.2717	5.20125	0.0692415
1438724_at	Osbpl3	0.969076	-0.16593	5.2307	5.219	5.4937	5.2522	5.2297	5.2271	6.0768	5.1967	5.36574	0.302594		5.1505	5.1986	5.1448	5.2631	5.1883	5.1582	5.2314	5.1839	5.1926	5.1505	5.2565	5.2829	5.1962	5.19981	0.0458201
1435653_at	Abhd2	0.976769	-0.153257	6.2071	6.2735	6.8976	6.5237	6.3408	6.7051	6.2828	7.5469	6.59719	0.4521		6.4926	6.4023	6.3375	6.3797	6.4914	6.3246	6.8824	6.436	6.5783	6.3245	6.3084	6.3153	6.4981	6.44393	0.157727
1447901_x_at	NA	0.966626	-0.181981	5.157	5.263	5.3066	5.1859	5.1575	5.2455	5.1525	7.154	5.45275	0.689779		5.4034	5.2288	5.202	5.1608	5.1782	5.1984	5.5983	5.2562	5.1935	5.2846	5.4094	5.2129	5.1935	5.27077	0.126547
1417056_at	Psme1	0.973289	-0.197825	6.8662	7.3325	7.3079	6.1813	7.1905	7.0736	8.0272	9.2698	7.40612	0.912052		7.1854	7.112	6.7472	7.1582	6.8187	6.9409	8.8526	7.3921	6.9554	6.7489	7.7597	6.9787	7.0581	7.2083	0.565689
1452492_a_at	Slc37a2	0.970486	-0.163537	5.4594	5.5593	5.4681	5.7405	5.4548	5.6611	5.5481	5.4365	5.54097	0.110151		5.3738	5.2705	5.2875	5.5193	5.3873	5.4668	5.4354	5.3211	5.3572	5.3455	5.2643	5.4947	5.3833	5.37744	0.0828118
1459866_x_at	Cyfip1	0.981018	-0.137953	7.2679	7.2511	7.2681	7.3634	7.1615	7.2094	7.186	7.4321	7.26744	0.0908793		7.4224	7.2306	7.0429	7.223	6.9905	7.0407	6.4331	7.0473	7.0829	7.2286	7.4194	7.2698	7.2521	7.12948	0.251982
1438221_at	NA	0.972311	-0.164046	5.6365	6.028	6.0859	5.7412	5.8245	5.7646	5.7754	6.5407	5.9246	0.290518		5.5594	5.6959	5.7186	5.7372	5.7638	5.7654	5.8028	5.9072	5.95	5.5986	5.7734	5.8512	5.7637	5.76055	0.108314
1438169_a_at	Frmd4b	0.977495	-0.143995	6.0897	6.9325	6.2756	6.521	6.3726	6.8814	6.0837	6.0298	6.39829	0.354467		5.7019	6.5675	6.2434	6.1128	6.6647	6.1249	6.5461	6.5664	6.4722	6.1825	5.5725	6.202	6.3489	6.25429	0.331697
1452770_at	Vkorc1	0.985888	-0.102467	6.9329	7.8967	7.6669	6.5835	7.2882	7.9847	7.2003	6.5354	7.26108	0.55936		6.4944	7.1638	7.5342	7.2793	7.6106	6.9393	6.972	7.5018	7.2568	7.1052	6.8519	6.9096	7.443	7.15861	0.322914
1455314_at	Lpp	0.978706	-0.13421	6.0962	6.5024	6.481	6.1894	6.4445	6.1288	6.5292	6.0495	6.30262	0.204559		5.6965	6.2453	6.1105	5.9748	6.5738	6.1237	5.7959	6.2987	6.4911	6.0284	6.5419	6.0011	6.3077	6.16842	0.274188
1455069_x_at	Slc25a4	0.981036	-0.14328	7.2351	7.6578	7.8124	7.3582	7.1431	7.933	7.4424	7.8619	7.55549	0.301733		7.2145	7.5225	7.3787	7.2291	8.1118	7.2023	7.5437	7.4674	7.442	7.4882	7.3181	6.9304	7.51	7.41221	0.273397
1426569_a_at	Frk	0.973517	-0.144655	5.0935	5.4254	5.4914	5.2834	5.454	5.3415	6.08	5.5289	5.46226	0.285576		5.22	5.3225	5.2961	5.2342	5.4158	5.1959	5.1981	5.4711	5.4464	5.3687	5.1519	5.3992	5.409	5.31761	0.108372
1434058_at	Mtmr12	0.970849	-0.17244	5.5831	5.8256	5.8489	5.6975	5.6962	5.7676	6.2148	6.6897	5.91543	0.364391		5.4275	5.6954	5.7413	5.7262	5.8512	5.6734	6.2393	5.7501	5.7593	5.711	5.6333	5.7437	5.7071	5.74298	0.177862
1458802_at	Hivep3	0.969623	-0.169041	5.2336	5.707	5.9278	5.1694	5.3491	5.3813	5.6229	6.1272	5.56479	0.341821		5.273	5.2437	5.2543	5.3254	5.4232	5.2565	5.8087	5.3405	5.3852	5.2901	5.8231	5.3461	5.3749	5.39575	0.194437
1424373_at	Armcx3	0.966291	-0.195173	5.5659	5.9549	5.4651	5.2682	5.4186	6.0488	7.1529	5.4452	5.78995	0.613718		5.4736	5.8978	5.4404	5.5051	5.7376	5.3883	5.7865	5.6081	5.573	5.8251	5.5602	5.4823	5.4541	5.59478	0.164698
1455583_at	Gne	0.96958	-0.164868	5.2972	5.223	5.5585	5.2919	5.2265	5.2147	5.3044	6.2417	5.41974	0.350025		5.2296	5.1918	5.2565	5.3366	5.2611	5.2919	5.3901	5.2283	5.2132	5.2097	5.1632	5.2892	5.2521	5.25487	0.0612837
1425050_at	Isoc1	0.98553	-0.0967221	6.5692	6.4915	7.5036	6.4924	6.475	6.5138	6.7315	6.6969	6.68424	0.345121		6.3201	6.4752	6.4899	6.4709	6.5507	6.621	6.1962	6.9473	6.7542	6.5553	6.8369	6.5238	6.8962	6.58752	0.220353
1415935_at	Smoc2	0.974739	-0.15111	5.5233	5.8538	7.4275	5.4999	5.8489	6.3278	5.8008	5.5726	5.98183	0.642147		5.6878	5.6344	5.8726	5.7303	6.1142	5.7379	5.1435	6.132	5.542	5.6783	6.7851	5.8512	5.89	5.83072	0.381247
1460324_at	Dnmt3a	0.970204	-0.165975	5.3809	5.4941	5.5449	5.4441	5.4936	5.5265	5.6904	5.9885	5.57038	0.191		5.2459	5.3969	5.451	5.3567	5.5524	5.2839	5.5446	5.4667	5.4339	5.3775	5.3526	5.3994	5.3957	5.4044	0.0884895
1450652_at	Ctsk	0.996667	-0.0217904	5.8878	6.6435	7.9399	5.7586	6.612	7.5365	6.3892	5.5411	6.53858	0.847273		6.5427	6.0584	6.8846	6.7521	7.0952	6.8089	5.3477	7.0235	6.9989	6.2362	6.0326	5.7706	7.1668	6.51678	0.575165
1454975_at	Zfc3h1	0.973546	-0.158405	5.8915	6.1592	6.3144	5.9387	5.8658	5.8561	5.7111	6.1673	5.98801	0.203098		5.6579	5.8202	5.8627	5.7831	5.7557	5.5739	5.9944	5.834	5.8416	5.8195	6.1947	5.7924	5.8548	5.82961	0.149
1417654_at	Sdc4	0.976876	-0.184271	7.9128	8.0667	8.2929	7.6413	7.6668	7.396	9.3101	7.4632	7.96873	0.620948		7.6649	8.0751	7.6067	7.7472	7.6786	7.929	7.2211	7.5009	7.5479	7.6854	8.4703	8.3798	7.691	7.78445	0.348921
1426502_s_at	Gpt	0.97466	-0.150375	5.7027	6.2838	6.0749	6.272	5.6869	5.8512	5.5986	6.0041	5.93427	0.265996		5.8048	5.6057	5.714	6.0995	5.7428	5.8418	5.585	5.6878	5.7698	5.7898	6.0155	5.689	5.8452	5.7839	0.146389
1426416_a_at	Yipf4	0.977208	-0.154446	6.4574	6.8234	6.9202	6.4425	6.6818	6.8144	7.1704	6.8995	6.7762	0.244049		6.3434	6.5211	6.7967	6.7195	6.7278	6.589	6.8698	6.8444	6.9318	6.4194	6.2495	6.4061	6.6643	6.62175	0.218928
1422642_at	Cdc42ep3	0.975721	-0.147395	5.8568	5.7982	6.7204	5.7203	6.0186	5.8323	6.576	6.0437	6.07079	0.374262		5.8386	6.1841	6.1357	5.8589	6.042	5.9337	6.127	5.826	5.9188	5.7876	5.5131	5.8406	5.998	5.92339	0.179984
1416335_at	Mif	0.976249	-0.235422	10.2795	9.4518	9.6192	9.5575	10.0062	9.7101	10.326	10.3452	9.91194	0.371664		9.7865	10.0407	9.8233	9.8752	9.733	10.1369	8.4944	9.8401	9.9385	9.4016	9.9203	9.456	9.3482	9.67652	0.428672
1416796_at	Nck2	0.968227	-0.198356	6.1972	5.9471	6.0641	6.0893	6.1123	6.121	6.5143	6.8981	6.24292	0.31168		6.1057	6.282	6.1609	6.1349	6.0431	6.0872	5.9887	5.9309	6.2082	5.6935	6.0171	6.0427	5.8845	6.04457	0.151677
1448429_at	Gyg	0.966594	-0.189977	5.3117	5.6824	5.6581	5.3106	5.3525	5.6507	6.5191	6.0101	5.6869	0.412895		5.2897	5.3671	5.3768	5.3352	5.8115	5.29	6.9024	5.405	5.3232	5.3527	5.4094	5.222	5.375	5.49692	0.444884
1419832_s_at	Acpp	0.977155	-0.138401	5.612	6.3013	7.6406	6.2556	6.1777	5.9924	5.2409	5.2448	6.05816	0.769913		5.9558	5.4804	5.4203	6.9797	5.4434	6.2758	5.2832	5.6925	5.8529	5.5982	6.9512	5.9903	6.0332	5.91976	0.545236
1425202_a_at	Ank3	0.971086	-0.161047	5.3978	5.3983	5.4173	5.7488	5.4892	5.5566	6.0311	5.5198	5.56986	0.219174		5.3717	5.5542	5.4022	5.4369	5.4022	5.4863	5.0797	5.4547	5.5923	5.383	5.3252	5.4076	5.4186	5.40882	0.122895
1425937_a_at	Hexim1	0.973862	-0.166132	6.1546	6.3747	6.2128	6.3474	6.3296	6.4378	6.279	6.7126	6.35606	0.169862		5.9836	6.1258	6.2339	6.238	6.2743	6.0754	6.2979	6.3438	6.2227	6.241	6.0788	6.1781	6.1758	6.18993	0.101188
1422286_a_at	Tgif1	0.969098	-0.185752	6.0206	5.7535	5.9221	5.6556	6.0442	5.9985	6.9516	5.7425	6.01107	0.40685		5.6947	6.2188	5.9174	5.7525	5.879	5.8124	5.5011	5.7352	5.7657	5.9741	5.8876	5.8693	5.7214	5.82532	0.169376
1435536_at	Ddi2	0.976109	-0.146504	5.9729	6.3237	6.5191	5.8064	6.0409	6.1602	6.1061	6.1271	6.13205	0.21637		5.6709	5.8759	5.9772	6.0725	5.9972	5.8475	5.8715	6.0633	6.0313	5.9575	6.3867	5.9997	6.0609	5.98555	0.16497
1435820_x_at	Ddr1	0.968102	-0.183758	5.582	5.5904	6.1302	5.4151	5.5988	5.5329	6.5534	5.684	5.76085	0.383455		5.4536	5.6082	5.5387	5.6827	5.4277	5.6487	5.3088	5.5941	5.5573	5.4109	6.0732	5.7167	5.4816	5.57709	0.189584
1418651_at	Spata6	0.975478	-0.134822	5.2107	5.4439	5.5448	5.4082	5.3349	5.3519	5.5608	6.1291	5.49804	0.279259		5.3213	5.2514	5.3095	5.3496	5.4232	5.2468	5.5475	5.2962	5.3427	5.3735	5.395	5.3741	5.491	5.36322	0.0870427
1435639_at	2610528A11Rik	0.989228	-0.0892538	8.5354	8.532	7.7803	9.22	8.5645	7.3381	6.212	10.1017	8.2855	1.18473		8.2662	7.8984	7.838	8.9569	7.423	8.8737	5.5386	8.8476	8.1971	8.353	9.3077	8.5191	8.5319	8.19625	0.949629
1425902_a_at	Nfkb2	0.968881	-0.183582	5.607	5.6578	5.8617	5.6391	5.6309	5.6695	5.5967	7.5318	5.89931	0.664868		5.781	5.6447	5.5845	5.7221	5.6581	5.5166	6.2741	5.6276	5.6387	5.6439	5.7993	5.7944	5.6195	5.71573	0.187664
1434366_x_at	C1qb	0.962363	-0.238161	5.5392	5.9929	5.7267	5.3443	5.9866	6.6194	7.5413	7.8723	6.32784	0.935197		6.2644	5.9533	5.8074	6.1578	6.7672	5.7011	7.262	6.0716	5.9725	5.6966	6.4291	5.3389	5.7439	6.08968	0.507019
1435459_at	Fmo2	0.968662	-0.166048	5.1327	5.0738	5.068	5.0178	5.0993	5.0948	6.8551	5.0475	5.29862	0.629862		5.1161	5.0679	5.3705	5.0587	5.0875	5.125	5.1446	5.1072	5.1813	5.0952	5.1371	5.1161	5.1163	5.13258	0.0783824
1450966_at	Crot	0.9746	-0.155081	5.4463	6.3219	6.2616	6.301	6.1941	6.0904	6.2573	5.9718	6.10555	0.291047		5.7443	5.6101	5.9851	6.0086	5.9706	6.0553	6.0852	6.0307	6.0009	5.7267	6.1525	6.0021	5.984	5.95047	0.157094
1426404_a_at	Rnf11	0.977246	-0.176069	8.1631	7.5132	7.2059	8.3088	7.9042	8.2443	7.1839	7.379	7.7378	0.472086		7.9806	8.0725	7.4378	7.9754	7.4014	7.9482	6.391	7.6237	7.9894	7.4036	7.0461	7.5341	7.4987	7.56173	0.470004
1418257_at	Slc12a7	0.973909	-0.152779	5.5714	5.9119	6.0865	5.5228	5.7304	5.6691	6.2391	6.1146	5.85573	0.270613		5.5523	5.5325	5.6825	5.7575	5.7898	5.6142	5.9155	5.6604	5.6271	5.7895	5.8053	5.6654	5.7463	5.70295	0.109757
1417104_at	Emp3	0.973592	-0.16179	5.7503	5.9822	6.2983	5.9257	5.8037	6.8119	6.3487	6.0926	6.12667	0.349833		5.6452	6.0511	5.8182	5.9066	6.5505	5.6556	7.5261	5.7405	6.0103	5.6041	5.6352	5.4333	5.9668	5.96488	0.546534
1424086_at	Oaf	0.974254	-0.165169	6.124	6.3193	6.0559	6.6202	6.6595	6.9815	5.8441	6.7179	6.4153	0.389739		6.461	6.3192	6.5081	6.0279	6.8351	6.2148	5.5931	6.283	6.4297	6.3358	5.8462	6.1615	6.2363	6.25013	0.309861
1418890_a_at	Rab3d	0.978264	-0.134164	5.9256	6.3939	6.2208	6.4934	6.1617	6.0823	5.7232	6.3798	6.17259	0.258673		6.1443	6.0988	6.0649	6.0487	5.7673	6.2499	5.586	6.1581	6.2991	6.0242	5.7745	6.1183	6.1654	6.03842	0.206804
1435175_at	BC034090	0.972412	-0.148773	5.2668	5.2919	5.7875	5.3203	5.2253	5.3276	5.4015	5.5203	5.39265	0.183513		5.1983	5.2253	5.2785	5.2639	5.3199	5.2756	5.1736	5.2294	5.2461	5.2295	5.248	5.1786	5.3037	5.24388	0.0447445
1424347_at	Ppp6c	0.978259	-0.131552	5.5866	6.0768	6.424	5.7841	5.8521	6.0029	6.1283	6.5522	6.05088	0.321991		5.7228	5.6057	5.8916	6.0231	5.9815	5.8067	6.4718	5.9779	5.8329	5.8355	5.9141	5.8301	6.0575	5.91932	0.207225
1418818_at	Aqp5	0.970322	-0.182538	5.8653	5.9356	5.4158	6.6573	5.9633	7.1187	6.8683	5.3813	6.1507	0.655037		6.4955	5.8141	5.9123	5.7086	6.2032	6.6903	5.4346	5.741	6.2838	5.7573	5.6259	6.0464	5.8731	5.96816	0.360754
1455431_at	Slc5a1	0.97203	-0.161217	5.7992	5.6851	5.8343	6.2717	5.6973	6.0075	5.6729	5.1442	5.76402	0.322126		5.6274	5.6954	5.6547	5.8806	5.6671	5.6367	5.0344	5.5671	6.0122	5.2565	5.7524	5.447	5.605	5.60281	0.250479
1426371_at	Far1	0.970005	-0.192122	5.6878	5.6378	6.272	6.1076	5.9746	6.6561	7.5607	7.3437	6.40504	0.72449		5.9201	6.1975	5.8755	6.0703	6.6081	5.8612	6.9641	6.0869	6.1658	5.862	7.3713	5.7114	6.0737	6.21292	0.484623
1418091_at	Tfcp2l1	0.970717	-0.156121	5.1076	5.1764	5.2293	5.3787	5.16	5.176	6.0522	5.3708	5.33138	0.307387		5.1227	5.1229	5.2236	5.1689	5.1943	5.0931	5.1212	5.2009	5.2009	5.2048	5.2041	5.2203	5.2006	5.17525	0.0443532
1449280_at	Esm1	0.964216	-0.206751	5.6333	5.3071	5.4416	5.2561	5.4104	5.5551	8.0219	5.597	5.77781	0.916585		5.4396	5.4406	5.595	5.4807	5.6306	5.6107	5.3878	5.3524	5.315	5.7016	6.5925	5.5124	5.3649	5.57106	0.329323
1424820_a_at	Ndfip1	0.980132	-0.146677	6.9547	7.4713	7.525	7.0508	7.1488	7.3364	8.3091	7.2647	7.3826	0.422651		6.9644	7.0878	7.2661	7.2866	7.3892	7.2634	7.9232	7.3199	7.3023	7.0067	7.1898	6.7633	7.3043	7.23592	0.272323
1421982_a_at	Unc50	0.977867	-0.143892	6.2516	6.5406	6.6561	6.3838	6.3863	6.4819	6.5768	6.7341	6.5014	0.158187		6.0896	6.2321	6.4728	6.3976	6.4102	6.2574	6.6234	6.4658	6.5271	6.1546	6.2881	6.2904	6.4385	6.35751	0.153688
1437371_at	Fam160a1	0.975774	-0.14493	6.2738	5.8994	5.7629	6.3035	5.9312	6.0844	5.6475	5.956	5.98234	0.229586		5.8182	6.057	5.8687	5.9825	5.7474	6.0208	5.3729	5.8121	5.908	5.7896	5.7104	5.8854	5.9133	5.83741	0.173259
1424552_at	Casp8	0.976423	-0.155818	6.3689	6.6152	6.4823	6.5012	6.3358	6.6923	6.5031	7.3731	6.60899	0.329935		6.211	6.4739	6.3178	6.3198	6.692	6.2286	7.2041	6.4516	6.5133	6.2581	6.2937	6.4484	6.4789	6.45317	0.263683
1422875_at	Cd84	0.972474	-0.154264	5.3097	5.3663	5.7066	5.2581	5.3323	5.414	6.766	5.6821	5.60439	0.498505		5.422	5.3596	5.3774	5.3621	5.5643	5.2908	6.0187	5.5099	5.4681	5.2971	5.4274	5.2726	5.4816	5.45012	0.192366
1448891_at	Fcrls	0.972724	-0.151708	5.2882	5.7022	5.2899	5.276	5.4701	5.7832	5.8086	5.877	5.5619	0.258531		5.4485	5.4476	5.3559	5.4735	5.6085	5.362	5.22	5.5642	5.4254	5.4989	5.2541	5.2212	5.4527	5.41019	0.122934
1438684_at	Nuak1	0.973696	-0.147893	5.3715	5.7816	5.9241	5.4839	5.5249	5.6972	5.3102	5.8871	5.62256	0.233341		5.2527	5.5288	5.4217	5.5629	5.7093	5.3504	5.3928	5.6201	5.6202	5.4426	5.3669	5.3678	5.5345	5.47467	0.132275
1417220_at	Fah	0.974747	-0.144011	5.6275	5.7857	5.9393	5.5237	5.51	5.7035	5.5788	5.9538	5.70279	0.175703		5.615	5.5509	5.3278	5.5059	5.6505	5.396	5.3894	5.5221	5.5761	5.5701	6.0062	5.5182	5.6359	5.55878	0.166464
1424013_at	Etf1	0.977002	-0.152258	6.271	6.5964	6.6591	6.4336	6.5369	6.4584	6.2257	7.7825	6.62045	0.492592		6.4592	6.4438	6.7482	6.4257	6.6069	6.57	6.0259	6.5112	6.7454	6.5676	5.9676	6.5075	6.5075	6.46819	0.232446
1460678_at	Klhdc2	0.97086	-0.16678	5.4606	5.5302	5.7322	5.3465	5.6186	5.6475	6.583	5.8693	5.72349	0.382746		5.4012	5.5691	5.5489	5.4683	5.7668	5.4941	5.8509	5.6567	5.5737	5.3951	5.4714	5.5114	5.5296	5.55671	0.13332
1455182_at	Kif1b	0.976879	-0.142358	6.2228	6.4973	5.8489	6.5938	6.0753	6.3305	5.7757	5.9129	6.15715	0.304163		5.8688	6.0855	6.0259	6.0126	6.1021	6.143	5.5039	6.2432	6.2594	5.9814	5.7587	6.1086	6.0992	6.01479	0.205373
1416952_at	Atp6v1d	0.971277	-0.203912	6.8935	6.9227	6.8718	7.3003	7.1193	7.1804	6.9424	7.5641	7.09931	0.242997		6.8874	6.9642	6.9513	6.9177	6.864	6.9587	6.887	6.7962	7.0958	6.7982	6.9557	6.8657	6.6983	6.8954	0.0984455
1450027_at	Sdc3	0.971811	-0.168992	5.7351	5.9574	5.9356	5.7649	5.9275	5.908	6.7621	5.9686	5.9949	0.322202		5.7646	5.8352	5.7837	5.8089	5.8062	5.762	6.2193	5.8727	5.8143	5.8437	5.75	5.6881	5.7881	5.82591	0.127138
1452700_s_at	Kbtbd7	0.969729	-0.173237	5.4697	5.7135	5.7867	5.5191	5.5747	5.5613	6.074	6.0832	5.72277	0.242301		5.3129	5.4877	5.461	5.472	5.6705	5.2842	6.1961	5.6621	5.5732	5.5335	5.4816	5.5175	5.4917	5.54954	0.223462
1460197_a_at	Steap4	0.962528	-0.215935	5.2374	5.6861	7.3448	5.4122	5.3511	5.7695	5.3634	5.9359	5.76255	0.683123		5.4111	5.3017	5.2565	5.4645	5.5412	5.2546	6.0587	5.4111	5.382	5.2429	7.0951	5.3934	5.2932	5.54662	0.511533
1428050_a_at	Tmbim4	0.975607	-0.151413	6.221	5.9932	6.0947	6.2352	6.1549	6.2086	6.0475	6.7034	6.20731	0.218398		5.8501	6.2084	6.1274	6.0016	6.0474	6.3523	6.1971	6.0216	6.0905	5.9501	5.8128	5.97	6.0974	6.0559	0.148127
1424596_s_at	Lmcd1	0.968758	-0.167109	5.2064	5.4008	5.2104	5.0768	5.1561	5.2662	6.1324	5.3418	5.34886	0.332556		5.2247	5.1104	5.1487	5.2037	5.2661	5.1825	5.2645	5.2298	5.1371	5.1452	5.1937	5.105	5.1514	5.18175	0.0540567
1422959_s_at	Rnf114	0.97188	-0.156499	5.3162	5.3899	5.4907	5.253	5.4933	5.4057	6.0655	6.1084	5.56534	0.332034		5.2112	5.2745	5.3612	5.4208	5.4147	5.3883	6.0414	5.5902	5.3956	5.3308	5.1819	5.2778	5.4265	5.40884	0.21761
1416119_at	Txn1	0.985173	-0.14707	9.9128	9.5111	9.2038	11.0478	9.9133	9.7122	9.7066	10.3457	9.91916	0.563421		9.6297	9.7397	9.6243	9.9423	10.2403	9.7518	9.3906	9.9034	10.0323	9.6293	9.844	9.4773	9.8322	9.77209	0.230639
1455402_at	Socs7	0.976018	-0.142831	5.7858	6.0756	6.7186	5.7886	5.7793	5.9266	5.8614	5.7105	5.9558	0.328233		5.677	5.6173	5.9304	5.7601	5.8906	5.7561	5.9279	5.9692	5.8535	5.7673	5.7342	5.793	5.892	5.81297	0.106776
1416205_at	Glb1	0.968864	-0.176971	5.2661	5.4899	5.8441	5.2824	5.4929	5.5985	5.8961	6.6006	5.68382	0.435595		5.3593	5.4786	5.5206	5.5007	5.6873	5.3604	5.9787	5.5855	5.5064	5.4263	5.4431	5.3125	5.4297	5.50685	0.173184
1428715_at	Gfpt1	0.974433	-0.157707	5.6817	6.0961	6.2182	5.9953	6.0539	6.1805	6.1393	6.9825	6.16844	0.368668		5.5036	6.0713	5.8669	5.8465	6.2505	5.9809	6.3713	6.228	6.0111	6.0644	5.8381	6.0855	6.0214	6.01073	0.22032
1435375_at	Fam105a	0.975315	-0.140225	5.273	5.5756	5.8856	5.6294	5.4082	6.0533	5.5086	6.1113	5.68063	0.304725		5.5457	5.3329	5.3877	5.4997	5.6407	5.4124	6.392	5.456	5.5531	5.3171	5.4706	5.3865	5.6308	5.5404	0.275923
1418401_a_at	Dusp16	0.967935	-0.20378	6.3156	6.2415	6.2737	6.068	6.2527	6.1207	7.127	6.4423	6.35519	0.332175		6.1327	6.1352	6.1075	6.3211	5.9518	6.3789	5.7886	6.0957	6.4293	6.099	6.6761	5.9015	5.9509	6.15141	0.244198
1455014_at	Gm20300	0.974524	-0.138059	5.1921	5.4776	5.4744	5.2616	5.2702	5.3071	5.695	5.6749	5.41911	0.192385		5.1847	5.1264	5.3099	5.2379	5.3092	5.1861	5.5761	5.3269	5.3368	5.2181	5.1759	5.2849	5.3808	5.28105	0.11653
1426600_at	Slc2a1	0.978399	-0.165191	7.594	7.2237	8.0446	8.272	7.537	7.7071	7.2546	7.5457	7.64734	0.360685		7.5522	7.8947	7.1777	7.3457	7.0845	7.879	6.158	7.701	7.3605	7.8758	7.8941	7.8869	7.4578	7.48215	0.492204
1423119_at	NA	0.970442	-0.182798	5.9856	6.0499	6.4233	5.9472	5.9243	5.9595	6.7347	6.4505	6.18438	0.307715		5.9402	6.0588	5.9594	5.8784	6.131	5.9093	6.1146	5.9108	6.0063	5.9521	6.4358	5.8272	5.8966	6.00158	0.158829
1448275_at	Tmem19	0.968882	-0.176209	5.657	5.5298	5.6808	5.3795	5.4883	5.5317	5.3437	6.6897	5.66256	0.431325		5.7237	5.5492	5.4217	5.4816	5.48	5.4759	5.585	5.4226	5.4653	5.4604	5.4481	5.3984	5.4107	5.48635	0.0887273
1433596_at	Dnajc6	0.968065	-0.170512	5.1243	5.1474	5.1868	5.2407	5.1184	5.1804	5.2503	6.4657	5.33925	0.457754		5.2495	5.0599	5.1442	5.14	5.1544	5.1348	5.4061	5.1415	5.1502	5.1485	5.1671	5.179	5.1184	5.16874	0.0824779
1428368_at	Arhgap21	0.97252	-0.158551	5.6253	5.7453	5.7516	5.7004	5.7201	5.5978	6.1066	5.9098	5.76961	0.165493		5.3834	5.6011	5.7847	5.5904	5.6855	5.6382	5.3088	5.6295	5.5765	5.7327	5.6896	5.708	5.6154	5.61106	0.132935
1434402_at	Samd8	0.974518	-0.145329	5.5781	5.6073	5.7674	5.7488	5.7308	5.701	5.6693	5.8235	5.70328	0.0823197		5.4141	5.6421	5.6053	5.4995	5.5969	5.5912	5.4354	5.6425	5.6134	5.6712	5.4094	5.5096	5.6227	5.55795	0.0925203
1425890_at	Ly6i	0.97078	-0.155505	5.1945	5.1599	5.1193	5.2805	5.1208	5.1683	5.099	6.433	5.32191	0.452532		5.1558	5.0509	5.1513	5.1608	5.1608	5.1405	5.3519	5.1296	5.2008	5.1171	5.1345	5.2248	5.1845	5.16641	0.06985
1429119_at	Iah1	0.970255	-0.184771	5.7242	6.0412	6.5647	5.9134	6.055	6.4317	6.2731	6.6921	6.21193	0.33548		5.8406	5.7401	5.9248	5.9879	6.141	5.9751	7.217	5.9756	6.0641	5.8115	5.8253	5.9386	5.9114	6.02715	0.373401
1426153_a_at	Dsg2	0.97142	-0.150091	5.118	5.1032	5.2554	5.1122	5.1005	5.0931	5.5527	5.6772	5.25154	0.232707		5.0952	5.1144	5.1258	5.1144	5.0887	5.1161	5.0744	5.0547	5.0682	5.0788	5.1093	5.1351	5.1437	5.10145	0.0271714
1450967_at	Ptplad2	0.97194	-0.155416	5.2792	5.5938	5.573	5.2845	5.4927	5.7287	5.8744	5.483	5.53866	0.203604		5.3494	5.3313	5.3473	5.3558	5.6519	5.3125	5.4042	5.524	5.4683	5.3415	5.2792	5.2157	5.4011	5.38325	0.112366
1438365_x_at	Laptm4b	0.983323	-0.125537	7.182	7.6673	8.0091	7.9036	7.1739	7.409	7.0788	7.7958	7.52744	0.363455		7.2431	7.3497	7.6644	7.2377	7.522	7.0947	6.998	7.5156	7.2917	7.8812	7.4251	7.4452	7.5563	7.4019	0.237486
1425628_a_at	Gtf2i	0.971292	-0.191551	6.261	6.6377	7.0956	6.2702	6.4857	6.5967	7.169	6.8634	6.67241	0.345377		6.3263	6.5808	6.5364	6.4227	6.524	6.375	6.614	6.5669	6.4377	6.4683	6.625	6.4407	6.3334	6.48086	0.101937
1449259_at	Rab3d	0.978288	-0.124461	5.5748	5.9047	5.8523	5.8322	5.5979	5.6058	5.5822	5.9088	5.73234	0.154298		5.5875	5.6143	5.6359	5.7195	5.4038	5.6906	5.4354	5.6307	5.5809	5.6294	5.57	5.6373	5.7671	5.60788	0.100542
1417965_at	Plekha1	0.977809	-0.141995	6.2632	6.5089	6.7045	6.5404	6.2684	6.4916	5.6368	6.7765	6.39879	0.357157		6.1672	6.1712	6.4297	6.2485	6.2436	6.2082	5.9036	6.453	6.4068	6.231	6.2428	6.2973	6.3354	6.25679	0.142091
1435486_at	Pak3	0.975725	-0.129295	5.0269	5.5904	5.9647	5.213	5.1449	5.2131	5.1253	5.332	5.32629	0.308437		5.085	5.2519	5.082	5.3088	5.2517	5.2257	5.0751	5.1751	5.1626	5.1336	5.3044	5.1716	5.3334	5.19699	0.0896405
1436514_at	Gpc4	0.974462	-0.145573	5.4393	5.6592	6.6583	5.4827	5.5889	5.5338	5.8099	5.4291	5.70015	0.407189		5.5133	5.5517	5.5164	5.5281	5.6224	5.4621	5.2211	5.6129	5.5697	5.56	5.8791	5.5563	5.6164	5.55458	0.141724
1420394_s_at	NA	0.976539	-0.159085	6.0939	6.3784	6.9468	5.7675	6.7769	6.6137	7.9669	7.7031	6.7809	0.753421		6.8128	6.4052	6.4224	6.8307	7.1775	6.1906	6.8747	6.6517	6.6256	6.7122	6.7459	6.0126	6.6217	6.62182	0.305655
1423837_at	Ist1	0.976458	-0.140593	5.8484	6.1727	5.9504	6.0843	5.8285	5.9888	5.9702	5.9332	5.97206	0.114029		5.6867	5.8696	5.8605	5.779	5.9243	5.8199	5.9982	5.8724	5.826	5.8674	5.6333	5.7562	5.9156	5.83147	0.098982
1450264_a_at	Chka	0.967144	-0.183796	5.3232	5.4209	5.3447	5.4477	5.4058	5.4939	5.7251	6.5903	5.59395	0.421238		5.3599	5.4333	5.5088	5.2897	5.304	5.4054	5.5628	5.3652	5.3862	5.4446	5.5948	5.3806	5.2967	5.41015	0.09726
1420832_at	Qsox1	0.973176	-0.175663	6.9106	6.3247	7.6071	6.4418	6.6662	6.5262	6.0489	5.8635	6.54863	0.540687		6.5324	6.7366	6.2105	6.503	6.056	6.5798	5.9131	6.2811	6.2926	6.1749	6.8842	6.3877	6.2966	6.37296	0.270372
1454780_at	Galnt18	0.967828	-0.176079	5.183	5.286	5.7862	5.4299	5.2076	5.2708	5.722	5.8987	5.47302	0.286248		5.1989	5.198	5.2154	5.3907	5.3044	5.2342	5.585	5.2381	5.2247	5.183	5.5211	5.3483	5.2185	5.29695	0.129908
1449626_s_at	Acbd4	0.968038	-0.179395	5.3936	5.508	5.8255	5.2252	5.3411	5.4337	5.6345	6.5407	5.61279	0.417796		5.6137	5.3269	5.2414	5.5223	5.4148	5.4709	5.5486	5.417	5.4035	5.4086	5.7122	5.2145	5.3397	5.43339	0.141376
1427177_at	Fyco1	0.974736	-0.145216	5.5005	5.9471	6.179	5.6737	5.5413	5.5657	5.6303	5.9453	5.74786	0.245216		5.4051	5.5592	5.4217	5.6182	5.6825	5.6773	5.6433	5.6581	5.707	5.4579	5.726	5.6131	5.665	5.60265	0.108638
1447789_x_at	Ddx6	0.970965	-0.153994	5.1184	5.1428	5.2362	5.247	5.0208	5.1106	5.1124	6.4416	5.30373	0.465484		5.1508	5.1364	5.1674	5.0641	5.0728	5.145	5.3531	5.145	5.1526	5.1647	5.0826	5.1403	5.1717	5.14973	0.070979
1452059_at	Slc35f5	0.97653	-0.151087	6.3396	6.5034	6.3423	6.3292	6.4072	6.4343	7.0887	6.0555	6.43752	0.294141		6.3924	6.3717	6.2766	6.4202	6.3543	6.3561	5.7711	6.3785	6.4053	6.2114	6.136	6.3286	6.3215	6.28644	0.174497
1423780_at	Hibadh	0.968116	-0.198006	5.8721	6.3789	6.6268	5.9538	6.0085	6.1209	6.4448	6.2764	6.21028	0.264614		5.8972	5.8659	5.8681	6.0443	6.0763	5.8913	6.3523	5.9119	6.1453	5.9209	6.5482	5.8051	5.8327	6.01227	0.221611
1419163_s_at	Dnajc3	0.976029	-0.142781	5.7093	5.9071	5.8076	5.8834	5.8266	6.0488	6.1989	6.2699	5.95645	0.197641		5.6668	5.8644	5.9102	5.8954	5.9112	5.7165	5.9373	5.911	5.8836	5.6801	5.5602	5.7547	5.8863	5.81367	0.122333
1451564_at	Parp14	0.975761	-0.143727	5.435	5.9047	5.7508	5.3203	6.0323	5.5818	6.2147	7.1976	5.92965	0.593908		5.4505	5.7808	5.6546	5.7706	5.7693	5.5687	6.4551	5.9574	5.9588	5.5843	5.8937	5.5192	5.854	5.78592	0.260226
1424781_at	Reep3	0.971018	-0.18393	5.8599	6.2795	6.8976	6.1187	6.1836	6.5205	6.1437	6.768	6.34644	0.353043		6.0146	5.983	5.9825	6.3727	6.379	6.1854	6.1238	6.0957	6.3203	5.949	6.6257	6.0352	6.0457	6.16251	0.203904
1433624_at	Prrc2b	0.980894	-0.12827	6.5348	6.9484	7.1423	6.4306	6.6117	6.5204	6.8287	6.6932	6.71376	0.242707		6.3976	6.5835	6.5657	6.6128	6.6133	6.6013	6.5516	6.6491	6.6233	6.5269	6.6825	6.4816	6.7222	6.58549	0.0848618
1428420_a_at	Exoc3l4	0.968525	-0.17184	5.2873	5.2105	5.3243	5.1386	5.3644	5.2611	5.5861	6.5039	5.45953	0.442092		5.3295	5.3671	5.2376	5.2976	5.2772	5.2346	5.3939	5.3102	5.312	5.2374	5.2921	5.2259	5.2248	5.28768	0.0549922
1426956_a_at	Trp53bp1	0.975546	-0.151761	5.8853	6.3503	6.2165	5.9577	6.1775	6.1052	6.3015	6.6527	6.20584	0.240555		5.7013	6.2731	6.029	5.7351	6.1636	6.0307	6.5601	6.2218	6.0812	6.0335	5.7908	6.0003	6.0825	6.05408	0.231967
1426992_at	Xpr1	0.980196	-0.122659	5.8018	6.4174	6.4222	5.9412	5.9238	6.1626	5.9261	6.9538	6.19361	0.385963		5.8271	5.9587	5.9455	6.0556	6.176	5.9928	6.1048	6.0691	6.113	6.0788	6.1156	6.2531	6.2323	6.07095	0.118801
1425196_a_at	Hint2	0.972545	-0.160056	5.6685	5.8542	5.8726	5.5551	5.7398	5.7186	6.2852	5.9438	5.82973	0.221925		5.5226	5.6605	5.5338	5.652	5.6045	5.7194	5.9912	5.7462	5.6697	5.5043	5.709	5.733	5.6595	5.66967	0.125649
1418061_at	Ltbp2	0.972547	-0.154679	5.2041	5.9928	6.3615	5.1882	5.6721	5.6008	5.4565	5.5986	5.63432	0.39222		5.3014	5.4767	5.5517	5.2922	5.7416	5.3369	5.7009	5.5259	5.5988	5.5483	5.3442	5.3233	5.4935	5.47965	0.151132
1451559_a_at	Dhrs4	0.973688	-0.154186	5.6646	5.9221	5.8116	5.7462	5.7638	5.8132	5.9047	6.2535	5.85996	0.179529		5.4768	5.7329	5.6191	5.7244	5.7588	5.6521	5.8111	5.6852	5.7041	5.6785	5.9635	5.6468	5.7218	5.70578	0.111482
1444176_at	Atp6v0d2	0.97223	-0.146391	5.0778	5.1562	5.6374	5.19	5.0902	5.1449	5.7905	5.0853	5.27154	0.278841		5.1465	5.0873	5.0894	5.1243	5.1483	5.0865	5.1211	5.1212	5.0764	5.1495	5.179	5.1212	5.1762	5.12515	0.0338132
1419123_a_at	Pdgfc	0.985199	-0.0844077	5.2274	5.7558	5.9413	5.2478	5.5205	6.0904	6.4996	5.3388	5.7027	0.45412		5.3122	5.4795	5.684	5.6116	6.1585	5.557	5.5772	5.6983	5.747	5.6236	5.5416	5.0952	5.9521	5.61829	0.262761
1448208_at	Smad1	0.978492	-0.153384	6.6133	6.9902	7.9816	6.682	6.7885	6.9601	6.8542	8.1824	7.13154	0.602558		7.0128	6.8977	6.8648	7.1681	7.0208	6.9077	6.8698	7.0645	6.9158	6.9843	7.3987	6.6147	6.9963	6.97815	0.181612
1417214_at	Rab27b	0.972742	-0.162185	6.0273	5.8507	5.8928	6.718	5.8748	5.9101	5.86	5.4655	5.9499	0.35031		5.9189	5.812	5.8203	5.9182	5.8556	5.8943	5.2241	5.6897	6.0452	5.7688	5.774	5.7536	5.7656	5.78772	0.193137
1437992_x_at	Gja1	0.98931	-0.110169	10.4928	10.4191	10.4501	10.0585	10.5692	10.149	10.7272	9.5821	10.306	0.363529		10.5652	10.7335	10.5317	10.7142	10.6172	10.5971	5.9973	10.4662	10.6629	10.7355	10.09	10.4239	10.4111	10.1958	1.27362
1423644_at	Aco1	0.977291	-0.132315	5.6428	6.0436	6.2522	5.7202	5.496	5.7782	5.7252	5.9538	5.8265	0.242437		5.3849	5.6887	5.668	5.6181	5.8382	5.582	5.7145	5.701	5.65	5.7205	5.9091	5.7419	5.8075	5.69418	0.129066
1433559_at	Slc45a4	0.973362	-0.159266	5.7234	5.8439	5.7194	5.8369	5.9383	5.763	7.1788	5.8284	5.97901	0.490143		5.9259	5.561	5.744	5.925	5.8283	5.9731	5.8243	5.9283	5.7507	5.8744	5.6562	5.8557	5.8098	5.81975	0.117729
1435888_at	Egfr	0.97554	-0.1486	5.7674	6.1872	6.37	6.0697	6.1377	6.0014	6.2148	5.8534	6.0752	0.197216		5.6081	6.0141	6.1228	6.0911	6.1175	5.8237	5.2174	6.0944	6.0384	5.9096	5.8733	6.1701	5.9653	5.9266	0.262873
1448301_s_at	Serpinb1a	0.965479	-0.192835	5.14	5.2339	5.239	5.7116	5.3578	5.2486	5.1782	7.5785	5.58595	0.824738		5.9838	5.164	5.2754	5.2863	5.4798	5.1434	6.3543	5.2538	5.2385	5.2064	5.3252	5.1702	5.2294	5.39312	0.362825
1460694_s_at	Svil	0.981326	-0.11801	6.0315	6.4437	6.5283	6.1783	6.1481	6.5031	6.7115	6.0117	6.31952	0.260054		5.747	6.1319	6.3825	6.1713	6.7402	6.0803	6.1481	6.2054	6.2393	6.1553	5.7927	6.4459	6.3798	6.20152	0.260615
1424671_at	Plekhf1	0.973933	-0.1456	5.3622	5.5464	5.6057	5.4171	5.5365	5.7233	6.0248	5.468	5.5855	0.209877		5.3918	5.4557	5.4328	5.4202	5.5297	5.4538	5.489	5.4089	5.4526	5.3622	5.4198	5.4103	5.4919	5.4399	0.045473
1452757_s_at	NA	0.96076	-0.394478	9.8424	9.6256	10.4106	10.4951	11.4662	10.7414	7.6625	10.1807	10.0531	1.11817		11.8763	10.3041	8.5559	10.5697	8.5973	10.2073	11.2494	9.8403	7.1603	8.8571	10.1051	9.6663	8.5725	9.65858	1.27916
1431843_a_at	Nfkbie	0.96922	-0.165411	5.0817	5.1082	5.2153	5.1932	5.079	5.0841	5.2654	6.9642	5.37389	0.646481		5.3814	5.1021	5.0989	5.0737	5.1533	5.0841	5.9871	5.1296	5.074	5.1185	5.1505	5.1876	5.1694	5.20848	0.247299
1436389_at	NA	0.983142	-0.105273	5.7632	6.7118	6.8208	6.1007	6.0319	6.0857	6.289	6.1541	6.24465	0.355244		5.6023	5.8816	6.2266	6.1179	6.2642	5.8382	6.1336	6.2799	6.2713	6.1968	6.4725	6.1518	6.3752	6.13938	0.23743
1424133_at	Tmem98	0.973503	-0.150188	5.3747	5.6543	6.3831	5.4526	5.4933	5.7354	6.0284	5.2229	5.66809	0.379293		5.3573	5.3104	5.5657	5.3969	5.738	5.3657	5.5644	5.6805	5.6233	5.6035	5.4476	5.531	5.5484	5.5179	0.132434
1422823_at	Eps8	0.969108	-0.171081	5.5516	5.3086	5.934	6.104	5.4416	5.4412	5.3111	5.2123	5.53805	0.317627		5.3475	5.4298	5.3569	5.3701	5.7842	5.1371	5.4296	5.2666	5.2764	5.3001	5.1197	5.6507	5.3019	5.36697	0.183464
1425002_at	Sectm1a	0.96725	-0.174041	5.087	5.4115	5.2856	5.0814	5.213	5.1688	5.1389	6.1281	5.31429	0.346543		5.1327	5.0339	5.1399	5.3778	5.1817	5.1173	5.1612	5.1731	5.096	5.1115	5.1177	5.1196	5.0608	5.14025	0.0824581
1449203_at	Slco1a5	0.970047	-0.166585	5.3252	5.3383	5.2715	5.3854	5.3218	5.3994	6.8809	5.5695	5.5615	0.540553		5.3679	5.6852	5.3857	5.366	5.2992	5.4896	5.1908	5.3843	5.5694	5.4055	5.245	5.3958	5.3495	5.39492	0.129394
1449168_a_at	Akap2	0.969543	-0.175575	5.4594	5.4386	5.8091	5.3274	5.5615	5.6538	6.0661	6.8015	5.76467	0.479901		5.6878	5.5316	5.4724	5.5658	5.759	5.5595	5.8396	5.5352	5.5809	5.4849	5.7082	5.4314	5.502	5.5891	0.122533
1436996_x_at	Lyz1	0.968999	-0.280256	7.3463	8.6468	10.5643	5.8804	8.6502	10.1436	10.8319	10.2575	9.04012	1.74818		8.5974	8.7747	8.0879	8.4837	10.5384	7.8138	11.3672	9.1413	8.9206	8.5108	8.6212	6.8271	8.1942	8.75987	1.14452
1418464_at	Matn4	0.973981	-0.139973	5.3614	5.209	5.9484	5.267	5.2531	5.4695	5.2992	5.2288	5.37955	0.244639		5.2819	5.1867	5.1733	5.3361	5.2513	5.2689	5.1965	5.1778	5.2	5.2096	5.2135	5.3038	5.3151	5.23958	0.056228
1426970_a_at	Uba7	0.969728	-0.170978	5.3888	5.4652	5.4044	5.3292	5.4158	5.4906	5.7401	6.9504	5.64806	0.540502		5.5135	5.3166	5.3931	5.4417	5.4166	5.3142	6.3444	5.5363	5.4277	5.3185	5.4708	5.298	5.4107	5.47708	0.271635
1454997_at	Msrb3	0.97661	-0.136102	5.3939	5.9892	7.0807	5.4702	5.5931	6.0522	5.5996	5.3717	5.81882	0.57032		5.4789	5.4761	5.5788	5.6705	6.0559	5.5073	5.551	5.6661	5.9844	5.6127	6.1298	5.3882	5.7757	5.68272	0.237
1427120_at	Zfp26	0.976272	-0.141024	5.7226	5.9505	6.1419	5.8962	5.8255	5.8363	5.9035	6.2712	5.94346	0.179224		5.6304	5.834	5.7691	5.7922	5.7425	5.6772	6.1268	5.8228	5.854	5.7756	5.708	5.8271	5.872	5.80244	0.120574
1451238_at	Jkamp	0.976693	-0.147471	6.1999	6.2284	6.2745	6.2488	6.2696	6.3778	6.6941	6.3247	6.32722	0.15829		6.1463	6.1508	6.1592	6.2021	6.2571	6.1534	6.3569	6.1527	6.3284	6.1099	5.9759	6.1255	6.2186	6.17975	0.0977467
1416236_a_at	Mpzl2	0.979609	-0.151737	7.6273	7.2413	7.0177	7.6324	7.4208	7.338	6.53	8.724	7.44144	0.629901		7.5351	7.6734	7.4348	7.5033	7.4619	7.5027	5.1237	7.4807	7.7882	7.4564	6.9855	7.5116	7.3088	7.2897	0.676733
1435074_at	Tmem106b	0.978937	-0.137282	6.1581	6.4401	6.5737	5.9731	6.385	6.6067	7.1173	6.8877	6.51771	0.369751		6.2773	6.4296	6.3961	6.3519	6.4764	6.1237	6.8711	6.4754	6.483	6.2606	6.1497	6.1854	6.4654	6.38043	0.196295
1438609_x_at	Tnni2	0.96498	-0.192898	5.3028	6.5056	5.0928	5.086	5.2009	5.3071	5.2271	6.3431	5.50818	0.573056		5.1534	5.232	5.1644	5.1022	6.0932	5.117	5.2144	6.1451	5.1056	5.1863	5.2208	5.2185	5.1457	5.31528	0.359654
1424562_a_at	Slc25a4	0.981803	-0.14456	7.5811	8.0834	8.1983	7.6771	7.6086	8.283	7.7603	8.36	7.94398	0.320991		7.6397	7.9566	7.8645	7.5149	8.5072	7.6123	8.1187	7.8326	7.7333	7.8188	7.7488	7.1945	7.8505	7.79942	0.309604
1423965_at	Cd99l2	0.973163	-0.147665	5.2309	5.4377	5.5353	5.6946	5.3627	5.4991	5.814	5.4445	5.50235	0.183574		5.2099	5.3443	5.343	5.4568	5.4187	5.3999	5.3575	5.407	5.3787	5.3527	5.2067	5.3443	5.3914	5.35468	0.0732904
1422680_at	Ctr9	0.970943	-0.166078	5.6278	5.4155	5.5413	5.5177	5.6467	5.9756	6.3884	5.6115	5.71556	0.31694		5.4223	5.7246	5.5181	5.4187	5.7256	5.5702	5.5198	5.528	5.5858	5.5817	5.486	5.5605	5.502	5.54948	0.0941995
1421062_s_at	Clta	0.983891	-0.145422	8.6384	9.0175	9.1617	8.6868	8.7495	8.879	9.3606	9.7276	9.02764	0.375313		8.6605	8.9208	8.8438	8.787	8.9708	8.7257	9.4651	8.9643	8.6489	9.0044	8.4986	9.0499	8.929	8.88222	0.239245
1455342_at	Prune2	0.971298	-0.157888	5.3524	5.4291	5.4158	5.2658	5.3336	5.3079	5.3496	6.5529	5.50089	0.428378		5.3455	5.3206	5.2378	5.3815	5.4936	5.2378	5.4168	5.3976	5.3525	5.3328	5.3064	5.3038	5.3323	5.343	0.0697718
1457780_at	Stx11	0.971015	-0.162802	5.4594	5.4875	5.7617	5.7624	5.3727	5.456	5.4288	6.2061	5.61683	0.280751		5.4567	5.393	5.4131	5.5207	5.4465	5.4163	5.5299	5.473	5.4103	5.4903	5.4385	5.4932	5.4208	5.45402	0.0443056
1443858_at	Trim12c	0.970161	-0.16871	5.333	5.5488	5.5865	5.2182	5.5726	5.4124	6.4268	6.1331	5.65393	0.414098		5.2429	5.3974	5.3499	5.4121	5.3909	5.3649	6.5729	5.5912	5.7006	5.254	5.3444	5.2617	5.4249	5.48522	0.35131
1451075_s_at	Ctdsp2	0.977875	-0.164062	7.1052	7.5428	8.2943	6.6481	7.3549	7.2973	8.4078	6.672	7.4153	0.657786		7.2627	7.1716	7.0171	7.3772	7.2632	7.3035	7.555	7.2192	7.0464	7.2317	7.3758	7.2306	7.2121	7.25124	0.139388
1419100_at	Serpina3n	0.966247	-0.190051	5.2632	5.5402	6.335	5.2416	5.6048	6.1903	5.3798	5.4908	5.63071	0.411796		5.1534	5.3481	5.3045	5.7473	6.0098	5.2641	5.8942	5.3978	5.2494	5.3387	5.462	5.2767	5.2826	5.44066	0.268573
1439256_x_at	Gpr137b-ps	0.969649	-0.191029	6.1109	6.0246	6.0246	5.851	6.0774	6.0722	6.9896	7.2023	6.29408	0.504254		6.3382	6.1433	5.9262	6.032	6.1932	6.0756	6.8226	6.0839	6.289	6.147	5.8193	5.5289	5.9404	6.10305	0.301851
1417773_at	Nans	0.976266	-0.147821	5.9531	5.9923	5.8758	6.407	6.17	6.3425	5.9461	7.1386	6.22818	0.416163		5.9833	6.1772	5.9515	6.0309	6.2209	6.0238	6.4978	6.1186	6.122	6.0483	5.7361	6.0193	6.1149	6.08035	0.173857
1455381_at	Marf1	0.975168	-0.150078	5.7761	5.9991	6.0811	5.7488	6.0454	5.8793	6.2408	6.5787	6.04366	0.270995		5.5387	5.9089	5.905	5.9131	6.0326	5.6845	6.2945	5.9967	6.1058	5.7184	5.7419	5.8599	5.9166	5.89358	0.196107
1455242_at	Foxp1	0.975931	-0.15095	5.7598	6.2323	6.3924	6.2609	6.156	6.4343	6.4612	6.4763	6.27165	0.23781		5.9921	5.7606	6.1302	6.0474	6.2442	5.943	7.1185	5.9705	6.1259	6.0861	5.809	6.202	6.1396	6.1207	0.331916
1452182_at	Galnt2	0.978651	-0.126236	5.6278	6.1104	6.4094	5.7305	5.7176	6.0032	6.0717	5.6327	5.91291	0.28033		5.3984	5.7778	5.8611	5.7781	5.9776	5.8211	5.8475	5.8597	5.8036	5.844	5.5602	5.7795	5.9182	5.78668	0.151474
1423613_at	Ssfa2	0.978066	-0.153979	7.4594	7.4557	6.7836	7.2821	6.741	7.3196	6.8533	6.2655	7.02003	0.426304		6.9752	7.1364	6.6276	7.3462	6.6711	7.3243	6.1616	6.6987	7.1838	6.6223	6.5413	7.0996	6.8705	6.86605	0.349412
1452180_at	Jade1	0.969545	-0.168708	5.3975	5.3319	5.372	5.4384	5.3917	5.399	6.4505	5.535	5.5395	0.37284		5.2988	5.3092	5.4197	5.3743	5.4513	5.3983	5.5398	5.4129	5.3184	5.412	5.3252	5.2527	5.3077	5.37079	0.0782111
1459741_x_at	Ucp2	0.966388	-0.198818	5.4632	5.8265	7.0045	5.8425	5.3677	5.9724	5.854	5.9899	5.91509	0.495175		5.5788	5.5315	5.4045	5.7167	5.6774	5.6344	6.3519	5.5602	5.6205	5.5408	6.1181	6.0612	5.5155	5.71627	0.281003
1455388_at	Pcmtd1	0.976259	-0.150387	6.2008	6.2674	6.3563	6.5023	6.1781	6.5348	6.3892	6.247	6.33449	0.134292		6.0991	6.3198	5.8634	6.3035	6.22	6.1702	6.5428	6.1429	6.2495	6.156	6.2398	5.8816	6.2047	6.1841	0.176703
1421034_a_at	Il4ra	0.978544	-0.131289	6.192	5.9866	5.9432	6.1102	5.964	6.1614	5.5343	7.0604	6.11901	0.432232		5.8052	6.068	5.8167	6.0135	6.1455	6.0214	6.4751	5.9699	5.8804	5.8435	5.8959	5.8098	6.0955	5.98772	0.186542
1423309_at	NA	0.978988	-0.143745	6.4125	6.9068	7.1218	6.2189	6.6955	6.7406	7.1075	7.5247	6.84104	0.418077		6.5295	6.5596	6.7008	6.6158	6.7899	6.4917	7.3301	6.7261	6.672	6.7076	6.9675	6.2262	6.748	6.69729	0.258867
1441881_x_at	Fam101a	0.97083	-0.162717	5.4199	5.3071	5.4339	5.3336	5.3674	5.5086	6.9323	5.3238	5.57832	0.551206		5.4347	5.4506	5.4117	5.4363	5.5285	5.3841	5.3359	5.4393	5.4683	5.4109	5.4025	5.3209	5.3792	5.41561	0.0547342
1423340_at	Tfap2b	0.971669	-0.150061	5.1765	5.5264	5.3912	5.653	5.1516	5.2772	5.099	5.099	5.29674	0.207947		5.1478	5.1363	5.0925	5.24	5.1442	5.13	5.0704	5.1307	5.0595	5.0796	5.3941	5.1136	5.1681	5.14668	0.0880252
1425035_s_at	Dnmt3l	0.972069	-0.153719	5.2349	5.4279	5.9889	5.2161	5.3819	5.4365	5.1682	6.174	5.50355	0.373659		5.22	5.2873	5.2565	5.2785	5.402	5.3836	5.1546	5.4567	5.3944	5.301	5.7739	5.2849	5.3544	5.34983	0.151769
1424987_at	5430435G22Rik	0.974392	-0.148303	5.8031	5.9003	5.9329	5.6141	5.7262	5.788	5.8224	5.7433	5.79129	0.100705		5.6721	5.6386	5.4331	5.6614	5.6474	5.6343	5.6385	5.6596	5.6817	5.5993	5.6981	5.7226	5.6721	5.64298	0.0702851
1425715_at	Il1f8	0.972645	-0.167804	6.9099	6.0833	5.5473	6.926	6.3543	6.7587	5.2668	5.2277	6.13425	0.715968		6.4262	6.0049	6.0919	6.5098	5.6763	6.642	5.1011	5.6671	6.5297	5.5832	5.4299	5.9962	5.9055	5.96645	0.470764
1451988_s_at	Chmp4b	0.986727	-0.101351	7.159	7.9053	8.0745	7.2012	7.5762	7.5943	7.5961	7.9807	7.63591	0.339561		7.1468	7.1856	7.5891	7.6713	7.6204	7.4305	7.7306	7.8994	7.4721	7.401	7.4082	7.617	7.7773	7.53456	0.221165
1455135_at	Inafm1	0.97444	-0.145809	5.6878	5.9734	5.7434	6.0681	5.7518	5.6867	5.3798	5.3463	5.70466	0.251452		5.3437	5.5523	5.6356	5.624	5.4519	5.7938	5.4569	5.6719	5.6802	5.4291	5.3693	5.6582	5.5982	5.55885	0.136989
1416366_at	Ndufc2	0.984521	-0.125442	7.8955	7.977	7.7248	7.7921	8.1693	8.0617	8.219	8.9938	8.10415	0.398515		7.8737	7.8367	8.1274	7.7689	8.0289	7.9597	7.9471	8.1987	7.8643	7.8739	8.3208	7.8121	8.111	7.97871	0.167322
1460227_at	Timp1	0.978444	-0.140035	5.7389	6.6736	6.5483	5.91	6.7192	7.8958	6.2879	6.1979	6.49645	0.664648		5.9856	6.6199	6.3264	6.3228	7.8874	5.9747	5.6214	6.5143	6.898	6.3829	5.6772	6.0012	6.4216	6.35642	0.588043
1417644_at	Sspn	0.975892	-0.129408	5.0941	5.3656	5.7286	5.075	5.2182	5.5558	5.6993	5.2058	5.3678	0.263136		5.0793	5.2027	5.1885	5.1872	5.4227	5.1564	5.2925	5.3269	5.4134	5.1267	5.1535	5.1972	5.3521	5.23839	0.111087
1427446_s_at	Ttn	0.968402	-0.16817	5.1406	6.2329	5.1268	5.193	5.1176	5.128	5.0986	5.5406	5.32226	0.39542		5.1706	5.0825	5.0599	5.104	5.4122	5.0969	5.1384	5.3368	5.1416	5.1442	5.0894	5.1366	5.0901	5.15409	0.103738
1433976_at	Reep3	0.976442	-0.148356	5.8153	6.2952	6.8297	6.1699	6.034	6.3275	6.1433	6.7653	6.29753	0.347437		5.9657	5.8665	6.0641	6.2745	6.3399	6.166	6.2633	6.0682	6.2483	6.0035	6.3702	6.1336	6.1754	6.14917	0.150992
1439795_at	Gpr64	0.968516	-0.165879	5.1143	5.0751	5.0952	6.1811	5.1085	5.1567	5.2352	5.1837	5.26872	0.372338		5.1206	5.077	5.0894	5.0641	5.3094	5.0406	5.1124	5.0627	5.0104	5.0867	5.0948	5.22	5.0489	5.10285	0.0797989
1429567_at	Rassf10	0.975418	-0.135788	5.3315	5.3778	6.6164	5.208	5.4888	5.4258	5.5407	5.2026	5.52395	0.457647		5.388	5.282	5.2788	5.4816	5.2859	5.3591	5.3088	5.3946	5.253	5.157	5.8949	5.4907	5.4717	5.38816	0.181564
1415973_at	Marcks	0.981369	-0.150971	7.6281	7.9318	8.2825	7.373	7.9913	8.0994	7.525	9.9963	8.10342	0.823851		7.9548	7.8959	7.8982	8.1088	8.2224	7.8354	7.9097	8.3416	8.0508	7.8677	7.6805	7.65	7.9661	7.95245	0.194273
1419409_at	Lce1b	0.978048	-0.157139	8.1586	8.3431	6.4801	7.981	8.1032	7.9794	5.1233	5.099	7.15846	1.38822		7.9491	7.6594	6.2736	8.2749	5.987	7.9021	5.012	6.4399	7.3582	7.0079	7.0071	7.16	6.986	7.00132	0.901324
1425477_x_at	H2-Ab1	0.969218	-0.193887	5.6715	5.899	6.5837	5.5349	6.0027	6.8379	5.8995	7.9611	6.29879	0.803478		5.9366	5.8262	5.5408	5.884	6.3629	5.7093	9.1692	6.1633	5.8825	5.5466	5.9794	5.4414	5.9215	6.1049	0.954821
1424575_at	Ift22	0.971734	-0.156259	5.2668	5.3863	5.449	5.5084	5.4551	5.5812	5.7657	5.8124	5.52811	0.185341		5.2179	5.3794	5.3688	5.3307	5.4585	5.3288	5.6167	5.3845	5.399	5.3583	5.3271	5.3044	5.36	5.37185	0.0924421
1454894_at	Smurf2	0.979335	-0.128526	6.0342	6.2691	6.3323	6.1309	6.1525	6.3417	6.3767	6.1193	6.21959	0.126233		5.5557	6.3114	6.1846	6.0553	6.3205	5.9626	6.2165	6.1741	6.3034	5.9814	5.8911	6.0213	6.2059	6.09106	0.214499
1435717_at	Slc30a7	0.982788	-0.100913	5.7792	5.948	5.8738	5.8386	5.7244	5.9626	5.4884	6.2888	5.86297	0.228573		5.5703	5.781	5.7784	5.6997	5.7912	5.7684	5.6806	5.8474	5.855	5.6776	5.7119	5.7425	6.0028	5.76206	0.105167
1436910_at	Rasal2	0.968775	-0.18301	5.8582	5.6842	5.6321	5.7589	5.8292	5.8029	5.8735	6.4492	5.86102	0.252023		5.8386	5.6583	5.5721	5.5988	5.6656	5.902	5.4396	5.5945	5.7781	5.647	5.8038	5.7725	5.5433	5.67802	0.132817
1429676_at	NA	0.980803	-0.118165	5.9326	5.949	5.6121	6.8126	7.0875	7.1391	5.4692	5.2399	6.15525	0.752597		6.3744	5.5571	6.2011	6.1281	5.7069	6.3985	5.0344	6.3419	6.3524	6.2393	5.8782	6.0715	6.1983	6.03708	0.398959
1417642_at	Aldh1a3	0.973339	-0.144417	5.3195	5.2521	5.449	5.5537	5.3602	5.377	5.8686	5.1537	5.41673	0.218601		5.2655	5.3104	5.1935	5.4358	5.3099	5.1417	5.219	5.2538	5.4398	5.2555	5.0948	5.3069	5.3134	5.27231	0.0995088
1430700_a_at	Pla2g7	0.985694	-0.0949096	6.1999	6.146	6.7148	5.8443	7.1002	6.9715	7.375	6.7229	6.63433	0.527118		6.7299	6.3286	6.6787	6.2915	7.756	6.3208	6.1594	6.891	7.2468	6.26	5.9132	5.6301	6.8064	6.53942	0.56467
1416857_at	Sdf2	0.971754	-0.198957	7.0399	6.8993	7.1654	7.0193	6.9973	7.2307	7.1438	6.8546	7.04379	0.130479		6.6767	6.9591	6.9053	7.0923	6.7815	6.8705	7.012	6.7793	6.8798	6.5624	7.0513	6.7767	6.6359	6.84483	0.16203
1449154_at	Col11a1	0.972904	-0.1429	5.023	5.1696	5.7777	5.0696	5.11	5.1693	5.8197	5.0523	5.2739	0.32824		5.0931	5.0951	5.0596	5.1894	5.2235	5.1761	5.082	5.1459	5.2239	5.0849	5.0588	5.0928	5.1779	5.131	0.0606041
1428101_at	Rnf38	0.97721	-0.138579	5.7768	6.127	6.1725	5.8355	5.9413	5.962	6.3832	6.4475	6.08073	0.245712		5.7193	5.8544	5.9928	5.8904	5.9605	5.9601	6.3209	6.0866	5.9815	5.8245	5.7975	5.8512	6.0082	5.94215	0.151803
1433992_at	Shroom2	0.980703	-0.106808	5.4566	5.552	5.6355	5.7009	5.409	5.4515	5.5818	5.4927	5.535	0.100631		5.4203	5.4899	5.5026	5.4515	5.4	5.2754	5.1369	5.3832	5.3983	5.5107	5.3914	5.5671	5.6392	5.42819	0.127096
1451350_a_at	Leprot	0.973887	-0.161902	5.7061	6.1019	6.4802	5.8116	6.0132	6.473	6.5107	6.5035	6.20003	0.334023		5.9408	5.8873	5.7579	6.0464	6.4053	5.9062	6.5328	6.0659	6.0897	5.9297	6.1104	5.8263	5.9969	6.03812	0.218846
1448372_a_at	Cnpy2	0.97426	-0.17759	6.5419	6.7417	6.8167	6.3876	6.9452	6.9547	7.6303	7.1761	6.89927	0.384965		6.5032	6.7067	6.9179	6.8393	7.0042	6.6018	6.7926	6.8996	6.7533	6.6317	6.7107	6.4123	6.6086	6.72168	0.170511
1441727_s_at	Zfp467	0.972322	-0.14808	5.1138	5.2882	5.5746	5.2371	5.2032	5.281	5.2398	5.863	5.35009	0.246236		5.1534	5.2242	5.1554	5.2085	5.1975	5.1405	5.4085	5.1754	5.1646	5.2021	5.1789	5.1936	5.2235	5.20201	0.0675069
1418352_at	Hsd17b2	0.964123	-0.201422	5.284	5.7355	6.0858	6.3845	5.5016	5.7051	5.0656	5.1518	5.61424	0.459072		5.6926	5.2041	5.197	5.36	5.4212	5.4186	5.0661	5.1405	5.326	5.2278	6.5067	5.6158	5.1902	5.41282	0.375809
1434141_at	Gucy1a3	0.966507	-0.178333	5.0602	5.137	5.1093	5.0372	5.029	5.3444	6.7894	5.0897	5.32452	0.600314		5.0952	5.0729	5.1267	5.1544	5.1275	5.1689	5.5971	5.1093	5.1515	5.0709	5.1098	5.0873	5.029	5.14619	0.140886
1424707_at	Tmed10	0.979428	-0.140152	6.6297	6.5921	6.9623	6.4733	6.4633	6.772	7.5641	7.0446	6.81268	0.370683		6.2624	6.6936	6.5846	6.6172	6.8197	6.5014	7.3399	6.6835	6.7664	6.5711	6.675	6.4982	6.7298	6.67252	0.246419
1452195_s_at	Sfi1	0.970326	-0.160326	5.1635	5.2462	5.2218	5.2145	5.1929	5.2305	5.1621	6.7916	5.40289	0.561942		5.3112	5.1585	5.2015	5.1929	5.1862	5.1496	5.4793	5.2202	5.248	5.2788	5.3363	5.1832	5.2076	5.24256	0.0909071
1448923_at	Prkra	0.971996	-0.157955	5.4325	5.6827	5.6127	5.4169	5.3861	5.5976	5.9275	6.0677	5.64046	0.247052		5.4061	5.5887	5.4789	5.4282	5.5587	5.5348	5.544	5.54	5.5834	5.4165	5.2863	5.4489	5.4581	5.48251	0.0868248
1430641_at	NA	0.994628	-0.0312827	5.9782	5.8308	5.6719	6.3317	5.6699	6.0587	5.4855	5.5627	5.82368	0.284456		5.7638	5.7704	5.669	5.9058	5.715	5.8094	5.4354	5.9153	5.8439	5.5929	5.7006	5.8326	6.347	5.79239	0.211798
1423038_at	Stx6	0.975063	-0.15769	6.118	6.0927	6.689	6.2346	6.2053	6.1448	6.4735	6.6299	6.32348	0.23883		6.2087	6.2744	6.052	6.0517	6.2248	6.1478	6.2896	6.1012	6.2014	6.1008	6.3539	6.0065	6.1424	6.16578	0.103966
1436388_a_at	3830406C13Rik	0.977479	-0.138457	5.8843	6.1557	6.1125	6.0601	6.0737	6.1268	6.2757	6.4943	6.14789	0.177597		5.8345	6.005	5.963	6.0178	6.0033	5.9275	6.1284	6.0259	6.0426	5.9926	6.1394	5.9687	6.0739	6.00943	0.0806805
1417977_at	Eif4e3	0.980918	-0.111565	5.5483	5.8114	5.9379	5.655	5.7675	5.6992	5.6867	6.6664	5.84655	0.350692		5.5778	5.5498	5.6657	5.6244	5.8937	5.558	5.9317	5.8422	5.7868	5.772	5.6361	5.7944	5.9222	5.73498	0.139985
1435308_at	Fut9	0.980013	-0.105637	5.1781	5.1305	5.1626	5.2537	5.098	5.1174	6.2237	5.1182	5.28527	0.382342		5.2059	5.093	5.2663	5.1817	5.1911	5.2183	5.0957	5.1019	5.1366	5.1505	5.0665	5.2339	5.3939	5.17964	0.0888723
[truncated: 43,274 more rows]
