# Supplementary material for: Transposon mutagenesis identifies cooperating genetic drivers during keratinocyte transformation and cutaneous squamous cell carcinoma progression
Source: PLoS Genet. 2021 Aug 16;17(8):e1009094. doi: 10.1371/journal.pgen.1009094 (PMC8389471; doi:10.1371/journal.pgen.1009094)
Supplement: S18 Table — (XLSX) [file pgen.1009094.s030.xlsx]

## Sheet: ST18
SB|cuSCC Supplementary Tables for Aiderus, Newberg, and Guzman-Rojas et al., 2021 manuscript: PGENETICS-D-20-01368
Transposon mutagenesis identifies cooperating genetic drivers during keratinocyte transformation and cutaneous squamous cell carcinoma progression. Aziz Aiderus, Justin Y. Newberg, Liliana Guzman-Rojas [...] Michael A. Black, Karen M. Mann, and Michael B. Mann
Correspondence to M.B.M. at Michael.Mann@moffitt.org
S18 Table: All 289 genes with differential expression analysis from microarray data from RNA isolated from cuSCC genomes with and without Zmiz1 insertions with P<0.0001 and q<0.05
Gene Symbol (alternative)	No Zmiz1 Mean	No Zmiz1 Std Dev	No Zmiz1 number	Yes Zmiz1 Mean	Yes Zmiz1 Std Dev	Yes Zmiz1 number	Ratio (Yes Zmiz1 / No Zmiz1)	Diffentail Expression direction in Yes Zmiz1	Mean Difference	P Value	q value	Original FDR method of Benjamini and Hochberg
Spink12	6.57414	1.23272	9	8.2228	2.011	12	1.25078	Up	-1.649	0.0001	0.0001
Epgn	7.83826	2.04919	9	9.59549	1.51037	12	1.22419	Up	-1.757	0.0001	0.0001
Tslp	5.69103	1.00307	9	6.89064	1.1314	12	1.21079	Up	-1.2	0.0001	0.0001
Nts	6.82364	2.24768	9	8.16667	1.92632	12	1.19682	Up	-1.343	0.0001	0.0001
Serpinb2	8.37888	2.13803	9	9.97956	1.61051	12	1.19104	Up	-1.601	0.0001	0.0001
Hal	6.53036	1.468	9	7.76058	1.09676	12	1.18839	Up	-1.23	0.0001	0.0001
Slc39a8	6.23553	0.965809	9	7.33228	1.07537	12	1.17589	Up	-1.097	0.0001	0.0001
Stfa3	9.34446	2.60009	9	10.9669	1.6721	12	1.17362	Up	-1.622	0.0001	0.0001
Krt1	9.19256	2.69644	9	10.76	1.78605	12	1.17051	Up	-1.567	0.0001	0.0001
Stfa2l1	8.32033	2.05487	9	9.70539	1.41267	12	1.16647	Up	-1.385	0.0001	0.0001
Ptgs2	6.8476	1.47378	9	7.98562	1.29169	12	1.16619	Up	-1.138	0.0001	0.0001
Serpinb3a	7.12863	1.83149	9	8.30524	1.53479	12	1.16505	Up	-1.177	0.0001	0.0001
Car2	7.97581	1.79368	9	9.29218	1.40135	12	1.16504	Up	-1.316	0.0001	0.0001
Ereg	6.66928	1.03393	9	7.74126	0.884961	12	1.16073	Up	-1.072	0.0001	0.0001
Areg	6.44601	0.946523	9	7.46523	0.802755	12	1.15812	Up	-1.019	0.0001	0.0001
Tchh	6.91297	1.83072	9	7.99161	1.29647	12	1.15603	Up	-1.079	0.0001	0.0001
Ivl	7.93029	1.8308	9	9.14832	1.49302	12	1.15359	Up	-1.218	0.0001	0.0001
Krt10	9.59241	2.54488	9	10.9437	1.82235	12	1.14087	Up	-1.351	0.0001	0.0001
Csta1	9.42891	2.62913	9	10.649	1.78773	12	1.1294	Up	-1.22	0.0001	0.0001
1110020A10Rik (Dsc1)	8.63478	2.20697	9	9.71515	1.50031	12	1.12512	Up	-1.08	0.0001	0.0001
Sprr2h	9.08857	2.49416	9	10.1998	1.70705	12	1.12226	Up	-1.111	0.0001	0.0001
Sprr1b	9.00974	2.69924	9	10.0957	1.66109	12	1.12053	Up	-1.086	0.0001	0.0001
Ggct	7.44664	1.59102	9	8.34405	0.870976	12	1.12051	Up	-0.8974	0.0001	0.0001
Krt15	7.13243	1.53295	9	7.98759	1.38271	12	1.1199	Up	-0.8552	0.0001	0.0001
Tmigd1	6.88848	1.19683	9	7.71343	0.919528	12	1.11976	Up	-0.825	0.0001	0.0001
Tmprss11e	6.14249	0.855008	9	6.87226	0.822795	12	1.11881	Up	-0.7298	0.0001	0.0001
Dio2	6.49791	1.10513	9	7.2631	1.07548	12	1.11776	Up	-0.7652	0.0001	0.0001
Krt6b	10.4714	3.09705	9	11.7021	1.95551	12	1.11753	Up	-1.231	0.0001	0.0001
Slc15a2	5.51064	0.454735	9	6.15827	0.718397	12	1.11752	Up	-0.6476	0.0001	0.0001
Serpinb11	7.20202	1.57109	9	8.04818	1.1152	12	1.11749	Up	-0.8462	0.0001	0.0001
Cxcl3	5.85918	0.785277	9	6.52058	0.805291	12	1.11288	Up	-0.6614	0.0001	0.0001
Flg	7.66133	1.59602	9	8.50455	1.22325	12	1.11006	Up	-0.8432	0.0001	0.0001
Erdr1	7.15693	0.656634	9	7.94247	0.990818	12	1.10976	Up	-0.7855	0.0001	0.0001
Casp14	6.34969	1.01198	9	7.04542	0.895596	12	1.10957	Up	-0.6957	0.0001	0.0001
Lce1f	8.66232	2.23476	9	9.58829	1.59416	12	1.1069	Up	-0.926	0.0001	0.0001
Serpinb12	7.6204	1.99561	9	8.42483	1.3707	12	1.10556	Up	-0.8044	0.0001	0.0001
Tcrb-J	6.97034	0.631396	9	7.66389	0.561121	12	1.0995	Up	-0.6935	0.0001	0.0001
Crct1	9.30236	2.36982	9	10.2241	1.65964	12	1.09909	Up	-0.9218	0.0001	0.0001
Gnai1	6.91233	1.1176	9	7.5904	0.849231	12	1.0981	Up	-0.6781	0.0001	0.0001
Flrt3	6.52051	0.868244	9	7.15703	0.615378	12	1.09762	Up	-0.6365	0.0001	0.0001
Serpinb6c	6.02573	0.75667	9	6.60792	0.556152	12	1.09662	Up	-0.5822	0.0001	0.0001
Calm4	9.81857	2.66555	9	10.7633	1.74811	12	1.09622	Up	-0.9447	0.0001	0.0001
Thbd	6.76206	1.16608	9	7.41138	0.900465	12	1.09603	Up	-0.6493	0.0001	0.0001
Fabp4	8.9786	2.34884	9	9.83192	1.12483	12	1.09504	Up	-0.8533	0.0001	0.0001
Odc1	8.81948	1.15437	9	9.65729	1.0249	12	1.095	Up	-0.8378	0.0001	0.0001
Mmp10	6.65224	1.14086	9	7.27354	1.05002	12	1.0934	Up	-0.6213	0.0001	0.0001
Procr	6.58438	0.84623	9	7.19857	0.515471	12	1.09328	Up	-0.6142	0.0001	0.0001
Sostdc1	6.49281	0.885165	9	7.0983	0.846966	12	1.09326	Up	-0.6055	0.0001	0.0001
Flrt2	6.81304	1.05249	9	7.44606	0.90462	12	1.09291	Up	-0.633	0.0001	0.0001
Prr9	6.59171	1.35806	9	7.20363	1.44401	12	1.09283	Up	-0.6119	0.0001	0.0001
A130040M12Rik	8.97776	1.24633	9	9.8086	0.532633	12	1.09254	Up	-0.8308	0.0001	0.0001
S100a9	9.91678	1.75137	9	10.8337	0.562677	12	1.09246	Up	-0.9169	0.0001	0.0001
Dsg1b	6.46083	1.04864	9	7.04575	0.744149	12	1.09053	Up	-0.5849	0.0001	0.0001
Krtdap	9.95958	2.67348	9	10.8337	1.75183	12	1.08776	Up	-0.8741	0.0001	0.0001
Scpep1	6.65798	0.529265	9	7.24054	0.392393	12	1.0875	Up	-0.5826	0.0001	0.0001
Krt6a	10.1224	2.71085	9	10.9998	1.83229	12	1.08668	Up	-0.8774	0.0001	0.0001
S100a8	10.0919	1.74665	9	10.9589	0.463904	12	1.08591	Up	-0.867	0.0001	0.0001
Dusp6	7.40803	0.725087	9	8.03782	0.562346	12	1.08501	Up	-0.6298	0.0001	0.0001
Elovl4	8.1154	1.75955	9	8.79392	1.36216	12	1.08361	Up	-0.6785	0.0001	0.0001
Phgdh	7.0642	0.749162	9	7.65413	0.231216	12	1.08351	Up	-0.5899	0.0001	0.0001
Irx5	6.72473	0.80168	9	7.28624	0.709201	12	1.0835	Up	-0.5615	0.0001	0.0001
Zmiz1	7.94316	0.826954	9	8.59453	0.82205	12	1.082	Up	-0.6514	0.0001	0.0001
Rptn	8.86612	2.30118	9	9.55285	1.57144	12	1.07746	Up	-0.6867	0.0001	0.0001
Lce3f	9.6321	2.64874	9	10.3563	1.87725	12	1.07519	Up	-0.7242	0.0001	0.0001
2310046K23Rik	8.48084	1.72238	9	9.11799	1.30638	12	1.07513	Up	-0.6371	0.0001	0.0001
Tgm3	7.56119	1.94204	9	8.12855	1.40067	12	1.07504	Up	-0.5674	0.0001	0.0001
Ddx39	7.75738	0.623838	9	8.33351	0.211646	12	1.07427	Up	-0.5761	0.0001	0.0001
Gsta4	8.0466	1.9184	9	8.63683	1.41494	12	1.07335	Up	-0.5902	0.0001	0.0001
Klf4	8.6065	1.32644	9	9.22287	1.10874	12	1.07162	Up	-0.6164	0.0001	0.0001
Mmp13	8.36501	1.3526	9	8.95497	1.38431	12	1.07053	Up	-0.59	0.0001	0.0001
Dsc3	8.39222	1.34742	9	8.94337	0.777182	12	1.06567	Up	-0.5512	0.0001	0.0001
Sprr1a	9.69201	2.44501	9	10.3225	1.66083	12	1.06506	Up	-0.6305	0.0001	0.0001
Ctsc	9.23809	0.749329	9	9.81706	0.582148	12	1.06267	Up	-0.579	0.0001	0.0001
Krt16	10.3203	2.3129	9	10.9004	1.83397	12	1.0562	Up	-0.58	0.0001	0.0001
Lce3c	10.0411	2.47309	9	10.598	1.86603	12	1.05546	Up	-0.5569	0.0001	0.0001
App	9.27816	0.746291	9	8.72975	0.280421	12	0.940893	Down	0.5484	0.0001	0.0001
S100a6	9.4453	0.756741	9	8.87634	0.459559	12	0.939763	Down	0.569	0.0001	0.0001
Cd9	9.14961	0.553036	9	8.54613	0.557042	12	0.934043	Down	0.6035	0.0001	0.0001
Actn1	8.04859	0.670065	9	7.49516	0.394261	12	0.931239	Down	0.5534	0.0001	0.0001
Mfge8	8.05914	1.41962	9	7.45865	0.65256	12	0.925489	Down	0.6005	0.0001	0.0001
Wfdc12	6.9048	1.42455	9	6.34869	0.906848	12	0.919461	Down	0.5561	0.0001	0.0001
Ccnd1	7.47153	1.13445	9	6.85797	0.436403	12	0.917879	Down	0.6136	0.0001	0.0001
Notch1	7.15349	0.999721	9	6.55911	0.159703	12	0.91691	Down	0.5944	0.0001	0.0001
Epcam	7.8521	1.36804	9	7.19297	0.630231	12	0.916057	Down	0.6591	0.0001	0.0001
Ids	6.71397	0.848514	9	6.14457	0.458492	12	0.915193	Down	0.5694	0.0001	0.0001
Fxyd3	9.05083	0.727931	9	8.27492	1.00291	12	0.914272	Down	0.7759	0.0001	0.0001
Vwa5a	6.61552	1.12631	9	6.0458	0.281326	12	0.913881	Down	0.5697	0.0001	0.0001
Aldh1a3	6.38133	0.820498	9	5.82719	0.462467	12	0.913162	Down	0.5541	0.0001	0.0001
Tmem176a	6.69627	1.17577	9	6.11464	0.641766	12	0.913142	Down	0.5816	0.0001	0.0001
Nrarp	6.95553	0.906348	9	6.34519	0.313402	12	0.912251	Down	0.6103	0.0001	0.0001
Tmem176b	7.40386	1.42799	9	6.73618	0.696662	12	0.90982	Down	0.6677	0.0001	0.0001
Pdpn	7.08372	0.818234	9	6.44111	0.373402	12	0.909283	Down	0.6426	0.0001	0.0001
AA467197	6.15337	1.34719	9	5.59381	0.232087	12	0.909065	Down	0.5596	0.0001	0.0001
Lcn2	6.39742	1.9441	9	5.81403	1.16974	12	0.908809	Down	0.5834	0.0001	0.0001
Atp1b1	6.43878	0.995022	9	5.84397	0.227653	12	0.90762	Down	0.5948	0.0001	0.0001
Ehf	7.0604	0.612109	9	6.40087	0.373662	12	0.906587	Down	0.6595	0.0001	0.0001
Elf5	5.86964	1.06584	9	5.31977	0.0707053	12	0.906318	Down	0.5499	0.0001	0.0001
Rab32	5.9983	0.998444	9	5.4283	0.277002	12	0.904973	Down	0.57	0.0001	0.0001
Acta1	6.45642	1.62079	9	5.84253	1.15289	12	0.904917	Down	0.6139	0.0001	0.0001
Mgst1	7.82143	1.45249	9	7.07049	1.21307	12	0.903989	Down	0.7509	0.0001	0.0001
Muc15	6.06374	0.670944	9	5.47069	0.155588	12	0.902197	Down	0.5931	0.0001	0.0001
Krt8	6.68133	1.93875	9	6.01737	0.516248	12	0.900624	Down	0.664	0.0001	0.0001
Cbr2	6.56088	0.82548	9	5.9081	0.345493	12	0.900505	Down	0.6528	0.0001	0.0001
Hp	6.78301	2.22266	9	6.10123	0.705106	12	0.899486	Down	0.6818	0.0001	0.0001
Dsg2	6.89961	1.44689	9	6.20541	0.296491	12	0.899385	Down	0.6942	0.0001	0.0001
Cldn7	5.81266	1.31408	9	5.22222	0.124596	12	0.898423	Down	0.5904	0.0001	0.0001
Myh1	6.18971	1.71121	9	5.53438	1.16599	12	0.894126	Down	0.6553	0.0001	0.0001
Alox12e	6.37664	1.73973	9	5.68223	0.521103	12	0.891101	Down	0.6944	0.0001	0.0001
Lect1 (Cnmd)	5.73926	1.98807	9	5.0875	0.0331164	12	0.886439	Down	0.6518	0.0001	0.0001
Krt18	6.3204	1.89551	9	5.58754	0.254265	12	0.884049	Down	0.7329	0.0001	0.0001
Fcgbp	6.33063	1.28175	9	5.58557	0.365177	12	0.882308	Down	0.7451	0.0001	0.0001
Wfdc18	6.04103	2.26232	9	5.3285	0.421469	12	0.882051	Down	0.7125	0.0001	0.0001
Plb1	5.9195	1.29155	9	5.20832	0.131105	12	0.879858	Down	0.7112	0.0001	0.0001
Sprr3	6.28849	1.71504	9	5.51888	0.469744	12	0.877615	Down	0.7696	0.0001	0.0001
Krt13	6.6684	1.93042	9	5.66243	0.480217	12	0.849144	Down	1.006	0.0001	0.0001
Clu	8.28316	2.44004	9	6.99452	1.32323	12	0.844427	Down	1.289	0.0001	0.0001
Cryab	6.95069	0.722634	9	6.41139	0.601582	12	0.922411	Down	0.5393	0.0001	0.0002
Clca2	6.80136	1.79432	9	6.26933	0.999825	12	0.921776	Down	0.532	0.0001	0.0003
Ppap2b (Plpp3)	6.68497	0.815218	9	6.15675	0.282904	12	0.920984	Down	0.5282	0.0001	0.0004
Crip2	6.44573	0.692957	9	5.91988	0.407926	12	0.918418	Down	0.5259	0.0001	0.0004
Apod	6.31879	0.831984	9	5.79462	0.375546	12	0.917045	Down	0.5242	0.0001	0.0004
Efhd2	8.0123	0.828187	9	7.49432	0.32385	12	0.935353	Down	0.518	0.0001	0.0005
Sertad4	6.05277	0.793646	9	5.5314	0.232013	12	0.913863	Down	0.5214	0.0001	0.0005
Alcam	6.02563	1.04273	9	5.50507	0.24345	12	0.913608	Down	0.5206	0.0001	0.0005
Scara3	5.83386	1.03058	9	5.31442	0.213407	12	0.910963	Down	0.5194	0.0001	0.0005
Ctla2a	6.78269	0.600388	9	7.29669	0.494405	12	1.07578	Up	-0.514	0.0001	0.0006
Blmh	9.2369	1.40529	9	9.75047	0.938324	12	1.0556	Up	-0.5136	0.0001	0.0006
Spint2	8.68493	0.616106	9	8.17069	0.182041	12	0.940789	Down	0.5142	0.0001	0.0006
Tgfbi	8.33744	0.720954	9	7.82098	0.444207	12	0.938055	Down	0.5165	0.0001	0.0006
Cytip	6.55333	1.59318	9	6.03724	1.11342	12	0.921247	Down	0.5161	0.0001	0.0006
Dclk1	6.08762	1.00868	9	5.57373	0.388858	12	0.915585	Down	0.5139	0.0001	0.0006
Bpifa5	5.92464	1.03849	9	5.40818	0.110887	12	0.912828	Down	0.5165	0.0001	0.0006
Cxcl2	6.19841	0.811204	9	6.7089	0.763158	12	1.08236	Up	-0.5105	0.0001	0.0007
Krt4	5.83714	1.13585	9	5.32579	0.174832	12	0.912397	Down	0.5114	0.0001	0.0007
Ntn1	5.7404	0.932985	9	5.23238	0.0980132	12	0.9115	Down	0.508	0.0001	0.0008
Sulf2	7.14449	0.941356	9	6.64337	0.242041	12	0.92986	Down	0.5011	0.0001	0.001
D17H6S56E-5	6.77909	1.04217	9	6.27968	0.458351	12	0.926331	Down	0.4994	0.0001	0.0011
Psat1	7.10519	0.822284	9	7.60223	0.49311	12	1.06996	Up	-0.497	0.0001	0.0012
Sprr2i	8.26457	2.1418	9	8.76142	1.41643	12	1.06012	Up	-0.4969	0.0001	0.0012
Igfbp5	6.98518	1.50047	9	6.49015	1.25317	12	0.929132	Down	0.495	0.0001	0.0013
Hrnr	7.82691	1.81446	9	8.32024	1.37453	12	1.06303	Up	-0.4933	0.0001	0.0014
Gltp	9.24603	1.16772	9	9.73597	0.621072	12	1.05299	Up	-0.4899	0.0001	0.0015
Gpnmb	6.57264	1.43912	9	6.08262	0.79384	12	0.925444	Down	0.49	0.0001	0.0015
Ighm	5.88246	0.536893	9	6.37108	1.87473	12	1.08307	Up	-0.4886	0.0001	0.0016
H19	5.95154	1.00537	9	6.44013	1.15112	12	1.08209	Up	-0.4886	0.0001	0.0016
Mafb	7.31889	0.876345	9	7.80662	0.718635	12	1.06664	Up	-0.4877	0.0001	0.0016
Sptssb	5.75398	0.935103	9	5.26893	0.174447	12	0.915703	Down	0.485	0.0001	0.0018
Adm	6.41782	0.785532	9	6.90066	0.82084	12	1.07523	Up	-0.4828	0.0001	0.002
Klk8	8.0916	1.73389	9	8.57414	0.876063	12	1.05963	Up	-0.4825	0.0001	0.002
Sprr2j-ps	7.06808	1.43181	9	7.54477	1.07409	12	1.06744	Up	-0.4767	0.0001	0.0025
Dmkn	10.0065	2.18478	9	10.483	1.71462	12	1.04762	Up	-0.4765	0.0001	0.0025
Serpinb7	5.52752	0.641334	9	6.00308	0.741054	12	1.08604	Up	-0.4756	0.0001	0.0026
Wfdc2	5.94493	1.13188	9	5.46913	0.210286	12	0.919964	Down	0.4758	0.0001	0.0026
Fam115c (Tcaf2)	5.76272	0.835184	9	5.28679	0.111679	12	0.917412	Down	0.4759	0.0001	0.0026
Tmsb4x	10.916	0.819033	9	10.4419	0.701905	12	0.956574	Down	0.474	0.0001	0.0027
Id2	6.28969	1.28996	9	5.81532	0.664644	12	0.924581	Down	0.4744	0.0001	0.0027
Nfix	7.10059	0.734502	9	6.62765	0.523978	12	0.933394	Down	0.4729	0.0001	0.0028
Ceacam10	5.63002	1.60628	9	5.15669	0.226972	12	0.915927	Down	0.4733	0.0001	0.0028
Wfdc3	5.62156	1.26051	9	5.14843	0.0520653	12	0.915838	Down	0.4731	0.0001	0.0028
Mapk6	7.11654	0.6447	9	7.58745	0.655891	12	1.06617	Up	-0.4709	0.0001	0.0029
Neat1	8.36774	0.308094	9	7.89642	0.445424	12	0.943674	Down	0.4713	0.0001	0.0029
Fam57a	7.5705	1.55048	9	7.09911	0.711473	12	0.937733	Down	0.4714	0.0001	0.0029
Mthfd2	5.86301	0.427222	9	6.33098	0.329549	12	1.07982	Up	-0.468	0.0001	0.0033
Ldhb	6.55589	0.880526	9	6.08833	0.402822	12	0.92868	Down	0.4676	0.0001	0.0033
Map2	5.85167	0.415198	9	5.38348	0.23535	12	0.919991	Down	0.4682	0.0001	0.0033
Ppa1	7.27348	0.596879	9	7.73959	0.454485	12	1.06408	Up	-0.4661	0.0001	0.0035
Shmt2	6.3229	0.445007	9	6.78675	0.317321	12	1.07336	Up	-0.4639	0.0001	0.0037
Cldn4	6.81399	0.915189	9	6.34962	0.475601	12	0.931851	Down	0.4644	0.0001	0.0037
Orm1	5.90036	1.27256	9	5.43631	0.48018	12	0.921353	Down	0.464	0.0001	0.0037
Ntn4	5.89053	0.961654	9	5.42692	0.183304	12	0.921296	Down	0.4636	0.0001	0.0037
Tmem64	6.32966	0.778707	9	5.86629	0.255971	12	0.926795	Down	0.4634	0.0001	0.0038
Krt19	5.83064	1.79192	9	5.36776	0.133871	12	0.920612	Down	0.4629	0.0001	0.0038
Asns	6.8174	0.72359	9	7.27913	0.679969	12	1.06773	Up	-0.4617	0.0001	0.004
Slc39a10	6.97144	0.627709	9	7.43192	0.476905	12	1.06605	Up	-0.4605	0.0001	0.0041
Pxdc1	7.42196	0.673675	9	7.88107	0.229818	12	1.06186	Up	-0.4591	0.0001	0.0043
Klk5	6.72584	1.2093	9	7.18351	1.04955	12	1.06805	Up	-0.4577	0.0001	0.0045
Prnp	8.31117	1.37359	9	7.85291	0.322106	12	0.944862	Down	0.4583	0.0001	0.0045
Adamts1	6.2585	0.622045	9	6.71579	0.557452	12	1.07307	Up	-0.4573	0.0001	0.0046
Lama3	7.09428	0.869825	9	6.64027	0.643363	12	0.936004	Down	0.454	0.0001	0.0052
Zc2hc1a	6.04039	0.678476	9	5.58661	0.108539	12	0.924876	Down	0.4538	0.0001	0.0052
Akr1c18	6.05808	0.860001	9	6.51025	0.909196	12	1.07464	Up	-0.4522	0.0001	0.0055
S100a4	7.03668	0.652371	9	6.58431	0.809061	12	0.935713	Down	0.4524	0.0001	0.0055
Ak3	6.37332	0.711841	9	5.9216	0.526704	12	0.929123	Down	0.4517	0.0001	0.0055
Cyr61	6.9447	0.415983	9	7.39447	0.595359	12	1.06476	Up	-0.4498	0.0001	0.0059
Tenm2	6.06376	0.522527	9	6.51048	0.572061	12	1.07367	Up	-0.4467	0.0001	0.0066
Itgb8	5.85246	0.920934	9	5.40637	0.333655	12	0.923777	Down	0.4461	0.0001	0.0068
Rasgrf1	5.5539	1.26385	9	5.10807	0.0833555	12	0.919726	Down	0.4458	0.0001	0.0068
Krt5	9.90228	1.73548	9	10.346	1.52154	12	1.04481	Up	-0.4437	0.0001	0.0073
Nt5e	6.23132	1.22889	9	5.78787	0.24349	12	0.928834	Down	0.4435	0.0001	0.0073
Cacybp	7.09827	0.322439	9	7.54082	0.194949	12	1.06235	Up	-0.4426	0.0001	0.0076
Cd151	7.43396	0.412468	9	6.99168	0.309115	12	0.940506	Down	0.4423	0.0001	0.0076
Ms4a7	6.67962	0.888069	9	6.23764	0.363693	12	0.933832	Down	0.442	0.0001	0.0076
Plekhg1	6.44154	0.563315	9	5.99933	0.308324	12	0.93135	Down	0.4422	0.0001	0.0076
Slc5a8	5.65909	1.12817	9	5.21767	0.124557	12	0.921998	Down	0.4414	0.0001	0.0077
Ctsd	9.00871	0.643861	9	8.5693	0.275335	12	0.951224	Down	0.4394	0.0001	0.0083
Il17re	6.31958	0.505159	9	5.88089	0.216921	12	0.930583	Down	0.4387	0.0001	0.0085
Ighg	5.16417	0.0722214	9	5.60243	1.61308	12	1.08487	Up	-0.4383	0.0001	0.0086
Lyar	6.4393	0.328885	9	6.87734	0.151643	12	1.06803	Up	-0.438	0.0001	0.0086
Hars	7.79952	0.552519	9	8.23767	0.369189	12	1.05618	Up	-0.4381	0.0001	0.0086
Ctsz	7.91861	1.53143	9	7.48411	0.857315	12	0.945129	Down	0.4345	0.0001	0.0097
Pdlim4	5.96491	0.917999	9	5.53073	0.215448	12	0.92721	Down	0.4342	0.0001	0.0098
Mal	5.89822	0.771944	9	5.46443	0.149842	12	0.926454	Down	0.4338	0.0001	0.0099
Hmgn3	6.88937	1.03982	9	6.45744	0.351307	12	0.937306	Down	0.4319	0.0001	0.0105
Asprv1	9.0918	1.71675	9	9.52331	1.46648	12	1.04746	Up	-0.4315	0.0001	0.0106
Ifit1	5.98469	0.850627	9	5.55317	0.293809	12	0.927896	Down	0.4315	0.0001	0.0106
Dsc1	6.37178	0.924566	9	6.80199	0.795965	12	1.06752	Up	-0.4302	0.0001	0.011
Fbn2	5.89932	1.04736	9	5.4703	0.213664	12	0.927276	Down	0.429	0.0001	0.0115
Ext1	6.57059	0.650973	9	6.99782	0.703546	12	1.06502	Up	-0.4272	0.0001	0.0122
Ctss	8.74322	1.48801	9	8.31604	0.927303	12	0.951142	Down	0.4272	0.0001	0.0122
Glycam1	5.10234	0.0427956	9	5.52887	1.52968	12	1.08359	Up	-0.4265	0.0001	0.0123
Txnip	6.84369	0.941108	9	6.41722	0.797391	12	0.937684	Down	0.4265	0.0001	0.0123
Rdh10	6.47262	0.561991	9	6.04587	0.185845	12	0.934069	Down	0.4267	0.0001	0.0123
Gpx2	6.34983	0.801037	9	5.92355	0.31956	12	0.932867	Down	0.4263	0.0001	0.0123
Cd47	7.5396	0.698007	9	7.11371	0.621309	12	0.943513	Down	0.4259	0.0001	0.0125
Nop56	7.18429	0.402557	9	7.60953	0.205843	12	1.05919	Up	-0.4252	0.0001	0.0126
Cldn8	5.72546	0.762466	9	5.29994	0.309635	12	0.92568	Down	0.4255	0.0001	0.0126
Esr1	5.71793	0.614855	9	6.14258	0.581775	12	1.07427	Up	-0.4247	0.0001	0.0129
Arg1	8.04279	1.6881	9	7.61832	1.25957	12	0.947223	Down	0.4245	0.0001	0.0129
Dbndd2	6.22917	0.902311	9	5.80623	0.105525	12	0.932103	Down	0.4229	0.0001	0.0136
BC064078	5.87464	0.71162	9	5.4526	0.151525	12	0.928158	Down	0.422	0.0001	0.0139
Tmem19	6.16326	0.871315	9	5.7421	0.0805732	12	0.931667	Down	0.4212	0.0002	0.0143
Plet1	7.89851	1.10232	9	8.31836	1.12715	12	1.05316	Up	-0.4198	0.0002	0.015
Ms4a1	5.20992	0.0578849	9	5.62776	1.43948	12	1.0802	Up	-0.4178	0.0002	0.0159
Gm20186	6.63343	0.7416	9	6.21548	0.16857	12	0.936993	Down	0.418	0.0002	0.0159
Sdcbp	8.08809	0.614956	9	7.67123	0.401058	12	0.948461	Down	0.4169	0.0002	0.0164
Pdk1	6.55219	0.354984	9	6.96865	0.264082	12	1.06356	Up	-0.4165	0.0002	0.0166
Cd68	6.08158	0.638049	9	5.66586	0.220987	12	0.931643	Down	0.4157	0.0002	0.017
Efna5	6.54896	0.744921	9	6.135	0.263911	12	0.936791	Down	0.414	0.0002	0.018
Arl6ip5	6.81318	0.809045	9	6.39956	0.526942	12	0.939291	Down	0.4136	0.0002	0.0181
Mboat1	5.98466	0.625071	9	5.5711	0.12646	12	0.930897	Down	0.4136	0.0002	0.0181
Mtm1	7.1746	0.486979	9	7.58772	0.689508	12	1.05758	Up	-0.4131	0.0002	0.0183
Parm1	6.03487	0.910168	9	5.6223	0.199614	12	0.931636	Down	0.4126	0.0002	0.0186
Rps25	6.83618	0.470124	9	7.24822	0.318496	12	1.06027	Up	-0.412	0.0002	0.0188
Smarcc1	6.86614	0.318615	9	7.27825	1.09841	12	1.06002	Up	-0.4121	0.0002	0.0188
Igfbp3	7.75216	0.580058	9	8.16357	0.754315	12	1.05307	Up	-0.4114	0.0002	0.019
Pdk4	5.62213	1.02379	9	5.21072	0.184315	12	0.926822	Down	0.4114	0.0002	0.019
Rnf181	7.10553	0.809095	9	6.69621	0.296729	12	0.942393	Down	0.4093	0.0002	0.0204
Egr3	6.34749	0.597751	9	6.7565	0.412384	12	1.06444	Up	-0.409	0.0002	0.0205
Osmr	6.59634	0.764059	9	6.18817	0.279893	12	0.938121	Down	0.4082	0.0002	0.0211
Serpinb5	8.31019	1.26196	9	8.71803	1.15085	12	1.04908	Up	-0.4078	0.0002	0.0212
Tnnc2	5.99114	1.28135	9	5.58351	0.892446	12	0.93196	Down	0.4076	0.0002	0.0213
Gas6	6.59608	0.607377	9	6.18898	0.382158	12	0.938281	Down	0.4071	0.0003	0.0216
Maf	7.9988	1.02983	9	8.40567	0.491182	12	1.05087	Up	-0.4069	0.0003	0.0217
Cst3	8.69794	0.80118	9	8.29227	0.427221	12	0.953359	Down	0.4057	0.0003	0.0223
Ccni	8.20974	0.726987	9	7.8038	0.479901	12	0.950553	Down	0.4059	0.0003	0.0223
Myl1	5.88193	1.17671	9	5.47624	0.828812	12	0.931027	Down	0.4057	0.0003	0.0223
Timm8a1	6.82202	0.423995	9	7.22748	0.348919	12	1.05943	Up	-0.4055	0.0003	0.0224
Lgals3	9.69872	0.613093	9	9.29582	0.518561	12	0.958458	Down	0.4029	0.0003	0.0244
Epb4.1l4b (Epb41l4b)	5.92123	0.620385	9	5.51884	0.109809	12	0.932043	Down	0.4024	0.0003	0.0246
Magi3	5.87412	0.60177	9	5.47163	0.14265	12	0.931481	Down	0.4025	0.0003	0.0246
Plscr1	5.73599	0.990292	9	5.33425	0.200759	12	0.929962	Down	0.4017	0.0003	0.0251
Il1rn	6.22021	0.534511	9	5.81921	0.315047	12	0.935532	Down	0.401	0.0003	0.0256
Anxa5	8.00172	0.460651	9	7.60173	0.232408	12	0.950011	Down	0.4	0.0003	0.0264
Pgrmc1	7.96567	0.755586	9	7.56618	0.276683	12	0.949848	Down	0.3995	0.0003	0.0268
Gpx4	7.74707	0.845028	9	7.34767	0.324259	12	0.948445	Down	0.3994	0.0003	0.0268
Tbx1	5.39582	0.327762	9	5.79499	0.443748	12	1.07398	Up	-0.3992	0.0003	0.0269
Clca1	5.76676	0.927834	9	5.3684	0.270504	12	0.930922	Down	0.3984	0.0003	0.0276
Dkc1	7.20427	0.378238	9	7.60217	0.203009	12	1.05523	Up	-0.3979	0.0003	0.0279
Plac8	6.77153	0.763573	9	7.16918	1.02817	12	1.05872	Up	-0.3977	0.0004	0.0279
Ybx3	9.15121	0.504144	9	9.54884	0.553041	12	1.04345	Up	-0.3976	0.0004	0.0279
Cldn3	5.86444	1.29371	9	5.46689	0.1525	12	0.93221	Down	0.3976	0.0004	0.0279
Rapgef5	6.11148	0.55002	9	5.71443	0.137384	12	0.935032	Down	0.3971	0.0004	0.0283
Ankrd22	6.36084	0.821214	9	6.75687	0.628429	12	1.06226	Up	-0.396	0.0004	0.0292
Mia	5.55106	0.975751	9	5.15521	0.0410849	12	0.92869	Down	0.3958	0.0004	0.0292
Klf9	6.85111	0.792038	9	6.4558	0.18882	12	0.9423	Down	0.3953	0.0004	0.0297
Col17a1	8.10723	1.6181	9	8.50192	1.14364	12	1.04868	Up	-0.3947	0.0004	0.0302
Rpl22l1	9.57189	0.347905	9	9.96578	0.301302	12	1.04115	Up	-0.3939	0.0004	0.0309
Timp3	6.5138	0.805537	9	6.12069	0.262314	12	0.93965	Down	0.3931	0.0004	0.0316
Cdh1	8.35929	0.351726	9	7.96656	0.891031	12	0.953019	Down	0.3927	0.0004	0.0319
Klf5	7.68823	0.885921	9	8.07973	1.0148	12	1.05092	Up	-0.3915	0.0004	0.0331
Tuba4a	10.0813	1.29757	9	10.4723	0.637618	12	1.03879	Up	-0.391	0.0004	0.0336
Sprr2f	8.37227	1.95815	9	8.76188	1.33455	12	1.04654	Up	-0.3896	0.0005	0.0351
Pla2g4a	6.39826	0.596292	9	6.78688	0.551761	12	1.06074	Up	-0.3886	0.0005	0.036
Lpo	5.7926	1.37461	9	5.40389	0.278436	12	0.932896	Down	0.3887	0.0005	0.036
Rtp4	7.10329	1.13054	9	6.7167	0.373325	12	0.945576	Down	0.3866	0.0005	0.0384
Serpinb8	6.26216	0.703577	9	6.64838	0.555656	12	1.06168	Up	-0.3862	0.0005	0.0387
Ccdc80	6.65741	0.96604	9	6.2717	0.384244	12	0.942063	Down	0.3857	0.0005	0.0393
Vamp8	7.40476	0.684547	9	7.01997	0.28209	12	0.948035	Down	0.3848	0.0005	0.0403
Fst	7.23381	1.27949	9	7.61787	0.928221	12	1.05309	Up	-0.3841	0.0006	0.041
Ank3	6.28577	0.565558	9	5.90172	0.310019	12	0.938902	Down	0.3841	0.0006	0.041
Cwh43	6.07218	0.656358	9	6.45586	0.545342	12	1.06319	Up	-0.3837	0.0006	0.0414
Grem1	5.84569	0.583126	9	6.22825	0.372915	12	1.06544	Up	-0.3826	0.0006	0.0427
Il18	6.92549	0.740021	9	7.30795	0.549037	12	1.05523	Up	-0.3825	0.0006	0.0427
Moxd1	6.93678	0.900306	9	6.55422	0.574792	12	0.944852	Down	0.3826	0.0006	0.0427
Rhoq	6.84962	0.942819	9	6.46735	0.374512	12	0.944191	Down	0.3823	0.0006	0.0428
Arsb	6.01797	0.84688	9	5.63831	0.296511	12	0.936913	Down	0.3797	0.0006	0.0465
Dusp7	6.63087	0.717669	9	7.0101	0.413836	12	1.05719	Up	-0.3792	0.0007	0.047
Cib1	6.97987	0.906253	9	6.60126	0.27617	12	0.945757	Down	0.3786	0.0007	0.0476
Agrn	6.82562	0.417182	9	6.44699	0.384129	12	0.944528	Down	0.3786	0.0007	0.0476
