# Supplementary material for: Transposon mutagenesis identifies cooperating genetic drivers during keratinocyte transformation and cutaneous squamous cell carcinoma progression
Source: PLoS Genet. 2021 Aug 16;17(8):e1009094. doi: 10.1371/journal.pgen.1009094 (PMC8389471; doi:10.1371/journal.pgen.1009094)
Supplement: S19 Table — (XLSX) [file pgen.1009094.s031.xlsx]

## Sheet: ST20
SB|cuSCC Supplementary Tables for Aiderus, Newberg, and Guzman-Rojas et al., 2021 manuscript: PGENETICS-D-20-01368
Transposon mutagenesis identifies cooperating genetic drivers during keratinocyte transformation and cutaneous squamous cell carcinoma progression. Aziz Aiderus, Justin Y. Newberg, Liliana Guzman-Rojas [...] Michael A. Black, Karen M. Mann, and Michael B. Mann
Correspondence to M.B.M. at Michael.Mann@moffitt.org
S19 Table: Lentiviral vectors containing shRNAs used in this study
Gene Symbol	GE Healthcare Dharmacon Cat #	Source Clone ID	Gene Target Sequence
KMT2C	VGH5523-Human GIPZ viral particles	V2LHS_248916	CATCCATACTGTGTCAGTA
KMT2C	VGH5523-Human GIPZ viral particles	V3LHS_322310	AGATGTGTTTCAAAGACAA
KMT2C	VGH5523-Human GIPZ viral particles	V3LHS_326411	AGCAAGATAAGTTTAGATA
NCOA2	VGH5523-Human GIPZ viral particles	V2LHS_199063	CTGACAAATGTGCAATCTT
NCOA2	VGH5523-Human GIPZ viral particles	V3LHS_357379	GGGTTCTTCTTTGTAGTGA
NCOA2	VGH5523-Human GIPZ viral particles	V3LHS_357381	AGACTACTAATGAACCTCA
ZMIZ1	VGH5523-Human GIPZ viral particles	V3LHS_641571	CGAGACAAGTTCACCCCGA
ZMIZ1	VGH5523-Human GIPZ viral particles	V3LHS_641572	CAGAACAGTTTAATGGACA
ZMIZ1	VGH5523-Human GIPZ viral particles	V3LHS_641576	ACGATGACCTCCTGTCTCT
ZMIZ2	VGH5523-Human GIPZ viral particles	V3LHS_643244	CAGCTGCGAGACTCAGTCT
ZMIZ2	VGH5523-Human GIPZ viral particles	V3LHS_643246	TCGGTGCAGGTCAGCGTCA
ZMIZ2	VGH5523-Human GIPZ viral particles	V3LHS_643249	CCCACGGGACTGCATTATA
N/A	RHS4348-Non-silencing GIPZ Lentiviral shRNA Negative Control Particles
GAPDH	RHS4372-GAPDH GIPZ Lentiviral shRNA Positive Control Particles
