# Supplementary material for: Transposon mutagenesis identifies cooperating genetic drivers during keratinocyte transformation and cutaneous squamous cell carcinoma progression
Source: PLoS Genet. 2021 Aug 16;17(8):e1009094. doi: 10.1371/journal.pgen.1009094 (PMC8389471; doi:10.1371/journal.pgen.1009094)
Supplement: S20 Table — (XLSX) [file pgen.1009094.s032.xlsx]

## Sheet: ST19
SB|cuSCC Supplementary Tables for Aiderus, Newberg, and Guzman-Rojas et al., 2021 manuscript: PGENETICS-D-20-01368
Transposon mutagenesis identifies cooperating genetic drivers during keratinocyte transformation and cutaneous squamous cell carcinoma progression. Aziz Aiderus, Justin Y. Newberg, Liliana Guzman-Rojas [...] Michael A. Black, Karen M. Mann, and Michael B. Mann
Correspondence to M.B.M. at Michael.Mann@moffitt.org
S20 Table: TaqMan probes used in this study
Thermo Fisher Scientific Cat No	Driver Gene_Product ID	URL
TaqMan® Assay 4331182	CHUK_Hs00989502_m1	https://www.thermofisher.com/order/genome-database/browse/gene-expression/keyword/Hs00989502_m1
TaqMan® Assay 4331182	CUL1_Hs01117001_m1	https://www.thermofisher.com/order/genome-database/browse/gene-expression/keyword/Hs01117001_m1
TaqMan® Assay 4331182	EHMT1_Hs00964325_m1	https://www.thermofisher.com/order/genome-database/browse/gene-expression/keyword/Hs00964325_m1
TaqMan® Assay 4331182	FBXO11_Hs00251516_m1	https://www.thermofisher.com/order/genome-database/browse/gene-expression/keyword/Hs00251516_m1
TaqMan® Assay 4331182	KMT2C_Hs01005521_m1	https://www.thermofisher.com/order/genome-database/browse/gene-expression/keyword/Hs01005521_m1
TaqMan® Assay 4331182	LARP4B_Hs00299621_m1	https://www.thermofisher.com/order/genome-database/browse/gene-expression/keyword/Hs00299621_m1
TaqMan® Assay 4331182	MAMLD1_Hs00193976_m1	https://www.thermofisher.com/order/genome-database/browse/gene-expression/keyword/Hs00193976_m1
TaqMan® Assay 4331182	NCOA2_Hs00896106_m1	https://www.thermofisher.com/order/genome-database/browse/gene-expression/keyword/Hs00896106_m1
TaqMan® Assay 4331182	NCOR2_Hs00196955_m1	https://www.thermofisher.com/order/genome-database/browse/gene-expression/keyword/Hs00196955_m1
TaqMan® Assay 4331182	NOTCH1_Hs01062014_m1	https://www.thermofisher.com/order/genome-database/browse/gene-expression/keyword/Hs01062014_m1
TaqMan® Assay 4331182	PTEN_Hs02621230_s1	https://www.thermofisher.com/order/genome-database/browse/gene-expression/keyword/Hs02621230_s1
TaqMan® Assay 4331182	ZMIZ1_Hs00393480_m1	https://www.thermofisher.com/order/genome-database/browse/gene-expression/keyword/Hs00393480_m1
TaqMan® Assay 4331182	ZMIZ2_Hs00230211_m1	https://www.thermofisher.com/order/genome-database/browse/gene-expression/keyword/Hs00230211_m1
