# Supplementary material for: Transposon mutagenesis identifies cooperating genetic drivers during keratinocyte transformation and cutaneous squamous cell carcinoma progression
Source: PLoS Genet. 2021 Aug 16;17(8):e1009094. doi: 10.1371/journal.pgen.1009094 (PMC8389471; doi:10.1371/journal.pgen.1009094)
Supplement: S1 Data — (XLSX) [file pgen.1009094.s034.xlsx]

## Sheet: ST11
SB|cuSCC Supplementary Tables for Aiderus, Newberg, and Guzman-Rojas et al., 2021 manuscript: PGENETICS-D-20-01368
Transposon mutagenesis identifies cooperating genetic drivers during keratinocyte transformation and cutaneous squamous cell carcinoma progression. Aziz Aiderus, Justin Y. Newberg, Liliana Guzman-Rojas [...] Michael A. Black, Karen M. Mann, and Michael B. Mann
Correspondence to M.B.M. at Michael.Mann@moffitt.org
S1 Data: BED file of SB insertions for cuSCC60_SBC
Chr	start	end	TumorID	reads	strand	gene(s)	gene_direction_activating
chr3	52109231	52109232	HMRI00418.IMCB-Tan0176-MS-1	35809	-	Foxo1
chr14	26463870	26463871	HMRI00420.IMCB-Tan0280-MS-2	33447	+	Zmiz1	Zmiz1
chr14	26465325	26465326	HMRI00415.IMCB-Tan0159-MS-3	30519	+	Zmiz1	Zmiz1
chr17	4989298	4989299	HMRI00420.IMCB-Tan0280-MS-2	26055	+
chr9	66908536	66908537	HMRI00412.IMCB-Tan0119-MS-3	25042	-
chr11	62099571	62099572	HMRI00420.IMCB-Tan0280-MS-2	24357	+	Ttc19	Ttc19
chr15	99228450	99228451	HMRI00415.IMCB-Tan0159-MS-3	24298	-	Tmbim6
chr3	58977537	58977538	HMRI00418.IMCB-Tan0176-MS-1	24288	-	Med12l
chr14	26463966	26463967	HMRI00419.IMCB-Tan0180-MS-5	24022	+	Zmiz1	Zmiz1
chr11	6296885	6296886	HMRI00404.IMCB-Tan0265-MS-4	23886	+	Zmiz2	Zmiz2
chr6	51934653	51934654	HMRI00400.IMCB-Tan0123-MS-8	23493	-	Skap2	Skap2
chr11	119641918	119641919	HMRI00417.IMCB-Tan0173-MS-2	23206	+	Rptor	Rptor
chr9	118387387	118387388	HMRI00158.IMCB-Fern0108-MS-4	23135	-	Eomes
chr9	21814571	21814572	HMRI00416.IMCB-Tan0171-MS-3	22812	+	Prkcsh	Prkcsh
chr9	109854253	109854254	HMRI00417.IMCB-Tan0173-MS-2	22790	-	Map4
chr9	65161660	65161661	HMRI00417.IMCB-Tan0173-MS-2	21444	-	Clpx
chr11	23233625	23233626	HMRI00420.IMCB-Tan0280-MS-2	19947	+	Usp34	Usp34
chr9	41995990	41995991	HMRI00410.IMCB-Tan0107-MS-14	19745	+	4930546K05Rik
chr11	87867094	87867095	HMRI00404.IMCB-Tan0265-MS-4	19631	+	Srsf1	Srsf1
chr14	112449974	112449975	HMRI00407.IMCB-Fern0104-MS-1	19495	-
chr7	126092613	126092614	HMRI00416.IMCB-Tan0171-MS-3	19131	+	Iqck	Iqck
chr11	67432578	67432579	HMRI00400.IMCB-Tan0123-MS-8	19040	-	Gas7
chr9	30370609	30370610	HMRI00418.IMCB-Tan0176-MS-1	19008	+
chr8	27462826	27462827	HMRI00416.IMCB-Tan0171-MS-3	18945	+
chr12	83483742	83483743	HMRI00407.IMCB-Fern0104-MS-1	18806	+	Sipa1l1	Sipa1l1
chr14	26463870	26463871	HMRI00418.IMCB-Tan0176-MS-1	18512	+	Zmiz1	Zmiz1
chr14	26463870	26463871	HMRI00402.IMCB-Tan0182-MS-2	18411	+	Zmiz1	Zmiz1
chr9	96327928	96327929	HMRI00402.IMCB-Tan0182-MS-2	18012	-
chr18	50248201	50248202	HMRI00420.IMCB-Tan0280-MS-2	17775	+	Tnfaip8	Tnfaip8
chr8	123683847	123683848	HMRI00400.IMCB-Tan0123-MS-8	17706	+
chr9	47631307	47631308	HMRI00400.IMCB-Tan0123-MS-8	17659	+	Cadm1	Cadm1
chr14	26463870	26463871	HMRI00422.IMCB-Tan0285-MS-1	17653	+	Zmiz1	Zmiz1
chr1	173404551	173404552	HMRI00420.IMCB-Tan0280-MS-2	17611	+
chr8	67179316	67179317	HMRI00414.IMCB-Fern0001-MS-2	17487	-
chr9	89988682	89988683	HMRI00414.IMCB-Fern0001-MS-2	17396	-	Morf4l1	Morf4l1
chr9	120643865	120643866	HMRI00416.IMCB-Tan0171-MS-3	16473	-
chr16	56098907	56098908	HMRI00417.IMCB-Tan0173-MS-2	16466	+	Senp7	Senp7
chr17	3658439	3658440	HMRI00400.IMCB-Tan0123-MS-8	16440	+	Nox3
chr9	73690793	73690794	HMRI00404.IMCB-Tan0265-MS-4	16406	+	Unc13c
chrX	68317428	68317429	HMRI00416.IMCB-Tan0171-MS-3	16377	+	Mamld1	Mamld1
chr7	152245522	152245523	HMRI00164.IMCB-Fern0106-MS-1	16366	+
chr9	20060102	20060103	HMRI00416.IMCB-Tan0171-MS-3	16247	-	Olfr872
chr9	116063626	116063627	HMRI00449.IMCB-Fern0224-MS-4	16188	-	Tgfbr2	Tgfbr2
chr11	65555863	65555864	HMRI00407.IMCB-Fern0104-MS-1	16159	+	Map2k4
chr6	101373896	101373897	HMRI00415.IMCB-Tan0159-MS-3	15952	-
chr11	3067206	3067207	HMRI00410.IMCB-Tan0107-MS-14	15933	-	Sfi1	Sfi1
chr14	26463415	26463416	HMRI00412.IMCB-Tan0119-MS-3	15793	+	Zmiz1	Zmiz1
chr6	65476779	65476780	HMRI00410.IMCB-Tan0107-MS-14	15738	+
chr8	23780566	23780567	HMRI00402.IMCB-Tan0182-MS-2	15702	+	Ikbkb
chr15	7464181	7464182	HMRI00410.IMCB-Tan0107-MS-14	15634	-
chr15	80734554	80734555	HMRI00420.IMCB-Tan0280-MS-2	15480	-	Tnrc6b
chr14	26463293	26463294	HMRI00407.IMCB-Fern0104-MS-1	15470	+	Zmiz1	Zmiz1
chr9_random	426303	426304	HMRI00408.IMCB-Fern0079-MS-2	15416	-
chr9	71595164	71595165	HMRI00415.IMCB-Tan0159-MS-3	15384	+	Cgnl1
chr16	66354551	66354552	HMRI00417.IMCB-Tan0173-MS-2	15371	+
chr9	83691647	83691648	HMRI00414.IMCB-Fern0001-MS-2	15333	-	Elovl4	Elovl4
chr7	122384132	122384133	HMRI00407.IMCB-Fern0104-MS-1	15230	+
chr9	61110830	61110831	HMRI00422.IMCB-Tan0285-MS-1	15177	+	B930092H01Rik
chr5	25057175	25057176	HMRI00417.IMCB-Tan0173-MS-2	15146	+
chr10	93110833	93110834	HMRI00401.IMCB-Tan0157-MS-1	15068	+	Ntn4	Ntn4
chr4	114192887	114192888	HMRI00400.IMCB-Tan0123-MS-8	14802	-	Trabd2b
chr10	94920726	94920727	HMRI00420.IMCB-Tan0280-MS-2	14715	-
chr8	113225479	113225480	HMRI00414.IMCB-Fern0001-MS-2	14641	-	Vac14
chr9	21302133	21302134	HMRI00416.IMCB-Tan0171-MS-3	14533	-	Dnm2
chr15	85402909	85402910	HMRI00422.IMCB-Tan0285-MS-1	14493	-	Wnt7b	Wnt7b
chr2	68822452	68822453	HMRI00416.IMCB-Tan0171-MS-3	14468	+	Cers6	Cers6
chr3	51746825	51746826	HMRI00415.IMCB-Tan0159-MS-3	14400	-	Maml3	Maml3
chr18	74942888	74942889	HMRI00420.IMCB-Tan0280-MS-2	14329	-	Acaa2
chr6	115371838	115371839	HMRI00429.IMCB-Tan0215-MS-4	14213	+	Pparg	Pparg
chr16	20114370	20114371	HMRI00413.IMCB-Tan0135-MS-4	14205	+	Klhl24	Klhl24
chr4	153672769	153672770	HMRI00401.IMCB-Tan0157-MS-1	14156	+	Arhgef16
chr16	26654533	26654534	HMRI00416.IMCB-Tan0171-MS-3	14050	-	Il1rap
chr9	86373796	86373797	HMRI00412.IMCB-Tan0119-MS-3	14030	-	Dopey1
chr4	95385842	95385843	HMRI00414.IMCB-Fern0001-MS-2	13943	+	Fggy	Fggy
chr2	26333883	26333884	HMRI00162.IMCB-Fern0141-MS-7	13916	-	Notch1	Notch1
chr11	99942658	99942659	HMRI00422.IMCB-Tan0285-MS-1	13869	+	Krt32
chr8	58814063	58814064	HMRI00402.IMCB-Tan0182-MS-2	13656	-
chr9	31220406	31220407	HMRI00415.IMCB-Tan0159-MS-3	13602	+	Nfrkb	Nfrkb
chr2	102851937	102851938	HMRI00439.IMCB-Fern0192-MS-1	13496	-
chr9	95837051	95837052	HMRI00400.IMCB-Tan0123-MS-8	13480	+	Atr	Atr
chr7	149815962	149815963	HMRI00416.IMCB-Tan0171-MS-3	13448	-
chr9	107753000	107753001	HMRI00410.IMCB-Tan0107-MS-14	13383	-	Rbm6	Rbm6
chr16	11197523	11197524	HMRI00429.IMCB-Tan0215-MS-4	13356	-	Rsl1d1	Rsl1d1
chr9	83765921	83765922	HMRI00420.IMCB-Tan0280-MS-2	13281	-	Ttk
chr1	124797626	124797627	HMRI00404.IMCB-Tan0265-MS-4	13091	-
chr9	84804498	84804499	HMRI00417.IMCB-Tan0173-MS-2	13047	-
chr6	94218521	94218522	HMRI00413.IMCB-Tan0135-MS-4	13006	+	Magi1
chr9	85839109	85839110	HMRI00407.IMCB-Fern0104-MS-1	13004	+
chr9	109009886	109009887	HMRI00439.IMCB-Fern0192-MS-1	12944	-	Plxnb1
chr9	89289272	89289273	HMRI00401.IMCB-Tan0157-MS-1	12815	-
chr9	51584502	51584503	HMRI00400.IMCB-Tan0123-MS-8	12739	+	Arhgap20	Arhgap20
chr14	26463397	26463398	HMRI00410.IMCB-Tan0107-MS-14	12678	+	Zmiz1	Zmiz1
chr14	32987990	32987991	HMRI00420.IMCB-Tan0280-MS-2	12625	-	Ncoa4
chr8	91225646	91225647	HMRI00401.IMCB-Tan0157-MS-1	12588	+	Cyld	Cyld
chr11	6296835	6296836	HMRI00437.IMCB-Fern0201-MS-1	12548	+	Zmiz2	Zmiz2
chr12	110843612	110843613	HMRI00413.IMCB-Tan0135-MS-4	12374	-	Rian
chr10	25118048	25118049	HMRI00429.IMCB-Tan0215-MS-4	12366	+	Epb4.1l2	Epb4.1l2
chr14	26463686	26463687	HMRI00401.IMCB-Tan0157-MS-1	12364	+	Zmiz1	Zmiz1
chr2	26321805	26321806	HMRI00449.IMCB-Fern0224-MS-4	12297	-	Notch1	Notch1
chr18	42067135	42067136	HMRI00410.IMCB-Tan0107-MS-14	12254	-	Prelid2	Prelid2
chr17	35982133	35982134	HMRI00428.IMCB-Tan0211-MS-1	12225	-	Mdc1
chr1	84739854	84739855	HMRI00411.IMCB-Fern0075-MS-1	12223	+	Trip12
chr9	50398445	50398446	HMRI00420.IMCB-Tan0280-MS-2	12156	-
chrX	11478361	11478362	HMRI00401.IMCB-Tan0157-MS-1	12074	+
chr19	17233911	17233912	HMRI00442.IMCB-Fern0127-MS-2	12027	+	Prune2	Prune2
chr2	29013247	29013248	HMRI00449.IMCB-Fern0224-MS-4	11973	+	Setx	Setx
chr9	79503468	79503469	HMRI00428.IMCB-Tan0211-MS-1	11973	+	Col12a1
chr9	72522190	72522191	HMRI00426.IMCB-Tan0201-MS-1	11852	+	Nedd4	Nedd4
chr5	152146571	152146572	HMRI00415.IMCB-Tan0159-MS-3	11831	+
chr14	26458629	26458630	HMRI00428.IMCB-Tan0211-MS-1	11815	+	Zmiz1	Zmiz1
chr19	5222509	5222510	HMRI00400.IMCB-Tan0123-MS-8	11745	+	Pacs1
chr9	31864797	31864798	HMRI00408.IMCB-Fern0079-MS-2	11638	-
chr19	53049764	53049765	HMRI00400.IMCB-Tan0123-MS-8	11566	-
chr9	101056367	101056368	HMRI00404.IMCB-Tan0265-MS-4	11555	+	Ppp2r3a
chr11	57329525	57329526	HMRI00404.IMCB-Tan0265-MS-4	11533	+	Fam114a2
chr14	78916650	78916651	HMRI00414.IMCB-Fern0001-MS-2	11482	-	Akap11	Akap11
chr1	157775720	157775721	HMRI00402.IMCB-Tan0182-MS-2	11423	+	Cep350
chr9	53602518	53602519	HMRI00420.IMCB-Tan0280-MS-2	11391	+
chr12	8847700	8847701	HMRI00437.IMCB-Fern0201-MS-1	11371	-
chr11	101725982	101725983	HMRI00417.IMCB-Tan0173-MS-2	11170	+
chr4	98504231	98504232	HMRI00400.IMCB-Tan0123-MS-8	11169	-
chr17	80164801	80164802	HMRI00401.IMCB-Tan0157-MS-1	11015	-
chr12	79820672	79820673	HMRI00426.IMCB-Tan0201-MS-1	11013	+	Fam71d	Fam71d
chr14	26459685	26459686	HMRI00428.IMCB-Tan0211-MS-1	10969	+	Zmiz1	Zmiz1
chr9	70618276	70618277	HMRI00429.IMCB-Tan0215-MS-4	10928	+	Adam10	Adam10
chr8	19185799	19185800	HMRI00404.IMCB-Tan0265-MS-4	10860	+
chr18	44602358	44602359	HMRI00162.IMCB-Fern0141-MS-7	10843	+	Mcc
chr8	97620466	97620467	HMRI00436.IMCB-Fern0158-MS-5	10716	-	Katnb1
chr2	6079395	6079396	HMRI00428.IMCB-Tan0211-MS-1	10608	-
chr7	147225334	147225335	HMRI00426.IMCB-Tan0201-MS-1	10605	+	Zfp511	Zfp511
chr9	69313385	69313386	HMRI00428.IMCB-Tan0211-MS-1	10605	+	Anxa2	Anxa2
chr13	40268263	40268264	HMRI00162.IMCB-Fern0141-MS-7	10536	-	Ofcc1	Ofcc1
chr1	179269192	179269193	HMRI00434.IMCB-Fern0080-MS-1	10386	+
chr8	114077563	114077564	HMRI00414.IMCB-Fern0001-MS-2	10326	+	Znrf1	Znrf1
chr9	53031762	53031763	HMRI00414.IMCB-Fern0001-MS-2	10307	-	Ddx10	Ddx10
chr14	26463870	26463871	HMRI00450.IMCB-Fern0310-MS-1	10231	+	Zmiz1	Zmiz1
chr9	37739685	37739686	HMRI00420.IMCB-Tan0280-MS-2	10219	+
chr9	110129592	110129593	HMRI00409.IMCB-Fern0098-MS-1	10159	+	Smarcc1	Smarcc1
chr15	100075333	100075334	HMRI00400.IMCB-Tan0123-MS-8	10140	-	Atf1
chr2	102842545	102842546	HMRI00454.IMCB-Fern0196-MS-1	10126	-
chr12	118801331	118801332	HMRI00434.IMCB-Fern0080-MS-1	10098	+	Rapgef5	Rapgef5
chr4	34819043	34819044	HMRI00426.IMCB-Tan0201-MS-1	10079	+	Zfp292
chr4	119482002	119482003	HMRI00445.IMCB-Fern0196-MS-2	10068	-
chr5	92588797	92588798	HMRI00437.IMCB-Fern0201-MS-1	10068	-	Uso1
chr11	102407795	102407796	HMRI00417.IMCB-Tan0173-MS-2	10060	-	Gpatch8	Gpatch8
chr9	16021015	16021016	HMRI00414.IMCB-Fern0001-MS-2	10038	+	Fat3
chr9	54466110	54466111	HMRI00423.IMCB-Tan0099-MS-9	10001	+	Acsbg1
chr9	13309846	13309847	HMRI00419.IMCB-Tan0180-MS-5	9920	+
chr9	116000082	116000083	HMRI00158.IMCB-Fern0108-MS-4	9913	-	Tgfbr2	Tgfbr2
chr14	26463293	26463294	HMRI00417.IMCB-Tan0173-MS-2	9843	+	Zmiz1	Zmiz1
chr9	13464455	13464456	HMRI00426.IMCB-Tan0201-MS-1	9774	+	Maml2	Maml2
chr14	26463160	26463161	HMRI00445.IMCB-Fern0196-MS-2	9770	+	Zmiz1	Zmiz1
chr5	144676717	144676718	HMRI00438.IMCB-Fern0172-MS-1	9730	-	Pms2
chr4	141255385	141255386	HMRI00413.IMCB-Tan0135-MS-4	9673	-	Ddi2	Ddi2
chr9	71821008	71821009	HMRI00436.IMCB-Fern0158-MS-5	9663	-	Tcf12	Tcf12
chr6	134411433	134411434	HMRI00435.IMCB-Fern0110-MS-2	9651	+	Lrp6
chr19	25183879	25183880	HMRI00451.IMCB-Fern0305-MS-3	9638	-	Dock8
chr12	15757306	15757307	HMRI00416.IMCB-Tan0171-MS-3	9598	+
chr9	53469712	53469713	HMRI00437.IMCB-Fern0201-MS-1	9594	+	Cul5
chr19	21228426	21228427	HMRI00429.IMCB-Tan0215-MS-4	9593	+
chr14	26463686	26463687	HMRI00442.IMCB-Fern0127-MS-2	9581	+	Zmiz1	Zmiz1
chr13	51206073	51206074	HMRI00454.IMCB-Fern0196-MS-1	9573	+	Spin1	Spin1
chr9	18120369	18120370	HMRI00436.IMCB-Fern0158-MS-5	9498	+
chrX	68355053	68355054	HMRI00162.IMCB-Fern0141-MS-7	9469	+	Mamld1	Mamld1
chr6	66939376	66939377	HMRI00454.IMCB-Fern0196-MS-1	9440	-	Gng12
chr14	26463415	26463416	HMRI00414.IMCB-Fern0001-MS-2	9414	+	Zmiz1	Zmiz1
chr5	24994322	24994323	HMRI00413.IMCB-Tan0135-MS-4	9412	-	Kmt2c	Kmt2c
chr9	100587619	100587620	HMRI00439.IMCB-Fern0192-MS-1	9411	+	Stag1	Stag1
chr12	53070077	53070078	HMRI00163.IMCB-Fern0230-MS-3	9359	-	Heatr5a	Heatr5a
chr9	120860296	120860297	HMRI00424.IMCB-Tan0184-MS-1	9305	+	Ctnnb1	Ctnnb1
chr1	13327216	13327217	HMRI00439.IMCB-Fern0192-MS-1	9295	+	Ncoa2
chr1	146625468	146625469	HMRI00407.IMCB-Fern0104-MS-1	9290	+
chr9	96242303	96242304	HMRI00428.IMCB-Tan0211-MS-1	9283	+	Atp1b3
chr9	70609058	70609059	HMRI00429.IMCB-Tan0215-MS-4	9258	+	Adam10	Adam10
chr3	36468165	36468166	HMRI00435.IMCB-Fern0110-MS-2	9241	+	Ccna2
chr2	15815697	15815698	HMRI00420.IMCB-Tan0280-MS-2	9199	-
chr9	31509743	31509744	HMRI00428.IMCB-Tan0211-MS-1	9168	-
chr14	26463542	26463543	HMRI00441.IMCB-Fern0178-MS-2	9161	+	Zmiz1	Zmiz1
chr1	6203340	6203341	HMRI00434.IMCB-Fern0080-MS-1	9121	-
chr9	86924278	86924279	HMRI00428.IMCB-Tan0211-MS-1	9114	-	Cyb5r4
chr14	13059505	13059506	HMRI00402.IMCB-Tan0182-MS-2	9107	+	Ptprg	Ptprg
chr4	119482081	119482082	HMRI00415.IMCB-Tan0159-MS-3	9087	+
chr14	26463686	26463687	HMRI00451.IMCB-Fern0305-MS-3	9076	+	Zmiz1	Zmiz1
chr5	140559696	140559697	HMRI00416.IMCB-Tan0171-MS-3	9057	+	Mad1l1
chr9	85887160	85887161	HMRI00412.IMCB-Tan0119-MS-3	9020	+
chr3	21780373	21780374	HMRI00400.IMCB-Tan0123-MS-8	9019	-
chr3	102295387	102295388	HMRI00164.IMCB-Fern0106-MS-1	9001	+	Ngf	Ngf
chr17	71272013	71272014	HMRI00428.IMCB-Tan0211-MS-1	8991	+
chr14	58506130	58506131	HMRI00162.IMCB-Fern0141-MS-7	8973	+	Zdhhc20
chr19	24546537	24546538	HMRI00444.IMCB-Fern0162-MS-1	8932	-	Pip5k1b	Pip5k1b
chr11	105476327	105476328	HMRI00449.IMCB-Fern0224-MS-4	8882	+	Tanc2	Tanc2
chr1	153890370	153890371	HMRI00429.IMCB-Tan0215-MS-4	8875	-	1700025G04Rik	1700025G04Rik
chr8	120064557	120064558	HMRI00162.IMCB-Fern0141-MS-7	8861	+	Plcg2	Plcg2
chr9	79344115	79344116	HMRI00411.IMCB-Fern0075-MS-1	8855	-	Gm10635	Gm10635
chr14	26463415	26463416	HMRI00411.IMCB-Fern0075-MS-1	8848	+	Zmiz1	Zmiz1
chrX	93358124	93358125	HMRI00435.IMCB-Fern0110-MS-2	8847	+	Msn	Msn
chr9	58465537	58465538	HMRI00408.IMCB-Fern0079-MS-2	8789	-	Nptn
chr9	84212116	84212117	HMRI00404.IMCB-Tan0265-MS-4	8787	-
chr1	168869202	168869203	HMRI00428.IMCB-Tan0211-MS-1	8713	+
chr6	122836957	122836958	HMRI00411.IMCB-Fern0075-MS-1	8641	+	Necap1	Necap1
chr4	149925972	149925973	HMRI00444.IMCB-Fern0162-MS-1	8632	-	Rere
chr14	60215694	60215695	HMRI00450.IMCB-Fern0310-MS-1	8631	+	Cdadc1
chr19	36656180	36656181	HMRI00435.IMCB-Fern0110-MS-2	8489	+	Hectd2	Hectd2
chr9	76238755	76238756	HMRI00401.IMCB-Tan0157-MS-1	8470	-
chr9	53187709	53187710	HMRI00430.IMCB-Tan0216-MS-3	8455	+	Exph5	Exph5
chr1	140566204	140566205	HMRI00418.IMCB-Tan0176-MS-1	8392	+	Gm5833
chr9	85712231	85712232	HMRI00439.IMCB-Fern0192-MS-1	8294	-
chr9	110513768	110513769	HMRI00428.IMCB-Tan0211-MS-1	8291	-	Setd2
chr9	64160383	64160384	HMRI00400.IMCB-Tan0123-MS-8	8287	+	Dis3l
chr11	6296835	6296836	HMRI00427.IMCB-Tan0209-MS-1	8262	+	Zmiz2	Zmiz2
chr15	59309505	59309506	HMRI00427.IMCB-Tan0209-MS-1	8205	+	Nsmce2	Nsmce2
chr2	151358133	151358134	HMRI00428.IMCB-Tan0211-MS-1	8195	+
chrX	68286984	68286985	HMRI00426.IMCB-Tan0201-MS-1	8179	+
chr8	127425389	127425390	HMRI00435.IMCB-Fern0110-MS-2	8168	+	Sprtn	Sprtn
chr5	29947938	29947939	HMRI00418.IMCB-Tan0176-MS-1	8151	+	Ube3c	Ube3c
chr17	28049594	28049595	HMRI00441.IMCB-Fern0178-MS-2	8130	+	Anks1	Anks1
chr8	26801922	26801923	HMRI00414.IMCB-Fern0001-MS-2	8096	+	Whsc1l1	Whsc1l1
chr6	71978189	71978190	HMRI00449.IMCB-Fern0224-MS-4	8093	+	9130221F21Rik
chr11	79159919	79159920	HMRI00437.IMCB-Fern0201-MS-1	8080	-	Nf1
chr9	71872655	71872656	HMRI00426.IMCB-Tan0201-MS-1	8073	-	Tcf12	Tcf12
chr9	119515850	119515851	HMRI00400.IMCB-Tan0123-MS-8	8063	+
chr8	10000842	10000843	HMRI00420.IMCB-Tan0280-MS-2	8053	-
chr9	6993560	6993561	HMRI00428.IMCB-Tan0211-MS-1	8029	-	Dync2h1	Dync2h1
chr6	101198150	101198151	HMRI00445.IMCB-Fern0196-MS-2	8004	-	Pdzrn3	Pdzrn3
chr7	137093224	137093225	HMRI00411.IMCB-Fern0075-MS-1	7996	-
chr1	84822871	84822872	HMRI00413.IMCB-Tan0135-MS-4	7970	+	Trip12
chr15	17137458	17137459	HMRI00417.IMCB-Tan0173-MS-2	7947	-
chr13	96437437	96437438	HMRI00402.IMCB-Tan0182-MS-2	7915	-	Iqgap2	Iqgap2
chr14	92452132	92452133	HMRI00162.IMCB-Fern0141-MS-7	7849	+
chr8	125928028	125928029	HMRI00429.IMCB-Tan0215-MS-4	7838	-	Tcf25
chr9	3905223	3905224	HMRI00416.IMCB-Tan0171-MS-3	7837	-	Gucy1a2
chr12	86140958	86140959	HMRI00414.IMCB-Fern0001-MS-2	7807	-	Ltbp2	Ltbp2
chr9	51751548	51751549	HMRI00414.IMCB-Fern0001-MS-2	7780	-	Fdx1	Fdx1
chr10	44052287	44052288	HMRI00434.IMCB-Fern0080-MS-1	7778	-	Atg5
chr14	15493640	15493641	HMRI00444.IMCB-Fern0162-MS-1	7737	+
chr3	116650976	116650977	HMRI00434.IMCB-Fern0080-MS-1	7736	-	Palmd	Palmd
chr9	101010609	101010610	HMRI00451.IMCB-Fern0305-MS-3	7723	-	Ppp2r3a	Ppp2r3a
chr11	71807463	71807464	HMRI00407.IMCB-Fern0104-MS-1	7720	+
chr13	91065982	91065983	HMRI00453.IMCB-Fern0307-MS-1	7702	+
chr2	143768136	143768137	HMRI00450.IMCB-Fern0310-MS-1	7689	-	Dstn
chr9	115164036	115164037	HMRI00413.IMCB-Tan0135-MS-4	7666	+	Stt3b
chr1	59853016	59853017	HMRI00449.IMCB-Fern0224-MS-4	7590	-	Bmpr2
chr1	178617572	178617573	HMRI00428.IMCB-Tan0211-MS-1	7587	+
chr11	103100569	103100570	HMRI00436.IMCB-Fern0158-MS-5	7575	-	Map3k14	Map3k14
chr9	79634917	79634918	HMRI00429.IMCB-Tan0215-MS-4	7552	+	Tmem30a
chr1	153233816	153233817	HMRI00416.IMCB-Tan0171-MS-3	7499	-	Swt1	Swt1
chr9	75014037	75014038	HMRI00442.IMCB-Fern0127-MS-2	7496	+	Myo5a	Myo5a
chr9	114336795	114336796	HMRI00428.IMCB-Tan0211-MS-1	7474	-	Glb1
chr9	70597865	70597866	HMRI00426.IMCB-Tan0201-MS-1	7464	+	Adam10	Adam10
chr2	163968357	163968358	HMRI00439.IMCB-Fern0192-MS-1	7461	+	Stk4	Stk4
chr9	89988719	89988720	HMRI00401.IMCB-Tan0157-MS-1	7455	-	Morf4l1	Morf4l1
chr9	79996400	79996401	HMRI00450.IMCB-Fern0310-MS-1	7401	+
chr14	26463686	26463687	HMRI00164.IMCB-Fern0106-MS-1	7311	+	Zmiz1	Zmiz1
chr16	20659200	20659201	HMRI00435.IMCB-Fern0110-MS-2	7304	+	Psmd2	Psmd2
chr9	70770085	70770086	HMRI00446.IMCB-Fern0202-MS-1	7304	-	Lipc	Lipc
chr1	36988026	36988027	HMRI00436.IMCB-Fern0158-MS-5	7292	+	Tmem131
chr18	38193586	38193587	HMRI00414.IMCB-Fern0001-MS-2	7274	+
chr9	47378784	47378785	HMRI00426.IMCB-Tan0201-MS-1	7249	-	Cadm1
chr18	42545137	42545138	HMRI00410.IMCB-Tan0107-MS-14	7243	-
chr9	70613481	70613482	HMRI00430.IMCB-Tan0216-MS-3	7229	+	Adam10	Adam10
chr18	32059429	32059430	HMRI00410.IMCB-Tan0107-MS-14	7208	+	Wdr33	Wdr33
chr9	70582391	70582392	HMRI00437.IMCB-Fern0201-MS-1	7144	-	Adam10
chr9	86115316	86115317	HMRI00409.IMCB-Fern0098-MS-1	7129	-
chr17	47886955	47886956	HMRI00454.IMCB-Fern0196-MS-1	7129	+	Tfeb	Tfeb
chr15	35664487	35664488	HMRI00162.IMCB-Fern0141-MS-7	7127	-	Vps13b
chr9	86497347	86497348	HMRI00158.IMCB-Fern0108-MS-4	7125	-	Me1	Me1
chr5	119173680	119173681	HMRI00435.IMCB-Fern0110-MS-2	7115	+	Med13l	Med13l
chr9	27951470	27951471	HMRI00400.IMCB-Tan0123-MS-8	7107	+	Opcml	Opcml
chr5	74437083	74437084	HMRI00445.IMCB-Fern0196-MS-2	7101	+	Usp46
chr11	23536225	23536226	HMRI00428.IMCB-Tan0211-MS-1	7075	-
chr9	61353072	61353073	HMRI00401.IMCB-Tan0157-MS-1	7062	-
chr9	70412147	70412148	HMRI00434.IMCB-Fern0080-MS-1	7045	-	Sltm
chr6	134504050	134504051	HMRI00158.IMCB-Fern0108-MS-4	7020	-	Lrp6	Lrp6
chr9	118889192	118889193	HMRI00426.IMCB-Tan0201-MS-1	7017	+	Ctdspl	Ctdspl
chr15	61586170	61586171	HMRI00422.IMCB-Tan0285-MS-1	7002	-	D030024E09Rik	D030024E09Rik
chr2	165847699	165847700	HMRI00163.IMCB-Fern0230-MS-3	7000	+	Ncoa3	Ncoa3
chr2	114441131	114441132	HMRI00439.IMCB-Fern0192-MS-1	6955	+	Dph6
chr17	15985313	15985314	HMRI00434.IMCB-Fern0080-MS-1	6920	+
chr9	86140596	86140597	HMRI00408.IMCB-Fern0079-MS-2	6913	+
chr11	77517022	77517023	HMRI00445.IMCB-Fern0196-MS-2	6909	+	Nufip2	Nufip2
chr5	123201396	123201397	HMRI00158.IMCB-Fern0108-MS-4	6898	-	Camkk2	Camkk2
chrX	12030863	12030864	HMRI00445.IMCB-Fern0196-MS-2	6890	-
chr7	36202393	36202394	HMRI00434.IMCB-Fern0080-MS-1	6857	+	Cep89	Cep89
chr9	75666208	75666209	HMRI00453.IMCB-Fern0307-MS-1	6849	-	Bmp5
chr14	26463686	26463687	HMRI00440.IMCB-Fern0209-MS-1	6827	+	Zmiz1	Zmiz1
chr17	52236239	52236240	HMRI00408.IMCB-Fern0079-MS-2	6815	+
chr6	8046108	8046109	HMRI00422.IMCB-Tan0285-MS-1	6804	+	Col28a1
chr18	74661087	74661088	HMRI00454.IMCB-Fern0196-MS-1	6796	+	1700120E14Rik|Myo5b	Myo5b
chr16	11354159	11354160	HMRI00163.IMCB-Fern0230-MS-3	6769	-	Snx29
chr9	83264364	83264365	HMRI00415.IMCB-Tan0159-MS-3	6748	+
chr5	145960451	145960452	HMRI00420.IMCB-Tan0280-MS-2	6674	-	Zkscan14	Zkscan14
chr18	47591343	47591344	HMRI00450.IMCB-Fern0310-MS-1	6656	-
chr11	16687660	16687661	HMRI00413.IMCB-Tan0135-MS-4	6603	-	Egfr
chr11	44367077	44367078	HMRI00407.IMCB-Fern0104-MS-1	6602	-	Rnf145
chr15	64943837	64943838	HMRI00419.IMCB-Tan0180-MS-5	6594	-
chr5	96569870	96569871	HMRI00413.IMCB-Tan0135-MS-4	6580	-	Cnot6l	Cnot6l
chr9	82762970	82762971	HMRI00408.IMCB-Fern0079-MS-2	6575	+	Phip
chr6	94185172	94185173	HMRI00413.IMCB-Tan0135-MS-4	6565	-	4930511A08Rik|Magi1	4930511A08Rik|Magi1
chr6	97827373	97827374	HMRI00411.IMCB-Fern0075-MS-1	6526	-	Mitf
chr9	84256418	84256419	HMRI00162.IMCB-Fern0141-MS-7	6518	-
chr14	26463293	26463294	HMRI00408.IMCB-Fern0079-MS-2	6497	+	Zmiz1	Zmiz1
chr14	26463293	26463294	HMRI00439.IMCB-Fern0192-MS-1	6473	+	Zmiz1	Zmiz1
chr1	135660665	135660666	HMRI00419.IMCB-Tan0180-MS-5	6461	+
chr12	36191345	36191346	HMRI00407.IMCB-Fern0104-MS-1	6451	+	Ahr
chr9	64690252	64690253	HMRI00416.IMCB-Tan0171-MS-3	6437	-	Dennd4a
chr7	63387717	63387718	HMRI00415.IMCB-Tan0159-MS-3	6435	-	Herc2
chr3	19183058	19183059	HMRI00454.IMCB-Fern0196-MS-1	6420	-	Pde7a	Pde7a
chr11	67194786	67194787	HMRI00407.IMCB-Fern0104-MS-1	6419	+
chr18	68948023	68948024	HMRI00445.IMCB-Fern0196-MS-2	6419	+
chr12	68266242	68266243	HMRI00415.IMCB-Tan0159-MS-3	6379	+	Mdga2
chr10	13786243	13786244	HMRI00163.IMCB-Fern0230-MS-3	6371	+	Hivep2	Hivep2
chr9	53434087	53434088	HMRI00163.IMCB-Fern0230-MS-3	6370	-	Cul5	Cul5
chr16	19060133	19060134	HMRI00412.IMCB-Tan0119-MS-3	6352	+
chr9	123015811	123015812	HMRI00445.IMCB-Fern0196-MS-2	6351	-	Zdhhc3	Zdhhc3
chr6	115606081	115606082	HMRI00446.IMCB-Fern0202-MS-1	6336	-	Raf1	Raf1
chr3	109740592	109740593	HMRI00449.IMCB-Fern0224-MS-4	6319	-	Ntng1	Ntng1
chr3	118982302	118982303	HMRI00413.IMCB-Tan0135-MS-4	6315	+	Dpyd	Dpyd
chr14	24840186	24840187	HMRI00162.IMCB-Fern0141-MS-7	6314	-
chr16	64796999	64797000	HMRI00433.IMCB-Fern0171-MS-6	6278	-
chr9	31116844	31116845	HMRI00445.IMCB-Fern0196-MS-2	6276	+
chr19	42668029	42668030	HMRI00451.IMCB-Fern0305-MS-3	6252	+	Loxl4
chr9	89867949	89867950	HMRI00433.IMCB-Fern0171-MS-6	6234	+	Rasgrf1	Rasgrf1
chr8	114539782	114539783	HMRI00451.IMCB-Fern0305-MS-3	6202	+	Terf2ip	Terf2ip
chr14	26463293	26463294	HMRI00409.IMCB-Fern0098-MS-1	6122	+	Zmiz1	Zmiz1
chr9	75355485	75355486	HMRI00422.IMCB-Tan0285-MS-1	6096	-	Tmod3	Tmod3
chr17	45817149	45817150	HMRI00450.IMCB-Fern0310-MS-1	6091	-	Tmem63b	Tmem63b
chr9	84176091	84176092	HMRI00163.IMCB-Fern0230-MS-3	6074	-
chr3	74496565	74496566	HMRI00404.IMCB-Tan0265-MS-4	6064	+
chr3	95281310	95281311	HMRI00440.IMCB-Fern0209-MS-1	6059	+	Arnt	Arnt
chr12	112418319	112418320	HMRI00445.IMCB-Fern0196-MS-2	6055	+	4930595D18Rik|Traf3	Traf3
chr9	113582248	113582249	HMRI00440.IMCB-Fern0209-MS-1	6047	+	Pdcd6ip
chr13	96127308	96127309	HMRI00426.IMCB-Tan0201-MS-1	6012	+	Aggf1
chr14	66459295	66459296	HMRI00442.IMCB-Fern0127-MS-2	5997	-	Ccdc25
chr9	20155107	20155108	HMRI00444.IMCB-Fern0162-MS-1	5994	-	Zfp560	Zfp560
chr18	69787591	69787592	HMRI00453.IMCB-Fern0307-MS-1	5966	+	Tcf4	Tcf4
chr19	54275006	54275007	HMRI00413.IMCB-Tan0135-MS-4	5949	-
chr9	99029843	99029844	HMRI00444.IMCB-Fern0162-MS-1	5924	-	Pik3cb	Pik3cb
chr12	5041229	5041230	HMRI00444.IMCB-Fern0162-MS-1	5915	+	Atad2b	Atad2b
chr15	85948632	85948633	HMRI00163.IMCB-Fern0230-MS-3	5892	+	Gramd4	Gramd4
chr5	139676994	139676995	HMRI00417.IMCB-Tan0173-MS-2	5866	-	Sun1
chr7	87597594	87597595	HMRI00453.IMCB-Fern0307-MS-1	5806	+
chr11	74533635	74533636	HMRI00413.IMCB-Tan0135-MS-4	5795	-	Pafah1b1	Pafah1b1
chr16	38112553	38112554	HMRI00451.IMCB-Fern0305-MS-3	5784	+	Gsk3b	Gsk3b
chr9	48818823	48818824	HMRI00401.IMCB-Tan0157-MS-1	5780	+	Usp28	Usp28
chr9	67457025	67457026	HMRI00429.IMCB-Tan0215-MS-4	5778	+
chr12	32289647	32289648	HMRI00430.IMCB-Tan0216-MS-3	5716	+	Bcap29
chr9	67696591	67696592	HMRI00426.IMCB-Tan0201-MS-1	5703	+	Vps13c	Vps13c
chr1	133207591	133207592	HMRI00450.IMCB-Fern0310-MS-1	5694	+	Srgap2
chr3	38380443	38380444	HMRI00445.IMCB-Fern0196-MS-2	5692	+	Ankrd50
chr13	63862160	63862161	HMRI00445.IMCB-Fern0196-MS-2	5666	-
chr8	8644629	8644630	HMRI00158.IMCB-Fern0108-MS-4	5653	+	Efnb2
chr5	145089589	145089590	HMRI00451.IMCB-Fern0305-MS-3	5607	+	Baiap2l1
chr9	118398199	118398200	HMRI00450.IMCB-Fern0310-MS-1	5604	-
chr10	13768370	13768371	HMRI00430.IMCB-Tan0216-MS-3	5597	+	Hivep2	Hivep2
chr9	50921505	50921506	HMRI00451.IMCB-Fern0305-MS-3	5586	+
chr9	4299589	4299590	HMRI00451.IMCB-Fern0305-MS-3	5564	+	Aasdhppt
chr2	38418596	38418597	HMRI00435.IMCB-Fern0110-MS-2	5551	-	Nek6
chr2	49356664	49356665	HMRI00162.IMCB-Fern0141-MS-7	5547	+	Epc2	Epc2
chr3	135936857	135936858	HMRI00453.IMCB-Fern0307-MS-1	5542	+	Bank1
chr6	42316624	42316625	HMRI00428.IMCB-Tan0211-MS-1	5537	-	Epha1	Epha1
chr3	136364672	136364673	HMRI00435.IMCB-Fern0110-MS-2	5516	+	Ppp3ca	Ppp3ca
chr10	83456476	83456477	HMRI00402.IMCB-Tan0182-MS-2	5506	-
chr12	94098231	94098232	HMRI00402.IMCB-Tan0182-MS-2	5505	-
chr9	107801219	107801220	HMRI00446.IMCB-Fern0202-MS-1	5494	+	Mon1a	Mon1a
chr14	73137395	73137396	HMRI00164.IMCB-Fern0106-MS-1	5476	+
chr2	136041402	136041403	HMRI00417.IMCB-Tan0173-MS-2	5470	-	Pak7	Pak7
chr9	92457412	92457413	HMRI00415.IMCB-Tan0159-MS-3	5466	-	Plod2
chr9	24342063	24342064	HMRI00436.IMCB-Fern0158-MS-5	5436	+
chr11	23230235	23230236	HMRI00444.IMCB-Fern0162-MS-1	5423	+	Usp34	Usp34
chr9	69085844	69085845	HMRI00446.IMCB-Fern0202-MS-1	5415	+	Rora	Rora
chr9	113306999	113307000	HMRI00428.IMCB-Tan0211-MS-1	5391	+
chr13	79235621	79235622	HMRI00415.IMCB-Tan0159-MS-3	5339	-
chr17	71336569	71336570	HMRI00438.IMCB-Fern0172-MS-1	5318	-	Myl12b	Myl12b
chr9	25097841	25097842	HMRI00429.IMCB-Tan0215-MS-4	5317	-	Sept7
chr7	87840787	87840788	HMRI00426.IMCB-Tan0201-MS-1	5303	+
chr8	40107727	40107728	HMRI00454.IMCB-Fern0196-MS-1	5294	-	Tusc3
chr10	117994514	117994515	HMRI00437.IMCB-Fern0201-MS-1	5283	+
chr16	54489544	54489545	HMRI00414.IMCB-Fern0001-MS-2	5255	+
chr5	33594019	33594020	HMRI00452.IMCB-Fern0188-MS-2	5244	-	Ctbp1	Ctbp1
chr10	119023248	119023249	HMRI00444.IMCB-Fern0162-MS-1	5239	-	Grip1
chr9	96197911	96197912	HMRI00422.IMCB-Tan0285-MS-1	5230	-	Tfdp2
chr19	31367052	31367053	HMRI00402.IMCB-Tan0182-MS-2	5227	+	Prkg1
chr4	27862173	27862174	HMRI00428.IMCB-Tan0211-MS-1	5210	+
chr9	119312920	119312921	HMRI00454.IMCB-Fern0196-MS-1	5194	+	Acvr2b	Acvr2b
chr11	108119996	108119997	HMRI00407.IMCB-Fern0104-MS-1	5192	-	Prkca	Prkca
chr9	54076615	54076616	HMRI00436.IMCB-Fern0158-MS-5	5176	-
chr9	114614165	114614166	HMRI00435.IMCB-Fern0110-MS-2	5174	+	Dync1li1	Dync1li1
chr17	5517844	5517845	HMRI00449.IMCB-Fern0224-MS-4	5173	+	Zdhhc14	Zdhhc14
chr16	84976164	84976165	HMRI00165.IMCB-Fern0320-MS-1	5157	+	App|Gm10791	Gm10791
chr9	76496407	76496408	HMRI00453.IMCB-Fern0307-MS-1	5152	+
chr7	129233721	129233722	HMRI00427.IMCB-Tan0209-MS-1	5146	+	Ndufab1
chr18	15216407	15216408	HMRI00444.IMCB-Fern0162-MS-1	5137	+	Kctd1
chr9	3977912	3977913	HMRI00434.IMCB-Fern0080-MS-1	5126	-
chr15	66645634	66645635	HMRI00408.IMCB-Fern0079-MS-2	5087	-	Sla|Tg	Sla
chr10	59747788	59747789	HMRI00435.IMCB-Fern0110-MS-2	5086	-	Psap
chr12	105599896	105599897	HMRI00437.IMCB-Fern0201-MS-1	5085	+
chr11	77736199	77736200	HMRI00444.IMCB-Fern0162-MS-1	5083	+	Gm11190
chr13	39735646	39735647	HMRI00453.IMCB-Fern0307-MS-1	5080	+
chr12	31970063	31970064	HMRI00445.IMCB-Fern0196-MS-2	5048	+	Lamb1	Lamb1
chr9	40157663	40157664	HMRI00426.IMCB-Tan0201-MS-1	5035	+	Gramd1b
chr14	10383246	10383247	HMRI00434.IMCB-Fern0080-MS-1	5019	-	Fhit	Fhit
chr9	85208553	85208554	HMRI00420.IMCB-Tan0280-MS-2	5011	+
chr16	71641264	71641265	HMRI00162.IMCB-Fern0141-MS-7	5010	+
chr8	26925122	26925123	HMRI00444.IMCB-Fern0162-MS-1	5004	+	Star	Star
chr9	96258329	96258330	HMRI00441.IMCB-Fern0178-MS-2	4997	-	Atp1b3	Atp1b3
chr5	118551411	118551412	HMRI00451.IMCB-Fern0305-MS-3	4972	-	Fbxw8	Fbxw8
chr3	35663332	35663333	HMRI00445.IMCB-Fern0196-MS-2	4948	-	Atp11b
chr14	26463293	26463294	HMRI00438.IMCB-Fern0172-MS-1	4932	+	Zmiz1	Zmiz1
chr16	62760788	62760789	HMRI00451.IMCB-Fern0305-MS-3	4900	-	Nsun3	Nsun3
chr17	28328779	28328780	HMRI00410.IMCB-Tan0107-MS-14	4892	+	Mir5098|Zfp523	Zfp523
chr14	27419494	27419495	HMRI00418.IMCB-Tan0176-MS-1	4874	+	Dennd6a	Dennd6a
chr1	74039497	74039498	HMRI00413.IMCB-Tan0135-MS-4	4857	-	Tns1	Tns1
chr1	162584126	162584127	HMRI00413.IMCB-Tan0135-MS-4	4851	-	Rabgap1l	Rabgap1l
chr5	40684701	40684702	HMRI00400.IMCB-Tan0123-MS-8	4847	-
chr1	44017369	44017370	HMRI00162.IMCB-Fern0141-MS-7	4845	-	Tpp2
chr9	32660791	32660792	HMRI00453.IMCB-Fern0307-MS-1	4843	+
chr9	85710416	85710417	HMRI00436.IMCB-Fern0158-MS-5	4820	+
chr4	132772668	132772669	HMRI00453.IMCB-Fern0307-MS-1	4815	+
chr9	92158951	92158952	HMRI00163.IMCB-Fern0230-MS-3	4806	+	Plscr1	Plscr1
chr9	33943948	33943949	HMRI00426.IMCB-Tan0201-MS-1	4788	-
chr4	50732268	50732269	HMRI00417.IMCB-Tan0173-MS-2	4779	+
chr6	97163022	97163023	HMRI00451.IMCB-Fern0305-MS-3	4715	+	Arl6ip5	Arl6ip5
chr8	10169808	10169809	HMRI00449.IMCB-Fern0224-MS-4	4671	+	Myo16	Myo16
chr14	26463686	26463687	HMRI00453.IMCB-Fern0307-MS-1	4637	+	Zmiz1	Zmiz1
chr12	32567597	32567598	HMRI00446.IMCB-Fern0202-MS-1	4623	+	Cog5	Cog5
chr1	72982089	72982090	HMRI00446.IMCB-Fern0202-MS-1	4615	-
chr19	21354718	21354719	HMRI00435.IMCB-Fern0110-MS-2	4596	-	Zfand5
chr16	25504543	25504544	HMRI00436.IMCB-Fern0158-MS-5	4593	-
chr9	78591307	78591308	HMRI00165.IMCB-Fern0320-MS-1	4585	+
chr5	65820988	65820989	HMRI00445.IMCB-Fern0196-MS-2	4584	+	Ugdh
chr9	53269972	53269973	HMRI00422.IMCB-Tan0285-MS-1	4567	-	Atm	Atm
chr9	94325425	94325426	HMRI00426.IMCB-Tan0201-MS-1	4560	+
chr9	74828412	74828413	HMRI00413.IMCB-Tan0135-MS-4	4519	+	Fam214a	Fam214a
chr9	45892097	45892098	HMRI00163.IMCB-Fern0230-MS-3	4499	-	Sik3
chrX	23323376	23323377	HMRI00417.IMCB-Tan0173-MS-2	4483	-	Wdr44
chr11	71029533	71029534	HMRI00407.IMCB-Fern0104-MS-1	4452	+	Nlrp1b
chr11	49018632	49018633	HMRI00441.IMCB-Fern0178-MS-2	4445	+	Zfp62	Zfp62
chr1	169058849	169058850	HMRI00411.IMCB-Fern0075-MS-1	4441	+
chr18	55096338	55096339	HMRI00400.IMCB-Tan0123-MS-8	4439	+	Zfp608
chr17	61767527	61767528	HMRI00402.IMCB-Tan0182-MS-2	4429	-
chr1	121970826	121970827	HMRI00454.IMCB-Fern0196-MS-1	4426	-
chr5	43726716	43726717	HMRI00417.IMCB-Tan0173-MS-2	4425	-
chr17	28163365	28163366	HMRI00401.IMCB-Tan0157-MS-1	4424	-	Anks1
chr9	55775567	55775568	HMRI00436.IMCB-Fern0158-MS-5	4418	-	Scaper	Scaper
chr9	5448149	5448150	HMRI00419.IMCB-Tan0180-MS-5	4418	-
chr2	62432191	62432192	HMRI00453.IMCB-Fern0307-MS-1	4405	-
chr17	3599265	3599266	HMRI00418.IMCB-Tan0176-MS-1	4401	+
chr9	113166450	113166451	HMRI00400.IMCB-Tan0123-MS-8	4394	+
chr2	144939816	144939817	HMRI00449.IMCB-Fern0224-MS-4	4392	-
chr9	66973269	66973270	HMRI00453.IMCB-Fern0307-MS-1	4377	-
chr9	93742635	93742636	HMRI00415.IMCB-Tan0159-MS-3	4340	-
chr16	8780078	8780079	HMRI00428.IMCB-Tan0211-MS-1	4339	+
chr2	132355622	132355623	HMRI00446.IMCB-Fern0202-MS-1	4305	+	Gpcpd1
chr2	174166704	174166705	HMRI00165.IMCB-Fern0320-MS-1	4295	-	Gnas
chr9	76782766	76782767	HMRI00453.IMCB-Fern0307-MS-1	4263	+
chr17	64480484	64480485	HMRI00441.IMCB-Fern0178-MS-2	4252	-	Fer
chr14	57305184	57305185	HMRI00436.IMCB-Fern0158-MS-5	4251	-	Mphosph8
chr9	31572426	31572427	HMRI00440.IMCB-Fern0209-MS-1	4198	-
chr3	101196841	101196842	HMRI00416.IMCB-Tan0171-MS-3	4195	-	Igsf3
chr2	40628485	40628486	HMRI00428.IMCB-Tan0211-MS-1	4195	-	Lrp1b	Lrp1b
chr3	58898493	58898494	HMRI00428.IMCB-Tan0211-MS-1	4186	+	Med12l	Med12l
chr9	98953880	98953881	HMRI00158.IMCB-Fern0108-MS-4	4168	+	Pik3cb
chr2	9072126	9072127	HMRI00441.IMCB-Fern0178-MS-2	4161	-
chr9	31869626	31869627	HMRI00445.IMCB-Fern0196-MS-2	4145	+
chr9_random	190493	190494	HMRI00440.IMCB-Fern0209-MS-1	4144	-
chr19	40420288	40420289	HMRI00417.IMCB-Tan0173-MS-2	4123	+	Sorbs1
chr9	70277235	70277236	HMRI00446.IMCB-Fern0202-MS-1	4118	-	Rnf111	Rnf111
chrX	17813678	17813679	HMRI00163.IMCB-Fern0230-MS-3	4105	-	Kdm6a
chr10	76756923	76756924	HMRI00438.IMCB-Fern0172-MS-1	4100	+	Adarb1
chr9	85756313	85756314	HMRI00451.IMCB-Fern0305-MS-3	4098	+
chr14	119529825	119529826	HMRI00411.IMCB-Fern0075-MS-1	4082	+
chr6	119542538	119542539	HMRI00451.IMCB-Fern0305-MS-3	4082	-	Erc1	Erc1
chr9	17826590	17826591	HMRI00446.IMCB-Fern0202-MS-1	4081	+
chr5	32366494	32366495	HMRI00420.IMCB-Tan0280-MS-2	4080	+	Bre	Bre
chr18	67452131	67452132	HMRI00454.IMCB-Fern0196-MS-1	4079	+	Impa2	Impa2
chr2	98802317	98802318	HMRI00407.IMCB-Fern0104-MS-1	4075	+
chrX	14635465	14635466	HMRI00445.IMCB-Fern0196-MS-2	4061	-
chr13	15717562	15717563	HMRI00409.IMCB-Fern0098-MS-1	4047	-	Gli3
chr1	16972116	16972117	HMRI00445.IMCB-Fern0196-MS-2	4046	-
chr9	53203303	53203304	HMRI00413.IMCB-Tan0135-MS-4	4036	+	Kdelc2	Kdelc2
chr15	95994761	95994762	HMRI00163.IMCB-Fern0230-MS-3	4028	-
chr5	145975933	145975934	HMRI00437.IMCB-Fern0201-MS-1	4025	+	Zkscan5	Zkscan5
chr9	65090196	65090197	HMRI00413.IMCB-Tan0135-MS-4	4013	-
chr19	14300804	14300805	HMRI00454.IMCB-Fern0196-MS-1	4011	-
chr9	85841142	85841143	HMRI00445.IMCB-Fern0196-MS-2	3999	+
chr9	86164913	86164914	HMRI00429.IMCB-Tan0215-MS-4	3990	+
chr16	78625394	78625395	HMRI00158.IMCB-Fern0108-MS-4	3976	-
chr18	77902333	77902334	HMRI00441.IMCB-Fern0178-MS-2	3972	+	8030462N17Rik
chr9	70145077	70145078	HMRI00158.IMCB-Fern0108-MS-4	3960	-	Myo1e
chr9	85996632	85996633	HMRI00165.IMCB-Fern0320-MS-1	3952	-
chr10	50318787	50318788	HMRI00436.IMCB-Fern0158-MS-5	3949	-	Ascc3
chr19	53084190	53084191	HMRI00413.IMCB-Tan0135-MS-4	3949	+	Xpnpep1
chr8	33370538	33370539	HMRI00446.IMCB-Fern0202-MS-1	3940	+
chr14	26463415	26463416	HMRI00165.IMCB-Fern0320-MS-1	3937	+	Zmiz1	Zmiz1
chr13	11638484	11638485	HMRI00438.IMCB-Fern0172-MS-1	3934	-
chr2	48702294	48702295	HMRI00162.IMCB-Fern0141-MS-7	3933	+	Acvr2a	Acvr2a
chr16	24839854	24839855	HMRI00435.IMCB-Fern0110-MS-2	3924	-	Lpp
chr14	76768556	76768557	HMRI00430.IMCB-Tan0216-MS-3	3901	-
chr18	5628060	5628061	HMRI00410.IMCB-Tan0107-MS-14	3897	+	Zeb1	Zeb1
chr9	4543803	4543804	HMRI00434.IMCB-Fern0080-MS-1	3893	+	Gria4
chr15	37166047	37166048	HMRI00436.IMCB-Fern0158-MS-5	3892	+	Grhl2	Grhl2
chr11	107548373	107548374	HMRI00445.IMCB-Fern0196-MS-2	3886	+
chr18	15004380	15004381	HMRI00163.IMCB-Fern0230-MS-3	3869	+	Taf4b	Taf4b
chr9	55683216	55683217	HMRI00433.IMCB-Fern0171-MS-6	3844	+	Scaper
chr7	17170633	17170634	HMRI00442.IMCB-Fern0127-MS-2	3842	+	Arhgap35
chr15	42589620	42589621	HMRI00407.IMCB-Fern0104-MS-1	3840	-
chrX	94596772	94596773	HMRI00407.IMCB-Fern0104-MS-1	3840	-
chr6	108383558	108383559	HMRI00429.IMCB-Tan0215-MS-4	3825	+	Itpr1	Itpr1
chrX	35684024	35684025	HMRI00446.IMCB-Fern0202-MS-1	3817	+	Atp1b4	Atp1b4
chr9	31900387	31900388	HMRI00158.IMCB-Fern0108-MS-4	3809	-
chr9	85640728	85640729	HMRI00454.IMCB-Fern0196-MS-1	3809	+	Ibtk
chr6	43776095	43776096	HMRI00427.IMCB-Tan0209-MS-1	3785	+
chr19	24095649	24095650	HMRI00411.IMCB-Fern0075-MS-1	3781	-	Fam189a2	Fam189a2
chr9	35476190	35476191	HMRI00439.IMCB-Fern0192-MS-1	3764	+
chr9	109962385	109962386	HMRI00454.IMCB-Fern0196-MS-1	3763	+	Map4	Map4
chr9	85915618	85915619	HMRI00164.IMCB-Fern0106-MS-1	3758	-
chr14	26463293	26463294	HMRI00423.IMCB-Tan0099-MS-9	3752	+	Zmiz1	Zmiz1
chr17	56569377	56569378	HMRI00442.IMCB-Fern0127-MS-2	3748	-	Ptprs	Ptprs
chr6	30621352	30621353	HMRI00442.IMCB-Fern0127-MS-2	3740	+	Cep41
chr9	77780429	77780430	HMRI00445.IMCB-Fern0196-MS-2	3740	-	Elovl5
chr19	34294105	34294106	HMRI00425.IMCB-Tan0185-MS-3	3735	-	Stambpl1
chr1	133208130	133208131	HMRI00450.IMCB-Fern0310-MS-1	3720	-	Srgap2	Srgap2
chr9	116980727	116980728	HMRI00430.IMCB-Tan0216-MS-3	3720	+	Rbms3
chr9	85915407	85915408	HMRI00415.IMCB-Tan0159-MS-3	3703	+
chr9	96138800	96138801	HMRI00426.IMCB-Tan0201-MS-1	3687	+	Tfdp2	Tfdp2
chr18	28494939	28494940	HMRI00422.IMCB-Tan0285-MS-1	3671	-
chr8	109098320	109098321	HMRI00158.IMCB-Fern0108-MS-4	3630	-
chr16	46461315	46461316	HMRI00408.IMCB-Fern0079-MS-2	3627	-	Pvrl3	Pvrl3
chr2	125640222	125640223	HMRI00407.IMCB-Fern0104-MS-1	3614	-
chr8	106075377	106075378	HMRI00442.IMCB-Fern0127-MS-2	3585	-
chr9	56347034	56347035	HMRI00162.IMCB-Fern0141-MS-7	3577	-
chr14	77505754	77505755	HMRI00162.IMCB-Fern0141-MS-7	3552	+	Ccdc122	Ccdc122
chr9	90157319	90157320	HMRI00445.IMCB-Fern0196-MS-2	3549	-	Tbc1d2b	Tbc1d2b
chr14	109655092	109655093	HMRI00430.IMCB-Tan0216-MS-3	3545	-
chr6	134719704	134719705	HMRI00449.IMCB-Fern0224-MS-4	3540	+	Dusp16
chr7	106437724	106437725	HMRI00440.IMCB-Fern0209-MS-1	3526	+	Map6	Map6
chr9	86988195	86988196	HMRI00453.IMCB-Fern0307-MS-1	3524	-
chr12	80921830	80921831	HMRI00441.IMCB-Fern0178-MS-2	3520	+
chr5	90542249	90542250	HMRI00415.IMCB-Tan0159-MS-3	3505	-
chr9	104275152	104275153	HMRI00426.IMCB-Tan0201-MS-1	3495	-
chr2	155011196	155011197	HMRI00446.IMCB-Fern0202-MS-1	3476	+	Itch	Itch
chr9	118403370	118403371	HMRI00426.IMCB-Tan0201-MS-1	3475	-
chr18	12699370	12699371	HMRI00447.IMCB-Fern0312-MS-1	3459	+	Lama3	Lama3
chr11	38053987	38053988	HMRI00401.IMCB-Tan0157-MS-1	3442	+
chr9	70610044	70610045	HMRI00163.IMCB-Fern0230-MS-3	3434	+	Adam10	Adam10
chr9	71766824	71766825	HMRI00454.IMCB-Fern0196-MS-1	3418	+	Tcf12
chr5	17941154	17941155	HMRI00420.IMCB-Tan0280-MS-2	3404	-
chr6	78629483	78629484	HMRI00411.IMCB-Fern0075-MS-1	3399	+
chr2	43034030	43034031	HMRI00158.IMCB-Fern0108-MS-4	3397	-
chr14	26463293	26463294	HMRI00444.IMCB-Fern0162-MS-1	3383	+	Zmiz1	Zmiz1
chr7	105865439	105865440	HMRI00407.IMCB-Fern0104-MS-1	3374	-	Prkrir
chr9	5828373	5828374	HMRI00410.IMCB-Tan0107-MS-14	3373	+
chr4	70163187	70163188	HMRI00454.IMCB-Fern0196-MS-1	3362	-	Megf9	Megf9
chr9	24893258	24893259	HMRI00163.IMCB-Fern0230-MS-3	3359	-
chrX	81737073	81737074	HMRI00414.IMCB-Fern0001-MS-2	3354	-	Dmd
chr1	152018766	152018767	HMRI00426.IMCB-Tan0201-MS-1	3351	-
chr3	87743628	87743629	HMRI00420.IMCB-Tan0280-MS-2	3348	-	Isg20l2
chr17	13839212	13839213	HMRI00420.IMCB-Tan0280-MS-2	3337	+
chr11	60558256	60558257	HMRI00413.IMCB-Tan0135-MS-4	3329	+	Top3a
chr15	48621739	48621740	HMRI00164.IMCB-Fern0106-MS-1	3322	-	Csmd3	Csmd3
chr9	89990574	89990575	HMRI00452.IMCB-Fern0188-MS-2	3318	+	Morf4l1
chr14	47813376	47813377	HMRI00431.IMCB-Tan0266-MS-1	3289	-
chr11	112832447	112832448	HMRI00449.IMCB-Fern0224-MS-4	3278	+
chr12	4645200	4645201	HMRI00425.IMCB-Tan0185-MS-3	3278	+	Itsn2	Itsn2
chr9	44453326	44453327	HMRI00453.IMCB-Fern0307-MS-1	3265	-
chr2	120225143	120225144	HMRI00158.IMCB-Fern0108-MS-4	3251	+	Tmem87a
chr9	100090067	100090068	HMRI00427.IMCB-Tan0209-MS-1	3250	+
chr4	148657173	148657174	HMRI00440.IMCB-Fern0209-MS-1	3241	+	Kif1b
chr9	64603459	64603460	HMRI00407.IMCB-Fern0104-MS-1	3219	-
chr15	33020279	33020280	HMRI00410.IMCB-Tan0107-MS-14	3208	+	Cpq	Cpq
chr10	20510751	20510752	HMRI00162.IMCB-Fern0141-MS-7	3196	+
chr9	5682604	5682605	HMRI00410.IMCB-Tan0107-MS-14	3193	-
chr9	56880413	56880414	HMRI00162.IMCB-Fern0141-MS-7	3191	-	Ptpn9
chr2	170098183	170098184	HMRI00162.IMCB-Fern0141-MS-7	3175	-
chr16	80557068	80557069	HMRI00416.IMCB-Tan0171-MS-3	3171	-
chr8	127765554	127765555	HMRI00162.IMCB-Fern0141-MS-7	3164	+	Disc1	Disc1
chr18	10899493	10899494	HMRI00414.IMCB-Fern0001-MS-2	3164	+
chr9	20222133	20222134	HMRI00428.IMCB-Tan0211-MS-1	3153	+
chr11	23660126	23660127	HMRI00430.IMCB-Tan0216-MS-3	3122	+	Rel
chr16	24857784	24857785	HMRI00418.IMCB-Tan0176-MS-1	3117	-	Lpp
chr3	76887790	76887791	HMRI00451.IMCB-Fern0305-MS-3	3106	-
chr9	27240493	27240494	HMRI00408.IMCB-Fern0079-MS-2	3104	-
chr9	80122593	80122594	HMRI00408.IMCB-Fern0079-MS-2	3102	+	Myo6	Myo6
chr10	107787329	107787330	HMRI00442.IMCB-Fern0127-MS-2	3081	-	Pawr
chr6	131831668	131831669	HMRI00158.IMCB-Fern0108-MS-4	3077	-
chr11	19745809	19745810	HMRI00416.IMCB-Tan0171-MS-3	3075	-
chr16	61067735	61067736	HMRI00417.IMCB-Tan0173-MS-2	3049	+
chr3	27794371	27794372	HMRI00164.IMCB-Fern0106-MS-1	3030	-	Tmem212	Tmem212
chr5	60319739	60319740	HMRI00400.IMCB-Tan0123-MS-8	3023	+
chr15	34743917	34743918	HMRI00442.IMCB-Fern0127-MS-2	3013	-
chr4	37116879	37116880	HMRI00454.IMCB-Fern0196-MS-1	3010	+
chr9	107769967	107769968	HMRI00401.IMCB-Tan0157-MS-1	3006	+	Rbm6
chr18	74952307	74952308	HMRI00158.IMCB-Fern0108-MS-4	2998	+	Acaa2	Acaa2
chr8	102430439	102430440	HMRI00449.IMCB-Fern0224-MS-4	2996	-
chr4	20115289	20115290	HMRI00436.IMCB-Fern0158-MS-5	2983	-	Nkain3	Nkain3
chr9	119344755	119344756	HMRI00158.IMCB-Fern0108-MS-4	2976	-
chr10	82569419	82569420	HMRI00441.IMCB-Fern0178-MS-2	2972	-	Chst11
chr18	82447002	82447003	HMRI00445.IMCB-Fern0196-MS-2	2955	-
chr9	90862971	90862972	HMRI00433.IMCB-Fern0171-MS-6	2948	-
chr19	19629168	19629169	HMRI00452.IMCB-Fern0188-MS-2	2938	-
chr14	27738796	27738797	HMRI00444.IMCB-Fern0162-MS-1	2930	+	Appl1
chr16	26250885	26250886	HMRI00447.IMCB-Fern0312-MS-1	2924	+
chr9	39177286	39177287	HMRI00416.IMCB-Tan0171-MS-3	2921	+
chr3	75640543	75640544	HMRI00404.IMCB-Tan0265-MS-4	2908	+
chr9	30809235	30809236	HMRI00444.IMCB-Fern0162-MS-1	2897	+
chr15	25207036	25207037	HMRI00418.IMCB-Tan0176-MS-1	2897	-
chr10	71368435	71368436	HMRI00162.IMCB-Fern0141-MS-7	2896	-
chr5	76714385	76714386	HMRI00432.IMCB-Fern0174-MS-1	2893	+	Clock
chr9	56934108	56934109	HMRI00418.IMCB-Tan0176-MS-1	2889	-	Sin3a
chrX	159319526	159319527	HMRI00425.IMCB-Tan0185-MS-3	2883	-	Syap1	Syap1
chr9	100763329	100763330	HMRI00433.IMCB-Fern0171-MS-6	2872	+	Stag1	Stag1
chr1	129786585	129786586	HMRI00444.IMCB-Fern0162-MS-1	2867	+	Rab3gap1	Rab3gap1
chr7	62478882	62478883	HMRI00422.IMCB-Tan0285-MS-1	2863	-	Luzp2
chr17	52897566	52897567	HMRI00158.IMCB-Fern0108-MS-4	2860	+	Kcnh8	Kcnh8
chr19	59639623	59639624	HMRI00414.IMCB-Fern0001-MS-2	2854	-
chr9	109824204	109824205	HMRI00411.IMCB-Fern0075-MS-1	2850	-
chr12	80573413	80573414	HMRI00451.IMCB-Fern0305-MS-3	2839	-	Rad51b
chr9	96164205	96164206	HMRI00158.IMCB-Fern0108-MS-4	2838	+	Tfdp2	Tfdp2
chr10	27798092	27798093	HMRI00401.IMCB-Tan0157-MS-1	2838	+	Ptprk	Ptprk
chr3	87528006	87528007	HMRI00435.IMCB-Fern0110-MS-2	2833	-	Arhgef11
chr5	114655274	114655275	HMRI00417.IMCB-Tan0173-MS-2	2825	+	Acacb	Acacb
chr17	80048974	80048975	HMRI00413.IMCB-Tan0135-MS-4	2822	+	Rmdn2	Rmdn2
chr11	46852361	46852362	HMRI00418.IMCB-Tan0176-MS-1	2821	-	Sgcd	Sgcd
chr9	59675185	59675186	HMRI00436.IMCB-Fern0158-MS-5	2816	+	Myo9a	Myo9a
chr9	51941494	51941495	HMRI00441.IMCB-Fern0178-MS-2	2816	+	Zc3h12c
chr9	14825983	14825984	HMRI00452.IMCB-Fern0188-MS-2	2816	+	Panx1
chr9	92335976	92335977	HMRI00446.IMCB-Fern0202-MS-1	2813	-
chr2	48373164	48373165	HMRI00440.IMCB-Fern0209-MS-1	2808	+
chr9	111008624	111008625	HMRI00451.IMCB-Fern0305-MS-3	2804	-
chr14	26463293	26463294	HMRI00452.IMCB-Fern0188-MS-2	2799	+	Zmiz1	Zmiz1
chr9	80038933	80038934	HMRI00159.IMCB-Fern0205-MS-1	2791	+	Myo6	Myo6
chr9	70735317	70735318	HMRI00163.IMCB-Fern0230-MS-3	2788	-	Lipc	Lipc
chr9	111984182	111984183	HMRI00453.IMCB-Fern0307-MS-1	2786	+	Arpp21
chr8	119671084	119671085	HMRI00420.IMCB-Tan0280-MS-2	2786	+
chr2	160810828	160810829	HMRI00449.IMCB-Fern0224-MS-4	2775	+	Chd6
chr9	27672833	27672834	HMRI00445.IMCB-Fern0196-MS-2	2767	-	Opcml
chr16	76480219	76480220	HMRI00408.IMCB-Fern0079-MS-2	2758	-
chr5	5029462	5029463	HMRI00415.IMCB-Tan0159-MS-3	2757	-	Cdk14	Cdk14
chrX	10687732	10687733	HMRI00401.IMCB-Tan0157-MS-1	2754	-
chrX	147504858	147504859	HMRI00404.IMCB-Tan0265-MS-4	2743	+	Fgd1	Fgd1
chr16	54093673	54093674	HMRI00415.IMCB-Tan0159-MS-3	2737	+
chr7	142469142	142469143	HMRI00442.IMCB-Fern0127-MS-2	2731	-
chr1	147742123	147742124	HMRI00445.IMCB-Fern0196-MS-2	2729	-
chr11	26376081	26376082	HMRI00413.IMCB-Tan0135-MS-4	2728	-	Vrk2	Vrk2
chr9	72408314	72408315	HMRI00164.IMCB-Fern0106-MS-1	2712	-	Rfx7
chr10	126865005	126865006	HMRI00436.IMCB-Fern0158-MS-5	2708	+	R3hdm2	R3hdm2
chr9	52319526	52319527	HMRI00434.IMCB-Fern0080-MS-1	2705	-
chr9	70600282	70600283	HMRI00426.IMCB-Tan0201-MS-1	2704	+	Adam10	Adam10
chrX	114655504	114655505	HMRI00438.IMCB-Fern0172-MS-1	2699	-
chr9	16168214	16168215	HMRI00451.IMCB-Fern0305-MS-3	2653	+	Fat3
chr9	89792518	89792519	HMRI00415.IMCB-Tan0159-MS-3	2650	+
chr9	7211472	7211473	HMRI00442.IMCB-Fern0127-MS-2	2641	-
chr9	36797285	36797286	HMRI00164.IMCB-Fern0106-MS-1	2633	-	Pknox2	Pknox2
chr3	75657933	75657934	HMRI00404.IMCB-Tan0265-MS-4	2631	-
chr2	150660714	150660715	HMRI00441.IMCB-Fern0178-MS-2	2615	+	Abhd12
chr11	117589425	117589426	HMRI00429.IMCB-Tan0215-MS-4	2611	+	Tnrc6c	Tnrc6c
chr9	30109271	30109272	HMRI00422.IMCB-Tan0285-MS-1	2611	-
chr9	35808282	35808283	HMRI00429.IMCB-Tan0215-MS-4	2606	-
chr12	104005128	104005129	HMRI00434.IMCB-Fern0080-MS-1	2603	-	Ubr7
chr3	76918520	76918521	HMRI00434.IMCB-Fern0080-MS-1	2603	-
chr4	140396129	140396130	HMRI00436.IMCB-Fern0158-MS-5	2594	-	Padi1	Padi1
chr9	68065585	68065586	HMRI00446.IMCB-Fern0202-MS-1	2590	+
chr16	24286004	24286005	HMRI00407.IMCB-Fern0104-MS-1	2571	-
chr1	141329954	141329955	HMRI00411.IMCB-Fern0075-MS-1	2564	+	Zbtb41	Zbtb41
chr17	33775288	33775289	HMRI00451.IMCB-Fern0305-MS-3	2549	-	Pram1
chr10	18878574	18878575	HMRI00437.IMCB-Fern0201-MS-1	2544	+	Gm20139	Gm20139
chr11	69729054	69729055	HMRI00441.IMCB-Fern0178-MS-2	2541	-	Gps2
chr14	26463293	26463294	HMRI00454.IMCB-Fern0196-MS-1	2522	+	Zmiz1	Zmiz1
chr9	80684599	80684600	HMRI00437.IMCB-Fern0201-MS-1	2517	+
chr1	136378284	136378285	HMRI00431.IMCB-Tan0266-MS-1	2517	+	Klhl12	Klhl12
chr6	114402591	114402592	HMRI00447.IMCB-Fern0312-MS-1	2511	+	Hrh1	Hrh1
chr17	74758024	74758025	HMRI00435.IMCB-Fern0110-MS-2	2509	+	Spast	Spast
chr5	24870171	24870172	HMRI00413.IMCB-Tan0135-MS-4	2493	+	Kmt2c
chr7	120062028	120062029	HMRI00401.IMCB-Tan0157-MS-1	2491	+
chr17	83854714	83854715	HMRI00445.IMCB-Fern0196-MS-2	2488	+	Eml4	Eml4
chr9	82800877	82800878	HMRI00408.IMCB-Fern0079-MS-2	2483	+	Phip
chr9	51443699	51443700	HMRI00451.IMCB-Fern0305-MS-3	2483	+
chr9	84249108	84249109	HMRI00453.IMCB-Fern0307-MS-1	2483	-
chr12	81622224	81622225	HMRI00159.IMCB-Fern0205-MS-1	2479	-	Galnt16
chr3	153824543	153824544	HMRI00428.IMCB-Tan0211-MS-1	2476	-	Slc44a5
chr12	56772906	56772907	HMRI00446.IMCB-Fern0202-MS-1	2470	+	Ralgapa1
chr16	38138947	38138948	HMRI00447.IMCB-Fern0312-MS-1	2470	+	Gsk3b	Gsk3b
chr9	42811296	42811297	HMRI00158.IMCB-Fern0108-MS-4	2466	-	Arhgef12	Arhgef12
chr1	149782268	149782269	HMRI00411.IMCB-Fern0075-MS-1	2462	-
chr16	51511237	51511238	HMRI00420.IMCB-Tan0280-MS-2	2455	-
chr1	74556357	74556358	HMRI00441.IMCB-Fern0178-MS-2	2452	+	Rqcd1|Usp37	Rqcd1
chr15	72066906	72066907	HMRI00408.IMCB-Fern0079-MS-2	2442	-
chr8	127438620	127438621	HMRI00441.IMCB-Fern0178-MS-2	2432	-	Egln1	Egln1
chr14	121547228	121547229	HMRI00422.IMCB-Tan0285-MS-1	2424	-	Farp1
chr9	22928611	22928612	HMRI00446.IMCB-Fern0202-MS-1	2421	+
chr7	48891482	48891483	HMRI00163.IMCB-Fern0230-MS-3	2420	+	Zfp788	Zfp788
chr9	69753098	69753099	HMRI00415.IMCB-Tan0159-MS-3	2420	+
chr16	40840662	40840663	HMRI00422.IMCB-Tan0285-MS-1	2416	+
chr3	26868631	26868632	HMRI00418.IMCB-Tan0176-MS-1	2414	+	Spata16	Spata16
chr9	89867524	89867525	HMRI00432.IMCB-Fern0174-MS-1	2410	+	Rasgrf1	Rasgrf1
chr9	65560441	65560442	HMRI00401.IMCB-Tan0157-MS-1	2405	+	Zfp609
chr5	31575213	31575214	HMRI00428.IMCB-Tan0211-MS-1	2403	+	Ift172
chr9	94885603	94885604	HMRI00428.IMCB-Tan0211-MS-1	2392	-	Slc9a9
chr10	3900635	3900636	HMRI00418.IMCB-Tan0176-MS-1	2390	-
chr4	94912335	94912336	HMRI00415.IMCB-Tan0159-MS-3	2389	+
chr15	61444850	61444851	HMRI00436.IMCB-Fern0158-MS-5	2363	-
chr12	91292400	91292401	HMRI00415.IMCB-Tan0159-MS-3	2362	+	Nrxn3	Nrxn3
chr5	66752966	66752967	HMRI00159.IMCB-Fern0205-MS-1	2359	+	Apbb2
chr15	4920008	4920009	HMRI00450.IMCB-Fern0310-MS-1	2357	-
chr9	61734575	61734576	HMRI00426.IMCB-Tan0201-MS-1	2339	-
chr15	4708645	4708646	HMRI00450.IMCB-Fern0310-MS-1	2334	-	C6
chr6	49048078	49048079	HMRI00158.IMCB-Fern0108-MS-4	2332	+	Igf2bp3
chr9	101692681	101692682	HMRI00430.IMCB-Tan0216-MS-3	2328	-
chr9	85872962	85872963	HMRI00420.IMCB-Tan0280-MS-2	2321	+
chr3	77075939	77075940	HMRI00451.IMCB-Fern0305-MS-3	2305	+
chr12	6590801	6590802	HMRI00417.IMCB-Tan0173-MS-2	2291	+
chrX	126405846	126405847	HMRI00441.IMCB-Fern0178-MS-2	2283	-	Diap2
chr9	88360581	88360582	HMRI00165.IMCB-Fern0320-MS-1	2282	+	Syncrip
chr13	33989938	33989939	HMRI00162.IMCB-Fern0141-MS-7	2278	+	Serpinb6c
chr16	18832844	18832845	HMRI00412.IMCB-Tan0119-MS-3	2268	-	Ufd1l
chr9	91458960	91458961	HMRI00410.IMCB-Tan0107-MS-14	2265	+
chr1	78231224	78231225	HMRI00430.IMCB-Tan0216-MS-3	2261	-
chr15	88093084	88093085	HMRI00419.IMCB-Tan0180-MS-5	2253	+
chr17	14445330	14445331	HMRI00158.IMCB-Fern0108-MS-4	2250	-	Smoc2
chr13	60902885	60902886	HMRI00408.IMCB-Fern0079-MS-2	2247	+	Ctsll3
chr6	136193768	136193769	HMRI00420.IMCB-Tan0280-MS-2	2245	-
chr9	26719998	26719999	HMRI00454.IMCB-Fern0196-MS-1	2240	+	Gm1110
chr11	46950056	46950057	HMRI00445.IMCB-Fern0196-MS-2	2239	-	Sgcd	Sgcd
chr15	30668449	30668450	HMRI00418.IMCB-Tan0176-MS-1	2235	+	Ctnnd2	Ctnnd2
chr16	72615621	72615622	HMRI00417.IMCB-Tan0173-MS-2	2210	+
chr1	99938997	99938998	HMRI00444.IMCB-Fern0162-MS-1	2202	-	B230216N24Rik|Pam	B230216N24Rik|Pam
chr4	48537199	48537200	HMRI00418.IMCB-Tan0176-MS-1	2197	+
chr3	151177830	151177831	HMRI00404.IMCB-Tan0265-MS-4	2194	-	Adgrl4
chr4	130756104	130756105	HMRI00408.IMCB-Fern0079-MS-2	2193	+
chr17	61377548	61377549	HMRI00163.IMCB-Fern0230-MS-3	2191	-
chr9	52663047	52663048	HMRI00415.IMCB-Tan0159-MS-3	2189	+
chr1	66767668	66767669	HMRI00441.IMCB-Fern0178-MS-2	2185	-	Kansl1l	Kansl1l
chr1	141243887	141243888	HMRI00418.IMCB-Tan0176-MS-1	2183	+	Crb1
chr9	118583016	118583017	HMRI00407.IMCB-Fern0104-MS-1	2181	-	Itga9
chr9	108697137	108697138	HMRI00447.IMCB-Fern0312-MS-1	2181	-
chr17	48573137	48573138	HMRI00454.IMCB-Fern0196-MS-1	2173	-
chr2	19944968	19944969	HMRI00420.IMCB-Tan0280-MS-2	2164	-
chrX	81707938	81707939	HMRI00414.IMCB-Fern0001-MS-2	2161	+	Dmd	Dmd
chr5	6458659	6458660	HMRI00158.IMCB-Fern0108-MS-4	2160	+
chr3	96338539	96338540	HMRI00418.IMCB-Tan0176-MS-1	2160	-
chrX	114727434	114727435	HMRI00158.IMCB-Fern0108-MS-4	2159	-
chr17	16707479	16707480	HMRI00404.IMCB-Tan0265-MS-4	2158	-
chr14	51632952	51632953	HMRI00408.IMCB-Fern0079-MS-2	2154	+
chr8	107960497	107960498	HMRI00441.IMCB-Fern0178-MS-2	2148	+	Lrrc36	Lrrc36
chr10	6385283	6385284	HMRI00451.IMCB-Fern0305-MS-3	2144	+	Plekhg1
chr9	94768256	94768257	HMRI00158.IMCB-Fern0108-MS-4	2135	-	Slc9a9
chr19	10797684	10797685	HMRI00401.IMCB-Tan0157-MS-1	2132	+	Cd5
chr9	23856978	23856979	HMRI00428.IMCB-Tan0211-MS-1	2131	+
chr18	86192363	86192364	HMRI00430.IMCB-Tan0216-MS-3	2130	+
chr14	81195724	81195725	HMRI00451.IMCB-Fern0305-MS-3	2120	-
chr1	69012348	69012349	HMRI00420.IMCB-Tan0280-MS-2	2116	+	Erbb4
chr15	80679189	80679190	HMRI00416.IMCB-Tan0171-MS-3	2108	+	Tnrc6b	Tnrc6b
chr3	40875156	40875157	HMRI00413.IMCB-Tan0135-MS-4	2103	+	Pgrmc2
chr3	79467662	79467663	HMRI00451.IMCB-Fern0305-MS-3	2101	-	Rxfp1	Rxfp1
chr1	8670425	8670426	HMRI00442.IMCB-Fern0127-MS-2	2086	-	Sntg1	Sntg1
chr18	30474201	30474202	HMRI00419.IMCB-Tan0180-MS-5	2083	-	Pik3c3
chr14	26463686	26463687	HMRI00161.IMCB-Fern0199-MS-1	2080	+	Zmiz1	Zmiz1
chr9	97826811	97826812	HMRI00402.IMCB-Tan0182-MS-2	2078	-	Clstn2	Clstn2
chr14	25683056	25683057	HMRI00441.IMCB-Fern0178-MS-2	2075	+
chr18	30129652	30129653	HMRI00416.IMCB-Tan0171-MS-3	2072	-
chr18	58071694	58071695	HMRI00435.IMCB-Fern0110-MS-2	2064	+	Slc12a2	Slc12a2
chr14	103625382	103625383	HMRI00425.IMCB-Tan0185-MS-3	2064	+	Mycbp2
chr9	21822020	21822021	HMRI00421.IMCB-Tan0282-MS-2	2063	+	Elavl3
chr9	5375361	5375362	HMRI00419.IMCB-Tan0180-MS-5	2055	-
chr14	26463870	26463871	HMRI00421.IMCB-Tan0282-MS-2	2044	+	Zmiz1	Zmiz1
chr14	21143665	21143666	HMRI00417.IMCB-Tan0173-MS-2	2025	+	Ecd
chr16	58135210	58135211	HMRI00412.IMCB-Tan0119-MS-3	2023	+
chr9	3434051	3434052	HMRI00441.IMCB-Fern0178-MS-2	2017	-	Cwf19l2
chr9	81269897	81269898	HMRI00158.IMCB-Fern0108-MS-4	2008	+
chr14	106177778	106177779	HMRI00430.IMCB-Tan0216-MS-3	2005	-
chr13	94104570	94104571	HMRI00418.IMCB-Tan0176-MS-1	2004	-	Homer1
chr5	62045694	62045695	HMRI00418.IMCB-Tan0176-MS-1	1999	+
chr7	82795712	82795713	HMRI00418.IMCB-Tan0176-MS-1	1999	-	Akap13
chr5	151882237	151882238	HMRI00442.IMCB-Fern0127-MS-2	1997	-	Stard13	Stard13
chr2	116515715	116515716	HMRI00418.IMCB-Tan0176-MS-1	1996	+
chr16	77630102	77630103	HMRI00447.IMCB-Fern0312-MS-1	1995	-
chr19	42947065	42947066	HMRI00158.IMCB-Fern0108-MS-4	1993	+	Hpse2
chr1	153974082	153974083	HMRI00158.IMCB-Fern0108-MS-4	1991	+
chr9	59980955	59980956	HMRI00435.IMCB-Fern0110-MS-2	1988	-	Thsd4	Thsd4
chr9	86398322	86398323	HMRI00158.IMCB-Fern0108-MS-4	1981	-	Dopey1
chr9	17768397	17768398	HMRI00158.IMCB-Fern0108-MS-4	1980	+
chr6	54823500	54823501	HMRI00162.IMCB-Fern0141-MS-7	1971	+	Znrf2	Znrf2
chr9	55327038	55327039	HMRI00420.IMCB-Tan0280-MS-2	1970	-	Etfa	Etfa
chr18	69573293	69573294	HMRI00413.IMCB-Tan0135-MS-4	1960	-	Tcf4
chr14	17011754	17011755	HMRI00408.IMCB-Fern0079-MS-2	1959	-
chr6	148360147	148360148	HMRI00441.IMCB-Fern0178-MS-2	1957	-	Tmtc1	Tmtc1
chr9	117250469	117250470	HMRI00411.IMCB-Fern0075-MS-1	1955	+	Rbms3
chr17	53221259	53221260	HMRI00451.IMCB-Fern0305-MS-3	1953	+
chr12	42208835	42208836	HMRI00447.IMCB-Fern0312-MS-1	1944	-	Immp2l|Lrrn3	Lrrn3
chr9	69749554	69749555	HMRI00415.IMCB-Tan0159-MS-3	1937	+
chr7	6400129	6400130	HMRI00430.IMCB-Tan0216-MS-3	1937	+
chr9	75801519	75801520	HMRI00454.IMCB-Fern0196-MS-1	1936	+
chr12	76981817	76981818	HMRI00413.IMCB-Tan0135-MS-4	1933	+	Syne2	Syne2
chr13	37834961	37834962	HMRI00407.IMCB-Fern0104-MS-1	1921	-
chr13	63625217	63625218	HMRI00158.IMCB-Fern0108-MS-4	1920	+	Ptch1
chr10	4705409	4705410	HMRI00408.IMCB-Fern0079-MS-2	1918	+	Vip
chr5	58870068	58870069	HMRI00450.IMCB-Fern0310-MS-1	1918	+
chr1	163746210	163746211	HMRI00158.IMCB-Fern0108-MS-4	1917	-
chr9	85621743	85621744	HMRI00158.IMCB-Fern0108-MS-4	1914	+	Ibtk
chr12	51300973	51300974	HMRI00410.IMCB-Tan0107-MS-14	1906	+
chr9	96667126	96667127	HMRI00158.IMCB-Fern0108-MS-4	1901	-	C430002N11Rik
chr9	8258650	8258651	HMRI00410.IMCB-Tan0107-MS-14	1894	-
chr9	30984323	30984324	HMRI00443.IMCB-Fern0183-MS-1	1893	+	Aplp2|Mir3471-1
chr15	8179623	8179624	HMRI00451.IMCB-Fern0305-MS-3	1887	+	2410089E03Rik	2410089E03Rik
chr9	68383498	68383499	HMRI00418.IMCB-Tan0176-MS-1	1885	+
chr9	53176829	53176830	HMRI00413.IMCB-Tan0135-MS-4	1878	-	Exph5
chr10	58668541	58668542	HMRI00158.IMCB-Fern0108-MS-4	1875	-	Sept10	Sept10
chr9	99989902	99989903	HMRI00427.IMCB-Tan0209-MS-1	1869	+
chr11	53182861	53182862	HMRI00416.IMCB-Tan0171-MS-3	1868	-	Aff4
chr3	50506969	50506970	HMRI00418.IMCB-Tan0176-MS-1	1867	+
chr4	132693583	132693584	HMRI00158.IMCB-Fern0108-MS-4	1863	+	Wasf2	Wasf2
chr4	11316230	11316231	HMRI00410.IMCB-Tan0107-MS-14	1863	-
chr9	83686242	83686243	HMRI00419.IMCB-Tan0180-MS-5	1862	+	Elovl4
chr9	48846282	48846283	HMRI00418.IMCB-Tan0176-MS-1	1855	+	Usp28	Usp28
chr9	27810379	27810380	HMRI00159.IMCB-Fern0205-MS-1	1850	-	Opcml
chr16	23617717	23617718	HMRI00441.IMCB-Fern0178-MS-2	1848	+
chr8	33209913	33209914	HMRI00158.IMCB-Fern0108-MS-4	1839	+
chr6	92593037	92593038	HMRI00427.IMCB-Tan0209-MS-1	1837	+	Prickle2
chr9	14897997	14897998	HMRI00165.IMCB-Fern0320-MS-1	1834	-	Hephl1	Hephl1
chr1	123081954	123081955	HMRI00430.IMCB-Tan0216-MS-3	1831	+
chr2	127808606	127808607	HMRI00452.IMCB-Fern0188-MS-2	1825	+	Acoxl	Acoxl
chr9	6993880	6993881	HMRI00429.IMCB-Tan0215-MS-4	1821	-	Dync2h1	Dync2h1
chr15	26438128	26438129	HMRI00407.IMCB-Fern0104-MS-1	1817	-
chr9	57274683	57274684	HMRI00418.IMCB-Tan0176-MS-1	1816	-	Ppcdc	Ppcdc
chr9	86209178	86209179	HMRI00430.IMCB-Tan0216-MS-3	1814	-	Ube2cbp	Ube2cbp
chr14	97170202	97170203	HMRI00438.IMCB-Fern0172-MS-1	1812	-
chr2	44233731	44233732	HMRI00408.IMCB-Fern0079-MS-2	1811	+	Arhgap15	Arhgap15
chr9	81349135	81349136	HMRI00428.IMCB-Tan0211-MS-1	1811	-
chr9	80835554	80835555	HMRI00426.IMCB-Tan0201-MS-1	1809	+
chr15	29923616	29923617	HMRI00418.IMCB-Tan0176-MS-1	1808	-
chr7	148284294	148284295	HMRI00159.IMCB-Fern0205-MS-1	1806	+	Sigirr
chr12	69827635	69827636	HMRI00441.IMCB-Fern0178-MS-2	1805	-
chr17	50480119	50480120	HMRI00418.IMCB-Tan0176-MS-1	1804	-
chr19	42822223	42822224	HMRI00440.IMCB-Fern0209-MS-1	1802	-	Pyroxd2	Pyroxd2
chr9	100630876	100630877	HMRI00159.IMCB-Fern0205-MS-1	1795	-	Stag1
chr14	72503759	72503760	HMRI00411.IMCB-Fern0075-MS-1	1793	-
chr17	24965835	24965836	HMRI00158.IMCB-Fern0108-MS-4	1793	-	Meiob
chr18	26249739	26249740	HMRI00419.IMCB-Tan0180-MS-5	1790	+
chr18	65385060	65385061	HMRI00418.IMCB-Tan0176-MS-1	1784	-
chr9	21385436	21385437	HMRI00422.IMCB-Tan0285-MS-1	1779	-	Carm1
chr9	3902126	3902127	HMRI00158.IMCB-Fern0108-MS-4	1776	-	Gucy1a2
chr4	154089705	154089706	HMRI00159.IMCB-Fern0205-MS-1	1774	-
chr11	79187651	79187652	HMRI00418.IMCB-Tan0176-MS-1	1771	+	Nf1	Nf1
chr10	104934636	104934637	HMRI00417.IMCB-Tan0173-MS-2	1770	-	Tmtc2	Tmtc2
chr8	102707934	102707935	HMRI00422.IMCB-Tan0285-MS-1	1770	-
chr15	34264862	34264863	HMRI00410.IMCB-Tan0107-MS-14	1768	-	Matn2
chr9	71920299	71920300	HMRI00158.IMCB-Fern0108-MS-4	1758	+	Tcf12
chr9	37729101	37729102	HMRI00420.IMCB-Tan0280-MS-2	1758	-
chr3	148196854	148196855	HMRI00408.IMCB-Fern0079-MS-2	1743	+
chr12	81637490	81637491	HMRI00159.IMCB-Fern0205-MS-1	1739	+	Galnt16	Galnt16
chr4	140724181	140724182	HMRI00413.IMCB-Tan0135-MS-4	1732	-	Fbxo42
chr4	14830483	14830484	HMRI00443.IMCB-Fern0183-MS-1	1724	-	Tmem55a
chr2	33452037	33452038	HMRI00418.IMCB-Tan0176-MS-1	1724	+	Lmx1b
chr9	64038649	64038650	HMRI00163.IMCB-Fern0230-MS-3	1716	-	Map2k1	Map2k1
chr10	36295428	36295429	HMRI00446.IMCB-Fern0202-MS-1	1715	+	Hs3st5	Hs3st5
chr9	102314032	102314033	HMRI00418.IMCB-Tan0176-MS-1	1704	+
chr11	71735766	71735767	HMRI00407.IMCB-Fern0104-MS-1	1703	-
chr8	34487904	34487905	HMRI00452.IMCB-Fern0188-MS-2	1701	-	Wrn	Wrn
chr3	57579069	57579070	HMRI00415.IMCB-Tan0159-MS-3	1696	+	Rnf13	Rnf13
chr1	121669019	121669020	HMRI00430.IMCB-Tan0216-MS-3	1696	-	Ptpn4	Ptpn4
chr13	51269796	51269797	HMRI00407.IMCB-Fern0104-MS-1	1692	+	Nxnl2	Nxnl2
chr1	156563200	156563201	HMRI00415.IMCB-Tan0159-MS-3	1690	+	Cacna1e
chr2	32821519	32821520	HMRI00158.IMCB-Fern0108-MS-4	1686	+
chr11	78885689	78885690	HMRI00452.IMCB-Fern0188-MS-2	1686	-	Ksr1	Ksr1
chr12	43591451	43591452	HMRI00158.IMCB-Fern0108-MS-4	1685	-
chr3	151205992	151205993	HMRI00404.IMCB-Tan0265-MS-4	1685	-	Adgrl4
chrX	160570675	160570676	HMRI00158.IMCB-Fern0108-MS-4	1684	+
chr18	38949640	38949641	HMRI00441.IMCB-Fern0178-MS-2	1683	+
chr9	98937173	98937174	HMRI00444.IMCB-Fern0162-MS-1	1682	-
chr6	38749506	38749507	HMRI00159.IMCB-Fern0205-MS-1	1682	+	Hipk2
chr4	91907953	91907954	HMRI00441.IMCB-Fern0178-MS-2	1680	-
chr9	40606030	40606031	HMRI00163.IMCB-Fern0230-MS-3	1677	-
chr6	109815837	109815838	HMRI00162.IMCB-Fern0141-MS-7	1671	-
chr7	53894152	53894153	HMRI00430.IMCB-Tan0216-MS-3	1666	+	Sergef
chr6	86886375	86886376	HMRI00413.IMCB-Tan0135-MS-4	1662	-	Aak1
chr9	36525140	36525141	HMRI00158.IMCB-Fern0108-MS-4	1660	-	Chek1	Chek1
chr16	79508845	79508846	HMRI00416.IMCB-Tan0171-MS-3	1656	+
chr13	74904152	74904153	HMRI00435.IMCB-Fern0110-MS-2	1655	-	Cast	Cast
chr3	121503174	121503175	HMRI00161.IMCB-Fern0199-MS-1	1655	+	Abcd3
chr9	88350172	88350173	HMRI00424.IMCB-Tan0184-MS-1	1652	+	Syncrip
chr2	9871207	9871208	HMRI00418.IMCB-Tan0176-MS-1	1650	+	Taf3
chr11	6321426	6321427	HMRI00419.IMCB-Tan0180-MS-5	1649	-
chr2	21751585	21751586	HMRI00158.IMCB-Fern0108-MS-4	1646	-	Gpr158
chr2	18823860	18823861	HMRI00435.IMCB-Fern0110-MS-2	1645	-	Pip4k2a	Pip4k2a
chr13	117171320	117171321	HMRI00419.IMCB-Tan0180-MS-5	1645	+
chr3	15256609	15256610	HMRI00408.IMCB-Fern0079-MS-2	1640	-
chr13	54113128	54113129	HMRI00159.IMCB-Fern0205-MS-1	1637	+
chr11	13741010	13741011	HMRI00415.IMCB-Tan0159-MS-3	1633	-
chr9	37761630	37761631	HMRI00449.IMCB-Fern0224-MS-4	1632	-
chr5	82167256	82167257	HMRI00444.IMCB-Fern0162-MS-1	1625	+	Adgrl3	Adgrl3
chr17	56351824	56351825	HMRI00442.IMCB-Fern0127-MS-2	1608	+	Dpp9
chr15	57716386	57716387	HMRI00418.IMCB-Tan0176-MS-1	1608	-	Derl1	Derl1
chr9	30272787	30272788	HMRI00418.IMCB-Tan0176-MS-1	1606	+	Snx19	Snx19
chr7	104695759	104695760	HMRI00450.IMCB-Fern0310-MS-1	1604	+
chr19	15356849	15356850	HMRI00158.IMCB-Fern0108-MS-4	1597	-
chr18	55725934	55725935	HMRI00162.IMCB-Fern0141-MS-7	1592	-
chr9	73305161	73305162	HMRI00420.IMCB-Tan0280-MS-2	1590	+
chr18	87636280	87636281	HMRI00442.IMCB-Fern0127-MS-2	1589	+
chr1	72519560	72519561	HMRI00416.IMCB-Tan0171-MS-3	1589	+	March4
chr9	38900069	38900070	HMRI00165.IMCB-Fern0320-MS-1	1586	+
chr9	116423828	116423829	HMRI00452.IMCB-Fern0188-MS-2	1585	+
chr1	117677386	117677387	HMRI00428.IMCB-Tan0211-MS-1	1585	+	Cntnap5a	Cntnap5a
chr4	141233489	141233490	HMRI00413.IMCB-Tan0135-MS-4	1582	-
chr7	107542686	107542687	HMRI00158.IMCB-Fern0108-MS-4	1579	+	C2cd3	C2cd3
chr2	104312667	104312668	HMRI00159.IMCB-Fern0205-MS-1	1579	+	Hipk3
chr15	9423003	9423004	HMRI00418.IMCB-Tan0176-MS-1	1574	+
chr8	55390943	55390944	HMRI00408.IMCB-Fern0079-MS-2	1573	+
chr15	25580061	25580062	HMRI00164.IMCB-Fern0106-MS-1	1571	-	Myo10
chr6	89750704	89750705	HMRI00445.IMCB-Fern0196-MS-2	1571	-
chr16	4666191	4666192	HMRI00410.IMCB-Tan0107-MS-14	1569	+	Coro7
chr13	29595272	29595273	HMRI00418.IMCB-Tan0176-MS-1	1569	+	Cdkal1
chr1	160528378	160528379	HMRI00430.IMCB-Tan0216-MS-3	1569	+	Astn1	Astn1
chr16	34118630	34118631	HMRI00159.IMCB-Fern0205-MS-1	1565	-	Kalrn	Kalrn
chr15	89249389	89249390	HMRI00431.IMCB-Tan0266-MS-1	1557	+	ChkbCpt1b|Cpt1b
chr9	50809808	50809809	HMRI00158.IMCB-Fern0108-MS-4	1556	-	Sik2	Sik2
chr9	5108771	5108772	HMRI00419.IMCB-Tan0180-MS-5	1555	-
chr9	64153668	64153669	HMRI00427.IMCB-Tan0209-MS-1	1555	-
chr5	120004563	120004564	HMRI00445.IMCB-Fern0196-MS-2	1552	+
chr17	12423178	12423179	HMRI00418.IMCB-Tan0176-MS-1	1549	-	Map3k4	Map3k4
chr14	40847163	40847164	HMRI00159.IMCB-Fern0205-MS-1	1545	+
chr6	76223695	76223696	HMRI00163.IMCB-Fern0230-MS-3	1545	-
chr18	32902761	32902762	HMRI00158.IMCB-Fern0108-MS-4	1538	-	4930455D15Rik	4930455D15Rik
chr7	94070634	94070635	HMRI00412.IMCB-Tan0119-MS-3	1529	-	Vmn2r78
chr14	120624848	120624849	HMRI00426.IMCB-Tan0201-MS-1	1520	-
chr6	10615546	10615547	HMRI00434.IMCB-Fern0080-MS-1	1517	-
chr14	64535913	64535914	HMRI00158.IMCB-Fern0108-MS-4	1515	-	Pinx1
chr17	3599277	3599278	HMRI00418.IMCB-Tan0176-MS-1	1513	-
chr9	85595314	85595315	HMRI00441.IMCB-Fern0178-MS-2	1510	+	Ibtk
chr11	36487443	36487444	HMRI00419.IMCB-Tan0180-MS-5	1510	-	Tenm2	Tenm2
chr16	88845944	88845945	HMRI00409.IMCB-Fern0098-MS-1	1509	-
chr9	85621756	85621757	HMRI00158.IMCB-Fern0108-MS-4	1509	-	Ibtk	Ibtk
chr9	39486927	39486928	HMRI00416.IMCB-Tan0171-MS-3	1509	-
chr8	83438414	83438415	HMRI00421.IMCB-Tan0282-MS-2	1509	-
chr2	29369694	29369695	HMRI00159.IMCB-Fern0205-MS-1	1507	-	Med27
chr5	4965497	4965498	HMRI00415.IMCB-Tan0159-MS-3	1507	-	Cdk14	Cdk14
chr2	55399122	55399123	HMRI00158.IMCB-Fern0108-MS-4	1506	-	Kcnj3
chr16	17165693	17165694	HMRI00401.IMCB-Tan0157-MS-1	1506	+	Ube2l3
chr14	78337476	78337477	HMRI00162.IMCB-Fern0141-MS-7	1505	+	Epsti1	Epsti1
chr9	75247042	75247043	HMRI00158.IMCB-Fern0108-MS-4	1503	-	Mapk6	Mapk6
chr16	69844892	69844893	HMRI00438.IMCB-Fern0172-MS-1	1501	-
chr6	10990151	10990152	HMRI00454.IMCB-Fern0196-MS-1	1499	-
chr9	6041865	6041866	HMRI00418.IMCB-Tan0176-MS-1	1498	-
chr5	132886815	132886816	HMRI00419.IMCB-Tan0180-MS-5	1498	+	Auts2
chr9	8104202	8104203	HMRI00427.IMCB-Tan0209-MS-1	1496	-	Cep126	Cep126
chr9	28770938	28770939	HMRI00158.IMCB-Fern0108-MS-4	1493	+
chr1	125408326	125408327	HMRI00426.IMCB-Tan0201-MS-1	1492	-	Dpp10	Dpp10
chr9	82719061	82719062	HMRI00158.IMCB-Fern0108-MS-4	1490	+
chr11	89257146	89257147	HMRI00407.IMCB-Fern0104-MS-1	1489	-	4932411E22Rik	4932411E22Rik
chr13	18296901	18296902	HMRI00454.IMCB-Fern0196-MS-1	1489	+	Pou6f2
chr13	44068397	44068398	HMRI00417.IMCB-Tan0173-MS-2	1489	-
chr9	86782489	86782490	HMRI00444.IMCB-Fern0162-MS-1	1487	+
chr9	119479069	119479070	HMRI00420.IMCB-Tan0280-MS-2	1483	-	Scn5a	Scn5a
chr15	103298319	103298320	HMRI00418.IMCB-Tan0176-MS-1	1481	+	Nckap1l	Nckap1l
chr13	12661702	12661703	HMRI00162.IMCB-Fern0141-MS-7	1478	+	Ero1lb	Ero1lb
chr13	90330105	90330106	HMRI00415.IMCB-Tan0159-MS-3	1477	+
chr11	72450458	72450459	HMRI00421.IMCB-Tan0282-MS-2	1473	+	Ube2g1	Ube2g1
chr14	30110631	30110632	HMRI00418.IMCB-Tan0176-MS-1	1471	+	Cacna2d3
chr16	32028475	32028476	HMRI00159.IMCB-Fern0205-MS-1	1466	-	Pak2	Pak2
chr9	27267498	27267499	HMRI00418.IMCB-Tan0176-MS-1	1465	-
chr11	71646543	71646544	HMRI00407.IMCB-Fern0104-MS-1	1462	-
chr11	12253466	12253467	HMRI00407.IMCB-Fern0104-MS-1	1461	-	Cobl	Cobl
chr13	25094507	25094508	HMRI00159.IMCB-Fern0205-MS-1	1460	+	Mrs2
chr15	34054453	34054454	HMRI00163.IMCB-Fern0230-MS-3	1446	+	Mtdh	Mtdh
chr3	154558094	154558095	HMRI00408.IMCB-Fern0079-MS-2	1445	+	Tnni3k
chr11	7473279	7473280	HMRI00158.IMCB-Fern0108-MS-4	1444	+
chr9	45014583	45014584	HMRI00446.IMCB-Fern0202-MS-1	1440	-	BC049352
chr2	35529879	35529880	HMRI00158.IMCB-Fern0108-MS-4	1432	-	Dab2ip
chr2	166814913	166814914	HMRI00165.IMCB-Fern0320-MS-1	1429	+	Stau1
chr11	44717285	44717286	HMRI00419.IMCB-Tan0180-MS-5	1426	+	Ebf1	Ebf1
chr10	80432648	80432649	HMRI00400.IMCB-Tan0123-MS-8	1424	+	Gng7
chr9	103394361	103394362	HMRI00448.IMCB-Fern0304-MS-3	1422	-	Tmem108	Tmem108
chr4	91148613	91148614	HMRI00158.IMCB-Fern0108-MS-4	1415	-
chr16	64329027	64329028	HMRI00418.IMCB-Tan0176-MS-1	1413	+
chr13	82943798	82943799	HMRI00162.IMCB-Fern0141-MS-7	1412	+
chr9	74317514	74317515	HMRI00158.IMCB-Fern0108-MS-4	1411	+
chr1	7102306	7102307	HMRI00404.IMCB-Tan0265-MS-4	1409	-	Pcmtd1
chr9	39827495	39827496	HMRI00158.IMCB-Fern0108-MS-4	1405	-
chr8	101929711	101929712	HMRI00158.IMCB-Fern0108-MS-4	1402	-	Cdh8	Cdh8
chr3	29372636	29372637	HMRI00418.IMCB-Tan0176-MS-1	1402	+	Egfem1	Egfem1
chr5	62906340	62906341	HMRI00415.IMCB-Tan0159-MS-3	1400	-
chr1	89658410	89658411	HMRI00417.IMCB-Tan0173-MS-2	1398	-	Atg16l1
chr8	26869082	26869083	HMRI00162.IMCB-Fern0141-MS-7	1395	+
chr9	119974044	119974045	HMRI00420.IMCB-Tan0280-MS-2	1392	-	Cx3cr1	Cx3cr1
chr15	99831418	99831419	HMRI00413.IMCB-Tan0135-MS-4	1388	-	Larp4
chr10	122590911	122590912	HMRI00410.IMCB-Tan0107-MS-14	1387	+	Usp15
chr9	26897285	26897286	HMRI00418.IMCB-Tan0176-MS-1	1385	-	Ncapd3
chr13	80596342	80596343	HMRI00411.IMCB-Fern0075-MS-1	1384	-
chr5	63112409	63112410	HMRI00400.IMCB-Tan0123-MS-8	1384	-	Arap2	Arap2
chr9	70574844	70574845	HMRI00426.IMCB-Tan0201-MS-1	1382	+	Adam10	Adam10
chr3	74149996	74149997	HMRI00419.IMCB-Tan0180-MS-5	1378	+
chr2	40726673	40726674	HMRI00161.IMCB-Fern0199-MS-1	1373	+	Lrp1b
chr6	45571335	45571336	HMRI00159.IMCB-Fern0205-MS-1	1369	+	Cntnap2	Cntnap2
chr14	110566582	110566583	HMRI00426.IMCB-Tan0201-MS-1	1367	+
chr15	24273718	24273719	HMRI00158.IMCB-Fern0108-MS-4	1363	-
chr9	8495783	8495784	HMRI00158.IMCB-Fern0108-MS-4	1363	-
chr2	76491213	76491214	HMRI00159.IMCB-Fern0205-MS-1	1363	-	Dfnb59
chr14	103493588	103493589	HMRI00438.IMCB-Fern0172-MS-1	1361	-	Fbxl3	Fbxl3
chr1	76646467	76646468	HMRI00416.IMCB-Tan0171-MS-3	1359	-
chr12	115388160	115388161	HMRI00417.IMCB-Tan0173-MS-2	1356	+
chr3	150115902	150115903	HMRI00419.IMCB-Tan0180-MS-5	1355	-
chr9	30665432	30665433	HMRI00162.IMCB-Fern0141-MS-7	1354	-
chr14	49647261	49647262	HMRI00414.IMCB-Fern0001-MS-2	1352	+	Exoc5
chr7	152192886	152192887	HMRI00400.IMCB-Tan0123-MS-8	1349	-
chr16	40431467	40431468	HMRI00163.IMCB-Fern0230-MS-3	1348	+
chr5	121733990	121733991	HMRI00161.IMCB-Fern0199-MS-1	1347	-	Gm15800
chr9	89964822	89964823	HMRI00421.IMCB-Tan0282-MS-2	1345	-	Ctsh
chr13	40749829	40749830	HMRI00422.IMCB-Tan0285-MS-1	1341	-
chr12	10570667	10570668	HMRI00408.IMCB-Fern0079-MS-2	1338	+
chr9	85846259	85846260	HMRI00441.IMCB-Fern0178-MS-2	1336	-
chr16	24378310	24378311	HMRI00165.IMCB-Fern0320-MS-1	1336	-
chr9	113941385	113941386	HMRI00413.IMCB-Tan0135-MS-4	1335	-
chr17	79327291	79327292	HMRI00418.IMCB-Tan0176-MS-1	1334	+	Cebpz
chr9	28218103	28218104	HMRI00419.IMCB-Tan0180-MS-5	1334	+	Opcml	Opcml
chr3	119432752	119432753	HMRI00158.IMCB-Fern0108-MS-4	1333	-	Ptbp2	Ptbp2
chr9	43877656	43877657	HMRI00415.IMCB-Tan0159-MS-3	1330	+	Usp2	Usp2
chr3	88803114	88803115	HMRI00444.IMCB-Fern0162-MS-1	1327	-	Ash1l
chr9	54295223	54295224	HMRI00451.IMCB-Fern0305-MS-3	1327	+	Dmxl2
chr9	102578292	102578293	HMRI00422.IMCB-Tan0285-MS-1	1326	-
chr12	7466474	7466475	HMRI00418.IMCB-Tan0176-MS-1	1325	+
chr1	159395914	159395915	HMRI00158.IMCB-Fern0108-MS-4	1324	+	BC026585	BC026585
chr5	114915678	114915679	HMRI00161.IMCB-Fern0199-MS-1	1324	-
chr9	31906665	31906666	HMRI00426.IMCB-Tan0201-MS-1	1324	+
chr1	83116728	83116729	HMRI00159.IMCB-Fern0205-MS-1	1322	+
chrX	91426722	91426723	HMRI00158.IMCB-Fern0108-MS-4	1321	+
chr5	3293347	3293348	HMRI00419.IMCB-Tan0180-MS-5	1321	+
chr9	111085686	111085687	HMRI00158.IMCB-Fern0108-MS-4	1317	-	Lrrfip2
chr3	44684293	44684294	HMRI00418.IMCB-Tan0176-MS-1	1317	-
chr15	51610077	51610078	HMRI00419.IMCB-Tan0180-MS-5	1316	+
chr9	92354997	92354998	HMRI00418.IMCB-Tan0176-MS-1	1315	-	Plscr4
chr14	27446247	27446248	HMRI00420.IMCB-Tan0280-MS-2	1313	+	Dennd6a	Dennd6a
chr9	41104903	41104904	HMRI00439.IMCB-Fern0192-MS-1	1310	-
chr12	12691174	12691175	HMRI00418.IMCB-Tan0176-MS-1	1310	+
chr9	53614353	53614354	HMRI00418.IMCB-Tan0176-MS-1	1303	+
chr8	101435835	101435836	HMRI00158.IMCB-Fern0108-MS-4	1300	-
chr18	71989977	71989978	HMRI00401.IMCB-Tan0157-MS-1	1300	+	Dcc
chr9	46379131	46379132	HMRI00425.IMCB-Tan0185-MS-3	1300	-
chr3	29254894	29254895	HMRI00419.IMCB-Tan0180-MS-5	1299	+	Egfem1	Egfem1
chr9	116523989	116523990	HMRI00400.IMCB-Tan0123-MS-8	1298	+	Rbms3
chr10	99373468	99373469	HMRI00426.IMCB-Tan0201-MS-1	1296	+
chr5	76363787	76363788	HMRI00418.IMCB-Tan0176-MS-1	1294	+	Kdr
chr16	52903495	52903496	HMRI00445.IMCB-Fern0196-MS-2	1293	-
chr9	59640153	59640154	HMRI00407.IMCB-Fern0104-MS-1	1292	+	Myo9a	Myo9a
chr17	10477774	10477775	HMRI00413.IMCB-Tan0135-MS-4	1292	-	Qk	Qk
chr16	38232141	38232142	HMRI00443.IMCB-Fern0183-MS-1	1291	+	Gsk3b	Gsk3b
chr9	17306128	17306129	HMRI00158.IMCB-Fern0108-MS-4	1289	+
chr17	4618110	4618111	HMRI00418.IMCB-Tan0176-MS-1	1289	-
chrX	103101028	103101029	HMRI00446.IMCB-Fern0202-MS-1	1285	+	Atrx
chr9	14416033	14416034	HMRI00421.IMCB-Tan0282-MS-2	1284	+	Amotl1
chr6	25887762	25887763	HMRI00445.IMCB-Fern0196-MS-2	1282	-	Gm20756
chr9	54156817	54156818	HMRI00413.IMCB-Tan0135-MS-4	1282	+	Gldn	Gldn
chr15	65000968	65000969	HMRI00419.IMCB-Tan0180-MS-5	1280	+
chr9	94707391	94707392	HMRI00158.IMCB-Fern0108-MS-4	1279	+	Slc9a9	Slc9a9
chr9	62152223	62152224	HMRI00408.IMCB-Fern0079-MS-2	1278	-
chr16	74238732	74238733	HMRI00419.IMCB-Tan0180-MS-5	1277	-	Robo2	Robo2
chr17	86695378	86695379	HMRI00420.IMCB-Tan0280-MS-2	1277	+	Prkce	Prkce
chr15	7287618	7287619	HMRI00164.IMCB-Fern0106-MS-1	1270	+	Egflam
chr8	18480520	18480521	HMRI00419.IMCB-Tan0180-MS-5	1266	-
chrX	17747852	17747853	HMRI00165.IMCB-Fern0320-MS-1	1265	+	Kdm6a	Kdm6a
chr1	97152163	97152164	HMRI00158.IMCB-Fern0108-MS-4	1262	-
chr9	50144805	50144806	HMRI00159.IMCB-Fern0205-MS-1	1256	+
chr13	120270102	120270103	HMRI00435.IMCB-Fern0110-MS-2	1253	+	4833420G17Rik	4833420G17Rik
chr9	85952793	85952794	HMRI00400.IMCB-Tan0123-MS-8	1250	-
chr11	46212099	46212100	HMRI00404.IMCB-Tan0265-MS-4	1248	+
chr9	28329126	28329127	HMRI00418.IMCB-Tan0176-MS-1	1246	-	Opcml
chr15	66408577	66408578	HMRI00408.IMCB-Fern0079-MS-2	1245	+
chr12	59144149	59144150	HMRI00159.IMCB-Fern0205-MS-1	1245	+
chr9	86212905	86212906	HMRI00453.IMCB-Fern0307-MS-1	1245	+	Ube2cbp
chr9	99441961	99441962	HMRI00418.IMCB-Tan0176-MS-1	1244	+	Armc8
chr7	127725215	127725216	HMRI00407.IMCB-Fern0104-MS-1	1242	-
chr4	74023049	74023050	HMRI00159.IMCB-Fern0205-MS-1	1241	+	Kdm4c	Kdm4c
chr12	9563989	9563990	HMRI00415.IMCB-Tan0159-MS-3	1241	-
chr5	5289323	5289324	HMRI00415.IMCB-Tan0159-MS-3	1240	-	Cdk14	Cdk14
chr12	87591209	87591210	HMRI00418.IMCB-Tan0176-MS-1	1239	+	Gpatch2l	Gpatch2l
chr19	16252937	16252938	HMRI00158.IMCB-Fern0108-MS-4	1238	-	Gnaq
chr9	90849694	90849695	HMRI00158.IMCB-Fern0108-MS-4	1238	+
chr9	84730482	84730483	HMRI00158.IMCB-Fern0108-MS-4	1237	+
chr7	115987904	115987905	HMRI00450.IMCB-Fern0310-MS-1	1237	-
chr13	25811641	25811642	HMRI00162.IMCB-Fern0141-MS-7	1232	-
chr11	3076124	3076125	HMRI00444.IMCB-Fern0162-MS-1	1231	-	Sfi1	Sfi1
chr11	106978502	106978503	HMRI00428.IMCB-Tan0211-MS-1	1231	+	Bptf
chr9	91923910	91923911	HMRI00446.IMCB-Fern0202-MS-1	1230	-
chr9	24693631	24693632	HMRI00158.IMCB-Fern0108-MS-4	1229	+
chr18	70738339	70738340	HMRI00419.IMCB-Tan0180-MS-5	1229	+	Mbd2	Mbd2
chr19	14410902	14410903	HMRI00162.IMCB-Fern0141-MS-7	1228	-
chr9	34088126	34088127	HMRI00444.IMCB-Fern0162-MS-1	1227	+
chr1	11007188	11007189	HMRI00420.IMCB-Tan0280-MS-2	1226	-	Prex2
chr3	11411881	11411882	HMRI00159.IMCB-Fern0205-MS-1	1224	-
chr6	148517536	148517537	HMRI00441.IMCB-Fern0178-MS-2	1221	-
chr2	145415369	145415370	HMRI00415.IMCB-Tan0159-MS-3	1221	+	Slc24a3	Slc24a3
chr16	82014259	82014260	HMRI00417.IMCB-Tan0173-MS-2	1219	-
chr2	55698304	55698305	HMRI00162.IMCB-Fern0141-MS-7	1217	+
chr9	27878255	27878256	HMRI00401.IMCB-Tan0157-MS-1	1217	-	Opcml
chr18	3289920	3289921	HMRI00447.IMCB-Fern0312-MS-1	1216	+	Crem
chr14	63576925	63576926	HMRI00401.IMCB-Tan0157-MS-1	1216	+
chr9	76613021	76613022	HMRI00408.IMCB-Fern0079-MS-2	1211	+
chr2	51505312	51505313	HMRI00165.IMCB-Fern0320-MS-1	1209	-
chr5	4522667	4522668	HMRI00437.IMCB-Fern0201-MS-1	1207	+
chr9	38181851	38181852	HMRI00416.IMCB-Tan0171-MS-3	1207	+
chr9	60779515	60779516	HMRI00418.IMCB-Tan0176-MS-1	1207	+
chr9	81923179	81923180	HMRI00426.IMCB-Tan0201-MS-1	1207	+
chr1	27442270	27442271	HMRI00437.IMCB-Fern0201-MS-1	1206	-
chr10	6562446	6562447	HMRI00451.IMCB-Fern0305-MS-3	1205	-	Plekhg1	Plekhg1
chr12	21349708	21349709	HMRI00446.IMCB-Fern0202-MS-1	1204	+	Adam17
chr5	117628925	117628926	HMRI00417.IMCB-Tan0173-MS-2	1204	-	Taok3
chr9	95807510	95807511	HMRI00418.IMCB-Tan0176-MS-1	1202	-	Atr
chr9	12517459	12517460	HMRI00410.IMCB-Tan0107-MS-14	1201	-
chr9	40400215	40400216	HMRI00419.IMCB-Tan0180-MS-5	1200	-
chr9	70570954	70570955	HMRI00411.IMCB-Fern0075-MS-1	1197	+	Adam10	Adam10
chr11	22152754	22152755	HMRI00162.IMCB-Fern0141-MS-7	1196	-	Ehbp1	Ehbp1
chr14	12529349	12529350	HMRI00159.IMCB-Fern0205-MS-1	1196	-	Ptprg
chr14	47467074	47467075	HMRI00415.IMCB-Tan0159-MS-3	1193	+	Cgrrf1	Cgrrf1
chr12	49375670	49375671	HMRI00416.IMCB-Tan0171-MS-3	1193	-
chr5	8076127	8076128	HMRI00159.IMCB-Fern0205-MS-1	1191	+	Adam22
chr9	117951466	117951467	HMRI00413.IMCB-Tan0135-MS-4	1191	-	Azi2
chr17	25146574	25146575	HMRI00415.IMCB-Tan0159-MS-3	1191	+	Cramp1l
chr11	5753100	5753101	HMRI00417.IMCB-Tan0173-MS-2	1191	+
chr11	54271274	54271275	HMRI00419.IMCB-Tan0180-MS-5	1189	+	Fnip1	Fnip1
chr9	29746220	29746221	HMRI00162.IMCB-Fern0141-MS-7	1183	+	Ntm
chr5	115362035	115362036	HMRI00418.IMCB-Tan0176-MS-1	1181	-	Oasl2
chr9	29731530	29731531	HMRI00446.IMCB-Fern0202-MS-1	1180	-	Ntm	Ntm
chr11	73952733	73952734	HMRI00407.IMCB-Fern0104-MS-1	1177	-
chr9	84768873	84768874	HMRI00158.IMCB-Fern0108-MS-4	1177	+
chr4	44377166	44377167	HMRI00418.IMCB-Tan0176-MS-1	1175	-	Melk
chr19	56725770	56725771	HMRI00158.IMCB-Fern0108-MS-4	1174	-
chr9	25314359	25314360	HMRI00158.IMCB-Fern0108-MS-4	1171	-	Eepd1
chr16	71266834	71266835	HMRI00437.IMCB-Fern0201-MS-1	1171	+	4930567J20Rik	4930567J20Rik
chr9	84204229	84204230	HMRI00159.IMCB-Fern0205-MS-1	1171	-
chr9	54277736	54277737	HMRI00451.IMCB-Fern0305-MS-3	1171	+	Dmxl2
chr9	14845292	14845293	HMRI00418.IMCB-Tan0176-MS-1	1170	+	Panx1
chr2	103108891	103108892	HMRI00419.IMCB-Tan0180-MS-5	1169	+	Ehf
chr9	112570359	112570360	HMRI00427.IMCB-Tan0209-MS-1	1166	-
chr8	109744194	109744195	HMRI00452.IMCB-Fern0188-MS-2	1164	-
chr9	106659696	106659697	HMRI00419.IMCB-Tan0180-MS-5	1158	-	Rad54l2	Rad54l2
chr13	35000635	35000636	HMRI00418.IMCB-Tan0176-MS-1	1157	-
chr10	50317201	50317202	HMRI00436.IMCB-Fern0158-MS-5	1156	-	Ascc3
chr15	64946956	64946957	HMRI00419.IMCB-Tan0180-MS-5	1156	-
chr18	69810498	69810499	HMRI00444.IMCB-Fern0162-MS-1	1154	+	Tcf4	Tcf4
chr13	103596482	103596483	HMRI00158.IMCB-Fern0108-MS-4	1153	-	Mast4	Mast4
chr4	55099179	55099180	HMRI00415.IMCB-Tan0159-MS-3	1153	+
chr13	24768427	24768428	HMRI00162.IMCB-Fern0141-MS-7	1152	+	Fam65b	Fam65b
chr5	144266144	144266145	HMRI00418.IMCB-Tan0176-MS-1	1152	-
chr2	85229820	85229821	HMRI00420.IMCB-Tan0280-MS-2	1152	-
chr17	29689924	29689925	HMRI00413.IMCB-Tan0135-MS-4	1151	+	Tbc1d22b	Tbc1d22b
chr6	71230486	71230487	HMRI00407.IMCB-Fern0104-MS-1	1150	+	Krcc1	Krcc1
chrX	88176055	88176056	HMRI00414.IMCB-Fern0001-MS-2	1147	-
chr14	64540318	64540319	HMRI00422.IMCB-Tan0285-MS-1	1147	-
chr1	155099913	155099914	HMRI00158.IMCB-Fern0108-MS-4	1145	+	Lamc1
chr5	21915251	21915252	HMRI00418.IMCB-Tan0176-MS-1	1144	+
chr5	69535341	69535342	HMRI00420.IMCB-Tan0280-MS-2	1144	-	Kctd8	Kctd8
chrX	124550937	124550938	HMRI00404.IMCB-Tan0265-MS-4	1143	+
chr13	48942975	48942976	HMRI00443.IMCB-Fern0183-MS-1	1141	+	Phf2
chr9	33131744	33131745	HMRI00159.IMCB-Fern0205-MS-1	1140	-
chr3	29559895	29559896	HMRI00418.IMCB-Tan0176-MS-1	1139	+	Egfem1	Egfem1
chr3	51122905	51122906	HMRI00159.IMCB-Fern0205-MS-1	1138	-	Elf2	Elf2
chr9	117545963	117545964	HMRI00159.IMCB-Fern0205-MS-1	1138	+
chr9	18561313	18561314	HMRI00418.IMCB-Tan0176-MS-1	1137	-
chr5	53924141	53924142	HMRI00447.IMCB-Fern0312-MS-1	1135	+
chr4	82398928	82398929	HMRI00418.IMCB-Tan0176-MS-1	1135	+
chr9	102682712	102682713	HMRI00407.IMCB-Fern0104-MS-1	1134	-
chr8	9997810	9997811	HMRI00420.IMCB-Tan0280-MS-2	1134	+
chr15	43581936	43581937	HMRI00162.IMCB-Fern0141-MS-7	1133	-
chr13	88105881	88105882	HMRI00418.IMCB-Tan0176-MS-1	1131	-
chr7	132359186	132359187	HMRI00404.IMCB-Tan0265-MS-4	1131	-
chr5	65585736	65585737	HMRI00420.IMCB-Tan0280-MS-2	1130	-
chr2	156327973	156327974	HMRI00422.IMCB-Tan0285-MS-1	1128	+	Epb4.1l1	Epb4.1l1
chr8	24733021	24733022	HMRI00401.IMCB-Tan0157-MS-1	1126	+
chr14	122362065	122362066	HMRI00408.IMCB-Fern0079-MS-2	1125	+	Gpr183|Ubac2	Ubac2
chr13	113685974	113685975	HMRI00418.IMCB-Tan0176-MS-1	1124	-	Skiv2l2	Skiv2l2
chr4	106596649	106596650	HMRI00413.IMCB-Tan0135-MS-4	1122	+	Ssbp3	Ssbp3
chr3	92219059	92219060	HMRI00162.IMCB-Fern0141-MS-7	1120	+
chr9	3307670	3307671	HMRI00418.IMCB-Tan0176-MS-1	1120	-
chrX	12679614	12679615	HMRI00420.IMCB-Tan0280-MS-2	1119	+	Usp9x	Usp9x
chr12	88312704	88312705	HMRI00441.IMCB-Fern0178-MS-2	1118	+
chr6	31833140	31833141	HMRI00161.IMCB-Fern0199-MS-1	1117	-
chr9	36779354	36779355	HMRI00447.IMCB-Fern0312-MS-1	1117	-	Pknox2	Pknox2
chr9	53503888	53503889	HMRI00418.IMCB-Tan0176-MS-1	1117	+	Rab39
chr1	159287659	159287660	HMRI00443.IMCB-Fern0183-MS-1	1116	-	Rasal2	Rasal2
chr9	113177257	113177258	HMRI00407.IMCB-Fern0104-MS-1	1115	-
chr17	89561627	89561628	HMRI00418.IMCB-Tan0176-MS-1	1114	-	Fshr	Fshr
chr9	108233469	108233470	HMRI00400.IMCB-Tan0123-MS-8	1113	+	Rhoa	Rhoa
chr18	57753314	57753315	HMRI00419.IMCB-Tan0180-MS-5	1113	+	1700011I03Rik	1700011I03Rik
chr12	42070796	42070797	HMRI00408.IMCB-Fern0079-MS-2	1112	+	Immp2l	Immp2l
chr9	85640681	85640682	HMRI00447.IMCB-Fern0312-MS-1	1112	-	Ibtk	Ibtk
chr9	74510466	74510467	HMRI00159.IMCB-Fern0205-MS-1	1111	+
chrX	97013206	97013207	HMRI00414.IMCB-Fern0001-MS-2	1110	+
chrX	138908647	138908648	HMRI00401.IMCB-Tan0157-MS-1	1107	-
chr3	133193879	133193880	HMRI00419.IMCB-Tan0180-MS-5	1103	+	Tet2
chr2	70262132	70262133	HMRI00418.IMCB-Tan0176-MS-1	1102	+	Myo3b	Myo3b
chr9	55897434	55897435	HMRI00446.IMCB-Fern0202-MS-1	1100	-	Rcn2
chr13	113558581	113558582	HMRI00454.IMCB-Fern0196-MS-1	1098	-
chr1	73003155	73003156	HMRI00446.IMCB-Fern0202-MS-1	1098	-
chr9	91940965	91940966	HMRI00446.IMCB-Fern0202-MS-1	1098	+
chr14	26463293	26463294	HMRI00447.IMCB-Fern0312-MS-1	1093	+	Zmiz1	Zmiz1
chr11	3089624	3089625	HMRI00430.IMCB-Tan0216-MS-3	1093	+	Sfi1
chr19	30336518	30336519	HMRI00165.IMCB-Fern0320-MS-1	1092	+
chr13	37963189	37963190	HMRI00432.IMCB-Fern0174-MS-1	1091	+	Rreb1	Rreb1
chr5	49554232	49554233	HMRI00450.IMCB-Fern0310-MS-1	1088	+	Kcnip4
chr13	18208994	18208995	HMRI00418.IMCB-Tan0176-MS-1	1088	+
chr1	167888702	167888703	HMRI00438.IMCB-Fern0172-MS-1	1087	+	Pou2f1
chr10	120931562	120931563	HMRI00161.IMCB-Fern0199-MS-1	1086	+
chr14	76364909	76364910	HMRI00162.IMCB-Fern0141-MS-7	1085	+	Gtf2f2|Kctd4	Kctd4
chr16	88071464	88071465	HMRI00438.IMCB-Fern0172-MS-1	1085	-	Grik1	Grik1
chr16	58503064	58503065	HMRI00451.IMCB-Fern0305-MS-3	1084	+	St3gal6
chr1	63187305	63187306	HMRI00412.IMCB-Tan0119-MS-3	1084	-	Ino80dos
chr9	71020673	71020674	HMRI00436.IMCB-Fern0158-MS-5	1083	+	Gm32511	Gm32511
chr9	60778165	60778166	HMRI00159.IMCB-Fern0205-MS-1	1083	+
chr5	117659260	117659261	HMRI00415.IMCB-Tan0159-MS-3	1083	-	Taok3
chr1	183280620	183280621	HMRI00411.IMCB-Fern0075-MS-1	1082	-
chr9	110056047	110056048	HMRI00420.IMCB-Tan0280-MS-2	1079	-	Smarcc1
chr14	75217376	75217377	HMRI00443.IMCB-Fern0183-MS-1	1078	+	Lrch1
chr9	29175232	29175233	HMRI00158.IMCB-Fern0108-MS-4	1077	+	Ntm
chr9	118870615	118870616	HMRI00158.IMCB-Fern0108-MS-4	1077	-	Ctdspl
chr9	9181433	9181434	HMRI00438.IMCB-Fern0172-MS-1	1077	+	Arhgap42
chr9	113277324	113277325	HMRI00426.IMCB-Tan0201-MS-1	1075	+
chr6	65934255	65934256	HMRI00159.IMCB-Fern0205-MS-1	1068	+
chr5	24892042	24892043	HMRI00407.IMCB-Fern0104-MS-1	1067	-	Kmt2c	Kmt2c
chr2	169592939	169592940	HMRI00419.IMCB-Tan0180-MS-5	1067	+	Tshz2	Tshz2
chr10	64658071	64658072	HMRI00444.IMCB-Fern0162-MS-1	1066	-
chr18	31740471	31740472	HMRI00419.IMCB-Tan0180-MS-5	1066	+	Slc25a46
chr2	9522488	9522489	HMRI00420.IMCB-Tan0280-MS-2	1064	-
chr15	9424178	9424179	HMRI00418.IMCB-Tan0176-MS-1	1063	-
chr17	68680675	68680676	HMRI00418.IMCB-Tan0176-MS-1	1063	-	L3mbtl4
chr3	21205492	21205493	HMRI00159.IMCB-Fern0205-MS-1	1061	-
chr11	4891158	4891159	HMRI00417.IMCB-Tan0173-MS-2	1061	-	Ap1b1
chr9	19895390	19895391	HMRI00418.IMCB-Tan0176-MS-1	1061	-
chr11	68659878	68659879	HMRI00401.IMCB-Tan0157-MS-1	1060	+	Ndel1
chr4	109477915	109477916	HMRI00159.IMCB-Fern0205-MS-1	1059	-	Faf1
chr12	61970008	61970009	HMRI00417.IMCB-Tan0173-MS-2	1059	+
chr16	43981562	43981563	HMRI00163.IMCB-Fern0230-MS-3	1052	-	Gramd1c	Gramd1c
chrY	256331	256332	HMRI00436.IMCB-Fern0158-MS-5	1051	+	Kdm5d	Kdm5d
chr9	91399315	91399316	HMRI00447.IMCB-Fern0312-MS-1	1050	-
chr2	68245039	68245040	HMRI00401.IMCB-Tan0157-MS-1	1050	+	Stk39
chr9	85905996	85905997	HMRI00411.IMCB-Fern0075-MS-1	1049	-
chr9	116940245	116940246	HMRI00416.IMCB-Tan0171-MS-3	1049	-	Rbms3	Rbms3
chr15	68844261	68844262	HMRI00407.IMCB-Fern0104-MS-1	1048	+	Khdrbs3	Khdrbs3
chr3	51535076	51535077	HMRI00162.IMCB-Fern0141-MS-7	1048	-	Maml3	Maml3
chr9	112518614	112518615	HMRI00415.IMCB-Tan0159-MS-3	1048	-
chr15	11181240	11181241	HMRI00417.IMCB-Tan0173-MS-2	1046	+	Adamts12	Adamts12
chr17	92263140	92263141	HMRI00411.IMCB-Fern0075-MS-1	1045	-
chr8	29971026	29971027	HMRI00447.IMCB-Fern0312-MS-1	1045	-	Unc5d	Unc5d
chr6	10709584	10709585	HMRI00434.IMCB-Fern0080-MS-1	1043	-
chr13	112251708	112251709	HMRI00450.IMCB-Fern0310-MS-1	1039	+	Gpbp1
chr15	34565282	34565283	HMRI00158.IMCB-Fern0108-MS-4	1038	-	Nipal2	Nipal2
chr8	75209047	75209048	HMRI00162.IMCB-Fern0141-MS-7	1037	+	Nwd1	Nwd1
chr18	64629495	64629496	HMRI00162.IMCB-Fern0141-MS-7	1036	+	Fech
chr9	24788901	24788902	HMRI00438.IMCB-Fern0172-MS-1	1036	-
chr9	87247992	87247993	HMRI00165.IMCB-Fern0320-MS-1	1033	-
chr9	108953442	108953443	HMRI00165.IMCB-Fern0320-MS-1	1033	+	Shisa5	Shisa5
chr6	47032710	47032711	HMRI00415.IMCB-Tan0159-MS-3	1032	-	Cntnap2
chr18	88614584	88614585	HMRI00417.IMCB-Tan0173-MS-2	1031	-
chr12	93276976	93276977	HMRI00444.IMCB-Fern0162-MS-1	1030	-
chr12	117529882	117529883	HMRI00162.IMCB-Fern0141-MS-7	1029	+	Esyt2	Esyt2
chr14	63392591	63392592	HMRI00419.IMCB-Tan0180-MS-5	1028	+	4931440J10Rik	4931440J10Rik
chr8	59032702	59032703	HMRI00159.IMCB-Fern0205-MS-1	1026	+	Fbxo8	Fbxo8
chr9	65740529	65740530	HMRI00412.IMCB-Tan0119-MS-3	1025	-	2810417H13Rik|Trip4	Trip4
chr15	8565132	8565133	HMRI00418.IMCB-Tan0176-MS-1	1024	+
chr2	52725526	52725527	HMRI00161.IMCB-Fern0199-MS-1	1021	+	Fmnl2	Fmnl2
chr14	114999972	114999973	HMRI00411.IMCB-Fern0075-MS-1	1020	-
chr9	83199857	83199858	HMRI00415.IMCB-Tan0159-MS-3	1018	-
chr12	54285955	54285956	HMRI00159.IMCB-Fern0205-MS-1	1017	+
chr5	7614356	7614357	HMRI00420.IMCB-Tan0280-MS-2	1015	+
chr1	157043353	157043354	HMRI00158.IMCB-Fern0108-MS-4	1014	-	Stx6
chr9	86377910	86377911	HMRI00453.IMCB-Fern0307-MS-1	1014	-	Dopey1
chrX	137500951	137500952	HMRI00404.IMCB-Tan0265-MS-4	1014	-	Atg4a
chr10	104384102	104384103	HMRI00418.IMCB-Tan0176-MS-1	1012	-
chr3	119450510	119450511	HMRI00417.IMCB-Tan0173-MS-2	1004	-	Ptbp2	Ptbp2
chr17	13907485	13907486	HMRI00159.IMCB-Fern0205-MS-1	1003	+	Mllt4	Mllt4
chr6	93021297	93021298	HMRI00418.IMCB-Tan0176-MS-1	1002	-	9530026P05Rik
chr5	120817878	120817879	HMRI00417.IMCB-Tan0173-MS-2	1000	-
chr9	4227522	4227523	HMRI00418.IMCB-Tan0176-MS-1	1000	+
chr3	125480047	125480048	HMRI00159.IMCB-Fern0205-MS-1	998	-
chr18	61179853	61179854	HMRI00408.IMCB-Fern0079-MS-2	997	-	Cdx1	Cdx1
chr16	78852336	78852337	HMRI00416.IMCB-Tan0171-MS-3	997	-
chr15	50683071	50683072	HMRI00419.IMCB-Tan0180-MS-5	996	+	Trps1
chr3	77178507	77178508	HMRI00404.IMCB-Tan0265-MS-4	996	+
chr1	31238081	31238082	HMRI00159.IMCB-Fern0205-MS-1	995	+	4931428L18Rik|Lgsn	Lgsn
chr3	66982093	66982094	HMRI00418.IMCB-Tan0176-MS-1	995	-	Rsrc1
chr13	108557150	108557151	HMRI00158.IMCB-Fern0108-MS-4	992	-	Zswim6	Zswim6
chr4	130354640	130354641	HMRI00422.IMCB-Tan0285-MS-1	992	+	Sdc3	Sdc3
chr7	113582745	113582746	HMRI00408.IMCB-Fern0079-MS-2	990	-	Gm4759	Gm4759
chr9	75550574	75550575	HMRI00158.IMCB-Fern0108-MS-4	990	+
chr15	86159973	86159974	HMRI00419.IMCB-Tan0180-MS-5	990	+	Tbc1d22a	Tbc1d22a
chr5	55673955	55673956	HMRI00400.IMCB-Tan0123-MS-8	989	+
chrX	101574914	101574915	HMRI00401.IMCB-Tan0157-MS-1	989	-	Abcb7	Abcb7
chr9	68899684	68899685	HMRI00418.IMCB-Tan0176-MS-1	989	-	Rora
chr5	111176997	111176998	HMRI00450.IMCB-Fern0310-MS-1	986	-	Ep400	Ep400
chr16	45628705	45628706	HMRI00159.IMCB-Fern0205-MS-1	985	-	BC016579	BC016579
chr17	73799956	73799957	HMRI00159.IMCB-Fern0205-MS-1	985	-
chr6	113689815	113689816	HMRI00159.IMCB-Fern0205-MS-1	984	+	Sec13
chr12	59323867	59323868	HMRI00415.IMCB-Tan0159-MS-3	984	+
chr5	12769582	12769583	HMRI00420.IMCB-Tan0280-MS-2	984	-
chr16	85618729	85618730	HMRI00409.IMCB-Fern0098-MS-1	982	+
chr8	47869553	47869554	HMRI00416.IMCB-Tan0171-MS-3	982	-	Irf2
chr9	18595271	18595272	HMRI00418.IMCB-Tan0176-MS-1	982	-
chr2	150708228	150708229	HMRI00415.IMCB-Tan0159-MS-3	981	+	Abhd12
chr7	19610501	19610502	HMRI00420.IMCB-Tan0280-MS-2	981	+	Sympk	Sympk
chr5	113163888	113163889	HMRI00158.IMCB-Fern0108-MS-4	978	+	Myo18b
chr3	119483373	119483374	HMRI00162.IMCB-Fern0141-MS-7	977	+	Ptbp2
chr9	93793527	93793528	HMRI00444.IMCB-Fern0162-MS-1	975	+
chr2	149944821	149944822	HMRI00435.IMCB-Fern0110-MS-2	972	-	Zfp120	Zfp120
chr9	91101709	91101710	HMRI00164.IMCB-Fern0106-MS-1	971	-
chr15	75404992	75404993	HMRI00415.IMCB-Tan0159-MS-3	971	-
chr18	71630584	71630585	HMRI00430.IMCB-Tan0216-MS-3	970	-	Dcc	Dcc
chr1	47027513	47027514	HMRI00407.IMCB-Fern0104-MS-1	969	-
chr11	3032216	3032217	HMRI00159.IMCB-Fern0205-MS-1	969	-	Sfi1	Sfi1
chr17	83854695	83854696	HMRI00445.IMCB-Fern0196-MS-2	968	+	Eml4	Eml4
chr6	35059127	35059128	HMRI00159.IMCB-Fern0205-MS-1	968	+	Cnot4
chr6	26394840	26394841	HMRI00427.IMCB-Tan0209-MS-1	968	+
chr12	109852854	109852855	HMRI00431.IMCB-Tan0266-MS-1	968	-	Evl
chr10	126576226	126576227	HMRI00438.IMCB-Fern0172-MS-1	966	-
chr16	56014308	56014309	HMRI00159.IMCB-Fern0205-MS-1	966	+
chr6	87840708	87840709	HMRI00413.IMCB-Tan0135-MS-4	966	-	Copg1
chr9	88334070	88334071	HMRI00425.IMCB-Tan0185-MS-3	966	-
chr3	92312230	92312231	HMRI00408.IMCB-Fern0079-MS-2	961	-
chr9	12203262	12203263	HMRI00415.IMCB-Tan0159-MS-3	961	+
chr11	23290369	23290370	HMRI00420.IMCB-Tan0280-MS-2	961	+	Usp34	Usp34
chr10	94750697	94750698	HMRI00400.IMCB-Tan0123-MS-8	960	+	Cradd
chr3	26036100	26036101	HMRI00436.IMCB-Fern0158-MS-5	959	+	Nlgn1
chr17	88375621	88375622	HMRI00159.IMCB-Fern0205-MS-1	959	+	Msh6	Msh6
chr9	75029206	75029207	HMRI00407.IMCB-Fern0104-MS-1	958	-	Myo5a
chr4	120860168	120860169	HMRI00419.IMCB-Tan0180-MS-5	958	-	Rlf	Rlf
chr8	7397584	7397585	HMRI00450.IMCB-Fern0310-MS-1	957	-
chr12	91580590	91580591	HMRI00415.IMCB-Tan0159-MS-3	957	+
chr13	19832402	19832403	HMRI00446.IMCB-Fern0202-MS-1	956	-
chr16	44507009	44507010	HMRI00159.IMCB-Fern0205-MS-1	955	+	Boc
chr11	49518160	49518161	HMRI00412.IMCB-Tan0119-MS-3	954	+	Cnot6
chr9	100853460	100853461	HMRI00416.IMCB-Tan0171-MS-3	954	+	Stag1	Stag1
chr11	87151355	87151356	HMRI00418.IMCB-Tan0176-MS-1	953	+	Ppm1e
chr10	81844209	81844210	HMRI00161.IMCB-Fern0199-MS-1	950	+
chr10	43306984	43306985	HMRI00416.IMCB-Tan0171-MS-3	950	-
chr14	20751757	20751758	HMRI00420.IMCB-Tan0280-MS-2	950	-	Gng2	Gng2
chr12	95518071	95518072	HMRI00421.IMCB-Tan0282-MS-2	949	+
chr2	107481658	107481659	HMRI00161.IMCB-Fern0199-MS-1	948	+
chr16	68047215	68047216	HMRI00446.IMCB-Fern0202-MS-1	948	+
chr10	129800201	129800202	HMRI00415.IMCB-Tan0159-MS-3	948	+
chr16	44729356	44729357	HMRI00164.IMCB-Fern0106-MS-1	947	-	BC027231
chr9	91754439	91754440	HMRI00447.IMCB-Fern0312-MS-1	947	+
chr10	23229097	23229098	HMRI00441.IMCB-Fern0178-MS-2	946	+
chr9	5409171	5409172	HMRI00419.IMCB-Tan0180-MS-5	945	+
chr6	28357914	28357915	HMRI00164.IMCB-Fern0106-MS-1	944	-
chr9	13609432	13609433	HMRI00419.IMCB-Tan0180-MS-5	944	-	Mtmr2
chr2	125841860	125841861	HMRI00165.IMCB-Fern0320-MS-1	940	+	Fam227b
chr9	84651487	84651488	HMRI00163.IMCB-Fern0230-MS-3	939	-
chr1	68478512	68478513	HMRI00417.IMCB-Tan0173-MS-2	939	+	Erbb4
chr12	120236295	120236296	HMRI00418.IMCB-Tan0176-MS-1	938	-
chr9	104227131	104227132	HMRI00162.IMCB-Fern0141-MS-7	937	-	Acpp	Acpp
chr7	109228220	109228221	HMRI00401.IMCB-Tan0157-MS-1	937	+	Xndc1|Xntrpc	Xndc1|Xntrpc
chr9	113776956	113776957	HMRI00158.IMCB-Fern0108-MS-4	936	-	Clasp2
chr19	15584520	15584521	HMRI00446.IMCB-Fern0202-MS-1	936	-
chr15	49375172	49375173	HMRI00441.IMCB-Fern0178-MS-2	935	-
chr15	21732014	21732015	HMRI00407.IMCB-Fern0104-MS-1	934	+
chr9	122896680	122896681	HMRI00164.IMCB-Fern0106-MS-1	934	+	Kif15	Kif15
chr1	153630056	153630057	HMRI00434.IMCB-Fern0080-MS-1	933	-	Edem3
chr19	20575980	20575981	HMRI00164.IMCB-Fern0106-MS-1	933	+	E030003E18Rik	E030003E18Rik
chr10	88795260	88795261	HMRI00417.IMCB-Tan0173-MS-2	933	-
chr9	38511857	38511858	HMRI00436.IMCB-Fern0158-MS-5	932	+
chr1	44023402	44023403	HMRI00159.IMCB-Fern0205-MS-1	932	-	Tpp2
chr10	72892891	72892892	HMRI00451.IMCB-Fern0305-MS-3	932	-
chr1	52097596	52097597	HMRI00413.IMCB-Tan0135-MS-4	932	+	Stat4	Stat4
chr2	128845449	128845450	HMRI00162.IMCB-Fern0141-MS-7	931	-
chr9	120377279	120377280	HMRI00158.IMCB-Fern0108-MS-4	929	+	Myrip	Myrip
chr16	20829913	20829914	HMRI00159.IMCB-Fern0205-MS-1	929	-
chr18	14806661	14806662	HMRI00158.IMCB-Fern0108-MS-4	927	+	Ss18
chr1	112558325	112558326	HMRI00430.IMCB-Tan0216-MS-3	926	-
chr6	56395913	56395914	HMRI00418.IMCB-Tan0176-MS-1	922	+
chr11	77927489	77927490	HMRI00161.IMCB-Fern0199-MS-1	921	-	Fam222b
chr18	6230225	6230226	HMRI00422.IMCB-Tan0285-MS-1	921	+	Kif5b
chr2	22698810	22698811	HMRI00447.IMCB-Fern0312-MS-1	920	-	Apbb1ip
chr9	16042290	16042291	HMRI00165.IMCB-Fern0320-MS-1	920	-	Fat3	Fat3
chr17	18138994	18138995	HMRI00418.IMCB-Tan0176-MS-1	920	+
chr9	85923803	85923804	HMRI00164.IMCB-Fern0106-MS-1	919	+
chr9	28841527	28841528	HMRI00158.IMCB-Fern0108-MS-4	919	+	Ntm
chr19	35295024	35295025	HMRI00446.IMCB-Fern0202-MS-1	919	-
chr14	65549552	65549553	HMRI00418.IMCB-Tan0176-MS-1	919	-	Hmbox1	Hmbox1
chr3	73960046	73960047	HMRI00417.IMCB-Tan0173-MS-2	918	-
chr10	57803946	57803947	HMRI00159.IMCB-Fern0205-MS-1	916	-	Lims1
chr17	87783695	87783696	HMRI00159.IMCB-Fern0205-MS-1	916	-
chr9	38066687	38066688	HMRI00416.IMCB-Tan0171-MS-3	916	-
chrX	117936311	117936312	HMRI00417.IMCB-Tan0173-MS-2	916	-	Pcdh11x
chr7	58510317	58510318	HMRI00419.IMCB-Tan0180-MS-5	915	-
chr13	57325818	57325819	HMRI00454.IMCB-Fern0196-MS-1	914	-
chr6	47508208	47508209	HMRI00401.IMCB-Tan0157-MS-1	914	-	Ezh2	Ezh2
chr10	12168880	12168881	HMRI00159.IMCB-Fern0205-MS-1	913	+	Utrn
chr9	66394424	66394425	HMRI00419.IMCB-Tan0180-MS-5	911	+	Usp3
chr13	108102819	108102820	HMRI00408.IMCB-Fern0079-MS-2	910	-
chr9	63526056	63526057	HMRI00407.IMCB-Fern0104-MS-1	910	-	Smad3	Smad3
chr9	85728963	85728964	HMRI00439.IMCB-Fern0192-MS-1	910	-
chr3	68227012	68227013	HMRI00415.IMCB-Tan0159-MS-3	910	-	Gm21949|Schip1
chr8	101489828	101489829	HMRI00433.IMCB-Fern0171-MS-6	909	-
chr9	14795178	14795179	HMRI00161.IMCB-Fern0199-MS-1	908	-
chr9	3449752	3449753	HMRI00419.IMCB-Tan0180-MS-5	908	-	Cwf19l2
chr9	73790102	73790103	HMRI00415.IMCB-Tan0159-MS-3	907	+
chr17	25365585	25365586	HMRI00164.IMCB-Fern0106-MS-1	906	-	Unkl
chr2	22828628	22828629	HMRI00159.IMCB-Fern0205-MS-1	906	+	Abi1
chr7	87910147	87910148	HMRI00418.IMCB-Tan0176-MS-1	906	+	Iqgap1
chr1	155709490	155709491	HMRI00164.IMCB-Fern0106-MS-1	905	+
chr12	55999322	55999323	HMRI00401.IMCB-Tan0157-MS-1	904	-	Baz1a	Baz1a
chr3	123232742	123232743	HMRI00415.IMCB-Tan0159-MS-3	904	-	Ndst3	Ndst3
chr18	15004620	15004621	HMRI00163.IMCB-Fern0230-MS-3	903	-	Taf4b
chr9	89526381	89526382	HMRI00418.IMCB-Tan0176-MS-1	903	-
chr15	25301460	25301461	HMRI00407.IMCB-Fern0104-MS-1	902	-	Basp1	Basp1
chr9	23806610	23806611	HMRI00159.IMCB-Fern0205-MS-1	901	-
chr11	56294617	56294618	HMRI00165.IMCB-Fern0320-MS-1	900	-
chr5	144688147	144688148	HMRI00420.IMCB-Tan0280-MS-2	900	-	Pms2
chr3	135110282	135110283	HMRI00438.IMCB-Fern0172-MS-1	897	+	Ube2d3	Ube2d3
chr5	14311243	14311244	HMRI00407.IMCB-Fern0104-MS-1	893	+
chr4	37711275	37711276	HMRI00161.IMCB-Fern0199-MS-1	893	-
chr9	44307270	44307271	HMRI00413.IMCB-Tan0135-MS-4	893	-	Bcl9l
chr15	63254000	63254001	HMRI00419.IMCB-Tan0180-MS-5	893	-	Gm20740	Gm20740
chr1	80797352	80797353	HMRI00159.IMCB-Fern0205-MS-1	891	+
chr9	116822072	116822073	HMRI00433.IMCB-Fern0171-MS-6	890	+	Rbms3
chr19	7495528	7495529	HMRI00451.IMCB-Fern0305-MS-3	889	+	2700081O15Rik	2700081O15Rik
chr14	58000125	58000126	HMRI00445.IMCB-Fern0196-MS-2	888	+	Cryl1
chr6	90293684	90293685	HMRI00418.IMCB-Tan0176-MS-1	888	-	Uroc1
chr8	6624770	6624771	HMRI00422.IMCB-Tan0285-MS-1	888	+
chr9	85169238	85169239	HMRI00404.IMCB-Tan0265-MS-4	887	-
chr1	129702971	129702972	HMRI00159.IMCB-Fern0205-MS-1	886	-
chr7	91648793	91648794	HMRI00159.IMCB-Fern0205-MS-1	886	+
chr10	54656416	54656417	HMRI00416.IMCB-Tan0171-MS-3	886	+
chr9	40370306	40370307	HMRI00419.IMCB-Tan0180-MS-5	886	+
chr9	60567441	60567442	HMRI00164.IMCB-Fern0106-MS-1	885	+	Larp6	Larp6
chr3	15232971	15232972	HMRI00414.IMCB-Fern0001-MS-2	885	+
chr9	111070874	111070875	HMRI00413.IMCB-Tan0135-MS-4	885	+	Lrrfip2	Lrrfip2
chr8	40012556	40012557	HMRI00418.IMCB-Tan0176-MS-1	884	-
chr3	132773285	132773286	HMRI00407.IMCB-Fern0104-MS-1	883	-	Ints12
chr17	73681608	73681609	HMRI00413.IMCB-Tan0135-MS-4	883	-	Capn13	Capn13
chr9	96590149	96590150	HMRI00412.IMCB-Tan0119-MS-3	882	+	Zbtb38
chr16	13251961	13251962	HMRI00412.IMCB-Tan0119-MS-3	881	-
chr7	52618977	52618978	HMRI00446.IMCB-Fern0202-MS-1	880	-	Ppfia3	Ppfia3
chr1	111643869	111643870	HMRI00401.IMCB-Tan0157-MS-1	880	-
chr12	77176489	77176490	HMRI00418.IMCB-Tan0176-MS-1	880	+	Syne2	Syne2
chr6	92752290	92752291	HMRI00163.IMCB-Fern0230-MS-3	879	-	Adamts9	Adamts9
chr2	81688831	81688832	HMRI00418.IMCB-Tan0176-MS-1	879	+
chr6	113095146	113095147	HMRI00438.IMCB-Fern0172-MS-1	878	+	Setd5	Setd5
chr9	14127008	14127009	HMRI00419.IMCB-Tan0180-MS-5	878	+	Sesn3	Sesn3
chr17	9313747	9313748	HMRI00159.IMCB-Fern0205-MS-1	877	+
chr9	81483125	81483126	HMRI00419.IMCB-Tan0180-MS-5	877	+
chr7	3620757	3620758	HMRI00442.IMCB-Fern0127-MS-2	876	+	Tmc4
chr7	107049180	107049181	HMRI00420.IMCB-Tan0280-MS-2	876	+	Xrra1	Xrra1
chr13	9460681	9460682	HMRI00408.IMCB-Fern0079-MS-2	874	-	Dip2c
chr9	74868899	74868900	HMRI00454.IMCB-Fern0196-MS-1	873	+	Fam214a	Fam214a
chr5	4305932	4305933	HMRI00437.IMCB-Fern0201-MS-1	872	-
chr3	128821247	128821248	HMRI00418.IMCB-Tan0176-MS-1	872	+
chrX	37766959	37766960	HMRI00446.IMCB-Fern0202-MS-1	871	+
chr12	26335247	26335248	HMRI00159.IMCB-Fern0205-MS-1	871	+
chr17	17703059	17703060	HMRI00159.IMCB-Fern0205-MS-1	869	-	Lnpep	Lnpep
chr9	46990474	46990475	HMRI00159.IMCB-Fern0205-MS-1	869	+
chr9	97921437	97921438	HMRI00401.IMCB-Tan0157-MS-1	868	-	Clstn2	Clstn2
chr9	39901817	39901818	HMRI00416.IMCB-Tan0171-MS-3	868	+
chr9	17392399	17392400	HMRI00418.IMCB-Tan0176-MS-1	868	-
chr16	53703950	53703951	HMRI00428.IMCB-Tan0211-MS-1	868	+
chr18	50105914	50105915	HMRI00430.IMCB-Tan0216-MS-3	866	-	Dmxl1
chr8	40084897	40084898	HMRI00420.IMCB-Tan0280-MS-2	866	+	Tusc3	Tusc3
chr1	136785430	136785431	HMRI00158.IMCB-Fern0108-MS-4	864	-	Ppp1r12b	Ppp1r12b
chr7	56231576	56231577	HMRI00452.IMCB-Fern0188-MS-2	864	-	Nav2
chr5	69526740	69526741	HMRI00418.IMCB-Tan0176-MS-1	864	-	Kctd8	Kctd8
chr6	92685485	92685486	HMRI00418.IMCB-Tan0176-MS-1	864	+
chr9	24761712	24761713	HMRI00419.IMCB-Tan0180-MS-5	863	+
chr9	54258232	54258233	HMRI00419.IMCB-Tan0180-MS-5	863	+	Dmxl2
chr3	151642874	151642875	HMRI00404.IMCB-Tan0265-MS-4	863	+
chr15	12817791	12817792	HMRI00418.IMCB-Tan0176-MS-1	862	-	Drosha
chr17	68562335	68562336	HMRI00418.IMCB-Tan0176-MS-1	861	-
chr4	88926269	88926270	HMRI00436.IMCB-Fern0158-MS-5	860	+	Cdkn2a
chr9	53146067	53146068	HMRI00407.IMCB-Fern0104-MS-1	858	-	Exph5
chr5	85595181	85595182	HMRI00451.IMCB-Fern0305-MS-3	858	+
chr12	77035394	77035395	HMRI00162.IMCB-Fern0141-MS-7	857	+	Syne2	Syne2
chr11	119856816	119856817	HMRI00159.IMCB-Fern0205-MS-1	856	+	Baiap2	Baiap2
chr9	38507665	38507666	HMRI00447.IMCB-Fern0312-MS-1	856	+
chr8	89254561	89254562	HMRI00401.IMCB-Tan0157-MS-1	856	+	Siah1a
chr16	24782193	24782194	HMRI00416.IMCB-Tan0171-MS-3	855	+	Lpp	Lpp
chr9	72184019	72184020	HMRI00422.IMCB-Tan0285-MS-1	855	+	Zfp280d	Zfp280d
chr6	11578229	11578230	HMRI00407.IMCB-Fern0104-MS-1	854	+
chr6	62275081	62275082	HMRI00163.IMCB-Fern0230-MS-3	854	+	Ccser1	Ccser1
chr9	85594826	85594827	HMRI00412.IMCB-Tan0119-MS-3	854	-	Ibtk	Ibtk
chr2	136686106	136686107	HMRI00161.IMCB-Fern0199-MS-1	851	+
chr16	5813165	5813166	HMRI00419.IMCB-Tan0180-MS-5	850	+
chr18	72809980	72809981	HMRI00441.IMCB-Fern0178-MS-2	848	-
chrX	13238861	13238862	HMRI00407.IMCB-Fern0104-MS-1	847	+	Cask|Gpr82	Gpr82
chr9	20977949	20977950	HMRI00418.IMCB-Tan0176-MS-1	847	-	Pde4a
chr18	25337564	25337565	HMRI00162.IMCB-Fern0141-MS-7	846	+	AW554918	AW554918
chr2	133412064	133412065	HMRI00452.IMCB-Fern0188-MS-2	846	-
chr15	12283104	12283105	HMRI00165.IMCB-Fern0320-MS-1	846	-
chr4	48472539	48472540	HMRI00416.IMCB-Tan0171-MS-3	845	+	Tex10
chr10	60678114	60678115	HMRI00419.IMCB-Tan0180-MS-5	844	+	Adamts14
chr10	62716468	62716469	HMRI00418.IMCB-Tan0176-MS-1	843	+	Herc4	Herc4
chr14	123296962	123296963	HMRI00418.IMCB-Tan0176-MS-1	843	-	Ggact	Ggact
chr16	93885738	93885739	HMRI00419.IMCB-Tan0180-MS-5	843	+	Chaf1b	Chaf1b
chr9	83780615	83780616	HMRI00419.IMCB-Tan0180-MS-5	843	-
chr16	66218108	66218109	HMRI00412.IMCB-Tan0119-MS-3	842	+
chr4	79082578	79082579	HMRI00416.IMCB-Tan0171-MS-3	842	-
chr16	27320057	27320058	HMRI00412.IMCB-Tan0119-MS-3	841	-	Ostn
chr18	33131061	33131062	HMRI00412.IMCB-Tan0119-MS-3	841	-	Camk4
chr14	114539443	114539444	HMRI00418.IMCB-Tan0176-MS-1	841	+
chr9	123748445	123748446	HMRI00419.IMCB-Tan0180-MS-5	841	-	Fyco1	Fyco1
chr9	85643861	85643862	HMRI00415.IMCB-Tan0159-MS-3	840	-
chr9	35226296	35226297	HMRI00158.IMCB-Fern0108-MS-4	839	-
chrX	147794705	147794706	HMRI00407.IMCB-Fern0104-MS-1	838	+	Fam120c	Fam120c
chr16	53704348	53704349	HMRI00428.IMCB-Tan0211-MS-1	838	+
chr2	109486666	109486667	HMRI00420.IMCB-Tan0280-MS-2	838	-
chr6	129134644	129134645	HMRI00401.IMCB-Tan0157-MS-1	837	+	Clec2d	Clec2d
chr9	89864434	89864435	HMRI00431.IMCB-Tan0266-MS-1	837	+	Rasgrf1	Rasgrf1
chr9	85652350	85652351	HMRI00419.IMCB-Tan0180-MS-5	836	+
chr10	58971999	58972000	HMRI00420.IMCB-Tan0280-MS-2	836	-	Mcu	Mcu
chr1	187984179	187984180	HMRI00161.IMCB-Fern0199-MS-1	834	-
chr17	86944256	86944257	HMRI00404.IMCB-Tan0265-MS-4	833	-	Prkce
chr9	95369916	95369917	HMRI00413.IMCB-Tan0135-MS-4	832	-	U2surp	U2surp
chr5	151290343	151290344	HMRI00415.IMCB-Tan0159-MS-3	832	-	Fry
chrX	11467929	11467930	HMRI00416.IMCB-Tan0171-MS-3	832	+
chr18	52630678	52630679	HMRI00422.IMCB-Tan0285-MS-1	831	-	Srfbp1
chr9	103141411	103141412	HMRI00440.IMCB-Fern0209-MS-1	830	-
chr9	100898187	100898188	HMRI00419.IMCB-Tan0180-MS-5	830	-	Pccb	Pccb
chr2	103939317	103939318	HMRI00413.IMCB-Tan0135-MS-4	829	-	Cd59a
chr18	7641271	7641272	HMRI00416.IMCB-Tan0171-MS-3	827	+
chr15	52028391	52028392	HMRI00419.IMCB-Tan0180-MS-5	827	+
chr1	186377340	186377341	HMRI00410.IMCB-Tan0107-MS-14	826	-	1700112H15Rik	1700112H15Rik
chr3	47145014	47145015	HMRI00158.IMCB-Fern0108-MS-4	825	-
chr11	102041525	102041526	HMRI00438.IMCB-Fern0172-MS-1	825	+	Lsm12
chr8	131213002	131213003	HMRI00159.IMCB-Fern0205-MS-1	825	-	Itgb1
chr9	12253193	12253194	HMRI00418.IMCB-Tan0176-MS-1	825	+
chr4	38929220	38929221	HMRI00162.IMCB-Fern0141-MS-7	824	+
chr19	37511565	37511566	HMRI00420.IMCB-Tan0280-MS-2	823	-	Hhex
chr8	85140166	85140167	HMRI00401.IMCB-Tan0157-MS-1	822	+
chr12	54360814	54360815	HMRI00415.IMCB-Tan0159-MS-3	822	+	Npas3	Npas3
chr11	45310331	45310332	HMRI00416.IMCB-Tan0171-MS-3	822	-
chr8	61958604	61958605	HMRI00418.IMCB-Tan0176-MS-1	822	-
chr9	25116558	25116559	HMRI00418.IMCB-Tan0176-MS-1	822	-
chr10	13778669	13778670	HMRI00159.IMCB-Fern0205-MS-1	821	-	Hivep2
chr9	7019848	7019849	HMRI00401.IMCB-Tan0157-MS-1	820	+	Dync2h1
chr8	92787908	92787909	HMRI00426.IMCB-Tan0201-MS-1	820	-	Tox3	Tox3
chr19	53457927	53457928	HMRI00435.IMCB-Fern0110-MS-2	819	+	Smndc1
chr9	121914284	121914285	HMRI00415.IMCB-Tan0159-MS-3	819	-
chr15	4390174	4390175	HMRI00418.IMCB-Tan0176-MS-1	819	-	Plcxd3
chr10	44799753	44799754	HMRI00422.IMCB-Tan0285-MS-1	819	-	Prep
chr15	7305079	7305080	HMRI00164.IMCB-Fern0106-MS-1	818	+	Egflam
chr13	16878330	16878331	HMRI00419.IMCB-Tan0180-MS-5	818	-
chr17	17713241	17713242	HMRI00420.IMCB-Tan0280-MS-2	818	-	Lnpep	Lnpep
chr7	130635928	130635929	HMRI00422.IMCB-Tan0285-MS-1	818	-	Zkscan2	Zkscan2
chr9	83770177	83770178	HMRI00158.IMCB-Fern0108-MS-4	816	-
chr10	111413703	111413704	HMRI00431.IMCB-Tan0266-MS-1	816	+	Krr1	Krr1
chr9	91392808	91392809	HMRI00447.IMCB-Fern0312-MS-1	815	+
chr9	83384474	83384475	HMRI00415.IMCB-Tan0159-MS-3	814	-
chr6	117987563	117987564	HMRI00416.IMCB-Tan0171-MS-3	814	+
chr9	25070959	25070960	HMRI00419.IMCB-Tan0180-MS-5	814	-	Sept7
chr5	113583850	113583851	HMRI00407.IMCB-Fern0104-MS-1	813	-	2900026A02Rik	2900026A02Rik
chr3	28667359	28667360	HMRI00418.IMCB-Tan0176-MS-1	813	+
chr8	13779402	13779403	HMRI00412.IMCB-Tan0119-MS-3	812	-	Cdc16
chr1	192885674	192885675	HMRI00418.IMCB-Tan0176-MS-1	812	+	Tatdn3
chr4	76542904	76542905	HMRI00444.IMCB-Fern0162-MS-1	809	-	Ptprd	Ptprd
chr12	38889307	38889308	HMRI00420.IMCB-Tan0280-MS-2	809	+	Dgkb	Dgkb
chr14	98481005	98481006	HMRI00401.IMCB-Tan0157-MS-1	808	+	Dach1
chr18	35112019	35112020	HMRI00420.IMCB-Tan0280-MS-2	808	-	Hspa9	Hspa9
chr4	115377085	115377086	HMRI00433.IMCB-Fern0171-MS-6	807	-
chr8	13510959	13510960	HMRI00165.IMCB-Fern0320-MS-1	807	-
chr18	11468316	11468317	HMRI00414.IMCB-Fern0001-MS-2	807	-
chr7	99189843	99189844	HMRI00412.IMCB-Tan0119-MS-3	807	-	Dlg2
chr5	43916774	43916775	HMRI00159.IMCB-Fern0205-MS-1	806	+	C1qtnf7	C1qtnf7
chr9	64182472	64182473	HMRI00418.IMCB-Tan0176-MS-1	806	-	Dis3l	Dis3l
chr1	55621962	55621963	HMRI00415.IMCB-Tan0159-MS-3	805	+	Plcl1	Plcl1
chr15	50895352	50895353	HMRI00159.IMCB-Fern0205-MS-1	804	+
chr9	82106156	82106157	HMRI00419.IMCB-Tan0180-MS-5	804	-
chr3	127290841	127290842	HMRI00424.IMCB-Tan0184-MS-1	804	+	Zgrf1	Zgrf1
chr9	25429973	25429974	HMRI00427.IMCB-Tan0209-MS-1	803	-
chr10	20373840	20373841	HMRI00159.IMCB-Fern0205-MS-1	802	+	Pde7b
chr16	38111200	38111201	HMRI00419.IMCB-Tan0180-MS-5	802	+	Gsk3b	Gsk3b
chr19	3496178	3496179	HMRI00404.IMCB-Tan0265-MS-4	802	+	Ppp6r3
chr14	48903080	48903081	HMRI00408.IMCB-Fern0079-MS-2	800	+
chr9	94137902	94137903	HMRI00158.IMCB-Fern0108-MS-4	800	+
chr18	25591627	25591628	HMRI00162.IMCB-Fern0141-MS-7	800	+	AW554918	AW554918
chr2	13515582	13515583	HMRI00159.IMCB-Fern0205-MS-1	800	-
chr5	91282567	91282568	HMRI00402.IMCB-Tan0182-MS-2	799	-
chr1	45811104	45811105	HMRI00416.IMCB-Tan0171-MS-3	798	+
chr1	151635324	151635325	HMRI00416.IMCB-Tan0171-MS-3	798	+
chr9	18913308	18913309	HMRI00165.IMCB-Fern0320-MS-1	797	+
chr9	21254897	21254898	HMRI00414.IMCB-Fern0001-MS-2	797	+	Dnm2	Dnm2
chr11	105612000	105612001	HMRI00417.IMCB-Tan0173-MS-2	797	-	Tanc2
chr3	26865907	26865908	HMRI00418.IMCB-Tan0176-MS-1	797	-	Spata16
chr12	56052493	56052494	HMRI00158.IMCB-Fern0108-MS-4	796	-	Baz1a	Baz1a
chr10	13464491	13464492	HMRI00162.IMCB-Fern0141-MS-7	796	-	Aig1	Aig1
chr15	12065688	12065689	HMRI00159.IMCB-Fern0205-MS-1	796	-	Zfr
chr8	80048567	80048568	HMRI00162.IMCB-Fern0141-MS-7	794	+
chr13	8856349	8856350	HMRI00418.IMCB-Tan0176-MS-1	794	+	Wdr37
chr9	31909976	31909977	HMRI00407.IMCB-Fern0104-MS-1	793	+
chr9	47294013	47294014	HMRI00421.IMCB-Tan0282-MS-2	792	+
chr9	112899995	112899996	HMRI00416.IMCB-Tan0171-MS-3	791	+
chr15	76900575	76900576	HMRI00422.IMCB-Tan0285-MS-1	791	+
chr3	139626596	139626597	HMRI00410.IMCB-Tan0107-MS-14	790	+
chr12	102296941	102296942	HMRI00401.IMCB-Tan0157-MS-1	790	-	Smek1	Smek1
chr18	36735743	36735744	HMRI00416.IMCB-Tan0171-MS-3	789	+	Ankhd1	Ankhd1
chr4	26728396	26728397	HMRI00158.IMCB-Fern0108-MS-4	788	-
chr9	83151227	83151228	HMRI00415.IMCB-Tan0159-MS-3	788	-
chr13	57694664	57694665	HMRI00401.IMCB-Tan0157-MS-1	787	+	Spock1
chr12	40940277	40940278	HMRI00418.IMCB-Tan0176-MS-1	787	-	Ifrd1	Ifrd1
chr6	93745139	93745140	HMRI00419.IMCB-Tan0180-MS-5	787	-	Magi1	Magi1
chr9	66745276	66745277	HMRI00158.IMCB-Fern0108-MS-4	786	+	Rab8b
chr4	58939252	58939253	HMRI00449.IMCB-Fern0224-MS-4	786	+
chr3	20454079	20454080	HMRI00451.IMCB-Fern0305-MS-3	786	+
chr9	97807332	97807333	HMRI00161.IMCB-Fern0199-MS-1	785	-	Clstn2	Clstn2
chr4	30777902	30777903	HMRI00413.IMCB-Tan0135-MS-4	785	+	4930556G01Rik	4930556G01Rik
chr9	104641493	104641494	HMRI00418.IMCB-Tan0176-MS-1	785	-	Cpne4
chr9	9166579	9166580	HMRI00162.IMCB-Fern0141-MS-7	784	-	Arhgap42	Arhgap42
chr9	53260518	53260519	HMRI00413.IMCB-Tan0135-MS-4	784	+	Atm
chr12	84975128	84975129	HMRI00420.IMCB-Tan0280-MS-2	784	+	Rbm25	Rbm25
chr6	64792803	64792804	HMRI00411.IMCB-Fern0075-MS-1	782	-
chr9	86338025	86338026	HMRI00407.IMCB-Fern0104-MS-1	782	-	Ube2cbp	Ube2cbp
chr9	67424294	67424295	HMRI00408.IMCB-Fern0079-MS-2	781	-
chr7	63607742	63607743	HMRI00436.IMCB-Fern0158-MS-5	781	+	Oca2	Oca2
chr12	77014464	77014465	HMRI00413.IMCB-Tan0135-MS-4	781	-	Syne2
chr4	144720699	144720700	HMRI00162.IMCB-Fern0141-MS-7	780	-	Vps13d	Vps13d
chr9	67693850	67693851	HMRI00412.IMCB-Tan0119-MS-3	780	-	Vps13c
chr4	45968076	45968077	HMRI00454.IMCB-Fern0196-MS-1	779	+
chr5	107633579	107633580	HMRI00401.IMCB-Tan0157-MS-1	779	-	Tgfbr3	Tgfbr3
chr2	155974426	155974427	HMRI00418.IMCB-Tan0176-MS-1	779	+	Rbm39
chr3	97039331	97039332	HMRI00424.IMCB-Tan0184-MS-1	779	-
chr4	140875866	140875867	HMRI00449.IMCB-Fern0224-MS-4	778	-	Epha2
chr18	11132342	11132343	HMRI00414.IMCB-Fern0001-MS-2	778	-
chr3	27740346	27740347	HMRI00415.IMCB-Tan0159-MS-3	778	+
chrX	6077207	6077208	HMRI00420.IMCB-Tan0280-MS-2	778	+	5430428K19Rik|Shroom4	Shroom4
chr11	54294678	54294679	HMRI00450.IMCB-Fern0310-MS-1	777	-	Fnip1
chr4	138707733	138707734	HMRI00416.IMCB-Tan0171-MS-3	777	+
chr9	67336695	67336696	HMRI00430.IMCB-Tan0216-MS-3	775	+	Tln2
chr3	74431642	74431643	HMRI00404.IMCB-Tan0265-MS-4	774	-
chr17	25200852	25200853	HMRI00158.IMCB-Fern0108-MS-4	773	-	Ift140|Tmem204	Tmem204
chr1	133385554	133385555	HMRI00446.IMCB-Fern0202-MS-1	773	-	Srgap2	Srgap2
chr14	17252089	17252090	HMRI00419.IMCB-Tan0180-MS-5	772	-	Top2b
chr2	90884667	90884668	HMRI00422.IMCB-Tan0285-MS-1	770	-	Rapsn
chr18	67203861	67203862	HMRI00408.IMCB-Fern0079-MS-2	768	-
chr4	65532630	65532631	HMRI00419.IMCB-Tan0180-MS-5	768	+	Astn2
chr8	33655571	33655572	HMRI00422.IMCB-Tan0285-MS-1	768	+
chr10	19956078	19956079	HMRI00416.IMCB-Tan0171-MS-3	767	-	Map7
chr2	106768650	106768651	HMRI00417.IMCB-Tan0173-MS-2	767	+
chr11	54683415	54683416	HMRI00418.IMCB-Tan0176-MS-1	765	+	Hint1	Hint1
chr3	131536892	131536893	HMRI00404.IMCB-Tan0265-MS-4	765	+
chr1	12777745	12777746	HMRI00401.IMCB-Tan0157-MS-1	764	-	Sulf1
chr16	58292490	58292491	HMRI00416.IMCB-Tan0171-MS-3	764	-
chr13	21712223	21712224	HMRI00162.IMCB-Fern0141-MS-7	763	+
chr14	19720137	19720138	HMRI00416.IMCB-Tan0171-MS-3	763	-	Ube2e2	Ube2e2
chr9	16605644	16605645	HMRI00414.IMCB-Fern0001-MS-2	762	-
chr17	30705741	30705742	HMRI00418.IMCB-Tan0176-MS-1	762	-	Btbd9	Btbd9
chr14	22621408	22621409	HMRI00419.IMCB-Tan0180-MS-5	762	+
chr9	67801803	67801804	HMRI00162.IMCB-Fern0141-MS-7	761	+	Vps13c	Vps13c
chr4	79032902	79032903	HMRI00444.IMCB-Fern0162-MS-1	761	+
chr9	86093631	86093632	HMRI00401.IMCB-Tan0157-MS-1	761	-
chr1	179057166	179057167	HMRI00419.IMCB-Tan0180-MS-5	761	+	Akt3
chr16	69261172	69261173	HMRI00419.IMCB-Tan0180-MS-5	761	+
chrX	62897938	62897939	HMRI00417.IMCB-Tan0173-MS-2	760	+
chr4	144594118	144594119	HMRI00413.IMCB-Tan0135-MS-4	758	-	Vps13d	Vps13d
chr9	88037592	88037593	HMRI00428.IMCB-Tan0211-MS-1	758	+
chr11	97472271	97472272	HMRI00420.IMCB-Tan0280-MS-2	758	+	2410003L11Rik	2410003L11Rik
chr8	83318394	83318395	HMRI00401.IMCB-Tan0157-MS-1	757	-	Gab1	Gab1
chr10	73497217	73497218	HMRI00416.IMCB-Tan0171-MS-3	757	-	Pcdh15
chr18	18765373	18765374	HMRI00422.IMCB-Tan0285-MS-1	757	-
chr3	141945344	141945345	HMRI00415.IMCB-Tan0159-MS-3	756	+	Pdlim5
chr11	5784723	5784724	HMRI00417.IMCB-Tan0173-MS-2	756	-
chr5	23405829	23405830	HMRI00407.IMCB-Fern0104-MS-1	755	-
chr13	100731878	100731879	HMRI00415.IMCB-Tan0159-MS-3	755	-	Mccc2	Mccc2
chr18	36466482	36466483	HMRI00408.IMCB-Fern0079-MS-2	754	-
chr18	15269006	15269007	HMRI00435.IMCB-Fern0110-MS-2	754	+	Kctd1
chr6	115108872	115108873	HMRI00418.IMCB-Tan0176-MS-1	754	+	Syn2	Syn2
chr10	112191051	112191052	HMRI00436.IMCB-Fern0158-MS-5	753	-	1700010J16Rik
chr4	122521735	122521736	HMRI00412.IMCB-Tan0119-MS-3	753	+	Ppt1	Ppt1
chr16	54746937	54746938	HMRI00415.IMCB-Tan0159-MS-3	753	-
chr2	104449139	104449140	HMRI00419.IMCB-Tan0180-MS-5	753	-	Cstf3
chr16	70921581	70921582	HMRI00422.IMCB-Tan0285-MS-1	753	+
chrY_random	8526924	8526925	HMRI00412.IMCB-Tan0119-MS-3	752	-
chr13	78394139	78394140	HMRI00415.IMCB-Tan0159-MS-3	752	-
chr9	86501851	86501852	HMRI00417.IMCB-Tan0173-MS-2	752	-	Me1	Me1
chr16	85789307	85789308	HMRI00407.IMCB-Fern0104-MS-1	751	+
chr17	80264727	80264728	HMRI00158.IMCB-Fern0108-MS-4	751	-	Atl2	Atl2
chr1	39028151	39028152	HMRI00415.IMCB-Tan0159-MS-3	751	-
chr11	44556194	44556195	HMRI00416.IMCB-Tan0171-MS-3	751	+	Ebf1	Ebf1
chr8	34680857	34680858	HMRI00418.IMCB-Tan0176-MS-1	751	+
chr14	121541746	121541747	HMRI00422.IMCB-Tan0285-MS-1	751	+	Farp1	Farp1
chr8	35431354	35431355	HMRI00158.IMCB-Fern0108-MS-4	750	-
chr12	77499226	77499227	HMRI00415.IMCB-Tan0159-MS-3	750	+
chr17	90187643	90187644	HMRI00418.IMCB-Tan0176-MS-1	749	+
chr10	82626919	82626920	HMRI00162.IMCB-Fern0141-MS-7	748	-	Chst11
chr12	74024143	74024144	HMRI00416.IMCB-Tan0171-MS-3	748	+
chr7	35573117	35573118	HMRI00418.IMCB-Tan0176-MS-1	748	-	Chst8	Chst8
chr15	21320270	21320271	HMRI00158.IMCB-Fern0108-MS-4	747	-	Cdh12
chr9	81301927	81301928	HMRI00159.IMCB-Fern0205-MS-1	747	-
chr9	86378888	86378889	HMRI00164.IMCB-Fern0106-MS-1	746	+	Dopey1	Dopey1
chr13	86319254	86319255	HMRI00158.IMCB-Fern0108-MS-4	746	+
chr6	70715184	70715185	HMRI00162.IMCB-Fern0141-MS-7	746	-
chr16	78169355	78169356	HMRI00412.IMCB-Tan0119-MS-3	746	+
chr7	57686563	57686564	HMRI00419.IMCB-Tan0180-MS-5	746	-	Nell1
chr5	75471732	75471733	HMRI00158.IMCB-Fern0108-MS-4	745	-	Gsx2
chrX	115078884	115078885	HMRI00158.IMCB-Fern0108-MS-4	744	-
chr15	96158656	96158657	HMRI00420.IMCB-Tan0280-MS-2	743	+	Arid2	Arid2
chr16	32072028	32072029	HMRI00416.IMCB-Tan0171-MS-3	742	-	Pak2	Pak2
chr16	22022153	22022154	HMRI00427.IMCB-Tan0209-MS-1	742	-	Senp2
chr3	136338022	136338023	HMRI00400.IMCB-Tan0123-MS-8	741	+	Ppp3ca	Ppp3ca
chr9	100694676	100694677	HMRI00450.IMCB-Fern0310-MS-1	740	-	Stag1
chr7	4978575	4978576	HMRI00425.IMCB-Tan0185-MS-3	740	+	Zfp865	Zfp865
chr9	123756229	123756230	HMRI00407.IMCB-Fern0104-MS-1	739	+	Fyco1
chr10	32545274	32545275	HMRI00159.IMCB-Fern0205-MS-1	739	-	Nkain2	Nkain2
chr5	104237758	104237759	HMRI00413.IMCB-Tan0135-MS-4	739	+	Aff1	Aff1
chr11	22005846	22005847	HMRI00427.IMCB-Tan0209-MS-1	739	-	Ehbp1	Ehbp1
chr3	139260958	139260959	HMRI00429.IMCB-Tan0215-MS-4	739	-	Stpg2
chr1	27359291	27359292	HMRI00161.IMCB-Fern0199-MS-1	738	-
chr9	88236023	88236024	HMRI00418.IMCB-Tan0176-MS-1	738	-	Nt5e
chr3	30399656	30399657	HMRI00407.IMCB-Fern0104-MS-1	737	-	Mecom	Mecom
chr8	91783474	91783475	HMRI00416.IMCB-Tan0171-MS-3	737	-
chr7	53224243	53224244	HMRI00420.IMCB-Tan0280-MS-2	737	-
chrX	18468534	18468535	HMRI00420.IMCB-Tan0280-MS-2	737	-
chr10	39577650	39577651	HMRI00408.IMCB-Fern0079-MS-2	736	+	Rev3l	Rev3l
chr9	45989803	45989804	HMRI00400.IMCB-Tan0123-MS-8	736	-	Sik3
chr14	92568710	92568711	HMRI00415.IMCB-Tan0159-MS-3	736	-
chr17	76467056	76467057	HMRI00416.IMCB-Tan0171-MS-3	736	+
chr18	60898836	60898837	HMRI00418.IMCB-Tan0176-MS-1	736	+
chr6	127338235	127338236	HMRI00401.IMCB-Tan0157-MS-1	735	-
chr3	78998005	78998006	HMRI00417.IMCB-Tan0173-MS-2	735	-
chr5	17222553	17222554	HMRI00418.IMCB-Tan0176-MS-1	735	-	Sema3c
chr14	113151414	113151415	HMRI00422.IMCB-Tan0285-MS-1	735	+
chr1	179707698	179707699	HMRI00415.IMCB-Tan0159-MS-3	734	+	Adss
chr10	4498809	4498810	HMRI00415.IMCB-Tan0159-MS-3	734	+	Rgs17	Rgs17
chr7	37820658	37820659	HMRI00419.IMCB-Tan0180-MS-5	734	-
chr1	152560635	152560636	HMRI00159.IMCB-Fern0205-MS-1	733	-	Hmcn1	Hmcn1
chr9	70329186	70329187	HMRI00426.IMCB-Tan0201-MS-1	733	+	Rnf111
chr9	99392812	99392813	HMRI00422.IMCB-Tan0285-MS-1	733	-	Armc8	Armc8
chr12	29478398	29478399	HMRI00407.IMCB-Fern0104-MS-1	732	-	Tssc1
chr6	27167951	27167952	HMRI00162.IMCB-Fern0141-MS-7	732	-
chr9	20187483	20187484	HMRI00413.IMCB-Tan0135-MS-4	732	+	Zfp560
chr9	21475937	21475938	HMRI00418.IMCB-Tan0176-MS-1	732	-	Smarca4
chr2	68714356	68714357	HMRI00158.IMCB-Fern0108-MS-4	731	+	Cers6	Cers6
chr3	136829720	136829721	HMRI00418.IMCB-Tan0176-MS-1	731	-
chr16	88849385	88849386	HMRI00419.IMCB-Tan0180-MS-5	731	-
chr9	76192998	76192999	HMRI00427.IMCB-Tan0209-MS-1	731	+
chr1	68364707	68364708	HMRI00418.IMCB-Tan0176-MS-1	730	-	Erbb4	Erbb4
chr15	4290938	4290939	HMRI00418.IMCB-Tan0176-MS-1	729	+
chr9	106963271	106963272	HMRI00418.IMCB-Tan0176-MS-1	729	+	Dock3
chr9	85895692	85895693	HMRI00164.IMCB-Fern0106-MS-1	728	-
chr5	52393729	52393730	HMRI00401.IMCB-Tan0157-MS-1	728	-
chr2	34163926	34163927	HMRI00419.IMCB-Tan0180-MS-5	728	+	Pbx3
chr9	33806355	33806356	HMRI00420.IMCB-Tan0280-MS-2	728	+
chr1	169113976	169113977	HMRI00407.IMCB-Fern0104-MS-1	727	-
chr3	148470980	148470981	HMRI00413.IMCB-Tan0135-MS-4	726	+
chr14	96728922	96728923	HMRI00408.IMCB-Fern0079-MS-2	725	+	Klhl1
chr3	26013620	26013621	HMRI00436.IMCB-Fern0158-MS-5	725	-	Nlgn1	Nlgn1
chr9	92374132	92374133	HMRI00441.IMCB-Fern0178-MS-2	725	-	Plscr4
chr2	126107277	126107278	HMRI00445.IMCB-Fern0196-MS-2	725	-
chr2	17990507	17990508	HMRI00410.IMCB-Tan0107-MS-14	725	+	Mllt10	Mllt10
chr12	74367142	74367143	HMRI00413.IMCB-Tan0135-MS-4	724	-	Mnat1
chr13	116993834	116993835	HMRI00417.IMCB-Tan0173-MS-2	724	-
chr2	46095644	46095645	HMRI00419.IMCB-Tan0180-MS-5	724	-
chr9	13975695	13975696	HMRI00419.IMCB-Tan0180-MS-5	724	+
chr6	10564447	10564448	HMRI00420.IMCB-Tan0280-MS-2	724	+
chr14	88923144	88923145	HMRI00411.IMCB-Fern0075-MS-1	723	-
chr2	127101650	127101651	HMRI00400.IMCB-Tan0123-MS-8	723	-	Stard7
chr13	97430122	97430123	HMRI00418.IMCB-Tan0176-MS-1	723	+	Hmgcr
chr18	89055920	89055921	HMRI00415.IMCB-Tan0159-MS-3	722	+	Socs6
chr5	26804815	26804816	HMRI00158.IMCB-Fern0108-MS-4	721	+	4930584F24Rik
chr19	59261080	59261081	HMRI00438.IMCB-Fern0172-MS-1	721	-
chr5	104225534	104225535	HMRI00418.IMCB-Tan0176-MS-1	721	-	Aff1
chr9	73691745	73691746	HMRI00404.IMCB-Tan0265-MS-4	721	+	Unc13c
chr4	119574758	119574759	HMRI00408.IMCB-Fern0079-MS-2	720	-	Hivep3
chr1	109454136	109454137	HMRI00158.IMCB-Fern0108-MS-4	720	+
chr12	93856578	93856579	HMRI00444.IMCB-Fern0162-MS-1	720	-
chr8	103385149	103385150	HMRI00416.IMCB-Tan0171-MS-3	720	+
chr9	78568610	78568611	HMRI00158.IMCB-Fern0108-MS-4	719	-
chr16	85335485	85335486	HMRI00413.IMCB-Tan0135-MS-4	719	-
chr3	31971197	31971198	HMRI00438.IMCB-Fern0172-MS-1	718	+	Kcnmb2	Kcnmb2
chrX	112042004	112042005	HMRI00438.IMCB-Fern0172-MS-1	718	-	4930555B12Rik
chr7	6379569	6379570	HMRI00412.IMCB-Tan0119-MS-3	718	-	Gm16532
chr1	55847545	55847546	HMRI00413.IMCB-Tan0135-MS-4	718	-
chr12	102316393	102316394	HMRI00429.IMCB-Tan0215-MS-4	718	+	Smek1
chr17	3329438	3329439	HMRI00451.IMCB-Fern0305-MS-3	717	-	Tiam2
chr11	74591738	74591739	HMRI00418.IMCB-Tan0176-MS-1	717	-	Mettl16
chr18	5031197	5031198	HMRI00420.IMCB-Tan0280-MS-2	717	-
chr18	47608041	47608042	HMRI00411.IMCB-Fern0075-MS-1	716	+
chr5	18842869	18842870	HMRI00162.IMCB-Fern0141-MS-7	716	-	Magi2
chr9	16701882	16701883	HMRI00416.IMCB-Tan0171-MS-3	715	-
chr6	37899586	37899587	HMRI00420.IMCB-Tan0280-MS-2	715	-	Trim24
chr9	52425829	52425830	HMRI00422.IMCB-Tan0285-MS-1	714	-
chr10	23087726	23087727	HMRI00417.IMCB-Tan0173-MS-2	713	+
chr2	41644794	41644795	HMRI00417.IMCB-Tan0173-MS-2	713	-	Lrp1b	Lrp1b
chr1	13131168	13131169	HMRI00418.IMCB-Tan0176-MS-1	713	+	Ncoa2
chr9	108154688	108154689	HMRI00418.IMCB-Tan0176-MS-1	713	-	Dag1	Dag1
chr9	91992017	91992018	HMRI00420.IMCB-Tan0280-MS-2	713	+
chr9	120057489	120057490	HMRI00159.IMCB-Fern0205-MS-1	712	-
chr8	123724618	123724619	HMRI00443.IMCB-Fern0183-MS-1	711	+
chr6	140330788	140330789	HMRI00416.IMCB-Tan0171-MS-3	710	-
chr13	21202879	21202880	HMRI00417.IMCB-Tan0173-MS-2	709	+
chr12	38213420	38213421	HMRI00418.IMCB-Tan0176-MS-1	709	-	Agmo
chr15	79789152	79789153	HMRI00419.IMCB-Tan0180-MS-5	709	-
chr11	54277369	54277370	HMRI00159.IMCB-Fern0205-MS-1	708	+	Fnip1	Fnip1
chr7	89875735	89875736	HMRI00412.IMCB-Tan0119-MS-3	708	+	Eftud1	Eftud1
chr13	76005251	76005252	HMRI00162.IMCB-Fern0141-MS-7	707	+
chr1	56373690	56373691	HMRI00401.IMCB-Tan0157-MS-1	707	+
chr8	10001970	10001971	HMRI00420.IMCB-Tan0280-MS-2	707	+
chr2	113211119	113211120	HMRI00422.IMCB-Tan0285-MS-1	707	+	Fmn1	Fmn1
chr3	64645374	64645375	HMRI00404.IMCB-Tan0265-MS-4	706	-	Vmn2r-ps11	Vmn2r-ps11
chr9	21226024	21226025	HMRI00422.IMCB-Tan0285-MS-1	706	-
chr9	34913996	34913997	HMRI00415.IMCB-Tan0159-MS-3	705	-	St3gal4	St3gal4
chr13	34691634	34691635	HMRI00419.IMCB-Tan0180-MS-5	705	+
chr5	12020931	12020932	HMRI00419.IMCB-Tan0180-MS-5	705	+
chr12	35085221	35085222	HMRI00433.IMCB-Fern0171-MS-6	704	+	Hdac9
chr8	65099272	65099273	HMRI00433.IMCB-Fern0171-MS-6	704	-
chr1	194304000	194304001	HMRI00414.IMCB-Fern0001-MS-2	704	+	Kcnh1	Kcnh1
chr7	95657502	95657503	HMRI00415.IMCB-Tan0159-MS-3	704	-
chr6	8263486	8263487	HMRI00419.IMCB-Tan0180-MS-5	704	-	Umad1
chr8	30191619	30191620	HMRI00419.IMCB-Tan0180-MS-5	704	+	Unc5d
chr12	102236918	102236919	HMRI00159.IMCB-Fern0205-MS-1	703	-	Ccdc88c	Ccdc88c
chr1	14887773	14887774	HMRI00418.IMCB-Tan0176-MS-1	703	+	Trpa1
chrX	62642379	62642380	HMRI00418.IMCB-Tan0176-MS-1	703	+
chr19	32880102	32880103	HMRI00448.IMCB-Fern0304-MS-3	702	+	Pten	Pten
chr9	52944231	52944232	HMRI00419.IMCB-Tan0180-MS-5	701	-	Ddx10	Ddx10
chr11	33625825	33625826	HMRI00162.IMCB-Fern0141-MS-7	700	+	Kcnip1
chr15	52969855	52969856	HMRI00410.IMCB-Tan0107-MS-14	700	-	Ext1	Ext1
chr2	81378945	81378946	HMRI00422.IMCB-Tan0285-MS-1	700	-
chr14	41381722	41381723	HMRI00416.IMCB-Tan0171-MS-3	699	-
chr17	59501298	59501299	HMRI00416.IMCB-Tan0171-MS-3	699	-
chr2	41797595	41797596	HMRI00417.IMCB-Tan0173-MS-2	699	-	Lrp1b	Lrp1b
chr6	97785854	97785855	HMRI00421.IMCB-Tan0282-MS-2	699	-	Mitf
chr14	77504447	77504448	HMRI00162.IMCB-Fern0141-MS-7	698	-	Ccdc122
chr7	88783729	88783730	HMRI00161.IMCB-Fern0199-MS-1	698	+	Homer2
chr13	112695023	112695024	HMRI00401.IMCB-Tan0157-MS-1	698	+
chr12	32116203	32116204	HMRI00416.IMCB-Tan0171-MS-3	698	-
chr3	99990994	99990995	HMRI00407.IMCB-Fern0104-MS-1	697	+	Gdap2	Gdap2
chr5	39293286	39293287	HMRI00159.IMCB-Fern0205-MS-1	697	+
chr15	60684477	60684478	HMRI00419.IMCB-Tan0180-MS-5	697	-
chrX	163513266	163513267	HMRI00404.IMCB-Tan0265-MS-4	697	+
chr2	53327474	53327475	HMRI00159.IMCB-Fern0205-MS-1	696	-
chr9	68000259	68000260	HMRI00410.IMCB-Tan0107-MS-14	696	-
chr9	85802091	85802092	HMRI00412.IMCB-Tan0119-MS-3	696	+
chr12	12390169	12390170	HMRI00417.IMCB-Tan0173-MS-2	696	-	4921511I17Rik	4921511I17Rik
chr6	61198851	61198852	HMRI00404.IMCB-Tan0265-MS-4	696	+	Ccser1	Ccser1
chr11	20180780	20180781	HMRI00408.IMCB-Fern0079-MS-2	695	-
chr18	36098177	36098178	HMRI00415.IMCB-Tan0159-MS-3	695	+
chr1	140329370	140329371	HMRI00430.IMCB-Tan0216-MS-3	695	-
chr18	6536466	6536467	HMRI00413.IMCB-Tan0135-MS-4	694	+
chr12	21409395	21409396	HMRI00416.IMCB-Tan0171-MS-3	694	+	Ywhaq
chr4	94012258	94012259	HMRI00416.IMCB-Tan0171-MS-3	694	-
chr9	29734194	29734195	HMRI00417.IMCB-Tan0173-MS-2	694	+	Ntm
chr9	87130280	87130281	HMRI00158.IMCB-Fern0108-MS-4	693	+	Cep162
chr12	26923423	26923424	HMRI00415.IMCB-Tan0159-MS-3	693	+	4930480M12Rik	4930480M12Rik
chr3	38833000	38833001	HMRI00420.IMCB-Tan0280-MS-2	693	+	Fat4	Fat4
chr15	72674952	72674953	HMRI00408.IMCB-Fern0079-MS-2	692	-	Trappc9	Trappc9
chr3	70027592	70027593	HMRI00161.IMCB-Fern0199-MS-1	692	-
chr13	55193051	55193052	HMRI00418.IMCB-Tan0176-MS-1	692	+	Uimc1
chr3	125964558	125964559	HMRI00418.IMCB-Tan0176-MS-1	692	+
chr3	139979354	139979355	HMRI00407.IMCB-Fern0104-MS-1	691	-
chr9	69267892	69267893	HMRI00407.IMCB-Fern0104-MS-1	691	-	Ice2
chr18	43699148	43699149	HMRI00415.IMCB-Tan0159-MS-3	691	-	Jakmip2	Jakmip2
chr1	80807312	80807313	HMRI00442.IMCB-Fern0127-MS-2	690	+
chr9	50954861	50954862	HMRI00449.IMCB-Fern0224-MS-4	690	+
chr15	35642282	35642283	HMRI00417.IMCB-Tan0173-MS-2	690	+	Vps13b	Vps13b
chr15	47962230	47962231	HMRI00164.IMCB-Fern0106-MS-1	688	-	Csmd3	Csmd3
chr14	60270658	60270659	HMRI00162.IMCB-Fern0141-MS-7	688	+	Atp8a2
chr5	49988856	49988857	HMRI00165.IMCB-Fern0320-MS-1	688	+
chr14	57794441	57794442	HMRI00418.IMCB-Tan0176-MS-1	688	+
chr18	18940012	18940013	HMRI00426.IMCB-Tan0201-MS-1	688	+
chr9	29708881	29708882	HMRI00440.IMCB-Fern0209-MS-1	687	-	Ntm	Ntm
chr10	62452759	62452760	HMRI00417.IMCB-Tan0173-MS-2	687	-	Rufy2
chr14	13667296	13667297	HMRI00402.IMCB-Tan0182-MS-2	687	-
chr4	41101742	41101743	HMRI00422.IMCB-Tan0285-MS-1	686	+	Ube2r2	Ube2r2
chr18	31382574	31382575	HMRI00419.IMCB-Tan0180-MS-5	685	-	Rit2	Rit2
chr2	161124358	161124359	HMRI00419.IMCB-Tan0180-MS-5	685	-
chr5	66785727	66785728	HMRI00422.IMCB-Tan0285-MS-1	685	+	Apbb2
chr9	30146782	30146783	HMRI00158.IMCB-Fern0108-MS-4	684	+
chr3	55340148	55340149	HMRI00159.IMCB-Fern0205-MS-1	684	-	Dclk1
chr12	16586362	16586363	HMRI00420.IMCB-Tan0280-MS-2	684	-	Lpin1	Lpin1
chr11	83149607	83149608	HMRI00407.IMCB-Fern0104-MS-1	683	+	Ap2b1	Ap2b1
chr1	37189302	37189303	HMRI00416.IMCB-Tan0171-MS-3	683	-
chr4	83195427	83195428	HMRI00417.IMCB-Tan0173-MS-2	683	+	Ccdc171	Ccdc171
chr13	101857527	101857528	HMRI00453.IMCB-Fern0307-MS-1	682	-
chr11	52178516	52178517	HMRI00413.IMCB-Tan0135-MS-4	682	+	Vdac1	Vdac1
chr6	136927561	136927562	HMRI00415.IMCB-Tan0159-MS-3	682	-
chr17	63638443	63638444	HMRI00417.IMCB-Tan0173-MS-2	682	-	Fbxl17	Fbxl17
chr9	13552911	13552912	HMRI00417.IMCB-Tan0173-MS-2	682	+
chr6	83388674	83388675	HMRI00164.IMCB-Fern0106-MS-1	681	+	Tet3
chr2	152508232	152508233	HMRI00162.IMCB-Fern0141-MS-7	681	+	H13	H13
chr18	12796536	12796537	HMRI00433.IMCB-Fern0171-MS-6	681	-
chr14	22397682	22397683	HMRI00161.IMCB-Fern0199-MS-1	681	+	Kat6b	Kat6b
chr9	19720474	19720475	HMRI00159.IMCB-Fern0205-MS-1	681	-
chr17	54664255	54664256	HMRI00451.IMCB-Fern0305-MS-3	681	+
chr9	85687508	85687509	HMRI00431.IMCB-Tan0266-MS-1	681	+
chr9	86551847	86551848	HMRI00415.IMCB-Tan0159-MS-3	680	-	Me1	Me1
chr18	44680757	44680758	HMRI00159.IMCB-Fern0205-MS-1	679	-	Mcc	Mcc
chr11	84439174	84439175	HMRI00404.IMCB-Tan0265-MS-4	679	+
chr16	45162916	45162917	HMRI00164.IMCB-Fern0106-MS-1	678	-	Atg3
chr6	80113982	80113983	HMRI00159.IMCB-Fern0205-MS-1	678	+	Lrrtm4	Lrrtm4
chr13	75459252	75459253	HMRI00413.IMCB-Tan0135-MS-4	678	-
chr7	115403793	115403794	HMRI00418.IMCB-Tan0176-MS-1	678	+
chr9	32840498	32840499	HMRI00418.IMCB-Tan0176-MS-1	678	-
chr9	90533082	90533083	HMRI00430.IMCB-Tan0216-MS-3	678	+
chr9	116014613	116014614	HMRI00420.IMCB-Tan0280-MS-2	678	-	Tgfbr2	Tgfbr2
chr9	69325533	69325534	HMRI00411.IMCB-Fern0075-MS-1	677	-	Anxa2
chr12	35110207	35110208	HMRI00407.IMCB-Fern0104-MS-1	677	+	Hdac9
chr5	106135274	106135275	HMRI00438.IMCB-Fern0172-MS-1	677	+	Lrrc8d	Lrrc8d
chr11	33383939	33383940	HMRI00415.IMCB-Tan0159-MS-3	677	+	Ranbp17
chr1	71731852	71731853	HMRI00413.IMCB-Tan0135-MS-4	676	+
chr14	77630737	77630738	HMRI00401.IMCB-Tan0157-MS-1	676	-	Enox1
chr8	19486791	19486792	HMRI00159.IMCB-Fern0205-MS-1	675	+
chr6	45471102	45471103	HMRI00412.IMCB-Tan0119-MS-3	675	-	Cntnap2
chr6	38962945	38962946	HMRI00416.IMCB-Tan0171-MS-3	675	+	Tbxas1	Tbxas1
chr16	90025055	90025056	HMRI00407.IMCB-Fern0104-MS-1	674	+
chrX	79921040	79921041	HMRI00438.IMCB-Fern0172-MS-1	673	-
chrX	39159390	39159391	HMRI00417.IMCB-Tan0173-MS-2	672	+	Thoc2
chr15	12395398	12395399	HMRI00412.IMCB-Tan0119-MS-3	671	+	Pdzd2
chr6	89603328	89603329	HMRI00401.IMCB-Tan0157-MS-1	670	-	Txnrd3
chr2	153292673	153292674	HMRI00417.IMCB-Tan0173-MS-2	670	+	Nol4l
chr9	99448944	99448945	HMRI00417.IMCB-Tan0173-MS-2	670	-	Armc8	Armc8
chr17	94066015	94066016	HMRI00419.IMCB-Tan0180-MS-5	670	+
chr17	26835882	26835883	HMRI00420.IMCB-Tan0280-MS-2	670	+	Atp6v0e	Atp6v0e
chr9	112594934	112594935	HMRI00418.IMCB-Tan0176-MS-1	669	+
chr14	50980634	50980635	HMRI00426.IMCB-Tan0201-MS-1	669	-	Tlr11
chr9	65065406	65065407	HMRI00158.IMCB-Fern0108-MS-4	668	-	Parp16
chr19	21266505	21266506	HMRI00444.IMCB-Fern0162-MS-1	668	-
chr12	106648182	106648183	HMRI00159.IMCB-Fern0205-MS-1	668	-
chr13	29522200	29522201	HMRI00418.IMCB-Tan0176-MS-1	668	+	Cdkal1
chr9	81844403	81844404	HMRI00419.IMCB-Tan0180-MS-5	668	+	Mei4	Mei4
chr9	73697288	73697289	HMRI00454.IMCB-Fern0196-MS-1	667	-	Unc13c	Unc13c
chr8	130044362	130044363	HMRI00413.IMCB-Tan0135-MS-4	666	-	Pard3
chr14	109585419	109585420	HMRI00401.IMCB-Tan0157-MS-1	666	-
chr14	59634632	59634633	HMRI00445.IMCB-Fern0196-MS-2	665	-
chr1	62015173	62015174	HMRI00440.IMCB-Fern0209-MS-1	665	+	Pard3b	Pard3b
chr9	26900180	26900181	HMRI00451.IMCB-Fern0305-MS-3	665	-	Ncapd3
chr5	10009712	10009713	HMRI00165.IMCB-Fern0320-MS-1	665	+
chr9	4764875	4764876	HMRI00410.IMCB-Tan0107-MS-14	665	-	Gria4	Gria4
chr1	178627150	178627151	HMRI00418.IMCB-Tan0176-MS-1	665	+
chr9	86378769	86378770	HMRI00441.IMCB-Fern0178-MS-2	664	-	Dopey1
chr9	93119940	93119941	HMRI00415.IMCB-Tan0159-MS-3	664	-
chr10	82531576	82531577	HMRI00420.IMCB-Tan0280-MS-2	664	-	Chst11
chr11	44771313	44771314	HMRI00162.IMCB-Fern0141-MS-7	663	-	Ebf1
chr16	80284065	80284066	HMRI00416.IMCB-Tan0171-MS-3	663	+
chr9	59492362	59492363	HMRI00159.IMCB-Fern0205-MS-1	662	+	Parp6	Parp6
chr4	80360181	80360182	HMRI00415.IMCB-Tan0159-MS-3	662	+
chr5	63391660	63391661	HMRI00415.IMCB-Tan0159-MS-3	662	-
chr6	75525164	75525165	HMRI00415.IMCB-Tan0159-MS-3	662	+
chrX	63639128	63639129	HMRI00418.IMCB-Tan0176-MS-1	662	+
chr9	3417849	3417850	HMRI00420.IMCB-Tan0280-MS-2	662	-	Cwf19l2
chr1	88018296	88018297	HMRI00407.IMCB-Fern0104-MS-1	661	-	Psmd1
chr7	57303435	57303436	HMRI00164.IMCB-Fern0106-MS-1	661	+	Nell1	Nell1
chr10	12855101	12855102	HMRI00162.IMCB-Fern0141-MS-7	661	+
chr2	78291707	78291708	HMRI00450.IMCB-Fern0310-MS-1	661	-
chr16	9980720	9980721	HMRI00425.IMCB-Tan0185-MS-3	661	-	Grin2a	Grin2a
chr9	79376565	79376566	HMRI00422.IMCB-Tan0285-MS-1	661	-
chr13	59643736	59643737	HMRI00162.IMCB-Fern0141-MS-7	660	-	Agtpbp1	Agtpbp1
chr9	113615442	113615443	HMRI00438.IMCB-Fern0172-MS-1	660	+	Pdcd6ip
chr9	13291592	13291593	HMRI00159.IMCB-Fern0205-MS-1	660	+
chr10	62128583	62128584	HMRI00401.IMCB-Tan0157-MS-1	660	+	Stox1
chr16	61613201	61613202	HMRI00415.IMCB-Tan0159-MS-3	660	-
chr17	34087592	34087593	HMRI00416.IMCB-Tan0171-MS-3	660	-	B3galt4	B3galt4
chr16	14850290	14850291	HMRI00426.IMCB-Tan0201-MS-1	660	-
chrX	34013048	34013049	HMRI00404.IMCB-Tan0265-MS-4	660	+
chr2	55810414	55810415	HMRI00420.IMCB-Tan0280-MS-2	660	-
chr1	128177168	128177169	HMRI00407.IMCB-Fern0104-MS-1	659	+	Nckap5
chr14	99957671	99957672	HMRI00159.IMCB-Fern0205-MS-1	659	-
chr9	28618019	28618020	HMRI00419.IMCB-Tan0180-MS-5	659	+	Opcml	Opcml
chr3	117328377	117328378	HMRI00407.IMCB-Fern0104-MS-1	657	+	Lppr5	Lppr5
chr9	82853488	82853489	HMRI00407.IMCB-Fern0104-MS-1	657	+	Phip
chr12	49377607	49377608	HMRI00401.IMCB-Tan0157-MS-1	657	+
chr2	113671104	113671105	HMRI00401.IMCB-Tan0157-MS-1	657	+
chr12	47496319	47496320	HMRI00417.IMCB-Tan0173-MS-2	657	-
chr10	26705201	26705202	HMRI00418.IMCB-Tan0176-MS-1	657	-	Lama2	Lama2
chr1	41985780	41985781	HMRI00422.IMCB-Tan0285-MS-1	657	-
chr9	119212116	119212117	HMRI00437.IMCB-Fern0201-MS-1	656	+	Oxsr1
chr16	88166508	88166509	HMRI00451.IMCB-Fern0305-MS-3	656	+	Grik1
chr14	79831948	79831949	HMRI00165.IMCB-Fern0320-MS-1	656	-
chr5	3822905	3822906	HMRI00413.IMCB-Tan0135-MS-4	656	-	Krit1
chr17	12918235	12918236	HMRI00158.IMCB-Fern0108-MS-4	655	+	Igf2r
chr16	68064870	68064871	HMRI00413.IMCB-Tan0135-MS-4	655	+
chr19	45637289	45637290	HMRI00430.IMCB-Tan0216-MS-3	655	-	Dpcd
chr18	14780199	14780200	HMRI00162.IMCB-Fern0141-MS-7	654	-
chr5	107039713	107039714	HMRI00410.IMCB-Tan0107-MS-14	654	+
chr7	125171110	125171111	HMRI00418.IMCB-Tan0176-MS-1	654	-
chr13	61695820	61695821	HMRI00402.IMCB-Tan0182-MS-2	654	-
chr1	100754483	100754484	HMRI00417.IMCB-Tan0173-MS-2	653	-
chr6	58802960	58802961	HMRI00407.IMCB-Fern0104-MS-1	652	-	Herc3
chr17	64436021	64436022	HMRI00158.IMCB-Fern0108-MS-4	652	+	Fer	Fer
chr14	65995790	65995791	HMRI00416.IMCB-Tan0171-MS-3	652	-	Zfp395
chr9	27532587	27532588	HMRI00408.IMCB-Fern0079-MS-2	651	-
chr12	101788174	101788175	HMRI00407.IMCB-Fern0104-MS-1	651	-	Rps6ka5	Rps6ka5
chr1	194093864	194093865	HMRI00437.IMCB-Fern0201-MS-1	651	-	Kcnh1
chr17	6975849	6975850	HMRI00418.IMCB-Tan0176-MS-1	651	-	Ezr	Ezr
chr11	51082698	51082699	HMRI00424.IMCB-Tan0184-MS-1	651	+	Clk4	Clk4
chr6	148256177	148256178	HMRI00158.IMCB-Fern0108-MS-4	650	+	Tmtc1
chr10	110640806	110640807	HMRI00435.IMCB-Fern0110-MS-2	650	-	Osbpl8
chr15	98755749	98755750	HMRI00436.IMCB-Fern0158-MS-5	650	-
chr15	73135687	73135688	HMRI00438.IMCB-Fern0172-MS-1	650	-	Ptk2	Ptk2
chr8	36699094	36699095	HMRI00159.IMCB-Fern0205-MS-1	649	-	Mfhas1
chr9	18690511	18690512	HMRI00412.IMCB-Tan0119-MS-3	649	-
chr9	73486173	73486174	HMRI00401.IMCB-Tan0157-MS-1	649	-	Unc13c	Unc13c
chr9	52912243	52912244	HMRI00415.IMCB-Tan0159-MS-3	649	+	Ddx10
chr15	61102619	61102620	HMRI00416.IMCB-Tan0171-MS-3	649	-
chr2	72816349	72816350	HMRI00407.IMCB-Fern0104-MS-1	648	-	Sp3	Sp3
chr10	58979770	58979771	HMRI00437.IMCB-Fern0201-MS-1	648	-	Mcu	Mcu
chr9	51049868	51049869	HMRI00418.IMCB-Tan0176-MS-1	648	-
chr9	3391818	3391819	HMRI00408.IMCB-Fern0079-MS-2	647	-
chr5	23970768	23970769	HMRI00162.IMCB-Fern0141-MS-7	647	+	Agap3	Agap3
chr5	81694772	81694773	HMRI00441.IMCB-Fern0178-MS-2	647	-	Adgrl3
chr8	103921979	103921980	HMRI00449.IMCB-Fern0224-MS-4	647	+
chr9	100651583	100651584	HMRI00417.IMCB-Tan0173-MS-2	647	+	Stag1	Stag1
chr11	61783858	61783859	HMRI00165.IMCB-Fern0320-MS-1	646	+	Specc1	Specc1
chr2	167133152	167133153	HMRI00419.IMCB-Tan0180-MS-5	646	-	B4galt5	B4galt5
[truncated: 57,342 more rows]
