# Supplementary material for: Transposon mutagenesis identifies cooperating genetic drivers during keratinocyte transformation and cutaneous squamous cell carcinoma progression
Source: PLoS Genet. 2021 Aug 16;17(8):e1009094. doi: 10.1371/journal.pgen.1009094 (PMC8389471; doi:10.1371/journal.pgen.1009094)
Supplement: S2 Data — (XLSX) [file pgen.1009094.s035.xlsx]

## Sheet: ST14
SB|cuSCC Supplementary Tables for Aiderus, Newberg, and Guzman-Rojas et al., 2021 manuscript: PGENETICS-D-20-01368
Transposon mutagenesis identifies cooperating genetic drivers during keratinocyte transformation and cutaneous squamous cell carcinoma progression. Aziz Aiderus, Justin Y. Newberg, Liliana Guzman-Rojas [...] Michael A. Black, Karen M. Mann, and Michael B. Mann
Correspondence to M.B.M. at Michael.Mann@moffitt.org
S2 Data: BED file of SB insertions for cuKA11_SBC
Chr	start	end	TumorID	reads	strand	gene(s)	gene_direction_activating
chr1	29471550	29471551	HMRI00468.IMCB-Soot0023-MS-1	880	-
chr1	36908651	36908652	HMRI00468.IMCB-Soot0023-MS-1	4	+	Tmem131
chr1	40874051	40874052	HMRI00468.IMCB-Soot0023-MS-1	312	-	Tmem182
chr1	44969400	44969401	HMRI00468.IMCB-Soot0023-MS-1	305	+
chr1	68292194	68292195	HMRI00468.IMCB-Soot0023-MS-1	3	-	Erbb4	Erbb4
chr1	79728304	79728305	HMRI00468.IMCB-Soot0023-MS-1	8	-	Wdfy1	Wdfy1
chr1	107654258	107654259	HMRI00468.IMCB-Soot0023-MS-1	194	-
chr1	139589834	139589835	HMRI00468.IMCB-Soot0023-MS-1	87	-
chr1	170608812	170608813	HMRI00468.IMCB-Soot0023-MS-1	285	+
chr1	193822885	193822886	HMRI00468.IMCB-Soot0023-MS-1	508	-	Traf5	Traf5
chr10	7484826	7484827	HMRI00468.IMCB-Soot0023-MS-1	174	-
chr10	20805176	20805177	HMRI00468.IMCB-Soot0023-MS-1	193	+
chr10	27816268	27816269	HMRI00468.IMCB-Soot0023-MS-1	101	+	Ptprk	Ptprk
chr10	33093201	33093202	HMRI00468.IMCB-Soot0023-MS-1	128	+	Trdn	Trdn
chr10	109058036	109058037	HMRI00468.IMCB-Soot0023-MS-1	1260	+
chr11	3067821	3067822	HMRI00468.IMCB-Soot0023-MS-1	159	-	Sfi1	Sfi1
chr11	7897740	7897741	HMRI00468.IMCB-Soot0023-MS-1	1063	-
chr11	24894599	24894600	HMRI00468.IMCB-Soot0023-MS-1	316	+
chr11	38356571	38356572	HMRI00468.IMCB-Soot0023-MS-1	392	-
chr11	69178999	69179000	HMRI00468.IMCB-Soot0023-MS-1	61	+	Chd3
chr11	72562955	72562956	HMRI00468.IMCB-Soot0023-MS-1	396	-	Ankfy1
chr11	77171336	77171337	HMRI00468.IMCB-Soot0023-MS-1	34	+	Ssh2	Ssh2
chr12	8271519	8271520	HMRI00468.IMCB-Soot0023-MS-1	792	+	Ldah	Ldah
chr12	44306404	44306405	HMRI00468.IMCB-Soot0023-MS-1	2	-
chr12	45634688	45634689	HMRI00468.IMCB-Soot0023-MS-1	22	+	Nrcam	Nrcam
chr12	50271453	50271454	HMRI00468.IMCB-Soot0023-MS-1	1	-
chr12	59346247	59346248	HMRI00468.IMCB-Soot0023-MS-1	121	-
chr12	118609068	118609069	HMRI00468.IMCB-Soot0023-MS-1	394	-
chr12	119506073	119506074	HMRI00468.IMCB-Soot0023-MS-1	6	-	Sp4	Sp4
chr13	7475675	7475676	HMRI00468.IMCB-Soot0023-MS-1	32	+
chr13	13751722	13751723	HMRI00468.IMCB-Soot0023-MS-1	322	-	Lyst
chr13	19115873	19115874	HMRI00468.IMCB-Soot0023-MS-1	896	+	Amph	Amph
chr13	24476954	24476955	HMRI00468.IMCB-Soot0023-MS-1	6	+	Cmah	Cmah
chr13	39115617	39115618	HMRI00468.IMCB-Soot0023-MS-1	221	+
chr13	54737655	54737656	HMRI00468.IMCB-Soot0023-MS-1	774	-	Faf2
chr13	71767710	71767711	HMRI00468.IMCB-Soot0023-MS-1	570	+
chr13	84123732	84123733	HMRI00468.IMCB-Soot0023-MS-1	780	+
chr13	94546858	94546859	HMRI00468.IMCB-Soot0023-MS-1	6	-	Arsb
chr13	110302424	110302425	HMRI00468.IMCB-Soot0023-MS-1	1	+	Pde4d	Pde4d
chr13	111413554	111413555	HMRI00468.IMCB-Soot0023-MS-1	5	-
chr13	115152300	115152301	HMRI00468.IMCB-Soot0023-MS-1	4	-	Ndufs4	Ndufs4
chr14	18867848	18867849	HMRI00468.IMCB-Soot0023-MS-1	334	-	Thrb
chr14	24271985	24271986	HMRI00468.IMCB-Soot0023-MS-1	382	+	Kcnma1
chr14	40664047	40664048	HMRI00468.IMCB-Soot0023-MS-1	201	+
chr14	52886723	52886724	HMRI00468.IMCB-Soot0023-MS-1	202	-	Rab2b	Rab2b
chr14	63243099	63243100	HMRI00468.IMCB-Soot0023-MS-1	205	+
chr14	75545703	75545704	HMRI00468.IMCB-Soot0023-MS-1	253	+	Lcp1	Lcp1
chr14	77045859	77045860	HMRI00468.IMCB-Soot0023-MS-1	445	-
chr14	84885218	84885219	HMRI00468.IMCB-Soot0023-MS-1	9	+	Pcdh17	Pcdh17
chr14	87766965	87766966	HMRI00468.IMCB-Soot0023-MS-1	179	+
chr14	90344076	90344077	HMRI00468.IMCB-Soot0023-MS-1	31	+
chr14	99455079	99455080	HMRI00468.IMCB-Soot0023-MS-1	3	+	Bora	Bora
chr14	101132294	101132295	HMRI00468.IMCB-Soot0023-MS-1	32	-
chr14	102593404	102593405	HMRI00468.IMCB-Soot0023-MS-1	572	-
chr14	102730817	102730818	HMRI00468.IMCB-Soot0023-MS-1	21	+
chr14	103103416	103103417	HMRI00468.IMCB-Soot0023-MS-1	3	+
chr14	103417896	103417897	HMRI00468.IMCB-Soot0023-MS-1	669	-	4933432I03Rik	4933432I03Rik
chr14	121108734	121108735	HMRI00468.IMCB-Soot0023-MS-1	433	-
chr15	32424698	32424699	HMRI00468.IMCB-Soot0023-MS-1	139	-	Sema5a
chr15	35489947	35489948	HMRI00468.IMCB-Soot0023-MS-1	505	+	Vps13b	Vps13b
chr15	50703955	50703956	HMRI00468.IMCB-Soot0023-MS-1	255	-	Trps1	Trps1
chr15	98370597	98370598	HMRI00468.IMCB-Soot0023-MS-1	31	+
chr15	101010534	101010535	HMRI00468.IMCB-Soot0023-MS-1	464	+	Acvr1b	Acvr1b
chr16	7259420	7259421	HMRI00468.IMCB-Soot0023-MS-1	461	+	Rbfox1	Rbfox1
chr16	17665105	17665106	HMRI00468.IMCB-Soot0023-MS-1	62	-	Med15	Med15
chr16	18573781	18573782	HMRI00468.IMCB-Soot0023-MS-1	1100	-
chr16	26012810	26012811	HMRI00468.IMCB-Soot0023-MS-1	2	+	P3h2
chr16	26285624	26285625	HMRI00468.IMCB-Soot0023-MS-1	258	+
chr16	26717332	26717333	HMRI00468.IMCB-Soot0023-MS-1	2341	-	Gm20319|Il1rap	Gm20319
chr16	40481931	40481932	HMRI00468.IMCB-Soot0023-MS-1	185	+
chr16	43599661	43599662	HMRI00468.IMCB-Soot0023-MS-1	23	+	Zbtb20	Zbtb20
chr16	46489470	46489471	HMRI00468.IMCB-Soot0023-MS-1	29	+	Pvrl3
chr16	76843096	76843097	HMRI00468.IMCB-Soot0023-MS-1	2	-
chr16	82169102	82169103	HMRI00468.IMCB-Soot0023-MS-1	280	+
chr17	16375183	16375184	HMRI00468.IMCB-Soot0023-MS-1	365	-
chr17	21550563	21550564	HMRI00468.IMCB-Soot0023-MS-1	32	-
chr17	24191583	24191584	HMRI00468.IMCB-Soot0023-MS-1	122	-	Kctd5	Kctd5
chr17	42337555	42337556	HMRI00468.IMCB-Soot0023-MS-1	2	+
chr17	65423032	65423033	HMRI00468.IMCB-Soot0023-MS-1	124	-
chr17	67611654	67611655	HMRI00468.IMCB-Soot0023-MS-1	344	+	Ptprm
chr17	79899351	79899352	HMRI00468.IMCB-Soot0023-MS-1	210	-
chr18	9833687	9833688	HMRI00468.IMCB-Soot0023-MS-1	57	-	Colec12
chr18	12738293	12738294	HMRI00468.IMCB-Soot0023-MS-1	587	-	Lama3
chr18	20186673	20186674	HMRI00468.IMCB-Soot0023-MS-1	68	-
chr18	27588278	27588279	HMRI00468.IMCB-Soot0023-MS-1	54	-
chr18	39451076	39451077	HMRI00468.IMCB-Soot0023-MS-1	533	-	Arhgap26
chr18	54800265	54800266	HMRI00468.IMCB-Soot0023-MS-1	28	-
chr18	57741022	57741023	HMRI00468.IMCB-Soot0023-MS-1	536	-	1700011I03Rik
chr18	89441368	89441369	HMRI00468.IMCB-Soot0023-MS-1	157	+
chr19	4522234	4522235	HMRI00468.IMCB-Soot0023-MS-1	503	-	Pcx
chr19	29641858	29641859	HMRI00468.IMCB-Soot0023-MS-1	641	-	Ric1
chr19	33127376	33127377	HMRI00468.IMCB-Soot0023-MS-1	284	+
chr19	34256476	34256477	HMRI00468.IMCB-Soot0023-MS-1	956	-
chr19	34386511	34386512	HMRI00468.IMCB-Soot0023-MS-1	4185	+	Fas	Fas
chr19	34531391	34531392	HMRI00468.IMCB-Soot0023-MS-1	65	+
chr19	35933231	35933232	HMRI00468.IMCB-Soot0023-MS-1	131	+
chr19	36334951	36334952	HMRI00468.IMCB-Soot0023-MS-1	116	+
chr19	44813298	44813299	HMRI00468.IMCB-Soot0023-MS-1	359	-
chr19	50730243	50730244	HMRI00468.IMCB-Soot0023-MS-1	55	-	Sorcs1	Sorcs1
chr2	11707713	11707714	HMRI00468.IMCB-Soot0023-MS-1	229	+	Ankrd16	Ankrd16
chr2	22267144	22267145	HMRI00468.IMCB-Soot0023-MS-1	9	+	Myo3a	Myo3a
chr2	25787289	25787290	HMRI00468.IMCB-Soot0023-MS-1	1007	+	Camsap1
chr2	34598456	34598457	HMRI00468.IMCB-Soot0023-MS-1	5	+	Gapvd1
chr2	45831788	45831789	HMRI00468.IMCB-Soot0023-MS-1	589	+
chr2	49348053	49348054	HMRI00468.IMCB-Soot0023-MS-1	65	+	Epc2	Epc2
chr2	58374007	58374008	HMRI00468.IMCB-Soot0023-MS-1	306	+	Acvr1
chr2	73728303	73728304	HMRI00468.IMCB-Soot0023-MS-1	178	-	Atf2	Atf2
chr2	76660701	76660702	HMRI00468.IMCB-Soot0023-MS-1	164	-	Ttn	Ttn
chr2	83614887	83614888	HMRI00468.IMCB-Soot0023-MS-1	15	+	Itgav	Itgav
chr2	88520194	88520195	HMRI00468.IMCB-Soot0023-MS-1	178	+
chr2	106899512	106899513	HMRI00468.IMCB-Soot0023-MS-1	801	-	Fshb	Fshb
chr2	131331662	131331663	HMRI00468.IMCB-Soot0023-MS-1	5	+	Smox	Smox
chr2	139682019	139682020	HMRI00468.IMCB-Soot0023-MS-1	831	+	Tasp1
chr2	146792607	146792608	HMRI00468.IMCB-Soot0023-MS-1	322	+	Kiz	Kiz
chr2	148062042	148062043	HMRI00468.IMCB-Soot0023-MS-1	353	-
chr2	173509578	173509579	HMRI00468.IMCB-Soot0023-MS-1	1469	-	Rab22a
chr3	4691504	4691505	HMRI00468.IMCB-Soot0023-MS-1	861	+
chr3	6809802	6809803	HMRI00468.IMCB-Soot0023-MS-1	209	+
chr3	44457307	44457308	HMRI00468.IMCB-Soot0023-MS-1	80	-
chr3	59149811	59149812	HMRI00468.IMCB-Soot0023-MS-1	523	+
chr3	84318829	84318830	HMRI00468.IMCB-Soot0023-MS-1	126	-	Arfip1	Arfip1
chr3	84402464	84402465	HMRI00468.IMCB-Soot0023-MS-1	276	+
chr3	109323334	109323335	HMRI00468.IMCB-Soot0023-MS-1	204	+	Vav3	Vav3
chr3	120745122	120745123	HMRI00468.IMCB-Soot0023-MS-1	3	+
chr4	10178683	10178684	HMRI00468.IMCB-Soot0023-MS-1	72	+
chr4	11865961	11865962	HMRI00468.IMCB-Soot0023-MS-1	114	-
chr4	18557223	18557224	HMRI00468.IMCB-Soot0023-MS-1	436	-
chr4	22050109	22050110	HMRI00468.IMCB-Soot0023-MS-1	84	+
chr4	58045020	58045021	HMRI00468.IMCB-Soot0023-MS-1	227	+
chr4	63928079	63928080	HMRI00468.IMCB-Soot0023-MS-1	728	-
chr4	66744398	66744399	HMRI00468.IMCB-Soot0023-MS-1	468	+
chr4	69583228	69583229	HMRI00468.IMCB-Soot0023-MS-1	974	-
chr4	84271860	84271861	HMRI00468.IMCB-Soot0023-MS-1	207	-	Bnc2	Bnc2
chr4	112888866	112888867	HMRI00468.IMCB-Soot0023-MS-1	68	+	Skint6
chr4	115194018	115194019	HMRI00468.IMCB-Soot0023-MS-1	112	-	Cyp4a10
chr4	122492529	122492530	HMRI00468.IMCB-Soot0023-MS-1	223	-
chr5	3551148	3551149	HMRI00468.IMCB-Soot0023-MS-1	204	+	Fam133b	Fam133b
chr5	3714413	3714414	HMRI00468.IMCB-Soot0023-MS-1	4	-	Ankib1	Ankib1
chr5	41265250	41265251	HMRI00468.IMCB-Soot0023-MS-1	359	+
chr5	78287958	78287959	HMRI00468.IMCB-Soot0023-MS-1	102	-
chr5	78374523	78374524	HMRI00468.IMCB-Soot0023-MS-1	1	-
chr5	93532440	93532441	HMRI00468.IMCB-Soot0023-MS-1	61	-	Sept11
chr5	103294772	103294773	HMRI00468.IMCB-Soot0023-MS-1	2	+	Arhgap24	Arhgap24
chr5	113403488	113403489	HMRI00468.IMCB-Soot0023-MS-1	19	+	Adrbk2
chr5	117662475	117662476	HMRI00468.IMCB-Soot0023-MS-1	149	-	Taok3
chr5	121602905	121602906	HMRI00468.IMCB-Soot0023-MS-1	30	+	Ptpn11
chr5	121864611	121864612	HMRI00468.IMCB-Soot0023-MS-1	694	+	Naa25	Naa25
chr5	136971893	136971894	HMRI00468.IMCB-Soot0023-MS-1	203	+	Cux1
chr5	141061078	141061079	HMRI00468.IMCB-Soot0023-MS-1	108	-
chr5	143158151	143158152	HMRI00468.IMCB-Soot0023-MS-1	127	+
chr5	152204228	152204229	HMRI00468.IMCB-Soot0023-MS-1	137	+	1700028E10Rik	1700028E10Rik
chr6	7481571	7481572	HMRI00468.IMCB-Soot0023-MS-1	1025	+
chr6	32231582	32231583	HMRI00468.IMCB-Soot0023-MS-1	232	-	Plxna4	Plxna4
chr6	50247321	50247322	HMRI00468.IMCB-Soot0023-MS-1	827	+	Osbpl3
chr6	59421195	59421196	HMRI00468.IMCB-Soot0023-MS-1	35	-
chr6	83941383	83941384	HMRI00468.IMCB-Soot0023-MS-1	177	+
chr6	107089499	107089500	HMRI00468.IMCB-Soot0023-MS-1	107	-
chr6	123818022	123818023	HMRI00468.IMCB-Soot0023-MS-1	1	-
chr6	126355323	126355324	HMRI00468.IMCB-Soot0023-MS-1	118	-
chr6	127618900	127618901	HMRI00468.IMCB-Soot0023-MS-1	184	+
chr6	135610033	135610034	HMRI00468.IMCB-Soot0023-MS-1	890	+	4930425L21Rik	4930425L21Rik
chr6	147533669	147533670	HMRI00468.IMCB-Soot0023-MS-1	615	-	Ccdc91
chr7	36881278	36881279	HMRI00468.IMCB-Soot0023-MS-1	829	-
chr7	71438122	71438123	HMRI00468.IMCB-Soot0023-MS-1	678	+	Mtmr10	Mtmr10
chr7	81815935	81815936	HMRI00468.IMCB-Soot0023-MS-1	321	-
chr7	89126463	89126464	HMRI00468.IMCB-Soot0023-MS-1	345	-	Bnc1	Bnc1
chr7	94560775	94560776	HMRI00468.IMCB-Soot0023-MS-1	675	+
chr7	98070502	98070503	HMRI00468.IMCB-Soot0023-MS-1	18	-
chr7	117115746	117115747	HMRI00468.IMCB-Soot0023-MS-1	13	-	Tmem41b	Tmem41b
chr7	128777602	128777603	HMRI00468.IMCB-Soot0023-MS-1	3	-
chr8	5983992	5983993	HMRI00468.IMCB-Soot0023-MS-1	61	+
chr8	16531815	16531816	HMRI00468.IMCB-Soot0023-MS-1	464	-	Csmd1	Csmd1
chr8	60428844	60428845	HMRI00468.IMCB-Soot0023-MS-1	290	+	Galntl6
chr8	67078441	67078442	HMRI00468.IMCB-Soot0023-MS-1	120	-	Cpe	Cpe
chr8	97948904	97948905	HMRI00468.IMCB-Soot0023-MS-1	1	-	Cfap20	Cfap20
chr9	3984699	3984700	HMRI00468.IMCB-Soot0023-MS-1	163	-
chr9	7856882	7856883	HMRI00468.IMCB-Soot0023-MS-1	764	+	Birc3
chr9	8018130	8018131	HMRI00468.IMCB-Soot0023-MS-1	9	-
chr9	11409053	11409054	HMRI00468.IMCB-Soot0023-MS-1	6	+
chr9	12159602	12159603	HMRI00468.IMCB-Soot0023-MS-1	1007	+
chr9	13445410	13445411	HMRI00468.IMCB-Soot0023-MS-1	4407	-	Maml2
chr9	16078017	16078018	HMRI00468.IMCB-Soot0023-MS-1	375	-	Fat3	Fat3
chr9	17313906	17313907	HMRI00468.IMCB-Soot0023-MS-1	794	-
chr9	19163137	19163138	HMRI00468.IMCB-Soot0023-MS-1	63	+
chr9	19183456	19183457	HMRI00468.IMCB-Soot0023-MS-1	95	-
chr9	19951053	19951054	HMRI00468.IMCB-Soot0023-MS-1	450	+
chr9	21072133	21072134	HMRI00468.IMCB-Soot0023-MS-1	774	+	Atg4d	Atg4d
chr9	26268682	26268683	HMRI00468.IMCB-Soot0023-MS-1	783	+
chr9	29840883	29840884	HMRI00468.IMCB-Soot0023-MS-1	33	-
chr9	32029992	32029993	HMRI00468.IMCB-Soot0023-MS-1	22	+	Arhgap32	Arhgap32
chr9	33069899	33069900	HMRI00468.IMCB-Soot0023-MS-1	112	+
chr9	35776589	35776590	HMRI00468.IMCB-Soot0023-MS-1	139	-
chr9	37433903	37433904	HMRI00468.IMCB-Soot0023-MS-1	25	-	Siae
chr9	39756571	39756572	HMRI00468.IMCB-Soot0023-MS-1	10	-
chr9	41537697	41537698	HMRI00468.IMCB-Soot0023-MS-1	93	+
chr9	41730403	41730404	HMRI00468.IMCB-Soot0023-MS-1	112	-
chr9	43516642	43516643	HMRI00468.IMCB-Soot0023-MS-1	311	+
chr9	44011730	44011731	HMRI00468.IMCB-Soot0023-MS-1	943	+	Cbl
chr9	44824667	44824668	HMRI00468.IMCB-Soot0023-MS-1	337	+
chr9	45926449	45926450	HMRI00468.IMCB-Soot0023-MS-1	2	+	Sik3	Sik3
chr9	46512012	46512013	HMRI00468.IMCB-Soot0023-MS-1	12	+
chr9	47845548	47845549	HMRI00468.IMCB-Soot0023-MS-1	561	+
chr9	50552386	50552387	HMRI00468.IMCB-Soot0023-MS-1	1602	-	2310030G06Rik	2310030G06Rik
chr9	54830064	54830065	HMRI00468.IMCB-Soot0023-MS-1	36	-	Chrna5
chr9	55204157	55204158	HMRI00468.IMCB-Soot0023-MS-1	272	+	AI118078	AI118078
chr9	56136220	56136221	HMRI00468.IMCB-Soot0023-MS-1	533	-	Peak1	Peak1
chr9	56232000	56232001	HMRI00468.IMCB-Soot0023-MS-1	88	-	Peak1	Peak1
chr9	57378785	57378786	HMRI00468.IMCB-Soot0023-MS-1	388	-	Cox5a
chr9	61002897	61002898	HMRI00468.IMCB-Soot0023-MS-1	39	+
chr9	63923775	63923776	HMRI00468.IMCB-Soot0023-MS-1	4	-
chr9	65722263	65722264	HMRI00468.IMCB-Soot0023-MS-1	557	-	Trip4	Trip4
chr9	70090072	70090073	HMRI00468.IMCB-Soot0023-MS-1	220	-	Myo1e
chr9	78316355	78316356	HMRI00468.IMCB-Soot0023-MS-1	66	+	Mto1	Mto1
chr9	79262875	79262876	HMRI00468.IMCB-Soot0023-MS-1	20	+
chr9	80025752	80025753	HMRI00468.IMCB-Soot0023-MS-1	272	+	Myo6	Myo6
chr9	80533738	80533739	HMRI00468.IMCB-Soot0023-MS-1	217	+
chr9	82424289	82424290	HMRI00468.IMCB-Soot0023-MS-1	149	-
chr9	82761646	82761647	HMRI00468.IMCB-Soot0023-MS-1	812	-	Phip	Phip
chr9	84006392	84006393	HMRI00468.IMCB-Soot0023-MS-1	548	-	Bckdhb
chr9	85191395	85191396	HMRI00468.IMCB-Soot0023-MS-1	282	+
chr9	85588131	85588132	HMRI00468.IMCB-Soot0023-MS-1	1269	-	Ibtk	Ibtk
chr9	85676624	85676625	HMRI00468.IMCB-Soot0023-MS-1	239	-
chr9	85864463	85864464	HMRI00468.IMCB-Soot0023-MS-1	406	+
chr9	85993240	85993241	HMRI00468.IMCB-Soot0023-MS-1	1	-
chr9	86313336	86313337	HMRI00468.IMCB-Soot0023-MS-1	627	-	Ube2cbp	Ube2cbp
chr9	86332980	86332981	HMRI00468.IMCB-Soot0023-MS-1	202	+	Ube2cbp
chr9	88309289	88309290	HMRI00468.IMCB-Soot0023-MS-1	115	-	Snx14	Snx14
chr9	89869040	89869041	HMRI00468.IMCB-Soot0023-MS-1	12657	+	Rasgrf1	Rasgrf1
chr9	90863591	90863592	HMRI00468.IMCB-Soot0023-MS-1	729	+
chr9	91058737	91058738	HMRI00468.IMCB-Soot0023-MS-1	67	+
chr9	91566185	91566186	HMRI00468.IMCB-Soot0023-MS-1	198	+
chr9	96484471	96484472	HMRI00468.IMCB-Soot0023-MS-1	437	-	Rasa2	Rasa2
chr9	99176801	99176802	HMRI00468.IMCB-Soot0023-MS-1	16	-	Cep70
chr9	102393132	102393133	HMRI00468.IMCB-Soot0023-MS-1	5	-
chr9	103282126	103282127	HMRI00468.IMCB-Soot0023-MS-1	62	-
chr9	104584432	104584433	HMRI00468.IMCB-Soot0023-MS-1	64	-	Cpne4
chr9	105514085	105514086	HMRI00468.IMCB-Soot0023-MS-1	196	-
chr9	110092682	110092683	HMRI00468.IMCB-Soot0023-MS-1	59	-	Smarcc1
chr9	110725502	110725503	HMRI00468.IMCB-Soot0023-MS-1	12	-
chr9	112227079	112227080	HMRI00468.IMCB-Soot0023-MS-1	73	+	2900079G21Rik	2900079G21Rik
chr9	112420224	112420225	HMRI00468.IMCB-Soot0023-MS-1	233	+
chr9	113903103	113903104	HMRI00468.IMCB-Soot0023-MS-1	143	-	Fbxl2	Fbxl2
chr9	116965852	116965853	HMRI00468.IMCB-Soot0023-MS-1	187	+	Rbms3
chr9	118247053	118247054	HMRI00468.IMCB-Soot0023-MS-1	172	+
chr9	123011351	123011352	HMRI00468.IMCB-Soot0023-MS-1	1003	+	Zdhhc3
chr9	123058677	123058678	HMRI00468.IMCB-Soot0023-MS-1	516	+
chr9	123644612	123644613	HMRI00468.IMCB-Soot0023-MS-1	85	+
chrX	19296712	19296713	HMRI00468.IMCB-Soot0023-MS-1	227	-
chrX	69253441	69253442	HMRI00468.IMCB-Soot0023-MS-1	401	+	Cnga2	Cnga2
chrX	85842318	85842319	HMRI00468.IMCB-Soot0023-MS-1	250	+
chrX	156524983	156524984	HMRI00468.IMCB-Soot0023-MS-1	1165	-	Map3k15
chrY	607003	607004	HMRI00468.IMCB-Soot0023-MS-1	279	+	Ddx3y
chr1	28298796	28298797	HMRI00476.IMCB-Soot0036-MS-2	67	-
chr1	36596046	36596047	HMRI00476.IMCB-Soot0036-MS-2	9	-	Ankrd39	Ankrd39
chr1	46498034	46498035	HMRI00476.IMCB-Soot0036-MS-2	163	+
chr1	75332169	75332170	HMRI00476.IMCB-Soot0036-MS-2	445	+
chr1	89284230	89284231	HMRI00476.IMCB-Soot0036-MS-2	294	-	Gigyf2|Kcnj13	Kcnj13
chr1	93943451	93943452	HMRI00476.IMCB-Soot0036-MS-2	145	-	Hdac4	Hdac4
chr1	105976269	105976270	HMRI00476.IMCB-Soot0036-MS-2	1	+
chr1	114080715	114080716	HMRI00476.IMCB-Soot0036-MS-2	116	+
chr1	114322844	114322845	HMRI00476.IMCB-Soot0036-MS-2	278	+
chr1	121634533	121634534	HMRI00476.IMCB-Soot0036-MS-2	503	+	Ptpn4
chr1	125089658	125089659	HMRI00476.IMCB-Soot0036-MS-2	72	-
chr1	126959193	126959194	HMRI00476.IMCB-Soot0036-MS-2	512	-
chr1	141346316	141346317	HMRI00476.IMCB-Soot0036-MS-2	26	-	Zbtb41
chr1	174350146	174350147	HMRI00476.IMCB-Soot0036-MS-2	11	+
chr1	187175069	187175070	HMRI00476.IMCB-Soot0036-MS-2	464	+	Bpnt1	Bpnt1
chr10	17543433	17543434	HMRI00476.IMCB-Soot0036-MS-2	178	-	Txlnb
chr10	31416506	31416507	HMRI00476.IMCB-Soot0036-MS-2	491	+	Nkain2
chr10	33875240	33875241	HMRI00476.IMCB-Soot0036-MS-2	761	+	Dse
chr10	38142819	38142820	HMRI00476.IMCB-Soot0036-MS-2	14	+
chr10	41924995	41924996	HMRI00476.IMCB-Soot0036-MS-2	102	+	Foxo3
chr10	60558916	60558917	HMRI00476.IMCB-Soot0036-MS-2	43	+
chr10	69884378	69884379	HMRI00476.IMCB-Soot0036-MS-2	127	-
chr10	71777703	71777704	HMRI00476.IMCB-Soot0036-MS-2	399	+
chr10	76823828	76823829	HMRI00476.IMCB-Soot0036-MS-2	161	+	Adarb1
chr10	105381425	105381426	HMRI00476.IMCB-Soot0036-MS-2	2	+
chr10	117908701	117908702	HMRI00476.IMCB-Soot0036-MS-2	160	+
chr10	127482357	127482358	HMRI00476.IMCB-Soot0036-MS-2	224	+	Naca	Naca
chr10	128593822	128593823	HMRI00476.IMCB-Soot0036-MS-2	35	+
chr11	7129155	7129156	HMRI00476.IMCB-Soot0036-MS-2	1	+
chr11	14994751	14994752	HMRI00476.IMCB-Soot0036-MS-2	48	+
chr11	22000980	22000981	HMRI00476.IMCB-Soot0036-MS-2	18	+	Ehbp1
chr11	22115311	22115312	HMRI00476.IMCB-Soot0036-MS-2	39	-	Ehbp1	Ehbp1
chr11	29115919	29115920	HMRI00476.IMCB-Soot0036-MS-2	2	+	Smek2	Smek2
chr11	32950225	32950226	HMRI00476.IMCB-Soot0036-MS-2	468	+
chr11	37223500	37223501	HMRI00476.IMCB-Soot0036-MS-2	136	+
chr11	38821382	38821383	HMRI00476.IMCB-Soot0036-MS-2	9	+
chr11	47022246	47022247	HMRI00476.IMCB-Soot0036-MS-2	337	-	Sgcd	Sgcd
chr11	51410796	51410797	HMRI00476.IMCB-Soot0036-MS-2	697	+	Phykpl	Phykpl
chr11	72154030	72154031	HMRI00476.IMCB-Soot0036-MS-2	447	-
chr11	83006948	83006949	HMRI00476.IMCB-Soot0036-MS-2	10	+	Slfn3	Slfn3
chr11	83498947	83498948	HMRI00476.IMCB-Soot0036-MS-2	94	+
chr11	100339550	100339551	HMRI00476.IMCB-Soot0036-MS-2	16	+	Acly
chr11	106746299	106746300	HMRI00476.IMCB-Soot0036-MS-2	84	-	Smurf2	Smurf2
chr11	117211993	117211994	HMRI00476.IMCB-Soot0036-MS-2	55	-	Sept9
chr12	13459307	13459308	HMRI00476.IMCB-Soot0036-MS-2	196	+	Nbas	Nbas
chr12	15254074	15254075	HMRI00476.IMCB-Soot0036-MS-2	140	-
chr12	16999218	16999219	HMRI00476.IMCB-Soot0036-MS-2	77	+	Pqlc3
chr12	31399474	31399475	HMRI00476.IMCB-Soot0036-MS-2	190	-
chr12	37296738	37296739	HMRI00476.IMCB-Soot0036-MS-2	1	+	Ispd	Ispd
chr12	37433735	37433736	HMRI00476.IMCB-Soot0036-MS-2	1	-
chr12	52788197	52788198	HMRI00476.IMCB-Soot0036-MS-2	57	-	Strn3	Strn3
chr12	56964608	56964609	HMRI00476.IMCB-Soot0036-MS-2	831	+	Brms1l	Brms1l
chr12	60238406	60238407	HMRI00476.IMCB-Soot0036-MS-2	143	-	Ctage5
chr12	66898063	66898064	HMRI00476.IMCB-Soot0036-MS-2	253	+
chr12	72132651	72132652	HMRI00476.IMCB-Soot0036-MS-2	16	-	Arid4a
chr12	78720680	78720681	HMRI00476.IMCB-Soot0036-MS-2	228	-
chr12	81488602	81488603	HMRI00476.IMCB-Soot0036-MS-2	231	-	Dcaf5	Dcaf5
chr12	88783493	88783494	HMRI00476.IMCB-Soot0036-MS-2	1088	+	Alkbh1
chr12	99114527	99114528	HMRI00476.IMCB-Soot0036-MS-2	23	-
chr12	99995025	99995026	HMRI00476.IMCB-Soot0036-MS-2	479	+	Zc3h14	Zc3h14
chr12	100178318	100178319	HMRI00476.IMCB-Soot0036-MS-2	185	+	Ttc8	Ttc8
chr13	20146059	20146060	HMRI00476.IMCB-Soot0036-MS-2	161	+
chr13	20426556	20426557	HMRI00476.IMCB-Soot0036-MS-2	48	-	Elmo1
chr13	41846179	41846180	HMRI00476.IMCB-Soot0036-MS-2	222	-
chr13	52859436	52859437	HMRI00476.IMCB-Soot0036-MS-2	213	+
chr13	59146476	59146477	HMRI00476.IMCB-Soot0036-MS-2	291	-	Ntrk2
chr13	91768085	91768086	HMRI00476.IMCB-Soot0036-MS-2	817	-	Ssbp2
chr13	96135981	96135982	HMRI00476.IMCB-Soot0036-MS-2	828	-	Aggf1	Aggf1
chr13	101518225	101518226	HMRI00476.IMCB-Soot0036-MS-2	60	-
chr13	113685427	113685428	HMRI00476.IMCB-Soot0036-MS-2	503	+	Skiv2l2
chr14	10681171	10681172	HMRI00476.IMCB-Soot0036-MS-2	225	+	Fhit
chr14	28183810	28183811	HMRI00476.IMCB-Soot0036-MS-2	4	-	Arhgef3
chr14	35140335	35140336	HMRI00476.IMCB-Soot0036-MS-2	185	-	Glud1
chr14	38629561	38629562	HMRI00476.IMCB-Soot0036-MS-2	12	-
chr14	39816373	39816374	HMRI00476.IMCB-Soot0036-MS-2	376	-	Nrg3	Nrg3
chr14	58276282	58276283	HMRI00476.IMCB-Soot0036-MS-2	180	-	Xpo4	Xpo4
chr14	68564092	68564093	HMRI00476.IMCB-Soot0036-MS-2	161	-
chr14	75067416	75067417	HMRI00476.IMCB-Soot0036-MS-2	454	+	Htr2a	Htr2a
chr14	90300212	90300213	HMRI00476.IMCB-Soot0036-MS-2	4	+
chr14	91637861	91637862	HMRI00476.IMCB-Soot0036-MS-2	1	-
chr14	96289698	96289699	HMRI00476.IMCB-Soot0036-MS-2	17	-
chr14	105246715	105246716	HMRI00476.IMCB-Soot0036-MS-2	706	+	D130009I18Rik	D130009I18Rik
chr14	113738237	113738238	HMRI00476.IMCB-Soot0036-MS-2	459	-
chr14	122109386	122109387	HMRI00476.IMCB-Soot0036-MS-2	544	+	Dock9
chr14	123571081	123571082	HMRI00476.IMCB-Soot0036-MS-2	136	-	AA536875
chr15	4384151	4384152	HMRI00476.IMCB-Soot0036-MS-2	631	-	Plcxd3
chr15	5170297	5170298	HMRI00476.IMCB-Soot0036-MS-2	166	-
chr15	8354281	8354282	HMRI00476.IMCB-Soot0036-MS-2	164	+	Nipbl
chr15	14533823	14533824	HMRI00476.IMCB-Soot0036-MS-2	298	-
chr15	20806110	20806111	HMRI00476.IMCB-Soot0036-MS-2	240	-
chr15	23934134	23934135	HMRI00476.IMCB-Soot0036-MS-2	3	+
chr15	24655838	24655839	HMRI00476.IMCB-Soot0036-MS-2	238	+
chr15	25195276	25195277	HMRI00476.IMCB-Soot0036-MS-2	25	-
chr15	27829281	27829282	HMRI00476.IMCB-Soot0036-MS-2	52	-	Trio	Trio
chr15	31841685	31841686	HMRI00476.IMCB-Soot0036-MS-2	375	+
chr15	34430127	34430128	HMRI00476.IMCB-Soot0036-MS-2	585	+	Pop1	Pop1
chr15	43105431	43105432	HMRI00476.IMCB-Soot0036-MS-2	113	-	Eif3e	Eif3e
chr15	56912847	56912848	HMRI00476.IMCB-Soot0036-MS-2	8	-
chr15	57948486	57948487	HMRI00476.IMCB-Soot0036-MS-2	255	-	Atad2	Atad2
chr15	70958829	70958830	HMRI00476.IMCB-Soot0036-MS-2	231	+
chr15	75140741	75140742	HMRI00476.IMCB-Soot0036-MS-2	14	+
chr15	80945029	80945030	HMRI00476.IMCB-Soot0036-MS-2	304	+	Mkl1
chr15	92021718	92021719	HMRI00476.IMCB-Soot0036-MS-2	18	+	Cntn1	Cntn1
chr15	94834375	94834376	HMRI00476.IMCB-Soot0036-MS-2	41	-	Tmem117
chr15	97895498	97895499	HMRI00476.IMCB-Soot0036-MS-2	1	-	Senp1	Senp1
chr15	103027557	103027558	HMRI00476.IMCB-Soot0036-MS-2	363	+	Cbx5
chr16	4156544	4156545	HMRI00476.IMCB-Soot0036-MS-2	48	+	Crebbp
chr16	5609738	5609739	HMRI00476.IMCB-Soot0036-MS-2	4	+
chr16	14667268	14667269	HMRI00476.IMCB-Soot0036-MS-2	605	+
chr16	14848419	14848420	HMRI00476.IMCB-Soot0036-MS-2	417	+
chr16	14892019	14892020	HMRI00476.IMCB-Soot0036-MS-2	888	-
chr16	14924433	14924434	HMRI00476.IMCB-Soot0036-MS-2	886	+	Efcab1	Efcab1
chr16	14992171	14992172	HMRI00476.IMCB-Soot0036-MS-2	3741	-
chr16	15016375	15016376	HMRI00476.IMCB-Soot0036-MS-2	616	-
chr16	15021677	15021678	HMRI00476.IMCB-Soot0036-MS-2	2	-
chr16	15271492	15271493	HMRI00476.IMCB-Soot0036-MS-2	256	+
chr16	15272821	15272822	HMRI00476.IMCB-Soot0036-MS-2	628	+
chr16	28111779	28111780	HMRI00476.IMCB-Soot0036-MS-2	94	+
chr16	29116945	29116946	HMRI00476.IMCB-Soot0036-MS-2	54	+
chr16	38098895	38098896	HMRI00476.IMCB-Soot0036-MS-2	224	-	Gsk3b
chr16	42180383	42180384	HMRI00476.IMCB-Soot0036-MS-2	5	-
chr16	51338192	51338193	HMRI00476.IMCB-Soot0036-MS-2	504	-
chr16	57221801	57221802	HMRI00476.IMCB-Soot0036-MS-2	233	-	Tbc1d23	Tbc1d23
chr16	76598351	76598352	HMRI00476.IMCB-Soot0036-MS-2	19	+
chr16	81739844	81739845	HMRI00476.IMCB-Soot0036-MS-2	46	-
chr16	86205734	86205735	HMRI00476.IMCB-Soot0036-MS-2	625	+
chr17	8508874	8508875	HMRI00476.IMCB-Soot0036-MS-2	51	-	Sft2d1
chr17	10420156	10420157	HMRI00476.IMCB-Soot0036-MS-2	28	+	Qk
chr17	44679106	44679107	HMRI00476.IMCB-Soot0036-MS-2	640	+	Runx2
chr17	51117898	51117899	HMRI00476.IMCB-Soot0036-MS-2	5	+	Tbc1d5
chr17	63844621	63844622	HMRI00476.IMCB-Soot0036-MS-2	326	-	Fbxl17	Fbxl17
chr17	64761321	64761322	HMRI00476.IMCB-Soot0036-MS-2	799	+
chr17	82905600	82905601	HMRI00476.IMCB-Soot0036-MS-2	64	+
chr18	5132619	5132620	HMRI00476.IMCB-Soot0036-MS-2	123	-
chr18	14046689	14046690	HMRI00476.IMCB-Soot0036-MS-2	23	-	Zfp521	Zfp521
chr18	20834403	20834404	HMRI00476.IMCB-Soot0036-MS-2	1268	-
chr18	34966853	34966854	HMRI00476.IMCB-Soot0036-MS-2	40	+	Kdm3b	Kdm3b
chr18	50323443	50323444	HMRI00476.IMCB-Soot0036-MS-2	2	+	Hsd17b4	Hsd17b4
chr18	53421141	53421142	HMRI00476.IMCB-Soot0036-MS-2	755	+	Snx24	Snx24
chr18	59560668	59560669	HMRI00476.IMCB-Soot0036-MS-2	94	-	Chsy3
chr18	62901967	62901968	HMRI00476.IMCB-Soot0036-MS-2	51	+
chr18	80929526	80929527	HMRI00476.IMCB-Soot0036-MS-2	908	+
chr18	83087824	83087825	HMRI00476.IMCB-Soot0036-MS-2	18	-	4930592I03Rik|Zfp516	4930592I03Rik
chr18	85697630	85697631	HMRI00476.IMCB-Soot0036-MS-2	247	-
chr19	27841440	27841441	HMRI00476.IMCB-Soot0036-MS-2	98	+	Rfx3
chr19	31007261	31007262	HMRI00476.IMCB-Soot0036-MS-2	104	+	Prkg1
chr19	33169881	33169882	HMRI00476.IMCB-Soot0036-MS-2	183	-
chr19	45610876	45610877	HMRI00476.IMCB-Soot0036-MS-2	49	-
chr2	18729763	18729764	HMRI00476.IMCB-Soot0036-MS-2	97	+
chr2	19805611	19805612	HMRI00476.IMCB-Soot0036-MS-2	195	+
chr2	22655973	22655974	HMRI00476.IMCB-Soot0036-MS-2	654	-	Apbb1ip
chr2	26347760	26347761	HMRI00476.IMCB-Soot0036-MS-2	283	-	Notch1	Notch1
chr2	37252388	37252389	HMRI00476.IMCB-Soot0036-MS-2	278	-	Rc3h2	Rc3h2
chr2	37504306	37504307	HMRI00476.IMCB-Soot0036-MS-2	436	+
chr2	39744688	39744689	HMRI00476.IMCB-Soot0036-MS-2	35	-
chr2	54010688	54010689	HMRI00476.IMCB-Soot0036-MS-2	92	+
chr2	64845186	64845187	HMRI00476.IMCB-Soot0036-MS-2	68	+	Grb14
chr2	73544889	73544890	HMRI00476.IMCB-Soot0036-MS-2	279	-	Chn1	Chn1
chr2	80172293	80172294	HMRI00476.IMCB-Soot0036-MS-2	590	-	Dnajc10
chr2	81688210	81688211	HMRI00476.IMCB-Soot0036-MS-2	267	-
chr2	84023962	84023963	HMRI00476.IMCB-Soot0036-MS-2	153	+
chr2	84150037	84150038	HMRI00476.IMCB-Soot0036-MS-2	2	-
chr2	84203841	84203842	HMRI00476.IMCB-Soot0036-MS-2	6253	-	Calcrl	Calcrl
chr2	84660798	84660799	HMRI00476.IMCB-Soot0036-MS-2	212	-	Smtnl1	Smtnl1
chr2	84720293	84720294	HMRI00476.IMCB-Soot0036-MS-2	210	+	Rtn4rl2
chr2	93289047	93289048	HMRI00476.IMCB-Soot0036-MS-2	91	+	Cd82
chr2	108487206	108487207	HMRI00476.IMCB-Soot0036-MS-2	336	+
chr2	109147481	109147482	HMRI00476.IMCB-Soot0036-MS-2	3637	-	Kif18a
chr2	109274232	109274233	HMRI00476.IMCB-Soot0036-MS-2	153	-
chr2	110972988	110972989	HMRI00476.IMCB-Soot0036-MS-2	471	-
chr2	116994585	116994586	HMRI00476.IMCB-Soot0036-MS-2	50	+	Spred1	Spred1
chr2	119421672	119421673	HMRI00476.IMCB-Soot0036-MS-2	194	+	1700020I14Rik	1700020I14Rik
chr2	127893788	127893789	HMRI00476.IMCB-Soot0036-MS-2	257	-	Acoxl
chr2	133567398	133567399	HMRI00476.IMCB-Soot0036-MS-2	72	-
chr2	133574943	133574944	HMRI00476.IMCB-Soot0036-MS-2	1250	-
chr2	141495787	141495788	HMRI00476.IMCB-Soot0036-MS-2	11	-	Macrod2
chr2	143759672	143759673	HMRI00476.IMCB-Soot0036-MS-2	224	+	Dstn	Dstn
chr2	148536348	148536349	HMRI00476.IMCB-Soot0036-MS-2	452	-	Napb	Napb
chr2	153591263	153591264	HMRI00476.IMCB-Soot0036-MS-2	208	-	Mapre1
chr2	162527464	162527465	HMRI00476.IMCB-Soot0036-MS-2	3	+
chr2	164893293	164893294	HMRI00476.IMCB-Soot0036-MS-2	163	+	Cd40	Cd40
chr2	181342590	181342591	HMRI00476.IMCB-Soot0036-MS-2	213	+	Prpf6	Prpf6
chr3	11311349	11311350	HMRI00476.IMCB-Soot0036-MS-2	27	+
chr3	18001875	18001876	HMRI00476.IMCB-Soot0036-MS-2	502	-	Cyp7b1	Cyp7b1
chr3	22067577	22067578	HMRI00476.IMCB-Soot0036-MS-2	2558	+	Tbl1xr1	Tbl1xr1
chr3	27482483	27482484	HMRI00476.IMCB-Soot0036-MS-2	14	-	Fndc3b	Fndc3b
chr3	28236766	28236767	HMRI00476.IMCB-Soot0036-MS-2	67	+	Tnik	Tnik
chr3	30158892	30158893	HMRI00476.IMCB-Soot0036-MS-2	82	+	Mecom
chr3	34333009	34333010	HMRI00476.IMCB-Soot0036-MS-2	28	-
chr3	48018749	48018750	HMRI00476.IMCB-Soot0036-MS-2	211	+
chr3	60289987	60289988	HMRI00476.IMCB-Soot0036-MS-2	159	+	Mbnl1	Mbnl1
chr3	76618173	76618174	HMRI00476.IMCB-Soot0036-MS-2	33	+
chr3	78943281	78943282	HMRI00476.IMCB-Soot0036-MS-2	236	-	Rapgef2	Rapgef2
chr3	87496956	87496957	HMRI00476.IMCB-Soot0036-MS-2	548	+	Arhgef11	Arhgef11
chr3	95982973	95982974	HMRI00476.IMCB-Soot0036-MS-2	131	+
chr3	107154592	107154593	HMRI00476.IMCB-Soot0036-MS-2	218	+
chr3	107964087	107964088	HMRI00476.IMCB-Soot0036-MS-2	104	+
chr3	112908746	112908747	HMRI00476.IMCB-Soot0036-MS-2	33	-
chr3	119099096	119099097	HMRI00476.IMCB-Soot0036-MS-2	2	-	Dpyd
chr3	135267681	135267682	HMRI00476.IMCB-Soot0036-MS-2	465	-	Nfkb1	Nfkb1
chr3	139045550	139045551	HMRI00476.IMCB-Soot0036-MS-2	1	+	Stpg2	Stpg2
chr3	139046761	139046762	HMRI00476.IMCB-Soot0036-MS-2	441	-	Stpg2
chr3	144216717	144216718	HMRI00476.IMCB-Soot0036-MS-2	19	-	Hs2st1	Hs2st1
chr3	145288432	145288433	HMRI00476.IMCB-Soot0036-MS-2	88	+
chr3	148278063	148278064	HMRI00476.IMCB-Soot0036-MS-2	8	+
chr3	149017913	149017914	HMRI00476.IMCB-Soot0036-MS-2	292	+
chr3	149544205	149544206	HMRI00476.IMCB-Soot0036-MS-2	334	+
chr3	149590010	149590011	HMRI00476.IMCB-Soot0036-MS-2	1736	-
chr3	152617940	152617941	HMRI00476.IMCB-Soot0036-MS-2	207	-	St6galnac5	St6galnac5
chr4	13742496	13742497	HMRI00476.IMCB-Soot0036-MS-2	8	+	Runx1t1	Runx1t1
chr4	16992995	16992996	HMRI00476.IMCB-Soot0036-MS-2	7	+
chr4	19507795	19507796	HMRI00476.IMCB-Soot0036-MS-2	225	-	Rmdn1
chr4	35924995	35924996	HMRI00476.IMCB-Soot0036-MS-2	506	-	Lingo2	Lingo2
chr4	38158437	38158438	HMRI00476.IMCB-Soot0036-MS-2	4	+
chr4	43175156	43175157	HMRI00476.IMCB-Soot0036-MS-2	272	-	Unc13b
chr4	44852114	44852115	HMRI00476.IMCB-Soot0036-MS-2	34	+	Zcchc7	Zcchc7
chr4	48399665	48399666	HMRI00476.IMCB-Soot0036-MS-2	251	-	Invs
chr4	73183772	73183773	HMRI00476.IMCB-Soot0036-MS-2	121	-
chr4	77129052	77129053	HMRI00476.IMCB-Soot0036-MS-2	527	+	Ptprd
chr4	88000281	88000282	HMRI00476.IMCB-Soot0036-MS-2	455	-	Focad
chr4	102803501	102803502	HMRI00476.IMCB-Soot0036-MS-2	209	+	Mier1	Mier1
chr4	120493763	120493764	HMRI00476.IMCB-Soot0036-MS-2	500	+	Nfyc
chr4	129285620	129285621	HMRI00476.IMCB-Soot0036-MS-2	712	-	Dcdc2b	Dcdc2b
chr4	131443914	131443915	HMRI00476.IMCB-Soot0036-MS-2	17	+	Srsf4	Srsf4
chr4	135868476	135868477	HMRI00476.IMCB-Soot0036-MS-2	197	+	Hnrnpr	Hnrnpr
chr4	136454463	136454464	HMRI00476.IMCB-Soot0036-MS-2	20	+	C1qa
chr4	137202216	137202217	HMRI00476.IMCB-Soot0036-MS-2	352	+	Usp48	Usp48
chr4	140933103	140933104	HMRI00476.IMCB-Soot0036-MS-2	126	+	Fam131c	Fam131c
chr4	149309243	149309244	HMRI00476.IMCB-Soot0036-MS-2	200	-	Spsb1	Spsb1
chr4	149771053	149771054	HMRI00476.IMCB-Soot0036-MS-2	168	-	Rere
chr5	8673556	8673557	HMRI00476.IMCB-Soot0036-MS-2	1436	+	Abcb1a	Abcb1a
chr5	8869022	8869023	HMRI00476.IMCB-Soot0036-MS-2	25	-
chr5	19618508	19618509	HMRI00476.IMCB-Soot0036-MS-2	207	-	Magi2
chr5	24853465	24853466	HMRI00476.IMCB-Soot0036-MS-2	418	+	Kmt2c
chr5	24981544	24981545	HMRI00476.IMCB-Soot0036-MS-2	32	-	Kmt2c	Kmt2c
chr5	25332542	25332543	HMRI00476.IMCB-Soot0036-MS-2	237	-	Actr3b
chr5	30872280	30872281	HMRI00476.IMCB-Soot0036-MS-2	374	-
chr5	47013140	47013141	HMRI00476.IMCB-Soot0036-MS-2	13	+
chr5	60124668	60124669	HMRI00476.IMCB-Soot0036-MS-2	104	-
chr5	63464612	63464613	HMRI00476.IMCB-Soot0036-MS-2	213	-
chr5	65715315	65715316	HMRI00476.IMCB-Soot0036-MS-2	547	+	Rfc1
chr5	65823297	65823298	HMRI00476.IMCB-Soot0036-MS-2	71	+	Ugdh
chr5	73102108	73102109	HMRI00476.IMCB-Soot0036-MS-2	596	-	Txk	Txk
chr5	90698334	90698335	HMRI00476.IMCB-Soot0036-MS-2	447	+	Ankrd17
chr5	96509281	96509282	HMRI00476.IMCB-Soot0036-MS-2	312	-	Cnot6l	Cnot6l
chr5	102463472	102463473	HMRI00476.IMCB-Soot0036-MS-2	10	-	Wdfy3	Wdfy3
chr5	124251615	124251616	HMRI00476.IMCB-Soot0036-MS-2	145	-	Kntc1
chr5	133223356	133223357	HMRI00476.IMCB-Soot0036-MS-2	486	+
chr5	137462898	137462899	HMRI00476.IMCB-Soot0036-MS-2	3	+	Plod3|Znhit1	Plod3
chr6	6915688	6915689	HMRI00476.IMCB-Soot0036-MS-2	24	-	Sdhaf3
chr6	19047248	19047249	HMRI00476.IMCB-Soot0036-MS-2	142	+
chr6	21554959	21554960	HMRI00476.IMCB-Soot0036-MS-2	690	+	Kcnd2	Kcnd2
chr6	24103148	24103149	HMRI00476.IMCB-Soot0036-MS-2	591	-	Slc13a1	Slc13a1
chr6	24427277	24427278	HMRI00476.IMCB-Soot0036-MS-2	114	-	Iqub	Iqub
chr6	26992626	26992627	HMRI00476.IMCB-Soot0036-MS-2	114	-
chr6	28702948	28702949	HMRI00476.IMCB-Soot0036-MS-2	33	+	Snd1	Snd1
chr6	30238701	30238702	HMRI00476.IMCB-Soot0036-MS-2	166	-	Ube2h	Ube2h
chr6	35830928	35830929	HMRI00476.IMCB-Soot0036-MS-2	17	+
chr6	35906669	35906670	HMRI00476.IMCB-Soot0036-MS-2	324	+
chr6	39752797	39752798	HMRI00476.IMCB-Soot0036-MS-2	25	+	Mrps33
chr6	40359704	40359705	HMRI00476.IMCB-Soot0036-MS-2	238	-	E330009J07Rik	E330009J07Rik
chr6	61967384	61967385	HMRI00476.IMCB-Soot0036-MS-2	606	-	Ccser1
chr6	68479569	68479570	HMRI00476.IMCB-Soot0036-MS-2	2	-
chr6	72834419	72834420	HMRI00476.IMCB-Soot0036-MS-2	718	-	Kcmf1	Kcmf1
chr6	78883802	78883803	HMRI00476.IMCB-Soot0036-MS-2	44	-
chr6	79279098	79279099	HMRI00476.IMCB-Soot0036-MS-2	51	-
chr6	90843504	90843505	HMRI00476.IMCB-Soot0036-MS-2	321	-
chr6	100797154	100797155	HMRI00476.IMCB-Soot0036-MS-2	621	-	Ppp4r2
chr6	103521488	103521489	HMRI00476.IMCB-Soot0036-MS-2	340	+	Chl1	Chl1
chr6	104980581	104980582	HMRI00476.IMCB-Soot0036-MS-2	765	+
chr6	115614130	115614131	HMRI00476.IMCB-Soot0036-MS-2	164	-	Raf1	Raf1
chr6	127513224	127513225	HMRI00476.IMCB-Soot0036-MS-2	295	+
chr6	138809562	138809563	HMRI00476.IMCB-Soot0036-MS-2	418	-
chr6	140578930	140578931	HMRI00476.IMCB-Soot0036-MS-2	31	-	Aebp2
chr6	141398189	141398190	HMRI00476.IMCB-Soot0036-MS-2	108	+	Pde3a	Pde3a
chr7	20234214	20234215	HMRI00476.IMCB-Soot0036-MS-2	160	-	Clptm1	Clptm1
chr7	37426666	37426667	HMRI00476.IMCB-Soot0036-MS-2	413	+
chr7	54142900	54142901	HMRI00476.IMCB-Soot0036-MS-2	1	+
chr7	94872666	94872667	HMRI00476.IMCB-Soot0036-MS-2	127	-	Grm5
chr7	95879537	95879538	HMRI00476.IMCB-Soot0036-MS-2	87	+
chr7	96856605	96856606	HMRI00476.IMCB-Soot0036-MS-2	76	-	Me3
chr7	104557215	104557216	HMRI00476.IMCB-Soot0036-MS-2	106	+
chr7	108271542	108271543	HMRI00476.IMCB-Soot0036-MS-2	38	+	Fchsd2	Fchsd2
chr7	119526418	119526419	HMRI00476.IMCB-Soot0036-MS-2	64	-	Micalcl
chr7	138027638	138027639	HMRI00476.IMCB-Soot0036-MS-2	7944	+	Plekha1	Plekha1
chr8	3200387	3200388	HMRI00476.IMCB-Soot0036-MS-2	86	+	Insr
chr8	13743511	13743512	HMRI00476.IMCB-Soot0036-MS-2	32	-
chr8	42080559	42080560	HMRI00476.IMCB-Soot0036-MS-2	294	+	Mtus1
chr8	42227395	42227396	HMRI00476.IMCB-Soot0036-MS-2	81	-
chr8	47942508	47942509	HMRI00476.IMCB-Soot0036-MS-2	2	+
chr8	67642648	67642649	HMRI00476.IMCB-Soot0036-MS-2	8	-	BC030870	BC030870
chr8	78103977	78103978	HMRI00476.IMCB-Soot0036-MS-2	689	-	1700007B14Rik
chr8	94037040	94037041	HMRI00476.IMCB-Soot0036-MS-2	291	-	Fto
chr8	97043500	97043501	HMRI00476.IMCB-Soot0036-MS-2	462	-	Nlrc5
chr8	100142053	100142054	HMRI00476.IMCB-Soot0036-MS-2	1	+
chr8	125366148	125366149	HMRI00476.IMCB-Soot0036-MS-2	2380	+
chr9	4290459	4290460	HMRI00476.IMCB-Soot0036-MS-2	74	+
chr9	4379280	4379281	HMRI00476.IMCB-Soot0036-MS-2	100	+
chr9	6353469	6353470	HMRI00476.IMCB-Soot0036-MS-2	816	+	Pdgfd	Pdgfd
chr9	6401995	6401996	HMRI00476.IMCB-Soot0036-MS-2	3	+
chr9	9156623	9156624	HMRI00476.IMCB-Soot0036-MS-2	164	-	Arhgap42	Arhgap42
chr9	9275076	9275077	HMRI00476.IMCB-Soot0036-MS-2	93	+
chr9	9750949	9750950	HMRI00476.IMCB-Soot0036-MS-2	13	-	Cntn5	Cntn5
chr9	10733225	10733226	HMRI00476.IMCB-Soot0036-MS-2	125	-	Cntn5	Cntn5
chr9	11262586	11262587	HMRI00476.IMCB-Soot0036-MS-2	13	+
chr9	11399336	11399337	HMRI00476.IMCB-Soot0036-MS-2	3	+
chr9	11986491	11986492	HMRI00476.IMCB-Soot0036-MS-2	109	+
chr9	13007600	13007601	HMRI00476.IMCB-Soot0036-MS-2	75	-
chr9	13013373	13013374	HMRI00476.IMCB-Soot0036-MS-2	31	-
chr9	13109506	13109507	HMRI00476.IMCB-Soot0036-MS-2	157	+
chr9	13394509	13394510	HMRI00476.IMCB-Soot0036-MS-2	115	+
chr9	13969452	13969453	HMRI00476.IMCB-Soot0036-MS-2	584	+
chr9	14643738	14643739	HMRI00476.IMCB-Soot0036-MS-2	7689	+
chr9	17099293	17099294	HMRI00476.IMCB-Soot0036-MS-2	100	-
chr9	17167780	17167781	HMRI00476.IMCB-Soot0036-MS-2	954	+
chr9	19957452	19957453	HMRI00476.IMCB-Soot0036-MS-2	323	+
chr9	20446208	20446209	HMRI00476.IMCB-Soot0036-MS-2	95	+	Fbxl12
chr9	21953244	21953245	HMRI00476.IMCB-Soot0036-MS-2	206	-
chr9	24484316	24484317	HMRI00476.IMCB-Soot0036-MS-2	2	-	Dpy19l2	Dpy19l2
chr9	24871004	24871005	HMRI00476.IMCB-Soot0036-MS-2	148	-
chr9	27928930	27928931	HMRI00476.IMCB-Soot0036-MS-2	11	-	Opcml
chr9	28418861	28418862	HMRI00476.IMCB-Soot0036-MS-2	210	+	Opcml	Opcml
chr9	30263855	30263856	HMRI00476.IMCB-Soot0036-MS-2	2	-	Snx19
chr9	30979033	30979034	HMRI00476.IMCB-Soot0036-MS-2	331	+	Aplp2|Mir3471-1
chr9	32034080	32034081	HMRI00476.IMCB-Soot0036-MS-2	24	+	Arhgap32	Arhgap32
chr9	33155321	33155322	HMRI00476.IMCB-Soot0036-MS-2	76	+
chr9	34060661	34060662	HMRI00476.IMCB-Soot0036-MS-2	774	-
chr9	34579264	34579265	HMRI00476.IMCB-Soot0036-MS-2	233	+	Kirrel3	Kirrel3
chr9	37318645	37318646	HMRI00476.IMCB-Soot0036-MS-2	58	-	Msantd2
chr9	37920925	37920926	HMRI00476.IMCB-Soot0036-MS-2	8	-
chr9	38350123	38350124	HMRI00476.IMCB-Soot0036-MS-2	15	+
chr9	38781867	38781868	HMRI00476.IMCB-Soot0036-MS-2	72	+
chr9	39043158	39043159	HMRI00476.IMCB-Soot0036-MS-2	854	-
chr9	41403093	41403094	HMRI00476.IMCB-Soot0036-MS-2	357	-
chr9	43951166	43951167	HMRI00476.IMCB-Soot0036-MS-2	1	-
chr9	44011658	44011659	HMRI00476.IMCB-Soot0036-MS-2	94	-	Cbl	Cbl
chr9	44485319	44485320	HMRI00476.IMCB-Soot0036-MS-2	383	+	Treh	Treh
chr9	48913796	48913797	HMRI00476.IMCB-Soot0036-MS-2	80	+	Tmprss5	Tmprss5
chr9	49603156	49603157	HMRI00476.IMCB-Soot0036-MS-2	157	+	Ncam1
chr9	50814100	50814101	HMRI00476.IMCB-Soot0036-MS-2	3928	-	Sik2	Sik2
chr9	50929097	50929098	HMRI00476.IMCB-Soot0036-MS-2	346	-
chr9	51945703	51945704	HMRI00476.IMCB-Soot0036-MS-2	180	-	Zc3h12c	Zc3h12c
chr9	55083454	55083455	HMRI00476.IMCB-Soot0036-MS-2	66	+	Nrg4
chr9	55508782	55508783	HMRI00476.IMCB-Soot0036-MS-2	429	-	Scaper	Scaper
chr9	56858914	56858915	HMRI00476.IMCB-Soot0036-MS-2	16	-	Ptpn9
chr9	58297306	58297307	HMRI00476.IMCB-Soot0036-MS-2	57	+
chr9	59325277	59325278	HMRI00476.IMCB-Soot0036-MS-2	282	-	Arih1	Arih1
chr9	64635957	64635958	HMRI00476.IMCB-Soot0036-MS-2	98	-
chr9	65317444	65317445	HMRI00476.IMCB-Soot0036-MS-2	426	-	Spg21
chr9	67462004	67462005	HMRI00476.IMCB-Soot0036-MS-2	2	+
chr9	67698226	67698227	HMRI00476.IMCB-Soot0036-MS-2	111	-	Vps13c
chr9	69437093	69437094	HMRI00476.IMCB-Soot0036-MS-2	213	-
chr9	71762775	71762776	HMRI00476.IMCB-Soot0036-MS-2	3	+	Tcf12
chr9	71830990	71830991	HMRI00476.IMCB-Soot0036-MS-2	177	+	Tcf12
chr9	71841000	71841001	HMRI00476.IMCB-Soot0036-MS-2	5627	-	Tcf12	Tcf12
chr9	71957033	71957034	HMRI00476.IMCB-Soot0036-MS-2	1	+	Tcf12
chr9	72387447	72387448	HMRI00476.IMCB-Soot0036-MS-2	37	+	Rfx7	Rfx7
chr9	73369791	73369792	HMRI00476.IMCB-Soot0036-MS-2	12	+	Unc13c
chr9	74575644	74575645	HMRI00476.IMCB-Soot0036-MS-2	167	+
chr9	74897186	74897187	HMRI00476.IMCB-Soot0036-MS-2	173	+	Arpp19	Arpp19
chr9	75631216	75631217	HMRI00476.IMCB-Soot0036-MS-2	245	+	Bmp5	Bmp5
chr9	79431298	79431299	HMRI00476.IMCB-Soot0036-MS-2	405	+
chr9	79600729	79600730	HMRI00476.IMCB-Soot0036-MS-2	316	+
chr9	79924676	79924677	HMRI00476.IMCB-Soot0036-MS-2	221	-	Senp6
chr9	80449583	80449584	HMRI00476.IMCB-Soot0036-MS-2	155	-
chr9	80534901	80534902	HMRI00476.IMCB-Soot0036-MS-2	62	+
chr9	80700450	80700451	HMRI00476.IMCB-Soot0036-MS-2	616	-
chr9	82165692	82165693	HMRI00476.IMCB-Soot0036-MS-2	5	+
chr9	84545009	84545010	HMRI00476.IMCB-Soot0036-MS-2	4787	-
chr9	84613995	84613996	HMRI00476.IMCB-Soot0036-MS-2	332	+
chr9	84806239	84806240	HMRI00476.IMCB-Soot0036-MS-2	5	-
chr9	85625964	85625965	HMRI00476.IMCB-Soot0036-MS-2	23	-	Ibtk	Ibtk
chr9	85633817	85633818	HMRI00476.IMCB-Soot0036-MS-2	213	+	Ibtk
chr9	85648634	85648635	HMRI00476.IMCB-Soot0036-MS-2	50	+
chr9	85743637	85743638	HMRI00476.IMCB-Soot0036-MS-2	3	+
chr9	85749336	85749337	HMRI00476.IMCB-Soot0036-MS-2	524	+
chr9	85867073	85867074	HMRI00476.IMCB-Soot0036-MS-2	25	+
chr9	85886773	85886774	HMRI00476.IMCB-Soot0036-MS-2	3171	+
chr9	85888538	85888539	HMRI00476.IMCB-Soot0036-MS-2	159	-
chr9	85890146	85890147	HMRI00476.IMCB-Soot0036-MS-2	50	+
chr9	86445075	86445076	HMRI00476.IMCB-Soot0036-MS-2	361	-	Dopey1
chr9	86476940	86476941	HMRI00476.IMCB-Soot0036-MS-2	13	+	Me1
chr9	86931578	86931579	HMRI00476.IMCB-Soot0036-MS-2	174	-	Cyb5r4
chr9	86939565	86939566	HMRI00476.IMCB-Soot0036-MS-2	22	+	Cyb5r4	Cyb5r4
chr9	90625697	90625698	HMRI00476.IMCB-Soot0036-MS-2	314	-
chr9	91014953	91014954	HMRI00476.IMCB-Soot0036-MS-2	457	+
chr9	94325362	94325363	HMRI00476.IMCB-Soot0036-MS-2	211	-
chr9	94879078	94879079	HMRI00476.IMCB-Soot0036-MS-2	470	-	Slc9a9
chr9	100403348	100403349	HMRI00476.IMCB-Soot0036-MS-2	282	-	Nck1	Nck1
chr9	100433240	100433241	HMRI00476.IMCB-Soot0036-MS-2	78	-	Nck1	Nck1
chr9	100605068	100605069	HMRI00476.IMCB-Soot0036-MS-2	260	-	Stag1
chr9	100831898	100831899	HMRI00476.IMCB-Soot0036-MS-2	130	+	Stag1	Stag1
chr9	102160177	102160178	HMRI00476.IMCB-Soot0036-MS-2	222	-	Ephb1	Ephb1
chr9	103254130	103254131	HMRI00476.IMCB-Soot0036-MS-2	879	-
chr9	103442960	103442961	HMRI00476.IMCB-Soot0036-MS-2	74	-	Tmem108	Tmem108
chr9	103961239	103961240	HMRI00476.IMCB-Soot0036-MS-2	10	-	Uba5	Uba5
chr9	104962819	104962820	HMRI00476.IMCB-Soot0036-MS-2	103	-	Mrpl3
chr9	105015648	105015649	HMRI00476.IMCB-Soot0036-MS-2	107	-
chr9	105187804	105187805	HMRI00476.IMCB-Soot0036-MS-2	468	+	Nek11
chr9	105706702	105706703	HMRI00476.IMCB-Soot0036-MS-2	1	+	Col6a6
chr9	106655392	106655393	HMRI00476.IMCB-Soot0036-MS-2	233	+	Rad54l2
chr9	107765670	107765671	HMRI00476.IMCB-Soot0036-MS-2	139	+	Rbm6
chr9	110147067	110147068	HMRI00476.IMCB-Soot0036-MS-2	78	-	Cspg5
chr9	111028817	111028818	HMRI00476.IMCB-Soot0036-MS-2	191	-	Lrrfip2
chr9	111308051	111308052	HMRI00476.IMCB-Soot0036-MS-2	145	+
chr9	113582061	113582062	HMRI00476.IMCB-Soot0036-MS-2	101	-	Pdcd6ip	Pdcd6ip
chr9	113702665	113702666	HMRI00476.IMCB-Soot0036-MS-2	154	-	Clasp2
chr9	116177250	116177251	HMRI00476.IMCB-Soot0036-MS-2	22	+
chr9	116627521	116627522	HMRI00476.IMCB-Soot0036-MS-2	324	+	Rbms3
chr9	117491014	117491015	HMRI00476.IMCB-Soot0036-MS-2	37	+	Rbms3
chr9	118033903	118033904	HMRI00476.IMCB-Soot0036-MS-2	157	-	Cmc1	Cmc1
chrX	13213949	13213950	HMRI00476.IMCB-Soot0036-MS-2	91	-	Cask|Gpr34	Cask
chrX	18005944	18005945	HMRI00476.IMCB-Soot0036-MS-2	2	+	4930578C19Rik
chrX	39631753	39631754	HMRI00476.IMCB-Soot0036-MS-2	378	-
chrX	68300848	68300849	HMRI00476.IMCB-Soot0036-MS-2	13897	+
chrX	103101378	103101379	HMRI00476.IMCB-Soot0036-MS-2	584	-	Atrx	Atrx
chrX	132339003	132339004	HMRI00476.IMCB-Soot0036-MS-2	49	-
chrX	160962823	160962824	HMRI00476.IMCB-Soot0036-MS-2	27	-	Asb9
chr1	5092790	5092791	HMRI00469.IMCB-Tan0159-MS-3	158	-	Atp6v1h
chr1	36221917	36221918	HMRI00469.IMCB-Tan0159-MS-3	531	+	Uggt1
chr1	36711567	36711568	HMRI00469.IMCB-Tan0159-MS-3	30	+	Fam178b
chr1	44653508	44653509	HMRI00469.IMCB-Tan0159-MS-3	545	+	Gulp1	Gulp1
chr1	70357640	70357641	HMRI00469.IMCB-Tan0159-MS-3	508	-	Spag16
chr1	93000632	93000633	HMRI00469.IMCB-Tan0159-MS-3	376	+	Lrrfip1	Lrrfip1
chr1	95462118	95462119	HMRI00469.IMCB-Tan0159-MS-3	160	+	Farp2	Farp2
chr1	96986864	96986865	HMRI00469.IMCB-Tan0159-MS-3	213	+
chr1	111414257	111414258	HMRI00469.IMCB-Tan0159-MS-3	507	-
chr1	126301065	126301066	HMRI00469.IMCB-Tan0159-MS-3	198	+
chr1	128363832	128363833	HMRI00469.IMCB-Tan0159-MS-3	1094	+	Nckap5
chr1	156563200	156563201	HMRI00469.IMCB-Tan0159-MS-3	329	+	Cacna1e
chr1	161979530	161979531	HMRI00469.IMCB-Tan0159-MS-3	295	-	4930523C07Rik
chr1	165048785	165048786	HMRI00469.IMCB-Tan0159-MS-3	16	-
chr1	167169951	167169952	HMRI00469.IMCB-Tan0159-MS-3	1	-
chr1	173284937	173284938	HMRI00469.IMCB-Tan0159-MS-3	75	+	Pfdn2	Pfdn2
chr1	173319210	173319211	HMRI00469.IMCB-Tan0159-MS-3	11	+	Arhgap30	Arhgap30
chr1	176037776	176037777	HMRI00469.IMCB-Tan0159-MS-3	232	-
chr1	178708057	178708058	HMRI00469.IMCB-Tan0159-MS-3	870	-	Cep170	Cep170
chr1	194301077	194301078	HMRI00469.IMCB-Tan0159-MS-3	392	-	Kcnh1
chr10	12154438	12154439	HMRI00469.IMCB-Tan0159-MS-3	426	+	Utrn
chr10	18914199	18914200	HMRI00469.IMCB-Tan0159-MS-3	3	+	Gm20139	Gm20139
chr10	52033150	52033151	HMRI00469.IMCB-Tan0159-MS-3	165	+	Dcbld1	Dcbld1
chr10	56086192	56086193	HMRI00469.IMCB-Tan0159-MS-3	336	-
chr10	56227270	56227271	HMRI00469.IMCB-Tan0159-MS-3	242	+
chr10	56327970	56327971	HMRI00469.IMCB-Tan0159-MS-3	407	-
chr10	92944823	92944824	HMRI00469.IMCB-Tan0159-MS-3	110	-	Lta4h
chr10	101056425	101056426	HMRI00469.IMCB-Tan0159-MS-3	158	+
chr10	110412906	110412907	HMRI00469.IMCB-Tan0159-MS-3	1413	-	Zdhhc17	Zdhhc17
chr10	111101691	111101692	HMRI00469.IMCB-Tan0159-MS-3	7	+
chr11	3072116	3072117	HMRI00469.IMCB-Tan0159-MS-3	17	-	Sfi1	Sfi1
chr11	5151873	5151874	HMRI00469.IMCB-Tan0159-MS-3	738	+	Kremen1
chr11	13741010	13741011	HMRI00469.IMCB-Tan0159-MS-3	438	-
chr11	25877605	25877606	HMRI00469.IMCB-Tan0159-MS-3	99	-	5730522E02Rik	5730522E02Rik
chr11	27207270	27207271	HMRI00469.IMCB-Tan0159-MS-3	240	+
chr11	46036846	46036847	HMRI00469.IMCB-Tan0159-MS-3	235	-	Cyfip2	Cyfip2
chr11	54241883	54241884	HMRI00469.IMCB-Tan0159-MS-3	343	+
chr11	66678270	66678271	HMRI00469.IMCB-Tan0159-MS-3	102	+
chr11	70404683	70404684	HMRI00469.IMCB-Tan0159-MS-3	542	+	Mink1	Mink1
chr11	71310858	71310859	HMRI00469.IMCB-Tan0159-MS-3	26	+
chr11	72548990	72548991	HMRI00469.IMCB-Tan0159-MS-3	250	-	Ankfy1
chr11	74578441	74578442	HMRI00469.IMCB-Tan0159-MS-3	753	-
chr11	74957820	74957821	HMRI00469.IMCB-Tan0159-MS-3	547	-	Smg6
chr11	79172114	79172115	HMRI00469.IMCB-Tan0159-MS-3	49	-	Nf1
chr11	81322360	81322361	HMRI00469.IMCB-Tan0159-MS-3	561	+	Asic2
chr11	104256374	104256375	HMRI00469.IMCB-Tan0159-MS-3	1	-	Kansl1	Kansl1
chr11	104989952	104989953	HMRI00469.IMCB-Tan0159-MS-3	36	-	Mettl2
chr11	115689629	115689630	HMRI00469.IMCB-Tan0159-MS-3	1132	-	Llgl2
chr11	116724392	116724393	HMRI00469.IMCB-Tan0159-MS-3	77	+	Mfsd11	Mfsd11
chr12	9563989	9563990	HMRI00469.IMCB-Tan0159-MS-3	597	-
chr12	25955467	25955468	HMRI00469.IMCB-Tan0159-MS-3	229	+
chr12	26350388	26350389	HMRI00469.IMCB-Tan0159-MS-3	430	+
chr12	27027195	27027196	HMRI00469.IMCB-Tan0159-MS-3	467	-	Rnf144a	Rnf144a
chr12	48952636	48952637	HMRI00469.IMCB-Tan0159-MS-3	301	+
chr12	60201614	60201615	HMRI00469.IMCB-Tan0159-MS-3	116	+	Mia2	Mia2
chr12	63564917	63564918	HMRI00469.IMCB-Tan0159-MS-3	474	-
chr12	69567779	69567780	HMRI00469.IMCB-Tan0159-MS-3	244	+
chr12	77009452	77009453	HMRI00469.IMCB-Tan0159-MS-3	151	+	Syne2	Syne2
chr12	85638867	85638868	HMRI00469.IMCB-Tan0159-MS-3	49	-	Ptgr2
chr12	88128472	88128473	HMRI00469.IMCB-Tan0159-MS-3	3	+
chr12	91292400	91292401	HMRI00469.IMCB-Tan0159-MS-3	1275	+	Nrxn3	Nrxn3
chr12	91580590	91580591	HMRI00469.IMCB-Tan0159-MS-3	106	+
chr12	92799402	92799403	HMRI00469.IMCB-Tan0159-MS-3	38	-	Gtf2a1	Gtf2a1
chr12	94018354	94018355	HMRI00469.IMCB-Tan0159-MS-3	17	+
chr12	96094061	96094062	HMRI00469.IMCB-Tan0159-MS-3	31	-
chr12	99972092	99972093	HMRI00469.IMCB-Tan0159-MS-3	817	-	Ptpn21	Ptpn21
chr12	106907235	106907236	HMRI00469.IMCB-Tan0159-MS-3	109	-	Atg2b	Atg2b
chr12	112225659	112225660	HMRI00469.IMCB-Tan0159-MS-3	13	-
chr12	115447130	115447131	HMRI00469.IMCB-Tan0159-MS-3	299	-
chr12	116726534	116726535	HMRI00469.IMCB-Tan0159-MS-3	35	+
chr13	4183314	4183315	HMRI00469.IMCB-Tan0159-MS-3	1	+
chr13	25109222	25109223	HMRI00469.IMCB-Tan0159-MS-3	1218	+	Mrs2
chr13	26086558	26086559	HMRI00469.IMCB-Tan0159-MS-3	879	+
chr13	29316001	29316002	HMRI00469.IMCB-Tan0159-MS-3	5	-
chr13	37997161	37997162	HMRI00469.IMCB-Tan0159-MS-3	101	-	Rreb1
chr13	44847051	44847052	HMRI00469.IMCB-Tan0159-MS-3	84	+	Jarid2	Jarid2
chr13	46785959	46785960	HMRI00469.IMCB-Tan0159-MS-3	232	+	Nup153
chr13	54623347	54623348	HMRI00469.IMCB-Tan0159-MS-3	194	+	Simc1	Simc1
chr13	57822137	57822138	HMRI00469.IMCB-Tan0159-MS-3	210	-	Spock1	Spock1
chr13	64855146	64855147	HMRI00469.IMCB-Tan0159-MS-3	49	+	Cntnap3
chr13	77257910	77257911	HMRI00469.IMCB-Tan0159-MS-3	8	-	Ankrd32	Ankrd32
chr13	87218199	87218200	HMRI00469.IMCB-Tan0159-MS-3	1	-
chr13	88933453	88933454	HMRI00469.IMCB-Tan0159-MS-3	136	-
chr13	93336691	93336692	HMRI00469.IMCB-Tan0159-MS-3	474	+
chr13	95254593	95254594	HMRI00469.IMCB-Tan0159-MS-3	9	+	Ap3b1	Ap3b1
chr13	100023997	100023998	HMRI00469.IMCB-Tan0159-MS-3	981	-
chr13	101984109	101984110	HMRI00469.IMCB-Tan0159-MS-3	467	+
chr13	102489928	102489929	HMRI00469.IMCB-Tan0159-MS-3	205	+	Pik3r1
chr13	113347405	113347406	HMRI00469.IMCB-Tan0159-MS-3	122	+	Il31ra
chr13	115124695	115124696	HMRI00469.IMCB-Tan0159-MS-3	468	+	Ndufs4
chr14	9413544	9413545	HMRI00469.IMCB-Tan0159-MS-3	525	-	4930452B06Rik	4930452B06Rik
chr14	21803154	21803155	HMRI00469.IMCB-Tan0159-MS-3	621	+	Vcl	Vcl
chr14	22762408	22762409	HMRI00469.IMCB-Tan0159-MS-3	89	-
chr14	26465325	26465326	HMRI00469.IMCB-Tan0159-MS-3	11161	+	Zmiz1	Zmiz1
chr14	32520132	32520133	HMRI00469.IMCB-Tan0159-MS-3	340	+	Ankrd28
chr14	75189462	75189463	HMRI00469.IMCB-Tan0159-MS-3	260	-	Lrch1	Lrch1
chr14	77001652	77001653	HMRI00469.IMCB-Tan0159-MS-3	61	-
chr14	77486671	77486672	HMRI00469.IMCB-Tan0159-MS-3	878	-	Ccdc122
chr14	78541577	78541578	HMRI00469.IMCB-Tan0159-MS-3	381	-
chr15	4354235	4354236	HMRI00469.IMCB-Tan0159-MS-3	228	-	Plcxd3
chr15	9071805	9071806	HMRI00469.IMCB-Tan0159-MS-3	1	+	Lmbrd2|Skp2	Lmbrd2
chr15	32948126	32948127	HMRI00469.IMCB-Tan0159-MS-3	629	-	Sdc2
chr15	35182347	35182348	HMRI00469.IMCB-Tan0159-MS-3	117	+
chr15	54089411	54089412	HMRI00469.IMCB-Tan0159-MS-3	187	+	Tnfrsf11b
chr15	64129085	64129086	HMRI00469.IMCB-Tan0159-MS-3	506	-	Asap1	Asap1
chr15	66443412	66443413	HMRI00469.IMCB-Tan0159-MS-3	131	+	Phf20l1	Phf20l1
chr15	67976204	67976205	HMRI00469.IMCB-Tan0159-MS-3	35	+	Zfat
chr15	76915605	76915606	HMRI00469.IMCB-Tan0159-MS-3	934	+	1700109K24Rik|Rbfox2	1700109K24Rik
chr15	82712416	82712417	HMRI00469.IMCB-Tan0159-MS-3	202	+	Tcf20
chr15	87975590	87975591	HMRI00469.IMCB-Tan0159-MS-3	162	-
chr15	99228450	99228451	HMRI00469.IMCB-Tan0159-MS-3	5571	-	Tmbim6
chr15	99817133	99817134	HMRI00469.IMCB-Tan0159-MS-3	2	-	Larp4
chr16	4637972	4637973	HMRI00469.IMCB-Tan0159-MS-3	130	-	Coro7	Coro7
chr16	8722943	8722944	HMRI00469.IMCB-Tan0159-MS-3	245	+	Usp7
chr16	20339978	20339979	HMRI00469.IMCB-Tan0159-MS-3	870	+	Abcc5
chr16	39510267	39510268	HMRI00469.IMCB-Tan0159-MS-3	205	-
chr16	54093673	54093674	HMRI00469.IMCB-Tan0159-MS-3	2707	+
chr16	54746937	54746938	HMRI00469.IMCB-Tan0159-MS-3	1776	-
chr16	72984388	72984389	HMRI00469.IMCB-Tan0159-MS-3	42	-	Robo1
chr16	91493491	91493492	HMRI00469.IMCB-Tan0159-MS-3	29	+	Ifnar1	Ifnar1
chr16	94803069	94803070	HMRI00469.IMCB-Tan0159-MS-3	14	+	Dyrk1a	Dyrk1a
chr17	18650844	18650845	HMRI00469.IMCB-Tan0159-MS-3	122	-
chr17	36760193	36760194	HMRI00469.IMCB-Tan0159-MS-3	210	-
chr17	41977160	41977161	HMRI00469.IMCB-Tan0159-MS-3	1403	-
chr17	54928038	54928039	HMRI00469.IMCB-Tan0159-MS-3	34	+
chr17	63460388	63460389	HMRI00469.IMCB-Tan0159-MS-3	15	+	Fbxl17
chr17	75353498	75353499	HMRI00469.IMCB-Tan0159-MS-3	2	-
chr17	88973511	88973512	HMRI00469.IMCB-Tan0159-MS-3	356	+	Ppp1r21	Ppp1r21
chr17	93217400	93217401	HMRI00469.IMCB-Tan0159-MS-3	313	-
chr17	93295931	93295932	HMRI00469.IMCB-Tan0159-MS-3	374	-
chr18	5631368	5631369	HMRI00469.IMCB-Tan0159-MS-3	765	-	Zeb1
chr18	10069977	10069978	HMRI00469.IMCB-Tan0159-MS-3	1115	-	Rock1	Rock1
chr18	12452061	12452062	HMRI00469.IMCB-Tan0159-MS-3	105	+	Ankrd29
chr18	15133381	15133382	HMRI00469.IMCB-Tan0159-MS-3	25	+	Kctd1
chr18	27525089	27525090	HMRI00469.IMCB-Tan0159-MS-3	460	-
chr18	32013727	32013728	HMRI00469.IMCB-Tan0159-MS-3	474	+	Wdr33	Wdr33
chr18	48450064	48450065	HMRI00469.IMCB-Tan0159-MS-3	824	-
chr18	52011594	52011595	HMRI00469.IMCB-Tan0159-MS-3	120	-
chr19	7370777	7370778	HMRI00469.IMCB-Tan0159-MS-3	185	-	Mark2	Mark2
chr19	10899736	10899737	HMRI00469.IMCB-Tan0159-MS-3	6	-	Cd6	Cd6
chr19	16213850	16213851	HMRI00469.IMCB-Tan0159-MS-3	578	-	Gnaq
chr19	22551719	22551720	HMRI00469.IMCB-Tan0159-MS-3	59	-	Trpm3
chr19	34756006	34756007	HMRI00469.IMCB-Tan0159-MS-3	650	+	Slc16a12
chr19	41032032	41032033	HMRI00469.IMCB-Tan0159-MS-3	2	-	Blnk	Blnk
chr19	42601768	42601769	HMRI00469.IMCB-Tan0159-MS-3	22	-	R3hcc1l
chr19	54855899	54855900	HMRI00469.IMCB-Tan0159-MS-3	184	-
chr2	10081055	10081056	HMRI00469.IMCB-Tan0159-MS-3	32	-	Itih5
chr2	20873137	20873138	HMRI00469.IMCB-Tan0159-MS-3	153	+	Arhgap21
chr2	25099271	25099272	HMRI00469.IMCB-Tan0159-MS-3	88	+	Rnf208	Rnf208
chr2	26354067	26354068	HMRI00469.IMCB-Tan0159-MS-3	19	-	Notch1	Notch1
chr2	30321524	30321525	HMRI00469.IMCB-Tan0159-MS-3	291	+
chr2	31595698	31595699	HMRI00469.IMCB-Tan0159-MS-3	144	+	Abl1	Abl1
chr2	43934685	43934686	HMRI00469.IMCB-Tan0159-MS-3	60	-	Arhgap15
chr2	44881819	44881820	HMRI00469.IMCB-Tan0159-MS-3	16	+	Zeb2
chr2	45330734	45330735	HMRI00469.IMCB-Tan0159-MS-3	76	+
chr2	70646920	70646921	HMRI00469.IMCB-Tan0159-MS-3	1249	-	Tlk1	Tlk1
chr2	70673901	70673902	HMRI00469.IMCB-Tan0159-MS-3	323	+
chr2	91676394	91676395	HMRI00469.IMCB-Tan0159-MS-3	19	-	Ambra1
chr2	101875840	101875841	HMRI00469.IMCB-Tan0159-MS-3	179	-	Ldlrad3	Ldlrad3
chr2	102452820	102452821	HMRI00469.IMCB-Tan0159-MS-3	7	+	Pamr1	Pamr1
chr2	119434112	119434113	HMRI00469.IMCB-Tan0159-MS-3	42	+
chr2	134025217	134025218	HMRI00469.IMCB-Tan0159-MS-3	9	+
chr2	141956151	141956152	HMRI00469.IMCB-Tan0159-MS-3	24	-	Macrod2
chr2	142477021	142477022	HMRI00469.IMCB-Tan0159-MS-3	243	+	Kif16b
chr2	145508947	145508948	HMRI00469.IMCB-Tan0159-MS-3	794	-
chr2	173061632	173061633	HMRI00469.IMCB-Tan0159-MS-3	44	+	Pmepa1
chr2	173522628	173522629	HMRI00469.IMCB-Tan0159-MS-3	241	+	Rab22a	Rab22a
chr2	180121326	180121327	HMRI00469.IMCB-Tan0159-MS-3	600	+	Gm6307	Gm6307
chr3	3658732	3658733	HMRI00469.IMCB-Tan0159-MS-3	746	+	Hnf4g	Hnf4g
chr3	4801329	4801330	HMRI00469.IMCB-Tan0159-MS-3	52	-	1110015O18Rik
chr3	17598331	17598332	HMRI00469.IMCB-Tan0159-MS-3	8	-
chr3	19481711	19481712	HMRI00469.IMCB-Tan0159-MS-3	2200	+	Dnajc5b	Dnajc5b
chr3	19693726	19693727	HMRI00469.IMCB-Tan0159-MS-3	15	-
chr3	20456821	20456822	HMRI00469.IMCB-Tan0159-MS-3	5	-
chr3	24834921	24834922	HMRI00469.IMCB-Tan0159-MS-3	23	-
chr3	45572874	45572875	HMRI00469.IMCB-Tan0159-MS-3	158	-
chr3	51746825	51746826	HMRI00469.IMCB-Tan0159-MS-3	5432	-	Maml3	Maml3
chr3	61170773	61170774	HMRI00469.IMCB-Tan0159-MS-3	882	+	Rap2b	Rap2b
chr3	68227012	68227013	HMRI00469.IMCB-Tan0159-MS-3	57	-	Gm21949|Schip1
chr3	69942434	69942435	HMRI00469.IMCB-Tan0159-MS-3	1633	+
chr3	71513568	71513569	HMRI00469.IMCB-Tan0159-MS-3	258	+
chr3	83575211	83575212	HMRI00469.IMCB-Tan0159-MS-3	694	+	Sfrp2	Sfrp2
chr3	83819023	83819024	HMRI00469.IMCB-Tan0159-MS-3	6	+	D930015E06Rik
chr3	94654474	94654475	HMRI00469.IMCB-Tan0159-MS-3	726	-	Pogz
chr3	102803930	102803931	HMRI00469.IMCB-Tan0159-MS-3	526	-	Sike1
chr3	109057760	109057761	HMRI00469.IMCB-Tan0159-MS-3	97	+
chr3	109254620	109254621	HMRI00469.IMCB-Tan0159-MS-3	458	+	Vav3	Vav3
chr3	124336494	124336495	HMRI00469.IMCB-Tan0159-MS-3	612	-
chr3	142139673	142139674	HMRI00469.IMCB-Tan0159-MS-3	911	-
chr3	153065427	153065428	HMRI00469.IMCB-Tan0159-MS-3	582	+	St6galnac3
chr4	4692270	4692271	HMRI00469.IMCB-Tan0159-MS-3	325	-	Impad1	Impad1
chr4	10690222	10690223	HMRI00469.IMCB-Tan0159-MS-3	20	-	1700123O12Rik	1700123O12Rik
chr4	15889687	15889688	HMRI00469.IMCB-Tan0159-MS-3	3	+	Nbn	Nbn
chr4	19532083	19532084	HMRI00469.IMCB-Tan0159-MS-3	311	+	Rmdn1	Rmdn1
chr4	32680852	32680853	HMRI00469.IMCB-Tan0159-MS-3	52	-
chr4	33422396	33422397	HMRI00469.IMCB-Tan0159-MS-3	684	+	Rngtt	Rngtt
chr4	35138961	35138962	HMRI00469.IMCB-Tan0159-MS-3	7	-	3110043O21Rik	3110043O21Rik
chr4	39317394	39317395	HMRI00469.IMCB-Tan0159-MS-3	1	+
chr4	44907169	44907170	HMRI00469.IMCB-Tan0159-MS-3	61	-	Zcchc7
chr4	50520176	50520177	HMRI00469.IMCB-Tan0159-MS-3	1230	-
chr4	55099179	55099180	HMRI00469.IMCB-Tan0159-MS-3	352	+
chr4	56645869	56645870	HMRI00469.IMCB-Tan0159-MS-3	1608	+
chr4	59602001	59602002	HMRI00469.IMCB-Tan0159-MS-3	223	-	Hsdl2
chr4	111521010	111521011	HMRI00469.IMCB-Tan0159-MS-3	341	+
chr4	123194094	123194095	HMRI00469.IMCB-Tan0159-MS-3	5	-	Macf1	Macf1
chr4	124750492	124750493	HMRI00469.IMCB-Tan0159-MS-3	97	+	Snip1	Snip1
chr4	125858347	125858348	HMRI00469.IMCB-Tan0159-MS-3	665	+	Thrap3
chr4	126715035	126715036	HMRI00469.IMCB-Tan0159-MS-3	379	+
chr5	4706012	4706013	HMRI00469.IMCB-Tan0159-MS-3	9	-
chr5	4965497	4965498	HMRI00469.IMCB-Tan0159-MS-3	155	-	Cdk14	Cdk14
chr5	5029462	5029463	HMRI00469.IMCB-Tan0159-MS-3	2296	-	Cdk14	Cdk14
chr5	5033548	5033549	HMRI00469.IMCB-Tan0159-MS-3	11	+	Cdk14
chr5	5289323	5289324	HMRI00469.IMCB-Tan0159-MS-3	1330	-	Cdk14	Cdk14
chr5	12411550	12411551	HMRI00469.IMCB-Tan0159-MS-3	361	+	Sema3d	Sema3d
chr5	19982244	19982245	HMRI00469.IMCB-Tan0159-MS-3	6	-	Magi2
chr5	20958246	20958247	HMRI00469.IMCB-Tan0159-MS-3	113	+	Fam185a	Fam185a
chr5	21124408	21124409	HMRI00469.IMCB-Tan0159-MS-3	34	+	Fbxl13
chr5	28172028	28172029	HMRI00469.IMCB-Tan0159-MS-3	626	-	Htr5a
chr5	30710143	30710144	HMRI00469.IMCB-Tan0159-MS-3	23	-	Otof	Otof
chr5	44149424	44149425	HMRI00469.IMCB-Tan0159-MS-3	154	-	Fbxl5	Fbxl5
chr5	62906340	62906341	HMRI00469.IMCB-Tan0159-MS-3	2268	-
chr5	67509747	67509748	HMRI00469.IMCB-Tan0159-MS-3	17	+
chr5	90542249	90542250	HMRI00469.IMCB-Tan0159-MS-3	5701	-
chr5	103118254	103118255	HMRI00469.IMCB-Tan0159-MS-3	170	-	Arhgap24
chr5	103903606	103903607	HMRI00469.IMCB-Tan0159-MS-3	84	+	Ptpn13	Ptpn13
chr5	130648688	130648689	HMRI00469.IMCB-Tan0159-MS-3	349	+	Rabgef1	Rabgef1
chr5	136105408	136105409	HMRI00469.IMCB-Tan0159-MS-3	109	+
chr5	151076834	151076835	HMRI00469.IMCB-Tan0159-MS-3	4	-	Fry
chr5	151463139	151463140	HMRI00469.IMCB-Tan0159-MS-3	292	+	N4bp2l2
chr5	152146571	152146572	HMRI00469.IMCB-Tan0159-MS-3	740	+
chr6	8466288	8466289	HMRI00469.IMCB-Tan0159-MS-3	401	+	Glcci1	Glcci1
chr6	13021672	13021673	HMRI00469.IMCB-Tan0159-MS-3	461	+	Tmem106b	Tmem106b
chr6	13701119	13701120	HMRI00469.IMCB-Tan0159-MS-3	18	+
chr6	32932307	32932308	HMRI00469.IMCB-Tan0159-MS-3	579	+	Chchd3
chr6	36343794	36343795	HMRI00469.IMCB-Tan0159-MS-3	705	-	Chrm2
chr6	87698095	87698096	HMRI00469.IMCB-Tan0159-MS-3	164	-	Efcc1
chr6	101373896	101373897	HMRI00469.IMCB-Tan0159-MS-3	3229	-
chr6	105911393	105911394	HMRI00469.IMCB-Tan0159-MS-3	253	+	Cntn4	Cntn4
chr6	126037329	126037330	HMRI00469.IMCB-Tan0159-MS-3	52	-
chr6	128009635	128009636	HMRI00469.IMCB-Tan0159-MS-3	601	-	Tspan9	Tspan9
chr7	4440685	4440686	HMRI00469.IMCB-Tan0159-MS-3	6	-	Ppp1r12c	Ppp1r12c
chr7	19919662	19919663	HMRI00469.IMCB-Tan0159-MS-3	279	-
chr7	30164220	30164221	HMRI00469.IMCB-Tan0159-MS-3	99	+	Sipa1l3
chr7	63387717	63387718	HMRI00469.IMCB-Tan0159-MS-3	5826	-	Herc2
chr7	63402373	63402374	HMRI00469.IMCB-Tan0159-MS-3	997	-	Herc2
chr7	66098917	66098918	HMRI00469.IMCB-Tan0159-MS-3	253	-
chr7	71348843	71348844	HMRI00469.IMCB-Tan0159-MS-3	770	-	Trpm1
chr7	75964536	75964537	HMRI00469.IMCB-Tan0159-MS-3	89	-
chr7	101302468	101302469	HMRI00469.IMCB-Tan0159-MS-3	115	-
chr7	103399397	103399398	HMRI00469.IMCB-Tan0159-MS-3	57	+	Tenm4	Tenm4
chr7	106082928	106082929	HMRI00469.IMCB-Tan0159-MS-3	686	-	Uvrag	Uvrag
chr7	112467486	112467487	HMRI00469.IMCB-Tan0159-MS-3	872	-
chr7	120696632	120696633	HMRI00469.IMCB-Tan0159-MS-3	16	-	Far1|Far1os	Far1os
chr7	126861279	126861280	HMRI00469.IMCB-Tan0159-MS-3	299	+	Thumpd1
chr7	139085038	139085039	HMRI00469.IMCB-Tan0159-MS-3	11	-
chr7	142142174	142142175	HMRI00469.IMCB-Tan0159-MS-3	262	+	Dock1	Dock1
chr8	5733750	5733751	HMRI00469.IMCB-Tan0159-MS-3	294	-
chr8	18522416	18522417	HMRI00469.IMCB-Tan0159-MS-3	455	+
chr8	64311073	64311074	HMRI00469.IMCB-Tan0159-MS-3	116	+	Palld
chr8	64495804	64495805	HMRI00469.IMCB-Tan0159-MS-3	47	-	Ddx60
chr8	64612704	64612705	HMRI00469.IMCB-Tan0159-MS-3	140	+
chr8	83504667	83504668	HMRI00469.IMCB-Tan0159-MS-3	240	+	Usp38
chr8	85156311	85156312	HMRI00469.IMCB-Tan0159-MS-3	589	+
chr8	114619888	114619889	HMRI00469.IMCB-Tan0159-MS-3	577	-
chr8	118702519	118702520	HMRI00469.IMCB-Tan0159-MS-3	137	+
chr8	119906238	119906239	HMRI00469.IMCB-Tan0159-MS-3	138	-	Cmip
chr9	3751533	3751534	HMRI00469.IMCB-Tan0159-MS-3	2	-	Gucy1a2
chr9	5060122	5060123	HMRI00469.IMCB-Tan0159-MS-3	380	-
chr9	5372131	5372132	HMRI00469.IMCB-Tan0159-MS-3	34	-	Casp12
chr9	12149672	12149673	HMRI00469.IMCB-Tan0159-MS-3	30	-
chr9	15309908	15309909	HMRI00469.IMCB-Tan0159-MS-3	154	+
chr9	19488923	19488924	HMRI00469.IMCB-Tan0159-MS-3	302	+
chr9	27454895	27454896	HMRI00469.IMCB-Tan0159-MS-3	94	-
chr9	28869741	28869742	HMRI00469.IMCB-Tan0159-MS-3	238	-	Ntm	Ntm
chr9	30868340	30868341	HMRI00469.IMCB-Tan0159-MS-3	348	+	Zbtb44	Zbtb44
chr9	31220406	31220407	HMRI00469.IMCB-Tan0159-MS-3	4066	+	Nfrkb	Nfrkb
chr9	31656412	31656413	HMRI00469.IMCB-Tan0159-MS-3	847	+	Barx2
chr9	32275759	32275760	HMRI00469.IMCB-Tan0159-MS-3	1153	+	Fli1
chr9	34913996	34913997	HMRI00469.IMCB-Tan0159-MS-3	398	-	St3gal4	St3gal4
chr9	35006447	35006448	HMRI00469.IMCB-Tan0159-MS-3	156	+	Tirap
chr9	38829106	38829107	HMRI00469.IMCB-Tan0159-MS-3	231	+
chr9	39027462	39027463	HMRI00469.IMCB-Tan0159-MS-3	67	-
chr9	41070695	41070696	HMRI00469.IMCB-Tan0159-MS-3	332	+
chr9	42543073	42543074	HMRI00469.IMCB-Tan0159-MS-3	14	-	Grik4	Grik4
chr9	42817621	42817622	HMRI00469.IMCB-Tan0159-MS-3	182	-	Arhgef12	Arhgef12
chr9	44006442	44006443	HMRI00469.IMCB-Tan0159-MS-3	249	+	Cbl
chr9	48014379	48014380	HMRI00469.IMCB-Tan0159-MS-3	766	+
chr9	48387081	48387082	HMRI00469.IMCB-Tan0159-MS-3	375	-
chr9	48862087	48862088	HMRI00469.IMCB-Tan0159-MS-3	93	-
chr9	50844725	50844726	HMRI00469.IMCB-Tan0159-MS-3	25	+
chr9	51877595	51877596	HMRI00469.IMCB-Tan0159-MS-3	248	-	Rdx
chr9	53872497	53872498	HMRI00469.IMCB-Tan0159-MS-3	6	+
chr9	54229547	54229548	HMRI00469.IMCB-Tan0159-MS-3	452	-	Dmxl2	Dmxl2
chr9	54756955	54756956	HMRI00469.IMCB-Tan0159-MS-3	386	-	Ireb2
chr9	55340622	55340623	HMRI00469.IMCB-Tan0159-MS-3	811	-	Etfa	Etfa
chr9	58845417	58845418	HMRI00469.IMCB-Tan0159-MS-3	118	+	Neo1
chr9	59619560	59619561	HMRI00469.IMCB-Tan0159-MS-3	149	-	Myo9a
chr9	63501334	63501335	HMRI00469.IMCB-Tan0159-MS-3	249	-	Smad3	Smad3
chr9	63909924	63909925	HMRI00469.IMCB-Tan0159-MS-3	49	-
chr9	65648818	65648819	HMRI00469.IMCB-Tan0159-MS-3	2	+	Zfp609
chr9	65822367	65822368	HMRI00469.IMCB-Tan0159-MS-3	38	-	Csnk1g1
chr9	66423486	66423487	HMRI00469.IMCB-Tan0159-MS-3	3	+	Usp3
chr9	68113597	68113598	HMRI00469.IMCB-Tan0159-MS-3	205	+
chr9	68547419	68547420	HMRI00469.IMCB-Tan0159-MS-3	105	-	Rora
chr9	68608609	68608610	HMRI00469.IMCB-Tan0159-MS-3	450	-	Rora
chr9	68639780	68639781	HMRI00469.IMCB-Tan0159-MS-3	142	+	Rora	Rora
chr9	69749554	69749555	HMRI00469.IMCB-Tan0159-MS-3	1476	+
chr9	69753098	69753099	HMRI00469.IMCB-Tan0159-MS-3	382	+
chr9	70917283	70917284	HMRI00469.IMCB-Tan0159-MS-3	277	-
chr9	71595164	71595165	HMRI00469.IMCB-Tan0159-MS-3	5790	+	Cgnl1
chr9	72521555	72521556	HMRI00469.IMCB-Tan0159-MS-3	165	+	Nedd4	Nedd4
chr9	73051551	73051552	HMRI00469.IMCB-Tan0159-MS-3	166	+
chr9	74628741	74628742	HMRI00469.IMCB-Tan0159-MS-3	83	-
chr9	75851354	75851355	HMRI00469.IMCB-Tan0159-MS-3	10	-
chr9	78439247	78439248	HMRI00469.IMCB-Tan0159-MS-3	348	-
chr9	79604721	79604722	HMRI00469.IMCB-Tan0159-MS-3	31	-	Cox7a2	Cox7a2
chr9	79620667	79620668	HMRI00469.IMCB-Tan0159-MS-3	521	+	Tmem30a
chr9	80092677	80092678	HMRI00469.IMCB-Tan0159-MS-3	637	-	Myo6
chr9	80635382	80635383	HMRI00469.IMCB-Tan0159-MS-3	53	+
chr9	81886085	81886086	HMRI00469.IMCB-Tan0159-MS-3	76	-	Mei4
chr9	82781453	82781454	HMRI00469.IMCB-Tan0159-MS-3	165	-	Phip	Phip
chr9	83264364	83264365	HMRI00469.IMCB-Tan0159-MS-3	540	+
chr9	83611124	83611125	HMRI00469.IMCB-Tan0159-MS-3	39	+
chr9	83927994	83927995	HMRI00469.IMCB-Tan0159-MS-3	1	-	Bckdhb
chr9	85581238	85581239	HMRI00469.IMCB-Tan0159-MS-3	185	+	Ibtk
chr9	85615303	85615304	HMRI00469.IMCB-Tan0159-MS-3	226	+	Ibtk
chr9	85617473	85617474	HMRI00469.IMCB-Tan0159-MS-3	151	+	Ibtk
chr9	85621743	85621744	HMRI00469.IMCB-Tan0159-MS-3	373	+	Ibtk
chr9	85776696	85776697	HMRI00469.IMCB-Tan0159-MS-3	11	+
chr9	85907044	85907045	HMRI00469.IMCB-Tan0159-MS-3	765	-
chr9	85915407	85915408	HMRI00469.IMCB-Tan0159-MS-3	1344	+
chr9	86002463	86002464	HMRI00469.IMCB-Tan0159-MS-3	98	-
chr9	86023487	86023488	HMRI00469.IMCB-Tan0159-MS-3	104	+
chr9	86434064	86434065	HMRI00469.IMCB-Tan0159-MS-3	125	+	Dopey1	Dopey1
chr9	86499211	86499212	HMRI00469.IMCB-Tan0159-MS-3	573	-	Me1	Me1
chr9	86545358	86545359	HMRI00469.IMCB-Tan0159-MS-3	194	+	Me1
chr9	88011218	88011219	HMRI00469.IMCB-Tan0159-MS-3	144	+
chr9	88063933	88063934	HMRI00469.IMCB-Tan0159-MS-3	131	-
chr9	88359483	88359484	HMRI00469.IMCB-Tan0159-MS-3	505	-	Syncrip	Syncrip
chr9	89792518	89792519	HMRI00469.IMCB-Tan0159-MS-3	109	+
chr9	91478462	91478463	HMRI00469.IMCB-Tan0159-MS-3	843	-
chr9	92457412	92457413	HMRI00469.IMCB-Tan0159-MS-3	1682	-	Plod2
chr9	92986916	92986917	HMRI00469.IMCB-Tan0159-MS-3	391	+
chr9	93119940	93119941	HMRI00469.IMCB-Tan0159-MS-3	12	-
chr9	93363193	93363194	HMRI00469.IMCB-Tan0159-MS-3	120	-
chr9	93742635	93742636	HMRI00469.IMCB-Tan0159-MS-3	4443	-
chr9	93789991	93789992	HMRI00469.IMCB-Tan0159-MS-3	491	-
chr9	99181044	99181045	HMRI00469.IMCB-Tan0159-MS-3	172	-	Cep70
chr9	99191580	99191581	HMRI00469.IMCB-Tan0159-MS-3	193	-	Cep70
chr9	100758123	100758124	HMRI00469.IMCB-Tan0159-MS-3	381	+	Stag1	Stag1
chr9	100763495	100763496	HMRI00469.IMCB-Tan0159-MS-3	17	-	Stag1
chr9	105962116	105962117	HMRI00469.IMCB-Tan0159-MS-3	245	+	Col6a4
chr9	106077940	106077941	HMRI00469.IMCB-Tan0159-MS-3	23	+	Wdr82	Wdr82
chr9	106579838	106579839	HMRI00469.IMCB-Tan0159-MS-3	890	-	Tex264	Tex264
chr9	107170129	107170130	HMRI00469.IMCB-Tan0159-MS-3	220	+	Mapkapk3
chr9	111761814	111761815	HMRI00469.IMCB-Tan0159-MS-3	676	-
chr9	111885664	111885665	HMRI00469.IMCB-Tan0159-MS-3	890	+
chr9	111936720	111936721	HMRI00469.IMCB-Tan0159-MS-3	2109	-
chr9	112518614	112518615	HMRI00469.IMCB-Tan0159-MS-3	1827	-
chr9	112805186	112805187	HMRI00469.IMCB-Tan0159-MS-3	85	-
chr9	113714630	113714631	HMRI00469.IMCB-Tan0159-MS-3	546	-	Clasp2
chr9	113786554	113786555	HMRI00469.IMCB-Tan0159-MS-3	77	-	Clasp2
chr9	117634793	117634794	HMRI00469.IMCB-Tan0159-MS-3	372	-
chr9	117687623	117687624	HMRI00469.IMCB-Tan0159-MS-3	125	+
chr9	119168665	119168666	HMRI00469.IMCB-Tan0159-MS-3	327	+	Oxsr1
chr9	119544366	119544367	HMRI00469.IMCB-Tan0159-MS-3	1718	-	Scn10a	Scn10a
chr9	122925832	122925833	HMRI00469.IMCB-Tan0159-MS-3	195	+	Kif15	Kif15
chr9	123859376	123859377	HMRI00469.IMCB-Tan0159-MS-3	11	+
chrUn_random	3298474	3298475	HMRI00469.IMCB-Tan0159-MS-3	98	-
chrX	39342248	39342249	HMRI00469.IMCB-Tan0159-MS-3	1	-
chrX	46520402	46520403	HMRI00469.IMCB-Tan0159-MS-3	350	-	Enox2	Enox2
chrX	78533943	78533944	HMRI00469.IMCB-Tan0159-MS-3	1028	-
chrX	123345665	123345666	HMRI00469.IMCB-Tan0159-MS-3	213	+
chrX	137911255	137911256	HMRI00469.IMCB-Tan0159-MS-3	21	+	Col4a5	Col4a5
chrX	141600500	141600501	HMRI00469.IMCB-Tan0159-MS-3	4	+
chrX	148371040	148371041	HMRI00469.IMCB-Tan0159-MS-3	668	-
chr1	19978014	19978015	HMRI00475.IMCB-Tan0171-MS-3	251	-
chr1	36287426	36287427	HMRI00475.IMCB-Tan0171-MS-3	614	+	Uggt1
chr1	39668600	39668601	HMRI00475.IMCB-Tan0171-MS-3	15	-
chr1	52257077	52257078	HMRI00475.IMCB-Tan0171-MS-3	311	+	Gls
chr1	59016454	59016455	HMRI00475.IMCB-Tan0171-MS-3	54	+	Trak2
chr1	100170399	100170400	HMRI00475.IMCB-Tan0171-MS-3	365	+
chr1	118919473	118919474	HMRI00475.IMCB-Tan0171-MS-3	85	-
chr1	153233415	153233416	HMRI00475.IMCB-Tan0171-MS-3	166	-	Swt1	Swt1
chr1	153233816	153233817	HMRI00475.IMCB-Tan0171-MS-3	12880	-	Swt1	Swt1
chr1	153234356	153234357	HMRI00475.IMCB-Tan0171-MS-3	377	-	Swt1	Swt1
chr1	162716649	162716650	HMRI00475.IMCB-Tan0171-MS-3	120	+	Rabgap1l
chr1	164641429	164641430	HMRI00475.IMCB-Tan0171-MS-3	261	-	Prrc2c	Prrc2c
chr1	166765285	166765286	HMRI00475.IMCB-Tan0171-MS-3	393	+
chr1	177548888	177548889	HMRI00475.IMCB-Tan0171-MS-3	50	+	Fh1
chr1	188051244	188051245	HMRI00475.IMCB-Tan0171-MS-3	185	+
chr1	190344387	190344388	HMRI00475.IMCB-Tan0171-MS-3	26	+	Ush2a	Ush2a
chr1	194905026	194905027	HMRI00475.IMCB-Tan0171-MS-3	90	+
chr10	5158502	5158503	HMRI00475.IMCB-Tan0171-MS-3	139	+	Syne1	Syne1
chr10	8591006	8591007	HMRI00475.IMCB-Tan0171-MS-3	214	-	Sash1	Sash1
chr10	20958520	20958521	HMRI00475.IMCB-Tan0171-MS-3	499	-
chr10	20993540	20993541	HMRI00475.IMCB-Tan0171-MS-3	1	+
chr10	42510958	42510959	HMRI00475.IMCB-Tan0171-MS-3	281	-	Sec63
chr10	43115116	43115117	HMRI00475.IMCB-Tan0171-MS-3	159	-	Pdss2
chr10	43305049	43305050	HMRI00475.IMCB-Tan0171-MS-3	21	+
chr10	43306975	43306976	HMRI00475.IMCB-Tan0171-MS-3	263	-
chr10	43306984	43306985	HMRI00475.IMCB-Tan0171-MS-3	10329	+
chr10	43338679	43338680	HMRI00475.IMCB-Tan0171-MS-3	58	+	F830002L21Rik	F830002L21Rik
chr10	66330417	66330418	HMRI00475.IMCB-Tan0171-MS-3	37	+
chr10	79717308	79717309	HMRI00475.IMCB-Tan0171-MS-3	123	-	Ndufs7
chr10	92500538	92500539	HMRI00475.IMCB-Tan0171-MS-3	69	-
chr10	97085978	97085979	HMRI00475.IMCB-Tan0171-MS-3	543	-
chr10	112230087	112230088	HMRI00475.IMCB-Tan0171-MS-3	1	+
chr11	3076124	3076125	HMRI00475.IMCB-Tan0171-MS-3	143	+	Sfi1
chr11	18407960	18407961	HMRI00475.IMCB-Tan0171-MS-3	104	+
chr11	18814643	18814644	HMRI00475.IMCB-Tan0171-MS-3	42	-	Meis1	Meis1
chr11	21024193	21024194	HMRI00475.IMCB-Tan0171-MS-3	590	+	Peli1	Peli1
chr11	23616900	23616901	HMRI00475.IMCB-Tan0171-MS-3	641	+	Pus10	Pus10
chr11	27162493	27162494	HMRI00475.IMCB-Tan0171-MS-3	59	-
chr11	27595911	27595912	HMRI00475.IMCB-Tan0171-MS-3	295	+
chr11	32558865	32558866	HMRI00475.IMCB-Tan0171-MS-3	150	+	Fbxw11	Fbxw11
chr11	34335552	34335553	HMRI00475.IMCB-Tan0171-MS-3	41	-	Dock2	Dock2
chr11	36557332	36557333	HMRI00475.IMCB-Tan0171-MS-3	761	-	Tenm2	Tenm2
chr11	41012412	41012413	HMRI00475.IMCB-Tan0171-MS-3	276	+
chr11	44555966	44555967	HMRI00475.IMCB-Tan0171-MS-3	678	-	Ebf1
chr11	49926230	49926231	HMRI00475.IMCB-Tan0171-MS-3	427	-	Rnf130
chr11	50122557	50122558	HMRI00475.IMCB-Tan0171-MS-3	166	+	Canx
chr11	50807348	50807349	HMRI00475.IMCB-Tan0171-MS-3	304	+
chr11	72441705	72441706	HMRI00475.IMCB-Tan0171-MS-3	292	-	Ube2g1
chr11	74141344	74141345	HMRI00475.IMCB-Tan0171-MS-3	39	+
chr11	84448123	84448124	HMRI00475.IMCB-Tan0171-MS-3	134	+
chr11	88175737	88175738	HMRI00475.IMCB-Tan0171-MS-3	38	-	Msi2	Msi2
chr11	95592491	95592492	HMRI00475.IMCB-Tan0171-MS-3	30	+
chr11	97025114	97025115	HMRI00475.IMCB-Tan0171-MS-3	448	+	Kpnb1
chr11	98076653	98076654	HMRI00475.IMCB-Tan0171-MS-3	241	+	Cdk12	Cdk12
chr11	100666712	100666713	HMRI00475.IMCB-Tan0171-MS-3	104	-	Stat5b	Stat5b
chr11	105795190	105795191	HMRI00475.IMCB-Tan0171-MS-3	592	-	Cyb561	Cyb561
chr11	116955837	116955838	HMRI00475.IMCB-Tan0171-MS-3	308	-
chr12	3189070	3189071	HMRI00475.IMCB-Tan0171-MS-3	14	-
chr12	4355735	4355736	HMRI00475.IMCB-Tan0171-MS-3	530	-	Ncoa1	Ncoa1
chr12	7332549	7332550	HMRI00475.IMCB-Tan0171-MS-3	620	-
chr12	8227761	8227762	HMRI00475.IMCB-Tan0171-MS-3	67	+	Ldah	Ldah
chr12	8938809	8938810	HMRI00475.IMCB-Tan0171-MS-3	334	-	Laptm4a
chr12	15257203	15257204	HMRI00475.IMCB-Tan0171-MS-3	293	-
chr12	15757306	15757307	HMRI00475.IMCB-Tan0171-MS-3	2479	+
chr12	26195669	26195670	HMRI00475.IMCB-Tan0171-MS-3	405	-
chr12	26336790	26336791	HMRI00475.IMCB-Tan0171-MS-3	416	+
chr12	29204760	29204761	HMRI00475.IMCB-Tan0171-MS-3	581	-	Dcdc2c	Dcdc2c
chr12	32128656	32128657	HMRI00475.IMCB-Tan0171-MS-3	258	+	Slc26a3	Slc26a3
chr12	32451679	32451680	HMRI00475.IMCB-Tan0171-MS-3	112	-	Cog5
chr12	37727106	37727107	HMRI00475.IMCB-Tan0171-MS-3	229	-
chr12	40911861	40911862	HMRI00475.IMCB-Tan0171-MS-3	20	-	Lsmem1	Lsmem1
chr12	41293576	41293577	HMRI00475.IMCB-Tan0171-MS-3	94	-	Dock4
chr12	49871921	49871922	HMRI00475.IMCB-Tan0171-MS-3	731	-
chr12	50744157	50744158	HMRI00475.IMCB-Tan0171-MS-3	147	-
chr12	50744800	50744801	HMRI00475.IMCB-Tan0171-MS-3	3953	+
chr12	50762193	50762194	HMRI00475.IMCB-Tan0171-MS-3	26	+
chr12	51444198	51444199	HMRI00475.IMCB-Tan0171-MS-3	467	+	Prkd1
chr12	51532254	51532255	HMRI00475.IMCB-Tan0171-MS-3	604	+	Prkd1
chr12	52196687	52196688	HMRI00475.IMCB-Tan0171-MS-3	61	-
chr12	55849965	55849966	HMRI00475.IMCB-Tan0171-MS-3	416	-	Snx6	Snx6
chr12	56113231	56113232	HMRI00475.IMCB-Tan0171-MS-3	511	+
chr12	59434876	59434877	HMRI00475.IMCB-Tan0171-MS-3	49	-
chr12	61179019	61179020	HMRI00475.IMCB-Tan0171-MS-3	795	-
chr12	78345661	78345662	HMRI00475.IMCB-Tan0171-MS-3	361	-	Fut8
chr12	79588760	79588761	HMRI00475.IMCB-Tan0171-MS-3	414	+	Gphn	Gphn
chr12	89623687	89623688	HMRI00475.IMCB-Tan0171-MS-3	490	+	Adck1	Adck1
chr12	107082898	107082899	HMRI00475.IMCB-Tan0171-MS-3	206	+
chr13	7191645	7191646	HMRI00475.IMCB-Tan0171-MS-3	247	+
chr13	51209360	51209361	HMRI00475.IMCB-Tan0171-MS-3	105	-	Spin1
chr13	58455437	58455438	HMRI00475.IMCB-Tan0171-MS-3	135	-	Kif27	Kif27
chr13	74358359	74358360	HMRI00475.IMCB-Tan0171-MS-3	73	-	Ahrr	Ahrr
chr13	92993564	92993565	HMRI00475.IMCB-Tan0171-MS-3	66	+	Msh3
chr13	100871857	100871858	HMRI00475.IMCB-Tan0171-MS-3	183	-	Bdp1	Bdp1
chr13	114774883	114774884	HMRI00475.IMCB-Tan0171-MS-3	175	+	Arl15	Arl15
chr14	22527114	22527115	HMRI00475.IMCB-Tan0171-MS-3	417	-	Dupd1	Dupd1
chr14	36850571	36850572	HMRI00475.IMCB-Tan0171-MS-3	99	+
chr14	64892903	64892904	HMRI00475.IMCB-Tan0171-MS-3	24	+	Msra
chr14	82414301	82414302	HMRI00475.IMCB-Tan0171-MS-3	1340	+
chr14	109109325	109109326	HMRI00475.IMCB-Tan0171-MS-3	318	+
chr14	109734236	109734237	HMRI00475.IMCB-Tan0171-MS-3	128	+
chr14	112486511	112486512	HMRI00475.IMCB-Tan0171-MS-3	287	-
chr14	122559865	122559866	HMRI00475.IMCB-Tan0171-MS-3	1713	-
chr15	10180667	10180668	HMRI00475.IMCB-Tan0171-MS-3	405	+	Prlr	Prlr
chr15	10587890	10587891	HMRI00475.IMCB-Tan0171-MS-3	7	+	Rai14
chr15	15486028	15486029	HMRI00475.IMCB-Tan0171-MS-3	8	-
chr15	19004490	19004491	HMRI00475.IMCB-Tan0171-MS-3	7	-
chr15	21184467	21184468	HMRI00475.IMCB-Tan0171-MS-3	293	-	Cdh12
chr15	37161863	37161864	HMRI00475.IMCB-Tan0171-MS-3	175	+
chr15	38996581	38996582	HMRI00475.IMCB-Tan0171-MS-3	34	-
chr15	39401038	39401039	HMRI00475.IMCB-Tan0171-MS-3	7	+	Rims2	Rims2
chr15	43362021	43362022	HMRI00475.IMCB-Tan0171-MS-3	1353	+
chr15	60059780	60059781	HMRI00475.IMCB-Tan0171-MS-3	43	-
chr15	60834616	60834617	HMRI00475.IMCB-Tan0171-MS-3	362	-
chr15	61097061	61097062	HMRI00475.IMCB-Tan0171-MS-3	129	-
chr15	61102619	61102620	HMRI00475.IMCB-Tan0171-MS-3	3870	-
chr15	61572036	61572037	HMRI00475.IMCB-Tan0171-MS-3	308	+	D030024E09Rik
chr15	62101698	62101699	HMRI00475.IMCB-Tan0171-MS-3	5	+
chr15	63243158	63243159	HMRI00475.IMCB-Tan0171-MS-3	655	+
chr15	63809656	63809657	HMRI00475.IMCB-Tan0171-MS-3	7	+	Fam49b
chr15	76176121	76176122	HMRI00475.IMCB-Tan0171-MS-3	317	+	Cyc1	Cyc1
chr15	80281069	80281070	HMRI00475.IMCB-Tan0171-MS-3	994	+
chr15	81705609	81705610	HMRI00475.IMCB-Tan0171-MS-3	698	-	Aco2
chr15	82664148	82664149	HMRI00475.IMCB-Tan0171-MS-3	265	-	Tcf20	Tcf20
chr15	87495844	87495845	HMRI00475.IMCB-Tan0171-MS-3	18	+	Fam19a5	Fam19a5
chr15	89795886	89795887	HMRI00475.IMCB-Tan0171-MS-3	69	-
chr15	99921364	99921365	HMRI00475.IMCB-Tan0171-MS-3	28	-	Dip2b
chr15	101027420	101027421	HMRI00475.IMCB-Tan0171-MS-3	75	+	Acvr1b	Acvr1b
chr15	103079800	103079801	HMRI00475.IMCB-Tan0171-MS-3	257	+	Nfe2
chr16	3861433	3861434	HMRI00475.IMCB-Tan0171-MS-3	692	+
chr16	5252776	5252777	HMRI00475.IMCB-Tan0171-MS-3	334	-	Eef2kmt	Eef2kmt
chr16	12364728	12364729	HMRI00475.IMCB-Tan0171-MS-3	2029	+
chr16	19311440	19311441	HMRI00475.IMCB-Tan0171-MS-3	266	-
chr16	21196500	21196501	HMRI00475.IMCB-Tan0171-MS-3	4	-
chr16	21504928	21504929	HMRI00475.IMCB-Tan0171-MS-3	174	-	Vps8
chr16	23344962	23344963	HMRI00475.IMCB-Tan0171-MS-3	259	-	St6gal1
chr16	24166483	24166484	HMRI00475.IMCB-Tan0171-MS-3	903	-
chr16	26654533	26654534	HMRI00475.IMCB-Tan0171-MS-3	11174	-	Il1rap
chr16	26675845	26675846	HMRI00475.IMCB-Tan0171-MS-3	1	-	Il1rap
chr16	29733462	29733463	HMRI00475.IMCB-Tan0171-MS-3	60	-
chr16	34163150	34163151	HMRI00475.IMCB-Tan0171-MS-3	423	-	Kalrn	Kalrn
chr16	45158492	45158493	HMRI00475.IMCB-Tan0171-MS-3	263	+	Slc35a5
chr16	48953442	48953443	HMRI00475.IMCB-Tan0171-MS-3	9	+	Dzip3
chr16	53067174	53067175	HMRI00475.IMCB-Tan0171-MS-3	6	-
chr16	53098456	53098457	HMRI00475.IMCB-Tan0171-MS-3	299	+
chr16	54803805	54803806	HMRI00475.IMCB-Tan0171-MS-3	75	+
chr16	62424489	62424490	HMRI00475.IMCB-Tan0171-MS-3	7	-
chr16	67708369	67708370	HMRI00475.IMCB-Tan0171-MS-3	377	+
chr16	69587963	69587964	HMRI00475.IMCB-Tan0171-MS-3	102	+
chr16	72575134	72575135	HMRI00475.IMCB-Tan0171-MS-3	271	+
chr16	74478960	74478961	HMRI00475.IMCB-Tan0171-MS-3	17	-
chr16	75358182	75358183	HMRI00475.IMCB-Tan0171-MS-3	1	-
chr16	76268955	76268956	HMRI00475.IMCB-Tan0171-MS-3	117	+
chr16	76587683	76587684	HMRI00475.IMCB-Tan0171-MS-3	552	+
chr16	78365436	78365437	HMRI00475.IMCB-Tan0171-MS-3	1037	+	Btg3|Gm7334
chr16	79162066	79162067	HMRI00475.IMCB-Tan0171-MS-3	1132	-
chr16	79834424	79834425	HMRI00475.IMCB-Tan0171-MS-3	369	+
chr16	79877396	79877397	HMRI00475.IMCB-Tan0171-MS-3	148	+
chr16	80557068	80557069	HMRI00475.IMCB-Tan0171-MS-3	1734	-
chr16	80798953	80798954	HMRI00475.IMCB-Tan0171-MS-3	365	+
chr16	80885336	80885337	HMRI00475.IMCB-Tan0171-MS-3	231	+
chr16	81888163	81888164	HMRI00475.IMCB-Tan0171-MS-3	2	+
chr16	83269872	83269873	HMRI00475.IMCB-Tan0171-MS-3	85	+
chr16	85102889	85102890	HMRI00475.IMCB-Tan0171-MS-3	332	+	App
chr16	90391279	90391280	HMRI00475.IMCB-Tan0171-MS-3	383	-	Hunk
chr17	3199444	3199445	HMRI00475.IMCB-Tan0171-MS-3	163	-
chr17	5043975	5043976	HMRI00475.IMCB-Tan0171-MS-3	458	+	Arid1b	Arid1b
chr17	29803891	29803892	HMRI00475.IMCB-Tan0171-MS-3	234	+	Cmtr1	Cmtr1
chr17	30594898	30594899	HMRI00475.IMCB-Tan0171-MS-3	51	-	Btbd9	Btbd9
chr17	33282504	33282505	HMRI00475.IMCB-Tan0171-MS-3	76	-
chr17	34087592	34087593	HMRI00475.IMCB-Tan0171-MS-3	421	-	B3galt4	B3galt4
chr17	57427390	57427391	HMRI00475.IMCB-Tan0171-MS-3	123	-	Vav1
chr17	62982475	62982476	HMRI00475.IMCB-Tan0171-MS-3	36	+	Efna5
chr17	63667695	63667696	HMRI00475.IMCB-Tan0171-MS-3	10	+	Fbxl17
chr17	70110777	70110778	HMRI00475.IMCB-Tan0171-MS-3	133	+
chr18	7875548	7875549	HMRI00475.IMCB-Tan0171-MS-3	12	-	Wac
chr18	24117889	24117890	HMRI00475.IMCB-Tan0171-MS-3	10	-	Zfp397
chr18	30129652	30129653	HMRI00475.IMCB-Tan0171-MS-3	2246	-
chr18	30142255	30142256	HMRI00475.IMCB-Tan0171-MS-3	187	+
chr18	30973167	30973168	HMRI00475.IMCB-Tan0171-MS-3	330	-
chr18	32018374	32018375	HMRI00475.IMCB-Tan0171-MS-3	115	+	Wdr33	Wdr33
chr18	59124451	59124452	HMRI00475.IMCB-Tan0171-MS-3	2	+	Adamts19	Adamts19
chr18	61971932	61971933	HMRI00475.IMCB-Tan0171-MS-3	9	+	Ablim3
chr18	72254746	72254747	HMRI00475.IMCB-Tan0171-MS-3	732	-	Dcc	Dcc
chr18	77294494	77294495	HMRI00475.IMCB-Tan0171-MS-3	371	+
chr19	12016285	12016286	HMRI00475.IMCB-Tan0171-MS-3	126	-	Patl1
chr19	12114493	12114494	HMRI00475.IMCB-Tan0171-MS-3	12	+
chr19	18203019	18203020	HMRI00475.IMCB-Tan0171-MS-3	907	+
chr19	21694849	21694850	HMRI00475.IMCB-Tan0171-MS-3	136	-	1110059E24Rik	1110059E24Rik
chr19	33961978	33961979	HMRI00475.IMCB-Tan0171-MS-3	10	-
chr19	41300627	41300628	HMRI00475.IMCB-Tan0171-MS-3	875	-	Tm9sf3	Tm9sf3
chr19	48291751	48291752	HMRI00475.IMCB-Tan0171-MS-3	111	-	Sorcs3
chr19	53816350	53816351	HMRI00475.IMCB-Tan0171-MS-3	205	-	Rbm20
chr19	57654902	57654903	HMRI00475.IMCB-Tan0171-MS-3	271	-
chr19	60864329	60864330	HMRI00475.IMCB-Tan0171-MS-3	30	+	Eif3a
chr2	7418907	7418908	HMRI00475.IMCB-Tan0171-MS-3	710	+
chr2	11199704	11199705	HMRI00475.IMCB-Tan0171-MS-3	833	+	Prkcq	Prkcq
chr2	13199543	13199544	HMRI00475.IMCB-Tan0171-MS-3	612	+	Cubn
chr2	15529035	15529036	HMRI00475.IMCB-Tan0171-MS-3	502	-
chr2	43625524	43625525	HMRI00475.IMCB-Tan0171-MS-3	354	+	Arhgap15	Arhgap15
chr2	49018268	49018269	HMRI00475.IMCB-Tan0171-MS-3	690	-	Mbd5
chr2	57550140	57550141	HMRI00475.IMCB-Tan0171-MS-3	349	-
chr2	68822452	68822453	HMRI00475.IMCB-Tan0171-MS-3	15958	+	Cers6	Cers6
chr2	72815635	72815636	HMRI00475.IMCB-Tan0171-MS-3	332	-	Sp3	Sp3
chr2	75612303	75612304	HMRI00475.IMCB-Tan0171-MS-3	47	+
chr2	101531861	101531862	HMRI00475.IMCB-Tan0171-MS-3	41	+	Traf6	Traf6
chr2	103012238	103012239	HMRI00475.IMCB-Tan0171-MS-3	29	-
chr2	105092292	105092293	HMRI00475.IMCB-Tan0171-MS-3	133	-	Them7
chr2	112109619	112109620	HMRI00475.IMCB-Tan0171-MS-3	48	-	Slc12a6
chr2	120384336	120384337	HMRI00475.IMCB-Tan0171-MS-3	35	-	Zfp106	Zfp106
chr2	121966612	121966613	HMRI00475.IMCB-Tan0171-MS-3	286	-	Patl2	Patl2
chr2	135467356	135467357	HMRI00475.IMCB-Tan0171-MS-3	7	+
chr2	151816319	151816320	HMRI00475.IMCB-Tan0171-MS-3	390	+
chr2	169786380	169786381	HMRI00475.IMCB-Tan0171-MS-3	223	-
chr2	178711644	178711645	HMRI00475.IMCB-Tan0171-MS-3	7	+
chr3	4213858	4213859	HMRI00475.IMCB-Tan0171-MS-3	259	-
chr3	9812149	9812150	HMRI00475.IMCB-Tan0171-MS-3	66	-	Pag1	Pag1
chr3	23185458	23185459	HMRI00475.IMCB-Tan0171-MS-3	399	+
chr3	36373601	36373602	HMRI00475.IMCB-Tan0171-MS-3	53	+	Anxa5
chr3	37608051	37608052	HMRI00475.IMCB-Tan0171-MS-3	405	+
chr3	51239238	51239239	HMRI00475.IMCB-Tan0171-MS-3	120	-	Naa15
chr3	94779294	94779295	HMRI00475.IMCB-Tan0171-MS-3	173	-	Pi4kb
chr3	107881071	107881072	HMRI00475.IMCB-Tan0171-MS-3	39	-	Ampd2	Ampd2
chr3	107932683	107932684	HMRI00475.IMCB-Tan0171-MS-3	322	+	Gnai3
chr3	116108250	116108251	HMRI00475.IMCB-Tan0171-MS-3	256	+	Cdc14a
chr3	129686954	129686955	HMRI00475.IMCB-Tan0171-MS-3	150	+	Sec24b
chr3	135333434	135333435	HMRI00475.IMCB-Tan0171-MS-3	343	+	Nfkb1
chr3	151179184	151179185	HMRI00475.IMCB-Tan0171-MS-3	32	+	Adgrl4	Adgrl4
chr4	11266575	11266576	HMRI00475.IMCB-Tan0171-MS-3	329	+	Esrp1
chr4	12005051	12005052	HMRI00475.IMCB-Tan0171-MS-3	402	+	Tmem67
chr4	55816309	55816310	HMRI00475.IMCB-Tan0171-MS-3	143	-
chr4	58885695	58885696	HMRI00475.IMCB-Tan0171-MS-3	1	+	AI314180
chr4	75415803	75415804	HMRI00475.IMCB-Tan0171-MS-3	764	+
chr4	87619373	87619374	HMRI00475.IMCB-Tan0171-MS-3	322	+	Mllt3
chr4	119239400	119239401	HMRI00475.IMCB-Tan0171-MS-3	243	-	Foxj3
chr4	129245448	129245449	HMRI00475.IMCB-Tan0171-MS-3	217	-	Lck	Lck
chr4	133255069	133255070	HMRI00475.IMCB-Tan0171-MS-3	415	+	Arid1a
chr4	136572397	136572398	HMRI00475.IMCB-Tan0171-MS-3	154	-	Zbtb40	Zbtb40
chr4	148374054	148374055	HMRI00475.IMCB-Tan0171-MS-3	192	-	Pex14	Pex14
chr4	149868611	149868612	HMRI00475.IMCB-Tan0171-MS-3	830	-	Rere
chr5	6589317	6589318	HMRI00475.IMCB-Tan0171-MS-3	635	-
chr5	19642054	19642055	HMRI00475.IMCB-Tan0171-MS-3	457	-	Magi2
chr5	28247647	28247648	HMRI00475.IMCB-Tan0171-MS-3	3	-
chr5	41173005	41173006	HMRI00475.IMCB-Tan0171-MS-3	425	-
chr5	43626188	43626189	HMRI00475.IMCB-Tan0171-MS-3	328	-	Cpeb2|Gm7854	Gm7854
chr5	55719771	55719772	HMRI00475.IMCB-Tan0171-MS-3	134	-
chr5	65163555	65163556	HMRI00475.IMCB-Tan0171-MS-3	671	+
chr5	66448160	66448161	HMRI00475.IMCB-Tan0171-MS-3	450	-	Rbm47	Rbm47
chr5	66929079	66929080	HMRI00475.IMCB-Tan0171-MS-3	14	+	Apbb2
chr5	66930642	66930643	HMRI00475.IMCB-Tan0171-MS-3	477	-	Apbb2	Apbb2
chr5	71757029	71757030	HMRI00475.IMCB-Tan0171-MS-3	269	+
chr5	89470457	89470458	HMRI00475.IMCB-Tan0171-MS-3	46	+	Slc4a4	Slc4a4
chr5	98404721	98404722	HMRI00475.IMCB-Tan0171-MS-3	19	-	Antxr2	Antxr2
chr5	101776826	101776827	HMRI00475.IMCB-Tan0171-MS-3	19	-
chr5	104577728	104577729	HMRI00475.IMCB-Tan0171-MS-3	20	+
chr5	104597437	104597438	HMRI00475.IMCB-Tan0171-MS-3	1335	-
chr5	106140759	106140760	HMRI00475.IMCB-Tan0171-MS-3	772	+	Lrrc8d	Lrrc8d
chr5	106185856	106185857	HMRI00475.IMCB-Tan0171-MS-3	559	+	Lrrc8d	Lrrc8d
chr5	106411842	106411843	HMRI00475.IMCB-Tan0171-MS-3	122	+
chr5	107050607	107050608	HMRI00475.IMCB-Tan0171-MS-3	159	-	Zfp644	Zfp644
chr5	107411536	107411537	HMRI00475.IMCB-Tan0171-MS-3	40	-	Cdc7
chr5	119534217	119534218	HMRI00475.IMCB-Tan0171-MS-3	692	-
chr5	120257265	120257266	HMRI00475.IMCB-Tan0171-MS-3	169	+
chr5	125933098	125933099	HMRI00475.IMCB-Tan0171-MS-3	61	-	Bri3bp
chr5	127961499	127961500	HMRI00475.IMCB-Tan0171-MS-3	970	+	Tmem132c	Tmem132c
chr5	128246442	128246443	HMRI00475.IMCB-Tan0171-MS-3	112	+
chr5	131997040	131997041	HMRI00475.IMCB-Tan0171-MS-3	396	+	Auts2
chr5	132785915	132785916	HMRI00475.IMCB-Tan0171-MS-3	152	-	Auts2	Auts2
chr5	133739390	133739391	HMRI00475.IMCB-Tan0171-MS-3	128	+
chr5	134187201	134187202	HMRI00475.IMCB-Tan0171-MS-3	842	-
chr5	134556438	134556439	HMRI00475.IMCB-Tan0171-MS-3	3635	+
chr5	134778848	134778849	HMRI00475.IMCB-Tan0171-MS-3	225	+	Gtf2i
chr5	138651157	138651158	HMRI00475.IMCB-Tan0171-MS-3	18	+
chr5	140559696	140559697	HMRI00475.IMCB-Tan0171-MS-3	14765	+	Mad1l1
chr5	142113489	142113490	HMRI00475.IMCB-Tan0171-MS-3	1015	-	Sdk1
chr5	142170477	142170478	HMRI00475.IMCB-Tan0171-MS-3	2577	-	Sdk1
chr5	142236478	142236479	HMRI00475.IMCB-Tan0171-MS-3	211	-	Sdk1
chr5	142367292	142367293	HMRI00475.IMCB-Tan0171-MS-3	3	-	Sdk1
chr5	144726402	144726403	HMRI00475.IMCB-Tan0171-MS-3	5	+
chr5	146011594	146011595	HMRI00475.IMCB-Tan0171-MS-3	413	-
chr5	148579102	148579103	HMRI00475.IMCB-Tan0171-MS-3	125	-
chr5	151850098	151850099	HMRI00475.IMCB-Tan0171-MS-3	223	-	Stard13	Stard13
chr6	4369890	4369891	HMRI00475.IMCB-Tan0171-MS-3	169	+
chr6	15301289	15301290	HMRI00475.IMCB-Tan0171-MS-3	590	+	Foxp2	Foxp2
chr6	30031971	30031972	HMRI00475.IMCB-Tan0171-MS-3	233	+	Nrf1	Nrf1
chr6	31190719	31190720	HMRI00475.IMCB-Tan0171-MS-3	10	-	2210408F21Rik
chr6	31470272	31470273	HMRI00475.IMCB-Tan0171-MS-3	4	-	Podxl	Podxl
chr6	49279129	49279130	HMRI00475.IMCB-Tan0171-MS-3	177	-	Ccdc126
chr6	53253543	53253544	HMRI00475.IMCB-Tan0171-MS-3	635	-	9430076C15Rik
chr6	56635696	56635697	HMRI00475.IMCB-Tan0171-MS-3	277	-
chr6	58404052	58404053	HMRI00475.IMCB-Tan0171-MS-3	29	-
chr6	73940054	73940055	HMRI00475.IMCB-Tan0171-MS-3	460	+
chr6	79101971	79101972	HMRI00475.IMCB-Tan0171-MS-3	20	+
chr6	95976656	95976657	HMRI00475.IMCB-Tan0171-MS-3	652	-
chr6	97967683	97967684	HMRI00475.IMCB-Tan0171-MS-3	95	+	Mitf	Mitf
chr6	99014168	99014169	HMRI00475.IMCB-Tan0171-MS-3	329	-	Foxp1	Foxp1
chr6	118768151	118768152	HMRI00475.IMCB-Tan0171-MS-3	575	-	Cacna1c	Cacna1c
chr6	122311207	122311208	HMRI00475.IMCB-Tan0171-MS-3	416	+
chr6	126229038	126229039	HMRI00475.IMCB-Tan0171-MS-3	7	+
chr6	127294324	127294325	HMRI00475.IMCB-Tan0171-MS-3	251	-
chr6	132425581	132425582	HMRI00475.IMCB-Tan0171-MS-3	1	+
chr7	11048679	11048680	HMRI00475.IMCB-Tan0171-MS-3	195	-
chr7	13931833	13931834	HMRI00475.IMCB-Tan0171-MS-3	16	-	Pla2g4c
chr7	37142268	37142269	HMRI00475.IMCB-Tan0171-MS-3	251	-
chr7	37355770	37355771	HMRI00475.IMCB-Tan0171-MS-3	57	+
chr7	38220942	38220943	HMRI00475.IMCB-Tan0171-MS-3	158	-
chr7	49710366	49710367	HMRI00475.IMCB-Tan0171-MS-3	71	+
chr7	74556812	74556813	HMRI00475.IMCB-Tan0171-MS-3	121	+
chr7	88911857	88911858	HMRI00475.IMCB-Tan0171-MS-3	433	+	Fam103a1	Fam103a1
chr7	88968642	88968643	HMRI00475.IMCB-Tan0171-MS-3	504	-	Btbd1	Btbd1
chr7	99128281	99128282	HMRI00475.IMCB-Tan0171-MS-3	62	+	Dlg2	Dlg2
chr7	109306033	109306034	HMRI00475.IMCB-Tan0171-MS-3	919	+	Nup98
chr7	109510519	109510520	HMRI00475.IMCB-Tan0171-MS-3	306	+	Stim1	Stim1
chr7	126072694	126072695	HMRI00475.IMCB-Tan0171-MS-3	102	-	Iqck
chr7	126092613	126092614	HMRI00475.IMCB-Tan0171-MS-3	17125	+	Iqck	Iqck
chr7	131651498	131651499	HMRI00475.IMCB-Tan0171-MS-3	67	+
chr7	149594109	149594110	HMRI00475.IMCB-Tan0171-MS-3	61	+
chr7	149815962	149815963	HMRI00475.IMCB-Tan0171-MS-3	12648	-
chr7	150395994	150395995	HMRI00475.IMCB-Tan0171-MS-3	74	+	Kcnq1	Kcnq1
chr7	151212204	151212205	HMRI00475.IMCB-Tan0171-MS-3	54	+
chr7	151808239	151808240	HMRI00475.IMCB-Tan0171-MS-3	626	-	Ano1	Ano1
chr8	15061264	15061265	HMRI00475.IMCB-Tan0171-MS-3	617	+	Myom2	Myom2
chr8	27197875	27197876	HMRI00475.IMCB-Tan0171-MS-3	505	-	1700047A11Rik|Hook3	Hook3
chr8	27462826	27462827	HMRI00475.IMCB-Tan0171-MS-3	9483	+
chr8	37598367	37598368	HMRI00475.IMCB-Tan0171-MS-3	246	+
chr8	46871606	46871607	HMRI00475.IMCB-Tan0171-MS-3	1001	-	Sorbs2|Sorbs2os	Sorbs2os
chr8	49817037	49817038	HMRI00475.IMCB-Tan0171-MS-3	10	+
chr8	51450478	51450479	HMRI00475.IMCB-Tan0171-MS-3	354	+
chr8	67491507	67491508	HMRI00475.IMCB-Tan0171-MS-3	741	-	Tmem192
chr8	68184900	68184901	HMRI00475.IMCB-Tan0171-MS-3	47	-	March1
chr8	79491509	79491510	HMRI00475.IMCB-Tan0171-MS-3	429	-	Nr3c2
chr8	79503837	79503838	HMRI00475.IMCB-Tan0171-MS-3	383	+	Nr3c2	Nr3c2
chr8	81134135	81134136	HMRI00475.IMCB-Tan0171-MS-3	11	+	Slc10a7	Slc10a7
chr8	83464321	83464322	HMRI00475.IMCB-Tan0171-MS-3	451	-
chr8	85514841	85514842	HMRI00475.IMCB-Tan0171-MS-3	526	+	Rnf150	Rnf150
chr8	90343366	90343367	HMRI00475.IMCB-Tan0171-MS-3	1026	+	Zfp423
chr8	96614631	96614632	HMRI00475.IMCB-Tan0171-MS-3	146	-	Bbs2	Bbs2
chr8	99769854	99769855	HMRI00475.IMCB-Tan0171-MS-3	264	+
chr8	101147413	101147414	HMRI00475.IMCB-Tan0171-MS-3	379	-
chr8	101489178	101489179	HMRI00475.IMCB-Tan0171-MS-3	674	-
chr8	108726813	108726814	HMRI00475.IMCB-Tan0171-MS-3	84	+	Slc7a6os
chr9	3892661	3892662	HMRI00475.IMCB-Tan0171-MS-3	325	-	Gucy1a2
chr9	3987742	3987743	HMRI00475.IMCB-Tan0171-MS-3	126	-
chr9	4120037	4120038	HMRI00475.IMCB-Tan0171-MS-3	1	+
chr9	5022055	5022056	HMRI00475.IMCB-Tan0171-MS-3	5	+
chr9	5649293	5649294	HMRI00475.IMCB-Tan0171-MS-3	24	-
chr9	7225132	7225133	HMRI00475.IMCB-Tan0171-MS-3	157	-
chr9	7857656	7857657	HMRI00475.IMCB-Tan0171-MS-3	467	-	Birc3	Birc3
chr9	9873885	9873886	HMRI00475.IMCB-Tan0171-MS-3	40	-	Cntn5	Cntn5
chr9	10456774	10456775	HMRI00475.IMCB-Tan0171-MS-3	9	-	Cntn5	Cntn5
chr9	11458493	11458494	HMRI00475.IMCB-Tan0171-MS-3	38	+
chr9	15130289	15130290	HMRI00475.IMCB-Tan0171-MS-3	526	-	Cep295	Cep295
chr9	15895769	15895770	HMRI00475.IMCB-Tan0171-MS-3	140	-	Fat3	Fat3
chr9	16483543	16483544	HMRI00475.IMCB-Tan0171-MS-3	161	-
chr9	17473486	17473487	HMRI00475.IMCB-Tan0171-MS-3	37	-
chr9	17950138	17950139	HMRI00475.IMCB-Tan0171-MS-3	637	+
chr9	18107321	18107322	HMRI00475.IMCB-Tan0171-MS-3	27	-	Chordc1
chr9	18437434	18437435	HMRI00475.IMCB-Tan0171-MS-3	165	+
chr9	20060102	20060103	HMRI00475.IMCB-Tan0171-MS-3	10768	-	Olfr872
chr9	21302133	21302134	HMRI00475.IMCB-Tan0171-MS-3	9962	-	Dnm2
chr9	21814571	21814572	HMRI00475.IMCB-Tan0171-MS-3	15393	+	Prkcsh	Prkcsh
chr9	22653466	22653467	HMRI00475.IMCB-Tan0171-MS-3	125	-	Bbs9
chr9	24893398	24893399	HMRI00475.IMCB-Tan0171-MS-3	481	+
chr9	29278533	29278534	HMRI00475.IMCB-Tan0171-MS-3	533	-	Ntm	Ntm
chr9	31675342	31675343	HMRI00475.IMCB-Tan0171-MS-3	25	-	Barx2	Barx2
chr9	32074144	32074145	HMRI00475.IMCB-Tan0171-MS-3	18	-
chr9	34484441	34484442	HMRI00475.IMCB-Tan0171-MS-3	135	-	Kirrel3
chr9	35777267	35777268	HMRI00475.IMCB-Tan0171-MS-3	770	-
chr9	35798241	35798242	HMRI00475.IMCB-Tan0171-MS-3	385	+
chr9	35865085	35865086	HMRI00475.IMCB-Tan0171-MS-3	4	+
chr9	36676280	36676281	HMRI00475.IMCB-Tan0171-MS-3	1232	+	Fez1	Fez1
chr9	36920396	36920397	HMRI00475.IMCB-Tan0171-MS-3	776	-	Pknox2	Pknox2
chr9	37636556	37636557	HMRI00475.IMCB-Tan0171-MS-3	18	+
chr9	37799894	37799895	HMRI00475.IMCB-Tan0171-MS-3	693	+
chr9	38181851	38181852	HMRI00475.IMCB-Tan0171-MS-3	4417	+
chr9	38285734	38285735	HMRI00475.IMCB-Tan0171-MS-3	12	+
chr9	38346240	38346241	HMRI00475.IMCB-Tan0171-MS-3	328	+	Olfr910	Olfr910
chr9	39177286	39177287	HMRI00475.IMCB-Tan0171-MS-3	2469	+
chr9	39249793	39249794	HMRI00475.IMCB-Tan0171-MS-3	586	+
chr9	42829425	42829426	HMRI00475.IMCB-Tan0171-MS-3	362	+	Arhgef12
chr9	42889782	42889783	HMRI00475.IMCB-Tan0171-MS-3	704	+	Arhgef12
chr9	44992769	44992770	HMRI00475.IMCB-Tan0171-MS-3	4	-	Tmprss4	Tmprss4
chr9	45137692	45137693	HMRI00475.IMCB-Tan0171-MS-3	163	+	Tmprss13	Tmprss13
chr9	46189690	46189691	HMRI00475.IMCB-Tan0171-MS-3	336	-
chr9	46321946	46321947	HMRI00475.IMCB-Tan0171-MS-3	4	-
chr9	47024203	47024204	HMRI00475.IMCB-Tan0171-MS-3	109	-
chr9	47592506	47592507	HMRI00475.IMCB-Tan0171-MS-3	103	-	Cadm1
chr9	48161761	48161762	HMRI00475.IMCB-Tan0171-MS-3	1680	-
chr9	48362800	48362801	HMRI00475.IMCB-Tan0171-MS-3	54	-
chr9	49854911	49854912	HMRI00475.IMCB-Tan0171-MS-3	183	+
chr9	49889615	49889616	HMRI00475.IMCB-Tan0171-MS-3	65	+
chr9	50334612	50334613	HMRI00475.IMCB-Tan0171-MS-3	75	-	Pts	Pts
chr9	51044807	51044808	HMRI00475.IMCB-Tan0171-MS-3	184	+	Pou2af1	Pou2af1
chr9	51885669	51885670	HMRI00475.IMCB-Tan0171-MS-3	18	+	Rdx	Rdx
chr9	51985960	51985961	HMRI00475.IMCB-Tan0171-MS-3	124	+
chr9	54156133	54156134	HMRI00475.IMCB-Tan0171-MS-3	142	-	Gldn
chr9	55138033	55138034	HMRI00475.IMCB-Tan0171-MS-3	299	+
chr9	55284881	55284882	HMRI00475.IMCB-Tan0171-MS-3	612	-	AI118078
chr9	55410159	55410160	HMRI00475.IMCB-Tan0171-MS-3	68	-	Scaper	Scaper
chr9	55642905	55642906	HMRI00475.IMCB-Tan0171-MS-3	146	+	Scaper
chr9	55941345	55941346	HMRI00475.IMCB-Tan0171-MS-3	832	+	Pstpip1	Pstpip1
chr9	56240834	56240835	HMRI00475.IMCB-Tan0171-MS-3	493	-	Peak1	Peak1
chr9	58095641	58095642	HMRI00475.IMCB-Tan0171-MS-3	756	-	Pml	Pml
chr9	61673787	61673788	HMRI00475.IMCB-Tan0171-MS-3	935	-
chr9	62221868	62221869	HMRI00475.IMCB-Tan0171-MS-3	28	+	Anp32a	Anp32a
chr9	64630475	64630476	HMRI00475.IMCB-Tan0171-MS-3	4	+
chr9	64690249	64690250	HMRI00475.IMCB-Tan0171-MS-3	4362	-	Dennd4a
chr9	70397553	70397554	HMRI00475.IMCB-Tan0171-MS-3	20	-	Sltm
chr9	70594646	70594647	HMRI00475.IMCB-Tan0171-MS-3	1	+	Adam10	Adam10
chr9	81812456	81812457	HMRI00475.IMCB-Tan0171-MS-3	247	+	Mei4	Mei4
chr9	82499832	82499833	HMRI00475.IMCB-Tan0171-MS-3	235	+
chr9	83038039	83038040	HMRI00475.IMCB-Tan0171-MS-3	63	-	Hmgn3	Hmgn3
chr9	83611124	83611125	HMRI00475.IMCB-Tan0171-MS-3	1	+
chr9	83972152	83972153	HMRI00475.IMCB-Tan0171-MS-3	359	-	Bckdhb
chr9	84579315	84579316	HMRI00475.IMCB-Tan0171-MS-3	33	+
chr9	85423578	85423579	HMRI00475.IMCB-Tan0171-MS-3	479	-
chr9	85437005	85437006	HMRI00475.IMCB-Tan0171-MS-3	168	-
chr9	85632000	85632001	HMRI00475.IMCB-Tan0171-MS-3	401	-	Ibtk	Ibtk
chr9	85884768	85884769	HMRI00475.IMCB-Tan0171-MS-3	9	+
chr9	85888820	85888821	HMRI00475.IMCB-Tan0171-MS-3	577	-
chr9	86337813	86337814	HMRI00475.IMCB-Tan0171-MS-3	725	+	Ube2cbp
chr9	86406519	86406520	HMRI00475.IMCB-Tan0171-MS-3	122	-	Dopey1
chr9	86436967	86436968	HMRI00475.IMCB-Tan0171-MS-3	77	+	Dopey1	Dopey1
chr9	87599692	87599693	HMRI00475.IMCB-Tan0171-MS-3	839	-	Tbx18	Tbx18
chr9	94560691	94560692	HMRI00475.IMCB-Tan0171-MS-3	261	-
chr9	95125792	95125793	HMRI00475.IMCB-Tan0171-MS-3	885	+	Slc9a9	Slc9a9
chr9	95402576	95402577	HMRI00475.IMCB-Tan0171-MS-3	431	-	U2surp	U2surp
chr9	100869768	100869769	HMRI00475.IMCB-Tan0171-MS-3	259	+
chr9	101220281	101220282	HMRI00475.IMCB-Tan0171-MS-3	102	+
chr9	101285091	101285092	HMRI00475.IMCB-Tan0171-MS-3	585	-
chr9	102088076	102088077	HMRI00475.IMCB-Tan0171-MS-3	27	+	Ephb1
chr9	103248304	103248305	HMRI00475.IMCB-Tan0171-MS-3	279	+	Topbp1	Topbp1
chr9	103328526	103328527	HMRI00475.IMCB-Tan0171-MS-3	318	-	5830418P13Rik|Bfsp2	Bfsp2
chr9	103959459	103959460	HMRI00475.IMCB-Tan0171-MS-3	225	-	Uba5	Uba5
chr9	104743510	104743511	HMRI00475.IMCB-Tan0171-MS-3	320	-	Cpne4
chr9	104974947	104974948	HMRI00475.IMCB-Tan0171-MS-3	105	-	Mrpl3
chr9	108940862	108940863	HMRI00475.IMCB-Tan0171-MS-3	643	-
chr9	109436864	109436865	HMRI00475.IMCB-Tan0171-MS-3	11	-
chr9	110255278	110255279	HMRI00475.IMCB-Tan0171-MS-3	586	+	Scap	Scap
chr9	112191924	112191925	HMRI00475.IMCB-Tan0171-MS-3	246	+	2900079G21Rik	2900079G21Rik
chr9	112484058	112484059	HMRI00475.IMCB-Tan0171-MS-3	177	+
chr9	113670637	113670638	HMRI00475.IMCB-Tan0171-MS-3	27	-	Clasp2
chr9	113674127	113674128	HMRI00475.IMCB-Tan0171-MS-3	11	-	Clasp2
chr9	119084824	119084825	HMRI00475.IMCB-Tan0171-MS-3	79	+	Slc22a14
chr9	120643865	120643866	HMRI00475.IMCB-Tan0171-MS-3	11620	-
chr9	121996474	121996475	HMRI00475.IMCB-Tan0171-MS-3	257	-
chr9	122995133	122995134	HMRI00475.IMCB-Tan0171-MS-3	331	-	Zdhhc3	Zdhhc3
chrX	34557723	34557724	HMRI00475.IMCB-Tan0171-MS-3	31	-
chrX	39427369	39427370	HMRI00475.IMCB-Tan0171-MS-3	69	+	Xiap	Xiap
chrX	48914376	48914377	HMRI00475.IMCB-Tan0171-MS-3	11	-	Hs6st2	Hs6st2
chrX	68317428	68317429	HMRI00475.IMCB-Tan0171-MS-3	11624	+	Mamld1	Mamld1
chrX	95488077	95488078	HMRI00475.IMCB-Tan0171-MS-3	192	+	Ar	Ar
chrX	113053025	113053026	HMRI00475.IMCB-Tan0171-MS-3	7	+
chrX	140641915	140641916	HMRI00475.IMCB-Tan0171-MS-3	616	+
chrX	150108228	150108229	HMRI00475.IMCB-Tan0171-MS-3	1	-
chrX	156224197	156224198	HMRI00475.IMCB-Tan0171-MS-3	215	+	Sh3kbp1	Sh3kbp1
chr1	11097368	11097369	HMRI00473.IMCB-Tan0265-MS-6	28	+	Prex2	Prex2
chr1	11580142	11580143	HMRI00473.IMCB-Tan0265-MS-6	10	+	A830018L16Rik	A830018L16Rik
chr1	16114585	16114586	HMRI00473.IMCB-Tan0265-MS-6	81	-	Rdh10
chr1	22585411	22585412	HMRI00473.IMCB-Tan0265-MS-6	73	-	Rims1	Rims1
chr1	24092713	24092714	HMRI00473.IMCB-Tan0265-MS-6	851	-	Fam135a	Fam135a
chr1	37576101	37576102	HMRI00473.IMCB-Tan0265-MS-6	116	+	Mgat4a
chr1	38063037	38063038	HMRI00473.IMCB-Tan0265-MS-6	320	+	Eif5b	Eif5b
chr1	39248798	39248799	HMRI00473.IMCB-Tan0265-MS-6	29	+
chr1	54898545	54898546	HMRI00473.IMCB-Tan0265-MS-6	15	-	Ankrd44	Ankrd44
chr1	60041958	60041959	HMRI00473.IMCB-Tan0265-MS-6	4113	+	Fam117b	Fam117b
chr1	60153370	60153371	HMRI00473.IMCB-Tan0265-MS-6	7	-	Wdr12	Wdr12
chr1	64586383	64586384	HMRI00473.IMCB-Tan0265-MS-6	6	-	Creb1
chr1	68628295	68628296	HMRI00473.IMCB-Tan0265-MS-6	28	-	Erbb4	Erbb4
chr1	69707799	69707800	HMRI00473.IMCB-Tan0265-MS-6	347	+	Ikzf2
chr1	73788011	73788012	HMRI00473.IMCB-Tan0265-MS-6	135	+	6030407O03Rik
chr1	75505501	75505502	HMRI00473.IMCB-Tan0265-MS-6	51	-	Inha
chr1	82689680	82689681	HMRI00473.IMCB-Tan0265-MS-6	13	-	Col4a3
chr1	92945768	92945769	HMRI00473.IMCB-Tan0265-MS-6	144	-	Lrrfip1
chr1	122367757	122367758	HMRI00473.IMCB-Tan0265-MS-6	64	+
chr1	124219388	124219389	HMRI00473.IMCB-Tan0265-MS-6	99	+
chr1	128042597	128042598	HMRI00473.IMCB-Tan0265-MS-6	76	-	Nckap5	Nckap5
chr1	130507258	130507259	HMRI00473.IMCB-Tan0265-MS-6	47	+
chr1	132414796	132414797	HMRI00473.IMCB-Tan0265-MS-6	30	-
chr1	141341845	141341846	HMRI00473.IMCB-Tan0265-MS-6	486	+	Zbtb41	Zbtb41
chr1	142265241	142265242	HMRI00473.IMCB-Tan0265-MS-6	987	+	Kcnt2	Kcnt2
chr1	142393371	142393372	HMRI00473.IMCB-Tan0265-MS-6	236	-	Kcnt2
chr1	148061590	148061591	HMRI00473.IMCB-Tan0265-MS-6	96	+
chr1	154716162	154716163	HMRI00473.IMCB-Tan0265-MS-6	143	+	Smg7
chr1	157213576	157213577	HMRI00473.IMCB-Tan0265-MS-6	61	+	Xpr1
chr1	163060642	163060643	HMRI00473.IMCB-Tan0265-MS-6	277	+	Klhl20
chr1	164640074	164640075	HMRI00473.IMCB-Tan0265-MS-6	125	+	Prrc2c
chr1	168096366	168096367	HMRI00473.IMCB-Tan0265-MS-6	88	-	Gpa33
chr1	168914563	168914564	HMRI00473.IMCB-Tan0265-MS-6	388	+	Gm16701
chr1	171439048	171439049	HMRI00473.IMCB-Tan0265-MS-6	64	-	Nuf2	Nuf2
chr1	173278134	173278135	HMRI00473.IMCB-Tan0265-MS-6	559	-	Pfdn2
chr1	180966209	180966210	HMRI00473.IMCB-Tan0265-MS-6	145	+	Smyd3
chr1	181467393	181467394	HMRI00473.IMCB-Tan0265-MS-6	84	-	Tfb2m	Tfb2m
chr10	7494924	7494925	HMRI00473.IMCB-Tan0265-MS-6	230	-	Ginm1	Ginm1
chr10	10922364	10922365	HMRI00473.IMCB-Tan0265-MS-6	96	-	Shprh
chr10	12160944	12160945	HMRI00473.IMCB-Tan0265-MS-6	63	-	Utrn	Utrn
chr10	12386377	12386378	HMRI00473.IMCB-Tan0265-MS-6	48	-	Utrn	Utrn
chr10	13533708	13533709	HMRI00473.IMCB-Tan0265-MS-6	246	-	Aig1	Aig1
chr10	18261996	18261997	HMRI00473.IMCB-Tan0265-MS-6	154	-	Hebp2	Hebp2
chr10	31234396	31234397	HMRI00473.IMCB-Tan0265-MS-6	66	-	Rnf217	Rnf217
chr10	32584979	32584980	HMRI00473.IMCB-Tan0265-MS-6	39	-	Nkain2	Nkain2
chr10	36250711	36250712	HMRI00473.IMCB-Tan0265-MS-6	116	-	Hs3st5
chr10	40665488	40665489	HMRI00473.IMCB-Tan0265-MS-6	221	+
chr10	41223871	41223872	HMRI00473.IMCB-Tan0265-MS-6	2	+	Ppil6	Ppil6
chr10	42632860	42632861	HMRI00473.IMCB-Tan0265-MS-6	425	-	Scml4
chr10	50867759	50867760	HMRI00473.IMCB-Tan0265-MS-6	692	+
chr10	57822813	57822814	HMRI00473.IMCB-Tan0265-MS-6	106	+	Lims1	Lims1
chr10	60890782	60890783	HMRI00473.IMCB-Tan0265-MS-6	45	-
chr10	65085616	65085617	HMRI00473.IMCB-Tan0265-MS-6	74	+
chr10	75365322	75365323	HMRI00473.IMCB-Tan0265-MS-6	366	-	Smarcb1	Smarcb1
chr10	80860237	80860238	HMRI00473.IMCB-Tan0265-MS-6	654	-	Nfic	Nfic
chr10	86246705	86246706	HMRI00473.IMCB-Tan0265-MS-6	2	+	Nt5dc3	Nt5dc3
chr10	86516738	86516739	HMRI00473.IMCB-Tan0265-MS-6	53	+
chr10	88851205	88851206	HMRI00473.IMCB-Tan0265-MS-6	132	-
chr10	102093568	102093569	HMRI00473.IMCB-Tan0265-MS-6	119	-
chr10	104341212	104341213	HMRI00473.IMCB-Tan0265-MS-6	237	+
chr10	106987235	106987236	HMRI00473.IMCB-Tan0265-MS-6	40	-	Ptprq	Ptprq
chr10	123969524	123969525	HMRI00473.IMCB-Tan0265-MS-6	46	+
chr10	124887555	124887556	HMRI00473.IMCB-Tan0265-MS-6	15	+
chr10	125500229	125500230	HMRI00473.IMCB-Tan0265-MS-6	7	+
chr10	128217788	128217789	HMRI00473.IMCB-Tan0265-MS-6	118	+
chr10	129390521	129390522	HMRI00473.IMCB-Tan0265-MS-6	24	+
chr11	3091434	3091435	HMRI00473.IMCB-Tan0265-MS-6	21	+	Sfi1
chr11	10594019	10594020	HMRI00473.IMCB-Tan0265-MS-6	57	-
chr11	11613224	11613225	HMRI00473.IMCB-Tan0265-MS-6	611	-	Ikzf1
chr11	14578446	14578447	HMRI00473.IMCB-Tan0265-MS-6	137	-
chr11	17203828	17203829	HMRI00473.IMCB-Tan0265-MS-6	68	+
chr11	17976363	17976364	HMRI00473.IMCB-Tan0265-MS-6	67	-
chr11	20141211	20141212	HMRI00473.IMCB-Tan0265-MS-6	97	-	Cep68	Cep68
chr11	24438947	24438948	HMRI00473.IMCB-Tan0265-MS-6	57	+	4933430M04Rik	4933430M04Rik
chr11	32640835	32640836	HMRI00473.IMCB-Tan0265-MS-6	504	+	Fbxw11	Fbxw11
chr11	46712251	46712252	HMRI00473.IMCB-Tan0265-MS-6	153	+
chr11	50126547	50126548	HMRI00473.IMCB-Tan0265-MS-6	92	+	Canx
chr11	56879383	56879384	HMRI00473.IMCB-Tan0265-MS-6	286	-	Gria1
chr11	69337253	69337254	HMRI00473.IMCB-Tan0265-MS-6	287	+	Dnah2
chr11	72575229	72575230	HMRI00473.IMCB-Tan0265-MS-6	127	-	Ankfy1
chr11	74631849	74631850	HMRI00473.IMCB-Tan0265-MS-6	283	+	Mettl16	Mettl16
chr11	75366500	75366501	HMRI00473.IMCB-Tan0265-MS-6	11	-	Slc43a2
chr11	77227350	77227351	HMRI00473.IMCB-Tan0265-MS-6	97	+	Ssh2	Ssh2
chr11	77353762	77353763	HMRI00473.IMCB-Tan0265-MS-6	76	-	Taok1	Taok1
chr11	79823032	79823033	HMRI00473.IMCB-Tan0265-MS-6	10	-	Suz12
chr11	80204708	80204709	HMRI00473.IMCB-Tan0265-MS-6	282	-	Zfp207
chr11	84671181	84671182	HMRI00473.IMCB-Tan0265-MS-6	1338	-	Ggnbp2	Ggnbp2
chr11	85297258	85297259	HMRI00473.IMCB-Tan0265-MS-6	87	-	Bcas3
chr11	89395648	89395649	HMRI00473.IMCB-Tan0265-MS-6	93	+	Ankfn1
chr11	90334905	90334906	HMRI00473.IMCB-Tan0265-MS-6	310	-
chr11	96174380	96174381	HMRI00473.IMCB-Tan0265-MS-6	574	-
chr11	100293917	100293918	HMRI00473.IMCB-Tan0265-MS-6	506	-	Nt5c3b	Nt5c3b
chr11	100476674	100476675	HMRI00473.IMCB-Tan0265-MS-6	468	-	Dnajc7	Dnajc7
chr11	106304614	106304615	HMRI00473.IMCB-Tan0265-MS-6	13	-	Ern1	Ern1
chr11	106746295	106746296	HMRI00473.IMCB-Tan0265-MS-6	14	-	Smurf2	Smurf2
chr11	117178414	117178415	HMRI00473.IMCB-Tan0265-MS-6	4	-	Sept9
chr11	118651419	118651420	HMRI00473.IMCB-Tan0265-MS-6	204	-	Rbfox3	Rbfox3
chr11	120836837	120836838	HMRI00473.IMCB-Tan0265-MS-6	344	+	Csnk1d
chr12	4306591	4306592	HMRI00473.IMCB-Tan0265-MS-6	31	+	Ncoa1
chr12	16915327	16915328	HMRI00473.IMCB-Tan0265-MS-6	19	+	Rock2	Rock2
chr12	27291230	27291231	HMRI00473.IMCB-Tan0265-MS-6	157	+
chr12	27474825	27474826	HMRI00473.IMCB-Tan0265-MS-6	110	+
chr12	29894522	29894523	HMRI00473.IMCB-Tan0265-MS-6	230	-
chr12	32528188	32528189	HMRI00473.IMCB-Tan0265-MS-6	23	+	Cog5	Cog5
chr12	33006524	33006525	HMRI00473.IMCB-Tan0265-MS-6	333	+
chr12	34012742	34012743	HMRI00473.IMCB-Tan0265-MS-6	228	-	Atxn7l1
chr12	35890015	35890016	HMRI00473.IMCB-Tan0265-MS-6	7	+
chr12	36821772	36821773	HMRI00473.IMCB-Tan0265-MS-6	28	-	Bzw2	Bzw2
chr12	37433735	37433736	HMRI00473.IMCB-Tan0265-MS-6	8	-
chr12	47765738	47765739	HMRI00473.IMCB-Tan0265-MS-6	83	+
chr12	52184467	52184468	HMRI00473.IMCB-Tan0265-MS-6	297	-
chr12	52908622	52908623	HMRI00473.IMCB-Tan0265-MS-6	145	-	Hectd1	Hectd1
chr12	56466490	56466491	HMRI00473.IMCB-Tan0265-MS-6	221	+	1110008L16Rik	1110008L16Rik
chr12	64485490	64485491	HMRI00473.IMCB-Tan0265-MS-6	118	+
chr12	67552963	67552964	HMRI00473.IMCB-Tan0265-MS-6	279	+
chr12	70254235	70254236	HMRI00473.IMCB-Tan0265-MS-6	47	+
chr12	71567288	71567289	HMRI00473.IMCB-Tan0265-MS-6	269	-	Tmx1
chr12	72628886	72628887	HMRI00473.IMCB-Tan0265-MS-6	47	+
chr12	76963143	76963144	HMRI00473.IMCB-Tan0265-MS-6	116	+	Syne2	Syne2
chr12	79599470	79599471	HMRI00473.IMCB-Tan0265-MS-6	35	+	Gphn	Gphn
chr12	81921700	81921701	HMRI00473.IMCB-Tan0265-MS-6	224	-	Susd6
chr12	86360370	86360371	HMRI00473.IMCB-Tan0265-MS-6	14	-	Ylpm1
chr12	90808613	90808614	HMRI00473.IMCB-Tan0265-MS-6	263	-	Nrxn3
chr12	92882456	92882457	HMRI00473.IMCB-Tan0265-MS-6	414	-	Ston2	Ston2
chr12	94988793	94988794	HMRI00473.IMCB-Tan0265-MS-6	349	-
chr12	103100120	103100121	HMRI00473.IMCB-Tan0265-MS-6	164	-	Trip11	Trip11
chr12	112265191	112265192	HMRI00473.IMCB-Tan0265-MS-6	2	+
chr12	112455336	112455337	HMRI00473.IMCB-Tan0265-MS-6	7	+	Traf3	Traf3
chr12	114039953	114039954	HMRI00473.IMCB-Tan0265-MS-6	124	+
chr12	119155106	119155107	HMRI00473.IMCB-Tan0265-MS-6	76	+	Dnah11
chr13	11983902	11983903	HMRI00473.IMCB-Tan0265-MS-6	167	-	Ryr2	Ryr2
chr13	19103103	19103104	HMRI00473.IMCB-Tan0265-MS-6	53	+	Amph	Amph
chr13	20490012	20490013	HMRI00473.IMCB-Tan0265-MS-6	48	-	Elmo1
chr13	24633298	24633299	HMRI00473.IMCB-Tan0265-MS-6	43	+
chr13	27612702	27612703	HMRI00473.IMCB-Tan0265-MS-6	91	-
chr13	30007342	30007343	HMRI00473.IMCB-Tan0265-MS-6	1	-	E2f3	E2f3
chr13	36331723	36331724	HMRI00473.IMCB-Tan0265-MS-6	188	-	Fars2
chr13	36419555	36419556	HMRI00473.IMCB-Tan0265-MS-6	71	-	Fars2
chr13	39283121	39283122	HMRI00473.IMCB-Tan0265-MS-6	132	-
chr13	43566647	43566648	HMRI00473.IMCB-Tan0265-MS-6	89	+	Ranbp9
chr13	45820228	45820229	HMRI00473.IMCB-Tan0265-MS-6	113	+	Atxn1
chr13	46663443	46663444	HMRI00473.IMCB-Tan0265-MS-6	16	+	Cap2	Cap2
chr13	47528470	47528471	HMRI00473.IMCB-Tan0265-MS-6	302	-
chr13	48303772	48303773	HMRI00473.IMCB-Tan0265-MS-6	83	-	A330033J07Rik	A330033J07Rik
chr13	53749728	53749729	HMRI00473.IMCB-Tan0265-MS-6	60	-
chr13	64268036	64268037	HMRI00473.IMCB-Tan0265-MS-6	101	+	Habp4	Habp4
chr13	83690427	83690428	HMRI00473.IMCB-Tan0265-MS-6	2	-	Mef2c
chr13	90021098	90021099	HMRI00473.IMCB-Tan0265-MS-6	158	-	Xrcc4	Xrcc4
chr13	91629204	91629205	HMRI00473.IMCB-Tan0265-MS-6	235	+	Ssbp2	Ssbp2
chr13	95162770	95162771	HMRI00473.IMCB-Tan0265-MS-6	230	-	Ap3b1
chr13	99548294	99548295	HMRI00473.IMCB-Tan0265-MS-6	163	-	Fcho2	Fcho2
chr13	112641336	112641337	HMRI00473.IMCB-Tan0265-MS-6	15	+
chr13	113963198	113963199	HMRI00473.IMCB-Tan0265-MS-6	416	-	Gzmk	Gzmk
chr13	114809707	114809708	HMRI00473.IMCB-Tan0265-MS-6	361	-	Arl15
chr13	115121193	115121194	HMRI00473.IMCB-Tan0265-MS-6	33	-	Ndufs4	Ndufs4
chr13	115506568	115506569	HMRI00473.IMCB-Tan0265-MS-6	134	-
chr13	117868108	117868109	HMRI00473.IMCB-Tan0265-MS-6	10	-
chr14	10288825	10288826	HMRI00473.IMCB-Tan0265-MS-6	244	-
chr14	11824696	11824697	HMRI00473.IMCB-Tan0265-MS-6	161	-	Fhit	Fhit
chr14	22301689	22301690	HMRI00473.IMCB-Tan0265-MS-6	1	+
chr14	23626388	23626389	HMRI00473.IMCB-Tan0265-MS-6	102	+	1700112E06Rik	1700112E06Rik
chr14	27689446	27689447	HMRI00473.IMCB-Tan0265-MS-6	210	+
chr14	47586698	47586699	HMRI00473.IMCB-Tan0265-MS-6	71	-	Samd4
chr14	52886723	52886724	HMRI00473.IMCB-Tan0265-MS-6	1	-	Rab2b	Rab2b
chr14	54638580	54638581	HMRI00473.IMCB-Tan0265-MS-6	96	-
chr14	59107474	59107475	HMRI00473.IMCB-Tan0265-MS-6	63	-
chr14	67142349	67142350	HMRI00473.IMCB-Tan0265-MS-6	240	+
chr14	67152207	67152208	HMRI00473.IMCB-Tan0265-MS-6	329	+
chr14	67778094	67778095	HMRI00473.IMCB-Tan0265-MS-6	62	+
chr14	69938510	69938511	HMRI00473.IMCB-Tan0265-MS-6	7	-
chr14	72704447	72704448	HMRI00473.IMCB-Tan0265-MS-6	147	+
chr14	72736288	72736289	HMRI00473.IMCB-Tan0265-MS-6	47	-
chr14	75149074	75149075	HMRI00473.IMCB-Tan0265-MS-6	10	+	Esd	Esd
chr14	80923588	80923589	HMRI00473.IMCB-Tan0265-MS-6	97	-
chr14	82586636	82586637	HMRI00473.IMCB-Tan0265-MS-6	450	+
chr14	89461737	89461738	HMRI00473.IMCB-Tan0265-MS-6	1	-
chr14	89666249	89666250	HMRI00473.IMCB-Tan0265-MS-6	240	+
chr14	97226410	97226411	HMRI00473.IMCB-Tan0265-MS-6	12	-
chr14	103259796	103259797	HMRI00473.IMCB-Tan0265-MS-6	765	+
chr14	103585797	103585798	HMRI00473.IMCB-Tan0265-MS-6	367	+	Mycbp2
chr14	103736642	103736643	HMRI00473.IMCB-Tan0265-MS-6	116	+	Mycbp2
chr14	106256555	106256556	HMRI00473.IMCB-Tan0265-MS-6	5	-
chr14	117804314	117804315	HMRI00473.IMCB-Tan0265-MS-6	54	+	Gpc6	Gpc6
chr15	8376595	8376596	HMRI00473.IMCB-Tan0265-MS-6	246	+	Nipbl
chr15	10366565	10366566	HMRI00473.IMCB-Tan0265-MS-6	19	-
chr15	13731325	13731326	HMRI00473.IMCB-Tan0265-MS-6	47	-
chr15	14323364	14323365	HMRI00473.IMCB-Tan0265-MS-6	155	-
chr15	15821765	15821766	HMRI00473.IMCB-Tan0265-MS-6	61	-
chr15	20309644	20309645	HMRI00473.IMCB-Tan0265-MS-6	3	+
chr15	22750207	22750208	HMRI00473.IMCB-Tan0265-MS-6	473	+
chr15	27719892	27719893	HMRI00473.IMCB-Tan0265-MS-6	174	-	Trio	Trio
chr15	27743090	27743091	HMRI00473.IMCB-Tan0265-MS-6	143	+	Trio
chr15	30583997	30583998	HMRI00473.IMCB-Tan0265-MS-6	229	+	Ctnnd2	Ctnnd2
chr15	30633356	30633357	HMRI00473.IMCB-Tan0265-MS-6	90	-	Ctnnd2
chr15	34702970	34702971	HMRI00473.IMCB-Tan0265-MS-6	4	+
chr15	37249231	37249232	HMRI00473.IMCB-Tan0265-MS-6	489	+	Grhl2	Grhl2
chr15	43002393	43002394	HMRI00473.IMCB-Tan0265-MS-6	446	+
chr15	43111229	43111230	HMRI00473.IMCB-Tan0265-MS-6	62	+	Eif3e
chr15	45079011	45079012	HMRI00473.IMCB-Tan0265-MS-6	108	-
chr15	45981096	45981097	HMRI00473.IMCB-Tan0265-MS-6	225	-
chr15	51263350	51263351	HMRI00473.IMCB-Tan0265-MS-6	182	-
chr15	52136350	52136351	HMRI00473.IMCB-Tan0265-MS-6	413	-	Slc30a8
chr15	52710343	52710344	HMRI00473.IMCB-Tan0265-MS-6	1	+
chr15	53640818	53640819	HMRI00473.IMCB-Tan0265-MS-6	87	-	Samd12	Samd12
chr15	54796577	54796578	HMRI00473.IMCB-Tan0265-MS-6	380	+
chr15	61608174	61608175	HMRI00473.IMCB-Tan0265-MS-6	527	+
chr15	61956147	61956148	HMRI00473.IMCB-Tan0265-MS-6	125	-	Pvt1
chr15	64270205	64270206	HMRI00473.IMCB-Tan0265-MS-6	51	+
chr15	65462758	65462759	HMRI00473.IMCB-Tan0265-MS-6	265	-
chr15	65576979	65576980	HMRI00473.IMCB-Tan0265-MS-6	6	+
chr15	67984608	67984609	HMRI00473.IMCB-Tan0265-MS-6	432	+	Zfat
chr15	68011121	68011122	HMRI00473.IMCB-Tan0265-MS-6	49	-	Zfat	Zfat
chr15	69990829	69990830	HMRI00473.IMCB-Tan0265-MS-6	31	-
chr15	71409365	71409366	HMRI00473.IMCB-Tan0265-MS-6	385	+	Fam135b
chr15	72167136	72167137	HMRI00473.IMCB-Tan0265-MS-6	31	-
chr15	72819568	72819569	HMRI00473.IMCB-Tan0265-MS-6	60	+	Trappc9
chr15	74460355	74460356	HMRI00473.IMCB-Tan0265-MS-6	363	-	Mroh4	Mroh4
chr15	86621984	86621985	HMRI00473.IMCB-Tan0265-MS-6	278	-
chr15	89222058	89222059	HMRI00473.IMCB-Tan0265-MS-6	535	-	Syce3	Syce3
chr15	89353783	89353784	HMRI00473.IMCB-Tan0265-MS-6	1056	+	Shank3	Shank3
chr15	93435459	93435460	HMRI00473.IMCB-Tan0265-MS-6	261	+
chr15	96806331	96806332	HMRI00473.IMCB-Tan0265-MS-6	640	+
chr15	99273218	99273219	HMRI00473.IMCB-Tan0265-MS-6	336	+	Nckap5l
chr15	101978204	101978205	HMRI00473.IMCB-Tan0265-MS-6	141	-	Igfbp6
chr15	102405517	102405518	HMRI00473.IMCB-Tan0265-MS-6	26	-	Atf7	Atf7
chr16	4188053	4188054	HMRI00473.IMCB-Tan0265-MS-6	289	-	Crebbp	Crebbp
chr16	17146603	17146604	HMRI00473.IMCB-Tan0265-MS-6	3	-	Ccdc116	Ccdc116
chr16	19276507	19276508	HMRI00473.IMCB-Tan0265-MS-6	122	+
chr16	20144718	20144719	HMRI00473.IMCB-Tan0265-MS-6	236	+	Yeats2	Yeats2
chr16	23988477	23988478	HMRI00473.IMCB-Tan0265-MS-6	106	+	Bcl6
chr16	27648789	27648790	HMRI00473.IMCB-Tan0265-MS-6	92	-
chr16	31685842	31685843	HMRI00473.IMCB-Tan0265-MS-6	426	+	Dlg1	Dlg1
chr16	35909341	35909342	HMRI00473.IMCB-Tan0265-MS-6	5	+
chr16	41803233	41803234	HMRI00473.IMCB-Tan0265-MS-6	112	-	Lsamp
chr16	43025027	43025028	HMRI00473.IMCB-Tan0265-MS-6	75	+	Zbtb20	Zbtb20
chr16	44540869	44540870	HMRI00473.IMCB-Tan0265-MS-6	284	+	Boc
chr16	51169686	51169687	HMRI00473.IMCB-Tan0265-MS-6	105	-
chr16	52364085	52364086	HMRI00473.IMCB-Tan0265-MS-6	140	-	Alcam	Alcam
chr16	59029203	59029204	HMRI00473.IMCB-Tan0265-MS-6	101	+
chr16	65125914	65125915	HMRI00473.IMCB-Tan0265-MS-6	10	+
chr16	68483281	68483282	HMRI00473.IMCB-Tan0265-MS-6	253	+
chr16	68599892	68599893	HMRI00473.IMCB-Tan0265-MS-6	176	-
chr16	69142395	69142396	HMRI00473.IMCB-Tan0265-MS-6	111	-
chr16	72844426	72844427	HMRI00473.IMCB-Tan0265-MS-6	271	+	Robo1	Robo1
chr16	78984603	78984604	HMRI00473.IMCB-Tan0265-MS-6	60	+	Tmprss15
chr16	81172133	81172134	HMRI00473.IMCB-Tan0265-MS-6	19	+
chr16	82340206	82340207	HMRI00473.IMCB-Tan0265-MS-6	13	+
chr16	91505701	91505702	HMRI00473.IMCB-Tan0265-MS-6	65	+	Ifnar1	Ifnar1
chr17	3689905	3689906	HMRI00473.IMCB-Tan0265-MS-6	134	-	Nox3	Nox3
chr17	16031338	16031339	HMRI00473.IMCB-Tan0265-MS-6	184	-
chr17	17718935	17718936	HMRI00473.IMCB-Tan0265-MS-6	109	+	Lnpep
chr17	20541655	20541656	HMRI00473.IMCB-Tan0265-MS-6	31	+
chr17	22088122	22088123	HMRI00473.IMCB-Tan0265-MS-6	10	+	Zfp942
chr17	23942257	23942258	HMRI00473.IMCB-Tan0265-MS-6	168	+	Srrm2	Srrm2
chr17	23951827	23951828	HMRI00473.IMCB-Tan0265-MS-6	78	-	Srrm2
chr17	27783974	27783975	HMRI00473.IMCB-Tan0265-MS-6	90	+
chr17	28872951	28872952	HMRI00473.IMCB-Tan0265-MS-6	107	-	Mapk14
chr17	32356546	32356547	HMRI00473.IMCB-Tan0265-MS-6	214	-	Brd4	Brd4
chr17	33622652	33622653	HMRI00473.IMCB-Tan0265-MS-6	79	-
chr17	33972083	33972084	HMRI00473.IMCB-Tan0265-MS-6	13	+	Ndufa7	Ndufa7
chr17	50935692	50935693	HMRI00473.IMCB-Tan0265-MS-6	123	+	Tbc1d5
chr17	53672624	53672625	HMRI00473.IMCB-Tan0265-MS-6	114	+	Pp2d1
chr17	56232233	56232234	HMRI00473.IMCB-Tan0265-MS-6	80	+	Hdgfrp2	Hdgfrp2
chr17	64235050	64235051	HMRI00473.IMCB-Tan0265-MS-6	173	-	Fer
chr17	75087661	75087662	HMRI00473.IMCB-Tan0265-MS-6	388	+	Birc6	Birc6
chr17	75846659	75846660	HMRI00473.IMCB-Tan0265-MS-6	93	+	Rasgrp3	Rasgrp3
chr17	79651273	79651274	HMRI00473.IMCB-Tan0265-MS-6	673	+
chr17	80564727	80564728	HMRI00473.IMCB-Tan0265-MS-6	16	+	Galm	Galm
chr17	84759709	84759710	HMRI00473.IMCB-Tan0265-MS-6	4	-	Thada	Thada
chr17	88411995	88411996	HMRI00473.IMCB-Tan0265-MS-6	15	+	Fbxo11
chr18	4522743	4522744	HMRI00473.IMCB-Tan0265-MS-6	76	-
chr18	35934751	35934752	HMRI00473.IMCB-Tan0265-MS-6	26	+	Ube2d2a	Ube2d2a
chr18	39633195	39633196	HMRI00473.IMCB-Tan0265-MS-6	374	-	Nr3c1	Nr3c1
chr18	47951415	47951416	HMRI00473.IMCB-Tan0265-MS-6	122	-
chr18	48686987	48686988	HMRI00473.IMCB-Tan0265-MS-6	296	-
chr18	49983710	49983711	HMRI00473.IMCB-Tan0265-MS-6	25	-
chr18	56247817	56247818	HMRI00473.IMCB-Tan0265-MS-6	268	-
chr18	59563262	59563263	HMRI00473.IMCB-Tan0265-MS-6	76	+	Chsy3	Chsy3
chr18	62746124	62746125	HMRI00473.IMCB-Tan0265-MS-6	12	-	Spink10
chr18	64616361	64616362	HMRI00473.IMCB-Tan0265-MS-6	216	+	Fech
chr18	67882784	67882785	HMRI00473.IMCB-Tan0265-MS-6	385	-	Ptpn2	Ptpn2
chr18	87251159	87251160	HMRI00473.IMCB-Tan0265-MS-6	69	-
chr19	12409104	12409105	HMRI00473.IMCB-Tan0265-MS-6	9	-
chr19	12571978	12571979	HMRI00473.IMCB-Tan0265-MS-6	117	-	Dtx4	Dtx4
chr19	24395610	24395611	HMRI00473.IMCB-Tan0265-MS-6	359	-	Pip5k1b	Pip5k1b
chr19	25494075	25494076	HMRI00473.IMCB-Tan0265-MS-6	222	+	Kank1	Kank1
chr19	27455726	27455727	HMRI00473.IMCB-Tan0265-MS-6	74	-
chr19	29816140	29816141	HMRI00473.IMCB-Tan0265-MS-6	166	+	9930021J03Rik
chr19	32893378	32893379	HMRI00473.IMCB-Tan0265-MS-6	154	-	Pten
chr19	34273474	34273475	HMRI00473.IMCB-Tan0265-MS-6	379	+	Stambpl1	Stambpl1
chr19	38984182	38984183	HMRI00473.IMCB-Tan0265-MS-6	35	+	Tbc1d12	Tbc1d12
chr19	45391543	45391544	HMRI00473.IMCB-Tan0265-MS-6	66	-
chr19	46896380	46896381	HMRI00473.IMCB-Tan0265-MS-6	14	-	Cnnm2
chr19	53071851	53071852	HMRI00473.IMCB-Tan0265-MS-6	6	-	Xpnpep1	Xpnpep1
chr19	56758305	56758306	HMRI00473.IMCB-Tan0265-MS-6	737	+
chr2	5717532	5717533	HMRI00473.IMCB-Tan0265-MS-6	86	+	Cdc123
chr2	6268519	6268520	HMRI00473.IMCB-Tan0265-MS-6	139	-	Usp6nl
chr2	14732070	14732071	HMRI00473.IMCB-Tan0265-MS-6	2	-	Cacnb2
chr2	15567473	15567474	HMRI00473.IMCB-Tan0265-MS-6	11	-
chr2	16534800	16534801	HMRI00473.IMCB-Tan0265-MS-6	285	+	Plxdc2	Plxdc2
chr2	16536514	16536515	HMRI00473.IMCB-Tan0265-MS-6	190	-	Plxdc2
chr2	20600688	20600689	HMRI00473.IMCB-Tan0265-MS-6	102	+	Etl4	Etl4
chr2	23833081	23833082	HMRI00473.IMCB-Tan0265-MS-6	182	-
chr2	24698370	24698371	HMRI00473.IMCB-Tan0265-MS-6	55	-	Ehmt1	Ehmt1
chr2	31589977	31589978	HMRI00473.IMCB-Tan0265-MS-6	206	-	Abl1
chr2	32772389	32772390	HMRI00473.IMCB-Tan0265-MS-6	117	-	Fam129b
chr2	36129234	36129235	HMRI00473.IMCB-Tan0265-MS-6	59	+
chr2	37338752	37338753	HMRI00473.IMCB-Tan0265-MS-6	30	+	Rabgap1	Rabgap1
chr2	37523297	37523298	HMRI00473.IMCB-Tan0265-MS-6	208	-
chr2	48813937	48813938	HMRI00473.IMCB-Tan0265-MS-6	62	-	Mbd5
chr2	52743844	52743845	HMRI00473.IMCB-Tan0265-MS-6	306	+	Fmnl2	Fmnl2
chr2	53006230	53006231	HMRI00473.IMCB-Tan0265-MS-6	102	+	Prpf40a
chr2	57167024	57167025	HMRI00473.IMCB-Tan0265-MS-6	503	+	Gpd2	Gpd2
chr2	59538454	59538455	HMRI00473.IMCB-Tan0265-MS-6	378	+	Tanc1	Tanc1
chr2	62210584	62210585	HMRI00473.IMCB-Tan0265-MS-6	30	-	Dpp4	Dpp4
chr2	70651962	70651963	HMRI00473.IMCB-Tan0265-MS-6	260	+	Tlk1
chr2	76033644	76033645	HMRI00473.IMCB-Tan0265-MS-6	214	-	Pde11a	Pde11a
chr2	77932725	77932726	HMRI00473.IMCB-Tan0265-MS-6	144	-	4930440I19Rik
chr2	84182471	84182472	HMRI00473.IMCB-Tan0265-MS-6	110	+	Calcrl
chr2	85127809	85127810	HMRI00473.IMCB-Tan0265-MS-6	515	-
chr2	90624014	90624015	HMRI00473.IMCB-Tan0265-MS-6	195	+	Agbl2	Agbl2
chr2	91893097	91893098	HMRI00473.IMCB-Tan0265-MS-6	339	-
chr2	92091129	92091130	HMRI00473.IMCB-Tan0265-MS-6	450	-	Phf21a
chr2	94921879	94921880	HMRI00473.IMCB-Tan0265-MS-6	91	+
chr2	98819804	98819805	HMRI00473.IMCB-Tan0265-MS-6	62	+
chr2	101380283	101380284	HMRI00473.IMCB-Tan0265-MS-6	78	-
chr2	106605717	106605718	HMRI00473.IMCB-Tan0265-MS-6	1	+	Mpped2	Mpped2
chr2	109415076	109415077	HMRI00473.IMCB-Tan0265-MS-6	36	-
chr2	115196043	115196044	HMRI00473.IMCB-Tan0265-MS-6	5	+
chr2	116185191	116185192	HMRI00473.IMCB-Tan0265-MS-6	14	+
chr2	117301665	117301666	HMRI00473.IMCB-Tan0265-MS-6	127	+
chr2	118882333	118882334	HMRI00473.IMCB-Tan0265-MS-6	262	-	Casc5
chr2	119794230	119794231	HMRI00473.IMCB-Tan0265-MS-6	7	-	Mga
chr2	121574286	121574287	HMRI00473.IMCB-Tan0265-MS-6	149	+	Frmd5
chr2	122507105	122507106	HMRI00473.IMCB-Tan0265-MS-6	151	+	Slc30a4
chr2	131920308	131920309	HMRI00473.IMCB-Tan0265-MS-6	245	-	Slc23a2	Slc23a2
chr2	133161863	133161864	HMRI00473.IMCB-Tan0265-MS-6	79	-
chr2	133445346	133445347	HMRI00473.IMCB-Tan0265-MS-6	12	-
chr2	133831648	133831649	HMRI00473.IMCB-Tan0265-MS-6	273	+
chr2	134395477	134395478	HMRI00473.IMCB-Tan0265-MS-6	23	-
chr2	136713152	136713153	HMRI00473.IMCB-Tan0265-MS-6	118	-	Mkks	Mkks
chr2	139886813	139886814	HMRI00473.IMCB-Tan0265-MS-6	66	-	Tasp1	Tasp1
chr2	140213056	140213057	HMRI00473.IMCB-Tan0265-MS-6	119	-	Sel1l2	Sel1l2
chr2	140455002	140455003	HMRI00473.IMCB-Tan0265-MS-6	238	+	Macrod2	Macrod2
chr2	141945116	141945117	HMRI00473.IMCB-Tan0265-MS-6	109	-	Macrod2
chr2	144398190	144398191	HMRI00473.IMCB-Tan0265-MS-6	234	-	Sec23b
chr2	144849220	144849221	HMRI00473.IMCB-Tan0265-MS-6	93	-
chr2	151560645	151560646	HMRI00473.IMCB-Tan0265-MS-6	25	-	Psmf1	Psmf1
chr2	152008676	152008677	HMRI00473.IMCB-Tan0265-MS-6	237	-
chr2	152058107	152058108	HMRI00473.IMCB-Tan0265-MS-6	114	+	Csnk2a1	Csnk2a1
chr2	153190047	153190048	HMRI00473.IMCB-Tan0265-MS-6	244	-	Asxl1
chr2	158833995	158833996	HMRI00473.IMCB-Tan0265-MS-6	262	+
chr2	162297165	162297166	HMRI00473.IMCB-Tan0265-MS-6	399	+	Ptprt
chr2	165149733	165149734	HMRI00473.IMCB-Tan0265-MS-6	312	-	Elmo2	Elmo2
chr2	166286458	166286459	HMRI00473.IMCB-Tan0265-MS-6	143	+
chr2	167096365	167096366	HMRI00473.IMCB-Tan0265-MS-6	98	-
chr2	169216167	169216168	HMRI00473.IMCB-Tan0265-MS-6	275	-
chr2	174073647	174073648	HMRI00473.IMCB-Tan0265-MS-6	127	-
chr2	178814450	178814451	HMRI00473.IMCB-Tan0265-MS-6	64	+
chr3	4327956	4327957	HMRI00473.IMCB-Tan0265-MS-6	18	+
chr3	9001833	9001834	HMRI00473.IMCB-Tan0265-MS-6	204	+	Tpd52
chr3	10207786	10207787	HMRI00473.IMCB-Tan0265-MS-6	147	+	Fabp4
chr3	13016213	13016214	HMRI00473.IMCB-Tan0265-MS-6	309	+
chr3	14602874	14602875	HMRI00473.IMCB-Tan0265-MS-6	105	+	E2f5	E2f5
chr3	22015022	22015023	HMRI00473.IMCB-Tan0265-MS-6	235	+	Tbl1xr1	Tbl1xr1
chr3	24627601	24627602	HMRI00473.IMCB-Tan0265-MS-6	165	-
chr3	25818945	25818946	HMRI00473.IMCB-Tan0265-MS-6	3	-	Nlgn1	Nlgn1
chr3	27414903	27414904	HMRI00473.IMCB-Tan0265-MS-6	705	+	Fndc3b
chr3	30910532	30910533	HMRI00473.IMCB-Tan0265-MS-6	30	-	Prkci
chr3	31699791	31699792	HMRI00473.IMCB-Tan0265-MS-6	5	-
chr3	32341848	32341849	HMRI00473.IMCB-Tan0265-MS-6	69	+	Pik3ca	Pik3ca
chr3	33690698	33690699	HMRI00473.IMCB-Tan0265-MS-6	92	+
chr3	35600851	35600852	HMRI00473.IMCB-Tan0265-MS-6	50	-
chr3	36579101	36579102	HMRI00473.IMCB-Tan0265-MS-6	75	-	Trpc3	Trpc3
chr3	36598366	36598367	HMRI00473.IMCB-Tan0265-MS-6	217	-
chr3	37353825	37353826	HMRI00473.IMCB-Tan0265-MS-6	214	+	Spata5	Spata5
chr3	37355663	37355664	HMRI00473.IMCB-Tan0265-MS-6	6011	+	Spata5	Spata5
chr3	37457251	37457252	HMRI00473.IMCB-Tan0265-MS-6	155	-	Spata5
chr3	38694333	38694334	HMRI00473.IMCB-Tan0265-MS-6	711	-
chr3	42878742	42878743	HMRI00473.IMCB-Tan0265-MS-6	139	+
chr3	48572786	48572787	HMRI00473.IMCB-Tan0265-MS-6	15	+
chr3	51071327	51071328	HMRI00473.IMCB-Tan0265-MS-6	164	-	Elf2	Elf2
chr3	55517022	55517023	HMRI00473.IMCB-Tan0265-MS-6	268	-	Nbea	Nbea
chr3	60435724	60435725	HMRI00473.IMCB-Tan0265-MS-6	20	+
chr3	66496193	66496194	HMRI00473.IMCB-Tan0265-MS-6	298	+
chr3	69234314	69234315	HMRI00473.IMCB-Tan0265-MS-6	4	+	Ppm1l	Ppm1l
chr3	81567213	81567214	HMRI00473.IMCB-Tan0265-MS-6	228	+
chr3	84489208	84489209	HMRI00473.IMCB-Tan0265-MS-6	3	-	Tmem154
chr3	87565216	87565217	HMRI00473.IMCB-Tan0265-MS-6	162	+	Pear1
chr3	88355137	88355138	HMRI00473.IMCB-Tan0265-MS-6	3	-	Lamtor2	Lamtor2
chr3	90133116	90133117	HMRI00473.IMCB-Tan0265-MS-6	485	-
chr3	96060275	96060276	HMRI00473.IMCB-Tan0265-MS-6	5	+
chr3	101304955	101304956	HMRI00473.IMCB-Tan0265-MS-6	367	-
chr3	102568185	102568186	HMRI00473.IMCB-Tan0265-MS-6	48	-	Tspan2
chr3	106362217	106362218	HMRI00473.IMCB-Tan0265-MS-6	133	+	Dram2	Dram2
chr3	116112805	116112806	HMRI00473.IMCB-Tan0265-MS-6	418	-	Cdc14a	Cdc14a
chr3	118166928	118166929	HMRI00473.IMCB-Tan0265-MS-6	107	+
chr3	122303383	122303384	HMRI00473.IMCB-Tan0265-MS-6	2	+	Fnbp1l
chr3	137627057	137627058	HMRI00473.IMCB-Tan0265-MS-6	258	+	Dapp1
chr3	138408279	138408280	HMRI00473.IMCB-Tan0265-MS-6	174	+	Tspan5	Tspan5
chr3	141640485	141640486	HMRI00473.IMCB-Tan0265-MS-6	19	-	Bmpr1b	Bmpr1b
chr3	142463683	142463684	HMRI00473.IMCB-Tan0265-MS-6	313	-	Pkn2	Pkn2
chr3	143102318	143102319	HMRI00473.IMCB-Tan0265-MS-6	61	-
chr3	149882541	149882542	HMRI00473.IMCB-Tan0265-MS-6	232	+
chr3	152968058	152968059	HMRI00473.IMCB-Tan0265-MS-6	232	+	St6galnac3
chr3	157671878	157671879	HMRI00473.IMCB-Tan0265-MS-6	189	+
chr3	158482502	158482503	HMRI00473.IMCB-Tan0265-MS-6	46	-
chr3	158483075	158483076	HMRI00473.IMCB-Tan0265-MS-6	700	+
chr3	158502969	158502970	HMRI00473.IMCB-Tan0265-MS-6	136	-
chr3	158509221	158509222	HMRI00473.IMCB-Tan0265-MS-6	263	-
chr4	10928079	10928080	HMRI00473.IMCB-Tan0265-MS-6	160	-	Plekhf2	Plekhf2
chr4	27824165	27824166	HMRI00473.IMCB-Tan0265-MS-6	75	-
chr4	28890403	28890404	HMRI00473.IMCB-Tan0265-MS-6	278	+	Epha7	Epha7
chr4	28985488	28985489	HMRI00473.IMCB-Tan0265-MS-6	438	-
chr4	30191389	30191390	HMRI00473.IMCB-Tan0265-MS-6	184	+
chr4	30745627	30745628	HMRI00473.IMCB-Tan0265-MS-6	34	+	4930556G01Rik	4930556G01Rik
chr4	33418270	33418271	HMRI00473.IMCB-Tan0265-MS-6	64	+	Rngtt	Rngtt
chr4	35802170	35802171	HMRI00473.IMCB-Tan0265-MS-6	105	-	Lingo2	Lingo2
chr4	36190273	36190274	HMRI00473.IMCB-Tan0265-MS-6	260	+	Lingo2
chr4	41096785	41096786	HMRI00473.IMCB-Tan0265-MS-6	133	+	Ube2r2	Ube2r2
chr4	41136007	41136008	HMRI00473.IMCB-Tan0265-MS-6	135	-	Ube2r2
chr4	45368977	45368978	HMRI00473.IMCB-Tan0265-MS-6	22	+	Dcaf10	Dcaf10
chr4	53341023	53341024	HMRI00473.IMCB-Tan0265-MS-6	16	+
chr4	70865208	70865209	HMRI00473.IMCB-Tan0265-MS-6	83	+
chr4	71423622	71423623	HMRI00473.IMCB-Tan0265-MS-6	18	+
chr4	84775017	84775018	HMRI00473.IMCB-Tan0265-MS-6	58	+	Cntln	Cntln
chr4	87474922	87474923	HMRI00473.IMCB-Tan0265-MS-6	722	-	Mllt3	Mllt3
chr4	92860987	92860988	HMRI00473.IMCB-Tan0265-MS-6	12	+
chr4	96813507	96813508	HMRI00473.IMCB-Tan0265-MS-6	85	+
chr4	97477910	97477911	HMRI00473.IMCB-Tan0265-MS-6	85	+	Nfia	Nfia
chr4	101698494	101698495	HMRI00473.IMCB-Tan0265-MS-6	49	+
chr4	103489457	103489458	HMRI00473.IMCB-Tan0265-MS-6	349	+
chr4	104064693	104064694	HMRI00473.IMCB-Tan0265-MS-6	100	+	Dab1	Dab1
chr4	104403819	104403820	HMRI00473.IMCB-Tan0265-MS-6	45	+	Dab1	Dab1
chr4	105928732	105928733	HMRI00473.IMCB-Tan0265-MS-6	209	+
chr4	112359294	112359295	HMRI00473.IMCB-Tan0265-MS-6	253	+
chr4	116251635	116251636	HMRI00473.IMCB-Tan0265-MS-6	182	-	Gpbp1l1
chr4	116260999	116261000	HMRI00473.IMCB-Tan0265-MS-6	172	+	Gpbp1l1	Gpbp1l1
chr4	132389318	132389319	HMRI00473.IMCB-Tan0265-MS-6	60	-	Ppp1r8	Ppp1r8
chr4	132712396	132712397	HMRI00473.IMCB-Tan0265-MS-6	87	+	Wasf2	Wasf2
chr4	137604401	137604402	HMRI00473.IMCB-Tan0265-MS-6	275	+	Eif4g3	Eif4g3
chr4	138778521	138778522	HMRI00473.IMCB-Tan0265-MS-6	31	+	Capzb	Capzb
chr4	138950628	138950629	HMRI00473.IMCB-Tan0265-MS-6	1	-	Ubr4
chr4	139009041	139009042	HMRI00473.IMCB-Tan0265-MS-6	18	-	Ubr4
chr4	141093398	141093399	HMRI00473.IMCB-Tan0265-MS-6	310	+	Spen
chr4	141605404	141605405	HMRI00473.IMCB-Tan0265-MS-6	153	-	Tmem51	Tmem51
chr4	142626119	142626120	HMRI00473.IMCB-Tan0265-MS-6	584	-
chr4	148412914	148412915	HMRI00473.IMCB-Tan0265-MS-6	251	+	Pex14
chr4	151364148	151364149	HMRI00473.IMCB-Tan0265-MS-6	166	+	Phf13
chr4	151651510	151651511	HMRI00473.IMCB-Tan0265-MS-6	367	+	Gpr153	Gpr153
chr4	155201038	155201039	HMRI00473.IMCB-Tan0265-MS-6	161	+
chr5	5551068	5551069	HMRI00473.IMCB-Tan0265-MS-6	3	+	Gtpbp10
chr5	14462176	14462177	HMRI00473.IMCB-Tan0265-MS-6	28	+
chr5	15504193	15504194	HMRI00473.IMCB-Tan0265-MS-6	46	-	Cacna2d1
chr5	27719691	27719692	HMRI00473.IMCB-Tan0265-MS-6	234	-	Dpp6
chr5	29911131	29911132	HMRI00473.IMCB-Tan0265-MS-6	282	+	Ube3c	Ube3c
chr5	32542751	32542752	HMRI00473.IMCB-Tan0265-MS-6	22	-	Plb1
chr5	32967705	32967706	HMRI00473.IMCB-Tan0265-MS-6	252	+	Yes1	Yes1
chr5	34209141	34209142	HMRI00473.IMCB-Tan0265-MS-6	15	+	Whsc1	Whsc1
chr5	39575789	39575790	HMRI00473.IMCB-Tan0265-MS-6	91	-
chr5	47890319	47890320	HMRI00473.IMCB-Tan0265-MS-6	344	+
chr5	48336465	48336466	HMRI00473.IMCB-Tan0265-MS-6	487	+
chr5	51028421	51028422	HMRI00473.IMCB-Tan0265-MS-6	209	-
chr5	66419672	66419673	HMRI00473.IMCB-Tan0265-MS-6	67	+	Rbm47
chr5	76322851	76322852	HMRI00473.IMCB-Tan0265-MS-6	250	-
chr5	79632737	79632738	HMRI00473.IMCB-Tan0265-MS-6	1	-
chr5	87251122	87251123	HMRI00473.IMCB-Tan0265-MS-6	295	+	Ythdc1	Ythdc1
chr5	88332121	88332122	HMRI00473.IMCB-Tan0265-MS-6	29	+
chr5	97509474	97509475	HMRI00473.IMCB-Tan0265-MS-6	70	+	Bmp2k	Bmp2k
chr5	108046495	108046496	HMRI00473.IMCB-Tan0265-MS-6	57	-	Rpap2
chr5	111030839	111030840	HMRI00473.IMCB-Tan0265-MS-6	27	-	Galnt9
chr5	119009664	119009665	HMRI00473.IMCB-Tan0265-MS-6	804	-
chr5	119588161	119588162	HMRI00473.IMCB-Tan0265-MS-6	13	-
chr5	121625881	121625882	HMRI00473.IMCB-Tan0265-MS-6	440	-	Ptpn11	Ptpn11
chr5	136785334	136785335	HMRI00473.IMCB-Tan0265-MS-6	118	+	Cux1
chr5	137581142	137581143	HMRI00473.IMCB-Tan0265-MS-6	318	-
chr5	141090783	141090784	HMRI00473.IMCB-Tan0265-MS-6	26	+	Lfng	Lfng
chr5	143815485	143815486	HMRI00473.IMCB-Tan0265-MS-6	224	-	Rnf216	Rnf216
chr5	144099833	144099834	HMRI00473.IMCB-Tan0265-MS-6	213	+
chr5	151108832	151108833	HMRI00473.IMCB-Tan0265-MS-6	113	+	Fry	Fry
chr6	3487442	3487443	HMRI00473.IMCB-Tan0265-MS-6	317	-	Ccdc132
chr6	11962149	11962150	HMRI00473.IMCB-Tan0265-MS-6	15	+	Phf14	Phf14
chr6	11995024	11995025	HMRI00473.IMCB-Tan0265-MS-6	123	-	Phf14
chr6	20022311	20022312	HMRI00473.IMCB-Tan0265-MS-6	43	+
chr6	23533845	23533846	HMRI00473.IMCB-Tan0265-MS-6	104	+	Cadps2
chr6	24079609	24079610	HMRI00473.IMCB-Tan0265-MS-6	14	+	Slc13a1
chr6	29132932	29132933	HMRI00473.IMCB-Tan0265-MS-6	126	+
chr6	31202231	31202232	HMRI00473.IMCB-Tan0265-MS-6	55	-	2210408F21Rik
chr6	31350192	31350193	HMRI00473.IMCB-Tan0265-MS-6	512	-	Mkln1
chr6	36295878	36295879	HMRI00473.IMCB-Tan0265-MS-6	4	-	9330158H04Rik	9330158H04Rik
chr6	61411430	61411431	HMRI00473.IMCB-Tan0265-MS-6	29	+	Ccser1	Ccser1
chr6	66929911	66929912	HMRI00473.IMCB-Tan0265-MS-6	100	-	Gng12
chr6	69770532	69770533	HMRI00473.IMCB-Tan0265-MS-6	1	-
chr6	76090674	76090675	HMRI00473.IMCB-Tan0265-MS-6	24	-
[truncated: 4,732 more rows]
