# Supplementary material for: Transposon mutagenesis identifies cooperating genetic drivers during keratinocyte transformation and cutaneous squamous cell carcinoma progression
Source: PLoS Genet. 2021 Aug 16;17(8):e1009094. doi: 10.1371/journal.pgen.1009094 (PMC8389471; doi:10.1371/journal.pgen.1009094)
Supplement: S3 Data — (XLSX) [file pgen.1009094.s036.xlsx]

## Sheet: ST17
SB|cuSCC Supplementary Tables for Aiderus, Newberg, and Guzman-Rojas et al., 2021 manuscript: PGENETICS-D-20-01368
Transposon mutagenesis identifies cooperating genetic drivers during keratinocyte transformation and cutaneous squamous cell carcinoma progression. Aziz Aiderus, Justin Y. Newberg, Liliana Guzman-Rojas [...] Michael A. Black, Karen M. Mann, and Michael B. Mann
Correspondence to M.B.M. at Michael.Mann@moffitt.org
S3 Data: BED file of SB insertions for cuSK32_SBC
Chr	start	end	TumorID	reads	strand	gene(s)	gene_direction_activating
chr9	99515002	99515003	HMRI00627.IMCB-Tar0057-SKD	2297	+	A4gnt	A4gnt
chr9	99515002	99515003	HMRI00628.IMCB-Tar0057-SKTL	1368	+	A4gnt	A4gnt
chr9	79661071	79661072	HMRI00628.IMCB-Tar0057-SKTL	1264	-
chr9	79661071	79661072	HMRI00627.IMCB-Tar0057-SKD	1221	-
chr9	107588675	107588676	HMRI00605.IMCB-Soot0016-SKD	757	-	Sema3f	Sema3f
chr9	86176488	86176489	HMRI00618.IMCB-Tar0017-SKTL	736	+
chrX	147425090	147425091	HMRI00618.IMCB-Tar0017-SKTL	599	+	Gnl3l
chr5	119039184	119039185	HMRI00625.IMCB-Tar0044-SKD	594	-	Med13l
chr2	105819681	105819682	HMRI00625.IMCB-Tar0044-SKD	586	+	Dnajc24
chr9	85890146	85890147	HMRI00613.IMCB-Soot0036-SKTL	580	+
chr9	59244207	59244208	HMRI00625.IMCB-Tar0044-SKD	576	-	Arih1	Arih1
chr9	87229791	87229792	HMRI00625.IMCB-Tar0044-SKD	573	-
chr12	8859402	8859403	HMRI00628.IMCB-Tar0057-SKTL	541	+
chr2	144425491	144425492	HMRI00616.IMCB-Tar0007-SKTL	539	-
chr3	38825859	38825860	HMRI00618.IMCB-Tar0017-SKTL	531	+	Fat4	Fat4
chr13	99613428	99613429	HMRI00628.IMCB-Tar0057-SKTL	514	+	Tnpo1
chr14	18585216	18585217	HMRI00625.IMCB-Tar0044-SKD	513	-	Thrb
chr13	21652328	21652329	HMRI00618.IMCB-Tar0017-SKTL	511	+
chr9	85800148	85800149	HMRI00616.IMCB-Tar0007-SKTL	508	+
chr12	85263733	85263734	HMRI00628.IMCB-Tar0057-SKTL	508	+
chr9	14658037	14658038	HMRI00618.IMCB-Tar0017-SKTL	506	+
chr13	98787362	98787363	HMRI00625.IMCB-Tar0044-SKD	506	+	Arhgef28
chr18	6464691	6464692	HMRI00619.IMCB-Tar0028-SKD	504	-	Epc1	Epc1
chr10	39963071	39963072	HMRI00625.IMCB-Tar0044-SKD	499	-	Rpf2	Rpf2
chr1	66234658	66234659	HMRI00618.IMCB-Tar0017-SKTL	498	+	Map2	Map2
chr7	88119407	88119408	HMRI00622.IMCB-Tar0029-SKTL	497	-
chr3	51552344	51552345	HMRI00625.IMCB-Tar0044-SKD	497	+	Maml3
chr7	37338535	37338536	HMRI00618.IMCB-Tar0017-SKTL	495	-
chr9	85890146	85890147	HMRI00615.IMCB-Soot0036-SKD	491	+
chr15	35054637	35054638	HMRI00616.IMCB-Tar0007-SKTL	482	+	Stk3
chr13	11739764	11739765	HMRI00619.IMCB-Tar0028-SKD	480	-	Ryr2	Ryr2
chr9	64577362	64577363	HMRI00619.IMCB-Tar0028-SKD	479	+	Rab11a
chr15	21012137	21012138	HMRI00625.IMCB-Tar0044-SKD	471	-
chr10	49498778	49498779	HMRI00628.IMCB-Tar0057-SKTL	470	-	Grik2	Grik2
chr9	71192322	71192323	HMRI00616.IMCB-Tar0007-SKTL	467	+
chr9	85908120	85908121	HMRI00617.IMCB-Tar0017-SKD	464	-
chr3	99128672	99128673	HMRI00625.IMCB-Tar0044-SKD	462	-	Tbx15
chr9	49533216	49533217	HMRI00618.IMCB-Tar0017-SKTL	460	-	Ncam1	Ncam1
chr9	38076694	38076695	HMRI00628.IMCB-Tar0057-SKTL	459	+	Olfr895	Olfr895
chr9	114599798	114599799	HMRI00625.IMCB-Tar0044-SKD	458	+	Dync1li1	Dync1li1
chr9	26583615	26583616	HMRI00628.IMCB-Tar0057-SKTL	457	+	Glb1l2
chr7	37295047	37295048	HMRI00618.IMCB-Tar0017-SKTL	454	-
chr13	14956257	14956258	HMRI00618.IMCB-Tar0017-SKTL	453	-
chr9	88049204	88049205	HMRI00618.IMCB-Tar0017-SKTL	448	+
chr5	43899098	43899099	HMRI00618.IMCB-Tar0017-SKTL	442	+
chr7	133793425	133793426	HMRI00618.IMCB-Tar0017-SKTL	441	+	Ccdc101	Ccdc101
chr2	55574697	55574698	HMRI00616.IMCB-Tar0007-SKTL	440	+
chr18	43047580	43047581	HMRI00616.IMCB-Tar0007-SKTL	437	-	Ppp2r2b	Ppp2r2b
chr2	165950258	165950259	HMRI00625.IMCB-Tar0044-SKD	436	-	Sulf2	Sulf2
chr6	134028137	134028138	HMRI00617.IMCB-Tar0017-SKD	434	-	Etv6
chr2	146414513	146414514	HMRI00626.IMCB-Tar0044-SKTL	434	+
chr9	81701096	81701097	HMRI00625.IMCB-Tar0044-SKD	432	+
chr9	85875141	85875142	HMRI00625.IMCB-Tar0044-SKD	432	+
chr9	85753385	85753386	HMRI00622.IMCB-Tar0029-SKTL	431	+
chr9	87139081	87139082	HMRI00628.IMCB-Tar0057-SKTL	431	-	Cep162	Cep162
chr11	113708660	113708661	HMRI00625.IMCB-Tar0044-SKD	430	+	Sdk2
chr9	106281922	106281923	HMRI00621.IMCB-Tar0029-SKD	426	-
chr8	36875494	36875495	HMRI00617.IMCB-Tar0017-SKD	425	+
chr3	121199899	121199900	HMRI00619.IMCB-Tar0028-SKD	425	-	Slc44a3	Slc44a3
chr9	119989455	119989456	HMRI00621.IMCB-Tar0029-SKD	424	-
chr9	62752036	62752037	HMRI00628.IMCB-Tar0057-SKTL	424	+	Pias1
chr9	105351084	105351085	HMRI00619.IMCB-Tar0028-SKD	423	+	Atp2c1
chr9	87769761	87769762	HMRI00618.IMCB-Tar0017-SKTL	422	+
chr4	4998104	4998105	HMRI00624.IMCB-Tar0042-SKTL	422	+
chr12	81476779	81476780	HMRI00629.IMCB-Tar0089-SKD	422	+	Dcaf5
chr9	96603706	96603707	HMRI00612.IMCB-Soot0033-SKTL	419	+	Zbtb38
chr9	66866759	66866760	HMRI00618.IMCB-Tar0017-SKTL	419	+
chr5	62743344	62743345	HMRI00625.IMCB-Tar0044-SKD	417	+
chr9	110438354	110438355	HMRI00604.IMCB-Soot0013-SKTL	415	+	Setd2	Setd2
chr1	189142088	189142089	HMRI00624.IMCB-Tar0042-SKTL	415	+	Gpatch2	Gpatch2
chr9	72431901	72431902	HMRI00625.IMCB-Tar0044-SKD	415	+	Rfx7	Rfx7
chr9	94483013	94483014	HMRI00618.IMCB-Tar0017-SKTL	414	-
chr2	92098356	92098357	HMRI00619.IMCB-Tar0028-SKD	414	-	Phf21a
chr6	146825047	146825048	HMRI00621.IMCB-Tar0029-SKD	414	+
chr10	72464907	72464908	HMRI00609.IMCB-Soot0028-SKD	413	-	A330049N07Rik	A330049N07Rik
chr18	21361271	21361272	HMRI00625.IMCB-Tar0044-SKD	412	-	Garem	Garem
chr4	82916196	82916197	HMRI00625.IMCB-Tar0044-SKD	412	+	Ttc39b
chr8	127456397	127456398	HMRI00619.IMCB-Tar0028-SKD	411	+	Egln1
chr13	68926351	68926352	HMRI00625.IMCB-Tar0044-SKD	411	-	Adcy2	Adcy2
chr18	69918687	69918688	HMRI00619.IMCB-Tar0028-SKD	410	-
chr1	166182604	166182605	HMRI00620.IMCB-Tar0028-SKTL	410	-	Slc19a2
chr18	76930883	76930884	HMRI00616.IMCB-Tar0007-SKTL	409	+
chr9	85208036	85208037	HMRI00618.IMCB-Tar0017-SKTL	408	-
chr3	126399797	126399798	HMRI00616.IMCB-Tar0007-SKTL	404	-	Camk2d
chr9	59475109	59475110	HMRI00622.IMCB-Tar0029-SKTL	404	+	Parp6	Parp6
chr1	101214796	101214797	HMRI00622.IMCB-Tar0029-SKTL	403	+
chr5	89965080	89965081	HMRI00625.IMCB-Tar0044-SKD	403	+	Npffr2	Npffr2
chr9	118062782	118062783	HMRI00616.IMCB-Tar0007-SKTL	402	+
chr9	98279222	98279223	HMRI00624.IMCB-Tar0042-SKTL	401	-	Nmnat3
chr11	106901537	106901538	HMRI00619.IMCB-Tar0028-SKD	397	-	Bptf	Bptf
chr3	87953309	87953310	HMRI00600.IMCB-Soot0008-SKTL	396	-	Mef2d
chr3	12210114	12210115	HMRI00620.IMCB-Tar0028-SKTL	396	-
chr9	94635130	94635131	HMRI00618.IMCB-Tar0017-SKTL	394	-	Slc9a9
chr13	110127630	110127631	HMRI00625.IMCB-Tar0044-SKD	394	-	Pde4d
chr5	126671101	126671102	HMRI00622.IMCB-Tar0029-SKTL	393	-
chr3	97431962	97431963	HMRI00625.IMCB-Tar0044-SKD	393	-
chr12	80052896	80052897	HMRI00612.IMCB-Soot0033-SKTL	392	-
chr1	12604981	12604982	HMRI00628.IMCB-Tar0057-SKTL	392	+
chr9	33514190	33514191	HMRI00619.IMCB-Tar0028-SKD	391	-
chr6	144090090	144090091	HMRI00616.IMCB-Tar0007-SKTL	390	-	Sox5	Sox5
chr9	85905451	85905452	HMRI00621.IMCB-Tar0029-SKD	390	+
chr12	94176872	94176873	HMRI00618.IMCB-Tar0017-SKTL	388	+
chr9	56967891	56967892	HMRI00625.IMCB-Tar0044-SKD	388	-	Sin3a
chr5	63171231	63171232	HMRI00618.IMCB-Tar0017-SKTL	387	+
chr5	123303579	123303580	HMRI00620.IMCB-Tar0028-SKTL	387	+	Rnf34	Rnf34
chr13	68805970	68805971	HMRI00625.IMCB-Tar0044-SKD	387	+	Adcy2
chr17	33025696	33025697	HMRI00628.IMCB-Tar0057-SKTL	387	-	Zfp870	Zfp870
chr12	104079611	104079612	HMRI00620.IMCB-Tar0028-SKTL	386	+	Btbd7
chr19	16441475	16441476	HMRI00625.IMCB-Tar0044-SKD	386	-	Gnaq
chr5	144331615	144331616	HMRI00616.IMCB-Tar0007-SKTL	385	-
chr2	105344045	105344046	HMRI00620.IMCB-Tar0028-SKTL	383	-
chr15	26514213	26514214	HMRI00625.IMCB-Tar0044-SKD	383	+	Fbxl7
chr16	24697270	24697271	HMRI00625.IMCB-Tar0044-SKD	383	+	Lpp	Lpp
chr15	88522800	88522801	HMRI00615.IMCB-Soot0036-SKD	382	-	Brd1	Brd1
chr9	90725636	90725637	HMRI00622.IMCB-Tar0029-SKTL	382	-
chr9	75921953	75921954	HMRI00625.IMCB-Tar0044-SKD	382	+	Hmgcll1	Hmgcll1
chr9	61878347	61878348	HMRI00616.IMCB-Tar0007-SKTL	380	-
chr9	82911992	82911993	HMRI00616.IMCB-Tar0007-SKTL	379	+
chr7	14892093	14892094	HMRI00625.IMCB-Tar0044-SKD	379	-
chr9	110035268	110035269	HMRI00619.IMCB-Tar0028-SKD	376	-	Smarcc1
chr5	72608347	72608348	HMRI00625.IMCB-Tar0044-SKD	376	-	Atp10d
chr13	60735159	60735160	HMRI00612.IMCB-Soot0033-SKTL	374	-	Dapk1
chr3	61287179	61287180	HMRI00618.IMCB-Tar0017-SKTL	374	+
chr8	109720093	109720094	HMRI00622.IMCB-Tar0029-SKTL	374	+
chr9	99147153	99147154	HMRI00622.IMCB-Tar0029-SKTL	374	-	Cep70
chr11	51923410	51923411	HMRI00624.IMCB-Tar0042-SKTL	374	-	Ppp2ca
chr14	24187905	24187906	HMRI00625.IMCB-Tar0044-SKD	374	+	Kcnma1
chr12	36890655	36890656	HMRI00625.IMCB-Tar0044-SKD	373	-	Ankmy2
chr17	21112994	21112995	HMRI00624.IMCB-Tar0042-SKTL	372	-
chr10	39504783	39504784	HMRI00625.IMCB-Tar0044-SKD	372	+	Rev3l	Rev3l
chr14	16404855	16404856	HMRI00604.IMCB-Soot0013-SKTL	370	-
chr8	97095928	97095929	HMRI00620.IMCB-Tar0028-SKTL	368	+
chr12	60085232	60085233	HMRI00604.IMCB-Soot0013-SKTL	367	-	Sec23a	Sec23a
chr6	64752127	64752128	HMRI00616.IMCB-Tar0007-SKTL	367	+
chr9	28517995	28517996	HMRI00617.IMCB-Tar0017-SKD	367	-	Opcml
chr9	87369128	87369129	HMRI00618.IMCB-Tar0017-SKTL	367	-
chr18	68418482	68418483	HMRI00617.IMCB-Tar0017-SKD	366	-
chr12	10141272	10141273	HMRI00625.IMCB-Tar0044-SKD	366	-
chr12	4355394	4355395	HMRI00628.IMCB-Tar0057-SKTL	366	-	Ncoa1	Ncoa1
chr9	92580805	92580806	HMRI00625.IMCB-Tar0044-SKD	365	+
chr9	76244590	76244591	HMRI00629.IMCB-Tar0089-SKD	365	+
chr19	55894470	55894471	HMRI00604.IMCB-Soot0013-SKTL	364	+	Tcf7l2	Tcf7l2
chr9	56110502	56110503	HMRI00608.IMCB-Soot0023-SKTL	364	-	Peak1	Peak1
chr16	33554646	33554647	HMRI00619.IMCB-Tar0028-SKD	364	-	Slc12a8
chr9	103204685	103204686	HMRI00620.IMCB-Tar0028-SKTL	364	+
chr4	8783564	8783565	HMRI00622.IMCB-Tar0029-SKTL	364	-	Chd7
chr2	92110686	92110687	HMRI00628.IMCB-Tar0057-SKTL	364	+	Phf21a	Phf21a
chr16	28351408	28351409	HMRI00618.IMCB-Tar0017-SKTL	362	+	Fgf12
chr12	108635883	108635884	HMRI00625.IMCB-Tar0044-SKD	362	-
chr2	27588695	27588696	HMRI00628.IMCB-Tar0057-SKTL	361	-	Rxra
chr7	4430904	4430905	HMRI00604.IMCB-Soot0013-SKTL	360	+	Eps8l1	Eps8l1
chr9	85494236	85494237	HMRI00604.IMCB-Soot0013-SKTL	360	+
chr17	31644584	31644585	HMRI00616.IMCB-Tar0007-SKTL	359	-	Wdr4	Wdr4
chr9	29603519	29603520	HMRI00616.IMCB-Tar0007-SKTL	359	+	Ntm
chr4	68230557	68230558	HMRI00618.IMCB-Tar0017-SKTL	359	+
chr9	85922247	85922248	HMRI00624.IMCB-Tar0042-SKTL	359	-
chr9	70207424	70207425	HMRI00619.IMCB-Tar0028-SKD	358	+	Myo1e	Myo1e
chr9	75860346	75860347	HMRI00619.IMCB-Tar0028-SKD	358	+
chr6	93660357	93660358	HMRI00622.IMCB-Tar0029-SKTL	358	+	Magi1
chr15	50602538	50602539	HMRI00628.IMCB-Tar0057-SKTL	358	+	Trps1
chr9	78068137	78068138	HMRI00605.IMCB-Soot0016-SKD	357	+
chr13	83702943	83702944	HMRI00616.IMCB-Tar0007-SKTL	357	-	Mef2c
chr16	83975821	83975822	HMRI00616.IMCB-Tar0007-SKTL	357	+
chr2	12071186	12071187	HMRI00604.IMCB-Soot0013-SKTL	356	-	Itga8	Itga8
chr7	151671031	151671032	HMRI00604.IMCB-Soot0013-SKTL	356	-	Ppfia1	Ppfia1
chr9	90161886	90161887	HMRI00620.IMCB-Tar0028-SKTL	356	+	Tbc1d2b
chr9	30439693	30439694	HMRI00610.IMCB-Soot0028-SKTL	355	+
chr9	85870728	85870729	HMRI00618.IMCB-Tar0017-SKTL	355	-
chr9	111062219	111062220	HMRI00623.IMCB-Tar0042-SKD	355	-	Lrrfip2
chr4	134460392	134460393	HMRI00625.IMCB-Tar0044-SKD	355	+	Tmem50a
chr9	33006513	33006514	HMRI00616.IMCB-Tar0007-SKTL	354	+
chr9	35857367	35857368	HMRI00622.IMCB-Tar0029-SKTL	354	-
chr6	84883398	84883399	HMRI00625.IMCB-Tar0044-SKD	354	-	Exoc6b	Exoc6b
chr19	4392821	4392822	HMRI00629.IMCB-Tar0089-SKD	354	+	Kdm2a
chr9	77083788	77083789	HMRI00617.IMCB-Tar0017-SKD	353	-	Mlip	Mlip
chr9	99539084	99539085	HMRI00622.IMCB-Tar0029-SKTL	352	-	Dzip1l
chr11	113122819	113122820	HMRI00625.IMCB-Tar0044-SKD	352	+	Slc39a11
chr9	50445931	50445932	HMRI00629.IMCB-Tar0089-SKD	351	-	Dlat	Dlat
chr9	25785989	25785990	HMRI00616.IMCB-Tar0007-SKTL	350	-
chr9	85886769	85886770	HMRI00616.IMCB-Tar0007-SKTL	350	+
chr7	109468025	109468026	HMRI00617.IMCB-Tar0017-SKD	350	+	Stim1	Stim1
chr16	71700247	71700248	HMRI00624.IMCB-Tar0042-SKTL	350	-
chr9	48833230	48833231	HMRI00628.IMCB-Tar0057-SKTL	350	+	Usp28	Usp28
chr3	114903358	114903359	HMRI00624.IMCB-Tar0042-SKTL	349	+
chr14	39525121	39525122	HMRI00623.IMCB-Tar0042-SKD	348	+	Nrg3
chr11	98737458	98737459	HMRI00628.IMCB-Tar0057-SKTL	346	+	Wipf2	Wipf2
chr3	141694297	141694298	HMRI00628.IMCB-Tar0057-SKTL	346	+	Bmpr1b
chr14	104693353	104693354	HMRI00629.IMCB-Tar0089-SKD	346	-
chr9	86766626	86766627	HMRI00616.IMCB-Tar0007-SKTL	345	-	Snap91	Snap91
chr4	130314998	130314999	HMRI00615.IMCB-Soot0036-SKD	344	+	Pum1	Pum1
chr4	53548119	53548120	HMRI00620.IMCB-Tar0028-SKTL	344	-	Slc44a1
chr1	39401270	39401271	HMRI00621.IMCB-Tar0029-SKD	344	+	Npas2	Npas2
chr18	68180568	68180569	HMRI00625.IMCB-Tar0044-SKD	344	+	Ldlrad4	Ldlrad4
chr9	48519144	48519145	HMRI00603.IMCB-Soot0013-SKD	343	-	Zbtb16	Zbtb16
chr8	17353077	17353078	HMRI00628.IMCB-Tar0057-SKTL	343	+	Csmd1
chr8	70218628	70218629	HMRI00599.IMCB-Soot0008-SKD	341	-	Psd3	Psd3
chr9	80064261	80064262	HMRI00618.IMCB-Tar0017-SKTL	341	+	Myo6	Myo6
chr9	86578482	86578483	HMRI00620.IMCB-Tar0028-SKTL	341	+	Me1
chr1	7143815	7143816	HMRI00625.IMCB-Tar0044-SKD	341	+	Pcmtd1	Pcmtd1
chr18	77935386	77935387	HMRI00625.IMCB-Tar0044-SKD	341	+	8030462N17Rik
chr3	7331758	7331759	HMRI00618.IMCB-Tar0017-SKTL	340	-
chr9	92992887	92992888	HMRI00620.IMCB-Tar0028-SKTL	340	-
chr12	64806549	64806550	HMRI00628.IMCB-Tar0057-SKTL	340	+
chr18	88994372	88994373	HMRI00616.IMCB-Tar0007-SKTL	339	-
chr14	52885668	52885669	HMRI00620.IMCB-Tar0028-SKTL	339	-	Rab2b	Rab2b
chr9	85143587	85143588	HMRI00624.IMCB-Tar0042-SKTL	339	-
chr9	101110554	101110555	HMRI00616.IMCB-Tar0007-SKTL	338	-	Ppp2r3a	Ppp2r3a
chr16	42010734	42010735	HMRI00628.IMCB-Tar0057-SKTL	338	-	Lsamp
chr4	126711577	126711578	HMRI00620.IMCB-Tar0028-SKTL	337	-	Sfpq
chr4	114369087	114369088	HMRI00624.IMCB-Tar0042-SKTL	337	+
chr7	124966535	124966536	HMRI00619.IMCB-Tar0028-SKD	336	-
chr1	134320122	134320123	HMRI00620.IMCB-Tar0028-SKTL	336	+	Dstyk	Dstyk
chr1	138360022	138360023	HMRI00620.IMCB-Tar0028-SKTL	336	+
chr16	97426144	97426145	HMRI00625.IMCB-Tar0044-SKD	336	-
chr3	94604601	94604602	HMRI00612.IMCB-Soot0033-SKTL	335	+
chr9	91901636	91901637	HMRI00617.IMCB-Tar0017-SKD	335	+
chr4	56697812	56697813	HMRI00625.IMCB-Tar0044-SKD	335	+
chr6	118270556	118270557	HMRI00628.IMCB-Tar0057-SKTL	335	+
chr6	145698557	145698558	HMRI00628.IMCB-Tar0057-SKTL	335	+
chr5	76715208	76715209	HMRI00629.IMCB-Tar0089-SKD	335	-	Clock	Clock
chr9	95930006	95930007	HMRI00629.IMCB-Tar0089-SKD	335	-	Xrn1
chr5	129248063	129248064	HMRI00618.IMCB-Tar0017-SKTL	334	-	Piwil1
chr9	3596929	3596930	HMRI00620.IMCB-Tar0028-SKTL	333	+	Gucy1a2	Gucy1a2
chr15	64307349	64307350	HMRI00624.IMCB-Tar0042-SKTL	333	-
chr9	92466863	92466864	HMRI00624.IMCB-Tar0042-SKTL	333	-	Plod2
chr9	92372721	92372722	HMRI00625.IMCB-Tar0044-SKD	333	+	Plscr4	Plscr4
chr4	29361375	29361376	HMRI00619.IMCB-Tar0028-SKD	332	-
chr5	96563332	96563333	HMRI00619.IMCB-Tar0028-SKD	332	+	Cnot6l
chr11	81784113	81784114	HMRI00628.IMCB-Tar0057-SKTL	332	+
chr18	46763003	46763004	HMRI00630.IMCB-Tar0089-SKTL	332	-	Eif1a
chr9	103479225	103479226	HMRI00604.IMCB-Soot0013-SKTL	331	+	Tmem108
chr16	9649349	9649350	HMRI00622.IMCB-Tar0029-SKTL	331	-	Grin2a	Grin2a
chr9	83668316	83668317	HMRI00622.IMCB-Tar0029-SKTL	331	-
chr9	59868610	59868611	HMRI00625.IMCB-Tar0044-SKD	331	+	Thsd4
chr9	90536348	90536349	HMRI00625.IMCB-Tar0044-SKD	331	-
chr10	50686500	50686501	HMRI00599.IMCB-Soot0008-SKD	330	+	Sim1	Sim1
chrX	159991631	159991632	HMRI00606.IMCB-Soot0016-SKTL	330	+
chr6	6570065	6570066	HMRI00624.IMCB-Tar0042-SKTL	330	-
chr9	86536482	86536483	HMRI00625.IMCB-Tar0044-SKD	330	-	Me1	Me1
chr9	18332737	18332738	HMRI00606.IMCB-Soot0016-SKTL	329	+
chr16	70907500	70907501	HMRI00616.IMCB-Tar0007-SKTL	329	-
chr9	84832734	84832735	HMRI00616.IMCB-Tar0007-SKTL	329	+
chr11	77102330	77102331	HMRI00618.IMCB-Tar0017-SKTL	329	-	Ssh2
chr3	55064915	55064916	HMRI00623.IMCB-Tar0042-SKD	329	+	Dclk1	Dclk1
chr1	138776051	138776052	HMRI00625.IMCB-Tar0044-SKD	329	-	Nr5a2	Nr5a2
chr11	104305124	104305125	HMRI00625.IMCB-Tar0044-SKD	329	-
chr16	36867851	36867852	HMRI00625.IMCB-Tar0044-SKD	329	-	Eaf2|Iqcb1	Eaf2
chr9	42515616	42515617	HMRI00625.IMCB-Tar0044-SKD	329	-	Grik4	Grik4
chr9	31428579	31428580	HMRI00629.IMCB-Tar0089-SKD	329	-
chr9	10861864	10861865	HMRI00619.IMCB-Tar0028-SKD	328	+	Cntn5
chr11	99042267	99042268	HMRI00621.IMCB-Tar0029-SKD	328	-
chr7	114136951	114136952	HMRI00621.IMCB-Tar0029-SKD	328	-
chr12	43152750	43152751	HMRI00622.IMCB-Tar0029-SKTL	328	-
chr8	115655492	115655493	HMRI00625.IMCB-Tar0044-SKD	328	-
chr10	54282810	54282811	HMRI00626.IMCB-Tar0044-SKTL	328	+
chrX	164376646	164376647	HMRI00612.IMCB-Soot0033-SKTL	327	+	Frmpd4
chr9	101002295	101002296	HMRI00616.IMCB-Tar0007-SKTL	327	-	Msl2
chr9	44646068	44646069	HMRI00619.IMCB-Tar0028-SKD	327	+	Kmt2a
chr10	115944094	115944095	HMRI00620.IMCB-Tar0028-SKTL	327	-	Cnot2	Cnot2
chr7	139288409	139288410	HMRI00620.IMCB-Tar0028-SKTL	327	-	Cpxm2	Cpxm2
chr15	58722115	58722116	HMRI00621.IMCB-Tar0029-SKD	327	-	Rnf139|Tatdn1	Tatdn1
chr1	181970217	181970218	HMRI00624.IMCB-Tar0042-SKTL	327	+	Cdc42bpa	Cdc42bpa
chr12	72543874	72543875	HMRI00628.IMCB-Tar0057-SKTL	327	-
chr7	7132142	7132143	HMRI00619.IMCB-Tar0028-SKD	326	-	Zfp418
chr9	102782023	102782024	HMRI00621.IMCB-Tar0029-SKD	326	+	Ryk	Ryk
chr2	103316680	103316681	HMRI00599.IMCB-Soot0008-SKD	325	-	Cat	Cat
chr19	23274197	23274198	HMRI00612.IMCB-Soot0033-SKTL	325	-
chr3	80533557	80533558	HMRI00612.IMCB-Soot0033-SKTL	325	-	Gria2	Gria2
chr8	59668884	59668885	HMRI00616.IMCB-Tar0007-SKTL	325	+
chr9	105330071	105330072	HMRI00618.IMCB-Tar0017-SKTL	325	+	Atp2c1
chr17	90803421	90803422	HMRI00625.IMCB-Tar0044-SKD	325	-	Nrxn1	Nrxn1
chr18	14044375	14044376	HMRI00609.IMCB-Soot0028-SKD	324	-	Zfp521	Zfp521
chr12	35738171	35738172	HMRI00625.IMCB-Tar0044-SKD	324	+	Snx13	Snx13
chr8	51925448	51925449	HMRI00612.IMCB-Soot0033-SKTL	323	+
chr1	140417212	140417213	HMRI00617.IMCB-Tar0017-SKD	323	+	Nek7
chr17	38744604	38744605	HMRI00617.IMCB-Tar0017-SKD	323	+
chr9	41377012	41377013	HMRI00618.IMCB-Tar0017-SKTL	323	+
chr9	86834960	86834961	HMRI00618.IMCB-Tar0017-SKTL	322	+
chr10	8598875	8598876	HMRI00622.IMCB-Tar0029-SKTL	322	+	Sash1
chr9	37705432	37705433	HMRI00628.IMCB-Tar0057-SKTL	322	-	Olfr145
chr11	105508448	105508449	HMRI00622.IMCB-Tar0029-SKTL	321	-	Tanc2
chr13	97353698	97353699	HMRI00622.IMCB-Tar0029-SKTL	321	+	Col4a3bp	Col4a3bp
chr12	113653650	113653651	HMRI00625.IMCB-Tar0044-SKD	321	+	A730018C14Rik
chr2	20332617	20332618	HMRI00620.IMCB-Tar0028-SKTL	320	-	Etl4
chr9	83765132	83765133	HMRI00622.IMCB-Tar0029-SKTL	320	-	Ttk
chr4	39423564	39423565	HMRI00625.IMCB-Tar0044-SKD	320	-
chr4	41351646	41351647	HMRI00628.IMCB-Tar0057-SKTL	320	+	Kif24
chr9	73659414	73659415	HMRI00629.IMCB-Tar0089-SKD	320	-	Unc13c	Unc13c
chr17	42732086	42732087	HMRI00616.IMCB-Tar0007-SKTL	319	+	Opn5
chr3	100932647	100932648	HMRI00616.IMCB-Tar0007-SKTL	319	+
chr9	119861542	119861543	HMRI00618.IMCB-Tar0017-SKTL	319	-	Ttc21a
chr11	100881176	100881177	HMRI00623.IMCB-Tar0042-SKD	319	-	Atp6v0a1
chr11	65524642	65524643	HMRI00616.IMCB-Tar0007-SKTL	318	+	Map2k4
chr2	132355828	132355829	HMRI00616.IMCB-Tar0007-SKTL	318	-	Gpcpd1	Gpcpd1
chr9	120729433	120729434	HMRI00619.IMCB-Tar0028-SKD	318	+
chr9	68718433	68718434	HMRI00629.IMCB-Tar0089-SKD	318	-	Rora
chr9	10949477	10949478	HMRI00600.IMCB-Soot0008-SKTL	317	-
chr9	86098108	86098109	HMRI00612.IMCB-Soot0033-SKTL	317	+
chr11	16877865	16877866	HMRI00624.IMCB-Tar0042-SKTL	317	-	Plek	Plek
chr9	17233566	17233567	HMRI00624.IMCB-Tar0042-SKTL	317	+
chr12	41029903	41029904	HMRI00626.IMCB-Tar0044-SKTL	317	-
chr19	60864941	60864942	HMRI00628.IMCB-Tar0057-SKTL	317	-	Eif3a	Eif3a
chr1	153334946	153334947	HMRI00629.IMCB-Tar0089-SKD	317	-	Rnf2	Rnf2
chr10	45375490	45375491	HMRI00629.IMCB-Tar0089-SKD	317	-	Hace1
chr16	14409801	14409802	HMRI00603.IMCB-Soot0013-SKD	316	-	Abcc1
chr4	49935796	49935797	HMRI00603.IMCB-Soot0013-SKD	316	-
chr12	61298150	61298151	HMRI00612.IMCB-Soot0033-SKTL	316	+
chr14	95533294	95533295	HMRI00618.IMCB-Tar0017-SKTL	316	-
chr3	75276041	75276042	HMRI00618.IMCB-Tar0017-SKTL	316	-
chr9	85955343	85955344	HMRI00624.IMCB-Tar0042-SKTL	316	+
chr8	129607237	129607238	HMRI00629.IMCB-Tar0089-SKD	316	+	Pard3	Pard3
chr9	96542247	96542248	HMRI00604.IMCB-Soot0013-SKTL	315	-
chr9	6992828	6992829	HMRI00615.IMCB-Soot0036-SKD	315	-	Dync2h1	Dync2h1
chr4	111595906	111595907	HMRI00621.IMCB-Tar0029-SKD	315	+	Skint8	Skint8
chr9	33096242	33096243	HMRI00628.IMCB-Tar0057-SKTL	315	+
chrX	129240826	129240827	HMRI00630.IMCB-Tar0089-SKTL	315	+
chr15	26986971	26986972	HMRI00616.IMCB-Tar0007-SKTL	314	-
chr13	9167558	9167559	HMRI00618.IMCB-Tar0017-SKTL	314	+	Larp4b	Larp4b
chr2	70127273	70127274	HMRI00618.IMCB-Tar0017-SKTL	314	+	Myo3b	Myo3b
chr3	127472920	127472921	HMRI00620.IMCB-Tar0028-SKTL	314	+	Alpk1
chr9	86512329	86512330	HMRI00625.IMCB-Tar0044-SKD	314	+	Me1
chr10	46258608	46258609	HMRI00599.IMCB-Soot0008-SKD	313	+
chr7	78458510	78458511	HMRI00609.IMCB-Soot0028-SKD	313	-
chr5	73244968	73244969	HMRI00620.IMCB-Tar0028-SKTL	313	-	Tec	Tec
chr9	99603730	99603731	HMRI00620.IMCB-Tar0028-SKTL	313	-	Cldn18	Cldn18
chr2	8305958	8305959	HMRI00628.IMCB-Tar0057-SKTL	313	+
chr9	117960847	117960848	HMRI00629.IMCB-Tar0089-SKD	313	+	Azi2	Azi2
chr11	120848272	120848273	HMRI00604.IMCB-Soot0013-SKTL	312	-	Csnk1d	Csnk1d
chr1	157157377	157157378	HMRI00608.IMCB-Soot0023-SKTL	312	-	Xpr1	Xpr1
chr9	97348427	97348428	HMRI00616.IMCB-Tar0007-SKTL	312	+	Clstn2
chr4	102268503	102268504	HMRI00603.IMCB-Soot0013-SKD	311	-	Pde4b
chr18	19163785	19163786	HMRI00622.IMCB-Tar0029-SKTL	311	-
chr13	45950891	45950892	HMRI00608.IMCB-Soot0023-SKTL	310	+	Atxn1
chr6	142510477	142510478	HMRI00616.IMCB-Tar0007-SKTL	310	+
chr18	45054198	45054199	HMRI00617.IMCB-Tar0017-SKD	310	-
chr15	29614152	29614153	HMRI00621.IMCB-Tar0029-SKD	310	-
chr3	80703518	80703519	HMRI00625.IMCB-Tar0044-SKD	310	-	Glrb	Glrb
chr9	4312888	4312889	HMRI00629.IMCB-Tar0089-SKD	310	+	Kbtbd3	Kbtbd3
chr9	45866858	45866859	HMRI00609.IMCB-Soot0028-SKD	309	-	Sik3
chr15	52346878	52346879	HMRI00616.IMCB-Tar0007-SKTL	309	+
chr4	152338017	152338018	HMRI00620.IMCB-Tar0028-SKTL	309	+
chr9	28036028	28036029	HMRI00604.IMCB-Soot0013-SKTL	308	+	Opcml	Opcml
chr9	90402436	90402437	HMRI00618.IMCB-Tar0017-SKTL	308	-
chr3	100479951	100479952	HMRI00619.IMCB-Tar0028-SKD	308	-	Man1a2	Man1a2
chr12	3712082	3712083	HMRI00625.IMCB-Tar0044-SKD	308	+	Dtnb	Dtnb
chr1	25415431	25415432	HMRI00620.IMCB-Tar0028-SKTL	307	+	Adgrb3
chr10	92805831	92805832	HMRI00620.IMCB-Tar0028-SKTL	307	+	Gm17745	Gm17745
chr9	107154231	107154232	HMRI00620.IMCB-Tar0028-SKTL	307	-
chr18	75746351	75746352	HMRI00623.IMCB-Tar0042-SKD	307	-	Ctif	Ctif
chr19	16324312	16324313	HMRI00615.IMCB-Soot0036-SKD	306	-	Gnaq
chr5	97620496	97620497	HMRI00615.IMCB-Soot0036-SKD	306	-
chr9	86239510	86239511	HMRI00617.IMCB-Tar0017-SKD	306	-	Ube2cbp	Ube2cbp
chr4	150136790	150136791	HMRI00618.IMCB-Tar0017-SKTL	306	-
chr9	6848570	6848571	HMRI00623.IMCB-Tar0042-SKD	306	-
chr10	111420883	111420884	HMRI00625.IMCB-Tar0044-SKD	306	-	Krr1
chr12	31720910	31720911	HMRI00625.IMCB-Tar0044-SKD	306	-
chr9	7832916	7832917	HMRI00625.IMCB-Tar0044-SKD	306	-	Birc2	Birc2
chr3	109880537	109880538	HMRI00629.IMCB-Tar0089-SKD	306	-	Ntng1	Ntng1
chr7	78741688	78741689	HMRI00608.IMCB-Soot0023-SKTL	305	+
chr9	86799982	86799983	HMRI00612.IMCB-Soot0033-SKTL	305	-
chr11	23336197	23336198	HMRI00619.IMCB-Tar0028-SKD	305	+	Usp34	Usp34
chr14	19478617	19478618	HMRI00620.IMCB-Tar0028-SKTL	305	+	Ube2e2
chr1	159291120	159291121	HMRI00622.IMCB-Tar0029-SKTL	305	+	Rasal2
chr9	86347642	86347643	HMRI00628.IMCB-Tar0057-SKTL	305	+	Ube2cbp
chr11	93719409	93719410	HMRI00620.IMCB-Tar0028-SKTL	304	+
chr6	79141264	79141265	HMRI00628.IMCB-Tar0057-SKTL	304	+
chr9	14467052	14467053	HMRI00629.IMCB-Tar0089-SKD	304	-
chrX	49437905	49437906	HMRI00617.IMCB-Tar0017-SKD	303	-	Gpc4	Gpc4
chr2	27148700	27148701	HMRI00623.IMCB-Tar0042-SKD	303	-	Vav2	Vav2
chr9	98933665	98933666	HMRI00626.IMCB-Tar0044-SKTL	303	+	Gm1123
chr12	78060951	78060952	HMRI00628.IMCB-Tar0057-SKTL	303	+	Max
chr9	59712219	59712220	HMRI00609.IMCB-Soot0028-SKD	302	+	Myo9a	Myo9a
chr11	56225032	56225033	HMRI00616.IMCB-Tar0007-SKTL	302	-
chr9	59733837	59733838	HMRI00618.IMCB-Tar0017-SKTL	302	-	Myo9a
chr1	177487906	177487907	HMRI00619.IMCB-Tar0028-SKD	302	+
chr16	24540305	24540306	HMRI00622.IMCB-Tar0029-SKTL	302	+	Lpp	Lpp
chr15	63791467	63791468	HMRI00625.IMCB-Tar0044-SKD	302	+	Fam49b
chr9	84824260	84824261	HMRI00628.IMCB-Tar0057-SKTL	302	-
chr9	84920904	84920905	HMRI00630.IMCB-Tar0089-SKTL	302	+
chr1	120232173	120232174	HMRI00612.IMCB-Soot0033-SKTL	301	+
chr9	22235928	22235929	HMRI00615.IMCB-Soot0036-SKD	301	-	9530077C05Rik
chr4	26414651	26414652	HMRI00616.IMCB-Tar0007-SKTL	301	-
chr3	58924587	58924588	HMRI00618.IMCB-Tar0017-SKTL	301	-	Med12l|P2ry14	P2ry14
chr2	93278120	93278121	HMRI00620.IMCB-Tar0028-SKTL	301	-	Cd82	Cd82
chr9	54840360	54840361	HMRI00628.IMCB-Tar0057-SKTL	301	-	Chrna5
chr9	119159015	119159016	HMRI00617.IMCB-Tar0017-SKD	300	+	Oxsr1
chr9	76231756	76231757	HMRI00618.IMCB-Tar0017-SKTL	300	+
chr9	79945845	79945846	HMRI00619.IMCB-Tar0028-SKD	300	+	Senp6	Senp6
chr11	79280319	79280320	HMRI00627.IMCB-Tar0057-SKD	300	-	Nf1
chr9	39157481	39157482	HMRI00616.IMCB-Tar0007-SKTL	299	+
chr9	9140581	9140582	HMRI00617.IMCB-Tar0017-SKD	299	-	Arhgap42	Arhgap42
chr9	31194285	31194286	HMRI00617.IMCB-Tar0017-SKD	299	+	Nfrkb	Nfrkb
chr2	152171540	152171541	HMRI00618.IMCB-Tar0017-SKTL	299	+	Gm14164	Gm14164
chr9	47515086	47515087	HMRI00622.IMCB-Tar0029-SKTL	299	+	Cadm1	Cadm1
chr15	37981125	37981126	HMRI00625.IMCB-Tar0044-SKD	299	-	Ubr5	Ubr5
chr2	44493673	44493674	HMRI00625.IMCB-Tar0044-SKD	299	+	Gtdc1
chr9	111054821	111054822	HMRI00628.IMCB-Tar0057-SKTL	299	-	Lrrfip2
chr19	28451890	28451891	HMRI00629.IMCB-Tar0089-SKD	299	-	Glis3	Glis3
chr17	16512095	16512096	HMRI00616.IMCB-Tar0007-SKTL	298	+
chr9	18453204	18453205	HMRI00616.IMCB-Tar0007-SKTL	298	+
chr9	18677191	18677192	HMRI00617.IMCB-Tar0017-SKD	298	-
chr14	31560007	31560008	HMRI00618.IMCB-Tar0017-SKTL	298	-	Sfmbt1
chr9	86350555	86350556	HMRI00618.IMCB-Tar0017-SKTL	298	+	Ube2cbp
chr8	119943348	119943349	HMRI00619.IMCB-Tar0028-SKD	298	-	Cmip
chr10	55736999	55737000	HMRI00623.IMCB-Tar0042-SKD	298	-	Tbc1d32	Tbc1d32
chr2	49792637	49792638	HMRI00609.IMCB-Soot0028-SKD	297	+	Lypd6b	Lypd6b
chr9	50027757	50027758	HMRI00616.IMCB-Tar0007-SKTL	297	-
chr5	149332896	149332897	HMRI00620.IMCB-Tar0028-SKTL	297	-	Ubl3	Ubl3
chr9	116126302	116126303	HMRI00620.IMCB-Tar0028-SKTL	297	+
chr9	25768984	25768985	HMRI00622.IMCB-Tar0029-SKTL	297	+
chr9	41832253	41832254	HMRI00623.IMCB-Tar0042-SKD	297	-	Sorl1	Sorl1
chr3	3599568	3599569	HMRI00624.IMCB-Tar0042-SKTL	297	+	Hnf4g	Hnf4g
chr8	87601709	87601710	HMRI00624.IMCB-Tar0042-SKTL	297	+	Wdr83
chr16	6839536	6839537	HMRI00599.IMCB-Soot0008-SKD	296	-	Rbfox1
chr1	94811188	94811189	HMRI00618.IMCB-Tar0017-SKTL	296	+	Rnpepl1	Rnpepl1
chr12	57601925	57601926	HMRI00620.IMCB-Tar0028-SKTL	296	-	E030019B13Rik	E030019B13Rik
chr8	32695329	32695330	HMRI00622.IMCB-Tar0029-SKTL	296	+
chr15	57548297	57548298	HMRI00624.IMCB-Tar0042-SKTL	296	-	Zhx2
chr4	123262473	123262474	HMRI00603.IMCB-Soot0013-SKD	295	+	Macf1
chr9	84010479	84010480	HMRI00606.IMCB-Soot0016-SKTL	295	+	Bckdhb	Bckdhb
chr9	112218922	112218923	HMRI00608.IMCB-Soot0023-SKTL	295	+	2900079G21Rik	2900079G21Rik
chr12	41660884	41660885	HMRI00611.IMCB-Soot0033-SKD	295	-
chr1	32066453	32066454	HMRI00618.IMCB-Tar0017-SKTL	295	-
chr15	60849398	60849399	HMRI00618.IMCB-Tar0017-SKTL	295	+
chr9	36938883	36938884	HMRI00618.IMCB-Tar0017-SKTL	295	+	Pknox2
chr9	56158491	56158492	HMRI00618.IMCB-Tar0017-SKTL	295	+	Peak1
chr8	107833481	107833482	HMRI00619.IMCB-Tar0028-SKD	295	-	Elmo3
chr12	85039650	85039651	HMRI00621.IMCB-Tar0029-SKD	295	-	Psen1
chr13	18075658	18075659	HMRI00629.IMCB-Tar0089-SKD	295	-
chr10	7414750	7414751	HMRI00599.IMCB-Soot0008-SKD	294	+	Lats1	Lats1
chr9	84012222	84012223	HMRI00604.IMCB-Soot0013-SKTL	294	+	Bckdhb	Bckdhb
chr12	76504316	76504317	HMRI00615.IMCB-Soot0036-SKD	294	-
chr17	21695897	21695898	HMRI00625.IMCB-Tar0044-SKD	294	+	Zfp52	Zfp52
chr16	81533075	81533076	HMRI00628.IMCB-Tar0057-SKTL	294	-	Ncam2
chr14	48099765	48099766	HMRI00610.IMCB-Soot0028-SKTL	293	-	Fbxo34
chr6	46036969	46036970	HMRI00612.IMCB-Soot0033-SKTL	293	+	Cntnap2	Cntnap2
chr1	32714970	32714971	HMRI00618.IMCB-Tar0017-SKTL	293	-
chr12	42150033	42150034	HMRI00618.IMCB-Tar0017-SKTL	293	-	Immp2l
chrX	12242237	12242238	HMRI00618.IMCB-Tar0017-SKTL	293	-	1810030O07Rik	1810030O07Rik
chr17	17519682	17519683	HMRI00622.IMCB-Tar0029-SKTL	293	+	Riok2	Riok2
chr14	63241795	63241796	HMRI00612.IMCB-Soot0033-SKTL	292	-
chr9	94512007	94512008	HMRI00618.IMCB-Tar0017-SKTL	292	+
chr9	63458739	63458740	HMRI00619.IMCB-Tar0028-SKD	292	+	Aagab	Aagab
chr9	100444060	100444061	HMRI00622.IMCB-Tar0029-SKTL	292	+	Nck1
chr17	20047052	20047053	HMRI00628.IMCB-Tar0057-SKTL	292	-
chr14	73024357	73024358	HMRI00629.IMCB-Tar0089-SKD	292	+	Fndc3a
chr9	85852318	85852319	HMRI00630.IMCB-Tar0089-SKTL	292	+
chr9	100041693	100041694	HMRI00617.IMCB-Tar0017-SKD	291	-
chr18	76256153	76256154	HMRI00618.IMCB-Tar0017-SKTL	291	+	2900057B20Rik|Zbtb7c	Zbtb7c
chr11	77272907	77272908	HMRI00620.IMCB-Tar0028-SKTL	291	+	Ssh2	Ssh2
chr4	151232773	151232774	HMRI00621.IMCB-Tar0029-SKD	291	-	Camta1	Camta1
chr2	6784706	6784707	HMRI00628.IMCB-Tar0057-SKTL	291	-	Celf2	Celf2
chr14	108445320	108445321	HMRI00604.IMCB-Soot0013-SKTL	290	-
chr1	127940412	127940413	HMRI00618.IMCB-Tar0017-SKTL	290	+	Nckap5
chr10	121442976	121442977	HMRI00621.IMCB-Tar0029-SKD	290	+	Srgap1
chr9	98142542	98142543	HMRI00622.IMCB-Tar0029-SKTL	290	-
chr12	3271217	3271218	HMRI00624.IMCB-Tar0042-SKTL	290	+	Rab10
chr12	13302431	13302432	HMRI00604.IMCB-Soot0013-SKTL	289	-	Nbas
chr9	90863591	90863592	HMRI00608.IMCB-Soot0023-SKTL	289	+
chr11	21977396	21977397	HMRI00617.IMCB-Tar0017-SKD	289	+	Ehbp1
chr9	50864067	50864068	HMRI00620.IMCB-Tar0028-SKTL	289	+
chr9	65854469	65854470	HMRI00620.IMCB-Tar0028-SKTL	289	+	Csnk1g1	Csnk1g1
chr7	6672527	6672528	HMRI00622.IMCB-Tar0029-SKTL	289	-	Peg3	Peg3
chr9	69857068	69857069	HMRI00625.IMCB-Tar0044-SKD	289	+	Bnip2	Bnip2
chr1	60157005	60157006	HMRI00628.IMCB-Tar0057-SKTL	289	+	Carf	Carf
chr3	21848732	21848733	HMRI00629.IMCB-Tar0089-SKD	289	+
chr9	106622489	106622490	HMRI00599.IMCB-Soot0008-SKD	288	+	Rad54l2
chr5	115979801	115979802	HMRI00600.IMCB-Soot0008-SKTL	288	-	Pxn
chr8	51979362	51979363	HMRI00604.IMCB-Soot0013-SKTL	288	-
chr12	5364092	5364093	HMRI00607.IMCB-Soot0023-SKD	288	-	Klhl29	Klhl29
chr18	89408059	89408060	HMRI00612.IMCB-Soot0033-SKTL	288	-	Cd226
chr14	49067615	49067616	HMRI00618.IMCB-Tar0017-SKTL	288	+	Tmem260	Tmem260
chr14	27330877	27330878	HMRI00620.IMCB-Tar0028-SKTL	288	+	Slmap
chr8	29352802	29352803	HMRI00621.IMCB-Tar0029-SKD	288	-
chr16	23709291	23709292	HMRI00625.IMCB-Tar0044-SKD	288	-
chr18	32002252	32002253	HMRI00625.IMCB-Tar0044-SKD	288	+	Wdr33	Wdr33
chr7	52713757	52713758	HMRI00625.IMCB-Tar0044-SKD	288	-	Ftl1	Ftl1
chr9	86270790	86270791	HMRI00600.IMCB-Soot0008-SKTL	287	+	Ube2cbp
chr2	92261707	92261708	HMRI00608.IMCB-Soot0023-SKTL	287	+	Cry2|D930015M05Rik	D930015M05Rik
chr9	74810844	74810845	HMRI00615.IMCB-Soot0036-SKD	287	-	Fam214a
chr9	90597141	90597142	HMRI00618.IMCB-Tar0017-SKTL	287	+
chr5	41751883	41751884	HMRI00620.IMCB-Tar0028-SKTL	287	-
chr9	12660406	12660407	HMRI00620.IMCB-Tar0028-SKTL	287	-
chr14	112488862	112488863	HMRI00622.IMCB-Tar0029-SKTL	287	+
chr9	103327824	103327825	HMRI00624.IMCB-Tar0042-SKTL	287	+	5830418P13Rik|Bfsp2	5830418P13Rik
chr9	88100523	88100524	HMRI00608.IMCB-Soot0023-SKTL	286	-
chr4	34579320	34579321	HMRI00615.IMCB-Soot0036-SKD	286	+	Rars2	Rars2
chr6	3887205	3887206	HMRI00619.IMCB-Tar0028-SKD	286	-
chr9	26251676	26251677	HMRI00619.IMCB-Tar0028-SKD	286	-
chr11	115279931	115279932	HMRI00620.IMCB-Tar0028-SKTL	286	-	Atp5h	Atp5h
chr17	10467757	10467758	HMRI00600.IMCB-Soot0008-SKTL	285	+	Qk
chr16	34048020	34048021	HMRI00604.IMCB-Soot0013-SKTL	285	-	Kalrn	Kalrn
chr9	84950781	84950782	HMRI00617.IMCB-Tar0017-SKD	285	-
chr7	96279140	96279141	HMRI00619.IMCB-Tar0028-SKD	285	+
chr17	43635251	43635252	HMRI00621.IMCB-Tar0029-SKD	285	-	Mep1a	Mep1a
chr10	112914302	112914303	HMRI00625.IMCB-Tar0044-SKD	285	+
chr18	25655922	25655923	HMRI00628.IMCB-Tar0057-SKTL	285	+	Celf4
chr9	67961798	67961799	HMRI00628.IMCB-Tar0057-SKTL	285	-
chr1	150710904	150710905	HMRI00608.IMCB-Soot0023-SKTL	284	+
chr10	72745107	72745108	HMRI00609.IMCB-Soot0028-SKD	284	-
chr5	125360322	125360323	HMRI00612.IMCB-Soot0033-SKTL	284	+	Zfp664	Zfp664
chr9	8676592	8676593	HMRI00612.IMCB-Soot0033-SKTL	284	-	Gm32014|Trpc6	Gm32014
chr3	126436839	126436840	HMRI00613.IMCB-Soot0036-SKTL	284	+	Camk2d	Camk2d
chr9	122291871	122291872	HMRI00616.IMCB-Tar0007-SKTL	284	+	A730085K08Rik
chr13	105593947	105593948	HMRI00617.IMCB-Tar0017-SKD	284	-	Cwc27	Cwc27
chr2	140683687	140683688	HMRI00618.IMCB-Tar0017-SKTL	284	+	Macrod2	Macrod2
chr16	72687642	72687643	HMRI00619.IMCB-Tar0028-SKD	284	+	Robo1	Robo1
chr5	134666167	134666168	HMRI00623.IMCB-Tar0042-SKD	284	-	Gtf2ird2
chr11	87190583	87190584	HMRI00628.IMCB-Tar0057-SKTL	284	-
chr18	65327797	65327798	HMRI00628.IMCB-Tar0057-SKTL	284	+	Nedd4l	Nedd4l
chr12	99152529	99152530	HMRI00599.IMCB-Soot0008-SKD	283	-
chr7	82835047	82835048	HMRI00600.IMCB-Soot0008-SKTL	283	-	Akap13
chr14	62469223	62469224	HMRI00604.IMCB-Soot0013-SKTL	283	-
chr9	91660602	91660603	HMRI00612.IMCB-Soot0033-SKTL	283	+
chr7	108397540	108397541	HMRI00617.IMCB-Tar0017-SKD	283	-	Fchsd2
chr17	4318038	4318039	HMRI00622.IMCB-Tar0029-SKTL	283	+
chr8	33096186	33096187	HMRI00625.IMCB-Tar0044-SKD	283	+
chr9	111085987	111085988	HMRI00625.IMCB-Tar0044-SKD	283	-	Lrrfip2
chr17	92585069	92585070	HMRI00628.IMCB-Tar0057-SKTL	283	+
chr9	85909400	85909401	HMRI00600.IMCB-Soot0008-SKTL	282	+
chr4	8041530	8041531	HMRI00609.IMCB-Soot0028-SKD	282	-
chr9	119195318	119195319	HMRI00610.IMCB-Soot0028-SKTL	282	+	Oxsr1
chr16	64724658	64724659	HMRI00615.IMCB-Soot0036-SKD	282	-
chr16	86346046	86346047	HMRI00616.IMCB-Tar0007-SKTL	282	-
chr10	24109247	24109248	HMRI00619.IMCB-Tar0028-SKD	282	-
chr13	77307441	77307442	HMRI00619.IMCB-Tar0028-SKD	282	-	2210408I21Rik
chr14	86037233	86037234	HMRI00620.IMCB-Tar0028-SKTL	282	+
chr10	39473057	39473058	HMRI00621.IMCB-Tar0029-SKD	282	+	Rev3l	Rev3l
chr19	29814228	29814229	HMRI00624.IMCB-Tar0042-SKTL	282	-	9930021J03Rik	9930021J03Rik
chr9	70535648	70535649	HMRI00625.IMCB-Tar0044-SKD	282	+	Adam10	Adam10
chr8	79406479	79406480	HMRI00628.IMCB-Tar0057-SKTL	282	+	Gm10649
chr9	10712103	10712104	HMRI00628.IMCB-Tar0057-SKTL	282	+	Cntn5
chr9	122018407	122018408	HMRI00612.IMCB-Soot0033-SKTL	281	+
chr11	75792027	75792028	HMRI00616.IMCB-Tar0007-SKTL	281	+
chr18	67760663	67760664	HMRI00616.IMCB-Tar0007-SKTL	281	-
chr12	104029290	104029291	HMRI00617.IMCB-Tar0017-SKD	281	+	Btbd7
chrX	137051118	137051119	HMRI00617.IMCB-Tar0017-SKD	281	+
chr2	20475813	20475814	HMRI00619.IMCB-Tar0028-SKD	281	+	Etl4	Etl4
chr13	103143062	103143063	HMRI00624.IMCB-Tar0042-SKTL	281	+
chr9	85757417	85757418	HMRI00624.IMCB-Tar0042-SKTL	281	+
chr15	5548365	5548366	HMRI00625.IMCB-Tar0044-SKD	281	+
chr12	108939637	108939638	HMRI00616.IMCB-Tar0007-SKTL	280	-
chr9	91697107	91697108	HMRI00616.IMCB-Tar0007-SKTL	280	-
chr3	80057812	80057813	HMRI00617.IMCB-Tar0017-SKD	280	-
chr7	51979264	51979265	HMRI00618.IMCB-Tar0017-SKTL	280	-
chr9	6150975	6150976	HMRI00618.IMCB-Tar0017-SKTL	280	+
chr1	48716988	48716989	HMRI00619.IMCB-Tar0028-SKD	280	-
chr9	70542905	70542906	HMRI00619.IMCB-Tar0028-SKD	280	-	Adam10
chr1	71870889	71870890	HMRI00624.IMCB-Tar0042-SKTL	280	-
chr13	25708332	25708333	HMRI00625.IMCB-Tar0044-SKD	280	+
chr9	89743600	89743601	HMRI00626.IMCB-Tar0044-SKTL	280	+	4930524O08Rik	4930524O08Rik
chr2	148227645	148227646	HMRI00628.IMCB-Tar0057-SKTL	280	+
chr8	9127651	9127652	HMRI00604.IMCB-Soot0013-SKTL	279	-	4933430N04Rik	4933430N04Rik
chr12	5101492	5101493	HMRI00616.IMCB-Tar0007-SKTL	279	-	Klhl29	Klhl29
chr17	84731681	84731682	HMRI00617.IMCB-Tar0017-SKD	279	-	Thada	Thada
chr15	87762085	87762086	HMRI00618.IMCB-Tar0017-SKTL	279	-
chr9	111991478	111991479	HMRI00618.IMCB-Tar0017-SKTL	279	-	Arpp21	Arpp21
chr9	94436540	94436541	HMRI00622.IMCB-Tar0029-SKTL	279	+	1190002N15Rik
chr14	46992501	46992502	HMRI00625.IMCB-Tar0044-SKD	279	+
chr10	80181982	80181983	HMRI00630.IMCB-Tar0089-SKTL	279	+	Ap3d1
chr3	101541078	101541079	HMRI00615.IMCB-Soot0036-SKD	278	-
chr3	98079815	98079816	HMRI00617.IMCB-Tar0017-SKD	278	+
chr10	111635164	111635165	HMRI00618.IMCB-Tar0017-SKTL	278	-	Caps2
chr11	76044849	76044850	HMRI00618.IMCB-Tar0017-SKTL	278	-	Glod4	Glod4
chr15	99976648	99976649	HMRI00619.IMCB-Tar0028-SKD	278	-	Dip2b
chr2	120700623	120700624	HMRI00620.IMCB-Tar0028-SKTL	278	-	Ubr1	Ubr1
chr9	29392924	29392925	HMRI00621.IMCB-Tar0029-SKD	278	+	Ntm
chr10	66179917	66179918	HMRI00622.IMCB-Tar0029-SKTL	278	+
chr5	151439052	151439053	HMRI00625.IMCB-Tar0044-SKD	278	-	N4bp2l2	N4bp2l2
chr11	6127353	6127354	HMRI00628.IMCB-Tar0057-SKTL	278	-	Npc1l1	Npc1l1
chr11	63883293	63883294	HMRI00604.IMCB-Soot0013-SKTL	277	-	Cox10	Cox10
chr16	15591331	15591332	HMRI00619.IMCB-Tar0028-SKD	277	+	Ube2v2
chr16	45639724	45639725	HMRI00619.IMCB-Tar0028-SKD	277	+	BC016579
chr11	47434112	47434113	HMRI00620.IMCB-Tar0028-SKTL	277	-
chr9	82099602	82099603	HMRI00620.IMCB-Tar0028-SKTL	277	+
chr17	23014562	23014563	HMRI00622.IMCB-Tar0029-SKTL	277	+
chr18	32402895	32402896	HMRI00622.IMCB-Tar0029-SKTL	277	-	Ercc3
chr18	34285301	34285302	HMRI00623.IMCB-Tar0042-SKD	277	+
chr3	132391258	132391259	HMRI00628.IMCB-Tar0057-SKTL	277	+	Tbck	Tbck
chr9	59705234	59705235	HMRI00628.IMCB-Tar0057-SKTL	277	+	Myo9a	Myo9a
chr9	101857527	101857528	HMRI00628.IMCB-Tar0057-SKTL	277	-	Ephb1	Ephb1
chr10	102016399	102016400	HMRI00612.IMCB-Soot0033-SKTL	276	+
chr13	102522657	102522658	HMRI00616.IMCB-Tar0007-SKTL	276	-	Pik3r1	Pik3r1
chr15	17334556	17334557	HMRI00616.IMCB-Tar0007-SKTL	276	+
chr7	82768807	82768808	HMRI00616.IMCB-Tar0007-SKTL	276	+	Akap13	Akap13
chr9	78555841	78555842	HMRI00617.IMCB-Tar0017-SKD	276	+	Cd109	Cd109
chr9	92738700	92738701	HMRI00617.IMCB-Tar0017-SKD	276	+
chr9	83803870	83803871	HMRI00618.IMCB-Tar0017-SKTL	276	+
chr9	112774996	112774997	HMRI00618.IMCB-Tar0017-SKTL	276	-
chr10	83840471	83840472	HMRI00619.IMCB-Tar0028-SKD	276	-	Nuak1	Nuak1
chr13	110055541	110055542	HMRI00619.IMCB-Tar0028-SKD	276	+	Pde4d	Pde4d
chr3	146497534	146497535	HMRI00619.IMCB-Tar0028-SKD	276	+
chr4	48174304	48174305	HMRI00619.IMCB-Tar0028-SKD	276	-	Stx17
chr9	39432716	39432717	HMRI00619.IMCB-Tar0028-SKD	276	+
chr18	15048536	15048537	HMRI00620.IMCB-Tar0028-SKTL	276	-	Taf4b
chr9	6000109	6000110	HMRI00620.IMCB-Tar0028-SKTL	276	+
chr9	55900869	55900870	HMRI00620.IMCB-Tar0028-SKTL	276	+	Rcn2	Rcn2
chr16	25817217	25817218	HMRI00621.IMCB-Tar0029-SKD	276	-	Trp63
chr9	43330610	43330611	HMRI00621.IMCB-Tar0029-SKD	276	-
chr3	153563980	153563981	HMRI00622.IMCB-Tar0029-SKTL	276	+	Msh4
chr16	82806483	82806484	HMRI00624.IMCB-Tar0042-SKTL	276	+
chr9	54251117	54251118	HMRI00624.IMCB-Tar0042-SKTL	276	+	Dmxl2
chr8	109244820	109244821	HMRI00625.IMCB-Tar0044-SKD	276	+	Tango6	Tango6
chr9	84757718	84757719	HMRI00626.IMCB-Tar0044-SKTL	276	-
chr1	105256204	105256205	HMRI00599.IMCB-Soot0008-SKD	275	-
chr16	84144811	84144812	HMRI00616.IMCB-Tar0007-SKTL	275	-
chr10	84855781	84855782	HMRI00618.IMCB-Tar0017-SKTL	275	+	Btbd11	Btbd11
chr7	91810098	91810099	HMRI00619.IMCB-Tar0028-SKD	275	-	Zfand6	Zfand6
chr8	4285523	4285524	HMRI00619.IMCB-Tar0028-SKD	275	-	Elavl1	Elavl1
chr8	40083419	40083420	HMRI00619.IMCB-Tar0028-SKD	274	-	Tusc3
chrX	156365353	156365354	HMRI00620.IMCB-Tar0028-SKTL	274	+	Sh3kbp1	Sh3kbp1
chr13	54664716	54664717	HMRI00621.IMCB-Tar0029-SKD	274	+	4833439L19Rik
chr3	41634276	41634277	HMRI00621.IMCB-Tar0029-SKD	274	-
chr11	65997351	65997352	HMRI00624.IMCB-Tar0042-SKTL	274	+
chr1	76957392	76957393	HMRI00628.IMCB-Tar0057-SKTL	274	-
chr1	183855943	183855944	HMRI00628.IMCB-Tar0057-SKTL	274	-	Enah	Enah
chr16	85015038	85015039	HMRI00605.IMCB-Soot0016-SKD	273	-	App	App
chr6	87451194	87451195	HMRI00606.IMCB-Soot0016-SKTL	273	-	Arhgap25	Arhgap25
chr9	30645054	30645055	HMRI00612.IMCB-Soot0033-SKTL	273	-
chr7	105765099	105765100	HMRI00614.IMCB-Tar0007-SKD	273	-	2210018M11Rik	2210018M11Rik
chr13	98912753	98912754	HMRI00618.IMCB-Tar0017-SKTL	273	-	Arhgef28	Arhgef28
chr19	50886173	50886174	HMRI00621.IMCB-Tar0029-SKD	273	+
chr8	103699160	103699161	HMRI00625.IMCB-Tar0044-SKD	273	+
chr2	12659153	12659154	HMRI00628.IMCB-Tar0057-SKTL	273	-
chr9	120428089	120428090	HMRI00630.IMCB-Tar0089-SKTL	273	-
chr9	109886107	109886108	HMRI00604.IMCB-Soot0013-SKTL	272	-	Map4
chr9	85908971	85908972	HMRI00612.IMCB-Soot0033-SKTL	272	-
chr9	85874887	85874888	HMRI00620.IMCB-Tar0028-SKTL	272	+
chr9	83615081	83615082	HMRI00621.IMCB-Tar0029-SKD	272	-
chr9	114519691	114519692	HMRI00624.IMCB-Tar0042-SKTL	272	-	Cnot10	Cnot10
chr14	26581146	26581147	HMRI00606.IMCB-Soot0016-SKTL	271	+	Zcchc24
chr9	88259878	88259879	HMRI00606.IMCB-Soot0016-SKTL	271	-	Nt5e
chr9	17829934	17829935	HMRI00608.IMCB-Soot0023-SKTL	271	+
chr3	63030388	63030389	HMRI00612.IMCB-Soot0033-SKTL	271	-
chr9	95498990	95498991	HMRI00612.IMCB-Soot0033-SKTL	271	+
chr18	23777304	23777305	HMRI00617.IMCB-Tar0017-SKD	271	-	Dtna
chr1	56146194	56146195	HMRI00618.IMCB-Tar0017-SKTL	271	-
chr10	5734164	5734165	HMRI00618.IMCB-Tar0017-SKTL	271	+	Esr1
chr9	92428182	92428183	HMRI00618.IMCB-Tar0017-SKTL	271	+
chr3	46992180	46992181	HMRI00619.IMCB-Tar0028-SKD	271	-
chr1	193876467	193876468	HMRI00623.IMCB-Tar0042-SKD	271	+	Traf5
chr10	71407822	71407823	HMRI00625.IMCB-Tar0044-SKD	271	-
chr9	61463917	61463918	HMRI00625.IMCB-Tar0044-SKD	271	+
chrY_random	47672947	47672948	HMRI00625.IMCB-Tar0044-SKD	271	+
chr15	38871290	38871291	HMRI00628.IMCB-Tar0057-SKTL	271	+
chr15	17142093	17142094	HMRI00600.IMCB-Soot0008-SKTL	270	-
chr9	84072288	84072289	HMRI00600.IMCB-Soot0008-SKTL	270	+
chr18	9404871	9404872	HMRI00605.IMCB-Soot0016-SKD	270	-	Ccny	Ccny
chr14	95544948	95544949	HMRI00618.IMCB-Tar0017-SKTL	270	-
chr3	73812672	73812673	HMRI00618.IMCB-Tar0017-SKTL	270	-
chr9	117079600	117079601	HMRI00618.IMCB-Tar0017-SKTL	270	+	Rbms3
chr17	82100435	82100436	HMRI00620.IMCB-Tar0028-SKTL	270	-	Slc8a1	Slc8a1
chr4	93237357	93237358	HMRI00620.IMCB-Tar0028-SKTL	270	-
chr6	9145999	9146000	HMRI00620.IMCB-Tar0028-SKTL	270	-	Nxph1
chr10	8184578	8184579	HMRI00623.IMCB-Tar0042-SKD	270	+	Ust
chr6	12698643	12698644	HMRI00623.IMCB-Tar0042-SKD	270	+	Thsd7a
chr14	31937475	31937476	HMRI00628.IMCB-Tar0057-SKTL	270	-
chr3	57251590	57251591	HMRI00604.IMCB-Soot0013-SKTL	269	+
chr1	63543550	63543551	HMRI00606.IMCB-Soot0016-SKTL	269	-	Adam23
chr14	48129872	48129873	HMRI00618.IMCB-Tar0017-SKTL	269	+	Fbxo34	Fbxo34
chr16	41606420	41606421	HMRI00619.IMCB-Tar0028-SKD	269	-	Lsamp
chr19	7233306	7233307	HMRI00619.IMCB-Tar0028-SKD	269	+	Macrod1	Macrod1
chr8	89377729	89377730	HMRI00619.IMCB-Tar0028-SKD	269	+	N4bp1
chr3	68875694	68875695	HMRI00622.IMCB-Tar0029-SKTL	269	+
chr5	21452720	21452721	HMRI00622.IMCB-Tar0029-SKTL	269	-	Reln	Reln
chr9	65762628	65762629	HMRI00622.IMCB-Tar0029-SKTL	269	+	Csnk1g1	Csnk1g1
chr9	78862040	78862041	HMRI00623.IMCB-Tar0042-SKD	269	-
chr9	66964474	66964475	HMRI00625.IMCB-Tar0044-SKD	269	-
chr9	59722079	59722080	HMRI00629.IMCB-Tar0089-SKD	269	-	Myo9a
chr7	96397388	96397389	HMRI00599.IMCB-Soot0008-SKD	268	+	Tmem135
chr2	10431271	10431272	HMRI00616.IMCB-Tar0007-SKTL	268	+	Sfmbt2	Sfmbt2
chr9	100708611	100708612	HMRI00616.IMCB-Tar0007-SKTL	268	+	Stag1	Stag1
chr3	4760371	4760372	HMRI00617.IMCB-Tar0017-SKD	268	-
chr6	15044046	15044047	HMRI00618.IMCB-Tar0017-SKTL	268	-	Foxp2
chr9	67102211	67102212	HMRI00619.IMCB-Tar0028-SKD	268	+	Tln2
chr9	4192222	4192223	HMRI00620.IMCB-Tar0028-SKTL	268	-
chr9	98053547	98053548	HMRI00620.IMCB-Tar0028-SKTL	268	-
chr9	85942590	85942591	HMRI00622.IMCB-Tar0029-SKTL	268	+
chr16	19528217	19528218	HMRI00629.IMCB-Tar0089-SKD	268	-
chr4	3554644	3554645	HMRI00609.IMCB-Soot0028-SKD	267	-
chr1	192635804	192635805	HMRI00610.IMCB-Soot0028-SKTL	267	-	Rps6kc1	Rps6kc1
chr7	117421030	117421031	HMRI00617.IMCB-Tar0017-SKD	267	-	Swap70
chr17	4278199	4278200	HMRI00621.IMCB-Tar0029-SKD	267	-
chr2	6670395	6670396	HMRI00622.IMCB-Tar0029-SKTL	267	+	Celf2
chr12	60149186	60149187	HMRI00624.IMCB-Tar0042-SKTL	267	-	Trappc6b	Trappc6b
chr19	15093442	15093443	HMRI00625.IMCB-Tar0044-SKD	267	+
chr19	51702553	51702554	HMRI00625.IMCB-Tar0044-SKD	267	+
chr9	44364843	44364844	HMRI00625.IMCB-Tar0044-SKD	267	+
chr14	41443235	41443236	HMRI00630.IMCB-Tar0089-SKTL	267	-
chr9	44658168	44658169	HMRI00599.IMCB-Soot0008-SKD	266	+	Kmt2a
chr18	77951324	77951325	HMRI00603.IMCB-Soot0013-SKD	266	+	8030462N17Rik
chr7	95482012	95482013	HMRI00611.IMCB-Soot0033-SKD	266	+
chr10	41315854	41315855	HMRI00612.IMCB-Soot0033-SKTL	266	+	Ccdc162
chr9	16170424	16170425	HMRI00616.IMCB-Tar0007-SKTL	266	-	Fat3	Fat3
chr2	109371298	109371299	HMRI00618.IMCB-Tar0017-SKTL	266	-
chr9	85826560	85826561	HMRI00618.IMCB-Tar0017-SKTL	266	-
chr9	108620260	108620261	HMRI00618.IMCB-Tar0017-SKTL	266	+	Prkar2a	Prkar2a
chr9	105289419	105289420	HMRI00620.IMCB-Tar0028-SKTL	266	-	Nek11	Nek11
chrX	23205315	23205316	HMRI00620.IMCB-Tar0028-SKTL	266	+
chr1	16379120	16379121	HMRI00622.IMCB-Tar0029-SKTL	266	+	Stau2
chr4	139608525	139608526	HMRI00622.IMCB-Tar0029-SKTL	266	-	Igsf21	Igsf21
chr12	101683271	101683272	HMRI00625.IMCB-Tar0044-SKD	266	-	Ttc7b	Ttc7b
chr1	61161751	61161752	HMRI00628.IMCB-Tar0057-SKTL	266	-
chr4	11425979	11425980	HMRI00630.IMCB-Tar0089-SKTL	266	-	1110037F02Rik
chr11	79331813	79331814	HMRI00599.IMCB-Soot0008-SKD	265	+	Evi2b|Gm21975|Nf1	Nf1
chr6	77155908	77155909	HMRI00599.IMCB-Soot0008-SKD	265	-	Ctnna2	Ctnna2
chr19	42847017	42847018	HMRI00603.IMCB-Soot0013-SKD	265	-	Hps1	Hps1
chr1	159264832	159264833	HMRI00616.IMCB-Tar0007-SKTL	265	-	Rasal2	Rasal2
chr10	126861109	126861110	HMRI00616.IMCB-Tar0007-SKTL	265	-	R3hdm2
chr9	85830755	85830756	HMRI00618.IMCB-Tar0017-SKTL	265	+
chr4	28170150	28170151	HMRI00622.IMCB-Tar0029-SKTL	265	-
chr4	58044986	58044987	HMRI00622.IMCB-Tar0029-SKTL	265	-
chr1	157262939	157262940	HMRI00625.IMCB-Tar0044-SKD	265	+	Xpr1
chr11	73614518	73614519	HMRI00610.IMCB-Soot0028-SKTL	264	-	Olfr391-ps	Olfr391-ps
chr9	79965261	79965262	HMRI00612.IMCB-Soot0033-SKTL	264	+	Senp6	Senp6
chr5	103896968	103896969	HMRI00619.IMCB-Tar0028-SKD	264	+	Ptpn13	Ptpn13
chr9	68574800	68574801	HMRI00619.IMCB-Tar0028-SKD	264	-	Rora
chr4	102679681	102679682	HMRI00620.IMCB-Tar0028-SKTL	264	-	BB031773	BB031773
chr4	132827979	132827980	HMRI00620.IMCB-Tar0028-SKTL	264	+	Tmem222
chr12	4115140	4115141	HMRI00622.IMCB-Tar0029-SKTL	264	-
chr2	80161718	80161719	HMRI00622.IMCB-Tar0029-SKTL	264	-	Dnajc10
chr13	106257725	106257726	HMRI00624.IMCB-Tar0042-SKTL	264	-
chr1	149293183	149293184	HMRI00625.IMCB-Tar0044-SKD	264	-
chr13	98062513	98062514	HMRI00625.IMCB-Tar0044-SKD	264	+
chr11	76383682	76383683	HMRI00626.IMCB-Tar0044-SKTL	264	-	Abr	Abr
chr13	46792568	46792569	HMRI00628.IMCB-Tar0057-SKTL	264	+	Nup153
chr3	94728223	94728224	HMRI00628.IMCB-Tar0057-SKTL	264	+
chr14	121543181	121543182	HMRI00612.IMCB-Soot0033-SKTL	263	-	Farp1
chr9	47061873	47061874	HMRI00616.IMCB-Tar0007-SKTL	263	+
chr2	144081228	144081229	HMRI00618.IMCB-Tar0017-SKTL	263	+	Snx5
chr8	26730795	26730796	HMRI00621.IMCB-Tar0029-SKD	263	+	Whsc1l1	Whsc1l1
chr9	35019843	35019844	HMRI00622.IMCB-Tar0029-SKTL	263	+	Srpr	Srpr
chrX	58666991	58666992	HMRI00622.IMCB-Tar0029-SKTL	263	-
chrX	68674531	68674532	HMRI00628.IMCB-Tar0057-SKTL	263	-	Cd99l2	Cd99l2
chr11	59978223	59978224	HMRI00606.IMCB-Soot0016-SKTL	262	-	Rai1
chr19	42656727	42656728	HMRI00615.IMCB-Soot0036-SKD	262	-	R3hcc1l
chr5	41084859	41084860	HMRI00616.IMCB-Tar0007-SKTL	262	+
chr9	75120659	75120660	HMRI00618.IMCB-Tar0017-SKTL	262	+	Myo5c	Myo5c
chr11	120849692	120849693	HMRI00619.IMCB-Tar0028-SKD	262	-	Csnk1d	Csnk1d
chr2	61604358	61604359	HMRI00619.IMCB-Tar0028-SKD	262	+	Psmd14	Psmd14
chr8	120158946	120158947	HMRI00619.IMCB-Tar0028-SKD	262	+	Plcg2	Plcg2
chr2	24816564	24816565	HMRI00621.IMCB-Tar0029-SKD	262	-
chr9	49715332	49715333	HMRI00622.IMCB-Tar0029-SKTL	262	-
chr2	127672127	127672128	HMRI00625.IMCB-Tar0044-SKD	262	-
chr3	145875193	145875194	HMRI00625.IMCB-Tar0044-SKD	262	-
chrX	153545119	153545120	HMRI00625.IMCB-Tar0044-SKD	262	-
chr13	63416816	63416817	HMRI00630.IMCB-Tar0089-SKTL	262	+	2010111I01Rik|Fancc	2010111I01Rik
chr19	7193789	7193790	HMRI00599.IMCB-Soot0008-SKD	261	-	Macrod1
chr14	35060715	35060716	HMRI00604.IMCB-Soot0013-SKTL	261	+	Fam35a
chr6	97811359	97811360	HMRI00610.IMCB-Soot0028-SKTL	261	+	Mitf	Mitf
chr11	3180872	3180873	HMRI00617.IMCB-Tar0017-SKD	261	-
chr15	27867465	27867466	HMRI00617.IMCB-Tar0017-SKD	261	+	Trio
chr10	7497631	7497632	HMRI00618.IMCB-Tar0017-SKTL	261	-	Ginm1	Ginm1
chr18	19309228	19309229	HMRI00618.IMCB-Tar0017-SKTL	261	-
chr7	28098013	28098014	HMRI00618.IMCB-Tar0017-SKTL	261	+	Ltbp4
chr11	5211877	5211878	HMRI00621.IMCB-Tar0029-SKD	261	-	Znrf3	Znrf3
chr19	44640679	44640680	HMRI00622.IMCB-Tar0029-SKTL	261	+	Hif1an	Hif1an
chr13	59558116	59558117	HMRI00624.IMCB-Tar0042-SKTL	261	-	Agtpbp1	Agtpbp1
chr9	112153212	112153213	HMRI00624.IMCB-Tar0042-SKTL	261	-	2900079G21Rik
chr12	44073006	44073007	HMRI00625.IMCB-Tar0044-SKD	261	+
chr18	38788454	38788455	HMRI00628.IMCB-Tar0057-SKTL	261	-
chr8	26090413	26090414	HMRI00628.IMCB-Tar0057-SKTL	261	+	Adam9
chr9	53645588	53645589	HMRI00615.IMCB-Soot0036-SKD	260	-	Slc35f2
chr17	47004672	47004673	HMRI00617.IMCB-Tar0017-SKD	260	-
chr9	104229635	104229636	HMRI00620.IMCB-Tar0028-SKTL	260	-	Acpp	Acpp
chr8	41869841	41869842	HMRI00621.IMCB-Tar0029-SKD	260	-
chr14	31033021	31033022	HMRI00622.IMCB-Tar0029-SKTL	260	+	Cacna1d
chr2	5875878	5875879	HMRI00629.IMCB-Tar0089-SKD	260	+	Upf2	Upf2
chr5	71235280	71235281	HMRI00599.IMCB-Soot0008-SKD	259	-
chr1	189082425	189082426	HMRI00604.IMCB-Soot0013-SKTL	259	+	Gpatch2	Gpatch2
chr16	26068624	26068625	HMRI00604.IMCB-Soot0013-SKTL	259	-	P3h2	P3h2
chr9	85417281	85417282	HMRI00609.IMCB-Soot0028-SKD	259	-
chr9	24036609	24036610	HMRI00612.IMCB-Soot0033-SKTL	259	+	Npsr1	Npsr1
chr9	83137628	83137629	HMRI00616.IMCB-Tar0007-SKTL	259	+
chr10	89624448	89624449	HMRI00617.IMCB-Tar0017-SKD	259	+	Anks1b	Anks1b
chr1	196045223	196045224	HMRI00618.IMCB-Tar0017-SKTL	259	-	4930503O07Rik	4930503O07Rik
chr1	128617702	128617703	HMRI00622.IMCB-Tar0029-SKTL	259	-	Nckap5	Nckap5
chr1	89301443	89301444	HMRI00623.IMCB-Tar0042-SKD	259	+	Gigyf2	Gigyf2
chr12	86811050	86811051	HMRI00625.IMCB-Tar0044-SKD	259	-
chr9	41565196	41565197	HMRI00625.IMCB-Tar0044-SKD	259	-
chr5	101938356	101938357	HMRI00628.IMCB-Tar0057-SKTL	259	-
chr19	10079680	10079681	HMRI00600.IMCB-Soot0008-SKTL	258	+
chr11	19814269	19814270	HMRI00604.IMCB-Soot0013-SKTL	258	+
chr6	114191160	114191161	HMRI00618.IMCB-Tar0017-SKTL	258	+	Slc6a11	Slc6a11
chr9	113706709	113706710	HMRI00618.IMCB-Tar0017-SKTL	258	+	Clasp2	Clasp2
chr2	181251399	181251400	HMRI00619.IMCB-Tar0028-SKD	258	-	Tpd52l2
chr14	90361078	90361079	HMRI00620.IMCB-Tar0028-SKTL	258	-
chr16	15068047	15068048	HMRI00621.IMCB-Tar0029-SKD	258	+
chr9	59585725	59585726	HMRI00622.IMCB-Tar0029-SKTL	258	-	Senp8	Senp8
chr1	5442124	5442125	HMRI00629.IMCB-Tar0089-SKD	258	-
chr4	108862988	108862989	HMRI00629.IMCB-Tar0089-SKD	258	-	Osbpl9	Osbpl9
chr4	74910241	74910242	HMRI00600.IMCB-Soot0008-SKTL	257	+
chr9	92774030	92774031	HMRI00604.IMCB-Soot0013-SKTL	257	-
chr3	154736816	154736817	HMRI00605.IMCB-Soot0016-SKD	257	-
chr17	88455230	88455231	HMRI00612.IMCB-Soot0033-SKTL	257	+	Fbxo11
chr9	100997983	100997984	HMRI00618.IMCB-Tar0017-SKTL	257	-	Msl2
chr2	20472185	20472186	HMRI00623.IMCB-Tar0042-SKD	257	+	Etl4	Etl4
chr3	101943615	101943616	HMRI00624.IMCB-Tar0042-SKTL	257	-	Casq2
chr4	27978164	27978165	HMRI00624.IMCB-Tar0042-SKTL	257	+
chr11	51931414	51931415	HMRI00625.IMCB-Tar0044-SKD	257	-	Ppp2ca
chr9	85738680	85738681	HMRI00630.IMCB-Tar0089-SKTL	257	+	Tpbg	Tpbg
chr9	86266101	86266102	HMRI00630.IMCB-Tar0089-SKTL	257	-	Ube2cbp	Ube2cbp
chr9	103510551	103510552	HMRI00600.IMCB-Soot0008-SKTL	256	+	Tmem108
chr9	14080288	14080289	HMRI00617.IMCB-Tar0017-SKD	256	+
chrX	126411968	126411969	HMRI00617.IMCB-Tar0017-SKD	256	-	Diap2
chr11	23267911	23267912	HMRI00620.IMCB-Tar0028-SKTL	256	+	Usp34	Usp34
chr18	89046341	89046342	HMRI00622.IMCB-Tar0029-SKTL	256	-	Socs6	Socs6
chr7	58900948	58900949	HMRI00623.IMCB-Tar0042-SKD	256	-	Slc17a6
chr1	23849248	23849249	HMRI00624.IMCB-Tar0042-SKTL	256	-	B3gat2
chr13	103013205	103013206	HMRI00625.IMCB-Tar0044-SKD	256	-
chrX	39521899	39521900	HMRI00625.IMCB-Tar0044-SKD	256	-	Stag2
chr7	46835287	46835288	HMRI00628.IMCB-Tar0057-SKTL	256	-
chr7	65258123	65258124	HMRI00629.IMCB-Tar0089-SKD	256	+
chr9	84545013	84545014	HMRI00629.IMCB-Tar0089-SKD	256	-
chr4	75587054	75587055	HMRI00603.IMCB-Soot0013-SKD	255	+
chrX	64589257	64589258	HMRI00617.IMCB-Tar0017-SKD	255	+
chr6	30179043	30179044	HMRI00620.IMCB-Tar0028-SKTL	255	+	Ube2h
chr18	5101999	5102000	HMRI00621.IMCB-Tar0029-SKD	255	-	Svil
chr9	36052017	36052018	HMRI00624.IMCB-Tar0042-SKTL	255	+
chr15	34295216	34295217	HMRI00628.IMCB-Tar0057-SKTL	255	-	Matn2
chr1	190175355	190175356	HMRI00629.IMCB-Tar0089-SKD	255	-	Ush2a
chr7	48602312	48602313	HMRI00630.IMCB-Tar0089-SKTL	255	+
chr15	19171393	19171394	HMRI00604.IMCB-Soot0013-SKTL	254	+
chr8	115546853	115546854	HMRI00610.IMCB-Soot0028-SKTL	254	+
chr10	97795796	97795797	HMRI00612.IMCB-Soot0033-SKTL	254	+	Gm8633
chr4	95440037	95440038	HMRI00612.IMCB-Soot0033-SKTL	254	-	Fggy
chr7	135128974	135128975	HMRI00616.IMCB-Tar0007-SKTL	254	-
chr9	94754622	94754623	HMRI00617.IMCB-Tar0017-SKD	254	-	Slc9a9
chr15	80930642	80930643	HMRI00622.IMCB-Tar0029-SKTL	254	+	Mkl1
chr2	153898020	153898021	HMRI00625.IMCB-Tar0044-SKD	254	+
chr9	30943937	30943938	HMRI00616.IMCB-Tar0007-SKTL	253	-	Mir3471-1	Mir3471-1
chr17	28410557	28410558	HMRI00618.IMCB-Tar0017-SKTL	253	+	Mir5098|Ppard	Ppard
chr9	86408224	86408225	HMRI00618.IMCB-Tar0017-SKTL	253	-	Dopey1
chr12	25171718	25171719	HMRI00619.IMCB-Tar0028-SKD	253	+
chr7	80014366	80014367	HMRI00620.IMCB-Tar0028-SKTL	253	-
chr9	73220841	73220842	HMRI00620.IMCB-Tar0028-SKTL	253	-
chr6	20354919	20354920	HMRI00623.IMCB-Tar0042-SKD	253	+
chr15	99678538	99678539	HMRI00625.IMCB-Tar0044-SKD	253	-	Lima1	Lima1
chr1	82914983	82914984	HMRI00626.IMCB-Tar0044-SKTL	253	+
chr3	104202513	104202514	HMRI00628.IMCB-Tar0057-SKTL	253	+
chr9	39237719	39237720	HMRI00600.IMCB-Soot0008-SKTL	252	+
chr9	36711025	36711026	HMRI00608.IMCB-Soot0023-SKTL	252	+	Pknox2
chr12	5931341	5931342	HMRI00611.IMCB-Soot0033-SKD	252	+
chr8	49656382	49656383	HMRI00611.IMCB-Soot0033-SKD	252	+	Tenm3
chr9	75030851	75030852	HMRI00612.IMCB-Soot0033-SKTL	252	+	Myo5a	Myo5a
chr1	84165462	84165463	HMRI00615.IMCB-Soot0036-SKD	252	-	Pid1	Pid1
chr9	80385110	80385111	HMRI00615.IMCB-Soot0036-SKD	252	+
chr1	52272440	52272441	HMRI00616.IMCB-Tar0007-SKTL	252	-	Gls	Gls
chr4	16216535	16216536	HMRI00618.IMCB-Tar0017-SKTL	252	-
chr9	94714509	94714510	HMRI00618.IMCB-Tar0017-SKTL	252	+	Slc9a9	Slc9a9
chr11	13893730	13893731	HMRI00619.IMCB-Tar0028-SKD	252	+
chr2	35259458	35259459	HMRI00619.IMCB-Tar0028-SKD	252	+	Ggta1
chr9	93482557	93482558	HMRI00619.IMCB-Tar0028-SKD	252	+
chr4	131912025	131912026	HMRI00622.IMCB-Tar0029-SKTL	252	-	Phactr4	Phactr4
chr9	85148084	85148085	HMRI00622.IMCB-Tar0029-SKTL	252	+
chr18	46753157	46753158	HMRI00623.IMCB-Tar0042-SKD	252	+	Tmed7
chr5	101315564	101315565	HMRI00623.IMCB-Tar0042-SKD	252	-	Agpat9
chr7	50683429	50683430	HMRI00623.IMCB-Tar0042-SKD	252	-
chr11	74849760	74849761	HMRI00625.IMCB-Tar0044-SKD	252	-	Smg6
chr9	20430047	20430048	HMRI00625.IMCB-Tar0044-SKD	252	-
chr16	16587502	16587503	HMRI00626.IMCB-Tar0044-SKTL	252	+	Fgd4
chr19	58026163	58026164	HMRI00628.IMCB-Tar0057-SKTL	252	+	Atrnl1	Atrnl1
chr13	113288822	113288823	HMRI00599.IMCB-Soot0008-SKD	251	-	Il6st
chr9	91747732	91747733	HMRI00600.IMCB-Soot0008-SKTL	251	+
chr11	76794878	76794879	HMRI00612.IMCB-Soot0033-SKTL	251	+	Blmh	Blmh
chr5	34213368	34213369	HMRI00612.IMCB-Soot0033-SKTL	251	+	Whsc1	Whsc1
chr14	90506976	90506977	HMRI00615.IMCB-Soot0036-SKD	251	-
chr9	111116520	111116521	HMRI00620.IMCB-Tar0028-SKTL	251	-	Lrrfip2
chr19	26788783	26788784	HMRI00621.IMCB-Tar0029-SKD	251	+	Smarca2	Smarca2
chr9	74115325	74115326	HMRI00622.IMCB-Tar0029-SKTL	251	-	Wdr72
chr4	71070553	71070554	HMRI00625.IMCB-Tar0044-SKD	251	+
chr9	117493397	117493398	HMRI00625.IMCB-Tar0044-SKD	251	+	Rbms3
chr9	4006130	4006131	HMRI00629.IMCB-Tar0089-SKD	251	+
chr8	60691057	60691058	HMRI00603.IMCB-Soot0013-SKD	250	-	Galntl6	Galntl6
chr9	121369013	121369014	HMRI00604.IMCB-Soot0013-SKTL	250	-	Trak1
chr9	113855775	113855776	HMRI00605.IMCB-Soot0016-SKD	250	+	Ubp1	Ubp1
chr6	146884265	146884266	HMRI00611.IMCB-Soot0033-SKD	250	-	Ppfibp1
chr15	67014562	67014563	HMRI00620.IMCB-Tar0028-SKTL	250	+
chr5	9133679	9133680	HMRI00623.IMCB-Tar0042-SKD	250	+	Dmtf1
chr2	59615657	59615658	HMRI00625.IMCB-Tar0044-SKD	250	+	Tanc1	Tanc1
chr9	91416678	91416679	HMRI00628.IMCB-Tar0057-SKTL	250	+
chr3	83487626	83487627	HMRI00630.IMCB-Tar0089-SKTL	250	-
chr9	86153986	86153987	HMRI00630.IMCB-Tar0089-SKTL	250	-
chr9	41354914	41354915	HMRI00599.IMCB-Soot0008-SKD	249	+
chr9	86023523	86023524	HMRI00600.IMCB-Soot0008-SKTL	249	-
chr7	17144296	17144297	HMRI00607.IMCB-Soot0023-SKD	249	+	Arhgap35
chr6	120361759	120361760	HMRI00619.IMCB-Tar0028-SKD	249	+	Kdm5a	Kdm5a
chr15	67033426	67033427	HMRI00620.IMCB-Tar0028-SKTL	249	+
chr9	81037864	81037865	HMRI00621.IMCB-Tar0029-SKD	249	-
chr8	14712717	14712718	HMRI00622.IMCB-Tar0029-SKTL	249	-	Dlgap2
chr15	31180853	31180854	HMRI00623.IMCB-Tar0042-SKD	249	+	Dap	Dap
chr19	7064193	7064194	HMRI00624.IMCB-Tar0042-SKTL	249	+	Dnajc4
chr11	30853531	30853532	HMRI00625.IMCB-Tar0044-SKD	249	-	Erlec1	Erlec1
chr3	19187897	19187898	HMRI00625.IMCB-Tar0044-SKD	249	-	Pde7a	Pde7a
chr13	56130245	56130246	HMRI00626.IMCB-Tar0044-SKTL	249	-
chr4	99928760	99928761	HMRI00630.IMCB-Tar0089-SKTL	249	-	Ror1
chr2	14065226	14065227	HMRI00603.IMCB-Soot0013-SKD	248	+	Stam	Stam
chr15	56605723	56605724	HMRI00610.IMCB-Soot0028-SKTL	248	-
chr2	136961884	136961885	HMRI00610.IMCB-Soot0028-SKTL	248	-
chr9	80340038	80340039	HMRI00615.IMCB-Soot0036-SKD	248	+	Impg1
chr9	83901727	83901728	HMRI00616.IMCB-Tar0007-SKTL	248	+	Bckdhb	Bckdhb
chr5	89162218	89162219	HMRI00617.IMCB-Tar0017-SKD	248	+	Mob1b	Mob1b
chr9	104898653	104898654	HMRI00617.IMCB-Tar0017-SKD	248	-	Cpne4
chr5	135446130	135446131	HMRI00618.IMCB-Tar0017-SKTL	248	-
chr9	37071536	37071537	HMRI00619.IMCB-Tar0028-SKD	248	-
chr9	82735148	82735149	HMRI00620.IMCB-Tar0028-SKTL	248	-	Irak1bp1
chr9	110576523	110576524	HMRI00621.IMCB-Tar0029-SKD	248	-	Ccdc12
chr12	60094564	60094565	HMRI00623.IMCB-Tar0042-SKD	248	-	Sec23a	Sec23a
chr9	7557331	7557332	HMRI00623.IMCB-Tar0042-SKD	248	+
chr13	42877045	42877046	HMRI00624.IMCB-Tar0042-SKTL	248	-	Phactr1
chr1	180504432	180504433	HMRI00625.IMCB-Tar0044-SKD	248	-	Kif26b
chr3	84758119	84758120	HMRI00628.IMCB-Tar0057-SKTL	248	-	Fbxw7
chr9	92390052	92390053	HMRI00628.IMCB-Tar0057-SKTL	248	+
chr3	51583261	51583262	HMRI00612.IMCB-Soot0033-SKTL	247	-	Maml3	Maml3
chr9	90026739	90026740	HMRI00612.IMCB-Soot0033-SKTL	247	+
chr9	75514490	75514491	HMRI00615.IMCB-Soot0036-SKD	247	+	Scg3
chr13	91143985	91143986	HMRI00618.IMCB-Tar0017-SKTL	247	+	Atg10
chr9	20064126	20064127	HMRI00618.IMCB-Tar0017-SKTL	247	-	Olfr872
chr3	123191430	123191431	HMRI00619.IMCB-Tar0028-SKD	247	-	Prss12
chr3	38844534	38844535	HMRI00620.IMCB-Tar0028-SKTL	247	+	Fat4	Fat4
chr9	85487980	85487981	HMRI00622.IMCB-Tar0029-SKTL	247	+
chr16	82287486	82287487	HMRI00623.IMCB-Tar0042-SKD	247	-
chr11	23313486	23313487	HMRI00624.IMCB-Tar0042-SKTL	247	+	Usp34	Usp34
chr1	123222153	123222154	HMRI00625.IMCB-Tar0044-SKD	247	-	Insig2	Insig2
chr5	6837622	6837623	HMRI00625.IMCB-Tar0044-SKD	247	+	Zfp804b
chr5	14737721	14737722	HMRI00626.IMCB-Tar0044-SKTL	247	-	Pclo
chr11	63973776	63973777	HMRI00628.IMCB-Tar0057-SKTL	247	+
chr6	50083740	50083741	HMRI00628.IMCB-Tar0057-SKTL	247	-	Mpp6
chr17	61906047	61906048	HMRI00629.IMCB-Tar0089-SKD	247	+
chr12	43897955	43897956	HMRI00609.IMCB-Soot0028-SKD	246	+
chr7	106814109	106814110	HMRI00616.IMCB-Tar0007-SKTL	246	-	Slco2b1	Slco2b1
chr9	112535885	112535886	HMRI00616.IMCB-Tar0007-SKTL	246	+
chr10	55407958	55407959	HMRI00617.IMCB-Tar0017-SKD	246	+
chr10	52139746	52139747	HMRI00618.IMCB-Tar0017-SKTL	246	+	Nus1	Nus1
chr11	7179658	7179659	HMRI00618.IMCB-Tar0017-SKTL	246	+
chr2	105196532	105196533	HMRI00622.IMCB-Tar0029-SKTL	246	-	Them7
chr2	120414053	120414054	HMRI00623.IMCB-Tar0042-SKD	246	-	Snap23
chr9	79931477	79931478	HMRI00623.IMCB-Tar0042-SKD	246	-	Senp6
chr18	61707525	61707526	HMRI00624.IMCB-Tar0042-SKTL	246	-
chr8	131252481	131252482	HMRI00625.IMCB-Tar0044-SKD	246	-	Itgb1
chr9	53914369	53914370	HMRI00625.IMCB-Tar0044-SKD	246	-	Tnfaip8l3	Tnfaip8l3
chrX	44661322	44661323	HMRI00625.IMCB-Tar0044-SKD	246	+
chr1	118346829	118346830	HMRI00626.IMCB-Tar0044-SKTL	246	-	Cntnap5a
chr3	86085400	86085401	HMRI00629.IMCB-Tar0089-SKD	246	-	Lrba
chr9	32142823	32142824	HMRI00629.IMCB-Tar0089-SKD	246	-	Kcnj5	Kcnj5
chr9	107889882	107889883	HMRI00600.IMCB-Soot0008-SKTL	245	-
chr16	52984496	52984497	HMRI00603.IMCB-Soot0013-SKD	245	+
chr9	87139592	87139593	HMRI00604.IMCB-Soot0013-SKTL	245	+	Cep162
chr9	35254376	35254377	HMRI00611.IMCB-Soot0033-SKD	245	+
chr4	27132213	27132214	HMRI00618.IMCB-Tar0017-SKTL	245	+
chr9	82843052	82843053	HMRI00620.IMCB-Tar0028-SKTL	245	-	Phip	Phip
chr9	80028964	80028965	HMRI00622.IMCB-Tar0029-SKTL	245	+	Myo6	Myo6
chr18	4778953	4778954	HMRI00623.IMCB-Tar0042-SKD	245	-
chr9	45893829	45893830	HMRI00624.IMCB-Tar0042-SKTL	245	+	Sik3	Sik3
chr9	55281097	55281098	HMRI00625.IMCB-Tar0044-SKD	245	-	AI118078
chr6	120034944	120034945	HMRI00628.IMCB-Tar0057-SKTL	245	-
chr15	9345743	9345744	HMRI00600.IMCB-Soot0008-SKTL	244	+
chr9	80403074	80403075	HMRI00600.IMCB-Soot0008-SKTL	244	-
chr14	112361543	112361544	HMRI00608.IMCB-Soot0023-SKTL	244	+
chr5	115466755	115466756	HMRI00608.IMCB-Soot0023-SKTL	244	+	Sppl3	Sppl3
chr9	50866684	50866685	HMRI00615.IMCB-Soot0036-SKD	244	-	Layn	Layn
chr9	85603495	85603496	HMRI00617.IMCB-Tar0017-SKD	244	-	Ibtk	Ibtk
chr16	76188492	76188493	HMRI00618.IMCB-Tar0017-SKTL	244	-
chr8	28330339	28330340	HMRI00618.IMCB-Tar0017-SKTL	244	-
chr18	71801611	71801612	HMRI00619.IMCB-Tar0028-SKD	244	-	Dcc	Dcc
chr18	84544799	84544800	HMRI00620.IMCB-Tar0028-SKTL	244	+	Zfp407
chr3	35666631	35666632	HMRI00620.IMCB-Tar0028-SKTL	244	-	Atp11b
chr18	44709446	44709447	HMRI00621.IMCB-Tar0029-SKD	244	-	Mcc	Mcc
chr5	97145789	97145790	HMRI00621.IMCB-Tar0029-SKD	244	-	Fras1
chr6	67134954	67134955	HMRI00621.IMCB-Tar0029-SKD	244	-
chr11	3348843	3348844	HMRI00622.IMCB-Tar0029-SKTL	244	+	Rnf185
chr15	37257528	37257529	HMRI00622.IMCB-Tar0029-SKTL	244	-	Grhl2
chr9	26167537	26167538	HMRI00625.IMCB-Tar0044-SKD	244	+
chr15	23062201	23062202	HMRI00628.IMCB-Tar0057-SKTL	244	+	Cdh18	Cdh18
chr13	47686290	47686291	HMRI00629.IMCB-Tar0089-SKD	244	+
chr2	153357371	153357372	HMRI00629.IMCB-Tar0089-SKD	244	+
chr8	116552090	116552091	HMRI00629.IMCB-Tar0089-SKD	244	-
chr13	8333941	8333942	HMRI00630.IMCB-Tar0089-SKTL	244	-	Adarb2
chr19	47690668	47690669	HMRI00609.IMCB-Soot0028-SKD	243	+	Slk	Slk
chr14	121717613	121717614	HMRI00615.IMCB-Soot0036-SKD	243	+	Stk24
chr16	45107376	45107377	HMRI00615.IMCB-Soot0036-SKD	243	-	Ccdc80
chr19	27597263	27597264	HMRI00618.IMCB-Tar0017-SKTL	243	+
chr1	36899237	36899238	HMRI00619.IMCB-Tar0028-SKD	243	-	Tmem131	Tmem131
chr3	24765637	24765638	HMRI00621.IMCB-Tar0029-SKD	243	-
chr9	85672142	85672143	HMRI00621.IMCB-Tar0029-SKD	243	+
chr9	27163731	27163732	HMRI00622.IMCB-Tar0029-SKTL	243	-	AI414108
chr9	100840736	100840737	HMRI00622.IMCB-Tar0029-SKTL	243	+	Stag1	Stag1
chr7	64361738	64361739	HMRI00623.IMCB-Tar0042-SKD	243	-	Gabrg3	Gabrg3
chr9	44712375	44712376	HMRI00623.IMCB-Tar0042-SKD	243	+
chr17	30319259	30319260	HMRI00625.IMCB-Tar0044-SKD	243	+	Zfand3	Zfand3
chr7	113932504	113932505	HMRI00625.IMCB-Tar0044-SKD	243	+
chr5	64434968	64434969	HMRI00628.IMCB-Tar0057-SKTL	243	-
chr11	15823360	15823361	HMRI00629.IMCB-Tar0089-SKD	243	+
chr3	93077762	93077763	HMRI00629.IMCB-Tar0089-SKD	243	+
chr9	95917954	95917955	HMRI00629.IMCB-Tar0089-SKD	243	+	Xrn1	Xrn1
chr9	86399878	86399879	HMRI00600.IMCB-Soot0008-SKTL	242	-	Dopey1
chr12	43624347	43624348	HMRI00610.IMCB-Soot0028-SKTL	242	+
chr16	34709527	34709528	HMRI00612.IMCB-Soot0033-SKTL	242	+	Ccdc14	Ccdc14
chr12	38423639	38423640	HMRI00618.IMCB-Tar0017-SKTL	242	-
chr18	70612765	70612766	HMRI00618.IMCB-Tar0017-SKTL	242	-
chr6	37334712	37334713	HMRI00618.IMCB-Tar0017-SKTL	242	-	Creb3l2	Creb3l2
chr9	29246032	29246033	HMRI00618.IMCB-Tar0017-SKTL	242	+	Ntm
chr9	61007334	61007335	HMRI00618.IMCB-Tar0017-SKTL	242	-
chr9	81334480	81334481	HMRI00618.IMCB-Tar0017-SKTL	242	+
chr6	37892282	37892283	HMRI00621.IMCB-Tar0029-SKD	242	+	Trim24	Trim24
chr11	92634849	92634850	HMRI00624.IMCB-Tar0042-SKTL	242	+
chr15	15284945	15284946	HMRI00625.IMCB-Tar0044-SKD	242	+
chr1	34202430	34202431	HMRI00626.IMCB-Tar0044-SKTL	242	+	Dst	Dst
chr9	83708983	83708984	HMRI00626.IMCB-Tar0044-SKTL	242	+
chr6	47499415	47499416	HMRI00627.IMCB-Tar0057-SKD	242	+	Ezh2
chr4	46475868	46475869	HMRI00628.IMCB-Tar0057-SKTL	242	+	Anp32b	Anp32b
chr6	30443225	30443226	HMRI00599.IMCB-Soot0008-SKD	241	+	Tmem209
chr9	86545041	86545042	HMRI00610.IMCB-Soot0028-SKTL	241	+	Me1
chr19	5099823	5099824	HMRI00612.IMCB-Soot0033-SKTL	241	+	Rab1b
chr9	29012621	29012622	HMRI00612.IMCB-Soot0033-SKTL	241	-	Ntm	Ntm
chr13	58301662	58301663	HMRI00616.IMCB-Tar0007-SKTL	241	+	Ubqln1
chr8	74622637	74622638	HMRI00616.IMCB-Tar0007-SKTL	241	-
chr7	87912879	87912880	HMRI00617.IMCB-Tar0017-SKD	241	-	Iqgap1	Iqgap1
chr9	46601749	46601750	HMRI00618.IMCB-Tar0017-SKTL	241	-
chr9	48907658	48907659	HMRI00618.IMCB-Tar0017-SKTL	241	+
chr12	102009569	102009570	HMRI00619.IMCB-Tar0028-SKD	241	+
chr3	37389042	37389043	HMRI00621.IMCB-Tar0029-SKD	241	-	Spata5
chr11	115984329	115984330	HMRI00622.IMCB-Tar0029-SKTL	241	-
chr6	45274004	45274005	HMRI00624.IMCB-Tar0042-SKTL	241	+	Cntnap2	Cntnap2
chr1	13159820	13159821	HMRI00625.IMCB-Tar0044-SKD	241	+	Ncoa2
chr19	25779516	25779517	HMRI00628.IMCB-Tar0057-SKTL	241	+
chr4	34874117	34874118	HMRI00628.IMCB-Tar0057-SKTL	241	+
chr9	50683521	50683522	HMRI00628.IMCB-Tar0057-SKTL	241	-	Ppp2r1b
chr8	79891269	79891270	HMRI00599.IMCB-Soot0008-SKD	240	+	Arhgap10
chr7	47360235	47360236	HMRI00600.IMCB-Soot0008-SKTL	240	-
chr9	81188270	81188271	HMRI00604.IMCB-Soot0013-SKTL	240	+
chr3	61609550	61609551	HMRI00615.IMCB-Soot0036-SKD	240	-
chr9	80384097	80384098	HMRI00615.IMCB-Soot0036-SKD	240	+
chr9	86329014	86329015	HMRI00615.IMCB-Soot0036-SKD	240	-	Ube2cbp	Ube2cbp
chr9	97285117	97285118	HMRI00617.IMCB-Tar0017-SKD	240	-
chr9	67850935	67850936	HMRI00619.IMCB-Tar0028-SKD	240	+
chr15	73050034	73050035	HMRI00620.IMCB-Tar0028-SKTL	240	+	Ptk2
chr6	28774883	28774884	HMRI00621.IMCB-Tar0029-SKD	240	-	Snd1
chr7	138378441	138378442	HMRI00625.IMCB-Tar0044-SKD	240	-	5430419D17Rik
chr8	15099748	15099749	HMRI00625.IMCB-Tar0044-SKD	240	-	Myom2
chr9	30963701	30963702	HMRI00626.IMCB-Tar0044-SKTL	240	+	Aplp2|Mir3471-1
chr14	84039387	84039388	HMRI00629.IMCB-Tar0089-SKD	240	+
chr5	74177050	74177051	HMRI00629.IMCB-Tar0089-SKD	240	-
chr5	9639249	9639250	HMRI00603.IMCB-Soot0013-SKD	239	+	Grm3
chr14	67617263	67617264	HMRI00604.IMCB-Soot0013-SKTL	239	-	Bnip3l	Bnip3l
chr6	125684139	125684140	HMRI00606.IMCB-Soot0016-SKTL	239	-	Ano2
chr8	13134141	13134142	HMRI00609.IMCB-Soot0028-SKD	239	-	Cul4a
chr16	24416329	24416330	HMRI00610.IMCB-Soot0028-SKTL	239	-	Lpp
chr2	130832367	130832368	HMRI00617.IMCB-Tar0017-SKD	239	+	Atrn	Atrn
chr5	33600179	33600180	HMRI00617.IMCB-Tar0017-SKD	239	-	Ctbp1	Ctbp1
chr10	58543124	58543125	HMRI00618.IMCB-Tar0017-SKTL	239	-	Sh3rf3
chr10	6713629	6713630	HMRI00620.IMCB-Tar0028-SKTL	239	-
chr7	148765196	148765197	HMRI00622.IMCB-Tar0029-SKTL	239	-	Ap2a2
chr5	65940327	65940328	HMRI00624.IMCB-Tar0042-SKTL	239	+	Ube2k	Ube2k
chr9	83886056	83886057	HMRI00624.IMCB-Tar0042-SKTL	239	+	Bckdhb	Bckdhb
chr4	87969047	87969048	HMRI00626.IMCB-Tar0044-SKTL	239	+	Focad	Focad
chr4	123069578	123069579	HMRI00628.IMCB-Tar0057-SKTL	239	+	Macf1
chr9	85588131	85588132	HMRI00628.IMCB-Tar0057-SKTL	239	+	Ibtk
chr2	74759851	74759852	HMRI00629.IMCB-Tar0089-SKD	239	+
chr4	152810974	152810975	HMRI00629.IMCB-Tar0089-SKD	239	-	Ajap1	Ajap1
chr2	18081911	18081912	HMRI00603.IMCB-Soot0013-SKD	238	+	Mllt10	Mllt10
chr7	123581588	123581589	HMRI00610.IMCB-Soot0028-SKTL	238	-	Pik3c2a	Pik3c2a
chr11	32262535	32262536	HMRI00612.IMCB-Soot0033-SKTL	238	+	Sh3pxd2b	Sh3pxd2b
chr13	93272022	93272023	HMRI00615.IMCB-Soot0036-SKD	238	+	Zfyve16
chrX	132810248	132810249	HMRI00615.IMCB-Soot0036-SKD	238	-
chr14	24099954	24099955	HMRI00617.IMCB-Tar0017-SKD	238	-
chr2	141805152	141805153	HMRI00619.IMCB-Tar0028-SKD	238	-	Macrod2
chr3	109306925	109306926	HMRI00619.IMCB-Tar0028-SKD	238	-	Vav3
chr9	13247785	13247786	HMRI00624.IMCB-Tar0042-SKTL	238	-
chr4	133872710	133872711	HMRI00626.IMCB-Tar0044-SKTL	238	+	Trim63	Trim63
chr18	7898549	7898550	HMRI00627.IMCB-Tar0057-SKD	238	+	Wac	Wac
chr13	47937071	47937072	HMRI00603.IMCB-Soot0013-SKD	237	+
chr16	19249225	19249226	HMRI00604.IMCB-Soot0013-SKTL	237	-
chr9	94956493	94956494	HMRI00613.IMCB-Soot0036-SKTL	237	-	Slc9a9
chr9	14078173	14078174	HMRI00617.IMCB-Tar0017-SKD	237	+
chr8	42092411	42092412	HMRI00619.IMCB-Tar0028-SKD	237	-	Mtus1	Mtus1
chr17	74913570	74913571	HMRI00620.IMCB-Tar0028-SKTL	237	+
chr3	48901882	48901883	HMRI00620.IMCB-Tar0028-SKTL	237	-
chr4	96656434	96656435	HMRI00622.IMCB-Tar0029-SKTL	237	-
chr5	83497655	83497656	HMRI00622.IMCB-Tar0029-SKTL	237	+
chr9	87588681	87588682	HMRI00624.IMCB-Tar0042-SKTL	237	+
chr7	61152187	61152188	HMRI00625.IMCB-Tar0044-SKD	237	-
chr8	116380999	116381000	HMRI00626.IMCB-Tar0044-SKTL	237	+
chr11	4399528	4399529	HMRI00627.IMCB-Tar0057-SKD	237	+	Mtmr3
chr13	89705337	89705338	HMRI00628.IMCB-Tar0057-SKTL	237	+	Hapln1	Hapln1
chr16	7873576	7873577	HMRI00628.IMCB-Tar0057-SKTL	237	+
chr9	99248319	99248320	HMRI00628.IMCB-Tar0057-SKTL	237	-	Esyt3	Esyt3
chr10	66793309	66793310	HMRI00630.IMCB-Tar0089-SKTL	237	-
chr4	141016977	141016978	HMRI00605.IMCB-Soot0016-SKD	236	-	Zbtb17
chr9	28398802	28398803	HMRI00605.IMCB-Soot0016-SKD	236	+	Opcml	Opcml
chr12	81203149	81203150	HMRI00608.IMCB-Soot0023-SKTL	236	+
chr9	73553235	73553236	HMRI00615.IMCB-Soot0036-SKD	236	-	Unc13c	Unc13c
chr8	58930521	58930522	HMRI00616.IMCB-Tar0007-SKTL	236	-
chr9	25022823	25022824	HMRI00616.IMCB-Tar0007-SKTL	236	-
chrX	11087042	11087043	HMRI00617.IMCB-Tar0017-SKD	236	+
chr4	3618227	3618228	HMRI00618.IMCB-Tar0017-SKTL	236	-	Lyn
chr9	9689688	9689689	HMRI00618.IMCB-Tar0017-SKTL	236	-	Cntn5	Cntn5
chr9	83835590	83835591	HMRI00618.IMCB-Tar0017-SKTL	236	-	Bckdhb
chr4	72751944	72751945	HMRI00619.IMCB-Tar0028-SKD	236	-
chr3	131477885	131477886	HMRI00621.IMCB-Tar0029-SKD	236	+
chr9	30868484	30868485	HMRI00621.IMCB-Tar0029-SKD	236	-	Zbtb44
chr12	57410237	57410238	HMRI00623.IMCB-Tar0042-SKD	236	-
chr15	52966572	52966573	HMRI00623.IMCB-Tar0042-SKD	236	-	Ext1	Ext1
chr12	53124694	53124695	HMRI00625.IMCB-Tar0044-SKD	236	-	Gpr33	Gpr33
chr18	22876174	22876175	HMRI00625.IMCB-Tar0044-SKD	236	+	Nol4
chr9	85809311	85809312	HMRI00625.IMCB-Tar0044-SKD	236	+
chr15	37085564	37085565	HMRI00628.IMCB-Tar0057-SKTL	236	-
chr6	32491789	32491790	HMRI00628.IMCB-Tar0057-SKTL	236	-	Plxna4	Plxna4
chr11	102596093	102596094	HMRI00629.IMCB-Tar0089-SKD	236	-
chr12	61703065	61703066	HMRI00629.IMCB-Tar0089-SKD	236	-
chr19	39110518	39110519	HMRI00629.IMCB-Tar0089-SKD	236	+	Cyp2c55	Cyp2c55
chr18	32809380	32809381	HMRI00600.IMCB-Soot0008-SKTL	235	+
chr17	29425162	29425163	HMRI00605.IMCB-Soot0016-SKD	235	-	BC004004
chr11	77670953	77670954	HMRI00607.IMCB-Soot0023-SKD	235	-	Myo18a
chr17	47770182	47770183	HMRI00617.IMCB-Tar0017-SKD	235	+	Usp49	Usp49
chr4	135506113	135506114	HMRI00619.IMCB-Tar0028-SKD	235	+	Hmgcl	Hmgcl
chr11	20047653	20047654	HMRI00620.IMCB-Tar0028-SKTL	235	+
chr16	35329819	35329820	HMRI00620.IMCB-Tar0028-SKTL	235	-	Sec22a	Sec22a
chr9	11282066	11282067	HMRI00620.IMCB-Tar0028-SKTL	235	-
chr9	90147768	90147769	HMRI00622.IMCB-Tar0029-SKTL	235	-	Tbc1d2b	Tbc1d2b
chr9	107546954	107546955	HMRI00624.IMCB-Tar0042-SKTL	235	-
chr19	28098062	28098063	HMRI00625.IMCB-Tar0044-SKD	235	-
chr9	71594084	71594085	HMRI00630.IMCB-Tar0089-SKTL	235	+	Cgnl1
chr14	58552892	58552893	HMRI00603.IMCB-Soot0013-SKD	234	-	Micu2	Micu2
chr13	85820462	85820463	HMRI00604.IMCB-Soot0013-SKTL	234	+
chr9	91650593	91650594	HMRI00607.IMCB-Soot0023-SKD	234	+
chr17	56820547	56820548	HMRI00609.IMCB-Soot0028-SKD	234	+	Ranbp3	Ranbp3
chr11	88341525	88341526	HMRI00612.IMCB-Soot0033-SKTL	234	-	Msi2	Msi2
chr9	24245770	24245771	HMRI00612.IMCB-Soot0033-SKTL	234	+	Dpy19l1
chr4	41212307	41212308	HMRI00616.IMCB-Tar0007-SKTL	234	+	Ubap2
chr15	31524769	31524770	HMRI00617.IMCB-Tar0017-SKD	234	+	Cct5
chr17	42103779	42103780	HMRI00619.IMCB-Tar0028-SKD	234	-
chr3	133264757	133264758	HMRI00619.IMCB-Tar0028-SKD	234	-
chr1	162412428	162412429	HMRI00620.IMCB-Tar0028-SKTL	234	-	Rabgap1l	Rabgap1l
chr3	139959016	139959017	HMRI00620.IMCB-Tar0028-SKTL	234	-
chr11	23248455	23248456	HMRI00623.IMCB-Tar0042-SKD	234	-	Usp34
chr8	82246858	82246859	HMRI00623.IMCB-Tar0042-SKD	234	+	Anapc10	Anapc10
chr10	37010875	37010876	HMRI00624.IMCB-Tar0042-SKTL	234	+
chr7	126045137	126045138	HMRI00624.IMCB-Tar0042-SKTL	234	+	Iqck	Iqck
chr16	19084497	19084498	HMRI00627.IMCB-Tar0057-SKD	234	+
chr10	55665718	55665719	HMRI00628.IMCB-Tar0057-SKTL	234	+
chr9	83707186	83707187	HMRI00629.IMCB-Tar0089-SKD	234	+
chr9	29297415	29297416	HMRI00630.IMCB-Tar0089-SKTL	234	+	Ntm
chr5	136382508	136382509	HMRI00599.IMCB-Soot0008-SKD	233	+
chr9	85611931	85611932	HMRI00610.IMCB-Soot0028-SKTL	233	-	Ibtk	Ibtk
chr9	38933990	38933991	HMRI00616.IMCB-Tar0007-SKTL	233	+
chr10	66541190	66541191	HMRI00617.IMCB-Tar0017-SKD	233	+	Reep3
chr4	129083399	129083400	HMRI00620.IMCB-Tar0028-SKTL	233	+
chr7	5067844	5067845	HMRI00620.IMCB-Tar0028-SKTL	233	-	Rfpl4	Rfpl4
chr7	137245379	137245380	HMRI00620.IMCB-Tar0028-SKTL	233	-
chr5	101910922	101910923	HMRI00622.IMCB-Tar0029-SKTL	233	-
chr14	58476113	58476114	HMRI00625.IMCB-Tar0044-SKD	233	-	Zdhhc20	Zdhhc20
chr17	49058890	49058891	HMRI00626.IMCB-Tar0044-SKTL	233	+
chr5	110655435	110655436	HMRI00628.IMCB-Tar0057-SKTL	233	-
chr9	54544938	54544939	HMRI00628.IMCB-Tar0057-SKTL	233	-
chr4	13796215	13796216	HMRI00607.IMCB-Soot0023-SKD	232	+	Runx1t1	Runx1t1
chr1	122562125	122562126	HMRI00609.IMCB-Soot0028-SKD	232	-
chr11	50467650	50467651	HMRI00611.IMCB-Soot0033-SKD	232	-	Adamts2
chr11	45390426	45390427	HMRI00615.IMCB-Soot0036-SKD	232	+
chr3	118896677	118896678	HMRI00615.IMCB-Soot0036-SKD	232	-	Dpyd
chr15	80079463	80079464	HMRI00616.IMCB-Tar0007-SKTL	232	-	Mief1
chr9	83796709	83796710	HMRI00616.IMCB-Tar0007-SKTL	232	-
chr9	85663052	85663053	HMRI00616.IMCB-Tar0007-SKTL	232	-
chr9	84855250	84855251	HMRI00618.IMCB-Tar0017-SKTL	232	-
chr13	15779397	15779398	HMRI00619.IMCB-Tar0028-SKD	232	+	Gli3	Gli3
chr12	11321751	11321752	HMRI00621.IMCB-Tar0029-SKD	232	-	Smc6
chr14	47277736	47277737	HMRI00622.IMCB-Tar0029-SKTL	232	-
chr5	34757248	34757249	HMRI00622.IMCB-Tar0029-SKTL	232	+	Fam193a	Fam193a
chr9	85689726	85689727	HMRI00622.IMCB-Tar0029-SKTL	232	-
chr11	85615650	85615651	HMRI00624.IMCB-Tar0042-SKTL	232	-	2610027K06Rik|Bcas3	2610027K06Rik
chr16	81335024	81335025	HMRI00624.IMCB-Tar0042-SKTL	232	-	Ncam2
chr10	26515076	26515077	HMRI00625.IMCB-Tar0044-SKD	232	-	Arhgap18
chr6	62590777	62590778	HMRI00625.IMCB-Tar0044-SKD	232	+
chr9	85595320	85595321	HMRI00626.IMCB-Tar0044-SKTL	232	-	Ibtk	Ibtk
chr9	84664808	84664809	HMRI00628.IMCB-Tar0057-SKTL	232	+
chr18	43307912	43307913	HMRI00599.IMCB-Soot0008-SKD	231	+
chr9	75358034	75358035	HMRI00599.IMCB-Soot0008-SKD	231	-	Tmod3	Tmod3
chr9	94533019	94533020	HMRI00600.IMCB-Soot0008-SKTL	231	+
chr7	88189486	88189487	HMRI00609.IMCB-Soot0028-SKD	231	+	Zfp592	Zfp592
chr9	118532469	118532470	HMRI00609.IMCB-Soot0028-SKD	231	-	Itga9
chr4	32514979	32514980	HMRI00612.IMCB-Soot0033-SKTL	231	-	Bach2
chr1	181967973	181967974	HMRI00615.IMCB-Soot0036-SKD	231	-	Cdc42bpa
chr9	53352950	53352951	HMRI00615.IMCB-Soot0036-SKD	231	-	Npat
chr10	67811051	67811052	HMRI00616.IMCB-Tar0007-SKTL	231	+
chr9	85012368	85012369	HMRI00617.IMCB-Tar0017-SKD	231	-
chr2	118294410	118294411	HMRI00618.IMCB-Tar0017-SKTL	231	+	Eif2ak4	Eif2ak4
chr3	66771884	66771885	HMRI00618.IMCB-Tar0017-SKTL	231	+
chr9	56179213	56179214	HMRI00618.IMCB-Tar0017-SKTL	231	+	Peak1
chr4	73237752	73237753	HMRI00619.IMCB-Tar0028-SKD	231	-
chr5	34690522	34690523	HMRI00619.IMCB-Tar0028-SKD	231	-	Rnf4
chr9	86327630	86327631	HMRI00619.IMCB-Tar0028-SKD	231	-	Ube2cbp	Ube2cbp
chr1	58780855	58780856	HMRI00620.IMCB-Tar0028-SKTL	231	-	Cflar
chr9	111061739	111061740	HMRI00620.IMCB-Tar0028-SKTL	231	-	Lrrfip2
chr9	22602223	22602224	HMRI00621.IMCB-Tar0029-SKD	231	-	Bbs9
chr9	74964056	74964057	HMRI00621.IMCB-Tar0029-SKD	231	-	Myo5a
chr2	123654338	123654339	HMRI00622.IMCB-Tar0029-SKTL	231	+
chr9	69374131	69374132	HMRI00622.IMCB-Tar0029-SKTL	231	+
chr1	107919933	107919934	HMRI00628.IMCB-Tar0057-SKTL	231	+	Zcchc2	Zcchc2
chr14	105527243	105527244	HMRI00628.IMCB-Tar0057-SKTL	231	+	Rbm26
chr9	94011862	94011863	HMRI00629.IMCB-Tar0089-SKD	231	+
chr9	15532918	15532919	HMRI00630.IMCB-Tar0089-SKTL	231	+	Slc36a4	Slc36a4
chr4	43457672	43457673	HMRI00606.IMCB-Soot0016-SKTL	230	+	Tesk1	Tesk1
chr14	113410773	113410774	HMRI00609.IMCB-Soot0028-SKD	230	-
chr16	16984456	16984457	HMRI00615.IMCB-Soot0036-SKD	230	+	Mapk1	Mapk1
chr9	15533458	15533459	HMRI00615.IMCB-Soot0036-SKD	230	+	Slc36a4	Slc36a4
chr17	65257975	65257976	HMRI00618.IMCB-Tar0017-SKTL	230	-
chr13	83706861	83706862	HMRI00619.IMCB-Tar0028-SKD	230	-	Mef2c
chr9	17059869	17059870	HMRI00619.IMCB-Tar0028-SKD	230	-
chr9	50549672	50549673	HMRI00619.IMCB-Tar0028-SKD	230	+	2310030G06Rik
chr12	5560176	5560177	HMRI00620.IMCB-Tar0028-SKTL	230	+
chr14	53008773	53008774	HMRI00620.IMCB-Tar0028-SKTL	230	+
chr19	53300694	53300695	HMRI00620.IMCB-Tar0028-SKTL	230	-	Add3
chr4	75904092	75904093	HMRI00621.IMCB-Tar0029-SKD	230	+	Ptprd
chr7	76978559	76978560	HMRI00622.IMCB-Tar0029-SKTL	230	+
chr9	85220079	85220080	HMRI00622.IMCB-Tar0029-SKTL	230	+	Fam46a
chr13	55804810	55804811	HMRI00624.IMCB-Tar0042-SKTL	230	-	B230219D22Rik
chr9	15784912	15784913	HMRI00624.IMCB-Tar0042-SKTL	230	-	Fat3	Fat3
chr1	62880760	62880761	HMRI00625.IMCB-Tar0044-SKD	230	+
chr13	110007734	110007735	HMRI00625.IMCB-Tar0044-SKD	230	+	Pde4d	Pde4d
chr9	99981704	99981705	HMRI00625.IMCB-Tar0044-SKD	230	+
chr10	77103878	77103879	HMRI00626.IMCB-Tar0044-SKTL	230	+	Ube2g2	Ube2g2
chr15	14260340	14260341	HMRI00626.IMCB-Tar0044-SKTL	230	+
chr9	3895954	3895955	HMRI00628.IMCB-Tar0057-SKTL	230	-	Gucy1a2
chr12	96167807	96167808	HMRI00599.IMCB-Soot0008-SKD	229	-
chr14	28298317	28298318	HMRI00599.IMCB-Soot0008-SKD	229	+	Ccdc66
chr9	116940346	116940347	HMRI00609.IMCB-Soot0028-SKD	229	-	Rbms3	Rbms3
chr10	19886775	19886776	HMRI00614.IMCB-Tar0007-SKD	229	-	Map7
chr7	30054680	30054681	HMRI00617.IMCB-Tar0017-SKD	229	+	Spint2
chr18	25101149	25101150	HMRI00618.IMCB-Tar0017-SKTL	229	+	Fhod3	Fhod3
chr19	45803817	45803818	HMRI00618.IMCB-Tar0017-SKTL	229	+	4933429K18Rik
chr7	81794954	81794955	HMRI00618.IMCB-Tar0017-SKTL	229	-
chr17	75946671	75946672	HMRI00619.IMCB-Tar0028-SKD	229	-	Fam98a	Fam98a
chr9	95164942	95164943	HMRI00619.IMCB-Tar0028-SKD	229	-
chr4	29683928	29683929	HMRI00620.IMCB-Tar0028-SKTL	229	+
chr5	143777786	143777787	HMRI00622.IMCB-Tar0029-SKTL	229	+	Rnf216
chr9	81620567	81620568	HMRI00622.IMCB-Tar0029-SKTL	229	-
chr8	60739442	60739443	HMRI00623.IMCB-Tar0042-SKD	229	+	Galntl6
chr19	51529537	51529538	HMRI00625.IMCB-Tar0044-SKD	229	+
chr2	123836786	123836787	HMRI00626.IMCB-Tar0044-SKTL	229	-
chr4	22337153	22337154	HMRI00628.IMCB-Tar0057-SKTL	229	-	Fbxl4
chr9	66622288	66622289	HMRI00628.IMCB-Tar0057-SKTL	229	+
chr8	111038856	111038857	HMRI00629.IMCB-Tar0089-SKD	229	+
chr9	48511979	48511980	HMRI00605.IMCB-Soot0016-SKD	228	+	Zbtb16
chr4	23512049	23512050	HMRI00612.IMCB-Soot0033-SKTL	228	-
chr9	76722329	76722330	HMRI00617.IMCB-Tar0017-SKD	228	-
chr9	121703012	121703013	HMRI00617.IMCB-Tar0017-SKD	228	+
chr12	104933951	104933952	HMRI00618.IMCB-Tar0017-SKTL	228	+
chr13	91126150	91126151	HMRI00618.IMCB-Tar0017-SKTL	228	+	Atg10
chr9	36733189	36733190	HMRI00618.IMCB-Tar0017-SKTL	228	+	Pknox2
chr1	159204813	159204814	HMRI00620.IMCB-Tar0028-SKTL	228	-	Rasal2	Rasal2
chr4	130278246	130278247	HMRI00623.IMCB-Tar0042-SKD	228	+	Pum1	Pum1
chr16	4393946	4393947	HMRI00628.IMCB-Tar0057-SKTL	228	+	Adcy9
chr9	80045478	80045479	HMRI00628.IMCB-Tar0057-SKTL	228	+	Myo6	Myo6
chr9	86080972	86080973	HMRI00628.IMCB-Tar0057-SKTL	228	-
chrX	56037174	56037175	HMRI00628.IMCB-Tar0057-SKTL	228	+
chr15	54879578	54879579	HMRI00606.IMCB-Soot0016-SKTL	227	-	Taf2	Taf2
chr5	97561009	97561010	HMRI00606.IMCB-Soot0016-SKTL	227	+
chr12	21235313	21235314	HMRI00612.IMCB-Soot0033-SKTL	227	-	Asap2
chr6	8390775	8390776	HMRI00614.IMCB-Tar0007-SKD	227	-
chr2	79494607	79494608	HMRI00616.IMCB-Tar0007-SKTL	227	-	Ssfa2
chr8	120091920	120091921	HMRI00616.IMCB-Tar0007-SKTL	227	-	Plcg2
chr14	112961056	112961057	HMRI00617.IMCB-Tar0017-SKD	227	+
chr18	86189617	86189618	HMRI00617.IMCB-Tar0017-SKD	227	+
chr3	93271700	93271701	HMRI00618.IMCB-Tar0017-SKTL	227	+
chr4	91083394	91083395	HMRI00618.IMCB-Tar0017-SKTL	227	-
chr9	73880309	73880310	HMRI00618.IMCB-Tar0017-SKTL	227	-
chr9	66869809	66869810	HMRI00619.IMCB-Tar0028-SKD	227	-
chrX	114072061	114072062	HMRI00620.IMCB-Tar0028-SKTL	227	+
chrX	6304554	6304555	HMRI00623.IMCB-Tar0042-SKD	227	-
chr9	94295823	94295824	HMRI00624.IMCB-Tar0042-SKTL	227	-
chr9	100698844	100698845	HMRI00624.IMCB-Tar0042-SKTL	227	+	Stag1	Stag1
chr3	92284468	92284469	HMRI00626.IMCB-Tar0044-SKTL	227	-
chr13	117201948	117201949	HMRI00628.IMCB-Tar0057-SKTL	227	+
chr9	85010022	85010023	HMRI00628.IMCB-Tar0057-SKTL	227	+
chr17	27228923	27228924	HMRI00629.IMCB-Tar0089-SKD	227	+	Itpr3	Itpr3
chr11	38007551	38007552	HMRI00630.IMCB-Tar0089-SKTL	227	+
chr5	62441694	62441695	HMRI00603.IMCB-Soot0013-SKD	226	+
chr6	94657687	94657688	HMRI00604.IMCB-Soot0013-SKTL	226	+
chr15	52692247	52692248	HMRI00612.IMCB-Soot0033-SKTL	226	+
chr10	129072444	129072445	HMRI00615.IMCB-Soot0036-SKD	226	+
chr9	56894588	56894589	HMRI00615.IMCB-Soot0036-SKD	226	-	Ptpn9
chr19	50847854	50847855	HMRI00616.IMCB-Tar0007-SKTL	226	+
chr2	74726690	74726691	HMRI00617.IMCB-Tar0017-SKD	226	-
chr5	130041882	130041883	HMRI00617.IMCB-Tar0017-SKD	226	-	Sfswap
chr11	12852008	12852009	HMRI00618.IMCB-Tar0017-SKTL	226	+
chr18	40653344	40653345	HMRI00619.IMCB-Tar0028-SKD	226	-	Kctd16
chr9	33909273	33909274	HMRI00625.IMCB-Tar0044-SKD	226	-
chr17	69751360	69751361	HMRI00626.IMCB-Tar0044-SKTL	226	-
chr3	53975655	53975656	HMRI00626.IMCB-Tar0044-SKTL	226	-	Trpc4
chr8	104977118	104977119	HMRI00628.IMCB-Tar0057-SKTL	226	+
chr12	87395516	87395517	HMRI00629.IMCB-Tar0089-SKD	226	+
chr9	85744954	85744955	HMRI00599.IMCB-Soot0008-SKD	225	-
chr8	34815555	34815556	HMRI00611.IMCB-Soot0033-SKD	225	+
chr8	82855939	82855940	HMRI00612.IMCB-Soot0033-SKTL	225	+
chr10	88961507	88961508	HMRI00615.IMCB-Soot0036-SKD	225	+	Nr1h4
chr2	73575294	73575295	HMRI00617.IMCB-Tar0017-SKD	225	+	Chn1
chr4	133588968	133588969	HMRI00617.IMCB-Tar0017-SKD	225	-
chr9	88339284	88339285	HMRI00617.IMCB-Tar0017-SKD	225	-
chr6	36493952	36493953	HMRI00618.IMCB-Tar0017-SKTL	225	-
chr15	18870528	18870529	HMRI00619.IMCB-Tar0028-SKD	225	+	Cdh10	Cdh10
chr8	60105640	60105641	HMRI00620.IMCB-Tar0028-SKTL	225	+	Galnt7
chr9	118791332	118791333	HMRI00622.IMCB-Tar0029-SKTL	225	+	Itga9	Itga9
chr9	15885595	15885596	HMRI00623.IMCB-Tar0042-SKD	225	-	Fat3	Fat3
chr8	66747268	66747269	HMRI00624.IMCB-Tar0042-SKTL	225	-
chrX	146828059	146828060	HMRI00625.IMCB-Tar0044-SKD	225	+
chr6	6578677	6578678	HMRI00628.IMCB-Tar0057-SKTL	225	-
chr6	87185604	87185605	HMRI00599.IMCB-Soot0008-SKD	224	+	Antxr1
chr8	129734100	129734101	HMRI00603.IMCB-Soot0013-SKD	224	+	Pard3	Pard3
chr18	66161418	66161419	HMRI00604.IMCB-Soot0013-SKTL	224	+	Lman1
chr9	41770441	41770442	HMRI00604.IMCB-Soot0013-SKTL	224	-
chr9	89586826	89586827	HMRI00607.IMCB-Soot0023-SKD	224	+
chr9	4994903	4994904	HMRI00612.IMCB-Soot0033-SKTL	224	+
chr11	105192286	105192287	HMRI00615.IMCB-Soot0036-SKD	224	-	Mrc2
chr13	108673904	108673905	HMRI00615.IMCB-Soot0036-SKD	224	+	Zswim6
chr9	89889364	89889365	HMRI00616.IMCB-Tar0007-SKTL	224	+	Rasgrf1	Rasgrf1
chr16	22012236	22012237	HMRI00617.IMCB-Tar0017-SKD	224	-	Senp2
chr8	75428964	75428965	HMRI00617.IMCB-Tar0017-SKD	224	+	Large
chr2	47277038	47277039	HMRI00618.IMCB-Tar0017-SKTL	224	-
chr9	14938540	14938541	HMRI00618.IMCB-Tar0017-SKTL	224	+
chr1	26193926	26193927	HMRI00619.IMCB-Tar0028-SKD	224	-
chr9	31842384	31842385	HMRI00619.IMCB-Tar0028-SKD	224	+
chr7	78753226	78753227	HMRI00620.IMCB-Tar0028-SKTL	224	-
chr5	51132026	51132027	HMRI00621.IMCB-Tar0029-SKD	224	-
chr9	99196117	99196118	HMRI00621.IMCB-Tar0029-SKD	224	-	Cep70
chr5	10266506	10266507	HMRI00624.IMCB-Tar0042-SKTL	224	+
chrX	20099540	20099541	HMRI00625.IMCB-Tar0044-SKD	224	+
chr14	47717748	47717749	HMRI00626.IMCB-Tar0044-SKTL	224	-	Gm10371|Samd4	Gm10371
chr16	11644489	11644490	HMRI00628.IMCB-Tar0057-SKTL	224	-	Snx29
chr6	66059318	66059319	HMRI00628.IMCB-Tar0057-SKTL	224	+
chr17	42847731	42847732	HMRI00629.IMCB-Tar0089-SKD	224	-	Adgrf2	Adgrf2
chr9	18582277	18582278	HMRI00629.IMCB-Tar0089-SKD	224	-
chr6	72563946	72563947	HMRI00600.IMCB-Soot0008-SKTL	223	+	Tgoln1|Tgoln2
chr5	104207514	104207515	HMRI00603.IMCB-Soot0013-SKD	223	+	Aff1	Aff1
chr8	90726432	90726433	HMRI00604.IMCB-Soot0013-SKTL	223	-	Papd5
chr2	73605734	73605735	HMRI00607.IMCB-Soot0023-SKD	223	+	Chn1
chr9	85996329	85996330	HMRI00610.IMCB-Soot0028-SKTL	223	+
chr9	119445492	119445493	HMRI00616.IMCB-Tar0007-SKTL	223	+	Scn5a
chr5	37057763	37057764	HMRI00617.IMCB-Tar0017-SKD	223	-	D5Ertd579e	D5Ertd579e
chr9	85908120	85908121	HMRI00618.IMCB-Tar0017-SKTL	223	-
chr2	61790229	61790230	HMRI00619.IMCB-Tar0028-SKD	223	-
chr3	65757898	65757899	HMRI00619.IMCB-Tar0028-SKD	223	-	Ccnl1	Ccnl1
chr11	109204901	109204902	HMRI00620.IMCB-Tar0028-SKTL	223	-
chr9	82229721	82229722	HMRI00620.IMCB-Tar0028-SKTL	223	-
chr15	99697278	99697279	HMRI00622.IMCB-Tar0029-SKTL	223	-	Lima1	Lima1
chr17	41818257	41818258	HMRI00622.IMCB-Tar0029-SKTL	223	+
chr17	76714512	76714513	HMRI00622.IMCB-Tar0029-SKTL	223	+
chr19	60246553	60246554	HMRI00623.IMCB-Tar0042-SKD	223	-
chr3	70669215	70669216	HMRI00623.IMCB-Tar0042-SKD	223	+
chr4	82691898	82691899	HMRI00626.IMCB-Tar0044-SKTL	223	+	Frem1
chr9	83915877	83915878	HMRI00626.IMCB-Tar0044-SKTL	223	-	Bckdhb
chr4	116052531	116052532	HMRI00629.IMCB-Tar0089-SKD	223	+	Mast2
chr5	110683243	110683244	HMRI00629.IMCB-Tar0089-SKD	223	-	Ankle2
chr9	92004637	92004638	HMRI00629.IMCB-Tar0089-SKD	223	+
chr9	85682006	85682007	HMRI00630.IMCB-Tar0089-SKTL	223	+
chr19	42628044	42628045	HMRI00599.IMCB-Soot0008-SKD	222	-	R3hcc1l
chr8	87747435	87747436	HMRI00599.IMCB-Soot0008-SKD	222	+
chr9	31804211	31804212	HMRI00603.IMCB-Soot0013-SKD	222	-
chr9	93751653	93751654	HMRI00603.IMCB-Soot0013-SKD	222	-
chr7	100915604	100915605	HMRI00612.IMCB-Soot0033-SKTL	222	-
chr2	93147848	93147849	HMRI00615.IMCB-Soot0036-SKD	222	+	Tspan18
chr9	7987965	7987966	HMRI00615.IMCB-Soot0036-SKD	222	+	Yap1
chr15	11134519	11134520	HMRI00616.IMCB-Tar0007-SKTL	222	-	Adamts12
chr2	32281100	32281101	HMRI00616.IMCB-Tar0007-SKTL	222	-	Slc25a25	Slc25a25
chr7	83964631	83964632	HMRI00617.IMCB-Tar0017-SKD	222	+	Agbl1	Agbl1
chr1	21450341	21450342	HMRI00618.IMCB-Tar0017-SKTL	222	+	Kcnq5
chr18	40148411	40148412	HMRI00618.IMCB-Tar0017-SKTL	222	+
chr19	50105918	50105919	HMRI00618.IMCB-Tar0017-SKTL	222	+
chr9	44443451	44443452	HMRI00620.IMCB-Tar0028-SKTL	222	-	Ddx6
chr18	14251660	14251661	HMRI00621.IMCB-Tar0029-SKD	222	-
chr18	39619242	39619243	HMRI00621.IMCB-Tar0029-SKD	222	+	Nr3c1
chr6	10568867	10568868	HMRI00621.IMCB-Tar0029-SKD	222	+
chr1	186560580	186560581	HMRI00622.IMCB-Tar0029-SKTL	222	+
chr11	51702521	51702522	HMRI00622.IMCB-Tar0029-SKTL	222	-
chr9	118122987	118122988	HMRI00622.IMCB-Tar0029-SKTL	222	-
chr14	71611011	71611012	HMRI00624.IMCB-Tar0042-SKTL	222	+
chr5	27378830	27378831	HMRI00626.IMCB-Tar0044-SKTL	222	+	Dpp6	Dpp6
chr1	178231602	178231603	HMRI00628.IMCB-Tar0057-SKTL	222	-
chr9	89322069	89322070	HMRI00628.IMCB-Tar0057-SKTL	222	-
chrX	47032327	47032328	HMRI00629.IMCB-Tar0089-SKD	222	+
chr9	44745107	44745108	HMRI00599.IMCB-Soot0008-SKD	221	+	Ube4a
chr9	75363518	75363519	HMRI00599.IMCB-Soot0008-SKD	221	+	Tmod3
chr14	65379494	65379495	HMRI00607.IMCB-Soot0023-SKD	221	-	Kif13b
chr17	81864465	81864466	HMRI00610.IMCB-Soot0028-SKTL	221	+	Slc8a1
chr4	57731200	57731201	HMRI00611.IMCB-Soot0033-SKD	221	-	Pakap
chr4	56500098	56500099	HMRI00612.IMCB-Soot0033-SKTL	221	+
chr4	110208345	110208346	HMRI00612.IMCB-Soot0033-SKTL	221	+	Agbl4	Agbl4
chr9	86179801	86179802	HMRI00613.IMCB-Soot0036-SKTL	221	-
chr18	35436100	35436101	HMRI00617.IMCB-Tar0017-SKD	221	-	Sil1	Sil1
chr4	134172933	134172934	HMRI00617.IMCB-Tar0017-SKD	221	-	Man1c1	Man1c1
chr5	108997446	108997447	HMRI00617.IMCB-Tar0017-SKD	221	+
chr5	144415711	144415712	HMRI00617.IMCB-Tar0017-SKD	221	-	Cyth3
chr12	37999346	37999347	HMRI00618.IMCB-Tar0017-SKTL	221	-	Agmo
chr15	18449204	18449205	HMRI00618.IMCB-Tar0017-SKTL	221	-
chr11	79296743	79296744	HMRI00620.IMCB-Tar0028-SKTL	221	+	AU040972|Nf1	Nf1
chr5	63039395	63039396	HMRI00620.IMCB-Tar0028-SKTL	221	+	Arap2
chr14	107217620	107217621	HMRI00622.IMCB-Tar0029-SKTL	221	-
chr9	88374991	88374992	HMRI00622.IMCB-Tar0029-SKTL	221	+	Syncrip
chr19	59971053	59971054	HMRI00624.IMCB-Tar0042-SKTL	221	-
chr1	177539281	177539282	HMRI00628.IMCB-Tar0057-SKTL	221	+	Fh1
chr8	64336520	64336521	HMRI00628.IMCB-Tar0057-SKTL	221	-	Palld	Palld
chr12	91508039	91508040	HMRI00629.IMCB-Tar0089-SKD	221	-	Nrxn3
chr3	66280466	66280467	HMRI00603.IMCB-Soot0013-SKD	220	-
chr9	63713732	63713733	HMRI00604.IMCB-Soot0013-SKTL	220	-
chr5	103631018	103631019	HMRI00607.IMCB-Soot0023-SKD	220	-	Mapk10	Mapk10
chr9	27110874	27110875	HMRI00607.IMCB-Soot0023-SKD	220	+	Igsf9b	Igsf9b
chr4	122734051	122734052	HMRI00609.IMCB-Soot0028-SKD	220	-
chr9	83924810	83924811	HMRI00609.IMCB-Soot0028-SKD	220	-	Bckdhb
chr15	51940507	51940508	HMRI00612.IMCB-Soot0033-SKTL	220	+
chr11	111795497	111795498	HMRI00615.IMCB-Soot0036-SKD	220	+
chr1	89048828	89048829	HMRI00616.IMCB-Tar0007-SKTL	220	-	Ecel1	Ecel1
chr2	82957242	82957243	HMRI00616.IMCB-Tar0007-SKTL	220	-
chr9	34927662	34927663	HMRI00616.IMCB-Tar0007-SKTL	220	+	4930581F22Rik	4930581F22Rik
chr3	106346851	106346852	HMRI00617.IMCB-Tar0017-SKD	220	+	Cept1
chr9	16997048	16997049	HMRI00617.IMCB-Tar0017-SKD	220	+
chr9	55356138	55356139	HMRI00617.IMCB-Tar0017-SKD	220	+	Etfa
chr9	38906370	38906371	HMRI00618.IMCB-Tar0017-SKTL	220	+
chr4	124357986	124357987	HMRI00619.IMCB-Tar0028-SKD	220	-	Utp11l	Utp11l
chr9	100801553	100801554	HMRI00620.IMCB-Tar0028-SKTL	220	+	Stag1	Stag1
chr4	140878878	140878879	HMRI00621.IMCB-Tar0029-SKD	220	+	Epha2	Epha2
chr17	74244246	74244247	HMRI00622.IMCB-Tar0029-SKTL	220	+	Xdh
chr19	23041472	23041473	HMRI00622.IMCB-Tar0029-SKTL	220	+	Trpm3	Trpm3
chr9	111795016	111795017	HMRI00622.IMCB-Tar0029-SKTL	220	+
chr2	132790481	132790482	HMRI00624.IMCB-Tar0042-SKTL	220	+
chr5	128199499	128199500	HMRI00624.IMCB-Tar0042-SKTL	220	-
chr17	90262400	90262401	HMRI00625.IMCB-Tar0044-SKD	220	+
chr9	87657386	87657387	HMRI00625.IMCB-Tar0044-SKD	220	-
chr6	12450025	12450026	HMRI00628.IMCB-Tar0057-SKTL	220	-	Thsd7a	Thsd7a
chr11	53075395	53075396	HMRI00604.IMCB-Soot0013-SKTL	219	+	Hspa4
chr5	129064730	129064731	HMRI00604.IMCB-Soot0013-SKTL	219	-
chr9	77946030	77946031	HMRI00607.IMCB-Soot0023-SKD	219	-	Fbxo9	Fbxo9
chr11	100183441	100183442	HMRI00608.IMCB-Soot0023-SKTL	219	-
chr3	121834184	121834185	HMRI00608.IMCB-Soot0023-SKTL	219	+	Abca4	Abca4
chr8	13603634	13603635	HMRI00610.IMCB-Soot0028-SKTL	219	-	Rasa3	Rasa3
chr10	82974194	82974195	HMRI00612.IMCB-Soot0033-SKTL	219	+	Aldh1l2
chr4	49186303	49186304	HMRI00612.IMCB-Soot0033-SKTL	219	+	Lppr1	Lppr1
chr15	40261436	40261437	HMRI00615.IMCB-Soot0036-SKD	219	+
chrX	5949460	5949461	HMRI00615.IMCB-Soot0036-SKD	219	+
chr13	110703060	110703061	HMRI00614.IMCB-Tar0007-SKD	219	+	Pde4d	Pde4d
chr9	42890977	42890978	HMRI00616.IMCB-Tar0007-SKTL	219	-	Arhgef12	Arhgef12
chr2	133813509	133813510	HMRI00617.IMCB-Tar0017-SKD	219	+
chr9	82429194	82429195	HMRI00619.IMCB-Tar0028-SKD	219	+
chr14	11403974	11403975	HMRI00621.IMCB-Tar0029-SKD	219	+	Fhit
chr5	151931349	151931350	HMRI00621.IMCB-Tar0029-SKD	219	-	Stard13	Stard13
chr9	82755409	82755410	HMRI00621.IMCB-Tar0029-SKD	219	-
chr9	87408809	87408810	HMRI00621.IMCB-Tar0029-SKD	219	+
chr16	4105602	4105603	HMRI00622.IMCB-Tar0029-SKTL	219	-	Crebbp	Crebbp
chr5	132689180	132689181	HMRI00626.IMCB-Tar0044-SKTL	219	-	Auts2	Auts2
chr9	12239481	12239482	HMRI00626.IMCB-Tar0044-SKTL	219	-
chr4	138849395	138849396	HMRI00599.IMCB-Soot0008-SKD	218	+
chr9	25082113	25082114	HMRI00599.IMCB-Soot0008-SKD	218	+	Sept7	Sept7
chr9	86003518	86003519	HMRI00599.IMCB-Soot0008-SKD	218	+
chr8	13175571	13175572	HMRI00610.IMCB-Soot0028-SKTL	218	-
chr15	77651434	77651435	HMRI00616.IMCB-Tar0007-SKTL	218	-	Myh9	Myh9
chr2	78741113	78741114	HMRI00618.IMCB-Tar0017-SKTL	218	+	Ube2e3	Ube2e3
chr11	59037985	59037986	HMRI00620.IMCB-Tar0028-SKTL	218	+	Arf1
chr15	71289669	71289670	HMRI00621.IMCB-Tar0029-SKD	218	+	Fam135b
chr6	99441445	99441446	HMRI00622.IMCB-Tar0029-SKTL	218	-
chr9	63732170	63732171	HMRI00622.IMCB-Tar0029-SKTL	218	+
chr8	26725346	26725347	HMRI00623.IMCB-Tar0042-SKD	218	-	Whsc1l1
chr9	37266603	37266604	HMRI00623.IMCB-Tar0042-SKD	218	+
chr2	128539739	128539740	HMRI00624.IMCB-Tar0042-SKTL	218	+	Mertk	Mertk
chr6	31406505	31406506	HMRI00625.IMCB-Tar0044-SKD	218	+	Mkln1	Mkln1
chr9	53662063	53662064	HMRI00626.IMCB-Tar0044-SKTL	218	+	Slc35f2	Slc35f2
chr4	15034318	15034319	HMRI00628.IMCB-Tar0057-SKTL	218	+	Necab1
chr9	24871558	24871559	HMRI00628.IMCB-Tar0057-SKTL	218	-
chr9	87399278	87399279	HMRI00630.IMCB-Tar0089-SKTL	218	+
chr4	8170914	8170915	HMRI00599.IMCB-Soot0008-SKD	217	-
chr3	17134123	17134124	HMRI00603.IMCB-Soot0013-SKD	217	+
chr12	102291253	102291254	HMRI00609.IMCB-Soot0028-SKD	217	+	Smek1
chr11	22749559	22749560	HMRI00612.IMCB-Soot0033-SKTL	217	+	B3gnt2
chr9	77945983	77945984	HMRI00615.IMCB-Soot0036-SKD	217	+	Fbxo9
chr9	54884391	54884392	HMRI00619.IMCB-Tar0028-SKD	217	-	Chrnb4	Chrnb4
chr13	40985299	40985300	HMRI00621.IMCB-Tar0029-SKD	217	-	Gcnt2
chr14	83871359	83871360	HMRI00621.IMCB-Tar0029-SKD	217	-
chr9	118783848	118783849	HMRI00621.IMCB-Tar0029-SKD	217	+	Itga9	Itga9
chr9	8964883	8964884	HMRI00622.IMCB-Tar0029-SKTL	217	+	Pgr	Pgr
chr9	88108332	88108333	HMRI00622.IMCB-Tar0029-SKTL	217	-
chr13	67018135	67018136	HMRI00623.IMCB-Tar0042-SKD	217	+	Mterf3
chr11	10659032	10659033	HMRI00624.IMCB-Tar0042-SKTL	217	-
chr9	72305146	72305147	HMRI00624.IMCB-Tar0042-SKTL	217	+	Mns1	Mns1
chr9	86344434	86344435	HMRI00625.IMCB-Tar0044-SKD	217	-	Ube2cbp	Ube2cbp
chr2	60676515	60676516	HMRI00626.IMCB-Tar0044-SKTL	217	-	Rbms1	Rbms1
chr2	139515964	139515965	HMRI00626.IMCB-Tar0044-SKTL	217	-	Ism1
chr2	127966746	127966747	HMRI00628.IMCB-Tar0057-SKTL	217	-	Bcl2l11
chr5	108918301	108918302	HMRI00600.IMCB-Soot0008-SKTL	216	+	Pcgf3	Pcgf3
chr9	85438436	85438437	HMRI00606.IMCB-Soot0016-SKTL	216	-
chr8	59020490	59020491	HMRI00607.IMCB-Soot0023-SKD	216	+	Cep44
chr6	17945869	17945870	HMRI00609.IMCB-Soot0028-SKD	216	-	Wnt2	Wnt2
chr9	111070203	111070204	HMRI00609.IMCB-Soot0028-SKD	216	-	Lrrfip2
chr13	20058726	20058727	HMRI00613.IMCB-Soot0036-SKTL	216	+
chr7	91764548	91764549	HMRI00617.IMCB-Tar0017-SKD	216	+	Zfand6
chr18	78251623	78251624	HMRI00618.IMCB-Tar0017-SKTL	216	-	Siglec15	Siglec15
chr2	18764076	18764077	HMRI00618.IMCB-Tar0017-SKTL	216	+	Pip4k2a
chr16	19766196	19766197	HMRI00619.IMCB-Tar0028-SKD	216	+	B3gnt5	B3gnt5
chr9	40517090	40517091	HMRI00619.IMCB-Tar0028-SKD	216	-	Clmp
chr11	119664279	119664280	HMRI00620.IMCB-Tar0028-SKTL	216	+	Rptor	Rptor
chr15	30559268	30559269	HMRI00620.IMCB-Tar0028-SKTL	216	-	Ctnnd2
chr14	76154497	76154498	HMRI00621.IMCB-Tar0029-SKD	216	+
chr4	43424065	43424066	HMRI00621.IMCB-Tar0029-SKD	216	+	Rusc2	Rusc2
chr15	77087068	77087069	HMRI00622.IMCB-Tar0029-SKTL	216	-	Rbfox2	Rbfox2
chr16	11509179	11509180	HMRI00622.IMCB-Tar0029-SKTL	216	-	Snx29
chr8	44586192	44586193	HMRI00622.IMCB-Tar0029-SKTL	216	+
chr4	70110598	70110599	HMRI00624.IMCB-Tar0042-SKTL	216	-	Megf9	Megf9
chr10	71934219	71934220	HMRI00625.IMCB-Tar0044-SKD	216	-
chr17	79621146	79621147	HMRI00625.IMCB-Tar0044-SKD	216	+
chr5	51795182	51795183	HMRI00625.IMCB-Tar0044-SKD	216	-
chr9	57486695	57486696	HMRI00625.IMCB-Tar0044-SKD	216	+	Csk
chr15	34040284	34040285	HMRI00626.IMCB-Tar0044-SKTL	216	+	Mtdh	Mtdh
chr9	6315111	6315112	HMRI00626.IMCB-Tar0044-SKTL	216	+	Pdgfd	Pdgfd
chrX	62216334	62216335	HMRI00626.IMCB-Tar0044-SKTL	216	-
chr11	65947925	65947926	HMRI00628.IMCB-Tar0057-SKTL	216	+	Dnah9
chr2	131374326	131374327	HMRI00628.IMCB-Tar0057-SKTL	216	-	Adra1d	Adra1d
chr9	33184447	33184448	HMRI00628.IMCB-Tar0057-SKTL	216	+
chr9	112431517	112431518	HMRI00628.IMCB-Tar0057-SKTL	216	+
chr19	56892056	56892057	HMRI00629.IMCB-Tar0089-SKD	216	-
chr7	54205626	54205627	HMRI00629.IMCB-Tar0089-SKD	216	-	Uevld	Uevld
chr9	29833357	29833358	HMRI00599.IMCB-Soot0008-SKD	215	-
chr12	37131788	37131789	HMRI00606.IMCB-Soot0016-SKTL	215	-	Ispd
chr12	118837053	118837054	HMRI00606.IMCB-Soot0016-SKTL	215	-	Rapgef5
chr8	125718214	125718215	HMRI00610.IMCB-Soot0028-SKTL	215	-	Dpep1
chr1	148119394	148119395	HMRI00612.IMCB-Soot0033-SKTL	215	-
chr9	86919962	86919963	HMRI00612.IMCB-Soot0033-SKTL	215	-	Cyb5r4
chr17	78676625	78676626	HMRI00615.IMCB-Soot0036-SKD	215	-	Crim1
chr18	44971223	44971224	HMRI00615.IMCB-Soot0036-SKD	215	-	Mcc	Mcc
chr17	93323216	93323217	HMRI00613.IMCB-Soot0036-SKTL	215	-
chr1	136254928	136254929	HMRI00616.IMCB-Tar0007-SKTL	215	-	Tmem183a	Tmem183a
chr16	55419823	55419824	HMRI00616.IMCB-Tar0007-SKTL	215	+
chr5	17211561	17211562	HMRI00616.IMCB-Tar0007-SKTL	215	+	Sema3c	Sema3c
chr9	100745589	100745590	HMRI00618.IMCB-Tar0017-SKTL	215	+	Stag1	Stag1
chr9	120102650	120102651	HMRI00618.IMCB-Tar0017-SKTL	215	-
chr1	37716256	37716257	HMRI00619.IMCB-Tar0028-SKD	215	-	2010300C02Rik	2010300C02Rik
chr10	60687348	60687349	HMRI00619.IMCB-Tar0028-SKD	215	-	Adamts14	Adamts14
chr8	113998619	113998620	HMRI00619.IMCB-Tar0028-SKD	215	+	Wdr59
chr9	86126539	86126540	HMRI00621.IMCB-Tar0029-SKD	215	+
chr1	4577956	4577957	HMRI00624.IMCB-Tar0042-SKTL	215	+
chr10	94371396	94371397	HMRI00624.IMCB-Tar0042-SKTL	215	+	Plxnc1
chr3	45531853	45531854	HMRI00624.IMCB-Tar0042-SKTL	215	+
chr1	16837320	16837321	HMRI00625.IMCB-Tar0044-SKD	215	+
chr5	34426515	34426516	HMRI00626.IMCB-Tar0044-SKTL	215	-	Poln	Poln
chr9	83849149	83849150	HMRI00626.IMCB-Tar0044-SKTL	215	+	Bckdhb	Bckdhb
chr2	153671311	153671312	HMRI00627.IMCB-Tar0057-SKD	215	+
chr1	34517503	34517504	HMRI00628.IMCB-Tar0057-SKTL	215	+	Ptpn18	Ptpn18
chr18	57385585	57385586	HMRI00628.IMCB-Tar0057-SKTL	215	+	Megf10	Megf10
chr15	19629673	19629674	HMRI00599.IMCB-Soot0008-SKD	214	-
chr7	58139082	58139083	HMRI00599.IMCB-Soot0008-SKD	214	+
chr11	60136729	60136730	HMRI00600.IMCB-Soot0008-SKTL	214	+	Tom1l2
chr2	78023810	78023811	HMRI00603.IMCB-Soot0013-SKD	214	-	4930440I19Rik
chr2	116894995	116894996	HMRI00604.IMCB-Soot0013-SKTL	214	+
chr9	67805688	67805689	HMRI00605.IMCB-Soot0016-SKD	214	+	Vps13c	Vps13c
chr6	79700252	79700253	HMRI00606.IMCB-Soot0016-SKTL	214	-
chr9	52613257	52613258	HMRI00607.IMCB-Soot0023-SKD	214	+
chr1	41397291	41397292	HMRI00608.IMCB-Soot0023-SKTL	214	-
chr8	88650362	88650363	HMRI00609.IMCB-Soot0028-SKD	214	+
chr6	73293610	73293611	HMRI00613.IMCB-Soot0036-SKTL	214	-
chr6	67248045	67248046	HMRI00619.IMCB-Tar0028-SKD	214	-	Il12rb2	Il12rb2
chrX	152355547	152355548	HMRI00620.IMCB-Tar0028-SKTL	214	+
chr9	95053904	95053905	HMRI00622.IMCB-Tar0029-SKTL	214	-	Slc9a9
chr15	71396106	71396107	HMRI00626.IMCB-Tar0044-SKTL	214	+	Fam135b
chrX	160393809	160393810	HMRI00630.IMCB-Tar0089-SKTL	214	+	Zrsr2
chr13	74344547	74344548	HMRI00599.IMCB-Soot0008-SKD	213	+	Exoc3
chr14	86583212	86583213	HMRI00603.IMCB-Soot0013-SKD	213	-
chr15	38331757	38331758	HMRI00603.IMCB-Soot0013-SKD	213	+
chr10	5824525	5824526	HMRI00604.IMCB-Soot0013-SKTL	213	-	Ccdc170	Ccdc170
chr19	13314303	13314304	HMRI00604.IMCB-Soot0013-SKTL	213	-
chr2	68467559	68467560	HMRI00604.IMCB-Soot0013-SKTL	213	-
chr1	19732197	19732198	HMRI00605.IMCB-Soot0016-SKD	213	-
chr6	49147715	49147716	HMRI00611.IMCB-Soot0033-SKD	213	-	Igf2bp3	Igf2bp3
chr8	18875623	18875624	HMRI00611.IMCB-Soot0033-SKD	213	+	Agpat5	Agpat5
chr9	98905415	98905416	HMRI00612.IMCB-Soot0033-SKTL	213	-
chr9	122997909	122997910	HMRI00612.IMCB-Soot0033-SKTL	213	-	Zdhhc3	Zdhhc3
chr1	134328583	134328584	HMRI00615.IMCB-Soot0036-SKD	213	-	Dstyk
chr4	8684610	8684611	HMRI00615.IMCB-Soot0036-SKD	213	-	Chd7
chr1	88019558	88019559	HMRI00614.IMCB-Tar0007-SKD	213	+	Psmd1	Psmd1
chr9	75925211	75925212	HMRI00616.IMCB-Tar0007-SKTL	213	-	Hmgcll1
chr1	71423873	71423874	HMRI00618.IMCB-Tar0017-SKTL	213	-	Abca12	Abca12
chr3	145600045	145600046	HMRI00619.IMCB-Tar0028-SKD	213	+
chr2	126716516	126716517	HMRI00620.IMCB-Tar0028-SKTL	213	-	Sppl2a	Sppl2a
chr13	112234571	112234572	HMRI00621.IMCB-Tar0029-SKD	213	-	Gpbp1	Gpbp1
chr13	114707250	114707251	HMRI00623.IMCB-Tar0042-SKD	213	-	Arl15
chr9	88279529	88279530	HMRI00623.IMCB-Tar0042-SKD	213	+	Snx14
chr18	20173632	20173633	HMRI00625.IMCB-Tar0044-SKD	213	-
chr13	58737723	58737724	HMRI00626.IMCB-Tar0044-SKTL	213	+
chr13	74821163	74821164	HMRI00628.IMCB-Tar0057-SKTL	213	-	Erap1
chr9	112991372	112991373	HMRI00607.IMCB-Soot0023-SKD	212	+
chr9	97762966	97762967	HMRI00615.IMCB-Soot0036-SKD	212	-	Clstn2	Clstn2
chr6	21960415	21960416	HMRI00616.IMCB-Tar0007-SKTL	212	-	Cped1
chr14	72943388	72943389	HMRI00617.IMCB-Tar0017-SKD	212	-	Fndc3a	Fndc3a
chr13	85014484	85014485	HMRI00619.IMCB-Tar0028-SKD	212	-
chr4	134134808	134134809	HMRI00619.IMCB-Tar0028-SKD	212	-	Man1c1	Man1c1
chr3	19561236	19561237	HMRI00620.IMCB-Tar0028-SKTL	212	+	Trim55	Trim55
chr3	13017328	13017329	HMRI00623.IMCB-Tar0042-SKD	212	+
chr15	20924317	20924318	HMRI00625.IMCB-Tar0044-SKD	212	+
chr3	129699449	129699450	HMRI00625.IMCB-Tar0044-SKD	212	-	Sec24b	Sec24b
chr4	58469035	58469036	HMRI00625.IMCB-Tar0044-SKD	212	-	Lpar1	Lpar1
chr9	23291414	23291415	HMRI00625.IMCB-Tar0044-SKD	212	-
chr3	118527979	118527980	HMRI00628.IMCB-Tar0057-SKTL	212	+	Dpyd	Dpyd
chr5	84340861	84340862	HMRI00599.IMCB-Soot0008-SKD	211	+
chr8	18080798	18080799	HMRI00599.IMCB-Soot0008-SKD	211	+
chr1	178735632	178735633	HMRI00605.IMCB-Soot0016-SKD	211	+	Cep170
chr3	70383516	70383517	HMRI00607.IMCB-Soot0023-SKD	211	-
chr6	83767854	83767855	HMRI00607.IMCB-Soot0023-SKD	211	-	Paip2b	Paip2b
chr19	23235398	23235399	HMRI00610.IMCB-Soot0028-SKTL	211	-	Klf9
chr9	111876575	111876576	HMRI00610.IMCB-Soot0028-SKTL	211	-
chr4	70577968	70577969	HMRI00612.IMCB-Soot0033-SKTL	211	+
chr9	86612424	86612425	HMRI00612.IMCB-Soot0033-SKTL	211	-
chr6	147005231	147005232	HMRI00614.IMCB-Tar0007-SKD	211	-	Mrps35
chr6	48716527	48716528	HMRI00616.IMCB-Tar0007-SKTL	211	-	Gimap3	Gimap3
chrX	163047271	163047272	HMRI00616.IMCB-Tar0007-SKTL	211	+
chr9	6679862	6679863	HMRI00617.IMCB-Tar0017-SKD	211	-
chr7	68544403	68544404	HMRI00618.IMCB-Tar0017-SKTL	211	-
chr9	86226467	86226468	HMRI00618.IMCB-Tar0017-SKTL	211	+	Ube2cbp
chr1	166595283	166595284	HMRI00619.IMCB-Tar0028-SKD	211	-
chr17	11972415	11972416	HMRI00619.IMCB-Tar0028-SKD	211	+	Park2	Park2
chr4	67557188	67557189	HMRI00619.IMCB-Tar0028-SKD	211	-
chr11	77149976	77149977	HMRI00620.IMCB-Tar0028-SKTL	211	+	Ssh2	Ssh2
chr8	116138648	116138649	HMRI00620.IMCB-Tar0028-SKTL	211	-
chr9	98872046	98872047	HMRI00621.IMCB-Tar0029-SKD	211	-
chr9	54728138	54728139	HMRI00624.IMCB-Tar0042-SKTL	211	+	Ireb2	Ireb2
chr18	35096181	35096182	HMRI00625.IMCB-Tar0044-SKD	211	+
chr2	53319511	53319512	HMRI00625.IMCB-Tar0044-SKD	211	-
chr2	22531526	22531527	HMRI00626.IMCB-Tar0044-SKTL	211	+	Gad2	Gad2
chr3	92159596	92159597	HMRI00628.IMCB-Tar0057-SKTL	211	-
chr15	10437253	10437254	HMRI00629.IMCB-Tar0089-SKD	211	+	Ttc23l
chr9	26692970	26692971	HMRI00629.IMCB-Tar0089-SKD	211	+	Gm1110
chr9	116019992	116019993	HMRI00599.IMCB-Soot0008-SKD	210	+	Tgfbr2
chr9	19445368	19445369	HMRI00600.IMCB-Soot0008-SKTL	210	-	Zfp317
chr9	86327527	86327528	HMRI00600.IMCB-Soot0008-SKTL	210	-	Ube2cbp	Ube2cbp
chr1	195141396	195141397	HMRI00603.IMCB-Soot0013-SKD	210	-	Lamb3
chr2	155505868	155505869	HMRI00604.IMCB-Soot0013-SKTL	210	-	Trpc4ap	Trpc4ap
chr3	24817135	24817136	HMRI00607.IMCB-Soot0023-SKD	210	+
chr9	64408200	64408201	HMRI00608.IMCB-Soot0023-SKTL	210	+	Megf11	Megf11
chr12	58716057	58716058	HMRI00610.IMCB-Soot0028-SKTL	210	+	4921506M07Rik|4921518K17Rik	4921506M07Rik
chr16	28328639	28328640	HMRI00611.IMCB-Soot0033-SKD	210	-	Fgf12	Fgf12
chr5	128598486	128598487	HMRI00612.IMCB-Soot0033-SKTL	210	+	Tmem132d
chr6	51921106	51921107	HMRI00614.IMCB-Tar0007-SKD	210	-	Skap2	Skap2
chr13	76461364	76461365	HMRI00617.IMCB-Tar0017-SKD	210	+
chr19	60617938	60617939	HMRI00618.IMCB-Tar0017-SKTL	210	-	Cacul1	Cacul1
chr2	34609047	34609048	HMRI00618.IMCB-Tar0017-SKTL	210	-	Gapvd1	Gapvd1
chr9	12965969	12965970	HMRI00619.IMCB-Tar0028-SKD	210	-
chr9	83003875	83003876	HMRI00619.IMCB-Tar0028-SKD	210	-	Hmgn3	Hmgn3
chr16	50082196	50082197	HMRI00620.IMCB-Tar0028-SKTL	210	-
chr11	94456044	94456045	HMRI00621.IMCB-Tar0029-SKD	210	-	Acsf2	Acsf2
chr4	21782619	21782620	HMRI00621.IMCB-Tar0029-SKD	210	+	Pnisr	Pnisr
chr9	63148585	63148586	HMRI00621.IMCB-Tar0029-SKD	210	-	Map2k5	Map2k5
chr1	26599191	26599192	HMRI00622.IMCB-Tar0029-SKTL	210	-
chr10	7189509	7189510	HMRI00622.IMCB-Tar0029-SKTL	210	+
chr16	41456718	41456719	HMRI00622.IMCB-Tar0029-SKTL	210	+
chr9	70573422	70573423	HMRI00622.IMCB-Tar0029-SKTL	210	-	Adam10
chrX	103221205	103221206	HMRI00622.IMCB-Tar0029-SKTL	210	-
chr13	111364401	111364402	HMRI00623.IMCB-Tar0042-SKD	210	+
chr9	115536284	115536285	HMRI00624.IMCB-Tar0042-SKTL	210	-
chr2	130331067	130331068	HMRI00625.IMCB-Tar0044-SKD	210	-	Ptpra
chr8	119128983	119128984	HMRI00625.IMCB-Tar0044-SKD	210	+	Cdyl2
chr9	117079604	117079605	HMRI00625.IMCB-Tar0044-SKD	210	+	Rbms3
chr9	41474473	41474474	HMRI00627.IMCB-Tar0057-SKD	210	+
chr4	80085608	80085609	HMRI00628.IMCB-Tar0057-SKTL	210	+
chr10	67586230	67586231	HMRI00629.IMCB-Tar0089-SKD	210	-	Arid5b	Arid5b
chr9	9100715	9100716	HMRI00629.IMCB-Tar0089-SKD	210	-	Arhgap42	Arhgap42
chr9	85575365	85575366	HMRI00629.IMCB-Tar0089-SKD	210	-
chr3	22974968	22974969	HMRI00630.IMCB-Tar0089-SKTL	210	-
chr9	58832514	58832515	HMRI00603.IMCB-Soot0013-SKD	209	-	Neo1	Neo1
chr9	37166033	37166034	HMRI00608.IMCB-Soot0023-SKTL	209	-
chr6	147403504	147403505	HMRI00616.IMCB-Tar0007-SKTL	209	-
chr8	116672459	116672460	HMRI00617.IMCB-Tar0017-SKD	209	-	Nudt7
chr9	24178839	24178840	HMRI00618.IMCB-Tar0017-SKTL	209	+
chr5	129138421	129138422	HMRI00619.IMCB-Tar0028-SKD	209	-
chr1	137547069	137547070	HMRI00620.IMCB-Tar0028-SKTL	209	-
chr2	167801306	167801307	HMRI00620.IMCB-Tar0028-SKTL	209	-	Ptpn1
chr1	157393579	157393580	HMRI00621.IMCB-Tar0029-SKD	209	+
chr15	12465059	12465060	HMRI00622.IMCB-Tar0029-SKTL	209	+	Pdzd2
chr3	3161543	3161544	HMRI00622.IMCB-Tar0029-SKTL	209	-
chr12	66974235	66974236	HMRI00623.IMCB-Tar0042-SKD	209	-
chr5	20374431	20374432	HMRI00623.IMCB-Tar0042-SKD	209	+	Phtf2
chr9	43463357	43463358	HMRI00623.IMCB-Tar0042-SKD	209	-
chr4	150691670	150691671	HMRI00624.IMCB-Tar0042-SKTL	209	-	Camta1	Camta1
chr10	124410165	124410166	HMRI00625.IMCB-Tar0044-SKD	209	+
chr11	77656291	77656292	HMRI00625.IMCB-Tar0044-SKD	209	-	Myo18a
chr19	13664005	13664006	HMRI00625.IMCB-Tar0044-SKD	209	-
chr5	76785682	76785683	HMRI00625.IMCB-Tar0044-SKD	209	-	Nmu	Nmu
chr15	81586428	81586429	HMRI00626.IMCB-Tar0044-SKTL	209	+	Zc3h7b	Zc3h7b
chr3	9069420	9069421	HMRI00626.IMCB-Tar0044-SKTL	209	+	4930539M17Rik	4930539M17Rik
chr13	38278900	38278901	HMRI00627.IMCB-Tar0057-SKD	209	+	Dsp	Dsp
chr9	64933189	64933190	HMRI00629.IMCB-Tar0089-SKD	209	+
chr2	82506626	82506627	HMRI00630.IMCB-Tar0089-SKTL	209	+
chr17	32077506	32077507	HMRI00599.IMCB-Soot0008-SKD	208	-
chr2	17616643	17616644	HMRI00604.IMCB-Soot0013-SKTL	208	-	Nebl	Nebl
chr9	37852589	37852590	HMRI00604.IMCB-Soot0013-SKTL	208	-
chr9	96260188	96260189	HMRI00604.IMCB-Soot0013-SKTL	208	-	Atp1b3	Atp1b3
chr9	90863591	90863592	HMRI00607.IMCB-Soot0023-SKD	208	+
chr2	138129619	138129620	HMRI00617.IMCB-Tar0017-SKD	208	+
chr3	135109692	135109693	HMRI00617.IMCB-Tar0017-SKD	208	-	Ube2d3
chr9	17535181	17535182	HMRI00617.IMCB-Tar0017-SKD	208	-
chr11	112427071	112427072	HMRI00618.IMCB-Tar0017-SKTL	208	+
chr8	41644102	41644103	HMRI00618.IMCB-Tar0017-SKTL	208	-	Mtmr7	Mtmr7
chr9	30740016	30740017	HMRI00618.IMCB-Tar0017-SKTL	208	-
chr2	120501386	120501387	HMRI00620.IMCB-Tar0028-SKTL	208	-
chr5	50575008	50575009	HMRI00620.IMCB-Tar0028-SKTL	208	-
chr1	51703121	51703122	HMRI00622.IMCB-Tar0029-SKTL	208	+
chr7	52370580	52370581	HMRI00623.IMCB-Tar0042-SKD	208	-
chr5	19450215	19450216	HMRI00624.IMCB-Tar0042-SKTL	208	+	Magi2	Magi2
chr9	90662909	90662910	HMRI00624.IMCB-Tar0042-SKTL	208	-
chr15	89058822	89058823	HMRI00628.IMCB-Tar0057-SKTL	208	-	Ppp6r2
chr17	59912554	59912555	HMRI00628.IMCB-Tar0057-SKTL	208	-
chr9	44558215	44558216	HMRI00628.IMCB-Tar0057-SKTL	208	+	Arcn1
chr9	121127246	121127247	HMRI00630.IMCB-Tar0089-SKTL	208	+	Ulk4
chr9	34446958	34446959	HMRI00603.IMCB-Soot0013-SKD	207	+	Kirrel3	Kirrel3
chr9	93109504	93109505	HMRI00604.IMCB-Soot0013-SKTL	207	+
chrX	104886943	104886944	HMRI00604.IMCB-Soot0013-SKTL	207	-
chr9	37354182	37354183	HMRI00605.IMCB-Soot0016-SKD	207	+	Nrgn
chr9	106568435	106568436	HMRI00606.IMCB-Soot0016-SKTL	207	-	Tex264	Tex264
chr6	127178226	127178227	HMRI00608.IMCB-Soot0023-SKTL	207	-
chr1	196941139	196941140	HMRI00609.IMCB-Soot0028-SKD	207	+	Cr1l
chr3	28127186	28127187	HMRI00609.IMCB-Soot0028-SKD	207	-
chr7	38109146	38109147	HMRI00609.IMCB-Soot0028-SKD	207	-
chr9	79931590	79931591	HMRI00609.IMCB-Soot0028-SKD	207	-	Senp6
chr10	27759886	27759887	HMRI00612.IMCB-Soot0033-SKTL	207	+
chr9	33360426	33360427	HMRI00612.IMCB-Soot0033-SKTL	207	+
chr9	26233536	26233537	HMRI00613.IMCB-Soot0036-SKTL	207	+
chr9	50915889	50915890	HMRI00617.IMCB-Tar0017-SKD	207	-
chr15	52970418	52970419	HMRI00618.IMCB-Tar0017-SKTL	207	+	Ext1
chr17	84564362	84564363	HMRI00618.IMCB-Tar0017-SKTL	207	+
chr19	58088983	58088984	HMRI00618.IMCB-Tar0017-SKTL	207	-	Atrnl1
chr8	96861206	96861207	HMRI00618.IMCB-Tar0017-SKTL	207	-	Slc12a3
chr9	82770427	82770428	HMRI00618.IMCB-Tar0017-SKTL	207	+	Phip
chr7	20096789	20096790	HMRI00621.IMCB-Tar0029-SKD	207	+	Trappc6a	Trappc6a
chr8	125554492	125554493	HMRI00621.IMCB-Tar0029-SKD	207	-	Ankrd11	Ankrd11
chr1	100026017	100026018	HMRI00622.IMCB-Tar0029-SKTL	207	-
chr9	85832426	85832427	HMRI00622.IMCB-Tar0029-SKTL	207	-
chr9	71845251	71845252	HMRI00623.IMCB-Tar0042-SKD	207	+	Tcf12
chr13	15577684	15577685	HMRI00625.IMCB-Tar0044-SKD	207	-	Gli3
chr7	68002094	68002095	HMRI00625.IMCB-Tar0044-SKD	207	-
chr8	15911334	15911335	HMRI00625.IMCB-Tar0044-SKD	207	+	Csmd1
chr6	131429595	131429596	HMRI00628.IMCB-Tar0057-SKTL	207	+
chr11	32309540	32309541	HMRI00629.IMCB-Tar0089-SKD	207	-	Sh3pxd2b
chr13	76778038	76778039	HMRI00600.IMCB-Soot0008-SKTL	206	+	Mctp1	Mctp1
chr6	25235228	25235229	HMRI00606.IMCB-Soot0016-SKTL	206	-
chr9	36548990	36548991	HMRI00606.IMCB-Soot0016-SKTL	206	+	Stt3a
chr8	28567136	28567137	HMRI00612.IMCB-Soot0033-SKTL	206	+	Poteg	Poteg
chr18	12146564	12146565	HMRI00615.IMCB-Soot0036-SKD	206	+	Tmem241
chr9	30959324	30959325	HMRI00615.IMCB-Soot0036-SKD	206	+	Aplp2|Mir3471-1
chr13	6374272	6374273	HMRI00613.IMCB-Soot0036-SKTL	206	-
chr11	13011945	13011946	HMRI00616.IMCB-Tar0007-SKTL	206	+
chr15	102447840	102447841	HMRI00616.IMCB-Tar0007-SKTL	206	+	Atf7
chr18	6808328	6808329	HMRI00616.IMCB-Tar0007-SKTL	206	+
chr7	109435039	109435040	HMRI00616.IMCB-Tar0007-SKTL	206	+	Stim1	Stim1
chr9	12601013	12601014	HMRI00616.IMCB-Tar0007-SKTL	206	+
chr9	85910822	85910823	HMRI00616.IMCB-Tar0007-SKTL	206	+
chr13	42176803	42176804	HMRI00617.IMCB-Tar0017-SKD	206	+	Hivep1	Hivep1
chr10	37895076	37895077	HMRI00620.IMCB-Tar0028-SKTL	206	-
chr12	44360971	44360972	HMRI00620.IMCB-Tar0028-SKTL	206	-
chr7	121128919	121128920	HMRI00620.IMCB-Tar0028-SKTL	206	-	Spon1
chr9	75719102	75719103	HMRI00620.IMCB-Tar0028-SKTL	206	-	Bmp5
chr2	23041012	23041013	HMRI00621.IMCB-Tar0029-SKD	206	+	Yme1l1	Yme1l1
chr2	29363110	29363111	HMRI00621.IMCB-Tar0029-SKD	206	+	Med27	Med27
chr7	6076630	6076631	HMRI00625.IMCB-Tar0044-SKD	206	+
chr9	97253815	97253816	HMRI00625.IMCB-Tar0044-SKD	206	-	Trim42	Trim42
chr9	82428437	82428438	HMRI00630.IMCB-Tar0089-SKTL	206	+
chr9	97349931	97349932	HMRI00630.IMCB-Tar0089-SKTL	206	-	Clstn2	Clstn2
chr8	124145049	124145050	HMRI00599.IMCB-Soot0008-SKD	205	-	Zcchc14	Zcchc14
chr12	46690176	46690177	HMRI00603.IMCB-Soot0013-SKD	205	-
chr9	32529478	32529479	HMRI00604.IMCB-Soot0013-SKTL	205	-	Ets1
chr9	123448502	123448503	HMRI00604.IMCB-Soot0013-SKTL	205	+	Sacm1l	Sacm1l
chr6	64998625	64998626	HMRI00605.IMCB-Soot0016-SKD	205	+	Smarcad1	Smarcad1
chrX	16576243	16576244	HMRI00606.IMCB-Soot0016-SKTL	205	-
chr2	59846158	59846159	HMRI00607.IMCB-Soot0023-SKD	205	+	Baz2b
chr16	87939194	87939195	HMRI00608.IMCB-Soot0023-SKTL	205	+	Grik1
chr11	106856617	106856618	HMRI00609.IMCB-Soot0028-SKD	205	-	Kpna2	Kpna2
chr13	95770921	95770922	HMRI00612.IMCB-Soot0033-SKTL	205	+	Wdr41	Wdr41
chr4	29898961	29898962	HMRI00612.IMCB-Soot0033-SKTL	205	-
chr9	4685870	4685871	HMRI00612.IMCB-Soot0033-SKTL	205	+	Gria4
chr9	106499296	106499297	HMRI00616.IMCB-Tar0007-SKTL	205	-
chr16	43889358	43889359	HMRI00618.IMCB-Tar0017-SKTL	205	+	Qtrtd1
chr15	12085648	12085649	HMRI00619.IMCB-Tar0028-SKD	205	+	Zfr	Zfr
chr18	36476350	36476351	HMRI00619.IMCB-Tar0028-SKD	205	+
chr16	78303571	78303572	HMRI00620.IMCB-Tar0028-SKTL	205	+	Cxadr	Cxadr
chr3	136099610	136099611	HMRI00620.IMCB-Tar0028-SKTL	205	+	1700030L20Rik
chr9	74143609	74143610	HMRI00620.IMCB-Tar0028-SKTL	205	+
chr9	100282897	100282898	HMRI00620.IMCB-Tar0028-SKTL	205	+
chr1	187112850	187112851	HMRI00621.IMCB-Tar0029-SKD	205	-	Iars2	Iars2
chr13	20311376	20311377	HMRI00622.IMCB-Tar0029-SKTL	205	-	Elmo1
chr16	18948052	18948053	HMRI00622.IMCB-Tar0029-SKTL	205	-	Hira
chr7	142735603	142735604	HMRI00622.IMCB-Tar0029-SKTL	205	-	Ptpre
chr1	169313237	169313238	HMRI00623.IMCB-Tar0042-SKD	205	-	Mgst3	Mgst3
chr7	129064550	129064551	HMRI00623.IMCB-Tar0042-SKD	205	-
chr17	66172120	66172121	HMRI00625.IMCB-Tar0044-SKD	205	-	Ppp4r1
chr4	152330558	152330559	HMRI00626.IMCB-Tar0044-SKTL	205	-
chr18	6537661	6537662	HMRI00628.IMCB-Tar0057-SKTL	205	-
chr19	10560184	10560185	HMRI00628.IMCB-Tar0057-SKTL	205	-
chr9	73875663	73875664	HMRI00628.IMCB-Tar0057-SKTL	205	-
chr10	73242419	73242420	HMRI00629.IMCB-Tar0089-SKD	205	+
chr9	71694236	71694237	HMRI00630.IMCB-Tar0089-SKTL	205	+	Tcf12
chr9	41353347	41353348	HMRI00599.IMCB-Soot0008-SKD	204	+
chr3	155657854	155657855	HMRI00600.IMCB-Soot0008-SKTL	204	+	9330178D15Rik	9330178D15Rik
chr9	86445341	86445342	HMRI00604.IMCB-Soot0013-SKTL	204	-	Dopey1
chr9	117831752	117831753	HMRI00606.IMCB-Soot0016-SKTL	204	+
chr6	134330745	134330746	HMRI00612.IMCB-Soot0033-SKTL	204	-
chr8	30548537	30548538	HMRI00615.IMCB-Soot0036-SKD	204	-
chr9	59551699	59551700	HMRI00615.IMCB-Soot0036-SKD	204	-
chr9	67641399	67641400	HMRI00615.IMCB-Soot0036-SKD	204	+
chr7	54158439	54158440	HMRI00616.IMCB-Tar0007-SKTL	204	+	Tsg101
chr3	38126784	38126785	HMRI00618.IMCB-Tar0017-SKTL	204	-
chr13	9704681	9704682	HMRI00619.IMCB-Tar0028-SKD	204	+	Zmynd11
chr4	142771700	142771701	HMRI00619.IMCB-Tar0028-SKD	204	+	Prdm2
chr8	107448744	107448745	HMRI00620.IMCB-Tar0028-SKTL	204	+
chr9	86123023	86123024	HMRI00620.IMCB-Tar0028-SKTL	204	-
chr19	51783776	51783777	HMRI00621.IMCB-Tar0029-SKD	204	+
chr9	8583510	8583511	HMRI00621.IMCB-Tar0029-SKD	204	+	Trpc6	Trpc6
chr6	23516797	23516798	HMRI00622.IMCB-Tar0029-SKTL	204	+	Cadps2
chr14	36915234	36915235	HMRI00623.IMCB-Tar0042-SKD	204	-
chr9	22387300	22387301	HMRI00623.IMCB-Tar0042-SKD	204	+	Bbs9	Bbs9
chr16	83782776	83782777	HMRI00624.IMCB-Tar0042-SKTL	204	+
chr8	9932975	9932976	HMRI00624.IMCB-Tar0042-SKTL	204	-
chr2	84025409	84025410	HMRI00625.IMCB-Tar0044-SKD	204	-
chr8	91262159	91262160	HMRI00625.IMCB-Tar0044-SKD	204	+	Cyld	Cyld
chr9	30024277	30024278	HMRI00625.IMCB-Tar0044-SKD	204	-
chr1	88862089	88862090	HMRI00627.IMCB-Tar0057-SKD	204	-	Dis3l2
chr2	115750492	115750493	HMRI00627.IMCB-Tar0057-SKD	204	-	Meis2	Meis2
chr7	101480136	101480137	HMRI00627.IMCB-Tar0057-SKD	204	-
chr9	93996201	93996202	HMRI00627.IMCB-Tar0057-SKD	204	-
chr12	8691326	8691327	HMRI00628.IMCB-Tar0057-SKTL	204	-	Pum2
chr13	46034985	46034986	HMRI00629.IMCB-Tar0089-SKD	204	+	Atxn1
chr15	35023241	35023242	HMRI00629.IMCB-Tar0089-SKD	204	-	Stk3	Stk3
chr4	3649409	3649410	HMRI00600.IMCB-Soot0008-SKTL	203	+	Lyn	Lyn
chr9	16504287	16504288	HMRI00600.IMCB-Soot0008-SKTL	203	+
chr9	43212010	43212011	HMRI00600.IMCB-Soot0008-SKTL	203	+
chrX	57610502	57610503	HMRI00603.IMCB-Soot0013-SKD	203	-	Atp11c	Atp11c
chr3	105693930	105693931	HMRI00604.IMCB-Soot0013-SKTL	203	+	Tmigd3	Tmigd3
chr9	108573495	108573496	HMRI00605.IMCB-Soot0016-SKD	203	+	Slc25a20	Slc25a20
chr9	111879393	111879394	HMRI00605.IMCB-Soot0016-SKD	203	+
chr9	74167474	74167475	HMRI00609.IMCB-Soot0028-SKD	203	+
chr1	18194225	18194226	HMRI00617.IMCB-Tar0017-SKD	203	-
chr9	24018639	24018640	HMRI00617.IMCB-Tar0017-SKD	203	-	Npsr1
chr1	80158142	80158143	HMRI00618.IMCB-Tar0017-SKTL	203	-
chr4	84628871	84628872	HMRI00618.IMCB-Tar0017-SKTL	203	+	Cntln	Cntln
chr9	45990206	45990207	HMRI00618.IMCB-Tar0017-SKTL	203	+	Sik3	Sik3
chr17	22070172	22070173	HMRI00619.IMCB-Tar0028-SKD	203	+	Zfp942
chr4	77759523	77759524	HMRI00619.IMCB-Tar0028-SKD	203	+	Ptprd
chr9	20261152	20261153	HMRI00619.IMCB-Tar0028-SKD	203	-	Zfp26	Zfp26
chr9	96046348	96046349	HMRI00619.IMCB-Tar0028-SKD	203	-	Gk5
chr9	86003120	86003121	HMRI00620.IMCB-Tar0028-SKTL	203	-
chr5	75433396	75433397	HMRI00621.IMCB-Tar0029-SKD	203	-	Chic2	Chic2
chr6	119005424	119005425	HMRI00621.IMCB-Tar0029-SKD	203	+	Cacna1c
chr9	82763745	82763746	HMRI00621.IMCB-Tar0029-SKD	203	+	Phip
chr10	94657602	94657603	HMRI00622.IMCB-Tar0029-SKTL	203	+	Cradd
chr12	3506189	3506190	HMRI00622.IMCB-Tar0029-SKTL	203	+	Asxl2	Asxl2
chr18	72938772	72938773	HMRI00622.IMCB-Tar0029-SKTL	203	-
chr9	75362878	75362879	HMRI00623.IMCB-Tar0042-SKD	203	+	Tmod3
chr13	7541708	7541709	HMRI00624.IMCB-Tar0042-SKTL	203	+
chr9	73723654	73723655	HMRI00624.IMCB-Tar0042-SKTL	203	+	Unc13c
chr9	75540056	75540057	HMRI00624.IMCB-Tar0042-SKTL	203	+
chr9	86777056	86777057	HMRI00624.IMCB-Tar0042-SKTL	203	+
chr3	123208552	123208553	HMRI00625.IMCB-Tar0044-SKD	203	+	Prss12	Prss12
chr9	97834468	97834469	HMRI00625.IMCB-Tar0044-SKD	203	-	Clstn2	Clstn2
chr4	129835822	129835823	HMRI00628.IMCB-Tar0057-SKTL	203	-
chr2	165659987	165659988	HMRI00629.IMCB-Tar0089-SKD	203	-	Zmynd8	Zmynd8
chr9	120102566	120102567	HMRI00629.IMCB-Tar0089-SKD	203	+
chr9	86160310	86160311	HMRI00599.IMCB-Soot0008-SKD	202	+
chr6	22277436	22277437	HMRI00600.IMCB-Soot0008-SKTL	202	+	Fam3c
chr16	77515887	77515888	HMRI00603.IMCB-Soot0013-SKD	202	+	Mir99ahg	Mir99ahg
chr9	81487238	81487239	HMRI00603.IMCB-Soot0013-SKD	202	-
chr16	58549095	58549096	HMRI00606.IMCB-Soot0016-SKTL	202	-
chr11	35939551	35939552	HMRI00612.IMCB-Soot0033-SKTL	202	-	Tenm2	Tenm2
chr11	83323064	83323065	HMRI00615.IMCB-Soot0036-SKD	202	-
chr16	72931571	72931572	HMRI00615.IMCB-Soot0036-SKD	202	+	Robo1	Robo1
chr4	106035479	106035480	HMRI00615.IMCB-Soot0036-SKD	202	+	Usp24	Usp24
chr9	100231290	100231291	HMRI00615.IMCB-Soot0036-SKD	202	+
chr3	48515992	48515993	HMRI00616.IMCB-Tar0007-SKTL	202	+
chr15	72925459	72925460	HMRI00617.IMCB-Tar0017-SKD	202	-
chr1	118025677	118025678	HMRI00618.IMCB-Tar0017-SKTL	202	+	Cntnap5a	Cntnap5a
chr15	26558703	26558704	HMRI00618.IMCB-Tar0017-SKTL	202	-	Fbxl7	Fbxl7
chr2	170687732	170687733	HMRI00618.IMCB-Tar0017-SKTL	202	+	Dok5	Dok5
chr18	75301261	75301262	HMRI00619.IMCB-Tar0028-SKD	202	-	Dym
chr9	27032694	27032695	HMRI00619.IMCB-Tar0028-SKD	202	+
chr2	16923872	16923873	HMRI00620.IMCB-Tar0028-SKTL	202	-	4930515L03Rik	4930515L03Rik
chr3	19158589	19158590	HMRI00623.IMCB-Tar0042-SKD	202	-	Pde7a	Pde7a
chr6	123150645	123150646	HMRI00624.IMCB-Tar0042-SKTL	202	-	Clec4b2
chr8	110131634	110131635	HMRI00624.IMCB-Tar0042-SKTL	202	-
chr13	40513018	40513019	HMRI00625.IMCB-Tar0044-SKD	202	-
chr4	107391550	107391551	HMRI00625.IMCB-Tar0044-SKD	202	-
chr13	8185448	8185449	HMRI00628.IMCB-Tar0057-SKTL	202	+
chr15	3346224	3346225	HMRI00629.IMCB-Tar0089-SKD	202	+	Ghr
chr9	99898690	99898691	HMRI00629.IMCB-Tar0089-SKD	202	+
chr19	27258714	27258715	HMRI00630.IMCB-Tar0089-SKTL	202	-
chr3	64843694	64843695	HMRI00599.IMCB-Soot0008-SKD	201	+
chr4	123150707	123150708	HMRI00599.IMCB-Soot0008-SKD	201	-	Macf1	Macf1
chr9	86031673	86031674	HMRI00599.IMCB-Soot0008-SKD	201	-
chr13	84782980	84782981	HMRI00600.IMCB-Soot0008-SKTL	201	+
chr3	149565278	149565279	HMRI00600.IMCB-Soot0008-SKTL	201	+
chr17	70757151	70757152	HMRI00610.IMCB-Soot0028-SKTL	201	-
chr9	3353589	3353590	HMRI00610.IMCB-Soot0028-SKTL	201	-	Alkbh8
chr9	103058971	103058972	HMRI00611.IMCB-Soot0033-SKD	201	+	Rab6b	Rab6b
chr5	48618011	48618012	HMRI00612.IMCB-Soot0033-SKTL	201	-	Slit2
chr9	82827755	82827756	HMRI00615.IMCB-Soot0036-SKD	201	+	Phip
chr13	23374309	23374310	HMRI00616.IMCB-Tar0007-SKTL	201	-	4930557F10Rik	4930557F10Rik
chr9	109142746	109142747	HMRI00616.IMCB-Tar0007-SKTL	201	-
chr11	11438919	11438920	HMRI00617.IMCB-Tar0017-SKD	201	+
chr3	53038344	53038345	HMRI00617.IMCB-Tar0017-SKD	201	-	Lhfp
chr1	7089161	7089162	HMRI00619.IMCB-Tar0028-SKD	201	-	Pcmtd1
chr5	69662900	69662901	HMRI00619.IMCB-Tar0028-SKD	201	+	Kctd8
chr13	30564407	30564408	HMRI00620.IMCB-Tar0028-SKTL	201	+
chr9	73411335	73411336	HMRI00621.IMCB-Tar0029-SKD	201	-	Unc13c	Unc13c
chr2	179147530	179147531	HMRI00622.IMCB-Tar0029-SKTL	201	+
chr5	24860779	24860780	HMRI00624.IMCB-Tar0042-SKTL	201	+	Kmt2c
chr9	80335990	80335991	HMRI00624.IMCB-Tar0042-SKTL	201	+	Impg1
chr13	7516862	7516863	HMRI00625.IMCB-Tar0044-SKD	201	+
chr15	51815498	51815499	HMRI00625.IMCB-Tar0044-SKD	201	+	Rad21
chr4	72497702	72497703	HMRI00625.IMCB-Tar0044-SKD	201	-
chr4	81496191	81496192	HMRI00629.IMCB-Tar0089-SKD	201	-
chr9	49374671	49374672	HMRI00629.IMCB-Tar0089-SKD	201	+	Gm11149|Ncam1	Gm11149
chr5	3592300	3592301	HMRI00630.IMCB-Tar0089-SKTL	201	+	Rbm48
chr11	20136369	20136370	HMRI00605.IMCB-Soot0016-SKD	200	+	Cep68
chr11	104477615	104477616	HMRI00605.IMCB-Soot0016-SKD	200	+	Itgb3	Itgb3
chr13	74088866	74088867	HMRI00605.IMCB-Soot0016-SKD	200	-	Brd9
chr9	49768920	49768921	HMRI00610.IMCB-Soot0028-SKTL	200	+
chr9	71713196	71713197	HMRI00611.IMCB-Soot0033-SKD	200	+	Tcf12
chr16	72500938	72500939	HMRI00612.IMCB-Soot0033-SKTL	200	-
chr8	29859867	29859868	HMRI00612.IMCB-Soot0033-SKTL	200	+	Unc5d
chr4	12629628	12629629	HMRI00616.IMCB-Tar0007-SKTL	200	+
chr9	83551573	83551574	HMRI00616.IMCB-Tar0007-SKTL	200	+
chr11	120370956	120370957	HMRI00617.IMCB-Tar0017-SKD	200	-
chr4	132648852	132648853	HMRI00617.IMCB-Tar0017-SKD	200	+
chr7	62005712	62005713	HMRI00617.IMCB-Tar0017-SKD	200	-
chr9	52884040	52884041	HMRI00617.IMCB-Tar0017-SKD	200	+
chr9	15804574	15804575	HMRI00623.IMCB-Tar0042-SKD	200	-	Fat3	Fat3
chr13	37589387	37589388	HMRI00624.IMCB-Tar0042-SKTL	200	+
chr3	109383763	109383764	HMRI00624.IMCB-Tar0042-SKTL	200	-	Vav3
chr13	63708859	63708860	HMRI00626.IMCB-Tar0044-SKTL	200	+
chr15	86140531	86140532	HMRI00628.IMCB-Tar0057-SKTL	200	+	Tbc1d22a	Tbc1d22a
chr12	99910843	99910844	HMRI00629.IMCB-Tar0089-SKD	200	+
chr5	119695325	119695326	HMRI00630.IMCB-Tar0089-SKTL	200	+
chr12	32435981	32435982	HMRI00599.IMCB-Soot0008-SKD	199	+	Cog5	Cog5
chr9	104959061	104959062	HMRI00600.IMCB-Soot0008-SKTL	199	+	Mrpl3	Mrpl3
chr14	105812168	105812169	HMRI00603.IMCB-Soot0013-SKD	199	-
chr7	31519489	31519490	HMRI00607.IMCB-Soot0023-SKD	199	+	Gapdhs
chr12	103134910	103134911	HMRI00611.IMCB-Soot0033-SKD	199	+	Trip11
chr16	20332371	20332372	HMRI00612.IMCB-Soot0033-SKTL	199	-	Abcc5	Abcc5
chr9	80903193	80903194	HMRI00612.IMCB-Soot0033-SKTL	199	-
chr9	21485316	21485317	HMRI00615.IMCB-Soot0036-SKD	199	-	Smarca4
chr9	86237439	86237440	HMRI00615.IMCB-Soot0036-SKD	199	-	Ube2cbp	Ube2cbp
chr6	48658630	48658631	HMRI00616.IMCB-Tar0007-SKTL	199	+
chr9	51553540	51553541	HMRI00616.IMCB-Tar0007-SKTL	199	-
chr9	90985890	90985891	HMRI00616.IMCB-Tar0007-SKTL	199	+
chr14	72987903	72987904	HMRI00617.IMCB-Tar0017-SKD	199	-	Fndc3a	Fndc3a
chr9	89984318	89984319	HMRI00617.IMCB-Tar0017-SKD	199	-
chr16	64761490	64761491	HMRI00618.IMCB-Tar0017-SKTL	199	+
chr17	64952303	64952304	HMRI00619.IMCB-Tar0028-SKD	199	+	Man2a1	Man2a1
chr17	78641989	78641990	HMRI00619.IMCB-Tar0028-SKD	199	-	Crim1
chr7	123020483	123020484	HMRI00619.IMCB-Tar0028-SKD	199	+	Sox6
chr11	57400289	57400290	HMRI00620.IMCB-Tar0028-SKTL	199	+
chr15	41442401	41442402	HMRI00621.IMCB-Tar0029-SKD	199	-	Oxr1
chr9	53859357	53859358	HMRI00622.IMCB-Tar0029-SKTL	199	-
chr9	79825229	79825230	HMRI00622.IMCB-Tar0029-SKTL	199	-	Filip1	Filip1
chr9	105033134	105033135	HMRI00622.IMCB-Tar0029-SKTL	199	+	Nudt16
chr9	105822431	105822432	HMRI00622.IMCB-Tar0029-SKTL	199	-	Col6a5	Col6a5
chr15	11973177	11973178	HMRI00623.IMCB-Tar0042-SKD	199	+
chr10	26705918	26705919	HMRI00625.IMCB-Tar0044-SKD	199	+	Lama2
chr1	165909664	165909665	HMRI00626.IMCB-Tar0044-SKTL	199	-	BC055324	BC055324
chr5	27264115	27264116	HMRI00626.IMCB-Tar0044-SKTL	199	-	Dpp6
chr6	77460245	77460246	HMRI00626.IMCB-Tar0044-SKTL	199	-	Ctnna2	Ctnna2
chr2	77603588	77603589	HMRI00627.IMCB-Tar0057-SKD	199	-	Zfp385b	Zfp385b
chr17	89362998	89362999	HMRI00628.IMCB-Tar0057-SKTL	199	+
chr2	105021384	105021385	HMRI00628.IMCB-Tar0057-SKTL	199	-
chr6	32821169	32821170	HMRI00629.IMCB-Tar0089-SKD	199	-	Chchd3	Chchd3
chr13	24274160	24274161	HMRI00630.IMCB-Tar0089-SKTL	199	+	Lrrc16a
chr5	128832093	128832094	HMRI00600.IMCB-Soot0008-SKTL	198	-	Tmem132d	Tmem132d
chr10	63427667	63427668	HMRI00603.IMCB-Soot0013-SKD	198	+	Ctnna3|Lrrtm3	Ctnna3
chr9	5310207	5310208	HMRI00603.IMCB-Soot0013-SKD	198	+	Casp4	Casp4
chr9	18142561	18142562	HMRI00603.IMCB-Soot0013-SKD	198	-	Naalad2	Naalad2
chr2	16291557	16291558	HMRI00606.IMCB-Soot0016-SKTL	198	+	Plxdc2	Plxdc2
chr3	37220086	37220087	HMRI00606.IMCB-Soot0016-SKTL	198	+	Bbs12	Bbs12
chr8	107315451	107315452	HMRI00608.IMCB-Soot0023-SKTL	198	+
chr1	167299620	167299621	HMRI00609.IMCB-Soot0028-SKD	198	+	Dcaf6
chr6	51827901	51827902	HMRI00610.IMCB-Soot0028-SKTL	198	+	Skap2
chr9	3987601	3987602	HMRI00610.IMCB-Soot0028-SKTL	198	+
chr11	102513231	102513232	HMRI00611.IMCB-Soot0033-SKD	198	-
chr15	65735185	65735186	HMRI00612.IMCB-Soot0033-SKTL	198	-	Oc90	Oc90
chr9	29802896	29802897	HMRI00612.IMCB-Soot0033-SKTL	198	+
chr12	40842322	40842323	HMRI00615.IMCB-Soot0036-SKD	198	+	Scin
chr11	22115222	22115223	HMRI00614.IMCB-Tar0007-SKD	198	-	Ehbp1	Ehbp1
chr10	46609762	46609763	HMRI00617.IMCB-Tar0017-SKD	198	+
chr18	18640575	18640576	HMRI00617.IMCB-Tar0017-SKD	198	-
chr4	13683013	13683014	HMRI00617.IMCB-Tar0017-SKD	198	-	Runx1t1
chr1	61863737	61863738	HMRI00618.IMCB-Tar0017-SKTL	198	-	Pard3b
chr2	160594903	160594904	HMRI00618.IMCB-Tar0017-SKTL	198	+	Plcg1	Plcg1
chr6	16410848	16410849	HMRI00618.IMCB-Tar0017-SKTL	198	-
chr9	102076015	102076016	HMRI00618.IMCB-Tar0017-SKTL	198	-	Ephb1	Ephb1
chr17	81044274	81044275	HMRI00619.IMCB-Tar0028-SKD	198	-	Map4k3	Map4k3
chr14	81117531	81117532	HMRI00620.IMCB-Tar0028-SKTL	198	+
chr9	25809542	25809543	HMRI00620.IMCB-Tar0028-SKTL	198	-
chr2	6298278	6298279	HMRI00621.IMCB-Tar0029-SKD	198	+	Usp6nl	Usp6nl
chr2	61992525	61992526	HMRI00622.IMCB-Tar0029-SKTL	198	-	Slc4a10
chr9	110428048	110428049	HMRI00623.IMCB-Tar0042-SKD	198	-
chr13	113076078	113076079	HMRI00624.IMCB-Tar0042-SKTL	198	+
chr12	52174944	52174945	HMRI00625.IMCB-Tar0044-SKD	198	-
chr14	106815937	106815938	HMRI00625.IMCB-Tar0044-SKD	198	+
[truncated: 45,542 more rows]
