# Supplementary material for: Transposon mutagenesis identifies cooperating genetic drivers during keratinocyte transformation and cutaneous squamous cell carcinoma progression
Source: PLoS Genet. 2021 Aug 16;17(8):e1009094. doi: 10.1371/journal.pgen.1009094 (PMC8389471; doi:10.1371/journal.pgen.1009094)
Supplement: S4 Data — (XLSX) [file pgen.1009094.s037.xlsx]

## Sheet: ST19
SB|cuSCC Supplementary Tables for Aiderus, Newberg, and Guzman-Rojas et al., 2021 manuscript: PGENETICS-D-20-01368
Transposon mutagenesis identifies cooperating genetic drivers during keratinocyte transformation and cutaneous squamous cell carcinoma progression. Aziz Aiderus, Justin Y. Newberg, Liliana Guzman-Rojas [...] Michael A. Black, Karen M. Mann, and Michael B. Mann
Correspondence to M.B.M. at Michael.Mann@moffitt.org
S4 Data: BED file of SB insertions for 4 cuSCC genomes selected for multi-region resequencing because they had intermixing of cuSCC and cuKA histologies
Project	Platform	Chromosome	TA start position	TA end position	Tumor Id	Insertion read depth	Insertion orientation	Genes	Donor chromosome insertion
SCC	PROTON	chr14	26463542	26463543	IMCB-Fern0178-MS-2-bulk	8919	+	Zmiz1	FALSE
Multi-region	PROTON	chr4	149925972	149925973	IMCB-Fern0162-MS-1-bulk-rightKA	8903	-	Rere	FALSE
SCC	PROTON	chr19	24546537	24546538	IMCB-Fern0162-MS-1-bulk	8799	-	Pip5k1b	FALSE
SCC	PROTON	chr4	149925972	149925973	IMCB-Fern0162-MS-1-bulk	8519	-	Rere	FALSE
SCC	PROTON	chr17	28049594	28049595	IMCB-Fern0178-MS-2-bulk	8026	+	Anks1|Taf11	FALSE
Multi-region	PROTON	chr7	87597594	87597595	IMCB-Fern0307-MS-1-bulk-leftSCC	7869	+		FALSE
Multi-region	PROTON	chr14	26463686	26463687	IMCB-Fern0307-MS-1-bulk-centerSCC	7823	+	Zmiz1	FALSE
Multi-region	PROTON	chr10	37087998	37087999	IMCB-Fern0178-MS-2-bulk-leftKA	7783	+		FALSE
SCC	PROTON	chr14	15493640	15493641	IMCB-Fern0162-MS-1-bulk	7609	+		FALSE
Multi-region	PROTON	chr14	26463686	26463687	IMCB-Fern0307-MS-1-bulk-rightKA	7583	+	Zmiz1	FALSE
SCC	PROTON	chr13	91065982	91065983	IMCB-Fern0307-MS-1-bulk	7568	+		FALSE
Multi-region	PROTON	chr18	15216407	15216408	IMCB-Fern0162-MS-1-bulk-rightKA	7528	+	Kctd1	FALSE
Multi-region	PROTON	chr9	75666208	75666209	IMCB-Fern0307-MS-1-bulk-rightKA	7490	-	Bmp5	TRUE
Multi-region	PROTON	chr17	28049594	28049595	IMCB-Fern0178-MS-2-bulk-leftKA	7335	+	Anks1|Taf11	FALSE
Multi-region	PROTON	chr12	80921830	80921831	IMCB-Fern0178-MS-2-bulk-centerSCCKA	7161	+		FALSE
Multi-region	PROTON	chr14	26463542	26463543	IMCB-Fern0178-MS-2-bulk-leftKA	7153	+	Zmiz1	FALSE
Multi-region	PROTON	chr4	81773348	81773349	IMCB-Fern0178-MS-2-bulk-leftKA	7120	+		FALSE
Multi-region	PROTON	chr14	26463542	26463543	IMCB-Fern0178-MS-2-bulk-centerSCCKA	7053	+	Zmiz1	FALSE
Multi-region	PROTON	chr7	87597594	87597595	IMCB-Fern0307-MS-1-bulk-rightKA	7001	+		FALSE
Multi-region	PROTON	chr10	37087998	37087999	IMCB-Fern0178-MS-2-bulk-centerSCCKA	6983	+		FALSE
Multi-region	PROTON	chr17	28049594	28049595	IMCB-Fern0178-MS-2-bulk-rightSCC	6937	+	Anks1|Taf11	FALSE
SCC	PROTON	chr9	75666208	75666209	IMCB-Fern0307-MS-1-bulk	6738	-	Bmp5	TRUE
Multi-region	PROTON	chr11	49018632	49018633	IMCB-Fern0178-MS-2-bulk-leftKA	6657	+	Zfp62	FALSE
Multi-region	PROTON	chr6	66939376	66939377	IMCB-Fern0196-MS-X-rightKA	6586	-	Gng12	FALSE
Multi-region	PROTON	chr9	32660791	32660792	IMCB-Fern0307-MS-1-bulk-leftSCC	6549	+		TRUE
Multi-region	PROTON	chr14	26463542	26463543	IMCB-Fern0178-MS-2-bulk-centerSCC	6537	+	Zmiz1	FALSE
Multi-region	PROTON	chr2	150660714	150660715	IMCB-Fern0178-MS-2-bulk-leftKA	6399	+	Abhd12	FALSE
Multi-region	PROTON	chr13	51206073	51206074	IMCB-Fern0196-MS-X-rightKA	6387	+	9430083A17Rik|Spin1	FALSE
Multi-region	PROTON	chr14	26463686	26463687	IMCB-Fern0307-MS-1-bulk-leftSCC	6271	+	Zmiz1	FALSE
Multi-region	PROTON	chr10	119023248	119023249	IMCB-Fern0162-MS-1-bulk-leftKA	6248	-	Grip1	FALSE
Multi-region	PROTON	chr17	28049594	28049595	IMCB-Fern0178-MS-2-bulk-centerSCCKA	6212	+	Anks1|Taf11	FALSE
Multi-region	PROTON	chr4	81773348	81773349	IMCB-Fern0178-MS-2-bulk-centerSCCKA	6208	+		FALSE
Multi-region	PROTON	chr9	32660791	32660792	IMCB-Fern0307-MS-1-bulk-centerSCC	6150	+		TRUE
Multi-region	PROTON	chr13	91065982	91065983	IMCB-Fern0307-MS-1-bulk-rightKA	6088	+		FALSE
SCC	PROTON	chr9	20155107	20155108	IMCB-Fern0162-MS-1-bulk	5924	-	Olfr18|Zfp560	TRUE
Multi-region	PROTON	chr12	80921830	80921831	IMCB-Fern0178-MS-2-bulk-leftKA	5892	+		FALSE
Multi-region	PROTON	chr19	24546537	24546538	IMCB-Fern0162-MS-1-bulk-leftKA	5866	-	Pip5k1b	FALSE
SCC	PROTON	chr18	69787591	69787592	IMCB-Fern0307-MS-1-bulk	5840	+	Tcf4	FALSE
SCC	PROTON	chr12	5041229	5041230	IMCB-Fern0162-MS-1-bulk	5827	+	Atad2b	FALSE
SCC	PROTON	chr7	87597594	87597595	IMCB-Fern0307-MS-1-bulk	5734	+		FALSE
SCC	PROTON	chr9	99029843	99029844	IMCB-Fern0162-MS-1-bulk	5706	-	Pik3cb	TRUE
Multi-region	PROTON	chr17	47886959	47886960	IMCB-Fern0196-MS-X-centerSCC	5703	+	Tfeb	FALSE
Multi-region	PROTON	chr7	87597594	87597595	IMCB-Fern0307-MS-1-bulk-centerSCC	5567	+		FALSE
Multi-region	PROTON	chr11	23230235	23230236	IMCB-Fern0162-MS-1-bulk-rightKA	5500	+	Usp34	FALSE
SCC	PROTON	chr3	135936857	135936858	IMCB-Fern0307-MS-1-bulk	5466	+	Bank1	FALSE
Multi-region	PROTON	chr13	91065982	91065983	IMCB-Fern0307-MS-1-bulk-centerSCC	5370	+		FALSE
Multi-region	PROTON	chr18	77902333	77902334	IMCB-Fern0178-MS-2-bulk-leftKA	5336	+	8030462N17Rik	FALSE
Multi-region	PROTON	chr17	64480484	64480485	IMCB-Fern0178-MS-2-bulk-leftKA	5326	-	Fer	FALSE
SCC	PROTON	chr11	23230235	23230236	IMCB-Fern0162-MS-1-bulk	5312	+	Usp34	FALSE
Multi-region	PROTON	chr8	26925122	26925123	IMCB-Fern0162-MS-1-bulk-rightKA	5297	+	Star	FALSE
Multi-region	PROTON	chr14	26463293	26463294	IMCB-Fern0162-MS-1-bulk-leftKA	5283	+	Zmiz1	FALSE
Multi-region	PROTON	chr3	148077006	148077007	IMCB-Fern0178-MS-2-bulk-centerSCCKA	5251	-		FALSE
Multi-region	PROTON	chr10	119023248	119023249	IMCB-Fern0162-MS-1-bulk-rightKA	5207	-	Grip1	FALSE
Multi-region	PROTON	chr11	23230235	23230236	IMCB-Fern0162-MS-1-bulk-centerSCC	5206	+	Usp34	FALSE
Multi-region	PROTON	chr2	102842545	102842546	IMCB-Fern0196-MS-X-centerSCC	5197	-		FALSE
Multi-region	PROTON	chr18	15216407	15216408	IMCB-Fern0162-MS-1-bulk-leftKA	5185	+	Kctd1	FALSE
Multi-region	PROTON	chr9	96258329	96258330	IMCB-Fern0178-MS-2-bulk-rightSCC	5181	-	Atp1b3	TRUE
Multi-region	PROTON	chr3	19183058	19183059	IMCB-Fern0196-MS-X-rightKA	5180	-	Pde7a	FALSE
Multi-region	PROTON	chr9	76496407	76496408	IMCB-Fern0307-MS-1-bulk-centerSCC	5175	+		TRUE
Multi-region	PROTON	chr9	32660791	32660792	IMCB-Fern0307-MS-1-bulk-rightKA	5154	+		TRUE
Multi-region	PROTON	chr9	75666208	75666209	IMCB-Fern0307-MS-1-bulk-centerSCC	5123	-	Bmp5	TRUE
Multi-region	PROTON	chr6	66939376	66939377	IMCB-Fern0196-MS-X-centerSCC	5116	-	Gng12	FALSE
SCC	PROTON	chr10	119023248	119023249	IMCB-Fern0162-MS-1-bulk	5096	-	Grip1	FALSE
SCC	PROTON	chr18	15216407	15216408	IMCB-Fern0162-MS-1-bulk	5068	+	Kctd1	FALSE
SCC	PROTON	chr9	76496407	76496408	IMCB-Fern0307-MS-1-bulk	5055	+		TRUE
SCC	PROTON	chr11	77736199	77736200	IMCB-Fern0162-MS-1-bulk	5006	+	Gm11190|Sez6	FALSE
Multi-region	PROTON	chr12	5041229	5041230	IMCB-Fern0162-MS-1-bulk-leftKA	4994	+	Atad2b	FALSE
Multi-region	PROTON	chr9	99029843	99029844	IMCB-Fern0162-MS-1-bulk-rightKA	4974	-	Pik3cb	TRUE
Multi-region	PROTON	chr12	5041229	5041230	IMCB-Fern0162-MS-1-bulk-rightKA	4972	+	Atad2b	FALSE
SCC	PROTON	chr8	26925122	26925123	IMCB-Fern0162-MS-1-bulk	4960	+	Star	FALSE
SCC	PROTON	chr13	39735646	39735647	IMCB-Fern0307-MS-1-bulk	4952	+		FALSE
Multi-region	PROTON	chr11	49018632	49018633	IMCB-Fern0178-MS-2-bulk-centerSCC	4935	+	Zfp62	FALSE
SCC	PROTON	chr9	96258329	96258330	IMCB-Fern0178-MS-2-bulk	4921	-	Atp1b3	TRUE
Multi-region	PROTON	chr14	26463542	26463543	IMCB-Fern0178-MS-2-bulk-rightSCC	4841	+	Zmiz1	FALSE
Multi-region	PROTON	chr3	148077006	148077007	IMCB-Fern0178-MS-2-bulk-leftKA	4800	-		FALSE
SCC	PROTON	chr9	32660791	32660792	IMCB-Fern0307-MS-1-bulk	4795	+		TRUE
SCC	PROTON	chr4	132772668	132772669	IMCB-Fern0307-MS-1-bulk	4733	+	Cd164l2|Gpr3	FALSE
Multi-region	PROTON	chr17	47886959	47886960	IMCB-Fern0196-MS-X-rightKA	4730	+	Tfeb	FALSE
Multi-region	PROTON	chr9	71766824	71766825	IMCB-Fern0196-MS-X-rightKA	4661	+	Tcf12	TRUE
Multi-region	PROTON	chr14	15493640	15493641	IMCB-Fern0162-MS-1-bulk-rightKA	4656	+		FALSE
Multi-region	PROTON	chr3	135936857	135936858	IMCB-Fern0307-MS-1-bulk-rightKA	4591	+	Bank1	FALSE
Multi-region	PROTON	chr17	28049594	28049595	IMCB-Fern0178-MS-2-bulk-centerSCC	4586	+	Anks1|Taf11	FALSE
Multi-region	PROTON	chr9	76496407	76496408	IMCB-Fern0307-MS-1-bulk-rightKA	4581	+		TRUE
SCC	PROTON	chr14	26463686	26463687	IMCB-Fern0307-MS-1-bulk	4579	+	Zmiz1	FALSE
Multi-region	PROTON	chr17	64480484	64480485	IMCB-Fern0178-MS-2-bulk-centerSCCKA	4556	-	Fer	FALSE
Multi-region	PROTON	chr9	75666208	75666209	IMCB-Fern0307-MS-1-bulk-leftSCC	4550	-	Bmp5	TRUE
Multi-region	PROTON	chr2	150660714	150660715	IMCB-Fern0178-MS-2-bulk-centerSCCKA	4360	+	Abhd12	FALSE
SCC	PROTON	chr11	49018632	49018633	IMCB-Fern0178-MS-2-bulk	4350	+	Zfp62	FALSE
Multi-region	PROTON	chr11	49018632	49018633	IMCB-Fern0178-MS-2-bulk-centerSCCKA	4336	+	Zfp62	FALSE
Multi-region	PROTON	chr13	51206073	51206074	IMCB-Fern0196-MS-X-centerSCC	4299	+	9430083A17Rik|Spin1	FALSE
Multi-region	PROTON	chr6	66939376	66939377	IMCB-Fern0196-MS-X-centerSCC2	4296	-	Gng12	FALSE
Multi-region	PROTON	chr11	23230235	23230236	IMCB-Fern0162-MS-1-bulk-leftKA	4294	+	Usp34	FALSE
SCC	PROTON	chr9	66973269	66973270	IMCB-Fern0307-MS-1-bulk	4241	-	Gm19299	TRUE
Multi-region	PROTON	chr9	76496407	76496408	IMCB-Fern0307-MS-1-bulk-leftSCC	4233	+		TRUE
Multi-region	PROTON	chr15	38869420	38869421	IMCB-Fern0178-MS-2-bulk-leftKA	4179	+	Fzd6	FALSE
Multi-region	PROTON	chr2	102842545	102842546	IMCB-Fern0196-MS-X-centerSCC2	4166	-		FALSE
SCC	PROTON	chr17	64480484	64480485	IMCB-Fern0178-MS-2-bulk	4161	-	Fer	FALSE
Multi-region	PROTON	chr19	24546537	24546538	IMCB-Fern0162-MS-1-bulk-rightKA	4145	-	Pip5k1b	FALSE
Multi-region	PROTON	chr2	102842545	102842546	IMCB-Fern0196-MS-X-leftKA	4138	-		FALSE
SCC	PROTON	chr2	62432191	62432192	IMCB-Fern0307-MS-1-bulk	4134	-		FALSE
Multi-region	PROTON	chr2	102842545	102842546	IMCB-Fern0196-MS-X-rightKA	4110	-		FALSE
SCC	PROTON	chr9	76782766	76782767	IMCB-Fern0307-MS-1-bulk	4055	+		TRUE
Multi-region	PROTON	chr9	96258329	96258330	IMCB-Fern0178-MS-2-bulk-centerSCC	4051	-	Atp1b3	TRUE
Multi-region	PROTON	chr10	74018933	74018934	IMCB-Fern0307-MS-1-bulk-centerSCC	4046	+	Pcdh15	FALSE
Multi-region	PROTON	chr3	135936857	135936858	IMCB-Fern0307-MS-1-bulk-leftSCC	4034	+	Bank1	FALSE
Multi-region	PROTON	chr11	49018632	49018633	IMCB-Fern0178-MS-2-bulk-rightSCC	4032	+	Zfp62	FALSE
SCC	PROTON	chr2	9072126	9072127	IMCB-Fern0178-MS-2-bulk	4017	-		FALSE
Multi-region	PROTON	chr9	44453326	44453327	IMCB-Fern0307-MS-1-bulk-rightKA	3995	-		TRUE
Multi-region	PROTON	chr13	91065982	91065983	IMCB-Fern0307-MS-1-bulk-leftSCC	3971	+		FALSE
SCC	PROTON	chr18	77902333	77902334	IMCB-Fern0178-MS-2-bulk	3871	+	8030462N17Rik	FALSE
Multi-region	PROTON	chr14	27738796	27738797	IMCB-Fern0162-MS-1-bulk-leftKA	3869	+	Appl1	FALSE
Multi-region	PROTON	chr15	38869420	38869421	IMCB-Fern0178-MS-2-bulk-centerSCCKA	3819	+	Fzd6	FALSE
Multi-region	PROTON	chr10	37087998	37087999	IMCB-Fern0178-MS-2-bulk-centerSCC	3810	+		FALSE
Multi-region	PROTON	chr4	153566805	153566806	IMCB-Fern0307-MS-1-bulk-leftSCC	3750	-	Megf6	FALSE
Multi-region	PROTON	chr18	74661087	74661088	IMCB-Fern0196-MS-X-centerSCC	3735	+	1700120E14Rik|Myo5b	FALSE
Multi-region	PROTON	chr9	99029843	99029844	IMCB-Fern0162-MS-1-bulk-centerSCC	3725	-	Pik3cb	TRUE
Multi-region	PROTON	chr8	40107727	40107728	IMCB-Fern0196-MS-X-rightKA	3682	-	Tusc3	FALSE
Multi-region	PROTON	chr9	20155107	20155108	IMCB-Fern0162-MS-1-bulk-rightKA	3675	-	Olfr18|Zfp560	TRUE
Multi-region	PROTON	chr18	15216407	15216408	IMCB-Fern0162-MS-1-bulk-centerSCC	3664	+	Kctd1	FALSE
Multi-region	PROTON	chr9	87142166	87142167	IMCB-Fern0307-MS-1-bulk-rightKA	3638	+	Cep162	TRUE
Multi-region	PROTON	chr9	99029843	99029844	IMCB-Fern0162-MS-1-bulk-leftKA	3635	-	Pik3cb	TRUE
Multi-region	PROTON	chr19	24546537	24546538	IMCB-Fern0162-MS-1-bulk-centerSCC	3627	-	Pip5k1b	FALSE
Multi-region	PROTON	chr11	3076124	3076125	IMCB-Fern0162-MS-1-bulk-leftKA	3615	-	Sfi1	FALSE
Multi-region	PROTON	chr9	119312920	119312921	IMCB-Fern0196-MS-X-centerSCC	3572	+	Acvr2b	TRUE
Multi-region	PROTON	chr3	19183058	19183059	IMCB-Fern0196-MS-X-centerSCC	3557	-	Pde7a	FALSE
Multi-region	PROTON	chr8	25560964	25560965	IMCB-Fern0196-MS-X-centerSCC2	3502	-	1810011O10Rik	FALSE
Multi-region	PROTON	chr9	66973269	66973270	IMCB-Fern0307-MS-1-bulk-leftSCC	3501	-	Gm19299	TRUE
Multi-region	PROTON	chr13	51206073	51206074	IMCB-Fern0196-MS-X-leftKA	3487	+	9430083A17Rik|Spin1	FALSE
SCC	PROTON	chr12	80921830	80921831	IMCB-Fern0178-MS-2-bulk	3486	+		FALSE
Multi-region	PROTON	chr4	149925972	149925973	IMCB-Fern0162-MS-1-bulk-leftKA	3484	-	Rere	FALSE
SCC	PROTON	chr9	86988195	86988196	IMCB-Fern0307-MS-1-bulk	3438	-		TRUE
Multi-region	PROTON	chr10	74018933	74018934	IMCB-Fern0307-MS-1-bulk-rightKA	3415	+	Pcdh15	FALSE
Multi-region	PROTON	chr9	57577099	57577100	IMCB-Fern0162-MS-1-bulk-leftKA	3358	+	Edc3	TRUE
Multi-region	PROTON	chr14	26463293	26463294	IMCB-Fern0196-MS-X-rightKA	3332	+	Zmiz1	FALSE
Multi-region	PROTON	chr10	119023248	119023249	IMCB-Fern0162-MS-1-bulk-centerSCC	3326	-	Grip1	FALSE
Multi-region	PROTON	chr9	30809235	30809236	IMCB-Fern0162-MS-1-bulk-rightKA	3310	+		TRUE
SCC	PROTON	chr14	26463293	26463294	IMCB-Fern0162-MS-1-bulk	3287	+	Zmiz1	FALSE
Multi-region	PROTON	chr4	81773348	81773349	IMCB-Fern0178-MS-2-bulk-centerSCC	3284	+		FALSE
Multi-region	PROTON	chr8	26925122	26925123	IMCB-Fern0162-MS-1-bulk-leftKA	3256	+	Star	FALSE
Multi-region	PROTON	chr11	77736199	77736200	IMCB-Fern0162-MS-1-bulk-rightKA	3246	+	Gm11190|Sez6	FALSE
SCC	PROTON	chr9	44453326	44453327	IMCB-Fern0307-MS-1-bulk	3207	-		TRUE
Multi-region	PROTON	chr18	77902333	77902334	IMCB-Fern0178-MS-2-bulk-centerSCCKA	3157	+	8030462N17Rik	FALSE
Multi-region	PROTON	chr18	74661087	74661088	IMCB-Fern0196-MS-X-rightKA	3121	+	1700120E14Rik|Myo5b	FALSE
Multi-region	PROTON	chr2	150660714	150660715	IMCB-Fern0178-MS-2-bulk-centerSCC	3113	+	Abhd12	FALSE
Multi-region	PROTON	chr9	119312920	119312921	IMCB-Fern0196-MS-X-leftKA	3102	+	Acvr2b	TRUE
Multi-region	PROTON	chr13	6641038	6641039	IMCB-Fern0162-MS-1-bulk-leftKA	3064	+	Pfkp	FALSE
Multi-region	PROTON	chr18	77902333	77902334	IMCB-Fern0178-MS-2-bulk-centerSCC	3064	+	8030462N17Rik	FALSE
Multi-region	PROTON	chr6	66939376	66939377	IMCB-Fern0196-MS-X-leftKA	3020	-	Gng12	FALSE
Multi-region	PROTON	chr8	40107727	40107728	IMCB-Fern0196-MS-X-centerSCC	3012	-	Tusc3	FALSE
Multi-region	PROTON	chr9	20155107	20155108	IMCB-Fern0162-MS-1-bulk-centerSCC	2970	-	Olfr18|Zfp560	TRUE
Multi-region	PROTON	chr19	14300804	14300805	IMCB-Fern0196-MS-X-rightKA	2964	-		FALSE
Multi-region	PROTON	chr5	139555807	139555808	IMCB-Fern0162-MS-1-bulk-leftKA	2954	-	Prkar1b	FALSE
Multi-region	PROTON	chr14	26463293	26463294	IMCB-Fern0162-MS-1-bulk-rightKA	2925	+	Zmiz1	FALSE
Multi-region	PROTON	chr2	9072126	9072127	IMCB-Fern0178-MS-2-bulk-centerSCC	2909	-		FALSE
SCC	PROTON	chr10	82569419	82569420	IMCB-Fern0178-MS-2-bulk	2908	-	Chst11	FALSE
Multi-region	PROTON	chr3	135936857	135936858	IMCB-Fern0307-MS-1-bulk-centerSCC	2907	+	Bank1	FALSE
Multi-region	PROTON	chr3	138567878	138567879	IMCB-Fern0196-MS-X-rightKA	2891	+		FALSE
Multi-region	PROTON	chr9	44453326	44453327	IMCB-Fern0307-MS-1-bulk-leftSCC	2883	-		TRUE
SCC	PROTON	chr9	30809235	30809236	IMCB-Fern0162-MS-1-bulk	2869	+		TRUE
SCC	PROTON	chr14	27738796	27738797	IMCB-Fern0162-MS-1-bulk	2866	+	Appl1	FALSE
Multi-region	PROTON	chr4	149925972	149925973	IMCB-Fern0162-MS-1-bulk-centerSCC	2858	-	Rere	FALSE
Multi-region	PROTON	chr9	84249108	84249109	IMCB-Fern0307-MS-1-bulk-centerSCC	2846	-		TRUE
Multi-region	PROTON	chr2	62432191	62432192	IMCB-Fern0307-MS-1-bulk-centerSCC	2842	-		FALSE
Multi-region	PROTON	chr14	27738796	27738797	IMCB-Fern0162-MS-1-bulk-rightKA	2837	+	Appl1	FALSE
Multi-region	PROTON	chr3	19183058	19183059	IMCB-Fern0196-MS-X-leftKA	2811	-	Pde7a	FALSE
SCC	PROTON	chr9	51941494	51941495	IMCB-Fern0178-MS-2-bulk	2774	+	Zc3h12c	TRUE
Multi-region	PROTON	chr12	61998171	61998172	IMCB-Fern0178-MS-2-bulk-rightSCC	2765	-		FALSE
Multi-region	PROTON	chr8	40107727	40107728	IMCB-Fern0196-MS-X-centerSCC2	2724	-	Tusc3	FALSE
Multi-region	PROTON	chr14	15493640	15493641	IMCB-Fern0162-MS-1-bulk-leftKA	2721	+		FALSE
SCC	PROTON	chr9	111984182	111984183	IMCB-Fern0307-MS-1-bulk	2719	+	Arpp21	TRUE
Multi-region	PROTON	chr9	71766824	71766825	IMCB-Fern0196-MS-X-centerSCC	2663	+	Tcf12	TRUE
Multi-region	PROTON	chr9	44453326	44453327	IMCB-Fern0307-MS-1-bulk-centerSCC	2662	-		TRUE
Multi-region	PROTON	chr3	19183058	19183059	IMCB-Fern0196-MS-X-centerSCC2	2648	-	Pde7a	FALSE
Multi-region	PROTON	chr9	84249108	84249109	IMCB-Fern0307-MS-1-bulk-leftSCC	2611	-		TRUE
Multi-region	PROTON	chr16	32063907	32063908	IMCB-Fern0178-MS-2-bulk-rightSCC	2610	+	Pak2	FALSE
Multi-region	PROTON	chr11	77736199	77736200	IMCB-Fern0162-MS-1-bulk-centerSCC	2598	+	Gm11190|Sez6	FALSE
Multi-region	PROTON	chr13	51206073	51206074	IMCB-Fern0196-MS-X-centerSCC2	2584	+	9430083A17Rik|Spin1	FALSE
Multi-region	PROTON	chr18	74661087	74661088	IMCB-Fern0196-MS-X-leftKA	2564	+	1700120E14Rik|Myo5b	FALSE
SCC	PROTON	chr2	150660714	150660715	IMCB-Fern0178-MS-2-bulk	2558	+	Abhd12	FALSE
SCC	PROTON	chr1	129786585	129786586	IMCB-Fern0162-MS-1-bulk	2548	+	Rab3gap1	FALSE
Multi-region	PROTON	chr8	26925122	26925123	IMCB-Fern0162-MS-1-bulk-centerSCC	2541	+	Star	FALSE
SCC	PROTON	chr11	69729054	69729055	IMCB-Fern0178-MS-2-bulk	2520	-	2810408A11Rik|Gps2	FALSE
Multi-region	PROTON	chr9	85640728	85640729	IMCB-Fern0196-MS-X-centerSCC2	2515	+	Ibtk	TRUE
Multi-region	PROTON	chr9	87142166	87142167	IMCB-Fern0307-MS-1-bulk-centerSCC	2499	+	Cep162	TRUE
Multi-region	PROTON	chr14	27738796	27738797	IMCB-Fern0162-MS-1-bulk-centerSCC	2449	+	Appl1	FALSE
SCC	PROTON	chr1	74556357	74556358	IMCB-Fern0178-MS-2-bulk	2428	+	Rqcd1|Usp37	FALSE
SCC	PROTON	chr8	127438620	127438621	IMCB-Fern0178-MS-2-bulk	2418	-	Egln1	FALSE
Multi-region	PROTON	chr10	74018933	74018934	IMCB-Fern0307-MS-1-bulk-leftSCC	2381	+	Pcdh15	FALSE
SCC	PROTON	chr9	84249108	84249109	IMCB-Fern0307-MS-1-bulk	2381	-		TRUE
Multi-region	PROTON	chr13	18296901	18296902	IMCB-Fern0196-MS-X-rightKA	2367	+	Pou6f2	FALSE
Multi-region	PROTON	chr9	104445113	104445114	IMCB-Fern0178-MS-2-bulk-leftKA	2364	-		TRUE
Multi-region	PROTON	chr3	12688265	12688266	IMCB-Fern0307-MS-1-bulk-rightKA	2352	-		FALSE
Multi-region	PROTON	chr9	111984182	111984183	IMCB-Fern0307-MS-1-bulk-centerSCC	2347	+	Arpp21	TRUE
Multi-region	PROTON	chr4	79032902	79032903	IMCB-Fern0162-MS-1-bulk-rightKA	2345	+		FALSE
Multi-region	PROTON	chr9	87142166	87142167	IMCB-Fern0307-MS-1-bulk-leftSCC	2342	+	Cep162	TRUE
Multi-region	PROTON	chr18	69787591	69787592	IMCB-Fern0307-MS-1-bulk-leftSCC	2330	+	Tcf4	FALSE
Multi-region	PROTON	chr2	62432191	62432192	IMCB-Fern0307-MS-1-bulk-rightKA	2311	-		FALSE
Multi-region	PROTON	chr9	20155107	20155108	IMCB-Fern0162-MS-1-bulk-leftKA	2310	-	Olfr18|Zfp560	TRUE
Multi-region	PROTON	chr17	64480484	64480485	IMCB-Fern0178-MS-2-bulk-centerSCC	2290	-	Fer	FALSE
Multi-region	PROTON	chr14	26463293	26463294	IMCB-Fern0196-MS-X-centerSCC	2275	+	Zmiz1	FALSE
Multi-region	PROTON	chr4	70163187	70163188	IMCB-Fern0196-MS-X-rightKA	2260	-	Megf9	FALSE
Multi-region	PROTON	chr12	5041229	5041230	IMCB-Fern0162-MS-1-bulk-centerSCC	2257	+	Atad2b	FALSE
SCC	PROTON	chrX	126405846	126405847	IMCB-Fern0178-MS-2-bulk	2230	-	Diap2	FALSE
Multi-region	PROTON	chr18	74661087	74661088	IMCB-Fern0196-MS-X-centerSCC2	2206	+	1700120E14Rik|Myo5b	FALSE
Multi-region	PROTON	chr10	110101457	110101458	IMCB-Fern0162-MS-1-bulk-leftKA	2204	+		FALSE
Multi-region	PROTON	chr3	148077006	148077007	IMCB-Fern0178-MS-2-bulk-centerSCC	2204	-		FALSE
Multi-region	PROTON	chr3	122092677	122092678	IMCB-Fern0307-MS-1-bulk-leftSCC	2187	+		FALSE
SCC	PROTON	chr1	99938997	99938998	IMCB-Fern0162-MS-1-bulk	2167	-	B230216N24Rik|Pam	FALSE
Multi-region	PROTON	chr17	47886959	47886960	IMCB-Fern0196-MS-X-leftKA	2161	+	Tfeb	FALSE
Multi-region	PROTON	chr9	110484769	110484770	IMCB-Fern0307-MS-1-bulk-rightKA	2156	+	Setd2	TRUE
Multi-region	PROTON	chr3	138567878	138567879	IMCB-Fern0196-MS-X-centerSCC	2141	+		FALSE
Multi-region	PROTON	chr4	154451712	154451713	IMCB-Fern0178-MS-2-bulk-rightSCC	2139	+	Morn1|Rer1	FALSE
Multi-region	PROTON	chr9	66973269	66973270	IMCB-Fern0307-MS-1-bulk-centerSCC	2130	-	Gm19299	TRUE
SCC	PROTON	chr8	107960497	107960498	IMCB-Fern0178-MS-2-bulk	2119	+	Lrrc36	FALSE
SCC	PROTON	chr1	66767668	66767669	IMCB-Fern0178-MS-2-bulk	2110	-	Kansl1l	FALSE
Multi-region	PROTON	chr9	30809235	30809236	IMCB-Fern0162-MS-1-bulk-leftKA	2107	+		TRUE
Multi-region	PROTON	chr13	4296814	4296815	IMCB-Fern0307-MS-1-bulk-centerSCC	2060	+		FALSE
SCC	PROTON	chr14	25683056	25683057	IMCB-Fern0178-MS-2-bulk	2047	+		FALSE
Multi-region	PROTON	chr9	85640728	85640729	IMCB-Fern0196-MS-X-rightKA	2026	+	Ibtk	TRUE
Multi-region	PROTON	chr18	69787591	69787592	IMCB-Fern0307-MS-1-bulk-centerSCC	2018	+	Tcf4	FALSE
Multi-region	PROTON	chr2	62432191	62432192	IMCB-Fern0307-MS-1-bulk-leftSCC	2018	-		FALSE
Multi-region	PROTON	chr9	71766824	71766825	IMCB-Fern0196-MS-X-centerSCC2	2011	+	Tcf12	TRUE
SCC	PROTON	chr9	3434051	3434052	IMCB-Fern0178-MS-2-bulk	1979	-	Cwf19l2	TRUE
Multi-region	PROTON	chr11	3076124	3076125	IMCB-Fern0162-MS-1-bulk-centerSCC	1966	-	Sfi1	FALSE
Multi-region	PROTON	chr11	77736199	77736200	IMCB-Fern0162-MS-1-bulk-leftKA	1935	+	Gm11190|Sez6	FALSE
SCC	PROTON	chr6	148360147	148360148	IMCB-Fern0178-MS-2-bulk	1927	-	Tmtc1	FALSE
Multi-region	PROTON	chr9	85640728	85640729	IMCB-Fern0196-MS-X-centerSCC	1925	+	Ibtk	TRUE
Multi-region	PROTON	chr11	3076124	3076125	IMCB-Fern0162-MS-1-bulk-rightKA	1924	-	Sfi1	FALSE
Multi-region	PROTON	chr15	6934726	6934727	IMCB-Fern0196-MS-X-centerSCC2	1907	+		FALSE
Multi-region	PROTON	chr14	26463293	26463294	IMCB-Fern0196-MS-X-leftKA	1882	+	Zmiz1	FALSE
Multi-region	PROTON	chr9	119312920	119312921	IMCB-Fern0196-MS-X-rightKA	1841	+	Acvr2b	TRUE
SCC	PROTON	chr16	23617717	23617718	IMCB-Fern0178-MS-2-bulk	1839	+		FALSE
Multi-region	PROTON	chr9	71766824	71766825	IMCB-Fern0196-MS-X-leftKA	1834	+	Tcf12	TRUE
Multi-region	PROTON	chr15	6934726	6934727	IMCB-Fern0196-MS-X-rightKA	1826	+		FALSE
Multi-region	PROTON	chr9	50491635	50491636	IMCB-Fern0178-MS-2-bulk-leftKA	1825	-	Dixdc1	TRUE
Multi-region	PROTON	chr2	9632730	9632731	IMCB-Fern0178-MS-2-bulk-rightSCC	1820	+		FALSE
Multi-region	PROTON	chr9	73251719	73251720	IMCB-Fern0196-MS-X-rightKA	1810	+		TRUE
Multi-region	PROTON	chr13	4296814	4296815	IMCB-Fern0307-MS-1-bulk-rightKA	1804	+		FALSE
SCC	PROTON	chr12	69827635	69827636	IMCB-Fern0178-MS-2-bulk	1761	-		FALSE
Multi-region	PROTON	chr12	80921830	80921831	IMCB-Fern0178-MS-2-bulk-centerSCC	1737	+		FALSE
Multi-region	PROTON	chr17	64480484	64480485	IMCB-Fern0178-MS-2-bulk-rightSCC	1728	-	Fer	FALSE
Multi-region	PROTON	chr1	58888006	58888007	IMCB-Fern0162-MS-1-bulk-leftKA	1722	+	Casp8	FALSE
Multi-region	PROTON	chr18	87262466	87262467	IMCB-Fern0178-MS-2-bulk-leftKA	1672	+		FALSE
Multi-region	PROTON	chr9	109962385	109962386	IMCB-Fern0196-MS-X-rightKA	1661	+	Map4	TRUE
SCC	PROTON	chr9	98937173	98937174	IMCB-Fern0162-MS-1-bulk	1661	-	Gm1123	TRUE
Multi-region	PROTON	chr9	51941494	51941495	IMCB-Fern0178-MS-2-bulk-centerSCC	1659	+	Zc3h12c	TRUE
SCC	PROTON	chr18	38949640	38949641	IMCB-Fern0178-MS-2-bulk	1658	+		FALSE
Multi-region	PROTON	chr9	75801519	75801520	IMCB-Fern0196-MS-X-centerSCC	1635	+		TRUE
Multi-region	PROTON	chr13	5767443	5767444	IMCB-Fern0307-MS-1-bulk-leftSCC	1618	+		FALSE
SCC	PROTON	chr5	82167256	82167257	IMCB-Fern0162-MS-1-bulk	1606	+	Adgrl3	FALSE
Multi-region	PROTON	chr9	85481485	85481486	IMCB-Fern0307-MS-1-bulk-centerSCC	1602	-		TRUE
Multi-region	PROTON	chr9	84249108	84249109	IMCB-Fern0307-MS-1-bulk-rightKA	1596	-		TRUE
Multi-region	PROTON	chr8	40107727	40107728	IMCB-Fern0196-MS-X-leftKA	1567	-	Tusc3	FALSE
Multi-region	PROTON	chr15	38869420	38869421	IMCB-Fern0178-MS-2-bulk-centerSCC	1565	+	Fzd6	FALSE
Multi-region	PROTON	chr3	138567878	138567879	IMCB-Fern0196-MS-X-leftKA	1564	+		FALSE
Multi-region	PROTON	chr14	26463293	26463294	IMCB-Fern0162-MS-1-bulk-centerSCC	1539	+	Zmiz1	FALSE
Multi-region	PROTON	chr9	75801519	75801520	IMCB-Fern0196-MS-X-rightKA	1517	+		TRUE
Multi-region	PROTON	chr9	37876207	37876208	IMCB-Fern0162-MS-1-bulk-leftKA	1513	-		TRUE
Multi-region	PROTON	chr9	81949223	81949224	IMCB-Fern0307-MS-1-bulk-leftSCC	1511	+		TRUE
Multi-region	PROTON	chr2	5949284	5949285	IMCB-Fern0307-MS-1-bulk-centerSCC	1493	-	Upf2	FALSE
SCC	PROTON	chr9	85595314	85595315	IMCB-Fern0178-MS-2-bulk	1491	+	Ibtk	TRUE
SCC	PROTON	chr9	86782489	86782490	IMCB-Fern0162-MS-1-bulk	1477	+	Snap91	TRUE
Multi-region	PROTON	chr4	132772668	132772669	IMCB-Fern0307-MS-1-bulk-leftSCC	1465	+	Cd164l2|Gpr3	FALSE
Multi-region	PROTON	chr9	92374132	92374133	IMCB-Fern0178-MS-2-bulk-rightSCC	1461	-	Plscr4	TRUE
Multi-region	PROTON	chr3	135533657	135533658	IMCB-Fern0196-MS-X-centerSCC2	1441	+	Slc39a8	FALSE
Multi-region	PROTON	chr7	89756494	89756495	IMCB-Fern0162-MS-1-bulk-leftKA	1437	-	Adamtsl3	FALSE
Multi-region	PROTON	chr3	12688265	12688266	IMCB-Fern0307-MS-1-bulk-leftSCC	1413	-		FALSE
Multi-region	PROTON	chr4	70163187	70163188	IMCB-Fern0196-MS-X-leftKA	1395	-	Megf9	FALSE
Multi-region	PROTON	chr17	43567931	43567932	IMCB-Fern0196-MS-X-leftKA	1378	+	Adgrf5	FALSE
Multi-region	PROTON	chr17	47886959	47886960	IMCB-Fern0196-MS-X-centerSCC2	1376	+	Tfeb	FALSE
Multi-region	PROTON	chr19	14300804	14300805	IMCB-Fern0196-MS-X-centerSCC2	1373	-		FALSE
Multi-region	PROTON	chr6	148360147	148360148	IMCB-Fern0178-MS-2-bulk-centerSCC	1363	-	Tmtc1	FALSE
Multi-region	PROTON	chr13	26266535	26266536	IMCB-Fern0178-MS-2-bulk-leftKA	1358	-		FALSE
Multi-region	PROTON	chr14	25683056	25683057	IMCB-Fern0178-MS-2-bulk-rightSCC	1355	+		FALSE
Multi-region	PROTON	chr9	92374132	92374133	IMCB-Fern0178-MS-2-bulk-centerSCC	1335	-	Plscr4	TRUE
Multi-region	PROTON	chr14	15493640	15493641	IMCB-Fern0162-MS-1-bulk-centerSCC	1335	+		FALSE
Multi-region	PROTON	chr12	34829216	34829217	IMCB-Fern0178-MS-2-bulk-leftKA	1331	+	Hdac9	FALSE
Multi-region	PROTON	chr14	26463293	26463294	IMCB-Fern0196-MS-X-centerSCC2	1329	+	Zmiz1	FALSE
Multi-region	PROTON	chr1	144712110	144712111	IMCB-Fern0162-MS-1-bulk-leftKA	1327	+		FALSE
SCC	PROTON	chr9	85846259	85846260	IMCB-Fern0178-MS-2-bulk	1324	-		TRUE
Multi-region	PROTON	chr10	60824537	60824538	IMCB-Fern0162-MS-1-bulk-centerSCC	1312	-	Pald1	FALSE
SCC	PROTON	chr3	88803114	88803115	IMCB-Fern0162-MS-1-bulk	1295	-	Ash1l	FALSE
Multi-region	PROTON	chr9	85846259	85846260	IMCB-Fern0178-MS-2-bulk-leftKA	1277	-		TRUE
Multi-region	PROTON	chr3	12688265	12688266	IMCB-Fern0307-MS-1-bulk-centerSCC	1264	-		FALSE
Multi-region	PROTON	chr13	39735646	39735647	IMCB-Fern0307-MS-1-bulk-leftSCC	1259	+		FALSE
Multi-region	PROTON	chr8	127438620	127438621	IMCB-Fern0178-MS-2-bulk-rightSCC	1254	-	Egln1	FALSE
Multi-region	PROTON	chr9	109962385	109962386	IMCB-Fern0196-MS-X-centerSCC2	1254	+	Map4	TRUE
Multi-region	PROTON	chr9	86782489	86782490	IMCB-Fern0162-MS-1-bulk-leftKA	1251	+	Snap91	TRUE
Multi-region	PROTON	chr18	87262466	87262467	IMCB-Fern0178-MS-2-bulk-centerSCCKA	1251	+		FALSE
Multi-region	PROTON	chr9	81949223	81949224	IMCB-Fern0307-MS-1-bulk-centerSCC	1247	+		TRUE
SCC	PROTON	chr9	86212905	86212906	IMCB-Fern0307-MS-1-bulk	1234	+	Ube2cbp	TRUE
Multi-region	PROTON	chr6	147090295	147090296	IMCB-Fern0162-MS-1-bulk-rightKA	1233	+		FALSE
SCC	PROTON	chr11	3076124	3076125	IMCB-Fern0162-MS-1-bulk	1223	-	Sfi1	FALSE
Multi-region	PROTON	chr9	112461295	112461296	IMCB-Fern0307-MS-1-bulk-leftSCC	1216	-		TRUE
SCC	PROTON	chr6	148517536	148517537	IMCB-Fern0178-MS-2-bulk	1213	-		FALSE
SCC	PROTON	chr9	34088126	34088127	IMCB-Fern0162-MS-1-bulk	1202	+		TRUE
Multi-region	PROTON	chr11	77816180	77816181	IMCB-Fern0162-MS-1-bulk-centerSCC	1199	-	Phf12	FALSE
Multi-region	PROTON	chr9	104445113	104445114	IMCB-Fern0178-MS-2-bulk-centerSCCKA	1198	-		TRUE
Multi-region	PROTON	chr9	109962385	109962386	IMCB-Fern0196-MS-X-centerSCC	1183	+	Map4	TRUE
Multi-region	PROTON	chr9	86378769	86378770	IMCB-Fern0178-MS-2-bulk-centerSCC	1173	-	Dopey1	TRUE
Multi-region	PROTON	chr9	11146286	11146287	IMCB-Fern0178-MS-2-bulk-centerSCCKA	1170	-		TRUE
Multi-region	PROTON	chr9	109962385	109962386	IMCB-Fern0196-MS-X-leftKA	1170	+	Map4	TRUE
Multi-region	PROTON	chr11	35720016	35720017	IMCB-Fern0196-MS-X-centerSCC2	1168	+	Wwc1	FALSE
Multi-region	PROTON	chr11	108816947	108816948	IMCB-Fern0307-MS-1-bulk-rightKA	1161	+		FALSE
Multi-region	PROTON	chr9	86988195	86988196	IMCB-Fern0307-MS-1-bulk-leftSCC	1159	-		TRUE
Multi-region	PROTON	chr5	81694772	81694773	IMCB-Fern0178-MS-2-bulk-rightSCC	1150	-	Adgrl3	FALSE
SCC	PROTON	chr18	69810498	69810499	IMCB-Fern0162-MS-1-bulk	1145	+	Tcf4	FALSE
Multi-region	PROTON	chr4	70163187	70163188	IMCB-Fern0196-MS-X-centerSCC	1132	-	Megf9	FALSE
Multi-region	PROTON	chr9	51264096	51264097	IMCB-Fern0178-MS-2-bulk-centerSCCKA	1131	-		TRUE
Multi-region	PROTON	chr3	139952923	139952924	IMCB-Fern0307-MS-1-bulk-rightKA	1122	-		FALSE
Multi-region	PROTON	chr10	111852830	111852831	IMCB-Fern0196-MS-X-rightKA	1108	+	Kcnc2	FALSE
SCC	PROTON	chr12	88312704	88312705	IMCB-Fern0178-MS-2-bulk	1105	+		FALSE
Multi-region	PROTON	chr19	14352445	14352446	IMCB-Fern0196-MS-X-leftKA	1101	-		FALSE
Multi-region	PROTON	chr9	111984182	111984183	IMCB-Fern0307-MS-1-bulk-leftSCC	1095	+	Arpp21	TRUE
Multi-region	PROTON	chr9	86212905	86212906	IMCB-Fern0307-MS-1-bulk-leftSCC	1091	+	Ube2cbp	TRUE
SCC	PROTON	chr4	91907953	91907954	IMCB-Fern0178-MS-2-bulk	1076	-		FALSE
Multi-region	PROTON	chr4	154451712	154451713	IMCB-Fern0178-MS-2-bulk-centerSCC	1072	+	Morn1|Rer1	FALSE
Multi-region	PROTON	chr9	46555919	46555920	IMCB-Fern0307-MS-1-bulk-rightKA	1070	+		TRUE
SCC	PROTON	chr10	64658071	64658072	IMCB-Fern0162-MS-1-bulk	1058	-		FALSE
Multi-region	PROTON	chr4	132772668	132772669	IMCB-Fern0307-MS-1-bulk-centerSCC	1052	+	Cd164l2|Gpr3	FALSE
Multi-region	PROTON	chr1	66767668	66767669	IMCB-Fern0178-MS-2-bulk-rightSCC	1046	-	Kansl1l	FALSE
Multi-region	PROTON	chr13	73883382	73883383	IMCB-Fern0162-MS-1-bulk-leftKA	1033	-		FALSE
SCC	PROTON	chr12	93276976	93276977	IMCB-Fern0162-MS-1-bulk	1025	-		FALSE
Multi-region	PROTON	chr9	99392862	99392863	IMCB-Fern0162-MS-1-bulk-leftKA	1010	-	Armc8	TRUE
Multi-region	PROTON	chr19	14300804	14300805	IMCB-Fern0196-MS-X-centerSCC	1009	-		FALSE
Multi-region	PROTON	chr19	14300804	14300805	IMCB-Fern0196-MS-X-leftKA	1007	-		FALSE
Multi-region	PROTON	chr3	138567878	138567879	IMCB-Fern0196-MS-X-centerSCC2	1001	+		FALSE
SCC	PROTON	chr9	86377910	86377911	IMCB-Fern0307-MS-1-bulk	999	-	Dopey1	TRUE
Multi-region	PROTON	chr9	30809235	30809236	IMCB-Fern0162-MS-1-bulk-centerSCC	996	+		TRUE
Multi-region	PROTON	chr4	37116883	37116884	IMCB-Fern0196-MS-X-centerSCC	990	+		FALSE
Multi-region	PROTON	chr2	44452307	44452308	IMCB-Fern0307-MS-1-bulk-rightKA	986	+	Gtdc1	FALSE
Multi-region	PROTON	chr4	14819995	14819996	IMCB-Fern0178-MS-2-bulk-centerSCC	985	+	Tmem55a	FALSE
Multi-region	PROTON	chr10	58829451	58829452	IMCB-Fern0162-MS-1-bulk-centerSCC	981	-	P4ha1	FALSE
Multi-region	PROTON	chr13	15127148	15127149	IMCB-Fern0162-MS-1-bulk-leftKA	970	+		FALSE
SCC	PROTON	chr9	93793527	93793528	IMCB-Fern0162-MS-1-bulk	964	+		TRUE
Multi-region	PROTON	chr9	11146286	11146287	IMCB-Fern0178-MS-2-bulk-leftKA	958	-		TRUE
Multi-region	PROTON	chr9	85640728	85640729	IMCB-Fern0196-MS-X-leftKA	945	+	Ibtk	TRUE
Multi-region	PROTON	chr9	40374757	40374758	IMCB-Fern0196-MS-X-leftKA	931	+		TRUE
Multi-region	PROTON	chr9	85889165	85889166	IMCB-Fern0178-MS-2-bulk-leftKA	930	+		TRUE
SCC	PROTON	chr10	23229097	23229098	IMCB-Fern0178-MS-2-bulk	929	+		FALSE
Multi-region	PROTON	chr9	98116527	98116528	IMCB-Fern0162-MS-1-bulk-leftKA	925	-		TRUE
Multi-region	PROTON	chr9	12314622	12314623	IMCB-Fern0178-MS-2-bulk-centerSCCKA	920	+		TRUE
SCC	PROTON	chr15	49375172	49375173	IMCB-Fern0178-MS-2-bulk	917	-		FALSE
Multi-region	PROTON	chr9	76886649	76886650	IMCB-Fern0196-MS-X-rightKA	900	-	Tinag	TRUE
Multi-region	PROTON	chr12	100832521	100832522	IMCB-Fern0162-MS-1-bulk-leftKA	899	+		FALSE
Multi-region	PROTON	chr9	86588946	86588947	IMCB-Fern0196-MS-X-centerSCC2	899	+	A330041J22Rik|Me1	TRUE
Multi-region	PROTON	chr3	43962506	43962507	IMCB-Fern0178-MS-2-bulk-centerSCC	873	+		FALSE
Multi-region	PROTON	chr3	73865079	73865080	IMCB-Fern0162-MS-1-bulk-centerSCC	859	-		FALSE
Multi-region	PROTON	chr3	59547468	59547469	IMCB-Fern0162-MS-1-bulk-leftKA	851	-	Gm5538	FALSE
Multi-region	PROTON	chr7	71143507	71143508	IMCB-Fern0162-MS-1-bulk-leftKA	848	-		FALSE
Multi-region	PROTON	chr9	81949223	81949224	IMCB-Fern0307-MS-1-bulk-rightKA	843	+		TRUE
Multi-region	PROTON	chr13	9319555	9319556	IMCB-Fern0162-MS-1-bulk-leftKA	842	-	Dip2c	FALSE
Multi-region	PROTON	chr9	50491635	50491636	IMCB-Fern0178-MS-2-bulk-centerSCC	840	-	Dixdc1	TRUE
Multi-region	PROTON	chr2	150660714	150660715	IMCB-Fern0178-MS-2-bulk-rightSCC	837	+	Abhd12	FALSE
SCC	PROTON	chr18	72809980	72809981	IMCB-Fern0178-MS-2-bulk	830	-		FALSE
Multi-region	PROTON	chr12	71906225	71906226	IMCB-Fern0162-MS-1-bulk-rightKA	827	-		FALSE
Multi-region	PROTON	chr10	84718050	84718051	IMCB-Fern0307-MS-1-bulk-rightKA	824	+		FALSE
Multi-region	PROTON	chr10	84718050	84718051	IMCB-Fern0307-MS-1-bulk-leftSCC	824	+		FALSE
Multi-region	PROTON	chr13	18296901	18296902	IMCB-Fern0196-MS-X-leftKA	822	+	Pou6f2	FALSE
Multi-region	PROTON	chr10	58829451	58829452	IMCB-Fern0162-MS-1-bulk-rightKA	820	-	P4ha1	FALSE
Multi-region	PROTON	chr6	138825301	138825302	IMCB-Fern0178-MS-2-bulk-rightSCC	814	+		FALSE
Multi-region	PROTON	chr13	6045122	6045123	IMCB-Fern0307-MS-1-bulk-leftSCC	810	-		FALSE
Multi-region	PROTON	chr9	86782489	86782490	IMCB-Fern0162-MS-1-bulk-rightKA	809	+	Snap91	TRUE
Multi-region	PROTON	chr16	90394479	90394480	IMCB-Fern0178-MS-2-bulk-leftKA	805	-	Hunk	FALSE
SCC	PROTON	chr4	76542904	76542905	IMCB-Fern0162-MS-1-bulk	801	-	Ptprd	FALSE
Multi-region	PROTON	chr12	46057871	46057872	IMCB-Fern0178-MS-2-bulk-centerSCC	793	+	Stxbp6	FALSE
Multi-region	PROTON	chr12	93856578	93856579	IMCB-Fern0162-MS-1-bulk-rightKA	790	-		FALSE
Multi-region	PROTON	chr9	85595314	85595315	IMCB-Fern0178-MS-2-bulk-rightSCC	787	+	Ibtk	TRUE
Multi-region	PROTON	chr12	85866690	85866691	IMCB-Fern0178-MS-2-bulk-centerSCC	786	+	Lin52	FALSE
Multi-region	PROTON	chr13	39735646	39735647	IMCB-Fern0307-MS-1-bulk-centerSCC	785	+		FALSE
Multi-region	PROTON	chr4	32249966	32249967	IMCB-Fern0307-MS-1-bulk-centerSCC	785	+		FALSE
Multi-region	PROTON	chr13	18346981	18346982	IMCB-Fern0196-MS-X-centerSCC	785	+	Pou6f2	FALSE
Multi-region	PROTON	chr9	85626102	85626103	IMCB-Fern0307-MS-1-bulk-centerSCC	784	-	Ibtk	TRUE
Multi-region	PROTON	chr9	98927170	98927171	IMCB-Fern0162-MS-1-bulk-leftKA	779	-	Gm1123	TRUE
Multi-region	PROTON	chr18	69810498	69810499	IMCB-Fern0162-MS-1-bulk-leftKA	778	+	Tcf4	FALSE
Multi-region	PROTON	chr9	73251719	73251720	IMCB-Fern0196-MS-X-centerSCC2	768	+		TRUE
Multi-region	PROTON	chr1	6721535	6721536	IMCB-Fern0178-MS-2-bulk-centerSCC	762	-	St18	FALSE
Multi-region	PROTON	chr9	93793527	93793528	IMCB-Fern0162-MS-1-bulk-leftKA	760	+		TRUE
Multi-region	PROTON	chr2	26321041	26321042	IMCB-Fern0162-MS-1-bulk-rightKA	757	-	Notch1	FALSE
Multi-region	PROTON	chr9	86988195	86988196	IMCB-Fern0307-MS-1-bulk-centerSCC	749	-		TRUE
SCC	PROTON	chr4	79032902	79032903	IMCB-Fern0162-MS-1-bulk	749	+		FALSE
Multi-region	PROTON	chr4	74525564	74525565	IMCB-Fern0196-MS-X-rightKA	741	+		FALSE
Multi-region	PROTON	chr6	148517536	148517537	IMCB-Fern0178-MS-2-bulk-centerSCC	741	-		FALSE
Multi-region	PROTON	chr8	127438620	127438621	IMCB-Fern0178-MS-2-bulk-leftKA	738	-	Egln1	FALSE
Multi-region	PROTON	chr9	27463403	27463404	IMCB-Fern0162-MS-1-bulk-leftKA	737	-		TRUE
Multi-region	PROTON	chr10	74926865	74926866	IMCB-Fern0307-MS-1-bulk-rightKA	736	-		FALSE
Multi-region	PROTON	chr6	148360147	148360148	IMCB-Fern0178-MS-2-bulk-rightSCC	736	-	Tmtc1	FALSE
Multi-region	PROTON	chr8	107960497	107960498	IMCB-Fern0178-MS-2-bulk-rightSCC	723	+	Lrrc36	FALSE
Multi-region	PROTON	chr10	61061719	61061720	IMCB-Fern0162-MS-1-bulk-leftKA	717	-	Npffr1	FALSE
Multi-region	PROTON	chr9	85481485	85481486	IMCB-Fern0307-MS-1-bulk-leftSCC	714	-		TRUE
SCC	PROTON	chr9	92374132	92374133	IMCB-Fern0178-MS-2-bulk	713	-	Plscr4	TRUE
Multi-region	PROTON	chr9	111984182	111984183	IMCB-Fern0307-MS-1-bulk-rightKA	712	+	Arpp21	TRUE
Multi-region	PROTON	chr18	87145527	87145528	IMCB-Fern0178-MS-2-bulk-leftKA	711	-		FALSE
Multi-region	PROTON	chr7	139848084	139848085	IMCB-Fern0196-MS-X-centerSCC2	710	+	Lhpp	FALSE
Multi-region	PROTON	chr9	12314622	12314623	IMCB-Fern0178-MS-2-bulk-leftKA	707	+		TRUE
Multi-region	PROTON	chr9	86782489	86782490	IMCB-Fern0162-MS-1-bulk-centerSCC	706	+	Snap91	TRUE
SCC	PROTON	chr12	93856578	93856579	IMCB-Fern0162-MS-1-bulk	706	-		FALSE
Multi-region	PROTON	chr9	62685923	62685924	IMCB-Fern0162-MS-1-bulk-rightKA	704	-	Cln6	TRUE
Multi-region	PROTON	chr9	85846259	85846260	IMCB-Fern0178-MS-2-bulk-rightSCC	703	-		TRUE
Multi-region	PROTON	chr16	23670907	23670908	IMCB-Fern0196-MS-X-centerSCC2	703	-		FALSE
Multi-region	PROTON	chr9	85846259	85846260	IMCB-Fern0178-MS-2-bulk-centerSCCKA	696	-		TRUE
Multi-region	PROTON	chr9	105538033	105538034	IMCB-Fern0178-MS-2-bulk-leftKA	692	-	Pik3r4	TRUE
Multi-region	PROTON	chr2	5949284	5949285	IMCB-Fern0307-MS-1-bulk-rightKA	691	-	Upf2	FALSE
Multi-region	PROTON	chr9	93793527	93793528	IMCB-Fern0162-MS-1-bulk-centerSCC	690	+		TRUE
Multi-region	PROTON	chr6	15142930	15142931	IMCB-Fern0162-MS-1-bulk-leftKA	687	-	Foxp2	FALSE
Multi-region	PROTON	chr2	82999868	82999869	IMCB-Fern0178-MS-2-bulk-centerSCC	685	+		FALSE
Multi-region	PROTON	chr13	18296901	18296902	IMCB-Fern0196-MS-X-centerSCC	681	+	Pou6f2	FALSE
Multi-region	PROTON	chr19	13258992	13258993	IMCB-Fern0196-MS-X-rightKA	679	+	Olfr1462	FALSE
Multi-region	PROTON	chr9	95422762	95422763	IMCB-Fern0196-MS-X-leftKA	673	+	U2surp	TRUE
Multi-region	PROTON	chr14	46401013	46401014	IMCB-Fern0307-MS-1-bulk-rightKA	672	-		FALSE
Multi-region	PROTON	chr8	127438620	127438621	IMCB-Fern0178-MS-2-bulk-centerSCC	670	-	Egln1	FALSE
Multi-region	PROTON	chr5	82167256	82167257	IMCB-Fern0162-MS-1-bulk-rightKA	668	+	Adgrl3	FALSE
Multi-region	PROTON	chr17	38988158	38988159	IMCB-Fern0196-MS-X-centerSCC2	668	+		FALSE
Multi-region	PROTON	chr4	37116883	37116884	IMCB-Fern0196-MS-X-leftKA	667	+		FALSE
SCC	PROTON	chr13	101857527	101857528	IMCB-Fern0307-MS-1-bulk	667	-		FALSE
Multi-region	PROTON	chr9	50837308	50837309	IMCB-Fern0178-MS-2-bulk-leftKA	661	+		TRUE
SCC	PROTON	chr9	86378769	86378770	IMCB-Fern0178-MS-2-bulk	657	-	Dopey1	TRUE
Multi-region	PROTON	chr12	17047870	17047871	IMCB-Fern0162-MS-1-bulk-centerSCC	656	+		FALSE
SCC	PROTON	chr19	21266505	21266506	IMCB-Fern0162-MS-1-bulk	656	-		FALSE
Multi-region	PROTON	chr3	135533657	135533658	IMCB-Fern0196-MS-X-centerSCC	655	+	Slc39a8	FALSE
Multi-region	PROTON	chr9	76782766	76782767	IMCB-Fern0307-MS-1-bulk-leftSCC	654	+		TRUE
Multi-region	PROTON	chr10	123650855	123650856	IMCB-Fern0196-MS-X-leftKA	653	-		FALSE
Multi-region	PROTON	chr13	119443753	119443754	IMCB-Fern0178-MS-2-bulk-centerSCCKA	652	-	Gm10732	FALSE
Multi-region	PROTON	chr1	66767668	66767669	IMCB-Fern0178-MS-2-bulk-centerSCC	648	-	Kansl1l	FALSE
Multi-region	PROTON	chr9	85846259	85846260	IMCB-Fern0178-MS-2-bulk-centerSCC	647	-		TRUE
Multi-region	PROTON	chr9	40374757	40374758	IMCB-Fern0196-MS-X-centerSCC	644	+		TRUE
Multi-region	PROTON	chrX	66235460	66235461	IMCB-Fern0178-MS-2-bulk-centerSCC	643	-		FALSE
Multi-region	PROTON	chr9	11646498	11646499	IMCB-Fern0178-MS-2-bulk-centerSCCKA	640	-		TRUE
SCC	PROTON	chr5	81694772	81694773	IMCB-Fern0178-MS-2-bulk	638	-	Adgrl3	FALSE
Multi-region	PROTON	chr4	50401787	50401788	IMCB-Fern0196-MS-X-centerSCC2	631	+		FALSE
Multi-region	PROTON	chr9	117046364	117046365	IMCB-Fern0196-MS-X-rightKA	630	+	Rbms3	TRUE
Multi-region	PROTON	chr9	60750767	60750768	IMCB-Fern0307-MS-1-bulk-rightKA	630	+		TRUE
Multi-region	PROTON	chr1	190928410	190928411	IMCB-Fern0178-MS-2-bulk-leftKA	627	-		FALSE
Multi-region	PROTON	chr4	94062296	94062297	IMCB-Fern0178-MS-2-bulk-rightSCC	624	-		FALSE
Multi-region	PROTON	chr9	3624447	3624448	IMCB-Fern0178-MS-2-bulk-rightSCC	622	+	Gucy1a2	TRUE
SCC	PROTON	chr16	74642938	74642939	IMCB-Fern0178-MS-2-bulk	614	-		FALSE
Multi-region	PROTON	chr9	73251719	73251720	IMCB-Fern0196-MS-X-centerSCC	613	+		TRUE
Multi-region	PROTON	chr9	82779397	82779398	IMCB-Fern0307-MS-1-bulk-rightKA	607	-	Phip	TRUE
Multi-region	PROTON	chr4	79032902	79032903	IMCB-Fern0162-MS-1-bulk-centerSCC	606	+		FALSE
Multi-region	PROTON	chr3	73865079	73865080	IMCB-Fern0162-MS-1-bulk-leftKA	603	-		FALSE
Multi-region	PROTON	chr9	10001864	10001865	IMCB-Fern0178-MS-2-bulk-centerSCC	602	+	Cntn5	TRUE
Multi-region	PROTON	chr9	104445113	104445114	IMCB-Fern0178-MS-2-bulk-centerSCC	601	-		TRUE
Multi-region	PROTON	chr5	115227078	115227079	IMCB-Fern0307-MS-1-bulk-rightKA	601	+	4930515G01Rik|Ankrd13a|Git2	FALSE
Multi-region	PROTON	chr12	87251206	87251207	IMCB-Fern0178-MS-2-bulk-centerSCC	600	-	Ttll5	FALSE
Multi-region	PROTON	chr14	31115620	31115621	IMCB-Fern0307-MS-1-bulk-rightKA	600	+	Cacna1d	FALSE
Multi-region	PROTON	chr1	190957137	190957138	IMCB-Fern0178-MS-2-bulk-centerSCCKA	596	+		FALSE
Multi-region	PROTON	chr13	18346981	18346982	IMCB-Fern0196-MS-X-leftKA	592	+	Pou6f2	FALSE
Multi-region	PROTON	chr9	111680276	111680277	IMCB-Fern0178-MS-2-bulk-centerSCCKA	590	-		TRUE
Multi-region	PROTON	chr7	79542454	79542455	IMCB-Fern0307-MS-1-bulk-leftSCC	589	+		FALSE
Multi-region	PROTON	chr2	137345692	137345693	IMCB-Fern0307-MS-1-bulk-rightKA	587	-		FALSE
Multi-region	PROTON	chr6	91695506	91695507	IMCB-Fern0196-MS-X-centerSCC2	583	+	Slc6a6	FALSE
Multi-region	PROTON	chr13	101800540	101800541	IMCB-Fern0307-MS-1-bulk-rightKA	582	+		FALSE
Multi-region	PROTON	chr12	38100409	38100410	IMCB-Fern0178-MS-2-bulk-centerSCCKA	577	+	Agmo	FALSE
Multi-region	PROTON	chr9	100702825	100702826	IMCB-Fern0162-MS-1-bulk-leftKA	574	-	Stag1	TRUE
Multi-region	PROTON	chr12	58812055	58812056	IMCB-Fern0178-MS-2-bulk-leftKA	572	+		FALSE
SCC	PROTON	chr16	64273978	64273979	IMCB-Fern0178-MS-2-bulk	572	-		FALSE
Multi-region	PROTON	chr14	27721958	27721959	IMCB-Fern0196-MS-X-centerSCC	567	+	Asb14	FALSE
Multi-region	PROTON	chr1	32004077	32004078	IMCB-Fern0307-MS-1-bulk-rightKA	566	+		FALSE
Multi-region	PROTON	chr11	112074524	112074525	IMCB-Fern0178-MS-2-bulk-centerSCCKA	555	+		FALSE
Multi-region	PROTON	chr6	108420063	108420064	IMCB-Fern0162-MS-1-bulk-rightKA	553	-	Itpr1	FALSE
Multi-region	PROTON	chr14	79308510	79308511	IMCB-Fern0162-MS-1-bulk-rightKA	552	+	Vwa8	FALSE
SCC	PROTON	chr11	21168047	21168048	IMCB-Fern0162-MS-1-bulk	552	-	Vps54	FALSE
Multi-region	PROTON	chr9	86212905	86212906	IMCB-Fern0307-MS-1-bulk-rightKA	550	+	Ube2cbp	TRUE
Multi-region	PROTON	chr11	77733469	77733470	IMCB-Fern0162-MS-1-bulk-centerSCC	549	-	Gm11190|Sez6	FALSE
Multi-region	PROTON	chr9	102742853	102742854	IMCB-Fern0196-MS-X-centerSCC	549	+	Ryk	TRUE
Multi-region	PROTON	chr9	93793527	93793528	IMCB-Fern0162-MS-1-bulk-rightKA	548	+		TRUE
Multi-region	PROTON	chr17	58142872	58142873	IMCB-Fern0162-MS-1-bulk-rightKA	546	+	Cntnap5c	FALSE
SCC	PROTON	chr2	58781001	58781002	IMCB-Fern0178-MS-2-bulk	546	-	Ccdc148	FALSE
Multi-region	PROTON	chr6	146876180	146876181	IMCB-Fern0162-MS-1-bulk-rightKA	544	-	Ppfibp1	FALSE
SCC	PROTON	chr4	119155646	119155647	IMCB-Fern0178-MS-2-bulk	541	+	Rimkla	FALSE
Multi-region	PROTON	chr9	95422762	95422763	IMCB-Fern0196-MS-X-rightKA	538	+	U2surp	TRUE
Multi-region	PROTON	chrX	38433739	38433740	IMCB-Fern0307-MS-1-bulk-rightKA	538	-		FALSE
Multi-region	PROTON	chr8	74448705	74448706	IMCB-Fern0196-MS-X-centerSCC2	537	+	Zfp617	FALSE
Multi-region	PROTON	chr17	43616580	43616581	IMCB-Fern0196-MS-X-centerSCC2	536	-	Mep1a	FALSE
Multi-region	PROTON	chr9	39401094	39401095	IMCB-Fern0196-MS-X-centerSCC2	536	-	AW551984	TRUE
SCC	PROTON	chr14	75217376	75217377	IMCB-Fern0162-MS-1-bulk	536	+	Lrch1	FALSE
Multi-region	PROTON	chr18	87262466	87262467	IMCB-Fern0178-MS-2-bulk-centerSCC	535	+		FALSE
Multi-region	PROTON	chr8	25244118	25244119	IMCB-Fern0196-MS-X-centerSCC2	535	-		FALSE
Multi-region	PROTON	chr9	119279258	119279259	IMCB-Fern0196-MS-X-centerSCC2	534	-	Xylb	TRUE
Multi-region	PROTON	chr2	23224517	23224518	IMCB-Fern0162-MS-1-bulk-leftKA	531	+	Nxph2	FALSE
Multi-region	PROTON	chr2	29535923	29535924	IMCB-Fern0196-MS-X-centerSCC2	531	+	Rapgef1	FALSE
Multi-region	PROTON	chr1	157036446	157036447	IMCB-Fern0196-MS-X-centerSCC2	528	-	Stx6	FALSE
Multi-region	PROTON	chr9	86241398	86241399	IMCB-Fern0307-MS-1-bulk-rightKA	524	+	Ube2cbp	TRUE
Multi-region	PROTON	chr13	26266535	26266536	IMCB-Fern0178-MS-2-bulk-centerSCCKA	523	-		FALSE
Multi-region	PROTON	chr15	80616527	80616528	IMCB-Fern0307-MS-1-bulk-rightKA	522	+	Tnrc6b	FALSE
Multi-region	PROTON	chr3	135330525	135330526	IMCB-Fern0307-MS-1-bulk-centerSCC	520	-	Nfkb1	FALSE
Multi-region	PROTON	chr9	85824510	85824511	IMCB-Fern0178-MS-2-bulk-leftKA	519	+		TRUE
Multi-region	PROTON	chr9	53436556	53436557	IMCB-Fern0307-MS-1-bulk-centerSCC	518	-	Cul5	TRUE
Multi-region	PROTON	chr9	86378769	86378770	IMCB-Fern0178-MS-2-bulk-rightSCC	517	-	Dopey1	TRUE
Multi-region	PROTON	chr3	112866141	112866142	IMCB-Fern0162-MS-1-bulk-leftKA	514	-		FALSE
Multi-region	PROTON	chr1	108682607	108682608	IMCB-Fern0178-MS-2-bulk-centerSCC	511	-	Vps4b	FALSE
Multi-region	PROTON	chr9	85595314	85595315	IMCB-Fern0178-MS-2-bulk-centerSCC	508	+	Ibtk	TRUE
Multi-region	PROTON	chr18	87585791	87585792	IMCB-Fern0178-MS-2-bulk-leftKA	507	+		FALSE
Multi-region	PROTON	chr9	19553712	19553713	IMCB-Fern0162-MS-1-bulk-leftKA	506	+		TRUE
Multi-region	PROTON	chr4	88524693	88524694	IMCB-Fern0196-MS-X-centerSCC2	503	+		FALSE
Multi-region	PROTON	chr4	21786373	21786374	IMCB-Fern0162-MS-1-bulk-centerSCC	503	+	4930528A17Rik|Pnisr	FALSE
Multi-region	PROTON	chr9	98484945	98484946	IMCB-Fern0307-MS-1-bulk-rightKA	502	+	Copb2	TRUE
Multi-region	PROTON	chr11	3076992	3076993	IMCB-Fern0178-MS-2-bulk-leftKA	501	+	Sfi1	FALSE
Multi-region	PROTON	chr13	101857527	101857528	IMCB-Fern0307-MS-1-bulk-rightKA	500	-		FALSE
Multi-region	PROTON	chr15	34864685	34864686	IMCB-Fern0178-MS-2-bulk-rightSCC	499	-	Stk3	FALSE
Multi-region	PROTON	chr2	41438417	41438418	IMCB-Fern0178-MS-2-bulk-centerSCC	498	+	Lrp1b	FALSE
Multi-region	PROTON	chr12	41605714	41605715	IMCB-Fern0162-MS-1-bulk-leftKA	495	+		FALSE
Multi-region	PROTON	chr5	122153982	122153983	IMCB-Fern0196-MS-X-centerSCC2	492	+	Atxn2	FALSE
Multi-region	PROTON	chr12	69827635	69827636	IMCB-Fern0178-MS-2-bulk-rightSCC	486	-		FALSE
Multi-region	PROTON	chr14	47207996	47207997	IMCB-Fern0307-MS-1-bulk-centerSCC	485	-	Rubie	FALSE
Multi-region	PROTON	chr2	95327953	95327954	IMCB-Fern0196-MS-X-rightKA	482	+		FALSE
Multi-region	PROTON	chr12	41542790	41542791	IMCB-Fern0196-MS-X-centerSCC2	482	-	Dock4	FALSE
Multi-region	PROTON	chr10	84718050	84718051	IMCB-Fern0307-MS-1-bulk-centerSCC	480	+		FALSE
Multi-region	PROTON	chr4	81012797	81012798	IMCB-Fern0196-MS-X-rightKA	479	+	Mpdz	FALSE
Multi-region	PROTON	chr3	144513636	144513637	IMCB-Fern0307-MS-1-bulk-centerSCC	478	-	Clca3b	FALSE
Multi-region	PROTON	chr3	139952923	139952924	IMCB-Fern0307-MS-1-bulk-leftSCC	478	-		FALSE
Multi-region	PROTON	chr11	77166862	77166863	IMCB-Fern0196-MS-X-rightKA	477	-	Ssh2	FALSE
Multi-region	PROTON	chr19	55680975	55680976	IMCB-Fern0307-MS-1-bulk-centerSCC	477	-	Vti1a	FALSE
Multi-region	PROTON	chr14	37998800	37998801	IMCB-Fern0162-MS-1-bulk-leftKA	476	-		FALSE
Multi-region	PROTON	chr1	65060798	65060799	IMCB-Fern0162-MS-1-bulk-rightKA	476	-	Akr1cl	FALSE
SCC	PROTON	chr12	85866690	85866691	IMCB-Fern0178-MS-2-bulk	476	+	Lin52	FALSE
Multi-region	PROTON	chr11	112074524	112074525	IMCB-Fern0178-MS-2-bulk-centerSCC	473	+		FALSE
Multi-region	PROTON	chr15	60349666	60349667	IMCB-Fern0178-MS-2-bulk-centerSCC	472	+		FALSE
SCC	PROTON	chrX	104362438	104362439	IMCB-Fern0162-MS-1-bulk	472	+	A630033H20Rik	FALSE
Multi-region	PROTON	chr9	35084460	35084461	IMCB-Fern0196-MS-X-centerSCC2	471	+	4933422A05Rik|Fam118b	TRUE
Multi-region	PROTON	chr9	103246208	103246209	IMCB-Fern0196-MS-X-rightKA	470	-	Topbp1	TRUE
SCC	454	chr19	24546537	24546538	IMCB-Fern0162-MS-1-bulk	470	-	Pip5k1b	FALSE
Multi-region	PROTON	chr2	83907886	83907887	IMCB-Fern0178-MS-2-bulk-rightSCC	467	+		FALSE
Multi-region	PROTON	chr15	67970248	67970249	IMCB-Fern0196-MS-X-centerSCC2	467	+	Zfat	FALSE
Multi-region	PROTON	chr2	95327953	95327954	IMCB-Fern0196-MS-X-centerSCC2	467	+		FALSE
Multi-region	PROTON	chr9	75801519	75801520	IMCB-Fern0196-MS-X-centerSCC2	466	+		TRUE
Multi-region	PROTON	chr9	73292818	73292819	IMCB-Fern0196-MS-X-centerSCC2	465	+		TRUE
Multi-region	PROTON	chr16	15604232	15604233	IMCB-Fern0178-MS-2-bulk-centerSCCKA	464	-	Ube2v2	FALSE
Multi-region	PROTON	chr7	137132334	137132335	IMCB-Fern0307-MS-1-bulk-rightKA	464	+		FALSE
Multi-region	PROTON	chr1	66767668	66767669	IMCB-Fern0178-MS-2-bulk-leftKA	463	-	Kansl1l	FALSE
Multi-region	PROTON	chr13	107800407	107800408	IMCB-Fern0162-MS-1-bulk-rightKA	462	-	3830408C21Rik|Kif2a	FALSE
Multi-region	PROTON	chr13	101857527	101857528	IMCB-Fern0307-MS-1-bulk-centerSCC	461	-		FALSE
Multi-region	PROTON	chr9	12314622	12314623	IMCB-Fern0178-MS-2-bulk-centerSCC	460	+		TRUE
Multi-region	PROTON	chr9	49939748	49939749	IMCB-Fern0307-MS-1-bulk-rightKA	457	-		TRUE
Multi-region	PROTON	chr9	112377695	112377696	IMCB-Fern0307-MS-1-bulk-rightKA	456	+		TRUE
SCC	PROTON	chr9	50405457	50405458	IMCB-Fern0162-MS-1-bulk	456	-	Sdhd|Timm8b	TRUE
Multi-region	PROTON	chrX	84365538	84365539	IMCB-Fern0178-MS-2-bulk-centerSCCKA	454	-	Il1rapl1	FALSE
Multi-region	PROTON	chr10	69094773	69094774	IMCB-Fern0178-MS-2-bulk-rightSCC	454	-	Ank3	FALSE
Multi-region	PROTON	chr17	86265915	86265916	IMCB-Fern0178-MS-2-bulk-centerSCC	452	-		FALSE
SCC	PROTON	chr10	65410178	65410179	IMCB-Fern0162-MS-1-bulk	452	-		FALSE
Multi-region	PROTON	chr13	111592814	111592815	IMCB-Fern0196-MS-X-centerSCC2	451	+		FALSE
Multi-region	PROTON	chr4	70163187	70163188	IMCB-Fern0196-MS-X-centerSCC2	450	-	Megf9	FALSE
SCC	PROTON	chr2	83907886	83907887	IMCB-Fern0178-MS-2-bulk	449	+		FALSE
SCC	PROTON	chr9	108172060	108172061	IMCB-Fern0162-MS-1-bulk	449	-	Dag1	TRUE
Multi-region	PROTON	chr13	37649593	37649594	IMCB-Fern0178-MS-2-bulk-centerSCC	448	+		FALSE
Multi-region	PROTON	chr9	48308617	48308618	IMCB-Fern0307-MS-1-bulk-centerSCC	446	+	Rbm7	TRUE
Multi-region	PROTON	chr9	86588946	86588947	IMCB-Fern0196-MS-X-centerSCC	446	+	A330041J22Rik|Me1	TRUE
SCC	PROTON	chr9	38120608	38120609	IMCB-Fern0162-MS-1-bulk	446	+		TRUE
Multi-region	PROTON	chr3	142463032	142463033	IMCB-Fern0196-MS-X-centerSCC2	442	+	Pkn2	FALSE
SCC	454	chr14	15493640	15493641	IMCB-Fern0162-MS-1-bulk	440	+		FALSE
Multi-region	PROTON	chr5	71333736	71333737	IMCB-Fern0162-MS-1-bulk-leftKA	439	-		FALSE
Multi-region	PROTON	chr16	79630779	79630780	IMCB-Fern0196-MS-X-centerSCC2	439	+		FALSE
Multi-region	PROTON	chr13	18403108	18403109	IMCB-Fern0196-MS-X-centerSCC	439	+	Pou6f2	FALSE
Multi-region	PROTON	chr16	32063907	32063908	IMCB-Fern0178-MS-2-bulk-centerSCC	438	+	Pak2	FALSE
Multi-region	PROTON	chr10	111852830	111852831	IMCB-Fern0196-MS-X-centerSCC2	437	+	Kcnc2	FALSE
Multi-region	PROTON	chr9	51181865	51181866	IMCB-Fern0196-MS-X-centerSCC	435	-		TRUE
Multi-region	PROTON	chr9	3434051	3434052	IMCB-Fern0178-MS-2-bulk-centerSCC	434	-	Cwf19l2	TRUE
Multi-region	PROTON	chr13	60246295	60246296	IMCB-Fern0196-MS-X-rightKA	429	-		FALSE
Multi-region	PROTON	chr19	18735882	18735883	IMCB-Fern0196-MS-X-rightKA	429	+	2410127L17Rik	FALSE
SCC	PROTON	chr13	30605732	30605733	IMCB-Fern0162-MS-1-bulk	429	-		FALSE
Multi-region	PROTON	chr11	100469806	100469807	IMCB-Fern0196-MS-X-centerSCC2	428	+	Dnajc7|Nkiras2	FALSE
Multi-region	PROTON	chr9	40639220	40639221	IMCB-Fern0162-MS-1-bulk-leftKA	427	-		TRUE
SCC	PROTON	chr9	37333110	37333111	IMCB-Fern0178-MS-2-bulk	426	-	Esam|Vsig2	TRUE
Multi-region	PROTON	chr9	26027743	26027744	IMCB-Fern0196-MS-X-rightKA	425	-		TRUE
Multi-region	PROTON	chr14	66695749	66695750	IMCB-Fern0307-MS-1-bulk-rightKA	425	-	Adam2	FALSE
Multi-region	PROTON	chr18	30978023	30978024	IMCB-Fern0307-MS-1-bulk-rightKA	424	-		FALSE
Multi-region	PROTON	chr9	28234151	28234152	IMCB-Fern0178-MS-2-bulk-centerSCC	422	+	Opcml	TRUE
Multi-region	PROTON	chr9	113685893	113685894	IMCB-Fern0162-MS-1-bulk-rightKA	422	+	Clasp2	TRUE
Multi-region	PROTON	chr13	16063802	16063803	IMCB-Fern0196-MS-X-centerSCC	422	+		FALSE
Multi-region	PROTON	chr18	3271071	3271072	IMCB-Fern0307-MS-1-bulk-rightKA	421	+	Crem	FALSE
Multi-region	PROTON	chr9	89996995	89996996	IMCB-Fern0196-MS-X-centerSCC2	421	+	Morf4l1	TRUE
Multi-region	PROTON	chr1	93551268	93551269	IMCB-Fern0196-MS-X-centerSCC2	420	-		FALSE
Multi-region	PROTON	chr17	88118278	88118279	IMCB-Fern0162-MS-1-bulk-centerSCC	420	-	Msh2	FALSE
Multi-region	PROTON	chr7	29144012	29144013	IMCB-Fern0178-MS-2-bulk-centerSCC	419	-		FALSE
Multi-region	PROTON	chr9	101002030	101002031	IMCB-Fern0196-MS-X-centerSCC2	418	+	Msl2	TRUE
Multi-region	PROTON	chr7	122804585	122804586	IMCB-Fern0162-MS-1-bulk-rightKA	417	-	Sox6	FALSE
Multi-region	PROTON	chr11	60969912	60969913	IMCB-Fern0196-MS-X-centerSCC2	416	-	Usp22	FALSE
Multi-region	PROTON	chr9	12600771	12600772	IMCB-Fern0196-MS-X-centerSCC2	416	-		TRUE
Multi-region	PROTON	chr4	92252688	92252689	IMCB-Fern0178-MS-2-bulk-centerSCC	415	-		FALSE
SCC	PROTON	chr11	77612055	77612056	IMCB-Fern0162-MS-1-bulk	415	-	Myo18a	FALSE
Multi-region	PROTON	chr9	9949708	9949709	IMCB-Fern0307-MS-1-bulk-centerSCC	414	-	Cntn5	TRUE
Multi-region	PROTON	chr3	127889079	127889080	IMCB-Fern0162-MS-1-bulk-centerSCC	414	-	D030025E07Rik	FALSE
Multi-region	PROTON	chr9	86378769	86378770	IMCB-Fern0178-MS-2-bulk-leftKA	413	-	Dopey1	TRUE
Multi-region	PROTON	chr13	4296814	4296815	IMCB-Fern0307-MS-1-bulk-leftSCC	412	+		FALSE
Multi-region	PROTON	chr1	49745076	49745077	IMCB-Fern0307-MS-1-bulk-rightKA	411	+		FALSE
Multi-region	PROTON	chrX	128046030	128046031	IMCB-Fern0196-MS-X-centerSCC2	410	-		FALSE
Multi-region	PROTON	chr9	4535121	4535122	IMCB-Fern0196-MS-X-centerSCC2	409	+	Gria4	TRUE
Multi-region	PROTON	chr17	81293340	81293341	IMCB-Fern0178-MS-2-bulk-leftKA	408	-	C230072F16Rik	FALSE
Multi-region	PROTON	chr13	101857527	101857528	IMCB-Fern0307-MS-1-bulk-leftSCC	408	-		FALSE
Multi-region	PROTON	chr9	86212905	86212906	IMCB-Fern0307-MS-1-bulk-centerSCC	405	+	Ube2cbp	TRUE
Multi-region	PROTON	chr3	75946554	75946555	IMCB-Fern0162-MS-1-bulk-rightKA	404	-	Fstl5	FALSE
SCC	PROTON	chr11	104580141	104580142	IMCB-Fern0178-MS-2-bulk	404	-		FALSE
Multi-region	PROTON	chr11	52773084	52773085	IMCB-Fern0196-MS-X-centerSCC	403	-	Fstl4	FALSE
Multi-region	PROTON	chr6	144171213	144171214	IMCB-Fern0307-MS-1-bulk-rightKA	401	+	Sox5	FALSE
Multi-region	PROTON	chr7	19575641	19575642	IMCB-Fern0307-MS-1-bulk-rightKA	401	-	Irf2bp1|Mypop	FALSE
Multi-region	PROTON	chr13	57825120	57825121	IMCB-Fern0178-MS-2-bulk-centerSCC	400	+	Spock1	FALSE
Multi-region	PROTON	chr9	100168221	100168222	IMCB-Fern0307-MS-1-bulk-rightKA	400	+		TRUE
Multi-region	PROTON	chr9	100831641	100831642	IMCB-Fern0196-MS-X-centerSCC2	400	-	Stag1	TRUE
Multi-region	PROTON	chr18	67452131	67452132	IMCB-Fern0196-MS-X-centerSCC	398	+	Impa2	FALSE
Multi-region	PROTON	chr9	60967641	60967642	IMCB-Fern0196-MS-X-rightKA	397	+	4933433G08Rik	TRUE
Multi-region	PROTON	chr1	82151402	82151403	IMCB-Fern0162-MS-1-bulk-leftKA	397	-		FALSE
Multi-region	PROTON	chr11	13422948	13422949	IMCB-Fern0178-MS-2-bulk-centerSCC	397	-		FALSE
Multi-region	PROTON	chr2	90884426	90884427	IMCB-Fern0196-MS-X-centerSCC2	397	+	Psmc3|Rapsn	FALSE
Multi-region	PROTON	chr1	138711673	138711674	IMCB-Fern0196-MS-X-centerSCC	397	+		FALSE
SCC	PROTON	chr1	6721535	6721536	IMCB-Fern0178-MS-2-bulk	397	-	St18	FALSE
Multi-region	PROTON	chrX	79020801	79020802	IMCB-Fern0162-MS-1-bulk-rightKA	395	-		FALSE
Multi-region	PROTON	chr8	80047592	80047593	IMCB-Fern0196-MS-X-rightKA	394	-	Arhgap10	FALSE
Multi-region	PROTON	chr15	53668473	53668474	IMCB-Fern0196-MS-X-centerSCC2	394	+	Samd12	FALSE
Multi-region	PROTON	chr9	98284732	98284733	IMCB-Fern0162-MS-1-bulk-leftKA	393	+	Nmnat3	TRUE
Multi-region	PROTON	chr14	35111285	35111286	IMCB-Fern0196-MS-X-centerSCC2	392	+	Fam35a|Glud1	FALSE
SCC	PROTON	chr3	73865079	73865080	IMCB-Fern0162-MS-1-bulk	392	-		FALSE
Multi-region	PROTON	chr5	81694772	81694773	IMCB-Fern0178-MS-2-bulk-centerSCC	391	-	Adgrl3	FALSE
Multi-region	PROTON	chr9	75394257	75394258	IMCB-Fern0307-MS-1-bulk-rightKA	391	-	Tmod3	TRUE
Multi-region	PROTON	chr18	75497523	75497524	IMCB-Fern0196-MS-X-centerSCC2	391	-		FALSE
Multi-region	PROTON	chr3	24130980	24130981	IMCB-Fern0196-MS-X-rightKA	390	+		FALSE
Multi-region	PROTON	chr1	191162207	191162208	IMCB-Fern0178-MS-2-bulk-leftKA	390	-	Kcnk2	FALSE
Multi-region	PROTON	chr9	80662499	80662500	IMCB-Fern0307-MS-1-bulk-leftSCC	389	-		TRUE
Multi-region	PROTON	chr14	25683056	25683057	IMCB-Fern0178-MS-2-bulk-centerSCC	388	+		FALSE
SCC	PROTON	chr9	95802067	95802068	IMCB-Fern0162-MS-1-bulk	388	-	Atr	TRUE
Multi-region	PROTON	chr1	167631990	167631991	IMCB-Fern0178-MS-2-bulk-centerSCC	387	+	Rcsd1	FALSE
SCC	PROTON	chr14	55296000	55296001	IMCB-Fern0162-MS-1-bulk	387	+	1700123O20Rik|Acin1	FALSE
Multi-region	PROTON	chr9	75801519	75801520	IMCB-Fern0196-MS-X-leftKA	386	+		TRUE
Multi-region	PROTON	chr10	129387588	129387589	IMCB-Fern0196-MS-X-centerSCC2	386	-	Olfr818	FALSE
Multi-region	PROTON	chr5	123902053	123902054	IMCB-Fern0307-MS-1-bulk-rightKA	384	+	Mlxip	FALSE
Multi-region	PROTON	chr9	85888694	85888695	IMCB-Fern0178-MS-2-bulk-rightSCC	383	+		TRUE
Multi-region	PROTON	chr2	46018598	46018599	IMCB-Fern0196-MS-X-centerSCC2	382	-		FALSE
Multi-region	PROTON	chr9	100945335	100945336	IMCB-Fern0196-MS-X-centerSCC2	382	+	Pccb	TRUE
Multi-region	PROTON	chr5	104819061	104819062	IMCB-Fern0307-MS-1-bulk-rightKA	380	-		FALSE
Multi-region	PROTON	chr8	80047592	80047593	IMCB-Fern0196-MS-X-centerSCC2	380	-	Arhgap10	FALSE
Multi-region	PROTON	chr15	4592832	4592833	IMCB-Fern0196-MS-X-centerSCC	380	+		FALSE
Multi-region	PROTON	chr7	138331849	138331850	IMCB-Fern0196-MS-X-centerSCC	380	-	5430419D17Rik	FALSE
Multi-region	PROTON	chr11	34602743	34602744	IMCB-Fern0196-MS-X-centerSCC2	378	-	Dock2	FALSE
Multi-region	PROTON	chr9	70430240	70430241	IMCB-Fern0178-MS-2-bulk-rightSCC	377	-	Sltm	TRUE
SCC	PROTON	chr2	82999868	82999869	IMCB-Fern0178-MS-2-bulk	377	+		FALSE
Multi-region	PROTON	chr3	78458679	78458680	IMCB-Fern0178-MS-2-bulk-centerSCC	376	-		FALSE
Multi-region	PROTON	chr14	24587961	24587962	IMCB-Fern0196-MS-X-leftKA	376	-	Kcnma1	FALSE
Multi-region	PROTON	chr2	52028564	52028565	IMCB-Fern0196-MS-X-centerSCC2	374	+	Neb	FALSE
Multi-region	PROTON	chr2	135041062	135041063	IMCB-Fern0196-MS-X-centerSCC2	373	+	4930545L23Rik|Plcb1	FALSE
Multi-region	PROTON	chr1	129786585	129786586	IMCB-Fern0162-MS-1-bulk-centerSCC	373	+	Rab3gap1	FALSE
Multi-region	PROTON	chr9	71924063	71924064	IMCB-Fern0307-MS-1-bulk-rightKA	371	+	Tcf12	TRUE
Multi-region	PROTON	chr14	84651394	84651395	IMCB-Fern0178-MS-2-bulk-rightSCC	370	-		FALSE
Multi-region	PROTON	chr9	45051393	45051394	IMCB-Fern0307-MS-1-bulk-rightKA	369	-	BC049352	TRUE
SCC	PROTON	chr8	125556930	125556931	IMCB-Fern0162-MS-1-bulk	369	-	2810013P06Rik|Ankrd11	FALSE
Multi-region	PROTON	chr2	9072126	9072127	IMCB-Fern0178-MS-2-bulk-rightSCC	368	-		FALSE
Multi-region	PROTON	chr17	47900401	47900402	IMCB-Fern0196-MS-X-centerSCC	366	+	Tfeb	FALSE
Multi-region	PROTON	chr3	41487072	41487073	IMCB-Fern0162-MS-1-bulk-rightKA	365	-	Sclt1	FALSE
Multi-region	PROTON	chr13	9359593	9359594	IMCB-Fern0307-MS-1-bulk-centerSCC	365	-	Dip2c	FALSE
Multi-region	PROTON	chr9	46990474	46990475	IMCB-Fern0162-MS-1-bulk-rightKA	364	+		TRUE
Multi-region	PROTON	chr2	90855985	90855986	IMCB-Fern0307-MS-1-bulk-rightKA	364	-	Celf1	FALSE
Multi-region	PROTON	chr2	104642531	104642532	IMCB-Fern0162-MS-1-bulk-centerSCC	364	-	Qser1	FALSE
Multi-region	PROTON	chr10	84060318	84060319	IMCB-Fern0162-MS-1-bulk-rightKA	362	+	Tcp11l2	FALSE
Multi-region	PROTON	chr1	50674348	50674349	IMCB-Fern0307-MS-1-bulk-rightKA	362	+		FALSE
Multi-region	PROTON	chr2	132393570	132393571	IMCB-Fern0196-MS-X-centerSCC2	362	-	Gpcpd1	FALSE
Multi-region	PROTON	chr9	92474147	92474148	IMCB-Fern0196-MS-X-centerSCC2	361	+	Plod2	TRUE
Multi-region	PROTON	chr1	19651819	19651820	IMCB-Fern0196-MS-X-centerSCC	360	+		FALSE
Multi-region	PROTON	chr5	15471702	15471703	IMCB-Fern0196-MS-X-centerSCC	360	-	Cacna2d1	FALSE
Multi-region	PROTON	chr11	119478072	119478073	IMCB-Fern0196-MS-X-centerSCC2	359	-	Rptor	FALSE
Multi-region	PROTON	chr6	49707859	49707860	IMCB-Fern0196-MS-X-centerSCC	359	+		FALSE
Multi-region	PROTON	chr3	43382280	43382281	IMCB-Fern0162-MS-1-bulk-rightKA	358	-		FALSE
Multi-region	PROTON	chr16	3844360	3844361	IMCB-Fern0307-MS-1-bulk-leftSCC	358	+	Zfp174	FALSE
Multi-region	PROTON	chr6	13603696	13603697	IMCB-Fern0196-MS-X-centerSCC2	358	+	B630005N14Rik	FALSE
Multi-region	PROTON	chr9	75072288	75072289	IMCB-Fern0196-MS-X-centerSCC2	357	-	Myo5c	TRUE
Multi-region	PROTON	chr8	11159528	11159529	IMCB-Fern0178-MS-2-bulk-centerSCC	356	+		FALSE
Multi-region	PROTON	chr9	16666642	16666643	IMCB-Fern0162-MS-1-bulk-rightKA	356	+		TRUE
Multi-region	PROTON	chr1	60642371	60642372	IMCB-Fern0307-MS-1-bulk-rightKA	356	-		FALSE
Multi-region	PROTON	chr2	84833681	84833682	IMCB-Fern0196-MS-X-rightKA	355	-	Prg3	FALSE
Multi-region	PROTON	chr2	180422947	180422948	IMCB-Fern0196-MS-X-rightKA	355	-	Dido1	FALSE
Multi-region	PROTON	chr10	115731986	115731987	IMCB-Fern0196-MS-X-centerSCC2	355	-	Ptprb	FALSE
Multi-region	PROTON	chr8	74948515	74948516	IMCB-Fern0162-MS-1-bulk-centerSCC	354	+	Calr3|Eps15l1	FALSE
Multi-region	PROTON	chr19	38262725	38262726	IMCB-Fern0196-MS-X-centerSCC	354	-		FALSE
Multi-region	PROTON	chr8	125554044	125554045	IMCB-Fern0196-MS-X-centerSCC	353	+	2810013P06Rik|Ankrd11	FALSE
SCC	454	chr9	44453326	44453327	IMCB-Fern0307-MS-1-bulk	353	-		TRUE
Multi-region	PROTON	chr9	108536616	108536617	IMCB-Fern0162-MS-1-bulk-rightKA	352	-	Arih2	TRUE
Multi-region	PROTON	chr2	117753978	117753979	IMCB-Fern0196-MS-X-centerSCC2	352	-	Gm13986	FALSE
Multi-region	PROTON	chr10	112016525	112016526	IMCB-Fern0196-MS-X-rightKA	351	+		FALSE
Multi-region	PROTON	chr11	49973772	49973773	IMCB-Fern0178-MS-2-bulk-leftKA	351	+	3010026O09Rik|Tbc1d9b	FALSE
Multi-region	PROTON	chr19	44321822	44321823	IMCB-Fern0178-MS-2-bulk-centerSCC	351	-		FALSE
Multi-region	PROTON	chr9	29131315	29131316	IMCB-Fern0196-MS-X-centerSCC	351	-	Ntm	TRUE
Multi-region	PROTON	chr8	107960497	107960498	IMCB-Fern0178-MS-2-bulk-centerSCC	350	+	Lrrc36	FALSE
Multi-region	PROTON	chr19	39109139	39109140	IMCB-Fern0162-MS-1-bulk-rightKA	349	+	Cyp2c55	FALSE
Multi-region	PROTON	chr12	58812055	58812056	IMCB-Fern0178-MS-2-bulk-centerSCCKA	349	+		FALSE
Multi-region	PROTON	chr15	102470440	102470441	IMCB-Fern0307-MS-1-bulk-rightKA	349	+	Atf7	FALSE
Multi-region	PROTON	chr13	18648756	18648757	IMCB-Fern0196-MS-X-centerSCC2	349	+		FALSE
SCC	PROTON	chr12	92136432	92136433	IMCB-Fern0162-MS-1-bulk	349	+		FALSE
Multi-region	PROTON	chr9	82048842	82048843	IMCB-Fern0162-MS-1-bulk-rightKA	348	+		TRUE
Multi-region	PROTON	chr9	6923342	6923343	IMCB-Fern0178-MS-2-bulk-rightSCC	348	-		TRUE
Multi-region	PROTON	chr8	41453487	41453488	IMCB-Fern0162-MS-1-bulk-leftKA	347	+	Micu3	FALSE
Multi-region	PROTON	chrX	36228129	36228130	IMCB-Fern0307-MS-1-bulk-rightKA	346	-	6030498E09Rik	FALSE
Multi-region	PROTON	chr9	87787194	87787195	IMCB-Fern0162-MS-1-bulk-rightKA	345	+		TRUE
Multi-region	PROTON	chr13	16170821	16170822	IMCB-Fern0162-MS-1-bulk-leftKA	344	+		FALSE
Multi-region	PROTON	chr13	8148762	8148763	IMCB-Fern0178-MS-2-bulk-centerSCC	344	+		FALSE
Multi-region	PROTON	chr9	50751222	50751223	IMCB-Fern0162-MS-1-bulk-rightKA	343	+	Sik2	TRUE
SCC	PROTON	chr7	99965189	99965190	IMCB-Fern0162-MS-1-bulk	343	+	Rab30	FALSE
Multi-region	PROTON	chr6	148816653	148816654	IMCB-Fern0178-MS-2-bulk-rightSCC	342	+	Caprin2	FALSE
Multi-region	PROTON	chr17	43200967	43200968	IMCB-Fern0178-MS-2-bulk-rightSCC	341	+	Tnfrsf21	FALSE
Multi-region	PROTON	chr9	108395402	108395403	IMCB-Fern0196-MS-X-centerSCC	341	+	Qars|Usp19	TRUE
Multi-region	PROTON	chr9	83621038	83621039	IMCB-Fern0178-MS-2-bulk-centerSCCKA	340	+		TRUE
SCC	454	chr8	26925122	26925123	IMCB-Fern0162-MS-1-bulk	340	+	Star	FALSE
Multi-region	PROTON	chr9	113165459	113165460	IMCB-Fern0196-MS-X-rightKA	339	+		TRUE
Multi-region	PROTON	chr9	60389529	60389530	IMCB-Fern0196-MS-X-leftKA	339	-	9230112J17Rik	TRUE
Multi-region	PROTON	chr4	3870295	3870296	IMCB-Fern0162-MS-1-bulk-rightKA	338	-	Chchd7|Plag1	FALSE
Multi-region	PROTON	chr9	86151153	86151154	IMCB-Fern0307-MS-1-bulk-rightKA	338	-		TRUE
Multi-region	PROTON	chr8	18563471	18563472	IMCB-Fern0196-MS-X-centerSCC2	338	-		FALSE
Multi-region	PROTON	chr10	118207603	118207604	IMCB-Fern0162-MS-1-bulk-rightKA	337	+		FALSE
Multi-region	PROTON	chr8	119243745	119243746	IMCB-Fern0162-MS-1-bulk-rightKA	337	+	Cdyl2	FALSE
Multi-region	PROTON	chr11	27159358	27159359	IMCB-Fern0307-MS-1-bulk-rightKA	335	+		FALSE
Multi-region	PROTON	chr4	50036998	50036999	IMCB-Fern0162-MS-1-bulk-centerSCC	335	-		FALSE
Multi-region	PROTON	chr8	25560964	25560965	IMCB-Fern0196-MS-X-rightKA	334	-	1810011O10Rik	FALSE
Multi-region	PROTON	chr1	64649307	64649308	IMCB-Fern0196-MS-X-centerSCC2	334	-	Creb1	FALSE
Multi-region	PROTON	chr12	93856578	93856579	IMCB-Fern0162-MS-1-bulk-leftKA	333	-		FALSE
Multi-region	PROTON	chr9	109729645	109729646	IMCB-Fern0307-MS-1-bulk-rightKA	333	+	Nme6	TRUE
Multi-region	PROTON	chr3	139186252	139186253	IMCB-Fern0307-MS-1-bulk-leftSCC	333	-	Stpg2	FALSE
Multi-region	PROTON	chr3	43962506	43962507	IMCB-Fern0178-MS-2-bulk-rightSCC	333	+		FALSE
SCC	PROTON	chr13	89202094	89202095	IMCB-Fern0178-MS-2-bulk	333	-	Edil3	FALSE
Multi-region	PROTON	chr12	33964405	33964406	IMCB-Fern0307-MS-1-bulk-centerSCC	332	+		FALSE
Multi-region	PROTON	chrX	82830238	82830239	IMCB-Fern0196-MS-X-centerSCC2	332	+	Tab3	FALSE
Multi-region	PROTON	chr18	77902333	77902334	IMCB-Fern0178-MS-2-bulk-rightSCC	331	+	8030462N17Rik	FALSE
Multi-region	PROTON	chr9	92428182	92428183	IMCB-Fern0178-MS-2-bulk-rightSCC	331	+	Plod2	TRUE
Multi-region	PROTON	chr4	81012797	81012798	IMCB-Fern0196-MS-X-centerSCC2	331	+	Mpdz	FALSE
Multi-region	PROTON	chr9	95403761	95403762	IMCB-Fern0162-MS-1-bulk-rightKA	330	-	U2surp	TRUE
Multi-region	PROTON	chr9	76782766	76782767	IMCB-Fern0307-MS-1-bulk-centerSCC	330	+		TRUE
Multi-region	PROTON	chr11	59937089	59937090	IMCB-Fern0196-MS-X-centerSCC2	330	-	Rai1	FALSE
Multi-region	PROTON	chr3	51292517	51292518	IMCB-Fern0196-MS-X-centerSCC2	330	-	Rab33b	FALSE
Multi-region	PROTON	chr9	96119822	96119823	IMCB-Fern0196-MS-X-centerSCC2	330	-	Tfdp2	TRUE
Multi-region	PROTON	chr11	105948176	105948177	IMCB-Fern0178-MS-2-bulk-centerSCCKA	329	+	Map3k3	FALSE
Multi-region	PROTON	chr10	122252057	122252058	IMCB-Fern0162-MS-1-bulk-centerSCC	329	+	Ppm1h	FALSE
Multi-region	PROTON	chr9	66949262	66949263	IMCB-Fern0162-MS-1-bulk-centerSCC	329	+		TRUE
Multi-region	PROTON	chrX	97189711	97189712	IMCB-Fern0162-MS-1-bulk-rightKA	328	-	Eda	FALSE
Multi-region	PROTON	chr9	89880258	89880259	IMCB-Fern0307-MS-1-bulk-leftSCC	328	+	Rasgrf1	TRUE
Multi-region	PROTON	chr13	117653615	117653616	IMCB-Fern0162-MS-1-bulk-centerSCC	328	-	Parp8	FALSE
Multi-region	PROTON	chr3	17461453	17461454	IMCB-Fern0178-MS-2-bulk-centerSCC	327	+		FALSE
Multi-region	PROTON	chr12	80830346	80830347	IMCB-Fern0178-MS-2-bulk-centerSCCKA	327	+	Rad51b	FALSE
Multi-region	PROTON	chr1	137408639	137408640	IMCB-Fern0196-MS-X-centerSCC2	327	-	Nav1	FALSE
Multi-region	PROTON	chr12	93856578	93856579	IMCB-Fern0162-MS-1-bulk-centerSCC	327	-		FALSE
Multi-region	PROTON	chr9	74561893	74561894	IMCB-Fern0196-MS-X-centerSCC	327	+		TRUE
Multi-region	PROTON	chr9	85847206	85847207	IMCB-Fern0178-MS-2-bulk-centerSCCKA	326	-		TRUE
Multi-region	PROTON	chrX	36228523	36228524	IMCB-Fern0307-MS-1-bulk-rightKA	326	-	6030498E09Rik	FALSE
Multi-region	PROTON	chr9	38903883	38903884	IMCB-Fern0196-MS-X-centerSCC	326	+		TRUE
SCC	PROTON	chr8	108602160	108602161	IMCB-Fern0162-MS-1-bulk	326	-	Nfatc3	FALSE
Multi-region	PROTON	chr9	66556986	66556987	IMCB-Fern0196-MS-X-leftKA	325	+	Car12	TRUE
Multi-region	PROTON	chr4	123050068	123050069	IMCB-Fern0196-MS-X-centerSCC	325	+	Macf1	FALSE
Multi-region	PROTON	chr18	84752696	84752697	IMCB-Fern0196-MS-X-rightKA	324	-	Zfp407	FALSE
Multi-region	PROTON	chr1	178649041	178649042	IMCB-Fern0178-MS-2-bulk-centerSCC	324	+		FALSE
Multi-region	PROTON	chr9	23098911	23098912	IMCB-Fern0162-MS-1-bulk-rightKA	324	+	Bmper	TRUE
Multi-region	PROTON	chr9	85889165	85889166	IMCB-Fern0178-MS-2-bulk-centerSCCKA	324	+		TRUE
SCC	PROTON	chr11	49076795	49076796	IMCB-Fern0178-MS-2-bulk	324	-		FALSE
Multi-region	PROTON	chr17	36389575	36389576	IMCB-Fern0196-MS-X-rightKA	323	-		FALSE
Multi-region	PROTON	chr6	17593714	17593715	IMCB-Fern0178-MS-2-bulk-centerSCCKA	323	-	Capza2	FALSE
Multi-region	PROTON	chr7	64057211	64057212	IMCB-Fern0196-MS-X-centerSCC	323	-	Gabrg3	FALSE
Multi-region	PROTON	chr9	10657028	10657029	IMCB-Fern0196-MS-X-centerSCC	322	+	Cntn5	TRUE
Multi-region	PROTON	chr9	95422762	95422763	IMCB-Fern0196-MS-X-centerSCC	322	+	U2surp	TRUE
Multi-region	PROTON	chr13	103548579	103548580	IMCB-Fern0196-MS-X-rightKA	321	+	1700099I09Rik|Mast4	FALSE
Multi-region	PROTON	chr9	89551715	89551716	IMCB-Fern0162-MS-1-bulk-rightKA	321	+		TRUE
Multi-region	PROTON	chr12	113127827	113127828	IMCB-Fern0178-MS-2-bulk-centerSCCKA	321	-	Ppp1r13b	FALSE
Multi-region	PROTON	chr10	54317389	54317390	IMCB-Fern0178-MS-2-bulk-rightSCC	321	-		FALSE
Multi-region	PROTON	chr10	103139060	103139061	IMCB-Fern0196-MS-X-centerSCC	321	+		FALSE
SCC	PROTON	chr11	28452124	28452125	IMCB-Fern0162-MS-1-bulk	321	-	Ccdc85a	FALSE
SCC	PROTON	chr9	10751023	10751024	IMCB-Fern0162-MS-1-bulk	321	-	Cntn5	TRUE
SCC	PROTON	chr9	77608386	77608387	IMCB-Fern0162-MS-1-bulk	321	+	Gclc	TRUE
Multi-region	PROTON	chr6	44931673	44931674	IMCB-Fern0196-MS-X-rightKA	320	-		FALSE
Multi-region	PROTON	chr2	10076274	10076275	IMCB-Fern0178-MS-2-bulk-rightSCC	320	+	Itih5	FALSE
Multi-region	PROTON	chr2	133373170	133373171	IMCB-Fern0196-MS-X-centerSCC	320	+	Bmp2	FALSE
Multi-region	PROTON	chr1	64742767	64742768	IMCB-Fern0162-MS-1-bulk-rightKA	319	+	2810408I11Rik|Ccnyl1	FALSE
Multi-region	PROTON	chr10	17649977	17649978	IMCB-Fern0178-MS-2-bulk-centerSCCKA	319	-	Heca	FALSE
Multi-region	PROTON	chr10	55529546	55529547	IMCB-Fern0196-MS-X-centerSCC	318	-		FALSE
Multi-region	PROTON	chr6	11950312	11950313	IMCB-Fern0196-MS-X-centerSCC	318	-	Phf14	FALSE
Multi-region	PROTON	chr10	56786801	56786802	IMCB-Fern0162-MS-1-bulk-leftKA	317	+		FALSE
Multi-region	PROTON	chr19	14352445	14352446	IMCB-Fern0196-MS-X-centerSCC	317	-		FALSE
Multi-region	PROTON	chr11	67788740	67788741	IMCB-Fern0162-MS-1-bulk-leftKA	316	+	Cfap52|Stx8	FALSE
Multi-region	PROTON	chr10	100874350	100874351	IMCB-Fern0178-MS-2-bulk-rightSCC	316	+		FALSE
Multi-region	PROTON	chr8	107970208	107970209	IMCB-Fern0178-MS-2-bulk-rightSCC	316	+	Lrrc36	FALSE
Multi-region	PROTON	chr8	26336087	26336088	IMCB-Fern0196-MS-X-centerSCC2	316	+		FALSE
SCC	454	chr18	77902333	77902334	IMCB-Fern0178-MS-2-bulk	316	+	8030462N17Rik	FALSE
Multi-region	PROTON	chr4	50789444	50789445	IMCB-Fern0196-MS-X-centerSCC2	315	+		FALSE
Multi-region	PROTON	chr9	122049596	122049597	IMCB-Fern0196-MS-X-centerSCC2	315	+	Snrk	TRUE
Multi-region	PROTON	chr17	62907471	62907472	IMCB-Fern0162-MS-1-bulk-rightKA	314	-		FALSE
Multi-region	PROTON	chr9	48308617	48308618	IMCB-Fern0307-MS-1-bulk-rightKA	313	+	Rbm7	TRUE
Multi-region	PROTON	chr2	46613933	46613934	IMCB-Fern0162-MS-1-bulk-centerSCC	313	+		FALSE
Multi-region	PROTON	chr2	158961304	158961305	IMCB-Fern0178-MS-2-bulk-centerSCCKA	312	-		FALSE
Multi-region	PROTON	chr10	103139060	103139061	IMCB-Fern0196-MS-X-leftKA	312	+		FALSE
Multi-region	PROTON	chr17	64226324	64226325	IMCB-Fern0196-MS-X-rightKA	311	-	Fer	FALSE
Multi-region	PROTON	chr17	4045052	4045053	IMCB-Fern0178-MS-2-bulk-centerSCC	311	-	4930470H14Rik	FALSE
Multi-region	PROTON	chr3	143500492	143500493	IMCB-Fern0178-MS-2-bulk-rightSCC	311	+		FALSE
Multi-region	PROTON	chr6	131322888	131322889	IMCB-Fern0162-MS-1-bulk-centerSCC	311	+	Ybx3	FALSE
Multi-region	PROTON	chr1	151050555	151050556	IMCB-Fern0162-MS-1-bulk-rightKA	310	+		FALSE
SCC	PROTON	chr2	159680768	159680769	IMCB-Fern0162-MS-1-bulk	310	-		FALSE
Multi-region	PROTON	chr1	74876059	74876060	IMCB-Fern0196-MS-X-rightKA	309	-		FALSE
Multi-region	PROTON	chr18	69697000	69697001	IMCB-Fern0196-MS-X-rightKA	309	+	Tcf4	FALSE
Multi-region	PROTON	chr3	56818387	56818388	IMCB-Fern0196-MS-X-centerSCC2	309	-		FALSE
SCC	PROTON	chr4	87166766	87166767	IMCB-Fern0162-MS-1-bulk	309	+		FALSE
Multi-region	PROTON	chr7	102386569	102386570	IMCB-Fern0178-MS-2-bulk-leftKA	308	+		FALSE
Multi-region	PROTON	chr4	8217114	8217115	IMCB-Fern0162-MS-1-bulk-rightKA	308	-		FALSE
Multi-region	PROTON	chr1	124940072	124940073	IMCB-Fern0196-MS-X-centerSCC2	308	+		FALSE
SCC	PROTON	chr6	91020509	91020510	IMCB-Fern0162-MS-1-bulk	308	+	Nup210	FALSE
Multi-region	PROTON	chr9	30360220	30360221	IMCB-Fern0162-MS-1-bulk-leftKA	306	-		TRUE
Multi-region	PROTON	chr9	72864010	72864011	IMCB-Fern0178-MS-2-bulk-centerSCC	306	-	Ccpg1|Pigb	TRUE
Multi-region	PROTON	chr3	70368552	70368553	IMCB-Fern0162-MS-1-bulk-centerSCC	306	-		FALSE
Multi-region	PROTON	chr6	24370714	24370715	IMCB-Fern0162-MS-1-bulk-centerSCC	306	+		FALSE
SCC	PROTON	chr18	42311779	42311780	IMCB-Fern0162-MS-1-bulk	306	+	Sh3rf2	FALSE
Multi-region	PROTON	chr13	18296901	18296902	IMCB-Fern0196-MS-X-centerSCC2	305	+	Pou6f2	FALSE
Multi-region	PROTON	chr2	29008349	29008350	IMCB-Fern0196-MS-X-rightKA	304	-	Setx	FALSE
Multi-region	PROTON	chr8	35603719	35603720	IMCB-Fern0196-MS-X-rightKA	304	-		FALSE
Multi-region	PROTON	chr8	115184851	115184852	IMCB-Fern0178-MS-2-bulk-centerSCCKA	304	+	Cntnap4	FALSE
Multi-region	PROTON	chr3	46801720	46801721	IMCB-Fern0307-MS-1-bulk-centerSCC	304	-		FALSE
Multi-region	PROTON	chr1	139681832	139681833	IMCB-Fern0162-MS-1-bulk-centerSCC	304	+		FALSE
Multi-region	PROTON	chr1	173675846	173675847	IMCB-Fern0178-MS-2-bulk-leftKA	303	-		FALSE
Multi-region	PROTON	chr5	56490409	56490410	IMCB-Fern0162-MS-1-bulk-rightKA	303	+		FALSE
Multi-region	PROTON	chr18	84755446	84755447	IMCB-Fern0178-MS-2-bulk-rightSCC	303	+	Zfp407	FALSE
Multi-region	PROTON	chr6	28654822	28654823	IMCB-Fern0178-MS-2-bulk-rightSCC	303	-	Snd1	FALSE
Multi-region	PROTON	chr14	17259958	17259959	IMCB-Fern0162-MS-1-bulk-centerSCC	303	-	Top2b	FALSE
Multi-region	PROTON	chr9	85913180	85913181	IMCB-Fern0162-MS-1-bulk-leftKA	302	+		TRUE
Multi-region	PROTON	chr11	15284305	15284306	IMCB-Fern0162-MS-1-bulk-rightKA	302	-		FALSE
Multi-region	PROTON	chr8	23372081	23372082	IMCB-Fern0307-MS-1-bulk-rightKA	302	-		FALSE
Multi-region	PROTON	chr15	96255596	96255597	IMCB-Fern0162-MS-1-bulk-rightKA	301	+	Scaf11	FALSE
Multi-region	PROTON	chr11	72536283	72536284	IMCB-Fern0162-MS-1-bulk-centerSCC	301	-	Ankfy1	FALSE
Multi-region	PROTON	chr1	37636531	37636532	IMCB-Fern0178-MS-2-bulk-rightSCC	300	+		FALSE
Multi-region	PROTON	chr1	72662500	72662501	IMCB-Fern0178-MS-2-bulk-centerSCC	299	-	Smarcal1	FALSE
Multi-region	PROTON	chr2	41562007	41562008	IMCB-Fern0196-MS-X-centerSCC	299	-	Lrp1b	FALSE
Multi-region	PROTON	chr9	100615756	100615757	IMCB-Fern0196-MS-X-rightKA	298	+	Stag1	TRUE
Multi-region	PROTON	chr9	111676678	111676679	IMCB-Fern0178-MS-2-bulk-centerSCCKA	298	+		TRUE
Multi-region	PROTON	chr14	58227581	58227582	IMCB-Fern0307-MS-1-bulk-rightKA	298	+	Xpo4	FALSE
Multi-region	PROTON	chr9	113616879	113616880	IMCB-Fern0162-MS-1-bulk-leftKA	297	-	Pdcd6ip	TRUE
Multi-region	PROTON	chrX	60609865	60609866	IMCB-Fern0307-MS-1-bulk-rightKA	297	+		FALSE
Multi-region	PROTON	chr15	63798622	63798623	IMCB-Fern0196-MS-X-centerSCC2	297	+	Fam49b	FALSE
Multi-region	PROTON	chr15	81844348	81844349	IMCB-Fern0196-MS-X-centerSCC2	297	+	Desi1|Xrcc6	FALSE
Multi-region	PROTON	chr2	143745850	143745851	IMCB-Fern0196-MS-X-centerSCC	297	+	Dstn	FALSE
Multi-region	PROTON	chr9	20910906	20910907	IMCB-Fern0196-MS-X-centerSCC	297	-	Raver1|Raver1-fdx1l|Tyk2	TRUE
Multi-region	PROTON	chr16	8178628	8178629	IMCB-Fern0196-MS-X-rightKA	296	+		FALSE
Multi-region	PROTON	chr1	20412940	20412941	IMCB-Fern0196-MS-X-leftKA	296	+	Pkhd1	FALSE
Multi-region	PROTON	chr17	70740749	70740750	IMCB-Fern0196-MS-X-centerSCC2	296	+		FALSE
Multi-region	PROTON	chr15	57315530	57315531	IMCB-Fern0196-MS-X-rightKA	295	-	Slc22a22	FALSE
Multi-region	PROTON	chr4	96408793	96408794	IMCB-Fern0196-MS-X-rightKA	295	+	Gm12695	FALSE
Multi-region	PROTON	chr7	115393929	115393930	IMCB-Fern0162-MS-1-bulk-rightKA	295	+		FALSE
Multi-region	PROTON	chr9	59509927	59509928	IMCB-Fern0162-MS-1-bulk-rightKA	295	-	Pkm	TRUE
SCC	PROTON	chr5	130059178	130059179	IMCB-Fern0162-MS-1-bulk	295	+	Sfswap	FALSE
Multi-region	PROTON	chr19	55425584	55425585	IMCB-Fern0196-MS-X-rightKA	294	-	Vti1a	FALSE
Multi-region	PROTON	chr9	62746677	62746678	IMCB-Fern0162-MS-1-bulk-leftKA	294	+	Pias1	TRUE
Multi-region	PROTON	chr9	46615695	46615696	IMCB-Fern0307-MS-1-bulk-rightKA	294	+		TRUE
Multi-region	PROTON	chr1	191162207	191162208	IMCB-Fern0178-MS-2-bulk-centerSCCKA	293	-	Kcnk2	FALSE
SCC	PROTON	chr9	18112503	18112504	IMCB-Fern0162-MS-1-bulk	293	-	Chordc1	TRUE
Multi-region	PROTON	chr18	82410570	82410571	IMCB-Fern0178-MS-2-bulk-centerSCC	292	-		FALSE
Multi-region	PROTON	chr7	112806035	112806036	IMCB-Fern0178-MS-2-bulk-centerSCCKA	291	+		FALSE
Multi-region	PROTON	chr9	86305062	86305063	IMCB-Fern0307-MS-1-bulk-leftSCC	291	+	Ube2cbp	TRUE
SCC	PROTON	chr4	149791672	149791673	IMCB-Fern0162-MS-1-bulk	291	+	Rere	FALSE
Multi-region	PROTON	chr7	34531658	34531659	IMCB-Fern0307-MS-1-bulk-centerSCC	290	+	Scgb2b24	FALSE
Multi-region	PROTON	chr9	74013921	74013922	IMCB-Fern0196-MS-X-centerSCC2	290	+	Wdr72	TRUE
Multi-region	PROTON	chr1	36226550	36226551	IMCB-Fern0196-MS-X-rightKA	289	-	Uggt1	FALSE
Multi-region	PROTON	chr8	7220639	7220640	IMCB-Fern0178-MS-2-bulk-rightSCC	289	+		FALSE
Multi-region	PROTON	chr9	77508587	77508588	IMCB-Fern0196-MS-X-leftKA	288	-		TRUE
Multi-region	PROTON	chr18	89051011	89051012	IMCB-Fern0162-MS-1-bulk-centerSCC	288	+	Socs6	FALSE
Multi-region	PROTON	chr11	117543703	117543704	IMCB-Fern0196-MS-X-centerSCC	288	+	Tnrc6c	FALSE
Multi-region	PROTON	chr1	98730398	98730399	IMCB-Fern0162-MS-1-bulk-rightKA	287	-	Slco4c1	FALSE
Multi-region	PROTON	chr3	30948757	30948758	IMCB-Fern0162-MS-1-bulk-rightKA	287	-	Prkci	FALSE
Multi-region	PROTON	chr9	13414729	13414730	IMCB-Fern0162-MS-1-bulk-rightKA	287	-	Maml2	TRUE
Multi-region	PROTON	chr8	26699195	26699196	IMCB-Fern0196-MS-X-leftKA	287	+	Letm2|Whsc1l1	FALSE
Multi-region	PROTON	chrX	124269483	124269484	IMCB-Fern0196-MS-X-centerSCC2	287	+	4930412D23Rik	FALSE
Multi-region	PROTON	chr4	105987374	105987375	IMCB-Fern0162-MS-1-bulk-rightKA	286	-	Usp24	FALSE
Multi-region	PROTON	chr3	54688856	54688857	IMCB-Fern0178-MS-2-bulk-centerSCCKA	286	-		FALSE
Multi-region	PROTON	chr5	145603067	145603068	IMCB-Fern0307-MS-1-bulk-leftSCC	286	+	Trrap	FALSE
Multi-region	PROTON	chr15	33355349	33355350	IMCB-Fern0196-MS-X-leftKA	286	+	Cpq	FALSE
Multi-region	PROTON	chr2	119844808	119844809	IMCB-Fern0196-MS-X-centerSCC2	286	+	Gm28042|Jmjd7|Mapkbp1|Pla2g4b	FALSE
SCC	PROTON	chr15	101210514	101210515	IMCB-Fern0178-MS-2-bulk	286	-	Krt80	FALSE
Multi-region	PROTON	chr13	52718930	52718931	IMCB-Fern0196-MS-X-rightKA	285	-	Syk	FALSE
Multi-region	PROTON	chr4	110459722	110459723	IMCB-Fern0162-MS-1-bulk-leftKA	285	-	Agbl4	FALSE
Multi-region	PROTON	chr9	73228250	73228251	IMCB-Fern0196-MS-X-rightKA	284	+		TRUE
Multi-region	PROTON	chr18	15108871	15108872	IMCB-Fern0162-MS-1-bulk-leftKA	284	-		FALSE
Multi-region	PROTON	chr9	59486765	59486766	IMCB-Fern0178-MS-2-bulk-centerSCC	284	-	Parp6	TRUE
Multi-region	PROTON	chr6	36743070	36743071	IMCB-Fern0162-MS-1-bulk-rightKA	284	-	Ptn	FALSE
Multi-region	PROTON	chr9	8349899	8349900	IMCB-Fern0162-MS-1-bulk-centerSCC	284	+		TRUE
Multi-region	PROTON	chr9	26142533	26142534	IMCB-Fern0162-MS-1-bulk-centerSCC	284	+		TRUE
Multi-region	PROTON	chr14	70046653	70046654	IMCB-Fern0196-MS-X-centerSCC	284	-	Loxl2	FALSE
SCC	PROTON	chr7	141705940	141705941	IMCB-Fern0178-MS-2-bulk	283	-		FALSE
Multi-region	PROTON	chr1	187569454	187569455	IMCB-Fern0162-MS-1-bulk-rightKA	282	+		FALSE
Multi-region	PROTON	chr6	8904216	8904217	IMCB-Fern0162-MS-1-bulk-rightKA	282	+	Nxph1	FALSE
Multi-region	PROTON	chr8	15804457	15804458	IMCB-Fern0162-MS-1-bulk-rightKA	282	+		FALSE
Multi-region	PROTON	chr3	153573888	153573889	IMCB-Fern0307-MS-1-bulk-leftSCC	282	-	Msh4|Rabggtb|Snord45b	FALSE
Multi-region	PROTON	chr9	122035068	122035069	IMCB-Fern0196-MS-X-centerSCC2	282	+	Snrk	TRUE
Multi-region	PROTON	chr13	6973562	6973563	IMCB-Fern0196-MS-X-rightKA	281	-		FALSE
Multi-region	PROTON	chr8	125776130	125776131	IMCB-Fern0196-MS-X-rightKA	281	+	Vps9d1|Zfp276	FALSE
Multi-region	PROTON	chr5	77590525	77590526	IMCB-Fern0178-MS-2-bulk-leftKA	280	+		FALSE
Multi-region	PROTON	chr8	23525955	23525956	IMCB-Fern0196-MS-X-rightKA	279	+	Mrps31	FALSE
Multi-region	PROTON	chr1	27753683	27753684	IMCB-Fern0307-MS-1-bulk-rightKA	279	+		FALSE
Multi-region	PROTON	chr6	115984565	115984566	IMCB-Fern0196-MS-X-leftKA	279	-	Tmcc1	FALSE
Multi-region	PROTON	chr10	126075319	126075320	IMCB-Fern0196-MS-X-rightKA	278	+		FALSE
Multi-region	PROTON	chr8	70092817	70092818	IMCB-Fern0178-MS-2-bulk-centerSCCKA	278	-		FALSE
Multi-region	PROTON	chr9	73697288	73697289	IMCB-Fern0196-MS-X-leftKA	278	-	Unc13c	TRUE
Multi-region	PROTON	chr3	131744201	131744202	IMCB-Fern0196-MS-X-centerSCC2	278	-	Dkk2	FALSE
Multi-region	PROTON	chr1	56683902	56683903	IMCB-Fern0162-MS-1-bulk-centerSCC	278	+		FALSE
Multi-region	PROTON	chr9	117951890	117951891	IMCB-Fern0178-MS-2-bulk-centerSCC	277	+	Azi2	TRUE
Multi-region	PROTON	chr1	179262627	179262628	IMCB-Fern0196-MS-X-centerSCC2	277	+		FALSE
Multi-region	PROTON	chr16	43422195	43422196	IMCB-Fern0162-MS-1-bulk-centerSCC	277	+	Gm15713|Zbtb20	FALSE
Multi-region	PROTON	chr9	84143387	84143388	IMCB-Fern0162-MS-1-bulk-leftKA	276	+		TRUE
Multi-region	PROTON	chr6	29223529	29223530	IMCB-Fern0162-MS-1-bulk-rightKA	276	-	Fam71f2|Hilpda	FALSE
Multi-region	PROTON	chr10	73414559	73414560	IMCB-Fern0307-MS-1-bulk-rightKA	276	+	Pcdh15	FALSE
Multi-region	PROTON	chr13	43560666	43560667	IMCB-Fern0307-MS-1-bulk-rightKA	276	+	Ranbp9	FALSE
Multi-region	PROTON	chr9	65987000	65987001	IMCB-Fern0196-MS-X-centerSCC2	276	+	Snx1	TRUE
Multi-region	PROTON	chr9	85925593	85925594	IMCB-Fern0196-MS-X-centerSCC2	276	-		TRUE
SCC	PROTON	chr12	93528027	93528028	IMCB-Fern0162-MS-1-bulk	276	+		FALSE
Multi-region	PROTON	chr14	8950142	8950143	IMCB-Fern0178-MS-2-bulk-leftKA	275	+	Pxk	FALSE
Multi-region	PROTON	chr14	85732912	85732913	IMCB-Fern0162-MS-1-bulk-rightKA	275	-		FALSE
Multi-region	PROTON	chr19	58935439	58935440	IMCB-Fern0178-MS-2-bulk-centerSCCKA	275	+	Hspa12a	FALSE
Multi-region	PROTON	chr14	79427769	79427770	IMCB-Fern0307-MS-1-bulk-centerSCC	275	+	Vwa8	FALSE
Multi-region	PROTON	chr18	76606087	76606088	IMCB-Fern0178-MS-2-bulk-rightSCC	275	+		FALSE
Multi-region	PROTON	chr8	109420733	109420734	IMCB-Fern0196-MS-X-centerSCC	275	+	Chtf8|Cirh1a	FALSE
Multi-region	PROTON	chr13	119550108	119550109	IMCB-Fern0178-MS-2-bulk-leftKA	274	-	Fgf10	FALSE
Multi-region	PROTON	chr12	78730595	78730596	IMCB-Fern0178-MS-2-bulk-centerSCCKA	274	-		FALSE
Multi-region	PROTON	chr4	74973311	74973312	IMCB-Fern0196-MS-X-leftKA	274	-		FALSE
Multi-region	PROTON	chr8	10564486	10564487	IMCB-Fern0196-MS-X-leftKA	274	+	Myo16	FALSE
SCC	PROTON	chr9	85824630	85824631	IMCB-Fern0162-MS-1-bulk	274	+		TRUE
SCC	PROTON	chr9	101001357	101001358	IMCB-Fern0162-MS-1-bulk	274	+	Msl2	TRUE
Multi-region	PROTON	chr6	46862798	46862799	IMCB-Fern0178-MS-2-bulk-centerSCC	273	-	Cntnap2	FALSE
Multi-region	PROTON	chr1	76134242	76134243	IMCB-Fern0162-MS-1-bulk-rightKA	273	-		FALSE
Multi-region	PROTON	chr9	44769608	44769609	IMCB-Fern0162-MS-1-bulk-rightKA	273	-	Ube4a	TRUE
Multi-region	PROTON	chr8	93743156	93743157	IMCB-Fern0178-MS-2-bulk-centerSCCKA	273	+	Rpgrip1l	FALSE
Multi-region	PROTON	chr9	63361997	63361998	IMCB-Fern0162-MS-1-bulk-centerSCC	273	+	Iqch	TRUE
SCC	PROTON	chr7	130420364	130420365	IMCB-Fern0307-MS-1-bulk	273	-		FALSE
Multi-region	PROTON	chr14	23271577	23271578	IMCB-Fern0307-MS-1-bulk-rightKA	272	-	1700112E06Rik	FALSE
Multi-region	PROTON	chr5	97122483	97122484	IMCB-Fern0196-MS-X-centerSCC	272	+	Fras1	FALSE
Multi-region	PROTON	chr18	87308092	87308093	IMCB-Fern0178-MS-2-bulk-leftKA	271	-		FALSE
Multi-region	PROTON	chr4	141226611	141226612	IMCB-Fern0196-MS-X-centerSCC	271	+	Plekhm2	FALSE
SCC	PROTON	chr9	117951890	117951891	IMCB-Fern0178-MS-2-bulk	271	+	Azi2	TRUE
Multi-region	PROTON	chr10	93640964	93640965	IMCB-Fern0162-MS-1-bulk-leftKA	270	-	Nr2c1	FALSE
Multi-region	PROTON	chr18	43406923	43406924	IMCB-Fern0162-MS-1-bulk-leftKA	270	+	Stk32a	FALSE
Multi-region	PROTON	chr6	10882263	10882264	IMCB-Fern0162-MS-1-bulk-leftKA	270	+		FALSE
Multi-region	PROTON	chr3	33491376	33491377	IMCB-Fern0196-MS-X-centerSCC2	270	-		FALSE
Multi-region	PROTON	chr6	44473665	44473666	IMCB-Fern0162-MS-1-bulk-centerSCC	270	+		FALSE
Multi-region	PROTON	chr9	85878514	85878515	IMCB-Fern0196-MS-X-rightKA	269	-		TRUE
Multi-region	PROTON	chr4	18486516	18486517	IMCB-Fern0162-MS-1-bulk-rightKA	269	-		FALSE
Multi-region	PROTON	chr9	21475152	21475153	IMCB-Fern0178-MS-2-bulk-centerSCCKA	269	+	Smarca4	TRUE
Multi-region	PROTON	chr5	111775919	111775920	IMCB-Fern0162-MS-1-bulk-centerSCC	269	+	Pitpnb	FALSE
Multi-region	PROTON	chr9	3617709	3617710	IMCB-Fern0196-MS-X-centerSCC	269	+	Gucy1a2	TRUE
Multi-region	PROTON	chr12	112827925	112827926	IMCB-Fern0162-MS-1-bulk-rightKA	268	-	Mark3	FALSE
Multi-region	PROTON	chr10	13182088	13182089	IMCB-Fern0162-MS-1-bulk-centerSCC	268	+	Phactr2	FALSE
SCC	PROTON	chr15	6813522	6813523	IMCB-Fern0162-MS-1-bulk	268	+	Osmr	FALSE
Multi-region	PROTON	chr19	32453320	32453321	IMCB-Fern0178-MS-2-bulk-leftKA	267	+	2700046G09Rik|Sgms1	FALSE
Multi-region	PROTON	chr2	74359285	74359286	IMCB-Fern0178-MS-2-bulk-centerSCC	267	+	Lnp	FALSE
Multi-region	PROTON	chr2	116450597	116450598	IMCB-Fern0162-MS-1-bulk-rightKA	267	-		FALSE
Multi-region	PROTON	chr9	83766456	83766457	IMCB-Fern0307-MS-1-bulk-leftSCC	267	+		TRUE
Multi-region	PROTON	chr11	35720016	35720017	IMCB-Fern0196-MS-X-rightKA	266	+	Wwc1	FALSE
Multi-region	PROTON	chr13	23173893	23173894	IMCB-Fern0196-MS-X-rightKA	266	+		FALSE
Multi-region	PROTON	chr2	118064404	118064405	IMCB-Fern0307-MS-1-bulk-rightKA	266	-	Fsip1	FALSE
Multi-region	PROTON	chr1	145600323	145600324	IMCB-Fern0178-MS-2-bulk-rightSCC	266	-	Trove2	FALSE
Multi-region	PROTON	chr9	86344717	86344718	IMCB-Fern0178-MS-2-bulk-rightSCC	266	-	Ube2cbp	TRUE
Multi-region	PROTON	chr12	95749582	95749583	IMCB-Fern0196-MS-X-centerSCC2	266	+		FALSE
Multi-region	PROTON	chr13	110267987	110267988	IMCB-Fern0162-MS-1-bulk-centerSCC	266	+	Pde4d	FALSE
SCC	PROTON	chr15	31382168	31382169	IMCB-Fern0162-MS-1-bulk	266	+	Ropn1l	FALSE
Multi-region	PROTON	chr4	79032902	79032903	IMCB-Fern0162-MS-1-bulk-leftKA	265	+		FALSE
Multi-region	PROTON	chr11	44885619	44885620	IMCB-Fern0178-MS-2-bulk-centerSCC	265	+		FALSE
Multi-region	PROTON	chr14	57530390	57530391	IMCB-Fern0162-MS-1-bulk-rightKA	265	+	Zmym2	FALSE
Multi-region	PROTON	chr18	65833050	65833051	IMCB-Fern0162-MS-1-bulk-rightKA	265	+	Zfp532	FALSE
Multi-region	PROTON	chr4	139225935	139225936	IMCB-Fern0162-MS-1-bulk-rightKA	265	-	Tas1r2	FALSE
Multi-region	PROTON	chr14	14341640	14341641	IMCB-Fern0178-MS-2-bulk-centerSCCKA	265	-	Synpr	FALSE
Multi-region	PROTON	chr6	15217185	15217186	IMCB-Fern0196-MS-X-leftKA	265	-	Foxp2	FALSE
Multi-region	PROTON	chr6	29326637	29326638	IMCB-Fern0178-MS-2-bulk-centerSCCKA	264	-	Calu	FALSE
Multi-region	PROTON	chr6	108477517	108477518	IMCB-Fern0196-MS-X-centerSCC	264	+	Itpr1	FALSE
Multi-region	PROTON	chr9	33082203	33082204	IMCB-Fern0196-MS-X-centerSCC2	263	+		TRUE
Multi-region	PROTON	chr1	88591340	88591341	IMCB-Fern0162-MS-1-bulk-centerSCC	263	-	Dis3l2	FALSE
Multi-region	PROTON	chr5	144726848	144726849	IMCB-Fern0178-MS-2-bulk-centerSCC	262	-		FALSE
Multi-region	PROTON	chr16	34067223	34067224	IMCB-Fern0178-MS-2-bulk-rightSCC	262	-	Kalrn	FALSE
SCC	PROTON	chr9	69253754	69253755	IMCB-Fern0178-MS-2-bulk	262	+	Ice2	TRUE
Multi-region	PROTON	chr10	125731489	125731490	IMCB-Fern0178-MS-2-bulk-centerSCC	261	-		FALSE
Multi-region	PROTON	chr19	20472221	20472222	IMCB-Fern0178-MS-2-bulk-centerSCC	261	+	1500015L24Rik|Anxa1	FALSE
Multi-region	PROTON	chr1	5007075	5007076	IMCB-Fern0196-MS-X-leftKA	261	+	Rgs20	FALSE
Multi-region	PROTON	chr6	41771151	41771152	IMCB-Fern0196-MS-X-leftKA	261	+		FALSE
Multi-region	PROTON	chr1	99638993	99638994	IMCB-Fern0162-MS-1-bulk-centerSCC	261	+	Ppip5k2	FALSE
Multi-region	PROTON	chr10	44051885	44051886	IMCB-Fern0162-MS-1-bulk-centerSCC	261	-	Atg5	FALSE
Multi-region	PROTON	chr12	25685519	25685520	IMCB-Fern0162-MS-1-bulk-centerSCC	261	+	Kidins220	FALSE
Multi-region	PROTON	chr5	139555807	139555808	IMCB-Fern0162-MS-1-bulk-centerSCC	261	-	Prkar1b	FALSE
Multi-region	PROTON	chr3	80139206	80139207	IMCB-Fern0196-MS-X-rightKA	260	+		FALSE
Multi-region	PROTON	chr12	29605157	29605158	IMCB-Fern0178-MS-2-bulk-leftKA	260	-		FALSE
Multi-region	PROTON	chr16	35025699	35025700	IMCB-Fern0178-MS-2-bulk-leftKA	260	-	Hacd2	FALSE
Multi-region	PROTON	chr9	85667386	85667387	IMCB-Fern0307-MS-1-bulk-rightKA	260	+		TRUE
Multi-region	PROTON	chr12	63100080	63100081	IMCB-Fern0307-MS-1-bulk-leftSCC	260	-		FALSE
Multi-region	PROTON	chr13	115176255	115176256	IMCB-Fern0178-MS-2-bulk-rightSCC	260	+	Ndufs4	FALSE
Multi-region	PROTON	chr18	35110199	35110200	IMCB-Fern0196-MS-X-centerSCC2	260	+	Hspa9	FALSE
Multi-region	PROTON	chr2	23522972	23522973	IMCB-Fern0196-MS-X-centerSCC2	260	+		FALSE
Multi-region	PROTON	chr4	74355741	74355742	IMCB-Fern0196-MS-X-centerSCC	260	+		FALSE
SCC	PROTON	chr3	42431422	42431423	IMCB-Fern0178-MS-2-bulk	260	+		FALSE
Multi-region	PROTON	chr1	153650978	153650979	IMCB-Fern0178-MS-2-bulk-centerSCCKA	259	+	Edem3	FALSE
Multi-region	PROTON	chr5	98633529	98633530	IMCB-Fern0178-MS-2-bulk-rightSCC	259	-		FALSE
Multi-region	PROTON	chr15	37975991	37975992	IMCB-Fern0196-MS-X-centerSCC2	259	+	Ubr5	FALSE
Multi-region	PROTON	chr9	87130426	87130427	IMCB-Fern0196-MS-X-centerSCC2	259	-	Cep162	TRUE
Multi-region	PROTON	chr3	32182525	32182526	IMCB-Fern0162-MS-1-bulk-centerSCC	259	+		FALSE
Multi-region	PROTON	chr6	122739887	122739888	IMCB-Fern0178-MS-2-bulk-leftKA	258	-		FALSE
Multi-region	PROTON	chr9	51941494	51941495	IMCB-Fern0178-MS-2-bulk-rightSCC	258	+	Zc3h12c	TRUE
SCC	PROTON	chr5	81116068	81116069	IMCB-Fern0162-MS-1-bulk	258	+		FALSE
Multi-region	PROTON	chr12	94482426	94482427	IMCB-Fern0162-MS-1-bulk-rightKA	257	+		FALSE
Multi-region	PROTON	chr7	95652912	95652913	IMCB-Fern0178-MS-2-bulk-centerSCCKA	257	-		FALSE
Multi-region	PROTON	chr15	50942999	50943000	IMCB-Fern0307-MS-1-bulk-rightKA	257	-		FALSE
Multi-region	PROTON	chr9	82309903	82309904	IMCB-Fern0178-MS-2-bulk-rightSCC	257	+		TRUE
Multi-region	PROTON	chr9	120849902	120849903	IMCB-Fern0196-MS-X-centerSCC2	257	+	4930593C16Rik|Ctnnb1|Mir7090	TRUE
SCC	PROTON	chr1	37167166	37167167	IMCB-Fern0162-MS-1-bulk	257	-		FALSE
Multi-region	PROTON	chr11	73700269	73700270	IMCB-Fern0196-MS-X-rightKA	256	-		FALSE
Multi-region	PROTON	chr9	96969862	96969863	IMCB-Fern0196-MS-X-rightKA	256	-		TRUE
Multi-region	PROTON	chr9	30186212	30186213	IMCB-Fern0162-MS-1-bulk-leftKA	256	+		TRUE
Multi-region	PROTON	chr9	97075231	97075232	IMCB-Fern0162-MS-1-bulk-leftKA	256	-		TRUE
Multi-region	PROTON	chr17	67207783	67207784	IMCB-Fern0307-MS-1-bulk-rightKA	256	+	Ptprm	FALSE
Multi-region	PROTON	chr4	56937161	56937162	IMCB-Fern0307-MS-1-bulk-leftSCC	256	+	Tmem245	FALSE
Multi-region	PROTON	chr4	49802944	49802945	IMCB-Fern0178-MS-2-bulk-rightSCC	256	+	Grin3a	FALSE
SCC	PROTON	chr19	3900141	3900142	IMCB-Fern0162-MS-1-bulk	256	-	Tcirg1	FALSE
Multi-region	PROTON	chr15	18812885	18812886	IMCB-Fern0162-MS-1-bulk-leftKA	255	-	Cdh10	FALSE
Multi-region	PROTON	chr3	55758226	55758227	IMCB-Fern0196-MS-X-centerSCC2	255	+	Nbea	FALSE
SCC	PROTON	chr9	35554995	35554996	IMCB-Fern0178-MS-2-bulk	255	+		TRUE
SCC	PROTON	chr2	49318127	49318128	IMCB-Fern0162-MS-1-bulk	255	+	Epc2	FALSE
Multi-region	PROTON	chr9	80403074	80403075	IMCB-Fern0196-MS-X-rightKA	254	-		TRUE
Multi-region	PROTON	chr13	79419839	79419840	IMCB-Fern0162-MS-1-bulk-leftKA	254	+		FALSE
Multi-region	PROTON	chr3	20526824	20526825	IMCB-Fern0178-MS-2-bulk-leftKA	254	-		FALSE
Multi-region	PROTON	chr9	47683871	47683872	IMCB-Fern0178-MS-2-bulk-leftKA	254	-		TRUE
Multi-region	PROTON	chr17	94001645	94001646	IMCB-Fern0178-MS-2-bulk-centerSCCKA	254	-		FALSE
Multi-region	PROTON	chr9	100982285	100982286	IMCB-Fern0307-MS-1-bulk-rightKA	254	+	Msl2	TRUE
Multi-region	PROTON	chr4	87550617	87550618	IMCB-Fern0178-MS-2-bulk-rightSCC	254	+	Mllt3	FALSE
Multi-region	PROTON	chr8	53564310	53564311	IMCB-Fern0196-MS-X-centerSCC2	254	-		FALSE
Multi-region	PROTON	chr1	82795512	82795513	IMCB-Fern0196-MS-X-rightKA	253	+		FALSE
Multi-region	PROTON	chr9	75387890	75387891	IMCB-Fern0196-MS-X-rightKA	253	-	Tmod3	TRUE
Multi-region	PROTON	chr9	90650043	90650044	IMCB-Fern0196-MS-X-rightKA	253	-		TRUE
Multi-region	PROTON	chr9	32280337	32280338	IMCB-Fern0178-MS-2-bulk-leftKA	253	-	Fli1	TRUE
Multi-region	PROTON	chr12	16952333	16952334	IMCB-Fern0178-MS-2-bulk-rightSCC	253	-	Rock2	FALSE
Multi-region	PROTON	chr14	22409638	22409639	IMCB-Fern0162-MS-1-bulk-leftKA	252	-	Kat6b	FALSE
Multi-region	PROTON	chr9	98093245	98093246	IMCB-Fern0178-MS-2-bulk-centerSCCKA	252	-		TRUE
Multi-region	PROTON	chr1	95141039	95141040	IMCB-Fern0307-MS-1-bulk-rightKA	252	+	Sned1	FALSE
Multi-region	PROTON	chrX	6945290	6945291	IMCB-Fern0196-MS-X-leftKA	252	-	Gm14379	FALSE
Multi-region	PROTON	chr3	87507281	87507282	IMCB-Fern0162-MS-1-bulk-centerSCC	252	+	Arhgef11	FALSE
SCC	PROTON	chr10	61797186	61797187	IMCB-Fern0162-MS-1-bulk	252	-	Hk1|Hk1os	FALSE
Multi-region	PROTON	chr11	29108577	29108578	IMCB-Fern0178-MS-2-bulk-leftKA	251	+	Smek2	FALSE
Multi-region	PROTON	chr7	106220597	106220598	IMCB-Fern0178-MS-2-bulk-leftKA	251	-	Uvrag	FALSE
Multi-region	PROTON	chr3	33960038	33960039	IMCB-Fern0162-MS-1-bulk-rightKA	251	-	Dnajc19|Fxr1	FALSE
Multi-region	PROTON	chr14	29083014	29083015	IMCB-Fern0196-MS-X-centerSCC2	251	+	Erc2	FALSE
Multi-region	PROTON	chr4	130619464	130619465	IMCB-Fern0196-MS-X-centerSCC2	251	-		FALSE
Multi-region	PROTON	chr9	83973051	83973052	IMCB-Fern0196-MS-X-centerSCC2	251	+	Bckdhb	TRUE
Multi-region	PROTON	chr12	4913425	4913426	IMCB-Fern0162-MS-1-bulk-leftKA	250	+	Atad2b|Ubxn2a	FALSE
Multi-region	PROTON	chr2	62167262	62167263	IMCB-Fern0307-MS-1-bulk-centerSCC	250	+		FALSE
Multi-region	PROTON	chr17	48120327	48120328	IMCB-Fern0178-MS-2-bulk-rightSCC	250	-		FALSE
Multi-region	PROTON	chr9	81985669	81985670	IMCB-Fern0178-MS-2-bulk-rightSCC	250	+		TRUE
Multi-region	PROTON	chr4	53541540	53541541	IMCB-Fern0196-MS-X-leftKA	250	+	Slc44a1	FALSE
Multi-region	PROTON	chr1	88660430	88660431	IMCB-Fern0196-MS-X-centerSCC2	250	-	Dis3l2	FALSE
Multi-region	PROTON	chr9	6640357	6640358	IMCB-Fern0196-MS-X-centerSCC	250	+		TRUE
Multi-region	PROTON	chr9	86588946	86588947	IMCB-Fern0196-MS-X-rightKA	249	+	A330041J22Rik|Me1	TRUE
Multi-region	PROTON	chr9	51869896	51869897	IMCB-Fern0162-MS-1-bulk-leftKA	249	+	Gm6981|Rdx	TRUE
Multi-region	PROTON	chr5	121876737	121876738	IMCB-Fern0162-MS-1-bulk-rightKA	249	+	Naa25	FALSE
Multi-region	PROTON	chrX	80909016	80909017	IMCB-Fern0162-MS-1-bulk-rightKA	249	+	Dmd	FALSE
Multi-region	PROTON	chr4	111482441	111482442	IMCB-Fern0162-MS-1-bulk-centerSCC	249	+	Spata6	FALSE
Multi-region	PROTON	chr3	9259943	9259944	IMCB-Fern0196-MS-X-centerSCC	249	+	Zbtb10	FALSE
Multi-region	PROTON	chr7	59468874	59468875	IMCB-Fern0178-MS-2-bulk-rightSCC	248	-		FALSE
Multi-region	PROTON	chr15	93518957	93518958	IMCB-Fern0162-MS-1-bulk-centerSCC	248	+		FALSE
Multi-region	PROTON	chr10	14419496	14419497	IMCB-Fern0162-MS-1-bulk-rightKA	247	-	1700016L04Rik|Vta1	FALSE
SCC	PROTON	chr19	45502551	45502552	IMCB-Fern0162-MS-1-bulk	247	+	Btrc	FALSE
Multi-region	PROTON	chr9	85848772	85848773	IMCB-Fern0196-MS-X-rightKA	246	+		TRUE
Multi-region	PROTON	chr3	132378003	132378004	IMCB-Fern0162-MS-1-bulk-leftKA	246	+	Tbck	FALSE
Multi-region	PROTON	chr3	147640505	147640506	IMCB-Fern0162-MS-1-bulk-leftKA	246	-		FALSE
Multi-region	PROTON	chr5	36043765	36043766	IMCB-Fern0162-MS-1-bulk-leftKA	246	+	Sh3tc1	FALSE
Multi-region	PROTON	chrX	67727244	67727245	IMCB-Fern0178-MS-2-bulk-rightSCC	246	-	BC023829	FALSE
Multi-region	PROTON	chr2	69861828	69861829	IMCB-Fern0178-MS-2-bulk-centerSCC	245	+	Ubr3	FALSE
Multi-region	PROTON	chr9	20551627	20551628	IMCB-Fern0178-MS-2-bulk-centerSCC	245	+		TRUE
Multi-region	PROTON	chr15	30853560	30853561	IMCB-Fern0162-MS-1-bulk-rightKA	245	+	Ctnnd2	FALSE
Multi-region	PROTON	chr3	12512035	12512036	IMCB-Fern0307-MS-1-bulk-centerSCC	245	-		FALSE
Multi-region	PROTON	chr7	37488055	37488056	IMCB-Fern0196-MS-X-leftKA	245	+	Tshz3	FALSE
Multi-region	PROTON	chr13	18601259	18601260	IMCB-Fern0196-MS-X-centerSCC2	245	-		FALSE
Multi-region	PROTON	chr4	36257442	36257443	IMCB-Fern0196-MS-X-centerSCC2	245	+	Lingo2	FALSE
Multi-region	PROTON	chr17	17848551	17848552	IMCB-Fern0196-MS-X-centerSCC	245	+	Vmn2r90	FALSE
Multi-region	PROTON	chr5	108928076	108928077	IMCB-Fern0196-MS-X-centerSCC	245	+	Pcgf3	FALSE
SCC	PROTON	chr2	45407426	45407427	IMCB-Fern0162-MS-1-bulk	245	+		FALSE
Multi-region	PROTON	chr1	93689173	93689174	IMCB-Fern0196-MS-X-rightKA	244	-	Twist2	FALSE
Multi-region	PROTON	chr1	135642384	135642385	IMCB-Fern0196-MS-X-rightKA	244	-	Atp2b4	FALSE
Multi-region	PROTON	chr9	28444449	28444450	IMCB-Fern0196-MS-X-rightKA	244	-	Opcml	TRUE
Multi-region	PROTON	chr9	44298455	44298456	IMCB-Fern0178-MS-2-bulk-leftKA	244	+	Bcl9l	TRUE
Multi-region	PROTON	chr11	77756565	77756566	IMCB-Fern0162-MS-1-bulk-rightKA	244	-	Gm11190|Sez6	FALSE
Multi-region	PROTON	chr6	122321393	122321394	IMCB-Fern0162-MS-1-bulk-rightKA	244	-		FALSE
Multi-region	PROTON	chr14	77698313	77698314	IMCB-Fern0196-MS-X-centerSCC	244	-	Enox1	FALSE
Multi-region	PROTON	chr8	80751812	80751813	IMCB-Fern0196-MS-X-rightKA	243	-	Ttc29	FALSE
Multi-region	PROTON	chr9	104077277	104077278	IMCB-Fern0178-MS-2-bulk-centerSCC	243	-	Dnajc13	TRUE
Multi-region	PROTON	chr17	10476876	10476877	IMCB-Fern0307-MS-1-bulk-rightKA	243	+	Qk	FALSE
Multi-region	PROTON	chr9	81866062	81866063	IMCB-Fern0162-MS-1-bulk-centerSCC	243	-	Mei4	TRUE
Multi-region	PROTON	chr9	86158741	86158742	IMCB-Fern0196-MS-X-rightKA	242	-		TRUE
Multi-region	PROTON	chr7	146897937	146897938	IMCB-Fern0178-MS-2-bulk-leftKA	242	-		FALSE
Multi-region	PROTON	chr15	77119024	77119025	IMCB-Fern0178-MS-2-bulk-centerSCC	242	-	Rbfox2	FALSE
Multi-region	PROTON	chr13	28520413	28520414	IMCB-Fern0178-MS-2-bulk-centerSCCKA	242	-		FALSE
Multi-region	PROTON	chr9	89228383	89228384	IMCB-Fern0307-MS-1-bulk-centerSCC	242	-		TRUE
Multi-region	PROTON	chr15	101916753	101916754	IMCB-Fern0307-MS-1-bulk-rightKA	242	+	Eif4b	FALSE
Multi-region	PROTON	chr2	62275431	62275432	IMCB-Fern0307-MS-1-bulk-leftSCC	242	-		FALSE
Multi-region	PROTON	chr1	144191086	144191087	IMCB-Fern0196-MS-X-leftKA	242	-		FALSE
Multi-region	PROTON	chr10	33670139	33670140	IMCB-Fern0196-MS-X-leftKA	242	-	Zufsp	FALSE
Multi-region	PROTON	chr11	27654420	27654421	IMCB-Fern0196-MS-X-centerSCC2	242	-		FALSE
Multi-region	PROTON	chr9	86344883	86344884	IMCB-Fern0196-MS-X-centerSCC2	242	-	Ube2cbp	TRUE
Multi-region	PROTON	chr2	105649682	105649683	IMCB-Fern0196-MS-X-rightKA	241	+	Elp4	FALSE
Multi-region	PROTON	chr18	61064590	61064591	IMCB-Fern0162-MS-1-bulk-leftKA	241	+	Arsi	FALSE
Multi-region	PROTON	chr7	105413162	105413163	IMCB-Fern0162-MS-1-bulk-leftKA	241	+	Acer3	FALSE
Multi-region	PROTON	chr12	95726535	95726536	IMCB-Fern0162-MS-1-bulk-rightKA	241	+		FALSE
Multi-region	PROTON	chr9	25067201	25067202	IMCB-Fern0178-MS-2-bulk-rightSCC	241	-	2012-09-06	TRUE
Multi-region	PROTON	chr15	101205281	101205282	IMCB-Fern0162-MS-1-bulk-centerSCC	241	-	Krt80	FALSE
Multi-region	PROTON	chr9	12653464	12653465	IMCB-Fern0196-MS-X-rightKA	240	+		TRUE
Multi-region	PROTON	chr3	78804313	78804314	IMCB-Fern0178-MS-2-bulk-centerSCC	240	+		FALSE
Multi-region	PROTON	chr14	69635700	69635701	IMCB-Fern0162-MS-1-bulk-rightKA	240	+	Stc1	FALSE
Multi-region	PROTON	chr12	70193692	70193693	IMCB-Fern0178-MS-2-bulk-centerSCCKA	240	+		FALSE
Multi-region	PROTON	chr9	14692605	14692606	IMCB-Fern0307-MS-1-bulk-rightKA	240	-	Izumo1r	TRUE
Multi-region	PROTON	chr18	4638863	4638864	IMCB-Fern0178-MS-2-bulk-rightSCC	240	+	9430020K01Rik	FALSE
Multi-region	PROTON	chr9	73831912	73831913	IMCB-Fern0196-MS-X-centerSCC2	240	+		TRUE
Multi-region	PROTON	chr11	43498187	43498188	IMCB-Fern0196-MS-X-rightKA	239	-	Pwwp2a	FALSE
Multi-region	PROTON	chr11	115272579	115272580	IMCB-Fern0307-MS-1-bulk-rightKA	239	-	Kctd2	FALSE
Multi-region	PROTON	chr1	132359872	132359873	IMCB-Fern0196-MS-X-leftKA	239	-	Cd55	FALSE
Multi-region	PROTON	chr4	126092798	126092799	IMCB-Fern0196-MS-X-centerSCC2	239	-	Ago3	FALSE
Multi-region	PROTON	chr6	22197723	22197724	IMCB-Fern0196-MS-X-centerSCC2	239	+	Cped1	FALSE
Multi-region	PROTON	chr5	37061317	37061318	IMCB-Fern0162-MS-1-bulk-centerSCC	239	+	D5Ertd579e	FALSE
Multi-region	PROTON	chr2	101900194	101900195	IMCB-Fern0178-MS-2-bulk-leftKA	238	-	Ldlrad3	FALSE
Multi-region	PROTON	chr13	51957883	51957884	IMCB-Fern0162-MS-1-bulk-rightKA	238	+		FALSE
Multi-region	PROTON	chr12	34055782	34055783	IMCB-Fern0196-MS-X-centerSCC2	238	+	Atxn7l1os2	FALSE
Multi-region	PROTON	chr7	84883150	84883151	IMCB-Fern0196-MS-X-centerSCC2	238	+		FALSE
Multi-region	PROTON	chr16	47791910	47791911	IMCB-Fern0162-MS-1-bulk-centerSCC	238	+		FALSE
Multi-region	PROTON	chr14	12614024	12614025	IMCB-Fern0196-MS-X-centerSCC	238	+	Ptprg	FALSE
SCC	PROTON	chr9	122277227	122277228	IMCB-Fern0162-MS-1-bulk	238	+	Abhd5	TRUE
Multi-region	PROTON	chr13	4389232	4389233	IMCB-Fern0162-MS-1-bulk-leftKA	237	+		FALSE
Multi-region	PROTON	chr9	22616733	22616734	IMCB-Fern0178-MS-2-bulk-centerSCC	237	+	Bbs9	TRUE
Multi-region	PROTON	chr9	120844630	120844631	IMCB-Fern0196-MS-X-leftKA	237	-	4930593C16Rik|Ctnnb1	TRUE
SCC	454	chr14	26463542	26463543	IMCB-Fern0178-MS-2-bulk	237	+	Zmiz1	FALSE
Multi-region	PROTON	chr12	31898842	31898843	IMCB-Fern0196-MS-X-rightKA	236	+		FALSE
Multi-region	PROTON	chr4	6666823	6666824	IMCB-Fern0178-MS-2-bulk-centerSCC	236	-	Tox	FALSE
Multi-region	PROTON	chr18	56699858	56699859	IMCB-Fern0162-MS-1-bulk-rightKA	236	-	Aldh7a1	FALSE
Multi-region	PROTON	chr2	53009299	53009300	IMCB-Fern0178-MS-2-bulk-centerSCCKA	236	+	Prpf40a	FALSE
Multi-region	PROTON	chr7	75216021	75216022	IMCB-Fern0196-MS-X-leftKA	236	-	Igf1r	FALSE
Multi-region	PROTON	chr1	183783584	183783585	IMCB-Fern0196-MS-X-centerSCC2	236	+	Lbr	FALSE
Multi-region	PROTON	chr13	48528782	48528783	IMCB-Fern0196-MS-X-centerSCC2	236	+		FALSE
Multi-region	PROTON	chr16	74700807	74700808	IMCB-Fern0162-MS-1-bulk-centerSCC	236	-		FALSE
Multi-region	PROTON	chr8	51405612	51405613	IMCB-Fern0196-MS-X-centerSCC	236	+		FALSE
SCC	PROTON	chr1	80667782	80667783	IMCB-Fern0162-MS-1-bulk	236	+	Dock10	FALSE
SCC	PROTON	chr7	113586364	113586365	IMCB-Fern0162-MS-1-bulk	236	-	Gm4759	FALSE
Multi-region	PROTON	chr12	78427862	78427863	IMCB-Fern0196-MS-X-rightKA	235	-	Fut8	FALSE
Multi-region	PROTON	chr16	51888373	51888374	IMCB-Fern0178-MS-2-bulk-centerSCCKA	235	-		FALSE
Multi-region	PROTON	chr3	144513636	144513637	IMCB-Fern0307-MS-1-bulk-rightKA	235	-	Clca3b	FALSE
Multi-region	PROTON	chr12	111099331	111099332	IMCB-Fern0196-MS-X-centerSCC2	235	+		FALSE
SCC	PROTON	chr9	85481485	85481486	IMCB-Fern0307-MS-1-bulk	235	-		TRUE
Multi-region	PROTON	chr18	89182825	89182826	IMCB-Fern0178-MS-2-bulk-leftKA	234	-	Rttn	FALSE
Multi-region	PROTON	chr2	169539416	169539417	IMCB-Fern0178-MS-2-bulk-centerSCC	234	-	Tshz2	FALSE
Multi-region	PROTON	chr14	13433247	13433248	IMCB-Fern0178-MS-2-bulk-centerSCCKA	234	-	Cadps	FALSE
Multi-region	PROTON	chr19	29788458	29788459	IMCB-Fern0178-MS-2-bulk-centerSCCKA	234	-		FALSE
Multi-region	PROTON	chrX	81472350	81472351	IMCB-Fern0162-MS-1-bulk-centerSCC	234	-	Dmd	FALSE
Multi-region	PROTON	chr4	135724539	135724540	IMCB-Fern0196-MS-X-centerSCC	234	-	E2f2	FALSE
Multi-region	PROTON	chr10	37256688	37256689	IMCB-Fern0196-MS-X-rightKA	233	+		FALSE
Multi-region	PROTON	chr13	94431160	94431161	IMCB-Fern0196-MS-X-rightKA	233	-	Bhmt2|Dmgdh	FALSE
Multi-region	PROTON	chr13	99654032	99654033	IMCB-Fern0196-MS-X-rightKA	233	-	Tnpo1	FALSE
Multi-region	PROTON	chr9	4527637	4527638	IMCB-Fern0196-MS-X-rightKA	233	+	Gria4	TRUE
Multi-region	PROTON	chr1	52247519	52247520	IMCB-Fern0162-MS-1-bulk-leftKA	233	+	Gls	FALSE
Multi-region	PROTON	chr3	106302300	106302301	IMCB-Fern0178-MS-2-bulk-leftKA	233	-	2010016I18Rik|Dennd2d	FALSE
Multi-region	PROTON	chr10	84481904	84481905	IMCB-Fern0307-MS-1-bulk-rightKA	233	-		FALSE
Multi-region	PROTON	chr9	122030234	122030235	IMCB-Fern0196-MS-X-leftKA	233	-	Snrk	TRUE
Multi-region	PROTON	chr4	81063020	81063021	IMCB-Fern0196-MS-X-centerSCC2	233	+	Mpdz	FALSE
Multi-region	PROTON	chr15	93084172	93084173	IMCB-Fern0196-MS-X-centerSCC	233	-	Gxylt1	FALSE
Multi-region	PROTON	chr11	57675863	57675864	IMCB-Fern0196-MS-X-rightKA	232	-		FALSE
Multi-region	PROTON	chr19	36252062	36252063	IMCB-Fern0178-MS-2-bulk-leftKA	232	-		FALSE
Multi-region	PROTON	chr1	92345451	92345452	IMCB-Fern0162-MS-1-bulk-rightKA	232	-		FALSE
Multi-region	PROTON	chr9	13472616	13472617	IMCB-Fern0307-MS-1-bulk-leftSCC	232	+	Maml2	TRUE
Multi-region	PROTON	chr11	70500301	70500302	IMCB-Fern0196-MS-X-leftKA	232	+	Camta2|Kif1c	FALSE
Multi-region	PROTON	chr8	15336163	15336164	IMCB-Fern0196-MS-X-leftKA	232	-		FALSE
Multi-region	PROTON	chr9	56787211	56787212	IMCB-Fern0307-MS-1-bulk-rightKA	231	-	Snupn|Snx33	TRUE
Multi-region	PROTON	chr9	79962920	79962921	IMCB-Fern0307-MS-1-bulk-rightKA	231	-	Senp6	TRUE
Multi-region	PROTON	chr8	121544535	121544536	IMCB-Fern0178-MS-2-bulk-rightSCC	231	+	Cdh13	FALSE
Multi-region	PROTON	chr9	71903085	71903086	IMCB-Fern0162-MS-1-bulk-centerSCC	231	-	Tcf12	TRUE
Multi-region	PROTON	chrX	58006869	58006870	IMCB-Fern0162-MS-1-bulk-centerSCC	231	-		FALSE
SCC	454	chr9	66973269	66973270	IMCB-Fern0307-MS-1-bulk	231	-	Gm19299	TRUE
Multi-region	PROTON	chr1	94352808	94352809	IMCB-Fern0196-MS-X-rightKA	230	+	Ndufa10	FALSE
Multi-region	PROTON	chr10	102868551	102868552	IMCB-Fern0162-MS-1-bulk-leftKA	230	-	Slc6a15	FALSE
Multi-region	PROTON	chr16	4912113	4912114	IMCB-Fern0178-MS-2-bulk-leftKA	230	+	Mgrn1	FALSE
Multi-region	PROTON	chr1	61503284	61503285	IMCB-Fern0307-MS-1-bulk-rightKA	230	-		FALSE
Multi-region	PROTON	chr11	69729054	69729055	IMCB-Fern0178-MS-2-bulk-rightSCC	230	-	2810408A11Rik|Gps2	FALSE
Multi-region	PROTON	chr7	95497423	95497424	IMCB-Fern0178-MS-2-bulk-centerSCC	229	-		FALSE
Multi-region	PROTON	chr9	7161079	7161080	IMCB-Fern0178-MS-2-bulk-centerSCC	229	+	Dync2h1	TRUE
Multi-region	PROTON	chr9	101897391	101897392	IMCB-Fern0178-MS-2-bulk-centerSCC	229	-	Ephb1	TRUE
Multi-region	PROTON	chr15	27717819	27717820	IMCB-Fern0178-MS-2-bulk-centerSCCKA	229	-	Trio	FALSE
SCC	PROTON	chr10	114727221	114727222	IMCB-Fern0178-MS-2-bulk	229	+	Rab21	FALSE
SCC	PROTON	chr3	30106227	30106228	IMCB-Fern0178-MS-2-bulk	229	+		FALSE
SCC	PROTON	chr11	77321655	77321656	IMCB-Fern0162-MS-1-bulk	229	-	Abhd15|Trp53i13	FALSE
SCC	PROTON	chr12	93362839	93362840	IMCB-Fern0162-MS-1-bulk	229	-		FALSE
SCC	PROTON	chr14	11820007	11820008	IMCB-Fern0307-MS-1-bulk	229	+	Fhit	FALSE
Multi-region	PROTON	chr9	114634684	114634685	IMCB-Fern0178-MS-2-bulk-centerSCC	228	+	Cmtm6	TRUE
Multi-region	PROTON	chr13	25671491	25671492	IMCB-Fern0196-MS-X-centerSCC2	228	-		FALSE
Multi-region	PROTON	chrX	139317230	139317231	IMCB-Fern0162-MS-1-bulk-centerSCC	228	+	Ammecr1	FALSE
Multi-region	PROTON	chr9	72532072	72532073	IMCB-Fern0196-MS-X-centerSCC	228	-	Nedd4	TRUE
SCC	PROTON	chr12	37694892	37694893	IMCB-Fern0162-MS-1-bulk	228	+		FALSE
Multi-region	PROTON	chr10	55211550	55211551	IMCB-Fern0162-MS-1-bulk-leftKA	227	+		FALSE
Multi-region	PROTON	chr10	61797186	61797187	IMCB-Fern0162-MS-1-bulk-rightKA	227	-	Hk1|Hk1os	FALSE
Multi-region	PROTON	chr18	38328156	38328157	IMCB-Fern0162-MS-1-bulk-rightKA	227	-		FALSE
Multi-region	PROTON	chr2	96359293	96359294	IMCB-Fern0162-MS-1-bulk-rightKA	227	-	Lrrc4c	FALSE
Multi-region	PROTON	chr8	71909017	71909018	IMCB-Fern0162-MS-1-bulk-rightKA	227	-	Gm10033	FALSE
Multi-region	PROTON	chr9	46116127	46116128	IMCB-Fern0307-MS-1-bulk-rightKA	227	+	4931429L15Rik	TRUE
Multi-region	PROTON	chr18	68027496	68027497	IMCB-Fern0178-MS-2-bulk-rightSCC	227	-	Cep192	FALSE
Multi-region	PROTON	chr1	120463851	120463852	IMCB-Fern0196-MS-X-leftKA	227	-	Clasp1	FALSE
Multi-region	PROTON	chrX	12651418	12651419	IMCB-Fern0196-MS-X-centerSCC2	227	-	Usp9x	FALSE
Multi-region	PROTON	chr9	17665028	17665029	IMCB-Fern0162-MS-1-bulk-centerSCC	227	+		TRUE
SCC	PROTON	chr19	54869486	54869487	IMCB-Fern0162-MS-1-bulk	227	-		FALSE
Multi-region	PROTON	chr9	31891596	31891597	IMCB-Fern0196-MS-X-rightKA	226	-		TRUE
Multi-region	PROTON	chr7	28287339	28287340	IMCB-Fern0178-MS-2-bulk-centerSCC	226	-	Prx	FALSE
Multi-region	PROTON	chr9	78377861	78377862	IMCB-Fern0178-MS-2-bulk-centerSCC	226	+		TRUE
Multi-region	PROTON	chr4	154451712	154451713	IMCB-Fern0178-MS-2-bulk-centerSCCKA	226	+	Morn1|Rer1	FALSE
Multi-region	PROTON	chr12	37746959	37746960	IMCB-Fern0307-MS-1-bulk-rightKA	226	+		FALSE
Multi-region	PROTON	chr1	127170264	127170265	IMCB-Fern0178-MS-2-bulk-rightSCC	226	-		FALSE
Multi-region	PROTON	chr12	80921830	80921831	IMCB-Fern0178-MS-2-bulk-rightSCC	226	+		FALSE
Multi-region	PROTON	chr9	100138814	100138815	IMCB-Fern0196-MS-X-centerSCC2	226	-		TRUE
Multi-region	PROTON	chr12	31297159	31297160	IMCB-Fern0162-MS-1-bulk-centerSCC	226	+		FALSE
Multi-region	PROTON	chr9	70332710	70332711	IMCB-Fern0162-MS-1-bulk-centerSCC	226	+	Rnf111	TRUE
Multi-region	PROTON	chr10	90869277	90869278	IMCB-Fern0196-MS-X-centerSCC	226	-		FALSE
SCC	454	chr1	66767668	66767669	IMCB-Fern0178-MS-2-bulk	226	-	Kansl1l	FALSE
SCC	PROTON	chr2	168069592	168069593	IMCB-Fern0178-MS-2-bulk	226	-	Dpm1	FALSE
Multi-region	PROTON	chr2	95925886	95925887	IMCB-Fern0178-MS-2-bulk-rightSCC	225	+		FALSE
Multi-region	PROTON	chr5	127957040	127957041	IMCB-Fern0178-MS-2-bulk-rightSCC	225	-	Tmem132c	FALSE
Multi-region	PROTON	chr10	112873757	112873758	IMCB-Fern0196-MS-X-centerSCC2	225	-		FALSE
Multi-region	PROTON	chr11	103833130	103833131	IMCB-Fern0196-MS-X-centerSCC	225	+	Arf2	FALSE
Multi-region	PROTON	chr9	86678880	86678881	IMCB-Fern0196-MS-X-centerSCC	225	-	Snap91	TRUE
Multi-region	PROTON	chr9	105638996	105638997	IMCB-Fern0178-MS-2-bulk-centerSCCKA	224	+	Col6a6	TRUE
Multi-region	PROTON	chr5	23486908	23486909	IMCB-Fern0307-MS-1-bulk-rightKA	224	+	Fam126a	FALSE
Multi-region	PROTON	chr11	3068205	3068206	IMCB-Fern0196-MS-X-rightKA	223	+	Sfi1	FALSE
Multi-region	PROTON	chr7	129596776	129596777	IMCB-Fern0196-MS-X-rightKA	223	-	Prkcb	FALSE
Multi-region	PROTON	chr8	48194600	48194601	IMCB-Fern0162-MS-1-bulk-leftKA	223	+		FALSE
Multi-region	PROTON	chr17	82586497	82586498	IMCB-Fern0178-MS-2-bulk-centerSCC	223	-		FALSE
Multi-region	PROTON	chr2	105748649	105748650	IMCB-Fern0307-MS-1-bulk-rightKA	223	+	Elp4|Immp1l	FALSE
Multi-region	PROTON	chr14	48096911	48096912	IMCB-Fern0307-MS-1-bulk-leftSCC	223	-	Fbxo34	FALSE
Multi-region	PROTON	chr9	66259084	66259085	IMCB-Fern0196-MS-X-leftKA	223	-	Herc1	TRUE
Multi-region	PROTON	chr9	92549461	92549462	IMCB-Fern0196-MS-X-leftKA	223	-		TRUE
Multi-region	PROTON	chrX	110709920	110709921	IMCB-Fern0196-MS-X-centerSCC2	223	+	Dach2	FALSE
SCC	454	chr9	85846259	85846260	IMCB-Fern0178-MS-2-bulk	223	-		TRUE
Multi-region	PROTON	chr9	95915767	95915768	IMCB-Fern0162-MS-1-bulk-leftKA	222	+	Xrn1	TRUE
Multi-region	PROTON	chr9	100584190	100584191	IMCB-Fern0178-MS-2-bulk-rightSCC	222	+	Stag1	TRUE
Multi-region	PROTON	chr9	63848089	63848090	IMCB-Fern0196-MS-X-centerSCC2	222	+	Smad6	TRUE
Multi-region	PROTON	chr9	103577981	103577982	IMCB-Fern0162-MS-1-bulk-centerSCC	222	-	Tmem108	TRUE
SCC	PROTON	chr7	138482905	138482906	IMCB-Fern0178-MS-2-bulk	222	-	1700007K09Rik	FALSE
SCC	PROTON	chr9	12167230	12167231	IMCB-Fern0178-MS-2-bulk	222	-		TRUE
SCC	PROTON	chr12	93683644	93683645	IMCB-Fern0162-MS-1-bulk	222	-		FALSE
Multi-region	PROTON	chr7	28006196	28006197	IMCB-Fern0196-MS-X-rightKA	221	+	Adck4|Itpkc	FALSE
Multi-region	PROTON	chr7	86428527	86428528	IMCB-Fern0196-MS-X-rightKA	221	+	Abhd2	FALSE
Multi-region	PROTON	chr5	49547836	49547837	IMCB-Fern0178-MS-2-bulk-rightSCC	221	-	Kcnip4	FALSE
Multi-region	PROTON	chr9	71903748	71903749	IMCB-Fern0196-MS-X-leftKA	221	-	Tcf12	TRUE
Multi-region	PROTON	chr6	50325023	50325024	IMCB-Fern0196-MS-X-centerSCC2	221	+	Osbpl3	FALSE
Multi-region	PROTON	chr3	137611012	137611013	IMCB-Fern0162-MS-1-bulk-centerSCC	221	-	Dapp1	FALSE
SCC	PROTON	chr19	56646319	56646320	IMCB-Fern0162-MS-1-bulk	221	+	Nhlrc2	FALSE
SCC	PROTON	chr15	73777039	73777040	IMCB-Fern0307-MS-1-bulk	221	-		FALSE
Multi-region	PROTON	chr15	43332889	43332890	IMCB-Fern0162-MS-1-bulk-leftKA	220	-	Emc2	FALSE
Multi-region	PROTON	chr18	45156282	45156283	IMCB-Fern0162-MS-1-bulk-leftKA	220	-		FALSE
Multi-region	PROTON	chr9	84204451	84204452	IMCB-Fern0162-MS-1-bulk-leftKA	220	-		TRUE
Multi-region	PROTON	chr19	7662062	7662063	IMCB-Fern0178-MS-2-bulk-leftKA	220	-	Pla2g16	FALSE
Multi-region	PROTON	chr9	54344245	54344246	IMCB-Fern0178-MS-2-bulk-centerSCC	220	+	Dmxl2	TRUE
Multi-region	PROTON	chr9	10243727	10243728	IMCB-Fern0162-MS-1-bulk-rightKA	220	+	Cntn5	TRUE
Multi-region	PROTON	chr9	77329854	77329855	IMCB-Fern0162-MS-1-bulk-rightKA	220	-	Lrrc1	TRUE
Multi-region	PROTON	chr7	146663512	146663513	IMCB-Fern0196-MS-X-leftKA	220	+	Inpp5a	FALSE
Multi-region	PROTON	chr1	43485913	43485914	IMCB-Fern0196-MS-X-centerSCC2	220	-		FALSE
SCC	454	chr11	77736199	77736200	IMCB-Fern0162-MS-1-bulk	220	+	Gm11190|Sez6	FALSE
Multi-region	PROTON	chr4	92958223	92958224	IMCB-Fern0178-MS-2-bulk-centerSCC	219	+		FALSE
Multi-region	PROTON	chr1	107966324	107966325	IMCB-Fern0307-MS-1-bulk-rightKA	219	-		FALSE
Multi-region	PROTON	chr3	73031035	73031036	IMCB-Fern0307-MS-1-bulk-rightKA	219	-	Gm20754	FALSE
Multi-region	PROTON	chrX	78034129	78034130	IMCB-Fern0307-MS-1-bulk-rightKA	219	+		FALSE
Multi-region	PROTON	chr17	5200204	5200205	IMCB-Fern0178-MS-2-bulk-rightSCC	219	+	Arid1b	FALSE
Multi-region	PROTON	chr17	19137978	19137979	IMCB-Fern0178-MS-2-bulk-rightSCC	219	-		FALSE
Multi-region	PROTON	chr16	60248904	60248905	IMCB-Fern0196-MS-X-leftKA	219	-	Epha6	FALSE
Multi-region	PROTON	chr6	83136790	83136791	IMCB-Fern0196-MS-X-centerSCC2	219	+	Dctn1	FALSE
Multi-region	PROTON	chr15	63105863	63105864	IMCB-Fern0162-MS-1-bulk-centerSCC	219	-		FALSE
Multi-region	PROTON	chr5	90583328	90583329	IMCB-Fern0162-MS-1-bulk-centerSCC	219	+		FALSE
SCC	PROTON	chr16	32063907	32063908	IMCB-Fern0178-MS-2-bulk	219	+	Pak2	FALSE
Multi-region	PROTON	chr8	40682365	40682366	IMCB-Fern0196-MS-X-rightKA	218	+	Msr1	FALSE
Multi-region	PROTON	chrX	13385310	13385311	IMCB-Fern0162-MS-1-bulk-leftKA	218	-	Cask	FALSE
Multi-region	PROTON	chr16	55420425	55420426	IMCB-Fern0178-MS-2-bulk-leftKA	218	-		FALSE
Multi-region	PROTON	chr10	96172066	96172067	IMCB-Fern0162-MS-1-bulk-rightKA	218	+		FALSE
Multi-region	PROTON	chr6	134972247	134972248	IMCB-Fern0178-MS-2-bulk-centerSCCKA	218	+	Ddx47	FALSE
Multi-region	PROTON	chr9	111953310	111953311	IMCB-Fern0307-MS-1-bulk-leftSCC	218	+		TRUE
Multi-region	PROTON	chr10	69998884	69998885	IMCB-Fern0178-MS-2-bulk-rightSCC	218	+	Fam13c	FALSE
SCC	PROTON	chr9	93760200	93760201	IMCB-Fern0162-MS-1-bulk	218	-		TRUE
SCC	PROTON	chrX	100769963	100769964	IMCB-Fern0162-MS-1-bulk	218	-	Ftx|Mir374b|Mir421	FALSE
Multi-region	PROTON	chr10	60753041	60753042	IMCB-Fern0162-MS-1-bulk-rightKA	217	+	Prf1	FALSE
Multi-region	PROTON	chr9	79192132	79192133	IMCB-Fern0307-MS-1-bulk-rightKA	217	-		TRUE
Multi-region	PROTON	chr9	97078120	97078121	IMCB-Fern0178-MS-2-bulk-rightSCC	217	+		TRUE
Multi-region	PROTON	chr9	81535419	81535420	IMCB-Fern0162-MS-1-bulk-centerSCC	217	+	D430036J16Rik|Htr1b	TRUE
Multi-region	PROTON	chr19	44017572	44017573	IMCB-Fern0196-MS-X-rightKA	216	+	Dnmbp	FALSE
Multi-region	PROTON	chr18	80331672	80331673	IMCB-Fern0162-MS-1-bulk-leftKA	216	-	Adnp2	FALSE
Multi-region	PROTON	chr13	31646475	31646476	IMCB-Fern0178-MS-2-bulk-leftKA	216	-	Foxq1	FALSE
Multi-region	PROTON	chr6	108314310	108314311	IMCB-Fern0178-MS-2-bulk-centerSCC	216	+	Itpr1	FALSE
Multi-region	PROTON	chr12	86358042	86358043	IMCB-Fern0162-MS-1-bulk-rightKA	216	-	Ylpm1	FALSE
Multi-region	PROTON	chr16	93891664	93891665	IMCB-Fern0162-MS-1-bulk-rightKA	216	+	Chaf1b	FALSE
Multi-region	PROTON	chr9	19086656	19086657	IMCB-Fern0162-MS-1-bulk-rightKA	216	-		TRUE
Multi-region	PROTON	chr16	17182857	17182858	IMCB-Fern0178-MS-2-bulk-rightSCC	216	+	Ube2l3	FALSE
Multi-region	PROTON	chr9	82347165	82347166	IMCB-Fern0178-MS-2-bulk-rightSCC	216	-		TRUE
Multi-region	PROTON	chr14	65537969	65537970	IMCB-Fern0196-MS-X-leftKA	216	+	Hmbox1	FALSE
Multi-region	PROTON	chr13	18294199	18294200	IMCB-Fern0196-MS-X-centerSCC2	216	+	Pou6f2	FALSE
Multi-region	PROTON	chr9	35502371	35502372	IMCB-Fern0196-MS-X-centerSCC2	216	-	Gm17252	TRUE
Multi-region	PROTON	chr16	17890558	17890559	IMCB-Fern0162-MS-1-bulk-centerSCC	216	+	Dgcr2|Tssk1|Tssk2	FALSE
Multi-region	PROTON	chr17	6051261	6051262	IMCB-Fern0162-MS-1-bulk-centerSCC	216	-	Serac1	FALSE
Multi-region	PROTON	chr3	36819562	36819563	IMCB-Fern0162-MS-1-bulk-leftKA	215	+	4932438A13Rik	FALSE
Multi-region	PROTON	chr9	50837308	50837309	IMCB-Fern0178-MS-2-bulk-centerSCCKA	215	+		TRUE
Multi-region	PROTON	chr3	144098423	144098424	IMCB-Fern0307-MS-1-bulk-centerSCC	215	+	Hs2st1	FALSE
Multi-region	PROTON	chr9	13713343	13713344	IMCB-Fern0307-MS-1-bulk-rightKA	215	-		TRUE
Multi-region	PROTON	chrX	138356046	138356047	IMCB-Fern0178-MS-2-bulk-rightSCC	215	-		FALSE
Multi-region	PROTON	chr4	109137099	109137100	IMCB-Fern0196-MS-X-rightKA	214	+	Rnf11	FALSE
Multi-region	PROTON	chr9	87066329	87066330	IMCB-Fern0196-MS-X-rightKA	214	+	Mrap2	TRUE
Multi-region	PROTON	chr5	111417233	111417234	IMCB-Fern0162-MS-1-bulk-leftKA	214	+	Ttc28	FALSE
Multi-region	PROTON	chr17	10114107	10114108	IMCB-Fern0178-MS-2-bulk-leftKA	214	+		FALSE
Multi-region	PROTON	chr15	25533945	25533946	IMCB-Fern0178-MS-2-bulk-centerSCC	214	-		FALSE
Multi-region	PROTON	chr2	59094710	59094711	IMCB-Fern0178-MS-2-bulk-centerSCC	214	-	Pkp4	FALSE
Multi-region	PROTON	chr3	140238392	140238393	IMCB-Fern0307-MS-1-bulk-rightKA	214	+		FALSE
Multi-region	PROTON	chr9	21382210	21382211	IMCB-Fern0307-MS-1-bulk-rightKA	214	+	1810026J23Rik|Carm1	TRUE
Multi-region	PROTON	chr6	88442475	88442476	IMCB-Fern0196-MS-X-leftKA	214	+	Ruvbl1	FALSE
Multi-region	PROTON	chr14	30384249	30384250	IMCB-Fern0196-MS-X-centerSCC2	214	-	Cacna2d3	FALSE
Multi-region	PROTON	chr9	26719998	26719999	IMCB-Fern0196-MS-X-centerSCC	214	+	Gm1110	TRUE
SCC	PROTON	chr7	58368514	58368515	IMCB-Fern0162-MS-1-bulk	214	+		FALSE
Multi-region	PROTON	chr9	72546897	72546898	IMCB-Fern0178-MS-2-bulk-centerSCC	213	+	Nedd4	TRUE
Multi-region	PROTON	chr11	65521898	65521899	IMCB-Fern0162-MS-1-bulk-rightKA	213	+	Map2k4	FALSE
Multi-region	PROTON	chr2	57109755	57109756	IMCB-Fern0162-MS-1-bulk-rightKA	213	+	Gpd2	FALSE
Multi-region	PROTON	chr9	117222064	117222065	IMCB-Fern0307-MS-1-bulk-centerSCC	213	-	Rbms3	TRUE
Multi-region	PROTON	chrX	37390415	37390416	IMCB-Fern0307-MS-1-bulk-centerSCC	213	-		FALSE
Multi-region	PROTON	chr2	20809788	20809789	IMCB-Fern0162-MS-1-bulk-centerSCC	213	+	Arhgap21	FALSE
Multi-region	PROTON	chr9	24949606	24949607	IMCB-Fern0162-MS-1-bulk-centerSCC	213	-	Herpud2	TRUE
SCC	PROTON	chr2	92268659	92268660	IMCB-Fern0162-MS-1-bulk	213	-	Cry2|D930015M05Rik	FALSE
Multi-region	PROTON	chr3	106209003	106209004	IMCB-Fern0178-MS-2-bulk-leftKA	212	+	Chil6	FALSE
Multi-region	PROTON	chr15	68153944	68153945	IMCB-Fern0178-MS-2-bulk-rightSCC	212	-		FALSE
Multi-region	PROTON	chr9	3386516	3386517	IMCB-Fern0178-MS-2-bulk-rightSCC	212	+		TRUE
SCC	PROTON	chr12	32029984	32029985	IMCB-Fern0178-MS-2-bulk	212	-	Dld	FALSE
SCC	PROTON	chr18	4957481	4957482	IMCB-Fern0162-MS-1-bulk	212	-		FALSE
Multi-region	PROTON	chr4	11091924	11091925	IMCB-Fern0196-MS-X-rightKA	211	-	Trp53inp1	FALSE
Multi-region	PROTON	chr1	118026984	118026985	IMCB-Fern0162-MS-1-bulk-leftKA	211	+	Cntnap5a	FALSE
Multi-region	PROTON	chr19	57946868	57946869	IMCB-Fern0162-MS-1-bulk-leftKA	211	-	Atrnl1	FALSE
Multi-region	PROTON	chr3	118818524	118818525	IMCB-Fern0162-MS-1-bulk-leftKA	211	-	Dpyd	FALSE
Multi-region	PROTON	chr11	107363705	107363706	IMCB-Fern0178-MS-2-bulk-leftKA	211	+		FALSE
Multi-region	PROTON	chr9	95942861	95942862	IMCB-Fern0178-MS-2-bulk-leftKA	211	+	Xrn1	TRUE
Multi-region	PROTON	chr9	86204742	86204743	IMCB-Fern0307-MS-1-bulk-rightKA	211	+	Ube2cbp	TRUE
Multi-region	PROTON	chr5	23118473	23118474	IMCB-Fern0196-MS-X-leftKA	211	+	Srpk2	FALSE
Multi-region	PROTON	chr9	43994718	43994719	IMCB-Fern0162-MS-1-bulk-centerSCC	211	-	Cbl	TRUE
Multi-region	PROTON	chr1	23374203	23374204	IMCB-Fern0196-MS-X-rightKA	210	-	Ogfrl1	FALSE
Multi-region	PROTON	chr10	75610192	75610193	IMCB-Fern0196-MS-X-rightKA	210	-	Slc5a4a	FALSE
Multi-region	PROTON	chr17	67987356	67987357	IMCB-Fern0196-MS-X-rightKA	210	+	Lrrc30	FALSE
Multi-region	PROTON	chr9	108638248	108638249	IMCB-Fern0196-MS-X-rightKA	210	+	Prkar2a	TRUE
Multi-region	PROTON	chr8	122933914	122933915	IMCB-Fern0178-MS-2-bulk-centerSCC	210	+		FALSE
Multi-region	PROTON	chr10	60824537	60824538	IMCB-Fern0162-MS-1-bulk-rightKA	210	-	Pald1	FALSE
Multi-region	PROTON	chr9	117117494	117117495	IMCB-Fern0162-MS-1-bulk-centerSCC	210	+	Rbms3	TRUE
SCC	PROTON	chr8	24298821	24298822	IMCB-Fern0178-MS-2-bulk	210	+	Agpat6	FALSE
Multi-region	PROTON	chr4	37187570	37187571	IMCB-Fern0196-MS-X-rightKA	209	+		FALSE
Multi-region	PROTON	chr9	22510903	22510904	IMCB-Fern0162-MS-1-bulk-leftKA	209	-	Bbs9	TRUE
Multi-region	PROTON	chr1	182298714	182298715	IMCB-Fern0178-MS-2-bulk-leftKA	209	+	Itpkb	FALSE
Multi-region	PROTON	chr1	83783944	83783945	IMCB-Fern0162-MS-1-bulk-rightKA	209	-		FALSE
Multi-region	PROTON	chr16	91006933	91006934	IMCB-Fern0162-MS-1-bulk-rightKA	209	-	4930404I05Rik|Synj1	FALSE
Multi-region	PROTON	chr13	26160978	26160979	IMCB-Fern0178-MS-2-bulk-centerSCCKA	209	+		FALSE
Multi-region	PROTON	chr9	87759060	87759061	IMCB-Fern0307-MS-1-bulk-leftSCC	209	-		TRUE
Multi-region	PROTON	chr10	29240342	29240343	IMCB-Fern0178-MS-2-bulk-rightSCC	209	-	Rspo3	FALSE
Multi-region	PROTON	chr11	109517776	109517777	IMCB-Fern0196-MS-X-centerSCC2	209	-	Prkar1a	FALSE
Multi-region	PROTON	chr4	44880402	44880403	IMCB-Fern0162-MS-1-bulk-centerSCC	209	+	Zcchc7	FALSE
Multi-region	PROTON	chr4	85967462	85967463	IMCB-Fern0162-MS-1-bulk-centerSCC	209	+	Adamtsl1	FALSE
SCC	PROTON	chr16	17472111	17472112	IMCB-Fern0178-MS-2-bulk	209	-	Crkl	FALSE
SCC	PROTON	chr16	91504623	91504624	IMCB-Fern0162-MS-1-bulk	209	+	Ifnar1	FALSE
Multi-region	PROTON	chr9	45688944	45688945	IMCB-Fern0196-MS-X-rightKA	208	+	Rnf214	TRUE
Multi-region	PROTON	chr9	120865804	120865805	IMCB-Fern0178-MS-2-bulk-leftKA	208	-	Ctnnb1	TRUE
Multi-region	PROTON	chr19	54922033	54922034	IMCB-Fern0178-MS-2-bulk-centerSCC	208	-		FALSE
Multi-region	PROTON	chr2	50695727	50695728	IMCB-Fern0178-MS-2-bulk-centerSCC	208	+		FALSE
Multi-region	PROTON	chr14	57548061	57548062	IMCB-Fern0162-MS-1-bulk-rightKA	208	-	Zmym2	FALSE
Multi-region	PROTON	chr4	71803289	71803290	IMCB-Fern0307-MS-1-bulk-rightKA	208	-	Tle1	FALSE
Multi-region	PROTON	chr1	182333493	182333494	IMCB-Fern0196-MS-X-leftKA	208	-	Itpkb	FALSE
Multi-region	PROTON	chr9	5256396	5256397	IMCB-Fern0196-MS-X-leftKA	208	-		TRUE
Multi-region	PROTON	chr3	108598732	108598733	IMCB-Fern0196-MS-X-centerSCC2	208	+	Stxbp3a	FALSE
Multi-region	PROTON	chr4	81012797	81012798	IMCB-Fern0196-MS-X-centerSCC	208	+	Mpdz	FALSE
SCC	PROTON	chr11	103433474	103433475	IMCB-Fern0178-MS-2-bulk	208	-	Gm884	FALSE
Multi-region	PROTON	chr17	46148005	46148006	IMCB-Fern0196-MS-X-rightKA	207	-		FALSE
Multi-region	PROTON	chr1	177683129	177683130	IMCB-Fern0178-MS-2-bulk-leftKA	207	-	Wdr64	FALSE
Multi-region	PROTON	chr4	110345664	110345665	IMCB-Fern0178-MS-2-bulk-leftKA	207	+	Agbl4	FALSE
Multi-region	PROTON	chrX	107423462	107423463	IMCB-Fern0307-MS-1-bulk-leftSCC	207	-		FALSE
Multi-region	PROTON	chr3	71523557	71523558	IMCB-Fern0196-MS-X-leftKA	207	-		FALSE
Multi-region	PROTON	chr4	14045711	14045712	IMCB-Fern0162-MS-1-bulk-leftKA	206	+		FALSE
Multi-region	PROTON	chr1	196955298	196955299	IMCB-Fern0178-MS-2-bulk-centerSCC	206	-	Cr1l	FALSE
Multi-region	PROTON	chr12	49642542	49642543	IMCB-Fern0162-MS-1-bulk-rightKA	206	-		FALSE
Multi-region	PROTON	chr5	81131055	81131056	IMCB-Fern0178-MS-2-bulk-centerSCCKA	206	+		FALSE
Multi-region	PROTON	chr3	121959172	121959173	IMCB-Fern0307-MS-1-bulk-leftSCC	206	-	Gclm	FALSE
Multi-region	PROTON	chr9	91193688	91193689	IMCB-Fern0178-MS-2-bulk-rightSCC	206	-		TRUE
Multi-region	PROTON	chr1	28822119	28822120	IMCB-Fern0162-MS-1-bulk-centerSCC	206	+		FALSE
Multi-region	PROTON	chr6	145166368	145166369	IMCB-Fern0196-MS-X-centerSCC	206	-	Casc1|Kras	FALSE
SCC	PROTON	chr8	26807566	26807567	IMCB-Fern0178-MS-2-bulk	206	+	Whsc1l1	FALSE
Multi-region	PROTON	chr6	8015070	8015071	IMCB-Fern0196-MS-X-rightKA	205	-	Col28a1	FALSE
Multi-region	PROTON	chr9	54105817	54105818	IMCB-Fern0196-MS-X-rightKA	205	-		TRUE
Multi-region	PROTON	chr14	51616629	51616630	IMCB-Fern0162-MS-1-bulk-leftKA	205	-	Rnase10	FALSE
Multi-region	PROTON	chr9	79939034	79939035	IMCB-Fern0162-MS-1-bulk-leftKA	205	-	Senp6	TRUE
Multi-region	PROTON	chr19	22964929	22964930	IMCB-Fern0178-MS-2-bulk-leftKA	205	+	Trpm3	FALSE
Multi-region	PROTON	chr15	78909651	78909652	IMCB-Fern0178-MS-2-bulk-centerSCCKA	205	+	Eif3l	FALSE
Multi-region	PROTON	chr17	47384151	47384152	IMCB-Fern0307-MS-1-bulk-rightKA	205	-	Trerf1	FALSE
Multi-region	PROTON	chr11	3058027	3058028	IMCB-Fern0196-MS-X-leftKA	205	+	Sfi1	FALSE
Multi-region	PROTON	chr9	123444482	123444483	IMCB-Fern0196-MS-X-centerSCC2	205	-	Sacm1l	TRUE
Multi-region	PROTON	chr10	76816219	76816220	IMCB-Fern0162-MS-1-bulk-centerSCC	205	-	Adarb1	FALSE
Multi-region	PROTON	chr12	32722214	32722215	IMCB-Fern0162-MS-1-bulk-centerSCC	205	-	Prkar2b	FALSE
Multi-region	PROTON	chr13	43465633	43465634	IMCB-Fern0196-MS-X-centerSCC	205	+	Sirt5	FALSE
SCC	PROTON	chr1	10200378	10200379	IMCB-Fern0178-MS-2-bulk	205	+	Arfgef1	FALSE
Multi-region	PROTON	chr3	142727185	142727186	IMCB-Fern0196-MS-X-rightKA	204	+		FALSE
Multi-region	PROTON	chr9	76123947	76123948	IMCB-Fern0196-MS-X-rightKA	204	-	Hcrtr2	TRUE
Multi-region	PROTON	chr10	12536339	12536340	IMCB-Fern0178-MS-2-bulk-centerSCC	204	+	Utrn	FALSE
Multi-region	PROTON	chr14	52399766	52399767	IMCB-Fern0178-MS-2-bulk-centerSCC	204	-	Ang4	FALSE
Multi-region	PROTON	chr17	71286661	71286662	IMCB-Fern0307-MS-1-bulk-rightKA	204	+		FALSE
Multi-region	PROTON	chr2	116107007	116107008	IMCB-Fern0307-MS-1-bulk-rightKA	204	-		FALSE
Multi-region	PROTON	chr9	57100029	57100030	IMCB-Fern0178-MS-2-bulk-rightSCC	204	-		TRUE
Multi-region	PROTON	chr9	23754941	23754942	IMCB-Fern0196-MS-X-centerSCC2	204	+		TRUE
Multi-region	PROTON	chr13	102801085	102801086	IMCB-Fern0162-MS-1-bulk-centerSCC	204	-		FALSE
Multi-region	PROTON	chr18	14010616	14010617	IMCB-Fern0162-MS-1-bulk-centerSCC	204	+	Zfp521	FALSE
Multi-region	PROTON	chr4	15631369	15631370	IMCB-Fern0196-MS-X-centerSCC	204	-		FALSE
Multi-region	PROTON	chr8	25560964	25560965	IMCB-Fern0196-MS-X-centerSCC	204	-	1810011O10Rik	FALSE
Multi-region	PROTON	chr6	15488031	15488032	IMCB-Fern0196-MS-X-rightKA	203	-		FALSE
Multi-region	PROTON	chr14	34894531	34894532	IMCB-Fern0162-MS-1-bulk-leftKA	203	+	A630023A22Rik|Anxa8	FALSE
Multi-region	PROTON	chr16	43405030	43405031	IMCB-Fern0178-MS-2-bulk-centerSCC	203	-	Zbtb20	FALSE
Multi-region	PROTON	chr12	79799643	79799644	IMCB-Fern0178-MS-2-bulk-centerSCCKA	203	+	Fam71d	FALSE
Multi-region	PROTON	chr8	48655938	48655939	IMCB-Fern0307-MS-1-bulk-leftSCC	203	-		FALSE
Multi-region	PROTON	chr7	134623851	134623852	IMCB-Fern0196-MS-X-centerSCC2	203	+	Fbrs|Mir7060	FALSE
Multi-region	PROTON	chr18	76462884	76462885	IMCB-Fern0162-MS-1-bulk-centerSCC	203	+	Smad2	FALSE
Multi-region	PROTON	chr1	150818142	150818143	IMCB-Fern0196-MS-X-centerSCC	203	-		FALSE
Multi-region	PROTON	chr10	102903865	102903866	IMCB-Fern0196-MS-X-centerSCC	203	-		FALSE
SCC	PROTON	chr9	63262802	63262803	IMCB-Fern0307-MS-1-bulk	203	-		TRUE
Multi-region	PROTON	chr16	87507179	87507180	IMCB-Fern0178-MS-2-bulk-centerSCC	202	+	Cct8	FALSE
Multi-region	PROTON	chr6	38658414	38658415	IMCB-Fern0178-MS-2-bulk-centerSCC	202	-	Hipk2	FALSE
Multi-region	PROTON	chr3	13834960	13834961	IMCB-Fern0307-MS-1-bulk-centerSCC	202	-	Ralyl	FALSE
Multi-region	PROTON	chr12	7697660	7697661	IMCB-Fern0178-MS-2-bulk-rightSCC	202	-		FALSE
Multi-region	PROTON	chr2	60860724	60860725	IMCB-Fern0178-MS-2-bulk-rightSCC	202	+		FALSE
Multi-region	PROTON	chr4	105999987	105999988	IMCB-Fern0178-MS-2-bulk-rightSCC	202	-	Usp24	FALSE
Multi-region	PROTON	chr16	8881418	8881419	IMCB-Fern0196-MS-X-leftKA	202	+		FALSE
Multi-region	PROTON	chr6	104288315	104288316	IMCB-Fern0196-MS-X-leftKA	202	+		FALSE
Multi-region	PROTON	chr8	59066091	59066092	IMCB-Fern0196-MS-X-leftKA	202	-	Fbxo8	FALSE
Multi-region	PROTON	chr9	48741954	48741955	IMCB-Fern0196-MS-X-centerSCC2	202	+		TRUE
Multi-region	PROTON	chr3	74319733	74319734	IMCB-Fern0162-MS-1-bulk-centerSCC	202	-		FALSE
SCC	PROTON	chr12	102290546	102290547	IMCB-Fern0178-MS-2-bulk	202	-	Smek1	FALSE
Multi-region	PROTON	chr9	52617952	52617953	IMCB-Fern0178-MS-2-bulk-leftKA	201	+		TRUE
Multi-region	PROTON	chr16	16599250	16599251	IMCB-Fern0178-MS-2-bulk-centerSCCKA	201	+	Fgd4	FALSE
Multi-region	PROTON	chr9	48868479	48868480	IMCB-Fern0178-MS-2-bulk-centerSCCKA	201	-	Zw10	TRUE
Multi-region	PROTON	chr18	67749530	67749531	IMCB-Fern0162-MS-1-bulk-centerSCC	201	-		FALSE
SCC	PROTON	chr13	76890061	76890062	IMCB-Fern0162-MS-1-bulk	201	-	Mctp1	FALSE
SCC	PROTON	chr9	86716714	86716715	IMCB-Fern0162-MS-1-bulk	201	-	Snap91	TRUE
Multi-region	PROTON	chr10	14146282	14146283	IMCB-Fern0196-MS-X-rightKA	200	-	Adgrg6	FALSE
Multi-region	PROTON	chr15	58610128	58610129	IMCB-Fern0196-MS-X-rightKA	200	-		FALSE
Multi-region	PROTON	chr2	30735644	30735645	IMCB-Fern0178-MS-2-bulk-leftKA	200	+	Prrx2	FALSE
Multi-region	PROTON	chr3	60289531	60289532	IMCB-Fern0307-MS-1-bulk-leftSCC	200	-	Mbnl1	FALSE
Multi-region	PROTON	chr16	49882477	49882478	IMCB-Fern0178-MS-2-bulk-rightSCC	200	-	Cd47	FALSE
Multi-region	PROTON	chr2	90820548	90820549	IMCB-Fern0178-MS-2-bulk-rightSCC	200	-	Celf1	FALSE
Multi-region	PROTON	chr1	93826261	93826262	IMCB-Fern0196-MS-X-leftKA	200	+		FALSE
Multi-region	PROTON	chr9	59729719	59729720	IMCB-Fern0196-MS-X-leftKA	200	-	Myo9a	TRUE
SCC	PROTON	chr10	73244214	73244215	IMCB-Fern0162-MS-1-bulk	200	+		FALSE
Multi-region	PROTON	chr1	160149078	160149079	IMCB-Fern0162-MS-1-bulk-leftKA	199	-		FALSE
Multi-region	PROTON	chr15	86331810	86331811	IMCB-Fern0162-MS-1-bulk-leftKA	199	+		FALSE
Multi-region	PROTON	chr8	49507848	49507849	IMCB-Fern0162-MS-1-bulk-leftKA	199	+	Tenm3	FALSE
Multi-region	PROTON	chr4	24026578	24026579	IMCB-Fern0178-MS-2-bulk-centerSCC	199	+		FALSE
Multi-region	PROTON	chrX	11694715	11694716	IMCB-Fern0178-MS-2-bulk-centerSCC	199	-	Bcor	FALSE
Multi-region	PROTON	chr13	10132122	10132123	IMCB-Fern0162-MS-1-bulk-rightKA	199	+	Chrm3	FALSE
Multi-region	PROTON	chr2	44615692	44615693	IMCB-Fern0178-MS-2-bulk-rightSCC	199	-	Gtdc1	FALSE
Multi-region	PROTON	chr6	82535396	82535397	IMCB-Fern0178-MS-2-bulk-rightSCC	199	-		FALSE
Multi-region	PROTON	chr12	100424313	100424314	IMCB-Fern0196-MS-X-leftKA	199	+		FALSE
Multi-region	PROTON	chr18	62005682	62005683	IMCB-Fern0196-MS-X-leftKA	199	+	Ablim3	FALSE
Multi-region	PROTON	chr4	49673321	49673322	IMCB-Fern0196-MS-X-leftKA	199	-		FALSE
Multi-region	PROTON	chr4	87778232	87778233	IMCB-Fern0196-MS-X-leftKA	199	+	Focad	FALSE
Multi-region	PROTON	chr6	53420375	53420376	IMCB-Fern0196-MS-X-leftKA	199	+		FALSE
Multi-region	PROTON	chr7	81449300	81449301	IMCB-Fern0196-MS-X-leftKA	199	+	Slco3a1	FALSE
Multi-region	PROTON	chr16	24149382	24149383	IMCB-Fern0162-MS-1-bulk-centerSCC	199	-		FALSE
Multi-region	PROTON	chr5	83274685	83274686	IMCB-Fern0162-MS-1-bulk-centerSCC	199	-		FALSE
SCC	PROTON	chr1	101471438	101471439	IMCB-Fern0178-MS-2-bulk	199	-		FALSE
SCC	PROTON	chr11	23251500	23251501	IMCB-Fern0162-MS-1-bulk	199	-	Usp34	FALSE
SCC	PROTON	chr5	68197857	68197858	IMCB-Fern0162-MS-1-bulk	199	+	Atp8a1	FALSE
Multi-region	PROTON	chr1	100526381	100526382	IMCB-Fern0162-MS-1-bulk-leftKA	198	+		FALSE
Multi-region	PROTON	chr4	9681691	9681692	IMCB-Fern0162-MS-1-bulk-leftKA	198	-		FALSE
Multi-region	PROTON	chr11	33057357	33057358	IMCB-Fern0178-MS-2-bulk-leftKA	198	-	Fgf18|Npm1	FALSE
Multi-region	PROTON	chr9	35087270	35087271	IMCB-Fern0178-MS-2-bulk-leftKA	198	+	4933422A05Rik|Fam118b	TRUE
Multi-region	PROTON	chr12	38527498	38527499	IMCB-Fern0178-MS-2-bulk-centerSCC	198	+		FALSE
Multi-region	PROTON	chr12	102313496	102313497	IMCB-Fern0162-MS-1-bulk-rightKA	198	-	D130020L05Rik|Smek1	FALSE
Multi-region	PROTON	chr19	46538200	46538201	IMCB-Fern0162-MS-1-bulk-rightKA	198	-	Sufu	FALSE
Multi-region	PROTON	chr6	114322455	114322456	IMCB-Fern0162-MS-1-bulk-rightKA	198	-		FALSE
Multi-region	PROTON	chr1	174016066	174016067	IMCB-Fern0178-MS-2-bulk-centerSCCKA	198	-	Copa|Ncstn	FALSE
Multi-region	PROTON	chr17	34254179	34254180	IMCB-Fern0178-MS-2-bulk-centerSCCKA	198	+	Brd2|H2-DMa	FALSE
Multi-region	PROTON	chr3	139952923	139952924	IMCB-Fern0307-MS-1-bulk-centerSCC	198	-		FALSE
Multi-region	PROTON	chr12	88122770	88122771	IMCB-Fern0178-MS-2-bulk-rightSCC	198	+		FALSE
SCC	PROTON	chr16	16350074	16350075	IMCB-Fern0162-MS-1-bulk	198	-	Dnm1l	FALSE
Multi-region	PROTON	chr3	146154807	146154808	IMCB-Fern0196-MS-X-rightKA	197	-	Gng5|Spata1	FALSE
Multi-region	PROTON	chr17	27907507	27907508	IMCB-Fern0162-MS-1-bulk-leftKA	197	+	D17Wsu92e	FALSE
Multi-region	PROTON	chr8	48793550	48793551	IMCB-Fern0162-MS-1-bulk-leftKA	197	-		FALSE
Multi-region	PROTON	chr9	81873836	81873837	IMCB-Fern0162-MS-1-bulk-leftKA	197	-	Mei4	TRUE
Multi-region	PROTON	chr15	90438607	90438608	IMCB-Fern0162-MS-1-bulk-rightKA	197	-	Cpne8	FALSE
Multi-region	PROTON	chr9	31897907	31897908	IMCB-Fern0162-MS-1-bulk-rightKA	197	+		TRUE
Multi-region	PROTON	chr8	58992279	58992280	IMCB-Fern0178-MS-2-bulk-centerSCCKA	197	-		FALSE
Multi-region	PROTON	chr9	103799119	103799120	IMCB-Fern0307-MS-1-bulk-rightKA	197	-		TRUE
Multi-region	PROTON	chr9	47982055	47982056	IMCB-Fern0307-MS-1-bulk-leftSCC	197	+		TRUE
Multi-region	PROTON	chr3	52886940	52886941	IMCB-Fern0178-MS-2-bulk-rightSCC	197	+	Lhfp	FALSE
Multi-region	PROTON	chr12	7417726	7417727	IMCB-Fern0196-MS-X-centerSCC2	197	-		FALSE
Multi-region	PROTON	chr4	65278737	65278738	IMCB-Fern0196-MS-X-centerSCC2	197	+	Astn2	FALSE
Multi-region	PROTON	chr10	80642543	80642544	IMCB-Fern0162-MS-1-bulk-centerSCC	197	+	Atcayos|Dapk3|Eef2|Pias4	FALSE
Multi-region	PROTON	chr2	160372796	160372797	IMCB-Fern0196-MS-X-centerSCC	197	+		FALSE
Multi-region	PROTON	chr9	86344883	86344884	IMCB-Fern0196-MS-X-centerSCC	197	-	Ube2cbp	TRUE
Multi-region	PROTON	chr9	81849370	81849371	IMCB-Fern0196-MS-X-rightKA	196	+	Mei4	TRUE
Multi-region	PROTON	chr12	32389737	32389738	IMCB-Fern0162-MS-1-bulk-centerSCC	196	+	Cog5	FALSE
Multi-region	PROTON	chr4	89206337	89206338	IMCB-Fern0162-MS-1-bulk-centerSCC	196	+		FALSE
Multi-region	PROTON	chr6	124636354	124636355	IMCB-Fern0162-MS-1-bulk-centerSCC	196	+	Lpcat3	FALSE
Multi-region	PROTON	chr4	63390816	63390817	IMCB-Fern0196-MS-X-centerSCC	196	-	Tnfsf15	FALSE
Multi-region	PROTON	chr9	31899557	31899558	IMCB-Fern0196-MS-X-centerSCC	196	-		TRUE
SCC	PROTON	chr12	94288039	94288040	IMCB-Fern0178-MS-2-bulk	196	-		FALSE
SCC	PROTON	chr15	57866534	57866535	IMCB-Fern0162-MS-1-bulk	196	+	9130401M01Rik	FALSE
SCC	PROTON	chr9	79926150	79926151	IMCB-Fern0162-MS-1-bulk	196	-	Senp6	TRUE
SCC	PROTON	chr9	85921717	85921718	IMCB-Fern0162-MS-1-bulk	196	-		TRUE
Multi-region	PROTON	chr3	30388074	30388075	IMCB-Fern0196-MS-X-rightKA	195	+	Mecom	FALSE
Multi-region	PROTON	chr6	117669407	117669408	IMCB-Fern0196-MS-X-rightKA	195	+	1700030F04Rik	FALSE
Multi-region	PROTON	chr3	135112504	135112505	IMCB-Fern0162-MS-1-bulk-leftKA	195	-	4930539J05Rik|Ube2d3	FALSE
Multi-region	PROTON	chr9	23901928	23901929	IMCB-Fern0178-MS-2-bulk-rightSCC	195	-	Npsr1	TRUE
Multi-region	PROTON	chr9	49042148	49042149	IMCB-Fern0178-MS-2-bulk-rightSCC	195	+		TRUE
Multi-region	PROTON	chr9	11083294	11083295	IMCB-Fern0196-MS-X-centerSCC	195	-		TRUE
Multi-region	PROTON	chr9	51205479	51205480	IMCB-Fern0196-MS-X-centerSCC	195	-		TRUE
SCC	454	chr1	74556357	74556358	IMCB-Fern0178-MS-2-bulk	195	+	Rqcd1|Usp37	FALSE
SCC	PROTON	chrX	93638966	93638967	IMCB-Fern0307-MS-1-bulk	195	-	Heph	FALSE
Multi-region	PROTON	chr3	23832890	23832891	IMCB-Fern0178-MS-2-bulk-centerSCC	194	-		FALSE
Multi-region	PROTON	chr1	169733041	169733042	IMCB-Fern0178-MS-2-bulk-centerSCCKA	194	-	Lmx1a	FALSE
Multi-region	PROTON	chr12	70238422	70238423	IMCB-Fern0307-MS-1-bulk-rightKA	194	+		FALSE
Multi-region	PROTON	chr9	35600454	35600455	IMCB-Fern0196-MS-X-leftKA	194	-	D730048I06Rik|Gm17727	TRUE
Multi-region	PROTON	chr17	30192972	30192973	IMCB-Fern0162-MS-1-bulk-centerSCC	194	-	Zfand3	FALSE
Multi-region	PROTON	chr6	86032910	86032911	IMCB-Fern0162-MS-1-bulk-centerSCC	194	-	Add2	FALSE
Multi-region	PROTON	chr9	3359176	3359177	IMCB-Fern0162-MS-1-bulk-centerSCC	194	+	Alkbh8	TRUE
Multi-region	PROTON	chr14	39595813	39595814	IMCB-Fern0196-MS-X-centerSCC	194	-	Nrg3	FALSE
Multi-region	PROTON	chr12	87660872	87660873	IMCB-Fern0178-MS-2-bulk-leftKA	193	+		FALSE
Multi-region	PROTON	chr12	58812055	58812056	IMCB-Fern0178-MS-2-bulk-centerSCC	193	+		FALSE
Multi-region	PROTON	chr2	12333338	12333339	IMCB-Fern0178-MS-2-bulk-centerSCC	193	-	Fam188a	FALSE
Multi-region	PROTON	chr2	141204194	141204195	IMCB-Fern0178-MS-2-bulk-centerSCC	193	+	Macrod2	FALSE
Multi-region	PROTON	chr9	87142743	87142744	IMCB-Fern0307-MS-1-bulk-centerSCC	193	-	Cep162	TRUE
Multi-region	PROTON	chr9	66973269	66973270	IMCB-Fern0307-MS-1-bulk-rightKA	193	-	Gm19299	TRUE
Multi-region	PROTON	chr2	120948523	120948524	IMCB-Fern0178-MS-2-bulk-rightSCC	193	-	Tgm7	FALSE
Multi-region	PROTON	chr3	79796008	79796009	IMCB-Fern0196-MS-X-leftKA	193	-		FALSE
Multi-region	PROTON	chr9	19657910	19657911	IMCB-Fern0196-MS-X-leftKA	193	-	Olfr860	TRUE
Multi-region	PROTON	chr9	53751836	53751837	IMCB-Fern0196-MS-X-centerSCC2	193	+		TRUE
Multi-region	PROTON	chr15	5143785	5143786	IMCB-Fern0196-MS-X-centerSCC	193	-	Ttc33	FALSE
Multi-region	PROTON	chr5	97479025	97479026	IMCB-Fern0196-MS-X-rightKA	192	+	Bmp2k	FALSE
Multi-region	PROTON	chr8	4792656	4792657	IMCB-Fern0196-MS-X-rightKA	192	-	Shcbp1	FALSE
Multi-region	PROTON	chr9	100572583	100572584	IMCB-Fern0196-MS-X-rightKA	192	-	Stag1	TRUE
Multi-region	PROTON	chr9	113080500	113080501	IMCB-Fern0162-MS-1-bulk-leftKA	192	+		TRUE
Multi-region	PROTON	chr15	77063723	77063724	IMCB-Fern0162-MS-1-bulk-rightKA	192	-	Rbfox2	FALSE
Multi-region	PROTON	chr7	125322190	125322191	IMCB-Fern0307-MS-1-bulk-leftSCC	192	+	Smg1	FALSE
Multi-region	PROTON	chr13	14174283	14174284	IMCB-Fern0196-MS-X-leftKA	192	+	Arid4b	FALSE
Multi-region	PROTON	chr13	7152661	7152662	IMCB-Fern0196-MS-X-centerSCC2	192	+		FALSE
Multi-region	PROTON	chr14	97382296	97382297	IMCB-Fern0196-MS-X-centerSCC2	192	+		FALSE
Multi-region	PROTON	chr5	82167256	82167257	IMCB-Fern0162-MS-1-bulk-centerSCC	192	+	Adgrl3	FALSE
Multi-region	PROTON	chr9	53064901	53064902	IMCB-Fern0162-MS-1-bulk-centerSCC	192	-	Ddx10	TRUE
Multi-region	PROTON	chr2	134734463	134734464	IMCB-Fern0196-MS-X-centerSCC	192	+	Plcb1	FALSE
Multi-region	PROTON	chr9	27705285	27705286	IMCB-Fern0196-MS-X-centerSCC	192	-	Opcml	TRUE
SCC	PROTON	chr19	53170029	53170030	IMCB-Fern0162-MS-1-bulk	192	+		FALSE
SCC	PROTON	chr13	5270249	5270250	IMCB-Fern0307-MS-1-bulk	192	+		FALSE
Multi-region	PROTON	chr4	134738684	134738685	IMCB-Fern0196-MS-X-rightKA	191	+		FALSE
Multi-region	PROTON	chr11	36528651	36528652	IMCB-Fern0162-MS-1-bulk-leftKA	191	+	Tenm2	FALSE
Multi-region	PROTON	chr1	13290834	13290835	IMCB-Fern0178-MS-2-bulk-leftKA	191	-	Ncoa2	FALSE
Multi-region	PROTON	chr14	105544503	105544504	IMCB-Fern0178-MS-2-bulk-leftKA	191	-	Rbm26	FALSE
Multi-region	PROTON	chr10	8500708	8500709	IMCB-Fern0178-MS-2-bulk-centerSCC	191	+	Sash1	FALSE
Multi-region	PROTON	chr10	124528759	124528760	IMCB-Fern0178-MS-2-bulk-centerSCC	191	+		FALSE
Multi-region	PROTON	chr1	188121728	188121729	IMCB-Fern0162-MS-1-bulk-rightKA	191	+		FALSE
Multi-region	PROTON	chr2	104637797	104637798	IMCB-Fern0178-MS-2-bulk-centerSCCKA	191	+	Qser1	FALSE
Multi-region	PROTON	chr9	38481999	38482000	IMCB-Fern0178-MS-2-bulk-centerSCCKA	191	-	Olfr917|Olfr918	TRUE
Multi-region	PROTON	chr13	18645052	18645053	IMCB-Fern0196-MS-X-centerSCC2	191	-		FALSE
Multi-region	PROTON	chr3	87746475	87746476	IMCB-Fern0162-MS-1-bulk-centerSCC	191	+	Crabp2|Rrnad1	FALSE
Multi-region	PROTON	chr1	118800557	118800558	IMCB-Fern0196-MS-X-centerSCC	191	+		FALSE
Multi-region	PROTON	chr9	37671400	37671401	IMCB-Fern0196-MS-X-centerSCC	191	+		TRUE
SCC	PROTON	chr12	87251206	87251207	IMCB-Fern0178-MS-2-bulk	191	-	Ttll5	FALSE
SCC	PROTON	chr13	75824217	75824218	IMCB-Fern0162-MS-1-bulk	191	-		FALSE
Multi-region	PROTON	chr5	79061709	79061710	IMCB-Fern0196-MS-X-rightKA	190	-		FALSE
Multi-region	PROTON	chr6	104999128	104999129	IMCB-Fern0196-MS-X-rightKA	190	-		FALSE
Multi-region	PROTON	chr9	86043058	86043059	IMCB-Fern0178-MS-2-bulk-leftKA	190	+		TRUE
Multi-region	PROTON	chr10	40550836	40550837	IMCB-Fern0178-MS-2-bulk-centerSCC	190	-		FALSE
Multi-region	PROTON	chr9	97079547	97079548	IMCB-Fern0162-MS-1-bulk-rightKA	190	-		TRUE
Multi-region	PROTON	chr9	45023207	45023208	IMCB-Fern0178-MS-2-bulk-centerSCCKA	190	-	BC049352|Tmprss4	TRUE
Multi-region	PROTON	chr3	67703361	67703362	IMCB-Fern0196-MS-X-centerSCC2	190	+	Gm21949|Iqcj	FALSE
Multi-region	PROTON	chr12	3598518	3598519	IMCB-Fern0196-MS-X-rightKA	189	-	Dtnb	FALSE
Multi-region	PROTON	chr19	55102271	55102272	IMCB-Fern0178-MS-2-bulk-centerSCC	189	+		FALSE
Multi-region	PROTON	chr1	43756533	43756534	IMCB-Fern0162-MS-1-bulk-rightKA	189	-		FALSE
Multi-region	PROTON	chr11	105144904	105144905	IMCB-Fern0178-MS-2-bulk-centerSCCKA	189	-	Mrc2|Tlk2	FALSE
Multi-region	PROTON	chr5	38059716	38059717	IMCB-Fern0196-MS-X-centerSCC2	189	-	Stk32b	FALSE
Multi-region	PROTON	chr11	83131442	83131443	IMCB-Fern0162-MS-1-bulk-centerSCC	189	+	Ap2b1	FALSE
Multi-region	PROTON	chr14	89999813	89999814	IMCB-Fern0162-MS-1-bulk-centerSCC	189	-		FALSE
Multi-region	PROTON	chr5	76619812	76619813	IMCB-Fern0162-MS-1-bulk-centerSCC	189	+	Tmem165	FALSE
Multi-region	PROTON	chr1	121970826	121970827	IMCB-Fern0196-MS-X-centerSCC	189	-	Tmem37	FALSE
Multi-region	PROTON	chr4	81918353	81918354	IMCB-Fern0196-MS-X-centerSCC	189	+		FALSE
SCC	PROTON	chr5	146002815	146002816	IMCB-Fern0178-MS-2-bulk	189	-	Zfp655	FALSE
SCC	PROTON	chr14	27452492	27452493	IMCB-Fern0162-MS-1-bulk	189	+	Arf4|Dennd6a	FALSE
Multi-region	PROTON	chr16	93644477	93644478	IMCB-Fern0196-MS-X-rightKA	188	-		FALSE
Multi-region	PROTON	chr15	58768209	58768210	IMCB-Fern0178-MS-2-bulk-centerSCC	188	+	Ndufb9|Tatdn1	FALSE
Multi-region	PROTON	chr6	106729844	106729845	IMCB-Fern0178-MS-2-bulk-centerSCC	188	-	Crbn|Trnt1	FALSE
Multi-region	PROTON	chr1	25372081	25372082	IMCB-Fern0307-MS-1-bulk-rightKA	188	-	Adgrb3	FALSE
Multi-region	PROTON	chr4	148082023	148082024	IMCB-Fern0307-MS-1-bulk-leftSCC	188	+		FALSE
Multi-region	PROTON	chr4	151153026	151153027	IMCB-Fern0307-MS-1-bulk-leftSCC	188	-	Camta1	FALSE
Multi-region	PROTON	chr11	28528442	28528443	IMCB-Fern0162-MS-1-bulk-centerSCC	188	+		FALSE
Multi-region	PROTON	chr11	76131338	76131339	IMCB-Fern0162-MS-1-bulk-centerSCC	188	+	Nxn	FALSE
Multi-region	PROTON	chr13	75443661	75443662	IMCB-Fern0162-MS-1-bulk-centerSCC	188	-		FALSE
SCC	PROTON	chr12	119987369	119987370	IMCB-Fern0178-MS-2-bulk	188	-		FALSE
SCC	PROTON	chr1	43154346	43154347	IMCB-Fern0162-MS-1-bulk	188	-	AI597479|Tgfbrap1	FALSE
SCC	PROTON	chr10	84984789	84984790	IMCB-Fern0162-MS-1-bulk	188	-	Btbd11	FALSE
SCC	PROTON	chr16	16993720	16993721	IMCB-Fern0162-MS-1-bulk	188	-	Mapk1	FALSE
Multi-region	PROTON	chr19	31236863	31236864	IMCB-Fern0196-MS-X-rightKA	187	+	Prkg1	FALSE
Multi-region	PROTON	chr3	3776856	3776857	IMCB-Fern0196-MS-X-rightKA	187	+		FALSE
Multi-region	PROTON	chr2	83636819	83636820	IMCB-Fern0162-MS-1-bulk-leftKA	187	-	Itgav	FALSE
Multi-region	PROTON	chr6	49949978	49949979	IMCB-Fern0162-MS-1-bulk-leftKA	187	+		FALSE
Multi-region	PROTON	chr3	43930054	43930055	IMCB-Fern0178-MS-2-bulk-leftKA	187	-		FALSE
Multi-region	PROTON	chr9	51264096	51264097	IMCB-Fern0178-MS-2-bulk-leftKA	187	-		TRUE
Multi-region	PROTON	chr12	6793565	6793566	IMCB-Fern0178-MS-2-bulk-centerSCCKA	187	-		FALSE
Multi-region	PROTON	chr9	15421345	15421346	IMCB-Fern0178-MS-2-bulk-centerSCCKA	187	+	4930540M03Rik|Ccdc67	TRUE
Multi-region	PROTON	chr13	12392907	12392908	IMCB-Fern0307-MS-1-bulk-rightKA	187	-	Actn2	FALSE
Multi-region	PROTON	chr9	27791043	27791044	IMCB-Fern0196-MS-X-leftKA	187	-	Opcml	TRUE
Multi-region	PROTON	chr11	70412448	70412449	IMCB-Fern0162-MS-1-bulk-centerSCC	187	-	Mink1	FALSE
Multi-region	PROTON	chr1	147538319	147538320	IMCB-Fern0162-MS-1-bulk-leftKA	186	+		FALSE
Multi-region	PROTON	chr11	115562668	115562669	IMCB-Fern0162-MS-1-bulk-leftKA	186	+	Grb2	FALSE
Multi-region	PROTON	chr4	110380304	110380305	IMCB-Fern0162-MS-1-bulk-leftKA	186	+	Agbl4	FALSE
Multi-region	PROTON	chr10	75972927	75972928	IMCB-Fern0178-MS-2-bulk-leftKA	186	+	Mcm3ap	FALSE
Multi-region	PROTON	chr9	50563815	50563816	IMCB-Fern0178-MS-2-bulk-leftKA	186	-	2310030G06Rik|Cryab|Fdxacb1|Hspb2	TRUE
Multi-region	PROTON	chr12	90037007	90037008	IMCB-Fern0162-MS-1-bulk-rightKA	186	+	Nrxn3	FALSE
Multi-region	PROTON	chr9	106280219	106280220	IMCB-Fern0178-MS-2-bulk-centerSCCKA	186	-		TRUE
Multi-region	PROTON	chr5	31004551	31004552	IMCB-Fern0307-MS-1-bulk-rightKA	186	+	Dpysl5	FALSE
Multi-region	PROTON	chr1	129671396	129671397	IMCB-Fern0178-MS-2-bulk-rightSCC	186	-	2900009J06Rik|Ccnt2	FALSE
Multi-region	PROTON	chr17	58973081	58973082	IMCB-Fern0162-MS-1-bulk-centerSCC	186	-		FALSE
Multi-region	PROTON	chr9	21497598	21497599	IMCB-Fern0162-MS-1-bulk-centerSCC	186	-	Smarca4	TRUE
SCC	PROTON	chrX	68205481	68205482	IMCB-Fern0178-MS-2-bulk	186	+		FALSE
SCC	PROTON	chr9	30812203	30812204	IMCB-Fern0162-MS-1-bulk	186	+		TRUE
SCC	PROTON	chrX	7342073	7342074	IMCB-Fern0162-MS-1-bulk	186	+	Tfe3	FALSE
Multi-region	PROTON	chr4	70158601	70158602	IMCB-Fern0196-MS-X-rightKA	185	+	Megf9	FALSE
Multi-region	PROTON	chr11	104373354	104373355	IMCB-Fern0162-MS-1-bulk-leftKA	185	-	Cdc27	FALSE
Multi-region	PROTON	chr9	55686554	55686555	IMCB-Fern0162-MS-1-bulk-leftKA	185	+	Scaper	TRUE
Multi-region	PROTON	chr2	141565033	141565034	IMCB-Fern0178-MS-2-bulk-centerSCC	185	+	Macrod2	FALSE
Multi-region	PROTON	chr10	92643370	92643371	IMCB-Fern0178-MS-2-bulk-centerSCCKA	185	-	Cdk17	FALSE
Multi-region	PROTON	chr3	105759753	105759754	IMCB-Fern0178-MS-2-bulk-centerSCCKA	185	-	Atp5f1|Wdr77	FALSE
Multi-region	PROTON	chr9	86439708	86439709	IMCB-Fern0178-MS-2-bulk-centerSCCKA	185	+	Dopey1	TRUE
Multi-region	PROTON	chr1	82284085	82284086	IMCB-Fern0307-MS-1-bulk-centerSCC	185	-	Irs1	FALSE
Multi-region	PROTON	chr9	23717062	23717063	IMCB-Fern0307-MS-1-bulk-rightKA	185	+		TRUE
Multi-region	PROTON	chr5	29452674	29452675	IMCB-Fern0307-MS-1-bulk-leftSCC	185	-		FALSE
Multi-region	PROTON	chr9	86130111	86130112	IMCB-Fern0307-MS-1-bulk-leftSCC	185	+		TRUE
Multi-region	PROTON	chr13	43549174	43549175	IMCB-Fern0178-MS-2-bulk-rightSCC	185	-	Ranbp9	FALSE
Multi-region	PROTON	chr16	44792277	44792278	IMCB-Fern0178-MS-2-bulk-rightSCC	185	+	Cd200r1	FALSE
Multi-region	PROTON	chr11	59966251	59966252	IMCB-Fern0196-MS-X-leftKA	185	+	Rai1	FALSE
Multi-region	PROTON	chr19	3518831	3518832	IMCB-Fern0196-MS-X-leftKA	185	+	Ppp6r3	FALSE
Multi-region	PROTON	chr5	147063003	147063004	IMCB-Fern0196-MS-X-leftKA	185	-	Cdk8	FALSE
Multi-region	PROTON	chr3	116155682	116155683	IMCB-Fern0196-MS-X-centerSCC2	185	+		FALSE
Multi-region	PROTON	chr11	21233985	21233986	IMCB-Fern0196-MS-X-centerSCC	185	+	Ugp2	FALSE
SCC	PROTON	chr13	32125039	32125040	IMCB-Fern0162-MS-1-bulk	185	-	Gmds	FALSE
SCC	PROTON	chr15	50642805	50642806	IMCB-Fern0162-MS-1-bulk	185	-	Trps1	FALSE
Multi-region	PROTON	chr10	73080175	73080176	IMCB-Fern0196-MS-X-rightKA	184	-		FALSE
Multi-region	PROTON	chr7	140034447	140034448	IMCB-Fern0196-MS-X-rightKA	184	-	Mettl10	FALSE
Multi-region	PROTON	chr9	46398997	46398998	IMCB-Fern0196-MS-X-rightKA	184	-		TRUE
Multi-region	PROTON	chr2	9878228	9878229	IMCB-Fern0162-MS-1-bulk-leftKA	184	-	Taf3	FALSE
Multi-region	PROTON	chr7	108335242	108335243	IMCB-Fern0178-MS-2-bulk-leftKA	184	+	Fchsd2	FALSE
Multi-region	PROTON	chr9	91342625	91342626	IMCB-Fern0178-MS-2-bulk-centerSCC	184	+		TRUE
Multi-region	PROTON	chr13	14162544	14162545	IMCB-Fern0178-MS-2-bulk-centerSCCKA	184	+	Arid4b|Ggps1	FALSE
Multi-region	PROTON	chr8	30906074	30906075	IMCB-Fern0178-MS-2-bulk-centerSCCKA	184	+		FALSE
Multi-region	PROTON	chr12	94929686	94929687	IMCB-Fern0178-MS-2-bulk-rightSCC	184	-		FALSE
Multi-region	PROTON	chr8	10986407	10986408	IMCB-Fern0178-MS-2-bulk-rightSCC	184	+		FALSE
Multi-region	PROTON	chr17	62999277	62999278	IMCB-Fern0162-MS-1-bulk-centerSCC	184	+	Efna5	FALSE
Multi-region	PROTON	chr7	134372822	134372823	IMCB-Fern0162-MS-1-bulk-centerSCC	184	-	Sept1|Zfp553	FALSE
Multi-region	PROTON	chr15	81501902	81501903	IMCB-Fern0196-MS-X-rightKA	183	-	L3mbtl2	FALSE
Multi-region	PROTON	chrX	68493004	68493005	IMCB-Fern0196-MS-X-rightKA	183	-	Mtm1	FALSE
Multi-region	PROTON	chr10	28388692	28388693	IMCB-Fern0162-MS-1-bulk-leftKA	183	-	Themis	FALSE
Multi-region	PROTON	chr4	86470168	86470169	IMCB-Fern0162-MS-1-bulk-leftKA	183	+	Dennd4c	FALSE
Multi-region	PROTON	chr12	61527505	61527506	IMCB-Fern0178-MS-2-bulk-leftKA	183	+		FALSE
Multi-region	PROTON	chr17	43355065	43355066	IMCB-Fern0178-MS-2-bulk-leftKA	183	-		FALSE
Multi-region	PROTON	chr5	5338472	5338473	IMCB-Fern0178-MS-2-bulk-leftKA	183	+	Cdk14	FALSE
Multi-region	PROTON	chr9	112184524	112184525	IMCB-Fern0178-MS-2-bulk-leftKA	183	-	2900079G21Rik	TRUE
Multi-region	PROTON	chr12	85024984	85024985	IMCB-Fern0178-MS-2-bulk-centerSCC	183	-	Psen1	FALSE
Multi-region	PROTON	chr3	18962972	18962973	IMCB-Fern0178-MS-2-bulk-centerSCC	183	-		FALSE
Multi-region	PROTON	chr9	96258329	96258330	IMCB-Fern0178-MS-2-bulk-centerSCCKA	183	-	Atp1b3	TRUE
Multi-region	PROTON	chr9	87530143	87530144	IMCB-Fern0307-MS-1-bulk-rightKA	183	-		TRUE
Multi-region	PROTON	chr5	111314616	111314617	IMCB-Fern0196-MS-X-leftKA	183	-	Ttc28	FALSE
Multi-region	PROTON	chr12	50264683	50264684	IMCB-Fern0162-MS-1-bulk-centerSCC	183	+		FALSE
SCC	PROTON	chr14	64498022	64498023	IMCB-Fern0178-MS-2-bulk	183	+	Pinx1	FALSE
SCC	PROTON	chr2	43077506	43077507	IMCB-Fern0162-MS-1-bulk	183	+		FALSE
Multi-region	PROTON	chr12	59646367	59646368	IMCB-Fern0196-MS-X-rightKA	182	+		FALSE
Multi-region	PROTON	chr17	30299440	30299441	IMCB-Fern0196-MS-X-rightKA	182	-	Zfand3	FALSE
Multi-region	PROTON	chr9	56235449	56235450	IMCB-Fern0196-MS-X-rightKA	182	+	Peak1	TRUE
Multi-region	PROTON	chr8	77371468	77371469	IMCB-Fern0162-MS-1-bulk-leftKA	182	+		FALSE
Multi-region	PROTON	chr2	4939378	4939379	IMCB-Fern0178-MS-2-bulk-leftKA	182	-	Mcm10	FALSE
Multi-region	PROTON	chr17	66447167	66447168	IMCB-Fern0162-MS-1-bulk-rightKA	182	+	Ndufv2|Wash1	FALSE
Multi-region	PROTON	chr3	28602018	28602019	IMCB-Fern0162-MS-1-bulk-rightKA	182	-	Slc2a2	FALSE
Multi-region	PROTON	chr12	34829216	34829217	IMCB-Fern0178-MS-2-bulk-centerSCCKA	182	+	Hdac9	FALSE
Multi-region	PROTON	chr1	194693892	194693893	IMCB-Fern0307-MS-1-bulk-centerSCC	182	-	Sertad4	FALSE
Multi-region	PROTON	chr1	186476055	186476056	IMCB-Fern0196-MS-X-leftKA	182	-		FALSE
Multi-region	PROTON	chr3	39956739	39956740	IMCB-Fern0196-MS-X-centerSCC2	182	-		FALSE
SCC	PROTON	chr15	63158336	63158337	IMCB-Fern0178-MS-2-bulk	182	-		FALSE
SCC	PROTON	chr1	130300905	130300906	IMCB-Fern0162-MS-1-bulk	182	-	Dars	FALSE
SCC	PROTON	chr9	86151153	86151154	IMCB-Fern0307-MS-1-bulk	182	-		TRUE
Multi-region	PROTON	chr4	102793743	102793744	IMCB-Fern0196-MS-X-rightKA	181	+	Mier1|Wdr78	FALSE
Multi-region	PROTON	chr13	107781906	107781907	IMCB-Fern0162-MS-1-bulk-leftKA	181	+	Kif2a	FALSE
Multi-region	PROTON	chr7	79284443	79284444	IMCB-Fern0178-MS-2-bulk-centerSCC	181	-	Mctp2	FALSE
Multi-region	PROTON	chr15	86307231	86307232	IMCB-Fern0162-MS-1-bulk-rightKA	181	-	Tbc1d22a	FALSE
Multi-region	PROTON	chr19	41294097	41294098	IMCB-Fern0162-MS-1-bulk-rightKA	181	+	Tll2|Tm9sf3	FALSE
Multi-region	PROTON	chr9	86213998	86213999	IMCB-Fern0307-MS-1-bulk-rightKA	181	+	Ube2cbp	TRUE
Multi-region	PROTON	chr6	89351830	89351831	IMCB-Fern0178-MS-2-bulk-rightSCC	181	+	Chchd6	FALSE
Multi-region	PROTON	chr11	54735937	54735938	IMCB-Fern0196-MS-X-centerSCC2	181	+	Tnip1	FALSE
Multi-region	PROTON	chr4	37208843	37208844	IMCB-Fern0196-MS-X-centerSCC	181	-		FALSE
SCC	PROTON	chr14	9346331	9346332	IMCB-Fern0162-MS-1-bulk	181	+	4930452B06Rik	FALSE
Multi-region	PROTON	chr9	103126997	103126998	IMCB-Fern0162-MS-1-bulk-leftKA	180	-	Trf	TRUE
Multi-region	PROTON	chr19	3810346	3810347	IMCB-Fern0178-MS-2-bulk-leftKA	180	+	Suv420h1	FALSE
Multi-region	PROTON	chr2	8255386	8255387	IMCB-Fern0307-MS-1-bulk-rightKA	180	+		FALSE
Multi-region	PROTON	chr15	7580433	7580434	IMCB-Fern0307-MS-1-bulk-leftSCC	180	-		FALSE
Multi-region	PROTON	chr9	105329086	105329087	IMCB-Fern0307-MS-1-bulk-leftSCC	180	+	Atp2c1	TRUE
Multi-region	PROTON	chr13	104707445	104707446	IMCB-Fern0162-MS-1-bulk-centerSCC	180	-	Erbb2ip	FALSE
Multi-region	PROTON	chr5	82954367	82954368	IMCB-Fern0162-MS-1-bulk-centerSCC	180	-		FALSE
Multi-region	PROTON	chr11	66846366	66846367	IMCB-Fern0196-MS-X-centerSCC	180	+	Tmem220	FALSE
Multi-region	PROTON	chr6	25130808	25130809	IMCB-Fern0196-MS-X-centerSCC	180	-		FALSE
SCC	PROTON	chr12	98218174	98218175	IMCB-Fern0178-MS-2-bulk	180	-		FALSE
SCC	PROTON	chr15	35381686	35381687	IMCB-Fern0178-MS-2-bulk	180	+	Vps13b	FALSE
SCC	PROTON	chr1	126263562	126263563	IMCB-Fern0162-MS-1-bulk	180	+		FALSE
SCC	PROTON	chr9	56223592	56223593	IMCB-Fern0162-MS-1-bulk	180	-	Peak1	TRUE
SCC	PROTON	chr9	69609857	69609858	IMCB-Fern0162-MS-1-bulk	180	-	B230323A14Rik|Foxb1	TRUE
Multi-region	PROTON	chr15	77680440	77680441	IMCB-Fern0162-MS-1-bulk-leftKA	179	-	Myh9	FALSE
Multi-region	PROTON	chr2	41045553	41045554	IMCB-Fern0162-MS-1-bulk-leftKA	179	+	Lrp1b	FALSE
Multi-region	PROTON	chr8	37083268	37083269	IMCB-Fern0162-MS-1-bulk-leftKA	179	-		FALSE
Multi-region	PROTON	chr19	31294131	31294132	IMCB-Fern0178-MS-2-bulk-leftKA	179	-	8430431K14Rik|Prkg1	FALSE
Multi-region	PROTON	chr12	88312704	88312705	IMCB-Fern0178-MS-2-bulk-rightSCC	179	+		FALSE
Multi-region	PROTON	chr11	5299300	5299301	IMCB-Fern0162-MS-1-bulk-centerSCC	179	+	Znrf3	FALSE
Multi-region	PROTON	chr16	72540524	72540525	IMCB-Fern0196-MS-X-centerSCC	179	-		FALSE
SCC	454	chr9	76782766	76782767	IMCB-Fern0307-MS-1-bulk	179	+		TRUE
SCC	PROTON	chr1	137515544	137515545	IMCB-Fern0178-MS-2-bulk	179	-		FALSE
SCC	PROTON	chr1	84820131	84820132	IMCB-Fern0307-MS-1-bulk	179	+	Trip12	FALSE
Multi-region	PROTON	chr5	125040536	125040537	IMCB-Fern0196-MS-X-rightKA	178	+	Eif2b1|Gtf2h3|Tctn2	FALSE
Multi-region	PROTON	chr7	3320905	3320906	IMCB-Fern0196-MS-X-rightKA	178	-	Prkcg	FALSE
Multi-region	PROTON	chr9	62641886	62641887	IMCB-Fern0196-MS-X-rightKA	178	+	Fem1b	TRUE
Multi-region	PROTON	chr9	79951517	79951518	IMCB-Fern0196-MS-X-rightKA	178	-	Senp6	TRUE
Multi-region	PROTON	chr5	139553873	139553874	IMCB-Fern0162-MS-1-bulk-leftKA	178	-	Prkar1b	FALSE
Multi-region	PROTON	chr7	119693099	119693100	IMCB-Fern0162-MS-1-bulk-leftKA	178	+	Parva	FALSE
Multi-region	PROTON	chr9	45982011	45982012	IMCB-Fern0162-MS-1-bulk-leftKA	178	+	Sik3	TRUE
Multi-region	PROTON	chr12	92538766	92538767	IMCB-Fern0178-MS-2-bulk-leftKA	178	+	Bc1|Cep128	FALSE
Multi-region	PROTON	chr2	90369776	90369777	IMCB-Fern0178-MS-2-bulk-centerSCC	178	-	Ptprj	FALSE
Multi-region	PROTON	chr13	62988469	62988470	IMCB-Fern0162-MS-1-bulk-rightKA	178	-	Fbp1	FALSE
Multi-region	PROTON	chr9	121836194	121836195	IMCB-Fern0162-MS-1-bulk-rightKA	178	+	1700048O20Rik|Cyp8b1	TRUE
Multi-region	PROTON	chr9	79465240	79465241	IMCB-Fern0178-MS-2-bulk-centerSCCKA	178	+	Col12a1	TRUE
Multi-region	PROTON	chr3	135084424	135084425	IMCB-Fern0307-MS-1-bulk-centerSCC	178	+	Cisd2	FALSE
Multi-region	PROTON	chr12	109735807	109735808	IMCB-Fern0196-MS-X-centerSCC2	178	+	Eml1	FALSE
Multi-region	PROTON	chr2	70032288	70032289	IMCB-Fern0196-MS-X-centerSCC2	178	+	Myo3b	FALSE
Multi-region	PROTON	chr12	120295368	120295369	IMCB-Fern0162-MS-1-bulk-centerSCC	178	-		FALSE
Multi-region	PROTON	chr1	64682612	64682613	IMCB-Fern0196-MS-X-rightKA	177	+		FALSE
Multi-region	PROTON	chr10	87134780	87134781	IMCB-Fern0162-MS-1-bulk-leftKA	177	+		FALSE
Multi-region	PROTON	chr12	86465171	86465172	IMCB-Fern0162-MS-1-bulk-leftKA	177	-	Dlst	FALSE
Multi-region	PROTON	chr14	70677102	70677103	IMCB-Fern0162-MS-1-bulk-leftKA	177	+	Ppp3cc	FALSE
Multi-region	PROTON	chr18	88080470	88080471	IMCB-Fern0178-MS-2-bulk-leftKA	177	+		FALSE
Multi-region	PROTON	chr2	132759591	132759592	IMCB-Fern0178-MS-2-bulk-centerSCC	177	-	Fermt1	FALSE
Multi-region	PROTON	chr14	29526880	29526881	IMCB-Fern0307-MS-1-bulk-leftSCC	177	+		FALSE
Multi-region	PROTON	chr11	74714144	74714145	IMCB-Fern0178-MS-2-bulk-rightSCC	177	+	Sgsm2|Snord91a|Tsr1	FALSE
Multi-region	PROTON	chr14	115541430	115541431	IMCB-Fern0196-MS-X-centerSCC2	177	+	Gpc5	FALSE
Multi-region	PROTON	chr3	25957973	25957974	IMCB-Fern0162-MS-1-bulk-centerSCC	177	-	Nlgn1	FALSE
SCC	PROTON	chr13	43202541	43202542	IMCB-Fern0162-MS-1-bulk	177	-	Phactr1	FALSE
SCC	PROTON	chr2	135873523	135873524	IMCB-Fern0162-MS-1-bulk	177	-	Lamp5	FALSE
SCC	PROTON	chr13	90613959	90613960	IMCB-Fern0307-MS-1-bulk	177	+		FALSE
Multi-region	PROTON	chr11	77781420	77781421	IMCB-Fern0162-MS-1-bulk-leftKA	176	+	Phf12|Sez6	FALSE
Multi-region	PROTON	chr10	122265502	122265503	IMCB-Fern0178-MS-2-bulk-leftKA	176	-	Ppm1h	FALSE
Multi-region	PROTON	chr17	5070100	5070101	IMCB-Fern0178-MS-2-bulk-leftKA	176	-	Arid1b	FALSE
Multi-region	PROTON	chr2	130255412	130255413	IMCB-Fern0178-MS-2-bulk-leftKA	176	+	Pced1a|Vps16	FALSE
Multi-region	PROTON	chr3	95595131	95595132	IMCB-Fern0178-MS-2-bulk-leftKA	176	+	Rprd2	FALSE
Multi-region	PROTON	chr9	21385787	21385788	IMCB-Fern0162-MS-1-bulk-rightKA	176	-	1810026J23Rik|Carm1	TRUE
Multi-region	PROTON	chr13	32375003	32375004	IMCB-Fern0178-MS-2-bulk-centerSCCKA	176	-	Gmds	FALSE
Multi-region	PROTON	chr16	52006858	52006859	IMCB-Fern0178-MS-2-bulk-centerSCCKA	176	-		FALSE
Multi-region	PROTON	chr17	48075233	48075234	IMCB-Fern0178-MS-2-bulk-centerSCCKA	176	-	Foxp4	FALSE
Multi-region	PROTON	chr15	32089170	32089171	IMCB-Fern0178-MS-2-bulk-rightSCC	176	+		FALSE
Multi-region	PROTON	chr18	27971925	27971926	IMCB-Fern0178-MS-2-bulk-rightSCC	176	-		FALSE
Multi-region	PROTON	chr6	99294798	99294799	IMCB-Fern0196-MS-X-leftKA	176	-	Foxp1	FALSE
Multi-region	PROTON	chr3	29712465	29712466	IMCB-Fern0162-MS-1-bulk-centerSCC	176	-		FALSE
Multi-region	PROTON	chr11	23267825	23267826	IMCB-Fern0196-MS-X-centerSCC	176	-	Usp34	FALSE
SCC	PROTON	chrX	6105635	6105636	IMCB-Fern0162-MS-1-bulk	176	-	5430428K19Rik|Shroom4	FALSE
SCC	PROTON	chrX	139317230	139317231	IMCB-Fern0162-MS-1-bulk	176	+	Ammecr1	FALSE
Multi-region	PROTON	chr17	75458241	75458242	IMCB-Fern0196-MS-X-rightKA	175	-	Ltbp1	FALSE
Multi-region	PROTON	chr4	118197194	118197195	IMCB-Fern0196-MS-X-rightKA	175	+	2610528J11Rik	FALSE
Multi-region	PROTON	chr8	74274411	74274412	IMCB-Fern0162-MS-1-bulk-leftKA	175	-		FALSE
Multi-region	PROTON	chr11	92564641	92564642	IMCB-Fern0178-MS-2-bulk-leftKA	175	+		FALSE
Multi-region	PROTON	chr4	47446603	47446604	IMCB-Fern0178-MS-2-bulk-leftKA	175	+		FALSE
Multi-region	PROTON	chr10	74741276	74741277	IMCB-Fern0178-MS-2-bulk-centerSCC	175	+	Specc1l	FALSE
Multi-region	PROTON	chr14	23459211	23459212	IMCB-Fern0178-MS-2-bulk-centerSCC	175	+	1700112E06Rik	FALSE
Multi-region	PROTON	chr5	147393175	147393176	IMCB-Fern0178-MS-2-bulk-centerSCC	175	-		FALSE
Multi-region	PROTON	chr15	60940531	60940532	IMCB-Fern0178-MS-2-bulk-rightSCC	175	-		FALSE
Multi-region	PROTON	chr9	73181532	73181533	IMCB-Fern0196-MS-X-centerSCC2	175	+		TRUE
Multi-region	PROTON	chr9	85899343	85899344	IMCB-Fern0196-MS-X-centerSCC2	175	-		TRUE
Multi-region	PROTON	chr1	196812102	196812103	IMCB-Fern0162-MS-1-bulk-centerSCC	175	+	Gm16897	FALSE
Multi-region	PROTON	chr14	32312506	32312507	IMCB-Fern0162-MS-1-bulk-centerSCC	175	+	Eaf1|Mettl6	FALSE
Multi-region	PROTON	chr9	35162255	35162256	IMCB-Fern0162-MS-1-bulk-centerSCC	175	+		TRUE
Multi-region	PROTON	chr9	99464741	99464742	IMCB-Fern0162-MS-1-bulk-centerSCC	175	-	Armc8|Dbr1	TRUE
Multi-region	PROTON	chr16	16991655	16991656	IMCB-Fern0196-MS-X-centerSCC	175	-	Mapk1	FALSE
Multi-region	PROTON	chr9	65038987	65038988	IMCB-Fern0196-MS-X-centerSCC	175	-		TRUE
SCC	454	chr3	135936857	135936858	IMCB-Fern0307-MS-1-bulk	175	+	Bank1	FALSE
SCC	PROTON	chr4	85439126	85439127	IMCB-Fern0178-MS-2-bulk	175	+		FALSE
SCC	PROTON	chr18	6121140	6121141	IMCB-Fern0307-MS-1-bulk	175	+	Arhgap12	FALSE
Multi-region	PROTON	chr10	5450167	5450168	IMCB-Fern0196-MS-X-rightKA	174	-	Esr1	FALSE
Multi-region	PROTON	chr8	26715994	26715995	IMCB-Fern0196-MS-X-rightKA	174	-	Letm2|Whsc1l1	FALSE
Multi-region	PROTON	chr9	86426804	86426805	IMCB-Fern0196-MS-X-rightKA	174	-	Dopey1	TRUE
Multi-region	PROTON	chr9	110302172	110302173	IMCB-Fern0162-MS-1-bulk-leftKA	174	-	Ptpn23	TRUE
Multi-region	PROTON	chr5	148313820	148313821	IMCB-Fern0178-MS-2-bulk-leftKA	174	-	Pan3	FALSE
Multi-region	PROTON	chr6	31398663	31398664	IMCB-Fern0178-MS-2-bulk-centerSCCKA	174	-	Mkln1	FALSE
Multi-region	PROTON	chr6	143493674	143493675	IMCB-Fern0178-MS-2-bulk-centerSCCKA	174	-		FALSE
Multi-region	PROTON	chr12	90727967	90727968	IMCB-Fern0307-MS-1-bulk-centerSCC	174	+	Nrxn3	FALSE
Multi-region	PROTON	chr9	48220410	48220411	IMCB-Fern0307-MS-1-bulk-rightKA	174	+		TRUE
Multi-region	PROTON	chr14	90424531	90424532	IMCB-Fern0178-MS-2-bulk-rightSCC	174	-		FALSE
Multi-region	PROTON	chr18	26373616	26373617	IMCB-Fern0178-MS-2-bulk-rightSCC	174	-		FALSE
Multi-region	PROTON	chr1	184269502	184269503	IMCB-Fern0196-MS-X-leftKA	174	-	Fbxo28	FALSE
Multi-region	PROTON	chr15	53509791	53509792	IMCB-Fern0196-MS-X-leftKA	174	+	Samd12	FALSE
Multi-region	PROTON	chr5	98881146	98881147	IMCB-Fern0196-MS-X-leftKA	174	-	1700007G11Rik	FALSE
Multi-region	PROTON	chr11	34541189	34541190	IMCB-Fern0162-MS-1-bulk-centerSCC	174	+	Dock2	FALSE
Multi-region	PROTON	chr10	95461924	95461925	IMCB-Fern0196-MS-X-rightKA	173	-	Eea1	FALSE
Multi-region	PROTON	chr8	80472568	80472569	IMCB-Fern0196-MS-X-rightKA	173	+		FALSE
Multi-region	PROTON	chr5	134127627	134127628	IMCB-Fern0162-MS-1-bulk-leftKA	173	+		FALSE
Multi-region	PROTON	chr19	12695396	12695397	IMCB-Fern0178-MS-2-bulk-leftKA	173	-	Glyat|Gm4952	FALSE
Multi-region	PROTON	chr4	107786838	107786839	IMCB-Fern0178-MS-2-bulk-leftKA	173	+	Scp2	FALSE
Multi-region	PROTON	chr13	118644186	118644187	IMCB-Fern0178-MS-2-bulk-centerSCCKA	173	+	Hcn1	FALSE
Multi-region	PROTON	chr1	148873171	148873172	IMCB-Fern0307-MS-1-bulk-centerSCC	173	-		FALSE
Multi-region	PROTON	chr6	126773609	126773610	IMCB-Fern0196-MS-X-centerSCC2	173	-	Ndufa9	FALSE
Multi-region	PROTON	chr5	82363000	82363001	IMCB-Fern0162-MS-1-bulk-centerSCC	173	+		FALSE
SCC	PROTON	chr2	59750325	59750326	IMCB-Fern0178-MS-2-bulk	173	-	Baz2b	FALSE
Multi-region	PROTON	chr1	143273229	143273230	IMCB-Fern0196-MS-X-rightKA	172	-		FALSE
Multi-region	PROTON	chr3	38224469	38224470	IMCB-Fern0196-MS-X-rightKA	172	-		FALSE
Multi-region	PROTON	chr7	136549155	136549156	IMCB-Fern0196-MS-X-rightKA	172	+		FALSE
Multi-region	PROTON	chr9	85748203	85748204	IMCB-Fern0196-MS-X-rightKA	172	+		TRUE
Multi-region	PROTON	chr11	104172519	104172520	IMCB-Fern0178-MS-2-bulk-centerSCC	172	+	Mapt	FALSE
Multi-region	PROTON	chr9	96517494	96517495	IMCB-Fern0162-MS-1-bulk-rightKA	172	-	Rasa2	TRUE
Multi-region	PROTON	chr15	54079505	54079506	IMCB-Fern0307-MS-1-bulk-leftSCC	172	-		FALSE
Multi-region	PROTON	chr2	33191681	33191682	IMCB-Fern0307-MS-1-bulk-leftSCC	172	+	Ralgps1	FALSE
Multi-region	PROTON	chr11	105061431	105061432	IMCB-Fern0178-MS-2-bulk-rightSCC	172	-	Tlk2	FALSE
Multi-region	PROTON	chr4	75616207	75616208	IMCB-Fern0178-MS-2-bulk-rightSCC	172	-	Ptprd	FALSE
Multi-region	PROTON	chr9	34273407	34273408	IMCB-Fern0178-MS-2-bulk-rightSCC	172	-		TRUE
Multi-region	PROTON	chr16	23347507	23347508	IMCB-Fern0196-MS-X-leftKA	172	+	St6gal1	FALSE
Multi-region	PROTON	chr16	44720125	44720126	IMCB-Fern0196-MS-X-leftKA	172	+	BC027231	FALSE
Multi-region	PROTON	chr5	75437683	75437684	IMCB-Fern0196-MS-X-leftKA	172	+	Chic2	FALSE
Multi-region	PROTON	chr15	84773649	84773650	IMCB-Fern0196-MS-X-centerSCC2	172	+		FALSE
Multi-region	PROTON	chr14	23901272	23901273	IMCB-Fern0196-MS-X-centerSCC	172	-	Gm10248	FALSE
SCC	PROTON	chr19	31530443	31530444	IMCB-Fern0162-MS-1-bulk	172	+	Prkg1	FALSE
SCC	PROTON	chr9	95798348	95798349	IMCB-Fern0162-MS-1-bulk	172	-	Atr	TRUE
Multi-region	PROTON	chr9	106085929	106085930	IMCB-Fern0196-MS-X-rightKA	171	-	Wdr82	TRUE
Multi-region	PROTON	chr11	42974611	42974612	IMCB-Fern0162-MS-1-bulk-leftKA	171	+	Atp10b	FALSE
Multi-region	PROTON	chr6	115972524	115972525	IMCB-Fern0162-MS-1-bulk-leftKA	171	-	Tmcc1	FALSE
Multi-region	PROTON	chr9	3697158	3697159	IMCB-Fern0178-MS-2-bulk-leftKA	171	-	Gucy1a2	TRUE
Multi-region	PROTON	chr2	49673891	49673892	IMCB-Fern0178-MS-2-bulk-centerSCC	171	+	Lypd6b	FALSE
Multi-region	PROTON	chr9	9037461	9037462	IMCB-Fern0178-MS-2-bulk-centerSCC	171	-	Arhgap42	TRUE
Multi-region	PROTON	chr11	93907448	93907449	IMCB-Fern0162-MS-1-bulk-rightKA	171	-	Spag9	FALSE
Multi-region	PROTON	chr1	182738093	182738094	IMCB-Fern0196-MS-X-leftKA	171	+	H3f3a	FALSE
Multi-region	PROTON	chr13	39538417	39538418	IMCB-Fern0196-MS-X-leftKA	171	+		FALSE
Multi-region	PROTON	chr16	88419196	88419197	IMCB-Fern0196-MS-X-leftKA	171	+		FALSE
Multi-region	PROTON	chr17	30227307	30227308	IMCB-Fern0196-MS-X-centerSCC2	171	-	Zfand3	FALSE
Multi-region	PROTON	chr10	117266242	117266243	IMCB-Fern0196-MS-X-rightKA	170	+	Rap1b	FALSE
Multi-region	PROTON	chr2	164308261	164308262	IMCB-Fern0196-MS-X-rightKA	170	+	Dbndd2|Pigt|Trp53tg5	FALSE
Multi-region	PROTON	chr10	97214099	97214100	IMCB-Fern0162-MS-1-bulk-leftKA	170	-	4930525C09Rik|Gm10754	FALSE
Multi-region	PROTON	chr16	61037500	61037501	IMCB-Fern0162-MS-1-bulk-leftKA	170	-		FALSE
Multi-region	PROTON	chr9	82172608	82172609	IMCB-Fern0162-MS-1-bulk-leftKA	170	-		TRUE
Multi-region	PROTON	chr12	65168577	65168578	IMCB-Fern0178-MS-2-bulk-centerSCC	170	+		FALSE
Multi-region	PROTON	chr17	10707064	10707065	IMCB-Fern0162-MS-1-bulk-rightKA	170	+	Pacrg	FALSE
Multi-region	PROTON	chr12	69916600	69916601	IMCB-Fern0307-MS-1-bulk-centerSCC	170	-		FALSE
Multi-region	PROTON	chr11	26614981	26614982	IMCB-Fern0178-MS-2-bulk-rightSCC	170	+		FALSE
Multi-region	PROTON	chr4	23867170	23867171	IMCB-Fern0178-MS-2-bulk-rightSCC	170	-		FALSE
Multi-region	PROTON	chr7	35009653	35009654	IMCB-Fern0178-MS-2-bulk-rightSCC	170	+	Gpi1	FALSE
Multi-region	PROTON	chr18	8936764	8936765	IMCB-Fern0196-MS-X-leftKA	170	+		FALSE
Multi-region	PROTON	chr9	85600362	85600363	IMCB-Fern0196-MS-X-leftKA	170	-	Ibtk	TRUE
SCC	PROTON	chr9	40670251	40670252	IMCB-Fern0178-MS-2-bulk	170	+	Bsx	TRUE
SCC	PROTON	chr6	88360252	88360253	IMCB-Fern0162-MS-1-bulk	170	-	Eefsec	FALSE
SCC	PROTON	chr9	3355543	3355544	IMCB-Fern0307-MS-1-bulk	170	-	Alkbh8	TRUE
Multi-region	PROTON	chr8	129921930	129921931	IMCB-Fern0196-MS-X-rightKA	169	+	Pard3	FALSE
Multi-region	PROTON	chr3	148598453	148598454	IMCB-Fern0162-MS-1-bulk-leftKA	169	-	Adgrl2	FALSE
Multi-region	PROTON	chr8	32364431	32364432	IMCB-Fern0162-MS-1-bulk-leftKA	169	+	Fut10	FALSE
Multi-region	PROTON	chr9	18127632	18127633	IMCB-Fern0178-MS-2-bulk-centerSCC	169	-	Naalad2	TRUE
Multi-region	PROTON	chr9	50359500	50359501	IMCB-Fern0178-MS-2-bulk-centerSCC	169	-	Bco2|Il18	TRUE
Multi-region	PROTON	chr3	23419494	23419495	IMCB-Fern0162-MS-1-bulk-rightKA	169	-		FALSE
Multi-region	PROTON	chr3	14251728	14251729	IMCB-Fern0307-MS-1-bulk-centerSCC	169	+		FALSE
Multi-region	PROTON	chr9	118486989	118486990	IMCB-Fern0307-MS-1-bulk-centerSCC	169	-	Golga4	TRUE
Multi-region	PROTON	chr14	106928469	106928470	IMCB-Fern0307-MS-1-bulk-rightKA	169	-		FALSE
Multi-region	PROTON	chr19	47343694	47343695	IMCB-Fern0307-MS-1-bulk-rightKA	169	-	Sh3pxd2a	FALSE
Multi-region	PROTON	chr9	85641472	85641473	IMCB-Fern0307-MS-1-bulk-rightKA	169	-	Ibtk	TRUE
Multi-region	PROTON	chr9	39636765	39636766	IMCB-Fern0178-MS-2-bulk-rightSCC	169	+	Olfr971	TRUE
Multi-region	PROTON	chr10	62788455	62788456	IMCB-Fern0196-MS-X-leftKA	169	+	Sirt1	FALSE
Multi-region	PROTON	chr9	59261083	59261084	IMCB-Fern0196-MS-X-leftKA	169	+	Arih1	TRUE
Multi-region	PROTON	chr9	85832849	85832850	IMCB-Fern0196-MS-X-leftKA	169	+		TRUE
Multi-region	PROTON	chr10	63717134	63717135	IMCB-Fern0196-MS-X-centerSCC2	169	+	Ctnna3	FALSE
Multi-region	PROTON	chrX	16946071	16946072	IMCB-Fern0162-MS-1-bulk-centerSCC	169	+		FALSE
Multi-region	PROTON	chr1	116413385	116413386	IMCB-Fern0196-MS-X-centerSCC	169	+		FALSE
Multi-region	PROTON	chr7	126376817	126376818	IMCB-Fern0196-MS-X-centerSCC	169	-		FALSE
SCC	454	chr9	75666208	75666209	IMCB-Fern0307-MS-1-bulk	169	-	Bmp5	TRUE
SCC	PROTON	chr18	79768542	79768543	IMCB-Fern0178-MS-2-bulk	169	-		FALSE
SCC	PROTON	chr3	118135485	118135486	IMCB-Fern0178-MS-2-bulk	169	+	Mir137	FALSE
Multi-region	PROTON	chr5	34741052	34741053	IMCB-Fern0196-MS-X-rightKA	168	-	Fam193a	FALSE
Multi-region	PROTON	chr9	6137479	6137480	IMCB-Fern0196-MS-X-rightKA	168	+		TRUE
Multi-region	PROTON	chr9	83701430	83701431	IMCB-Fern0196-MS-X-rightKA	168	-	Elovl4	TRUE
Multi-region	PROTON	chr9	121241977	121241978	IMCB-Fern0196-MS-X-rightKA	168	-		TRUE
Multi-region	PROTON	chr6	136768328	136768329	IMCB-Fern0162-MS-1-bulk-leftKA	168	+	BC049715|Wbp11	FALSE
Multi-region	PROTON	chr9	103098262	103098263	IMCB-Fern0162-MS-1-bulk-leftKA	168	-	Srprb	TRUE
Multi-region	PROTON	chr16	55998280	55998281	IMCB-Fern0178-MS-2-bulk-centerSCC	168	-	Zbtb11	FALSE
Multi-region	PROTON	chr9	122559060	122559061	IMCB-Fern0178-MS-2-bulk-centerSCC	168	+		TRUE
Multi-region	PROTON	chr11	74771075	74771076	IMCB-Fern0178-MS-2-bulk-centerSCCKA	168	-	Smg6	FALSE
Multi-region	PROTON	chr2	125598023	125598024	IMCB-Fern0178-MS-2-bulk-centerSCCKA	168	+	Secisbp2l	FALSE
Multi-region	PROTON	chr17	26888441	26888442	IMCB-Fern0307-MS-1-bulk-leftSCC	168	-	Crebrf	FALSE
Multi-region	PROTON	chr9	56225839	56225840	IMCB-Fern0178-MS-2-bulk-rightSCC	168	+	Peak1	TRUE
Multi-region	PROTON	chr4	44944386	44944387	IMCB-Fern0196-MS-X-leftKA	168	+	Zcchc7	FALSE
Multi-region	PROTON	chr2	178989275	178989276	IMCB-Fern0196-MS-X-centerSCC2	168	+		FALSE
Multi-region	PROTON	chr9	73228250	73228251	IMCB-Fern0196-MS-X-centerSCC2	168	+		TRUE
Multi-region	PROTON	chr3	47789132	47789133	IMCB-Fern0162-MS-1-bulk-centerSCC	168	-		FALSE
SCC	PROTON	chr3	145669585	145669586	IMCB-Fern0178-MS-2-bulk	168	-	Syde2	FALSE
SCC	PROTON	chr9	14608688	14608689	IMCB-Fern0178-MS-2-bulk	168	+	Mre11a	TRUE
SCC	PROTON	chr9	51757368	51757369	IMCB-Fern0162-MS-1-bulk	168	+	Fdx1	TRUE
Multi-region	PROTON	chr6	4868817	4868818	IMCB-Fern0196-MS-X-rightKA	167	+	Ppp1r9a	FALSE
Multi-region	PROTON	chr11	21245979	21245980	IMCB-Fern0162-MS-1-bulk-leftKA	167	-	Mir1933|Ugp2	FALSE
Multi-region	PROTON	chr13	93950373	93950374	IMCB-Fern0178-MS-2-bulk-leftKA	167	-	Papd4	FALSE
Multi-region	PROTON	chr17	30172029	30172030	IMCB-Fern0178-MS-2-bulk-leftKA	167	-	Zfand3	FALSE
Multi-region	PROTON	chr9	75653334	75653335	IMCB-Fern0178-MS-2-bulk-leftKA	167	+	Bmp5	TRUE
Multi-region	PROTON	chr12	11907008	11907009	IMCB-Fern0178-MS-2-bulk-centerSCC	167	-		FALSE
Multi-region	PROTON	chr2	65332736	65332737	IMCB-Fern0178-MS-2-bulk-centerSCC	167	+	Scn3a	FALSE
Multi-region	PROTON	chr3	42036479	42036480	IMCB-Fern0178-MS-2-bulk-centerSCC	167	-		FALSE
Multi-region	PROTON	chr6	110812676	110812677	IMCB-Fern0162-MS-1-bulk-rightKA	167	-	Grm7	FALSE
Multi-region	PROTON	chr8	14784428	14784429	IMCB-Fern0162-MS-1-bulk-rightKA	167	-	Dlgap2	FALSE
Multi-region	PROTON	chr19	18060537	18060538	IMCB-Fern0178-MS-2-bulk-centerSCCKA	167	+		FALSE
Multi-region	PROTON	chr8	114376964	114376965	IMCB-Fern0307-MS-1-bulk-rightKA	167	-	Cfdp1	FALSE
Multi-region	PROTON	chr9	86147897	86147898	IMCB-Fern0307-MS-1-bulk-rightKA	167	-		TRUE
Multi-region	PROTON	chrX	166387719	166387720	IMCB-Fern0307-MS-1-bulk-rightKA	167	+	Mid1	FALSE
Multi-region	PROTON	chr16	44326948	44326949	IMCB-Fern0196-MS-X-leftKA	167	+	Sidt1	FALSE
Multi-region	PROTON	chr9	86322389	86322390	IMCB-Fern0196-MS-X-leftKA	167	-	Ube2cbp	TRUE
Multi-region	PROTON	chr9	28167704	28167705	IMCB-Fern0196-MS-X-centerSCC2	167	-	Opcml	TRUE
Multi-region	PROTON	chr12	48759910	48759911	IMCB-Fern0162-MS-1-bulk-centerSCC	167	+		FALSE
Multi-region	PROTON	chr13	63657482	63657483	IMCB-Fern0162-MS-1-bulk-centerSCC	167	-	Ptch1	FALSE
Multi-region	PROTON	chrX	72409454	72409455	IMCB-Fern0162-MS-1-bulk-centerSCC	167	+	Smim9	FALSE
Multi-region	PROTON	chr10	70734795	70734796	IMCB-Fern0196-MS-X-centerSCC	167	+	Ube2d1	FALSE
Multi-region	PROTON	chr9	23162019	23162020	IMCB-Fern0196-MS-X-centerSCC	167	+	Bmper	TRUE
SCC	PROTON	chr3	37673646	37673647	IMCB-Fern0162-MS-1-bulk	167	-		FALSE
Multi-region	PROTON	chr4	116128638	116128639	IMCB-Fern0196-MS-X-rightKA	166	+	Mast2	FALSE
Multi-region	PROTON	chr12	80265495	80265496	IMCB-Fern0162-MS-1-bulk-rightKA	166	-	Vti1b	FALSE
Multi-region	PROTON	chr5	54784869	54784870	IMCB-Fern0162-MS-1-bulk-rightKA	166	-		FALSE
Multi-region	PROTON	chr9	82913514	82913515	IMCB-Fern0162-MS-1-bulk-rightKA	166	+		TRUE
Multi-region	PROTON	chrX	80906499	80906500	IMCB-Fern0162-MS-1-bulk-rightKA	166	+	Dmd	FALSE
Multi-region	PROTON	chr9	83003635	83003636	IMCB-Fern0307-MS-1-bulk-centerSCC	166	-	Hmgn3	TRUE
Multi-region	PROTON	chr9	117581139	117581140	IMCB-Fern0307-MS-1-bulk-centerSCC	166	+		TRUE
Multi-region	PROTON	chr19	36305139	36305140	IMCB-Fern0307-MS-1-bulk-leftSCC	166	-		FALSE
Multi-region	PROTON	chr2	77433278	77433279	IMCB-Fern0307-MS-1-bulk-leftSCC	166	-	Zfp385b	FALSE
Multi-region	PROTON	chr6	43520614	43520615	IMCB-Fern0196-MS-X-leftKA	166	+	Tpk1	FALSE
Multi-region	PROTON	chr19	47811177	47811178	IMCB-Fern0162-MS-1-bulk-centerSCC	166	-		FALSE
SCC	PROTON	chr6	62424607	62424608	IMCB-Fern0178-MS-2-bulk	166	+		FALSE
SCC	PROTON	chr17	42668883	42668884	IMCB-Fern0307-MS-1-bulk	166	-		FALSE
Multi-region	PROTON	chr18	36791974	36791975	IMCB-Fern0196-MS-X-rightKA	165	+	Ankhd1	FALSE
Multi-region	PROTON	chr7	63134126	63134127	IMCB-Fern0196-MS-X-rightKA	165	+	Cyfip1	FALSE
Multi-region	PROTON	chr10	60824537	60824538	IMCB-Fern0162-MS-1-bulk-leftKA	165	-	Pald1	FALSE
Multi-region	PROTON	chr15	39756703	39756704	IMCB-Fern0162-MS-1-bulk-leftKA	165	+	Lrp12	FALSE
Multi-region	PROTON	chr18	9417167	9417168	IMCB-Fern0162-MS-1-bulk-leftKA	165	-	Ccny	FALSE
Multi-region	PROTON	chr11	116994575	116994576	IMCB-Fern0178-MS-2-bulk-leftKA	165	+	Sec14l1	FALSE
Multi-region	PROTON	chr12	64069846	64069847	IMCB-Fern0307-MS-1-bulk-rightKA	165	-		FALSE
Multi-region	PROTON	chr4	108163872	108163873	IMCB-Fern0307-MS-1-bulk-rightKA	165	+	Zcchc11	FALSE
Multi-region	PROTON	chr2	18867937	18867938	IMCB-Fern0196-MS-X-centerSCC2	165	-	Pip4k2a	FALSE
SCC	PROTON	chr12	85867255	85867256	IMCB-Fern0178-MS-2-bulk	165	+	Lin52	FALSE
SCC	PROTON	chr9	79980630	79980631	IMCB-Fern0178-MS-2-bulk	165	-	Senp6	TRUE
SCC	PROTON	chr10	40996229	40996230	IMCB-Fern0162-MS-1-bulk	165	+	Fig4	FALSE
Multi-region	PROTON	chr11	71303656	71303657	IMCB-Fern0196-MS-X-rightKA	164	-		FALSE
Multi-region	PROTON	chr15	14571630	14571631	IMCB-Fern0196-MS-X-rightKA	164	-		FALSE
Multi-region	PROTON	chr9	99127185	99127186	IMCB-Fern0196-MS-X-rightKA	164	-		TRUE
Multi-region	PROTON	chr14	52426593	52426594	IMCB-Fern0162-MS-1-bulk-leftKA	164	+	AY358078	FALSE
Multi-region	PROTON	chr7	141990319	141990320	IMCB-Fern0162-MS-1-bulk-leftKA	164	-	Dock1	FALSE
Multi-region	PROTON	chr17	44463559	44463560	IMCB-Fern0178-MS-2-bulk-centerSCC	164	-		FALSE
Multi-region	PROTON	chr4	56791703	56791704	IMCB-Fern0178-MS-2-bulk-centerSCC	164	-	Ikbkap	FALSE
Multi-region	PROTON	chr9	88238044	88238045	IMCB-Fern0162-MS-1-bulk-rightKA	164	-	Nt5e	TRUE
Multi-region	PROTON	chr8	125822771	125822772	IMCB-Fern0178-MS-2-bulk-centerSCCKA	164	+	Fanca	FALSE
Multi-region	PROTON	chr1	80529994	80529995	IMCB-Fern0307-MS-1-bulk-centerSCC	164	-	Dock10	FALSE
Multi-region	PROTON	chr11	107479869	107479870	IMCB-Fern0307-MS-1-bulk-centerSCC	164	+	Helz	FALSE
Multi-region	PROTON	chr15	94500585	94500586	IMCB-Fern0307-MS-1-bulk-rightKA	164	+	Tmem117	FALSE
Multi-region	PROTON	chr13	61381214	61381215	IMCB-Fern0307-MS-1-bulk-leftSCC	164	+		FALSE
Multi-region	PROTON	chr2	167792840	167792841	IMCB-Fern0196-MS-X-leftKA	164	-	Ptpn1	FALSE
Multi-region	PROTON	chr2	163999465	163999466	IMCB-Fern0162-MS-1-bulk-centerSCC	164	-	Kcns1	FALSE
Multi-region	PROTON	chr9	111043423	111043424	IMCB-Fern0196-MS-X-centerSCC	164	+	Lrrfip2	TRUE
SCC	PROTON	chr3	85055570	85055571	IMCB-Fern0178-MS-2-bulk	164	+		FALSE
SCC	PROTON	chr9	3500885	3500886	IMCB-Fern0162-MS-1-bulk	164	-		TRUE
SCC	PROTON	chr9	58485940	58485941	IMCB-Fern0162-MS-1-bulk	164	-	Nptn	TRUE
Multi-region	PROTON	chr18	44686763	44686764	IMCB-Fern0196-MS-X-rightKA	163	+	Mcc	FALSE
Multi-region	PROTON	chr14	76117287	76117288	IMCB-Fern0162-MS-1-bulk-leftKA	163	-	Cog3	FALSE
Multi-region	PROTON	chr14	23093894	23093895	IMCB-Fern0178-MS-2-bulk-leftKA	163	+	1700112E06Rik	FALSE
Multi-region	PROTON	chr9	76111135	76111136	IMCB-Fern0178-MS-2-bulk-leftKA	163	-	Hcrtr2	TRUE
Multi-region	PROTON	chr11	60356194	60356195	IMCB-Fern0178-MS-2-bulk-centerSCCKA	163	+	Alkbh5	FALSE
Multi-region	PROTON	chr2	83907886	83907887	IMCB-Fern0178-MS-2-bulk-centerSCCKA	163	+		FALSE
Multi-region	PROTON	chr9	50491635	50491636	IMCB-Fern0178-MS-2-bulk-centerSCCKA	163	-	Dixdc1	TRUE
Multi-region	PROTON	chr4	109632218	109632219	IMCB-Fern0307-MS-1-bulk-centerSCC	163	+	Faf1	FALSE
Multi-region	PROTON	chr10	58395863	58395864	IMCB-Fern0178-MS-2-bulk-rightSCC	163	-	Sh3rf3	FALSE
Multi-region	PROTON	chr8	32012173	32012174	IMCB-Fern0178-MS-2-bulk-rightSCC	163	+		FALSE
Multi-region	PROTON	chr9	50636608	50636609	IMCB-Fern0196-MS-X-leftKA	163	+	Alg9	TRUE
Multi-region	PROTON	chr4	89481812	89481813	IMCB-Fern0196-MS-X-centerSCC2	163	+		FALSE
Multi-region	PROTON	chr12	92901232	92901233	IMCB-Fern0162-MS-1-bulk-centerSCC	163	-	Ston2	FALSE
Multi-region	PROTON	chr18	23287971	23287972	IMCB-Fern0196-MS-X-rightKA	162	-		FALSE
Multi-region	PROTON	chr4	142881109	142881110	IMCB-Fern0196-MS-X-rightKA	162	-	Pdpn	FALSE
Multi-region	PROTON	chr4	63791164	63791165	IMCB-Fern0162-MS-1-bulk-leftKA	162	+		FALSE
Multi-region	PROTON	chr10	103418647	103418648	IMCB-Fern0178-MS-2-bulk-centerSCC	162	+		FALSE
Multi-region	PROTON	chr2	83907886	83907887	IMCB-Fern0178-MS-2-bulk-centerSCC	162	+		FALSE
Multi-region	PROTON	chr9	119673452	119673453	IMCB-Fern0162-MS-1-bulk-rightKA	162	-	Scn11a	TRUE
Multi-region	PROTON	chr2	79571404	79571405	IMCB-Fern0178-MS-2-bulk-centerSCCKA	162	-	Ppp1r1c	FALSE
Multi-region	PROTON	chr1	187289296	187289297	IMCB-Fern0307-MS-1-bulk-rightKA	162	+	Gm2061|Slc30a10	FALSE
Multi-region	PROTON	chr4	101772254	101772255	IMCB-Fern0307-MS-1-bulk-leftSCC	162	-		FALSE
Multi-region	PROTON	chr7	82834843	82834844	IMCB-Fern0307-MS-1-bulk-leftSCC	162	-	Akap13	FALSE
Multi-region	PROTON	chr7	83378134	83378135	IMCB-Fern0196-MS-X-leftKA	162	-	Agbl1	FALSE
Multi-region	PROTON	chr13	18404879	18404880	IMCB-Fern0196-MS-X-centerSCC	162	+	Pou6f2	FALSE
Multi-region	PROTON	chr9	73697288	73697289	IMCB-Fern0196-MS-X-centerSCC	162	-	Unc13c	TRUE
SCC	PROTON	chr17	30508563	30508564	IMCB-Fern0178-MS-2-bulk	162	-	Btbd9	FALSE
SCC	PROTON	chr9	101411305	101411306	IMCB-Fern0178-MS-2-bulk	162	+		TRUE
Multi-region	PROTON	chr18	24870118	24870119	IMCB-Fern0196-MS-X-rightKA	161	-	Fhod3	FALSE
Multi-region	PROTON	chr17	64325426	64325427	IMCB-Fern0162-MS-1-bulk-leftKA	161	+	Fer	FALSE
Multi-region	PROTON	chrX	101289814	101289815	IMCB-Fern0162-MS-1-bulk-leftKA	161	+	C77370	FALSE
Multi-region	PROTON	chr2	65630140	65630141	IMCB-Fern0178-MS-2-bulk-leftKA	161	-		FALSE
Multi-region	PROTON	chr14	84863108	84863109	IMCB-Fern0178-MS-2-bulk-centerSCC	161	+	9630013A20Rik|Pcdh17	FALSE
Multi-region	PROTON	chr6	23436650	23436651	IMCB-Fern0178-MS-2-bulk-centerSCC	161	+	Cadps2	FALSE
Multi-region	PROTON	chr9	69053697	69053698	IMCB-Fern0178-MS-2-bulk-centerSCC	161	-	Rora	TRUE
Multi-region	PROTON	chr14	54799197	54799198	IMCB-Fern0162-MS-1-bulk-rightKA	161	-		FALSE
Multi-region	PROTON	chr5	96573117	96573118	IMCB-Fern0162-MS-1-bulk-rightKA	161	-	Cnot6l	FALSE
Multi-region	PROTON	chr9	121345044	121345045	IMCB-Fern0178-MS-2-bulk-centerSCCKA	161	+	Trak1	TRUE
Multi-region	PROTON	chr4	32249966	32249967	IMCB-Fern0307-MS-1-bulk-leftSCC	161	+		FALSE
Multi-region	PROTON	chr9	88318958	88318959	IMCB-Fern0307-MS-1-bulk-leftSCC	161	-	Snx14	TRUE
Multi-region	PROTON	chrX	146885305	146885306	IMCB-Fern0307-MS-1-bulk-leftSCC	161	-	Tmem29	FALSE
Multi-region	PROTON	chr7	139324546	139324547	IMCB-Fern0196-MS-X-leftKA	161	+	Cpxm2	FALSE
Multi-region	PROTON	chr9	63018899	63018900	IMCB-Fern0196-MS-X-leftKA	161	-	Map2k5	TRUE
Multi-region	PROTON	chr17	43480223	43480224	IMCB-Fern0196-MS-X-centerSCC2	161	-		FALSE
Multi-region	PROTON	chr2	170866919	170866920	IMCB-Fern0196-MS-X-centerSCC2	161	-		FALSE
Multi-region	PROTON	chr5	89936337	89936338	IMCB-Fern0196-MS-X-centerSCC2	161	-		FALSE
Multi-region	PROTON	chr5	138166987	138166988	IMCB-Fern0196-MS-X-centerSCC2	161	+		FALSE
Multi-region	PROTON	chr6	99601965	99601966	IMCB-Fern0196-MS-X-centerSCC2	161	-	Eif4e3	FALSE
Multi-region	PROTON	chr2	62821891	62821892	IMCB-Fern0162-MS-1-bulk-centerSCC	161	-	Kcnh7	FALSE
Multi-region	PROTON	chr6	61999723	61999724	IMCB-Fern0162-MS-1-bulk-centerSCC	161	-	Ccser1	FALSE
Multi-region	PROTON	chr1	127975087	127975088	IMCB-Fern0196-MS-X-centerSCC	161	+	Nckap5	FALSE
SCC	PROTON	chr3	67092652	67092653	IMCB-Fern0178-MS-2-bulk	161	+	Rsrc1	FALSE
SCC	PROTON	chr4	73976856	73976857	IMCB-Fern0162-MS-1-bulk	161	-	Kdm4c	FALSE
Multi-region	PROTON	chr10	79801037	79801038	IMCB-Fern0196-MS-X-rightKA	160	-	Pcsk4	FALSE
Multi-region	PROTON	chr2	119229328	119229329	IMCB-Fern0162-MS-1-bulk-leftKA	160	-	Ino80	FALSE
Multi-region	PROTON	chr9	80118145	80118146	IMCB-Fern0162-MS-1-bulk-leftKA	160	-	Myo6	TRUE
Multi-region	PROTON	chr8	84186196	84186197	IMCB-Fern0178-MS-2-bulk-leftKA	160	-	Inpp4b	FALSE
[truncated: 8,298 more rows]
