# Supplementary material for: Transposon mutagenesis identifies cooperating genetic drivers during keratinocyte transformation and cutaneous squamous cell carcinoma progression
Source: PLoS Genet. 2021 Aug 16;17(8):e1009094. doi: 10.1371/journal.pgen.1009094 (PMC8389471; doi:10.1371/journal.pgen.1009094)
Supplement: S5 Data — (XLSX) [file pgen.1009094.s038.xlsx]

## Sheet: Key
SB|cuSCC Supplementary Data for Aiderus, Newberg, and Guzman-Rojas et al., 2021 manuscript: PGENETICS-D-20-01368
Transposon mutagenesis identifies cooperating genetic drivers during keratinocyte transformation and cutaneous squamous cell carcinoma progression. Aziz Aiderus, Justin Y. Newberg, Liliana Guzman-Rojas [...] Michael A. Black, Karen M. Mann, and Michael B. Mann
Correspondence to M.B.M. at Michael.Mann@moffitt.org
S5 Data: Numerical data for graphs
Figure panel tab name
Fig 1A
Fig 5A
Fig 5B
Fig 5C
Fig 5D
Fig 5E
Fig 6A
Fig 6B
Fig 6D
Fig 7C
Fig 7D
Fig 7E
Fig 7F
Fig 7G
Fig 8A
Fig 8B
Fig 8D
Fig 8E
Fig 8F
Fig 9A
Fig 9B
Fig 9C
Fig 9D
Fig 9E
Fig 9F
Fig 9G
Fig 9H
Fig 9I

## Sheet: Fig1A
Fraction Alive (Days)	Trp53KO/+ | Actb-cre | Onc3 | LSLSBase (n=49)	Trp53R172H/+ | Actb-cre | Onc3 | LSLSBase (n=51)	Trp53+/+ | Actb-cre | Onc3 | LSLSBase (n=87)	Trp53+/+ | Onc3 | SBase (n=51)	Trp53R172H/+ (n=20)	Trp53+/+ | Actb-cre | Onc3 (n=23)
128	1
199	1
212	1
206	1
248	1
310	1
273	1
253	1
188	1
271	1
234	1
268	1
155	1
217	1
264	1
196	1
336	1
180	1
184	1
376	1
268	1
238	1
259	1
323	1
183	1
236	1
261	1
322	1
234	1
223	1
363	1
384	1
359	1
217	1
318	1
217	1
287	1
157	1
225	1
306	1
303	1
262	1
329	1
258	1
225	1
279	1
310	1
292	1
261	1
301		1
282		1
213		1
289		1
296		1
289		1
346		1
197		1
277		1
304		1
236		1
337		1
426		1
251		1
294		1
214		1
179		1
298		1
193		1
374		1
192		1
330		1
227		1
287		1
222		1
271		1
221		1
301		1
184		1
307		1
127		1
315		1
218		1
196		1
302		1
264		1
145		1
273		1
245		1
303		1
428		1
278		1
278		1
127		1
318		1
314		1
417		1
443		1
486		1
340		1
376		1
340			1
448			1
300			1
233			1
411			1
285			1
322			1
318			1
234			1
421			1
277			1
309			1
340			1
250			1
390			1
411			1
378			1
256			1
291			1
349			1
329			1
334			1
296			1
357			1
366			1
299			1
271			1
308			1
402			1
342			1
276			1
353			1
369			1
399			1
336			1
336			1
361			1
330			1
186			1
328			1
282			1
296			1
186			1
282			1
344			1
360			1
227			1
361			1
470			1
291			1
414			1
346			1
297			1
278			1
367			1
411			1
379			1
349			1
400			1
367			1
439			1
223			1
502			1
209			1
363			1
295			1
441			1
354			1
311			1
354			1
313			1
292			1
348			1
299			1
240			1
326			1
360			1
449			1
298			1
154			1
174			1
359			1
365			1
212			1
297			1
236			1
285			1
366				1
429				1
348				1
406				1
439				1
424				1
371				1
410				1
348				1
318				1
341				1
323				1
392				1
439				1
383				1
387				1
353				1
336				1
365				1
283				1
412				1
216				1
216				1
247				1
235				1
290				1
323				1
332				1
361				1
97				1
179				1
302				1
313				1
313				1
338				1
364				1
270				1
303				1
360				1
290				1
402				1
358				1
394				1
352				1
428				1
361				1
365				1
264				1
416				1
319				1
186				1
412					1
446					1
280					1
283					1
282					1
351					1
332					1
446					1
475					1
503					1
411					1
480					1
396					1
548					1
305					1
523					1
489					1
357					1
385					1
467					1
401						0
401						0
396						0
386						0
377						0
377						0
377						0
377						0
439						0
439						0
439						0
545						0
416						0
416						0
416						0
416						0
402						0
402						0
402						1
392						0
349						1
392						0
392						0

## Sheet: Fig5A
Gene↓|Sample ID→	Fern0104-MS-1	Fern0201-MS-1	Tan0119-MS-3	Tan0176-MS-1	Tan0182-MS-2	Tan0211-MS-1	Tan0285-MS-1
Zmiz1	3	0	10	4	3	47	3
Map2k4	34	0	0	0	1	0	0
Prkrir	34	0	0	0	0	0	0
Wnt7b	0	0	0	0	0	0	29
Cul5	0	28	0	0	0	0	0
Tpm1	0	0	25	0	0	0	0
Krt6b	2	6	1	5	0	8	0
Krt14	2	1	0	2	4	0	6
Krt5	0	5	3	3	0	3	1
Oxsr1	0	1	0	0	14	0	0
Dym	0	0	14	0	1	0	0
Adam10	0	10	2	1	0	0	0
Krt1	6	1	1	0	1	3	0
Zmiz2	0	11	0	0	0	0	0
Hal	0	0	11	0	0	0	0
Cep350	0	0	0	0	11	0	0
Setd2	0	0	0	0	0	11	0
Senp6	0	0	0	0	0	11	0
Secisbp2l	10	0	0	0	0	0	0
Col1a2	0	1	0	3	1	4	1
Dsp	3	1	2	0	2	0	1
Krt6a	1	3	1	0	2	0	2
Fkbp1a	0	0	0	0	0	9	0
Txnl1	7	0	1	0	0	0	0
Dsc3	1	0	0	1	6	0	0
Perp	1	2	4	0	0	0	0
Col3a1	0	0	3	1	2	1	0
Glb1	0	0	0	0	0	7	0
Urah	0	0	0	0	0	7	0
Carm1	0	0	0	0	0	0	7
Ywhag	1	0	0	0	0	0	5
Rtcb	0	0	0	0	0	6	0
Nf1	0	5	0	0	0	0	0

## Sheet: Fig5B
Gene↓|Sample ID→	%	Tan0182-MS-2	Tan0211-MS-1	Tan0176-MS-1	Tan0119-MS-3	Fern0104-MS-1	Tan0285-MS-1	Tan0201-MS-1
Zmiz1	0.86	18411	22778	18512	15793	15478	17653
Nf1	0.57	56	14	1771	0	0	0	8050
Adam10	0.57	160	41	0	314	0	0	7248
Oxsr1	0.29	560	0	0	0	0	0	656
Map2k4	0.29	0	15	0	0	16679	0	0
Cul5	0.29	0	41	0	0	0	0	9599
Cep350	0.29	11423	26	0	0	0	0	0
Zmiz2	0.14	0	0	0	0	0	0	12578
Wnt7b	0.14	0	0	0	0	0	14493	0
Epha1	0.14	0	5537	0	0	0	0	0

## Sheet: Fig5C
Sample ID	RNAseq TPM	SBCapSeq reads
Fern0104-MS-1	135.41	15478
Fern0201-MS-1	13.29	2
Tan0119-MS-3	180.75	15793
Tan0176-MS-1	94.71	18512
Tan0182-MS-2	92.93	18411
Tan0211-MS-1	296.77	22778
Tan0285-MS-1	149.54	17653

## Sheet: Fig5D
Sample ID	X value	Zmiz1 +	Zmiz1 -	Zmiz2 +	Zmiz2 -	Epha1 +	Epha1 -	Wnt7b +	Wnt7b -
Fern0104-MS-1	135.41	15478
Fern0201-MS-1	13.29		2
Tan0119-MS-3	180.75	15793
Tan0176-MS-1	94.71	18512
Tan0182-MS-2	92.93	18411
Tan0211-MS-1	296.77	22778
Tan0285-MS-1	149.54	17653
Fern0104-MS-1	30.01				0
Fern0201-MS-1	136.02			12548
Tan0119-MS-3	34.7				0
Tan0176-MS-1	21.89				0
Tan0182-MS-2	22.63				0
Tan0211-MS-1	26.96				0
Tan0285-MS-1	33.51				0
Fern0104-MS-1	36.03						0
Fern0201-MS-1	35.31						0
Tan0119-MS-3	42.76						0
Tan0176-MS-1	34.63						0
Tan0182-MS-2	26.58						0
Tan0211-MS-1	236.65					5537
Tan0285-MS-1	37.7						0
Fern0104-MS-1	22.73								0
Fern0201-MS-1	18.09								0
Tan0119-MS-3	25.71								0
Tan0176-MS-1	21.82								0
Tan0182-MS-2	20.54								0
Tan0211-MS-1	21.02								0
Tan0285-MS-1	299.99							14493

## Sheet: Fig5E
Sample ID	X value	Map2k4 +	Map2k4 -	Cul5 +	Cul5 -	Adam10 +	Adam10 -	Nf1 +	Nf1 -	Oxsr1 +	Oxsr1 -	Cep350 +	Cep350 -
Fern0104-MS-1	46.19	16679
Fern0201-MS-1	61.9		0
Tan0119-MS-3	82.67		0
Tan0176-MS-1	90.24		0
Tan0182-MS-2	64.32		0
Tan0211-MS-1	65.94	15
Tan0285-MS-1	66.38		0
Fern0104-MS-1	15.09				0
Fern0201-MS-1	11.17			9599
Tan0119-MS-3	14.98				0
Tan0176-MS-1	15.43				0
Tan0182-MS-2	11.64				0
Tan0211-MS-1	14.27			69
Tan0285-MS-1	15.73				0
Fern0104-MS-1	39.67						0
Fern0201-MS-1	30.88					7248
Tan0119-MS-3	64.3					314
Tan0176-MS-1	53.96						0
Tan0182-MS-2	38.08					160
Tan0211-MS-1	61.26					41
Tan0285-MS-1	62.9						0
Fern0104-MS-1	3.3								0
Fern0201-MS-1	1.74							8050
Tan0119-MS-3	4.21								0
Tan0176-MS-1	3.37							1771
Tan0182-MS-2	2.92							56
Tan0211-MS-1	4.17							14
Tan0285-MS-1	4.6								0
Fern0104-MS-1	25.88										0
Fern0201-MS-1	23.54									656
Tan0119-MS-3	31.8										0
Tan0176-MS-1	28										0
Tan0182-MS-2	20.25									560
Tan0211-MS-1	27.34										0
Tan0285-MS-1	24.88										0
Fern0104-MS-1	12.32												0
Fern0201-MS-1	10.61												0
Tan0119-MS-3	12.05												0
Tan0176-MS-1	11.01												0
Tan0182-MS-2	8.91											11423
Tan0211-MS-1	8.69											26
Tan0285-MS-1	11.15												0

## Sheet: Fig6A
		Sample ID (No - Zmiz1 insertion)								Sample ID (Yes - Zmiz1 insertion)
Probe	Gene	857-09 (N)	575-09 (N)	434-09 (N)	536-09 (N)	1000-09 (N)	1351-09 (N)	1586-09 (N)	794-09 (N)	1839-09 (Y)	1194-09 (Y)	743-09 (Y)	1744-09 (Y)	933-09 (Y)	971-09 (Y)	849-09 (Y)	043-09 (Y)	1348-09 (Y)	1350-09 (Y)	1033-09 (Y)	1797-09 (Y)
1435740_at	Zmiz1	6.7611	8.7989	8.1853	7.5589	9.1042	7.5411	7.2608	7.4032	8.47	7.0181	9.386	8.4208	8.6423	8.9346	6.8686	9.0616	9.0944	9.141	9.0655	9.0315

## Sheet: Fig6B
Sample ID	RNAseq TPM	splink-454 read depth
Fern0188	8.47	229
Fern0230	7.0181	93
Fern0106	9.386	761
Fern0310	8.4208	92
Fern0203	8.6423	141
Fern0192	8.9346	391
Fern0320	6.8686	8
Fern0098	9.0616	511
Fern0162	9.0944	140
Fern0196	9.141	212
Fern0305	9.0315	203

## Sheet: Fig6D
	Sample ID (No - Zmiz1 insertion)								Sample ID (Yes - Zmiz1 insertion)
Gene	857-09 (N)	575-09 (N)	1586-09 (N)	794-09 (N)	434-09 (N)	536-09 (N)	1000-09 (N)	1351-09 (N)	743-09 (Y)	043-09 (Y)	1348-09 (Y)	1350-09 (Y)	1033-09 (Y)	1797-09 (Y)	971-09 (Y)	849-09 (Y)	933-09 (Y)	1839-09 (Y)	1194-09 (Y)	1840-09 (Y)
Riok1	5.845	5.7932	5.7892	5.7272	5.6077	5.678	6.0586	5.7488	6.0606	5.961	5.9643	5.9456	5.708	5.8214	6.1091	5.974	5.9851	5.8822	5.9918	5.9418
Mtdh	7.3202	7.273	7.0745	7.3834	7.2405	6.972	7.701	7.1663	7.733	7.6929	7.6107	7.6469	7.4401	7.4041	7.6543	7.5437	7.6288	7.5327	7.4478	7.5015
Anp32e	6.8695	6.7161	6.5114	6.6329	6.661	6.5877	7.2216	6.8161	6.9954	7.2214	7.1055	7.1115	6.826	7.0627	7.0325	7.3118	7.153	6.886	6.9018	6.865
Trappc5	5.9507	6.0829	5.989	5.9067	5.9588	5.9975	6.1885	6.0211	6.1636	6.2509	6.068	6.0702	5.9387	6.1043	6.2771	6.2459	6.2126	6.2006	6.128	6.1462
Set	8.5323	8.517	8.3473	8.4061	8.511	8.3076	8.7548	8.6846	8.6509	8.9097	8.8366	8.7376	8.6548	8.8252	8.805	8.8863	9.0599	8.6666	8.7569	8.6861
Tef	6.2391	6.2233	6.2388	6.2122	6.498	6.5313	5.9171	6.2743	5.9385	5.9669	6.0676	5.9593	6.332	5.8953	5.8877	6.2884	6.1387	6.1734	6.0316	5.9813
Wdr13	5.9995	6.1478	6.0429	6.0397	6.1396	6.0126	5.905	5.8842	5.8699	5.851	5.934	5.7279	6.1287	5.9046	5.9388	5.7845	5.815	5.8503	5.8285	5.9017
Tcrb-J	7.3259	7.3731	5.7948	6.701	6.7135	6.8921	8.0322	6.5997	8.0761	8.1555	7.5675	7.3612	6.3234	7.6659	8.0944	8.6061	7.5264	7.5456	7.4594	7.3008

[truncated: 19 more sheets: Fig7C, Fig7D, Fig7E, Fig7F, Fig7G, Fig8A, Fig8B, Fig8D, Fig8E, Fig8F, Fig9A, Fig9B, Fig9C, Fig9D, Fig9E, Fig9F, Fig9G, Fig9H, Fig9I]
